# Supplementary material for: Structural Descriptors for Subunit Interface Regions in Homodimers: Effect of Lipid Membrane and Secondary Structure Type
Source: J Chem Inf Model. 2025 Mar 27;65(7):3117–26. doi: 10.1021/acs.jcim.4c01233 (PMC12004529; doi:10.1021/acs.jcim.4c01233)
Supplement: Supplementary file 3 — ci4c01233_si_003.tar [file ci4c01233_si_003.tar › database/alpha/1udu_cytop.pdb]

ATOM      1  N   THR A   1      50.106  29.846  81.676  1.00 77.97           N  
ATOM      2  CA  THR A   1      49.533  31.199  81.858  1.00 77.97           C  
ATOM      3  C   THR A   1      50.358  31.977  82.822  1.00 77.97           C  
ATOM      4  O   THR A   1      51.022  31.420  83.696  1.00 77.97           O  
ATOM      5  CB  THR A   1      48.134  31.109  82.395  1.00 77.97           C  
ATOM      6  CG2 THR A   1      47.569  32.533  82.532  1.00 77.97           C  
ATOM      7  OG1 THR A   1      47.322  30.342  81.518  1.00 77.97           O  
ATOM      8  N   ARG A   2      50.339  33.308  82.662  1.00 92.19           N  
ATOM      9  CA  ARG A   2      51.101  34.179  83.499  1.00 92.19           C  
ATOM     10  C   ARG A   2      50.597  34.049  84.901  1.00 92.19           C  
ATOM     11  O   ARG A   2      51.383  34.023  85.843  1.00 92.19           O  
ATOM     12  CB  ARG A   2      50.937  35.651  83.078  1.00 92.19           C  
ATOM     13  CG  ARG A   2      51.687  36.659  83.956  1.00 92.19           C  
ATOM     14  CD  ARG A   2      51.339  38.113  83.614  1.00 92.19           C  
ATOM     15  NE  ARG A   2      51.860  38.978  84.709  1.00 92.19           N  
ATOM     16  CZ  ARG A   2      51.251  40.170  84.981  1.00 92.19           C  
ATOM     17  NH1 ARG A   2      50.186  40.579  84.235  1.00 92.19           N1+
ATOM     18  NH2 ARG A   2      51.691  40.945  86.016  1.00 92.19           N  
ATOM     19  N   GLU A   3      49.263  33.987  85.077  1.00 55.87           N  
ATOM     20  CA  GLU A   3      48.697  33.939  86.395  1.00 55.87           C  
ATOM     21  C   GLU A   3      48.996  32.649  87.101  1.00 55.87           C  
ATOM     22  O   GLU A   3      49.534  32.654  88.206  1.00 55.87           O  
ATOM     23  CB  GLU A   3      47.167  34.095  86.377  1.00 55.87           C  
ATOM     24  CG  GLU A   3      46.531  34.057  87.764  1.00 55.87           C  
ATOM     25  CD  GLU A   3      45.030  34.230  87.587  1.00 55.87           C  
ATOM     26  OE1 GLU A   3      44.583  34.329  86.413  1.00 55.87           O  
ATOM     27  OE2 GLU A   3      44.308  34.266  88.618  1.00 55.87           O1-
ATOM     28  N   LEU A   4      48.715  31.503  86.456  1.00114.09           N  
ATOM     29  CA  LEU A   4      48.842  30.245  87.130  1.00114.09           C  
ATOM     30  C   LEU A   4      50.265  30.046  87.531  1.00114.09           C  
ATOM     31  O   LEU A   4      50.539  29.606  88.644  1.00114.09           O  
ATOM     32  CB  LEU A   4      48.373  29.064  86.254  1.00114.09           C  
ATOM     33  CG  LEU A   4      48.314  27.678  86.943  1.00114.09           C  
ATOM     34  CD1 LEU A   4      47.648  26.653  86.015  1.00114.09           C  
ATOM     35  CD2 LEU A   4      49.683  27.168  87.418  1.00114.09           C  
ATOM     36  N   GLN A   5      51.222  30.400  86.657  1.00 81.90           N  
ATOM     37  CA  GLN A   5      52.592  30.144  86.997  1.00 81.90           C  
ATOM     38  C   GLN A   5      52.923  30.885  88.255  1.00 81.90           C  
ATOM     39  O   GLN A   5      53.599  30.348  89.132  1.00 81.90           O  
ATOM     40  CB  GLN A   5      53.587  30.567  85.903  1.00 81.90           C  
ATOM     41  CG  GLN A   5      53.502  29.683  84.657  1.00 81.90           C  
ATOM     42  CD  GLN A   5      53.897  28.275  85.079  1.00 81.90           C  
ATOM     43  NE2 GLN A   5      53.370  27.254  84.352  1.00 81.90           N  
ATOM     44  OE1 GLN A   5      54.654  28.088  86.031  1.00 81.90           O  
ATOM     45  N   SER A   6      52.432  32.129  88.392  1.00 90.73           N  
ATOM     46  CA  SER A   6      52.743  32.915  89.551  1.00 90.73           C  
ATOM     47  C   SER A   6      52.214  32.242  90.775  1.00 90.73           C  
ATOM     48  O   SER A   6      52.956  31.948  91.711  1.00 90.73           O  
ATOM     49  CB  SER A   6      52.107  34.314  89.516  1.00 90.73           C  
ATOM     50  OG  SER A   6      52.606  35.055  88.411  1.00 90.73           O  
ATOM     51  N   LEU A   7      50.906  31.940  90.769  1.00127.20           N  
ATOM     52  CA  LEU A   7      50.228  31.402  91.911  1.00127.20           C  
ATOM     53  C   LEU A   7      50.848  30.060  92.193  1.00127.20           C  
ATOM     54  O   LEU A   7      50.889  29.604  93.335  1.00127.20           O  
ATOM     55  CB  LEU A   7      48.713  31.274  91.632  1.00127.20           C  
ATOM     56  CG  LEU A   7      47.801  31.121  92.871  1.00127.20           C  
ATOM     57  CD1 LEU A   7      46.329  30.999  92.454  1.00127.20           C  
ATOM     58  CD2 LEU A   7      48.228  29.984  93.798  1.00127.20           C  
ATOM     59  N   ALA A   8      51.301  29.360  91.135  1.00 47.30           N  
ATOM     60  CA  ALA A   8      51.915  28.071  91.309  1.00 47.30           C  
ATOM     61  C   ALA A   8      53.231  28.176  92.031  1.00 47.30           C  
ATOM     62  O   ALA A   8      53.496  27.429  92.971  1.00 47.30           O  
ATOM     63  CB  ALA A   8      52.182  27.359  89.974  1.00 47.30           C  
ATOM     64  N   ALA A   9      54.076  29.134  91.607  1.00 63.02           N  
ATOM     65  CA  ALA A   9      55.426  29.332  92.063  1.00 63.02           C  
ATOM     66  C   ALA A   9      55.516  29.742  93.501  1.00 63.02           C  
ATOM     67  O   ALA A   9      56.482  29.385  94.163  1.00 63.02           O  
ATOM     68  CB  ALA A   9      56.169  30.401  91.243  1.00 63.02           C  
ATOM     69  N   ALA A  10      54.534  30.517  94.002  1.00 70.96           N  
ATOM     70  CA  ALA A  10      54.518  31.150  95.298  1.00 70.96           C  
ATOM     71  C   ALA A  10      54.360  30.180  96.436  1.00 70.96           C  
ATOM     72  O   ALA A  10      54.410  28.961  96.272  1.00 70.96           O  
ATOM     73  CB  ALA A  10      53.391  32.185  95.436  1.00 70.96           C  
ATOM     74  N   VAL A  11      54.268  30.739  97.668  1.00120.30           N  
ATOM     75  CA  VAL A  11      54.101  29.944  98.856  1.00120.30           C  
ATOM     76  C   VAL A  11      52.806  30.286  99.535  1.00120.30           C  
ATOM     77  O   VAL A  11      52.458  31.455  99.700  1.00120.30           O  
ATOM     78  CB  VAL A  11      55.177  30.129  99.888  1.00120.30           C  
ATOM     79  CG1 VAL A  11      56.475  29.486  99.390  1.00120.30           C  
ATOM     80  CG2 VAL A  11      55.319  31.634 100.160  1.00120.30           C  
ATOM     81  N   VAL A  12      52.066  29.244  99.970  1.00130.35           N  
ATOM     82  CA  VAL A  12      50.827  29.424 100.668  1.00130.35           C  
ATOM     83  C   VAL A  12      51.204  29.573 102.108  1.00130.35           C  
ATOM     84  O   VAL A  12      51.671  28.621 102.733  1.00130.35           O  
ATOM     85  CB  VAL A  12      49.927  28.220 100.583  1.00130.35           C  
ATOM     86  CG1 VAL A  12      48.640  28.488 101.375  1.00130.35           C  
ATOM     87  CG2 VAL A  12      49.675  27.893  99.105  1.00130.35           C  
ATOM     88  N   PRO A  13      51.009  30.739 102.664  1.00118.70           N  
ATOM     89  CA  PRO A  13      51.461  31.008 103.998  1.00118.70           C  
ATOM     90  C   PRO A  13      51.086  30.040 105.073  1.00118.70           C  
ATOM     91  O   PRO A  13      51.883  29.147 105.354  1.00118.70           O  
ATOM     92  CB  PRO A  13      51.072  32.457 104.272  1.00118.70           C  
ATOM     93  CG  PRO A  13      51.088  33.100 102.867  1.00118.70           C  
ATOM     94  CD  PRO A  13      50.752  31.950 101.902  1.00118.70           C  
ATOM     95  N   SER A  14      49.872  30.138 105.648  1.00 53.95           N  
ATOM     96  CA  SER A  14      49.547  29.227 106.708  1.00 53.95           C  
ATOM     97  C   SER A  14      48.206  29.606 107.248  1.00 53.95           C  
ATOM     98  O   SER A  14      47.720  30.713 107.021  1.00 53.95           O  
ATOM     99  CB  SER A  14      50.551  29.263 107.873  1.00 53.95           C  
ATOM    100  OG  SER A  14      50.535  30.538 108.497  1.00 53.95           O  
ATOM    101  N   ALA A  15      47.581  28.683 108.005  1.00 43.87           N  
ATOM    102  CA  ALA A  15      46.284  28.930 108.555  1.00 43.87           C  
ATOM    103  C   ALA A  15      46.383  30.112 109.471  1.00 43.87           C  
ATOM    104  O   ALA A  15      45.453  30.913 109.565  1.00 43.87           O  
ATOM    105  CB  ALA A  15      45.748  27.744 109.374  1.00 43.87           C  
ATOM    106  N   GLN A  16      47.497  30.191 110.227  1.00105.67           N  
ATOM    107  CA  GLN A  16      47.788  31.257 111.149  1.00105.67           C  
ATOM    108  C   GLN A  16      48.147  32.551 110.482  1.00105.67           C  
ATOM    109  O   GLN A  16      47.616  33.599 110.845  1.00105.67           O  
ATOM    110  CB  GLN A  16      48.960  30.912 112.086  1.00105.67           C  
ATOM    111  CG  GLN A  16      49.466  32.085 112.933  1.00105.67           C  
ATOM    112  CD  GLN A  16      48.485  32.360 114.062  1.00105.67           C  
ATOM    113  NE2 GLN A  16      47.168  32.142 113.799  1.00105.67           N  
ATOM    114  OE1 GLN A  16      48.882  32.772 115.150  1.00105.67           O  
ATOM    115  N   THR A  17      49.058  32.528 109.486  1.00 43.57           N  
ATOM    116  CA  THR A  17      49.495  33.763 108.890  1.00 43.57           C  
ATOM    117  C   THR A  17      48.310  34.372 108.220  1.00 43.57           C  
ATOM    118  O   THR A  17      48.102  35.584 108.258  1.00 43.57           O  
ATOM    119  CB  THR A  17      50.554  33.580 107.842  1.00 43.57           C  
ATOM    120  CG2 THR A  17      50.949  34.966 107.303  1.00 43.57           C  
ATOM    121  OG1 THR A  17      51.693  32.935 108.392  1.00 43.57           O  
ATOM    122  N   LEU A  18      47.531  33.504 107.556  1.00 87.37           N  
ATOM    123  CA  LEU A  18      46.338  33.805 106.822  1.00 87.37           C  
ATOM    124  C   LEU A  18      45.189  34.150 107.729  1.00 87.37           C  
ATOM    125  O   LEU A  18      44.296  34.895 107.333  1.00 87.37           O  
ATOM    126  CB  LEU A  18      45.916  32.652 105.897  1.00 87.37           C  
ATOM    127  CG  LEU A  18      46.972  32.367 104.809  1.00 87.37           C  
ATOM    128  CD1 LEU A  18      46.549  31.217 103.880  1.00 87.37           C  
ATOM    129  CD2 LEU A  18      47.326  33.650 104.040  1.00 87.37           C  
ATOM    130  N   LYS A  19      45.141  33.582 108.951  1.00130.32           N  
ATOM    131  CA  LYS A  19      44.064  33.889 109.859  1.00130.32           C  
ATOM    132  C   LYS A  19      42.766  33.408 109.270  1.00130.32           C  
ATOM    133  O   LYS A  19      41.714  34.007 109.487  1.00130.32           O  
ATOM    134  CB  LYS A  19      43.865  35.402 110.049  1.00130.32           C  
ATOM    135  CG  LYS A  19      45.131  36.168 110.429  1.00130.32           C  
ATOM    136  CD  LYS A  19      45.760  35.709 111.742  1.00130.32           C  
ATOM    137  CE  LYS A  19      47.039  36.470 112.091  1.00130.32           C  
ATOM    138  NZ  LYS A  19      47.759  35.756 113.164  1.00130.32           N1+
ATOM    139  N   ILE A  20      42.819  32.305 108.507  1.00105.99           N  
ATOM    140  CA  ILE A  20      41.709  31.678 107.836  1.00105.99           C  
ATOM    141  C   ILE A  20      40.770  31.052 108.830  1.00105.99           C  
ATOM    142  O   ILE A  20      39.632  30.725 108.508  1.00105.99           O  
ATOM    143  CB  ILE A  20      42.144  30.610 106.878  1.00105.99           C  
ATOM    144  CG1 ILE A  20      42.781  29.426 107.617  1.00105.99           C  
ATOM    145  CG2 ILE A  20      43.113  31.272 105.890  1.00105.99           C  
ATOM    146  CD1 ILE A  20      43.035  28.218 106.717  1.00105.99           C  
ATOM    147  N   THR A  21      41.287  30.755 110.030  1.00121.51           N  
ATOM    148  CA  THR A  21      40.670  30.018 111.101  1.00121.51           C  
ATOM    149  C   THR A  21      39.514  30.700 111.802  1.00121.51           C  
ATOM    150  O   THR A  21      38.775  30.032 112.516  1.00121.51           O  
ATOM    151  CB  THR A  21      41.694  29.638 112.136  1.00121.51           C  
ATOM    152  CG2 THR A  21      41.064  28.678 113.160  1.00121.51           C  
ATOM    153  OG1 THR A  21      42.777  28.976 111.502  1.00121.51           O  
ATOM    154  N   ASP A  22      39.341  32.031 111.730  1.00120.41           N  
ATOM    155  CA  ASP A  22      38.315  32.641 112.546  1.00120.41           C  
ATOM    156  C   ASP A  22      37.117  33.180 111.806  1.00120.41           C  
ATOM    157  O   ASP A  22      37.193  33.710 110.699  1.00120.41           O  
ATOM    158  CB  ASP A  22      38.893  33.731 113.465  1.00120.41           C  
ATOM    159  CG  ASP A  22      39.669  34.728 112.616  1.00120.41           C  
ATOM    160  OD1 ASP A  22      39.645  34.591 111.363  1.00120.41           O  
ATOM    161  OD2 ASP A  22      40.297  35.645 113.209  1.00120.41           O1-
ATOM    162  N   PHE A  23      35.965  33.120 112.510  1.00 94.76           N  
ATOM    163  CA  PHE A  23      34.647  33.489 112.066  1.00 94.76           C  
ATOM    164  C   PHE A  23      34.689  34.944 111.700  1.00 94.76           C  
ATOM    165  O   PHE A  23      33.912  35.417 110.873  1.00 94.76           O  
ATOM    166  CB  PHE A  23      33.618  33.358 113.200  1.00 94.76           C  
ATOM    167  CG  PHE A  23      33.687  31.971 113.745  1.00 94.76           C  
ATOM    168  CD1 PHE A  23      34.721  31.618 114.581  1.00 94.76           C  
ATOM    169  CD2 PHE A  23      32.719  31.036 113.454  1.00 94.76           C  
ATOM    170  CE1 PHE A  23      34.806  30.352 115.105  1.00 94.76           C  
ATOM    171  CE2 PHE A  23      32.796  29.765 113.975  1.00 94.76           C  
ATOM    172  CZ  PHE A  23      33.841  29.423 114.799  1.00 94.76           C  
ATOM    173  N   SER A  24      35.549  35.703 112.398  1.00 70.08           N  
ATOM    174  CA  SER A  24      35.725  37.119 112.204  1.00 70.08           C  
ATOM    175  C   SER A  24      36.502  37.434 110.952  1.00 70.08           C  
ATOM    176  O   SER A  24      36.648  38.601 110.594  1.00 70.08           O  
ATOM    177  CB  SER A  24      36.483  37.771 113.370  1.00 70.08           C  
ATOM    178  OG  SER A  24      35.750  37.606 114.574  1.00 70.08           O  
ATOM    179  N   PHE A  25      37.045  36.419 110.257  1.00 84.45           N  
ATOM    180  CA  PHE A  25      37.881  36.640 109.099  1.00 84.45           C  
ATOM    181  C   PHE A  25      37.104  37.214 107.946  1.00 84.45           C  
ATOM    182  O   PHE A  25      35.929  36.891 107.765  1.00 84.45           O  
ATOM    183  CB  PHE A  25      38.552  35.335 108.621  1.00 84.45           C  
ATOM    184  CG  PHE A  25      39.371  35.604 107.409  1.00 84.45           C  
ATOM    185  CD1 PHE A  25      40.606  36.201 107.517  1.00 84.45           C  
ATOM    186  CD2 PHE A  25      38.909  35.240 106.166  1.00 84.45           C  
ATOM    187  CE1 PHE A  25      41.367  36.449 106.399  1.00 84.45           C  
ATOM    188  CE2 PHE A  25      39.667  35.485 105.046  1.00 84.45           C  
ATOM    189  CZ  PHE A  25      40.900  36.086 105.158  1.00 84.45           C  
ATOM    190  N   SER A  26      37.753  38.104 107.141  1.00105.33           N  
ATOM    191  CA  SER A  26      37.113  38.685 105.983  1.00105.33           C  
ATOM    192  C   SER A  26      38.081  38.787 104.825  1.00105.33           C  
ATOM    193  O   SER A  26      39.299  38.798 104.996  1.00105.33           O  
ATOM    194  CB  SER A  26      36.546  40.098 106.205  1.00105.33           C  
ATOM    195  OG  SER A  26      37.597  41.048 106.283  1.00105.33           O  
ATOM    196  N   ASP A  27      37.515  38.817 103.595  1.00 91.11           N  
ATOM    197  CA  ASP A  27      38.187  38.903 102.320  1.00 91.11           C  
ATOM    198  C   ASP A  27      38.663  40.297 102.042  1.00 91.11           C  
ATOM    199  O   ASP A  27      39.617  40.514 101.299  1.00 91.11           O  
ATOM    200  CB  ASP A  27      37.278  38.535 101.139  1.00 91.11           C  
ATOM    201  CG  ASP A  27      36.218  39.621 101.035  1.00 91.11           C  
ATOM    202  OD1 ASP A  27      36.505  40.644 100.356  1.00 91.11           O  
ATOM    203  OD2 ASP A  27      35.115  39.448 101.617  1.00 91.11           O1-
ATOM    204  N   PHE A  28      38.031  41.285 102.679  1.00107.59           N  
ATOM    205  CA  PHE A  28      38.132  42.678 102.356  1.00107.59           C  
ATOM    206  C   PHE A  28      39.560  43.118 102.190  1.00107.59           C  
ATOM    207  O   PHE A  28      39.873  43.819 101.231  1.00107.59           O  
ATOM    208  CB  PHE A  28      37.493  43.464 103.509  1.00107.59           C  
ATOM    209  CG  PHE A  28      37.272  44.888 103.172  1.00107.59           C  
ATOM    210  CD1 PHE A  28      36.191  45.269 102.412  1.00107.59           C  
ATOM    211  CD2 PHE A  28      38.133  45.843 103.655  1.00107.59           C  
ATOM    212  CE1 PHE A  28      35.985  46.594 102.121  1.00107.59           C  
ATOM    213  CE2 PHE A  28      37.932  47.168 103.366  1.00107.59           C  
ATOM    214  CZ  PHE A  28      36.857  47.544 102.597  1.00107.59           C  
ATOM    215  N   GLU A  29      40.463  42.756 103.109  1.00114.05           N  
ATOM    216  CA  GLU A  29      41.821  43.225 103.042  1.00114.05           C  
ATOM    217  C   GLU A  29      42.669  42.634 101.940  1.00114.05           C  
ATOM    218  O   GLU A  29      43.474  43.352 101.348  1.00114.05           O  
ATOM    219  CB  GLU A  29      42.530  43.072 104.398  1.00114.05           C  
ATOM    220  CG  GLU A  29      42.446  41.664 104.993  1.00114.05           C  
ATOM    221  CD  GLU A  29      42.796  41.797 106.464  1.00114.05           C  
ATOM    222  OE1 GLU A  29      42.936  42.965 106.917  1.00114.05           O  
ATOM    223  OE2 GLU A  29      42.914  40.748 107.154  1.00114.05           O1-
ATOM    224  N   LEU A  30      42.531  41.334 101.603  1.00124.72           N  
ATOM    225  CA  LEU A  30      43.490  40.749 100.696  1.00124.72           C  
ATOM    226  C   LEU A  30      43.002  40.703  99.276  1.00124.72           C  
ATOM    227  O   LEU A  30      41.807  40.624  99.002  1.00124.72           O  
ATOM    228  CB  LEU A  30      43.913  39.312 101.071  1.00124.72           C  
ATOM    229  CG  LEU A  30      42.773  38.271 101.040  1.00124.72           C  
ATOM    230  CD1 LEU A  30      43.284  36.869 101.418  1.00124.72           C  
ATOM    231  CD2 LEU A  30      41.579  38.699 101.910  1.00124.72           C  
ATOM    232  N   SER A  31      43.975  40.729  98.335  1.00 48.00           N  
ATOM    233  CA  SER A  31      43.762  40.716  96.910  1.00 48.00           C  
ATOM    234  C   SER A  31      43.309  39.350  96.493  1.00 48.00           C  
ATOM    235  O   SER A  31      43.411  38.385  97.247  1.00 48.00           O  
ATOM    236  CB  SER A  31      45.041  41.035  96.116  1.00 48.00           C  
ATOM    237  OG  SER A  31      46.029  40.044  96.367  1.00 48.00           O  
ATOM    238  N   ASP A  32      42.805  39.247  95.247  1.00 68.76           N  
ATOM    239  CA  ASP A  32      42.251  38.026  94.732  1.00 68.76           C  
ATOM    240  C   ASP A  32      43.305  36.970  94.735  1.00 68.76           C  
ATOM    241  O   ASP A  32      43.053  35.849  95.169  1.00 68.76           O  
ATOM    242  CB  ASP A  32      41.784  38.148  93.269  1.00 68.76           C  
ATOM    243  CG  ASP A  32      40.609  39.110  93.221  1.00 68.76           C  
ATOM    244  OD1 ASP A  32      40.231  39.625  94.306  1.00 68.76           O  
ATOM    245  OD2 ASP A  32      40.079  39.351  92.103  1.00 68.76           O1-
ATOM    246  N   LEU A  33      44.536  37.324  94.322  1.00113.53           N  
ATOM    247  CA  LEU A  33      45.595  36.367  94.179  1.00113.53           C  
ATOM    248  C   LEU A  33      45.745  35.679  95.498  1.00113.53           C  
ATOM    249  O   LEU A  33      45.923  34.463  95.559  1.00113.53           O  
ATOM    250  CB  LEU A  33      46.928  37.059  93.847  1.00113.53           C  
ATOM    251  CG  LEU A  33      48.104  36.110  93.549  1.00113.53           C  
ATOM    252  CD1 LEU A  33      48.571  35.314  94.779  1.00113.53           C  
ATOM    253  CD2 LEU A  33      47.777  35.209  92.351  1.00113.53           C  
ATOM    254  N   GLU A  34      45.656  36.454  96.590  1.00 55.66           N  
ATOM    255  CA  GLU A  34      45.770  35.902  97.905  1.00 55.66           C  
ATOM    256  C   GLU A  34      44.592  35.024  98.203  1.00 55.66           C  
ATOM    257  O   GLU A  34      44.738  33.972  98.823  1.00 55.66           O  
ATOM    258  CB  GLU A  34      45.848  36.963  99.012  1.00 55.66           C  
ATOM    259  CG  GLU A  34      47.151  37.760  98.983  1.00 55.66           C  
ATOM    260  CD  GLU A  34      47.114  38.766 100.118  1.00 55.66           C  
ATOM    261  OE1 GLU A  34      47.036  38.325 101.296  1.00 55.66           O  
ATOM    262  OE2 GLU A  34      47.160  39.990  99.824  1.00 55.66           O1-
ATOM    263  N   THR A  35      43.391  35.405  97.732  1.00 93.38           N  
ATOM    264  CA  THR A  35      42.215  34.654  98.074  1.00 93.38           C  
ATOM    265  C   THR A  35      42.408  33.269  97.542  1.00 93.38           C  
ATOM    266  O   THR A  35      41.663  32.358  97.901  1.00 93.38           O  
ATOM    267  CB  THR A  35      40.912  35.228  97.573  1.00 93.38           C  
ATOM    268  CG2 THR A  35      40.835  36.703  98.010  1.00 93.38           C  
ATOM    269  OG1 THR A  35      40.801  35.128  96.163  1.00 93.38           O  
ATOM    270  N   ALA A  36      43.293  33.118  96.538  1.00 65.16           N  
ATOM    271  CA  ALA A  36      43.688  31.829  96.027  1.00 65.16           C  
ATOM    272  C   ALA A  36      44.609  31.087  96.962  1.00 65.16           C  
ATOM    273  O   ALA A  36      44.449  29.887  97.182  1.00 65.16           O  
ATOM    274  CB  ALA A  36      44.410  31.927  94.673  1.00 65.16           C  
ATOM    275  N   LEU A  37      45.614  31.789  97.531  1.00 54.88           N  
ATOM    276  CA  LEU A  37      46.587  31.149  98.378  1.00 54.88           C  
ATOM    277  C   LEU A  37      45.883  30.636  99.583  1.00 54.88           C  
ATOM    278  O   LEU A  37      46.172  29.545 100.074  1.00 54.88           O  
ATOM    279  CB  LEU A  37      47.719  32.082  98.842  1.00 54.88           C  
ATOM    280  CG  LEU A  37      48.683  32.489  97.709  1.00 54.88           C  
ATOM    281  CD1 LEU A  37      49.804  33.409  98.221  1.00 54.88           C  
ATOM    282  CD2 LEU A  37      49.242  31.252  96.991  1.00 54.88           C  
ATOM    283  N   CYS A  38      44.933  31.433 100.093  1.00 96.35           N  
ATOM    284  CA  CYS A  38      44.182  31.041 101.242  1.00 96.35           C  
ATOM    285  C   CYS A  38      43.467  29.775 100.910  1.00 96.35           C  
ATOM    286  O   CYS A  38      43.665  28.743 101.547  1.00 96.35           O  
ATOM    287  CB  CYS A  38      43.113  32.098 101.585  1.00 96.35           C  
ATOM    288  SG  CYS A  38      42.094  31.664 103.024  1.00 96.35           S  
ATOM    289  N   THR A  39      42.695  29.809  99.814  1.00 51.45           N  
ATOM    290  CA  THR A  39      41.861  28.710  99.440  1.00 51.45           C  
ATOM    291  C   THR A  39      42.731  27.511  99.263  1.00 51.45           C  
ATOM    292  O   THR A  39      42.332  26.400  99.612  1.00 51.45           O  
ATOM    293  CB  THR A  39      41.134  28.956  98.153  1.00 51.45           C  
ATOM    294  CG2 THR A  39      40.230  27.745  97.869  1.00 51.45           C  
ATOM    295  OG1 THR A  39      40.341  30.132  98.254  1.00 51.45           O  
ATOM    296  N   ILE A  40      43.942  27.708  98.708  1.00 49.51           N  
ATOM    297  CA  ILE A  40      44.855  26.622  98.502  1.00 49.51           C  
ATOM    298  C   ILE A  40      45.205  26.074  99.846  1.00 49.51           C  
ATOM    299  O   ILE A  40      45.276  24.863 100.036  1.00 49.51           O  
ATOM    300  CB  ILE A  40      46.159  27.031  97.888  1.00 49.51           C  
ATOM    301  CG1 ILE A  40      45.943  27.619  96.489  1.00 49.51           C  
ATOM    302  CG2 ILE A  40      47.101  25.814  97.914  1.00 49.51           C  
ATOM    303  CD1 ILE A  40      47.217  28.260  95.954  1.00 49.51           C  
ATOM    304  N   ARG A  41      45.443  26.973 100.814  1.00154.93           N  
ATOM    305  CA  ARG A  41      45.786  26.598 102.151  1.00154.93           C  
ATOM    306  C   ARG A  41      44.661  25.766 102.675  1.00154.93           C  
ATOM    307  O   ARG A  41      44.873  24.710 103.262  1.00154.93           O  
ATOM    308  CB  ARG A  41      45.886  27.838 103.064  1.00154.93           C  
ATOM    309  CG  ARG A  41      46.096  27.558 104.557  1.00154.93           C  
ATOM    310  CD  ARG A  41      47.542  27.250 104.947  1.00154.93           C  
ATOM    311  NE  ARG A  41      47.891  25.906 104.420  1.00154.93           N  
ATOM    312  CZ  ARG A  41      49.131  25.388 104.663  1.00154.93           C  
ATOM    313  NH1 ARG A  41      50.077  26.142 105.293  1.00154.93           N1+
ATOM    314  NH2 ARG A  41      49.417  24.107 104.290  1.00154.93           N  
ATOM    315  N   MET A  42      43.420  26.204 102.396  1.00 55.72           N  
ATOM    316  CA  MET A  42      42.265  25.550 102.929  1.00 55.72           C  
ATOM    317  C   MET A  42      42.304  24.114 102.519  1.00 55.72           C  
ATOM    318  O   MET A  42      42.086  23.229 103.341  1.00 55.72           O  
ATOM    319  CB  MET A  42      40.947  26.141 102.402  1.00 55.72           C  
ATOM    320  CG  MET A  42      40.659  27.570 102.864  1.00 55.72           C  
ATOM    321  SD  MET A  42      39.137  28.261 102.145  1.00 55.72           S  
ATOM    322  CE  MET A  42      39.314  29.908 102.885  1.00 55.72           C  
ATOM    323  N   PHE A  43      42.603  23.830 101.241  1.00 73.38           N  
ATOM    324  CA  PHE A  43      42.675  22.454 100.854  1.00 73.38           C  
ATOM    325  C   PHE A  43      43.767  21.811 101.656  1.00 73.38           C  
ATOM    326  O   PHE A  43      43.554  20.783 102.293  1.00 73.38           O  
ATOM    327  CB  PHE A  43      43.042  22.254  99.367  1.00 73.38           C  
ATOM    328  CG  PHE A  43      41.858  22.527  98.496  1.00 73.38           C  
ATOM    329  CD1 PHE A  43      41.479  23.811  98.169  1.00 73.38           C  
ATOM    330  CD2 PHE A  43      41.131  21.475  97.988  1.00 73.38           C  
ATOM    331  CE1 PHE A  43      40.392  24.038  97.358  1.00 73.38           C  
ATOM    332  CE2 PHE A  43      40.042  21.694  97.175  1.00 73.38           C  
ATOM    333  CZ  PHE A  43      39.669  22.979  96.862  1.00 73.38           C  
ATOM    334  N   THR A  44      44.960  22.440 101.693  1.00138.60           N  
ATOM    335  CA  THR A  44      46.092  21.812 102.319  1.00138.60           C  
ATOM    336  C   THR A  44      45.890  21.531 103.784  1.00138.60           C  
ATOM    337  O   THR A  44      46.083  20.396 104.221  1.00138.60           O  
ATOM    338  CB  THR A  44      47.372  22.575 102.129  1.00138.60           C  
ATOM    339  CG2 THR A  44      47.687  22.617 100.625  1.00138.60           C  
ATOM    340  OG1 THR A  44      47.260  23.891 102.647  1.00138.60           O  
ATOM    341  N   ASP A  45      45.458  22.521 104.586  1.00 97.58           N  
ATOM    342  CA  ASP A  45      45.295  22.303 105.998  1.00 97.58           C  
ATOM    343  C   ASP A  45      44.203  21.298 106.205  1.00 97.58           C  
ATOM    344  O   ASP A  45      44.033  20.775 107.305  1.00 97.58           O  
ATOM    345  CB  ASP A  45      44.950  23.576 106.795  1.00 97.58           C  
ATOM    346  CG  ASP A  45      46.247  24.352 106.972  1.00 97.58           C  
ATOM    347  OD1 ASP A  45      47.324  23.717 106.830  1.00 97.58           O  
ATOM    348  OD2 ASP A  45      46.182  25.577 107.259  1.00 97.58           O1-
ATOM    349  N   LEU A  46      43.348  21.134 105.180  1.00119.93           N  
ATOM    350  CA  LEU A  46      42.273  20.179 105.103  1.00119.93           C  
ATOM    351  C   LEU A  46      42.710  18.766 104.786  1.00119.93           C  
ATOM    352  O   LEU A  46      41.964  17.824 105.056  1.00119.93           O  
ATOM    353  CB  LEU A  46      41.131  20.626 104.173  1.00119.93           C  
ATOM    354  CG  LEU A  46      40.257  21.719 104.834  1.00119.93           C  
ATOM    355  CD1 LEU A  46      39.108  22.178 103.922  1.00119.93           C  
ATOM    356  CD2 LEU A  46      39.734  21.252 106.206  1.00119.93           C  
ATOM    357  N   ASN A  47      43.902  18.575 104.178  1.00 87.85           N  
ATOM    358  CA  ASN A  47      44.427  17.282 103.797  1.00 87.85           C  
ATOM    359  C   ASN A  47      43.805  16.744 102.546  1.00 87.85           C  
ATOM    360  O   ASN A  47      43.851  15.539 102.298  1.00 87.85           O  
ATOM    361  CB  ASN A  47      44.294  16.212 104.893  1.00 87.85           C  
ATOM    362  CG  ASN A  47      45.427  16.449 105.876  1.00 87.85           C  
ATOM    363  ND2 ASN A  47      45.093  16.578 107.188  1.00 87.85           N  
ATOM    364  OD1 ASN A  47      46.588  16.521 105.479  1.00 87.85           O  
ATOM    365  N   LEU A  48      43.210  17.620 101.722  1.00 84.75           N  
ATOM    366  CA  LEU A  48      42.666  17.201 100.465  1.00 84.75           C  
ATOM    367  C   LEU A  48      43.762  16.887  99.494  1.00 84.75           C  
ATOM    368  O   LEU A  48      43.672  15.935  98.721  1.00 84.75           O  
ATOM    369  CB  LEU A  48      41.748  18.267  99.860  1.00 84.75           C  
ATOM    370  CG  LEU A  48      40.563  18.543 100.800  1.00 84.75           C  
ATOM    371  CD1 LEU A  48      39.571  19.552 100.208  1.00 84.75           C  
ATOM    372  CD2 LEU A  48      39.901  17.227 101.234  1.00 84.75           C  
ATOM    373  N   VAL A  49      44.819  17.713  99.492  1.00127.84           N  
ATOM    374  CA  VAL A  49      45.908  17.580  98.571  1.00127.84           C  
ATOM    375  C   VAL A  49      46.709  16.339  98.841  1.00127.84           C  
ATOM    376  O   VAL A  49      47.133  15.663  97.908  1.00127.84           O  
ATOM    377  CB  VAL A  49      46.797  18.791  98.611  1.00127.84           C  
ATOM    378  CG1 VAL A  49      47.455  18.884  99.994  1.00127.84           C  
ATOM    379  CG2 VAL A  49      47.784  18.730  97.441  1.00127.84           C  
ATOM    380  N   GLN A  50      46.980  16.024 100.122  1.00 99.36           N  
ATOM    381  CA  GLN A  50      47.808  14.896 100.456  1.00 99.36           C  
ATOM    382  C   GLN A  50      47.137  13.571 100.218  1.00 99.36           C  
ATOM    383  O   GLN A  50      47.722  12.681  99.598  1.00 99.36           O  
ATOM    384  CB  GLN A  50      48.251  14.957 101.921  1.00 99.36           C  
ATOM    385  CG  GLN A  50      49.377  13.994 102.281  1.00 99.36           C  
ATOM    386  CD  GLN A  50      49.817  14.405 103.672  1.00 99.36           C  
ATOM    387  NE2 GLN A  50      48.850  14.400 104.627  1.00 99.36           N  
ATOM    388  OE1 GLN A  50      50.978  14.738 103.901  1.00 99.36           O  
ATOM    389  N   ASN A  51      45.895  13.389 100.714  1.00 63.27           N  
ATOM    390  CA  ASN A  51      45.240  12.116 100.576  1.00 63.27           C  
ATOM    391  C   ASN A  51      44.896  11.881  99.143  1.00 63.27           C  
ATOM    392  O   ASN A  51      45.199  10.834  98.572  1.00 63.27           O  
ATOM    393  CB  ASN A  51      43.942  12.020 101.393  1.00 63.27           C  
ATOM    394  CG  ASN A  51      44.331  11.961 102.864  1.00 63.27           C  
ATOM    395  ND2 ASN A  51      43.476  12.544 103.745  1.00 63.27           N  
ATOM    396  OD1 ASN A  51      45.371  11.410 103.221  1.00 63.27           O  
ATOM    397  N   PHE A  52      44.249  12.889  98.541  1.00188.08           N  
ATOM    398  CA  PHE A  52      43.790  12.917  97.182  1.00188.08           C  
ATOM    399  C   PHE A  52      44.940  13.128  96.252  1.00188.08           C  
ATOM    400  O   PHE A  52      44.776  13.050  95.037  1.00188.08           O  
ATOM    401  CB  PHE A  52      42.691  13.955  96.920  1.00188.08           C  
ATOM    402  CG  PHE A  52      41.530  13.482  97.725  1.00188.08           C  
ATOM    403  CD1 PHE A  52      40.888  12.316  97.382  1.00188.08           C  
ATOM    404  CD2 PHE A  52      41.116  14.162  98.848  1.00188.08           C  
ATOM    405  CE1 PHE A  52      39.828  11.855  98.123  1.00188.08           C  
ATOM    406  CE2 PHE A  52      40.053  13.706  99.591  1.00188.08           C  
ATOM    407  CZ  PHE A  52      39.402  12.553  99.227  1.00188.08           C  
ATOM    408  N   GLN A  53      46.101  13.539  96.792  1.00 65.26           N  
ATOM    409  CA  GLN A  53      47.286  13.697  95.993  1.00 65.26           C  
ATOM    410  C   GLN A  53      46.993  14.618  94.853  1.00 65.26           C  
ATOM    411  O   GLN A  53      47.306  14.315  93.702  1.00 65.26           O  
ATOM    412  CB  GLN A  53      47.752  12.357  95.409  1.00 65.26           C  
ATOM    413  CG  GLN A  53      48.014  11.304  96.485  1.00 65.26           C  
ATOM    414  CD  GLN A  53      48.276   9.985  95.777  1.00 65.26           C  
ATOM    415  NE2 GLN A  53      48.506   8.907  96.572  1.00 65.26           N  
ATOM    416  OE1 GLN A  53      48.271   9.917  94.548  1.00 65.26           O  
ATOM    417  N   MET A  54      46.366  15.772  95.156  1.00 50.56           N  
ATOM    418  CA  MET A  54      45.997  16.686  94.115  1.00 50.56           C  
ATOM    419  C   MET A  54      47.241  17.315  93.573  1.00 50.56           C  
ATOM    420  O   MET A  54      48.124  17.720  94.324  1.00 50.56           O  
ATOM    421  CB  MET A  54      45.091  17.837  94.595  1.00 50.56           C  
ATOM    422  CG  MET A  54      43.710  17.390  95.081  1.00 50.56           C  
ATOM    423  SD  MET A  54      42.642  18.748  95.647  1.00 50.56           S  
ATOM    424  CE  MET A  54      41.233  17.682  96.070  1.00 50.56           C  
ATOM    425  N   LYS A  55      47.333  17.424  92.232  1.00 91.52           N  
ATOM    426  CA  LYS A  55      48.476  18.040  91.625  1.00 91.52           C  
ATOM    427  C   LYS A  55      48.481  19.462  92.064  1.00 91.52           C  
ATOM    428  O   LYS A  55      47.457  20.140  92.012  1.00 91.52           O  
ATOM    429  CB  LYS A  55      48.450  18.003  90.082  1.00 91.52           C  
ATOM    430  CG  LYS A  55      49.505  18.881  89.399  1.00 91.52           C  
ATOM    431  CD  LYS A  55      50.955  18.507  89.699  1.00 91.52           C  
ATOM    432  CE  LYS A  55      51.967  19.341  88.907  1.00 91.52           C  
ATOM    433  NZ  LYS A  55      53.348  18.951  89.271  1.00 91.52           N1+
ATOM    434  N   HIS A  56      49.654  19.955  92.504  1.00 57.94           N  
ATOM    435  CA  HIS A  56      49.686  21.291  93.012  1.00 57.94           C  
ATOM    436  C   HIS A  56      49.249  22.216  91.927  1.00 57.94           C  
ATOM    437  O   HIS A  56      48.325  23.003  92.119  1.00 57.94           O  
ATOM    438  CB  HIS A  56      51.072  21.744  93.497  1.00 57.94           C  
ATOM    439  CG  HIS A  56      51.007  23.070  94.192  1.00 57.94           C  
ATOM    440  CD2 HIS A  56      50.794  23.359  95.508  1.00 57.94           C  
ATOM    441  ND1 HIS A  56      51.138  24.282  93.557  1.00 57.94           N  
ATOM    442  CE1 HIS A  56      51.000  25.240  94.509  1.00 57.94           C  
ATOM    443  NE2 HIS A  56      50.789  24.727  95.707  1.00 57.94           N  
ATOM    444  N   GLU A  57      49.831  22.070  90.724  1.00105.15           N  
ATOM    445  CA  GLU A  57      49.559  22.978  89.645  1.00105.15           C  
ATOM    446  C   GLU A  57      48.097  22.979  89.344  1.00105.15           C  
ATOM    447  O   GLU A  57      47.539  24.010  88.981  1.00105.15           O  
ATOM    448  CB  GLU A  57      50.232  22.593  88.320  1.00105.15           C  
ATOM    449  CG  GLU A  57      51.735  22.839  88.254  1.00105.15           C  
ATOM    450  CD  GLU A  57      52.166  22.480  86.839  1.00105.15           C  
ATOM    451  OE1 GLU A  57      51.750  21.393  86.357  1.00105.15           O  
ATOM    452  OE2 GLU A  57      52.902  23.293  86.218  1.00105.15           O1-
ATOM    453  N   VAL A  58      47.451  21.805  89.428  1.00 61.09           N  
ATOM    454  CA  VAL A  58      46.059  21.659  89.093  1.00 61.09           C  
ATOM    455  C   VAL A  58      45.130  22.299  90.082  1.00 61.09           C  
ATOM    456  O   VAL A  58      44.083  22.806  89.690  1.00 61.09           O  
ATOM    457  CB  VAL A  58      45.632  20.228  88.956  1.00 61.09           C  
ATOM    458  CG1 VAL A  58      44.115  20.201  88.703  1.00 61.09           C  
ATOM    459  CG2 VAL A  58      46.464  19.576  87.841  1.00 61.09           C  
ATOM    460  N   LEU A  59      45.441  22.268  91.392  1.00115.29           N  
ATOM    461  CA  LEU A  59      44.513  22.835  92.332  1.00115.29           C  
ATOM    462  C   LEU A  59      44.424  24.287  91.985  1.00115.29           C  
ATOM    463  O   LEU A  59      43.356  24.894  92.040  1.00115.29           O  
ATOM    464  CB  LEU A  59      44.999  22.668  93.789  1.00115.29           C  
ATOM    465  CG  LEU A  59      43.979  23.015  94.897  1.00115.29           C  
ATOM    466  CD1 LEU A  59      44.612  22.794  96.282  1.00115.29           C  
ATOM    467  CD2 LEU A  59      43.385  24.425  94.739  1.00115.29           C  
ATOM    468  N   CYS A  60      45.583  24.874  91.636  1.00 58.58           N  
ATOM    469  CA  CYS A  60      45.718  26.252  91.252  1.00 58.58           C  
ATOM    470  C   CYS A  60      45.063  26.518  89.939  1.00 58.58           C  
ATOM    471  O   CYS A  60      44.489  27.583  89.716  1.00 58.58           O  
ATOM    472  CB  CYS A  60      47.186  26.660  91.070  1.00 58.58           C  
ATOM    473  SG  CYS A  60      48.126  26.528  92.615  1.00 58.58           S  
ATOM    474  N   ARG A  61      45.206  25.567  89.009  1.00 77.95           N  
ATOM    475  CA  ARG A  61      44.655  25.707  87.698  1.00 77.95           C  
ATOM    476  C   ARG A  61      43.171  25.692  87.876  1.00 77.95           C  
ATOM    477  O   ARG A  61      42.433  26.428  87.224  1.00 77.95           O  
ATOM    478  CB  ARG A  61      45.104  24.531  86.814  1.00 77.95           C  
ATOM    479  CG  ARG A  61      45.189  24.833  85.322  1.00 77.95           C  
ATOM    480  CD  ARG A  61      45.960  23.741  84.581  1.00 77.95           C  
ATOM    481  NE  ARG A  61      47.292  23.618  85.246  1.00 77.95           N  
ATOM    482  CZ  ARG A  61      48.410  24.139  84.658  1.00 77.95           C  
ATOM    483  NH1 ARG A  61      48.322  24.727  83.431  1.00 77.95           N1+
ATOM    484  NH2 ARG A  61      49.616  24.064  85.293  1.00 77.95           N  
ATOM    485  N   TRP A  62      42.700  24.816  88.784  1.00 97.90           N  
ATOM    486  CA  TRP A  62      41.302  24.692  89.062  1.00 97.90           C  
ATOM    487  C   TRP A  62      40.803  25.956  89.683  1.00 97.90           C  
ATOM    488  O   TRP A  62      39.957  26.642  89.121  1.00 97.90           O  
ATOM    489  CB  TRP A  62      40.981  23.556  90.047  1.00 97.90           C  
ATOM    490  CG  TRP A  62      39.506  23.413  90.339  1.00 97.90           C  
ATOM    491  CD1 TRP A  62      38.523  22.893  89.548  1.00 97.90           C  
ATOM    492  CD2 TRP A  62      38.877  23.807  91.570  1.00 97.90           C  
ATOM    493  CE2 TRP A  62      37.520  23.501  91.450  1.00 97.90           C  
ATOM    494  CE3 TRP A  62      39.386  24.369  92.709  1.00 97.90           C  
ATOM    495  NE1 TRP A  62      37.317  22.947  90.204  1.00 97.90           N  
ATOM    496  CZ2 TRP A  62      36.648  23.760  92.470  1.00 97.90           C  
ATOM    497  CZ3 TRP A  62      38.504  24.629  93.736  1.00 97.90           C  
ATOM    498  CH2 TRP A  62      37.163  24.328  93.617  1.00 97.90           C  
ATOM    499  N   ILE A  63      41.416  26.365  90.806  1.00119.47           N  
ATOM    500  CA  ILE A  63      40.933  27.467  91.580  1.00119.47           C  
ATOM    501  C   ILE A  63      40.844  28.687  90.713  1.00119.47           C  
ATOM    502  O   ILE A  63      39.831  29.384  90.742  1.00119.47           O  
ATOM    503  CB  ILE A  63      41.831  27.729  92.764  1.00119.47           C  
ATOM    504  CG1 ILE A  63      41.152  28.627  93.805  1.00119.47           C  
ATOM    505  CG2 ILE A  63      43.182  28.264  92.264  1.00119.47           C  
ATOM    506  CD1 ILE A  63      41.900  28.626  95.137  1.00119.47           C  
ATOM    507  N   LEU A  64      41.860  28.956  89.873  1.00 57.45           N  
ATOM    508  CA  LEU A  64      41.818  30.130  89.046  1.00 57.45           C  
ATOM    509  C   LEU A  64      40.625  30.026  88.151  1.00 57.45           C  
ATOM    510  O   LEU A  64      39.894  30.996  87.962  1.00 57.45           O  
ATOM    511  CB  LEU A  64      43.057  30.265  88.148  1.00 57.45           C  
ATOM    512  CG  LEU A  64      44.339  30.554  88.950  1.00 57.45           C  
ATOM    513  CD1 LEU A  64      45.566  30.682  88.032  1.00 57.45           C  
ATOM    514  CD2 LEU A  64      44.152  31.781  89.860  1.00 57.45           C  
ATOM    515  N   SER A  65      40.386  28.828  87.591  1.00 51.07           N  
ATOM    516  CA  SER A  65      39.292  28.633  86.684  1.00 51.07           C  
ATOM    517  C   SER A  65      38.021  28.964  87.389  1.00 51.07           C  
ATOM    518  O   SER A  65      37.261  29.822  86.942  1.00 51.07           O  
ATOM    519  CB  SER A  65      39.172  27.175  86.215  1.00 51.07           C  
ATOM    520  OG  SER A  65      37.991  27.003  85.446  1.00 51.07           O  
ATOM    521  N   VAL A  66      37.805  28.337  88.561  1.00 56.94           N  
ATOM    522  CA  VAL A  66      36.594  28.494  89.300  1.00 56.94           C  
ATOM    523  C   VAL A  66      36.410  29.957  89.538  1.00 56.94           C  
ATOM    524  O   VAL A  66      35.292  30.465  89.465  1.00 56.94           O  
ATOM    525  CB  VAL A  66      36.650  27.803  90.632  1.00 56.94           C  
ATOM    526  CG1 VAL A  66      35.319  28.008  91.379  1.00 56.94           C  
ATOM    527  CG2 VAL A  66      37.007  26.330  90.379  1.00 56.94           C  
ATOM    528  N   LYS A  67      37.515  30.664  89.844  1.00119.77           N  
ATOM    529  CA  LYS A  67      37.488  32.074  90.115  1.00119.77           C  
ATOM    530  C   LYS A  67      37.137  32.891  88.907  1.00119.77           C  
ATOM    531  O   LYS A  67      36.151  33.624  88.917  1.00119.77           O  
ATOM    532  CB  LYS A  67      38.843  32.584  90.612  1.00119.77           C  
ATOM    533  CG  LYS A  67      38.811  34.049  91.035  1.00119.77           C  
ATOM    534  CD  LYS A  67      40.066  34.495  91.785  1.00119.77           C  
ATOM    535  CE  LYS A  67      41.089  35.191  90.887  1.00119.77           C  
ATOM    536  NZ  LYS A  67      40.662  36.584  90.620  1.00119.77           N1+
ATOM    537  N   LYS A  68      37.886  32.726  87.801  1.00163.16           N  
ATOM    538  CA  LYS A  68      37.714  33.550  86.634  1.00163.16           C  
ATOM    539  C   LYS A  68      36.304  33.357  86.194  1.00163.16           C  
ATOM    540  O   LYS A  68      35.680  34.257  85.633  1.00163.16           O  
ATOM    541  CB  LYS A  68      38.623  33.130  85.466  1.00163.16           C  
ATOM    542  CG  LYS A  68      40.113  33.383  85.712  1.00163.16           C  
ATOM    543  CD  LYS A  68      40.474  34.863  85.856  1.00163.16           C  
ATOM    544  CE  LYS A  68      41.979  35.123  85.928  1.00163.16           C  
ATOM    545  NZ  LYS A  68      42.588  34.947  84.592  1.00163.16           N1+
ATOM    546  N   ASN A  69      35.780  32.147  86.450  1.00126.00           N  
ATOM    547  CA  ASN A  69      34.451  31.761  86.080  1.00126.00           C  
ATOM    548  C   ASN A  69      33.473  32.425  87.019  1.00126.00           C  
ATOM    549  O   ASN A  69      32.406  31.883  87.307  1.00126.00           O  
ATOM    550  CB  ASN A  69      34.305  30.227  86.233  1.00126.00           C  
ATOM    551  CG  ASN A  69      32.955  29.701  85.757  1.00126.00           C  
ATOM    552  ND2 ASN A  69      32.550  28.525  86.310  1.00126.00           N  
ATOM    553  OD1 ASN A  69      32.276  30.310  84.933  1.00126.00           O  
ATOM    554  N   TYR A  70      33.797  33.645  87.494  1.00 88.77           N  
ATOM    555  CA  TYR A  70      32.922  34.414  88.343  1.00 88.77           C  
ATOM    556  C   TYR A  70      32.875  35.805  87.799  1.00 88.77           C  
ATOM    557  O   TYR A  70      33.793  36.241  87.106  1.00 88.77           O  
ATOM    558  CB  TYR A  70      33.361  34.524  89.819  1.00 88.77           C  
ATOM    559  CG  TYR A  70      32.847  33.364  90.604  1.00 88.77           C  
ATOM    560  CD1 TYR A  70      33.506  32.156  90.677  1.00 88.77           C  
ATOM    561  CD2 TYR A  70      31.665  33.511  91.290  1.00 88.77           C  
ATOM    562  CE1 TYR A  70      32.988  31.122  91.428  1.00 88.77           C  
ATOM    563  CE2 TYR A  70      31.142  32.485  92.040  1.00 88.77           C  
ATOM    564  CZ  TYR A  70      31.800  31.283  92.103  1.00 88.77           C  
ATOM    565  OH  TYR A  70      31.258  30.232  92.874  1.00 88.77           O  
ATOM    566  N   ARG A  71      31.789  36.547  88.098  1.00157.62           N  
ATOM    567  CA  ARG A  71      31.662  37.861  87.543  1.00157.62           C  
ATOM    568  C   ARG A  71      31.716  38.898  88.620  1.00157.62           C  
ATOM    569  O   ARG A  71      31.021  38.833  89.633  1.00157.62           O  
ATOM    570  CB  ARG A  71      30.381  38.018  86.696  1.00157.62           C  
ATOM    571  CG  ARG A  71      29.080  37.732  87.448  1.00157.62           C  
ATOM    572  CD  ARG A  71      28.018  37.046  86.579  1.00157.62           C  
ATOM    573  NE  ARG A  71      27.785  37.884  85.368  1.00157.62           N  
ATOM    574  CZ  ARG A  71      26.755  38.780  85.347  1.00157.62           C  
ATOM    575  NH1 ARG A  71      25.899  38.860  86.405  1.00157.62           N1+
ATOM    576  NH2 ARG A  71      26.580  39.600  84.269  1.00157.62           N  
ATOM    577  N   LYS A  72      32.604  39.884  88.402  1.00146.10           N  
ATOM    578  CA  LYS A  72      32.855  41.018  89.244  1.00146.10           C  
ATOM    579  C   LYS A  72      31.687  41.950  89.141  1.00146.10           C  
ATOM    580  O   LYS A  72      31.574  42.921  89.888  1.00146.10           O  
ATOM    581  CB  LYS A  72      34.120  41.788  88.836  1.00146.10           C  
ATOM    582  CG  LYS A  72      34.621  42.735  89.927  1.00146.10           C  
ATOM    583  CD  LYS A  72      35.088  41.998  91.185  1.00146.10           C  
ATOM    584  CE  LYS A  72      35.946  40.764  90.889  1.00146.10           C  
ATOM    585  NZ  LYS A  72      36.256  40.049  92.148  1.00146.10           N1+
ATOM    586  N   ASN A  73      30.847  41.730  88.117  1.00 77.76           N  
ATOM    587  CA  ASN A  73      29.717  42.565  87.833  1.00 77.76           C  
ATOM    588  C   ASN A  73      28.723  42.527  88.962  1.00 77.76           C  
ATOM    589  O   ASN A  73      28.193  43.563  89.359  1.00 77.76           O  
ATOM    590  CB  ASN A  73      28.993  42.092  86.565  1.00 77.76           C  
ATOM    591  CG  ASN A  73      30.053  42.018  85.474  1.00 77.76           C  
ATOM    592  ND2 ASN A  73      31.028  42.962  85.520  1.00 77.76           N  
ATOM    593  OD1 ASN A  73      30.030  41.134  84.616  1.00 77.76           O  
ATOM    594  N   VAL A  74      28.440  41.327  89.512  1.00 51.49           N  
ATOM    595  CA  VAL A  74      27.447  41.208  90.543  1.00 51.49           C  
ATOM    596  C   VAL A  74      27.999  41.772  91.809  1.00 51.49           C  
ATOM    597  O   VAL A  74      29.200  41.738  92.064  1.00 51.49           O  
ATOM    598  CB  VAL A  74      27.014  39.796  90.807  1.00 51.49           C  
ATOM    599  CG1 VAL A  74      26.008  39.800  91.973  1.00 51.49           C  
ATOM    600  CG2 VAL A  74      26.457  39.207  89.498  1.00 51.49           C  
ATOM    601  N   ALA A  75      27.099  42.392  92.589  1.00115.81           N  
ATOM    602  CA  ALA A  75      27.358  43.069  93.821  1.00115.81           C  
ATOM    603  C   ALA A  75      27.685  42.218  95.019  1.00115.81           C  
ATOM    604  O   ALA A  75      28.296  42.756  95.938  1.00115.81           O  
ATOM    605  CB  ALA A  75      26.176  43.950  94.237  1.00115.81           C  
ATOM    606  N   TYR A  76      27.007  41.058  95.225  1.00188.27           N  
ATOM    607  CA  TYR A  76      27.351  40.140  96.291  1.00188.27           C  
ATOM    608  C   TYR A  76      27.956  38.844  95.825  1.00188.27           C  
ATOM    609  O   TYR A  76      29.010  38.379  96.255  1.00188.27           O  
ATOM    610  CB  TYR A  76      26.104  39.838  97.143  1.00188.27           C  
ATOM    611  CG  TYR A  76      26.511  39.031  98.318  1.00188.27           C  
ATOM    612  CD1 TYR A  76      27.217  39.614  99.342  1.00188.27           C  
ATOM    613  CD2 TYR A  76      26.172  37.702  98.406  1.00188.27           C  
ATOM    614  CE1 TYR A  76      27.591  38.875 100.439  1.00188.27           C  
ATOM    615  CE2 TYR A  76      26.544  36.959  99.501  1.00188.27           C  
ATOM    616  CZ  TYR A  76      27.262  37.545 100.516  1.00188.27           C  
ATOM    617  OH  TYR A  76      27.650  36.789 101.643  1.00188.27           O  
ATOM    618  N   HIS A  77      27.255  38.280  94.832  1.00169.83           N  
ATOM    619  CA  HIS A  77      27.334  36.974  94.247  1.00169.83           C  
ATOM    620  C   HIS A  77      28.571  36.822  93.446  1.00169.83           C  
ATOM    621  O   HIS A  77      28.575  36.136  92.427  1.00169.83           O  
ATOM    622  CB  HIS A  77      26.093  36.571  93.436  1.00169.83           C  
ATOM    623  CG  HIS A  77      24.983  36.152  94.353  1.00169.83           C  
ATOM    624  CD2 HIS A  77      24.735  34.930  94.897  1.00169.83           C  
ATOM    625  ND1 HIS A  77      24.006  36.989  94.847  1.00169.83           N  
ATOM    626  CE1 HIS A  77      23.223  36.236  95.662  1.00169.83           C  
ATOM    627  NE2 HIS A  77      23.626  34.979  95.723  1.00169.83           N  
ATOM    628  N   ASN A  78      29.573  37.648  93.776  1.00101.09           N  
ATOM    629  CA  ASN A  78      30.872  37.620  93.172  1.00101.09           C  
ATOM    630  C   ASN A  78      31.717  36.565  93.833  1.00101.09           C  
ATOM    631  O   ASN A  78      31.300  35.912  94.789  1.00101.09           O  
ATOM    632  CB  ASN A  78      31.572  38.983  93.291  1.00101.09           C  
ATOM    633  CG  ASN A  78      31.500  39.408  94.755  1.00101.09           C  
ATOM    634  ND2 ASN A  78      31.172  40.707  94.993  1.00101.09           N  
ATOM    635  OD1 ASN A  78      31.692  38.605  95.665  1.00101.09           O  
ATOM    636  N   TRP A  79      32.964  36.413  93.339  1.00118.13           N  
ATOM    637  CA  TRP A  79      33.917  35.445  93.797  1.00118.13           C  
ATOM    638  C   TRP A  79      34.117  35.602  95.268  1.00118.13           C  
ATOM    639  O   TRP A  79      34.267  34.622  95.992  1.00118.13           O  
ATOM    640  CB  TRP A  79      35.269  35.593  93.072  1.00118.13           C  
ATOM    641  CG  TRP A  79      36.474  35.040  93.799  1.00118.13           C  
ATOM    642  CD1 TRP A  79      37.591  35.713  94.204  1.00118.13           C  
ATOM    643  CD2 TRP A  79      36.619  33.694  94.276  1.00118.13           C  
ATOM    644  CE2 TRP A  79      37.849  33.620  94.933  1.00118.13           C  
ATOM    645  CE3 TRP A  79      35.795  32.609  94.187  1.00118.13           C  
ATOM    646  NE1 TRP A  79      38.437  34.865  94.873  1.00118.13           N  
ATOM    647  CZ2 TRP A  79      38.270  32.458  95.511  1.00118.13           C  
ATOM    648  CZ3 TRP A  79      36.231  31.434  94.761  1.00118.13           C  
ATOM    649  CH2 TRP A  79      37.446  31.360  95.410  1.00118.13           C  
ATOM    650  N   ARG A  80      34.082  36.844  95.762  1.00178.71           N  
ATOM    651  CA  ARG A  80      34.323  37.123  97.144  1.00178.71           C  
ATOM    652  C   ARG A  80      33.306  36.432  97.994  1.00178.71           C  
ATOM    653  O   ARG A  80      33.527  36.257  99.187  1.00178.71           O  
ATOM    654  CB  ARG A  80      34.312  38.624  97.474  1.00178.71           C  
ATOM    655  CG  ARG A  80      35.522  39.332  96.869  1.00178.71           C  
ATOM    656  CD  ARG A  80      36.764  38.441  96.849  1.00178.71           C  
ATOM    657  NE  ARG A  80      37.895  39.250  96.320  1.00178.71           N  
ATOM    658  CZ  ARG A  80      38.676  39.959  97.186  1.00178.71           C  
ATOM    659  NH1 ARG A  80      38.433  39.901  98.527  1.00178.71           N1+
ATOM    660  NH2 ARG A  80      39.702  40.724  96.708  1.00178.71           N  
ATOM    661  N   HIS A  81      32.114  36.134  97.454  1.00 83.15           N  
ATOM    662  CA  HIS A  81      31.130  35.430  98.224  1.00 83.15           C  
ATOM    663  C   HIS A  81      31.524  33.996  98.438  1.00 83.15           C  
ATOM    664  O   HIS A  81      31.408  33.473  99.543  1.00 83.15           O  
ATOM    665  CB  HIS A  81      29.746  35.421  97.569  1.00 83.15           C  
ATOM    666  CG  HIS A  81      28.761  34.725  98.452  1.00 83.15           C  
ATOM    667  CD2 HIS A  81      27.859  33.742  98.178  1.00 83.15           C  
ATOM    668  ND1 HIS A  81      28.624  35.000  99.793  1.00 83.15           N  
ATOM    669  CE1 HIS A  81      27.655  34.177 100.264  1.00 83.15           C  
ATOM    670  NE2 HIS A  81      27.162  33.396  99.321  1.00 83.15           N  
ATOM    671  N   ALA A  82      31.990  33.317  97.370  1.00 45.46           N  
ATOM    672  CA  ALA A  82      32.300  31.917  97.439  1.00 45.46           C  
ATOM    673  C   ALA A  82      33.427  31.718  98.398  1.00 45.46           C  
ATOM    674  O   ALA A  82      33.387  30.840  99.258  1.00 45.46           O  
ATOM    675  CB  ALA A  82      32.743  31.343  96.080  1.00 45.46           C  
ATOM    676  N   PHE A  83      34.443  32.589  98.294  1.00 85.19           N  
ATOM    677  CA  PHE A  83      35.630  32.530  99.091  1.00 85.19           C  
ATOM    678  C   PHE A  83      35.187  32.613 100.523  1.00 85.19           C  
ATOM    679  O   PHE A  83      35.555  31.780 101.350  1.00 85.19           O  
ATOM    680  CB  PHE A  83      36.540  33.723  98.728  1.00 85.19           C  
ATOM    681  CG  PHE A  83      37.817  33.764  99.497  1.00 85.19           C  
ATOM    682  CD1 PHE A  83      38.800  32.823  99.296  1.00 85.19           C  
ATOM    683  CD2 PHE A  83      38.050  34.792 100.381  1.00 85.19           C  
ATOM    684  CE1 PHE A  83      39.981  32.887 100.001  1.00 85.19           C  
ATOM    685  CE2 PHE A  83      39.227  34.863 101.086  1.00 85.19           C  
ATOM    686  CZ  PHE A  83      40.195  33.906 100.898  1.00 85.19           C  
ATOM    687  N   ASN A  84      34.314  33.591 100.826  1.00 93.06           N  
ATOM    688  CA  ASN A  84      33.812  33.840 102.151  1.00 93.06           C  
ATOM    689  C   ASN A  84      32.994  32.680 102.632  1.00 93.06           C  
ATOM    690  O   ASN A  84      32.797  32.524 103.834  1.00 93.06           O  
ATOM    691  CB  ASN A  84      32.892  35.070 102.236  1.00 93.06           C  
ATOM    692  CG  ASN A  84      33.739  36.323 102.067  1.00 93.06           C  
ATOM    693  ND2 ASN A  84      35.019  36.142 101.646  1.00 93.06           N  
ATOM    694  OD1 ASN A  84      33.277  37.436 102.307  1.00 93.06           O  
ATOM    695  N   THR A  85      32.355  31.934 101.716  1.00 80.69           N  
ATOM    696  CA  THR A  85      31.589  30.786 102.105  1.00 80.69           C  
ATOM    697  C   THR A  85      32.476  29.602 102.352  1.00 80.69           C  
ATOM    698  O   THR A  85      32.173  28.755 103.189  1.00 80.69           O  
ATOM    699  CB  THR A  85      30.560  30.419 101.083  1.00 80.69           C  
ATOM    700  CG2 THR A  85      29.740  29.229 101.613  1.00 80.69           C  
ATOM    701  OG1 THR A  85      29.703  31.529 100.859  1.00 80.69           O  
ATOM    702  N   ALA A  86      33.560  29.462 101.564  1.00 49.09           N  
ATOM    703  CA  ALA A  86      34.476  28.370 101.752  1.00 49.09           C  
ATOM    704  C   ALA A  86      35.146  28.594 103.060  1.00 49.09           C  
ATOM    705  O   ALA A  86      35.375  27.672 103.842  1.00 49.09           O  
ATOM    706  CB  ALA A  86      35.587  28.316 100.691  1.00 49.09           C  
ATOM    707  N   GLN A  87      35.474  29.867 103.316  1.00156.47           N  
ATOM    708  CA  GLN A  87      36.210  30.235 104.478  1.00156.47           C  
ATOM    709  C   GLN A  87      35.410  29.826 105.666  1.00156.47           C  
ATOM    710  O   GLN A  87      35.814  28.956 106.428  1.00156.47           O  
ATOM    711  CB  GLN A  87      36.372  31.769 104.541  1.00156.47           C  
ATOM    712  CG  GLN A  87      37.598  32.275 105.297  1.00156.47           C  
ATOM    713  CD  GLN A  87      37.839  31.352 106.467  1.00156.47           C  
ATOM    714  NE2 GLN A  87      38.506  30.204 106.176  1.00156.47           N  
ATOM    715  OE1 GLN A  87      37.444  31.636 107.597  1.00156.47           O  
ATOM    716  N   CYS A  88      34.171  30.328 105.770  1.00 90.26           N  
ATOM    717  CA  CYS A  88      33.401  30.041 106.936  1.00 90.26           C  
ATOM    718  C   CYS A  88      33.152  28.569 106.991  1.00 90.26           C  
ATOM    719  O   CYS A  88      32.749  28.052 108.028  1.00 90.26           O  
ATOM    720  CB  CYS A  88      32.078  30.786 107.024  1.00 90.26           C  
ATOM    721  SG  CYS A  88      31.246  30.423 108.601  1.00 90.26           S  
ATOM    722  N   MET A  89      33.252  27.870 105.848  1.00 70.68           N  
ATOM    723  CA  MET A  89      33.142  26.437 105.852  1.00 70.68           C  
ATOM    724  C   MET A  89      34.329  25.848 106.560  1.00 70.68           C  
ATOM    725  O   MET A  89      34.203  24.974 107.414  1.00 70.68           O  
ATOM    726  CB  MET A  89      33.138  25.858 104.426  1.00 70.68           C  
ATOM    727  CG  MET A  89      33.159  24.330 104.372  1.00 70.68           C  
ATOM    728  SD  MET A  89      31.647  23.521 104.972  1.00 70.68           S  
ATOM    729  CE  MET A  89      30.585  24.098 103.618  1.00 70.68           C  
ATOM    730  N   PHE A  90      35.521  26.369 106.231  1.00 96.67           N  
ATOM    731  CA  PHE A  90      36.805  25.924 106.687  1.00 96.67           C  
ATOM    732  C   PHE A  90      36.938  26.090 108.178  1.00 96.67           C  
ATOM    733  O   PHE A  90      37.633  25.308 108.818  1.00 96.67           O  
ATOM    734  CB  PHE A  90      37.930  26.734 106.022  1.00 96.67           C  
ATOM    735  CG  PHE A  90      39.254  26.201 106.444  1.00 96.67           C  
ATOM    736  CD1 PHE A  90      39.847  25.175 105.746  1.00 96.67           C  
ATOM    737  CD2 PHE A  90      39.908  26.736 107.530  1.00 96.67           C  
ATOM    738  CE1 PHE A  90      41.072  24.684 106.126  1.00 96.67           C  
ATOM    739  CE2 PHE A  90      41.134  26.249 107.915  1.00 96.67           C  
ATOM    740  CZ  PHE A  90      41.718  25.221 107.213  1.00 96.67           C  
ATOM    741  N   ALA A  91      36.404  27.188 108.749  1.00 80.09           N  
ATOM    742  CA  ALA A  91      36.470  27.521 110.156  1.00 80.09           C  
ATOM    743  C   ALA A  91      35.575  26.721 111.057  1.00 80.09           C  
ATOM    744  O   ALA A  91      35.979  26.323 112.148  1.00 80.09           O  
ATOM    745  CB  ALA A  91      36.143  29.001 110.416  1.00 80.09           C  
ATOM    746  N   ALA A  92      34.315  26.505 110.643  1.00 68.57           N  
ATOM    747  CA  ALA A  92      33.347  25.807 111.432  1.00 68.57           C  
ATOM    748  C   ALA A  92      33.886  24.428 111.581  1.00 68.57           C  
ATOM    749  O   ALA A  92      33.587  23.731 112.545  1.00 68.57           O  
ATOM    750  CB  ALA A  92      31.976  25.712 110.743  1.00 68.57           C  
ATOM    751  N   LEU A  93      34.618  23.965 110.552  1.00196.94           N  
ATOM    752  CA  LEU A  93      35.223  22.670 110.589  1.00196.94           C  
ATOM    753  C   LEU A  93      36.286  22.579 111.644  1.00196.94           C  
ATOM    754  O   LEU A  93      36.241  21.670 112.472  1.00196.94           O  
ATOM    755  CB  LEU A  93      35.913  22.273 109.270  1.00196.94           C  
ATOM    756  CG  LEU A  93      34.959  21.850 108.139  1.00196.94           C  
ATOM    757  CD1 LEU A  93      35.730  21.487 106.867  1.00196.94           C  
ATOM    758  CD2 LEU A  93      34.065  20.681 108.575  1.00196.94           C  
ATOM    759  N   LYS A  94      37.313  23.462 111.596  1.00172.62           N  
ATOM    760  CA  LYS A  94      38.365  23.392 112.578  1.00172.62           C  
ATOM    761  C   LYS A  94      37.962  23.959 113.907  1.00172.62           C  
ATOM    762  O   LYS A  94      37.639  23.239 114.845  1.00172.62           O  
ATOM    763  CB  LYS A  94      39.622  24.163 112.147  1.00172.62           C  
ATOM    764  CG  LYS A  94      40.236  23.616 110.859  1.00172.62           C  
ATOM    765  CD  LYS A  94      40.621  22.138 110.956  1.00172.62           C  
ATOM    766  CE  LYS A  94      41.225  21.565 109.672  1.00172.62           C  
ATOM    767  NZ  LYS A  94      42.518  22.222 109.383  1.00172.62           N1+
ATOM    768  N   ALA A  95      37.819  25.296 113.947  1.00 77.70           N  
ATOM    769  CA  ALA A  95      37.579  26.059 115.142  1.00 77.70           C  
ATOM    770  C   ALA A  95      36.297  25.581 115.734  1.00 77.70           C  
ATOM    771  O   ALA A  95      36.028  25.784 116.915  1.00 77.70           O  
ATOM    772  CB  ALA A  95      37.435  27.565 114.869  1.00 77.70           C  
ATOM    773  N   GLY A  96      35.422  25.075 114.857  1.00 77.75           N  
ATOM    774  CA  GLY A  96      34.133  24.517 115.138  1.00 77.75           C  
ATOM    775  C   GLY A  96      34.201  23.168 115.797  1.00 77.75           C  
ATOM    776  O   GLY A  96      33.235  22.756 116.428  1.00 77.75           O  
ATOM    777  N   LYS A  97      35.280  22.389 115.597  1.00156.64           N  
ATOM    778  CA  LYS A  97      35.332  21.037 116.093  1.00156.64           C  
ATOM    779  C   LYS A  97      34.250  20.256 115.418  1.00156.64           C  
ATOM    780  O   LYS A  97      33.751  19.263 115.944  1.00156.64           O  
ATOM    781  CB  LYS A  97      35.174  20.889 117.615  1.00156.64           C  
ATOM    782  CG  LYS A  97      36.492  21.006 118.381  1.00156.64           C  
ATOM    783  CD  LYS A  97      37.480  19.885 118.046  1.00156.64           C  
ATOM    784  CE  LYS A  97      38.746  19.906 118.905  1.00156.64           C  
ATOM    785  NZ  LYS A  97      38.399  19.598 120.311  1.00156.64           N1+
ATOM    786  N   ILE A  98      33.819  20.754 114.249  1.00134.29           N  
ATOM    787  CA  ILE A  98      32.881  20.119 113.369  1.00134.29           C  
ATOM    788  C   ILE A  98      33.541  19.026 112.577  1.00134.29           C  
ATOM    789  O   ILE A  98      32.945  17.983 112.322  1.00134.29           O  
ATOM    790  CB  ILE A  98      32.258  21.081 112.400  1.00134.29           C  
ATOM    791  CG1 ILE A  98      31.440  22.147 113.153  1.00134.29           C  
ATOM    792  CG2 ILE A  98      31.447  20.266 111.377  1.00134.29           C  
ATOM    793  CD1 ILE A  98      30.319  21.593 114.030  1.00134.29           C  
ATOM    794  N   GLN A  99      34.810  19.244 112.179  1.00 77.71           N  
ATOM    795  CA  GLN A  99      35.505  18.393 111.248  1.00 77.71           C  
ATOM    796  C   GLN A  99      35.514  16.977 111.732  1.00 77.71           C  
ATOM    797  O   GLN A  99      35.415  16.038 110.944  1.00 77.71           O  
ATOM    798  CB  GLN A  99      36.977  18.792 111.066  1.00 77.71           C  
ATOM    799  CG  GLN A  99      37.712  17.882 110.083  1.00 77.71           C  
ATOM    800  CD  GLN A  99      39.199  18.194 110.165  1.00 77.71           C  
ATOM    801  NE2 GLN A  99      39.581  19.087 111.117  1.00 77.71           N  
ATOM    802  OE1 GLN A  99      40.000  17.648 109.408  1.00 77.71           O  
ATOM    803  N   ASN A 100      35.603  16.784 113.053  1.00133.61           N  
ATOM    804  CA  ASN A 100      35.722  15.479 113.631  1.00133.61           C  
ATOM    805  C   ASN A 100      34.562  14.660 113.161  1.00133.61           C  
ATOM    806  O   ASN A 100      34.647  13.436 113.086  1.00133.61           O  
ATOM    807  CB  ASN A 100      35.583  15.512 115.155  1.00133.61           C  
ATOM    808  CG  ASN A 100      36.489  16.619 115.648  1.00133.61           C  
ATOM    809  ND2 ASN A 100      35.860  17.671 116.234  1.00133.61           N  
ATOM    810  OD1 ASN A 100      37.707  16.573 115.494  1.00133.61           O  
ATOM    811  N   LYS A 101      33.421  15.324 112.917  1.00130.19           N  
ATOM    812  CA  LYS A 101      32.176  14.713 112.541  1.00130.19           C  
ATOM    813  C   LYS A 101      32.095  14.186 111.130  1.00130.19           C  
ATOM    814  O   LYS A 101      31.246  13.336 110.863  1.00130.19           O  
ATOM    815  CB  LYS A 101      30.974  15.639 112.749  1.00130.19           C  
ATOM    816  CG  LYS A 101      30.738  15.959 114.223  1.00130.19           C  
ATOM    817  CD  LYS A 101      29.726  17.084 114.411  1.00130.19           C  
ATOM    818  CE  LYS A 101      30.060  18.322 113.580  1.00130.19           C  
ATOM    819  NZ  LYS A 101      28.854  19.163 113.439  1.00130.19           N1+
ATOM    820  N   LEU A 102      32.899  14.705 110.176  1.00 85.15           N  
ATOM    821  CA  LEU A 102      32.723  14.347 108.788  1.00 85.15           C  
ATOM    822  C   LEU A 102      33.777  13.382 108.335  1.00 85.15           C  
ATOM    823  O   LEU A 102      34.779  13.164 109.014  1.00 85.15           O  
ATOM    824  CB  LEU A 102      32.880  15.576 107.881  1.00 85.15           C  
ATOM    825  CG  LEU A 102      31.988  16.760 108.302  1.00 85.15           C  
ATOM    826  CD1 LEU A 102      32.174  17.970 107.368  1.00 85.15           C  
ATOM    827  CD2 LEU A 102      30.519  16.327 108.446  1.00 85.15           C  
ATOM    828  N   THR A 103      33.552  12.765 107.150  1.00 52.60           N  
ATOM    829  CA  THR A 103      34.510  11.871 106.559  1.00 52.60           C  
ATOM    830  C   THR A 103      35.455  12.746 105.798  1.00 52.60           C  
ATOM    831  O   THR A 103      35.283  13.963 105.767  1.00 52.60           O  
ATOM    832  CB  THR A 103      33.919  10.918 105.559  1.00 52.60           C  
ATOM    833  CG2 THR A 103      32.764  10.156 106.232  1.00 52.60           C  
ATOM    834  OG1 THR A 103      33.438  11.627 104.427  1.00 52.60           O  
ATOM    835  N   ASP A 104      36.513  12.152 105.211  1.00 63.16           N  
ATOM    836  CA  ASP A 104      37.439  12.897 104.408  1.00 63.16           C  
ATOM    837  C   ASP A 104      36.744  13.306 103.146  1.00 63.16           C  
ATOM    838  O   ASP A 104      37.028  14.369 102.595  1.00 63.16           O  
ATOM    839  CB  ASP A 104      38.705  12.100 104.028  1.00 63.16           C  
ATOM    840  CG  ASP A 104      39.646  12.088 105.231  1.00 63.16           C  
ATOM    841  OD1 ASP A 104      39.339  12.789 106.231  1.00 63.16           O  
ATOM    842  OD2 ASP A 104      40.690  11.384 105.160  1.00 63.16           O1-
ATOM    843  N   LEU A 105      35.837  12.441 102.642  1.00 73.10           N  
ATOM    844  CA  LEU A 105      35.126  12.703 101.421  1.00 73.10           C  
ATOM    845  C   LEU A 105      34.232  13.894 101.577  1.00 73.10           C  
ATOM    846  O   LEU A 105      34.335  14.867 100.832  1.00 73.10           O  
ATOM    847  CB  LEU A 105      34.220  11.530 101.000  1.00 73.10           C  
ATOM    848  CG  LEU A 105      34.977  10.258 100.565  1.00 73.10           C  
ATOM    849  CD1 LEU A 105      34.004   9.139 100.160  1.00 73.10           C  
ATOM    850  CD2 LEU A 105      35.989  10.564  99.451  1.00 73.10           C  
ATOM    851  N   GLU A 106      33.393  13.890 102.622  1.00 93.02           N  
ATOM    852  CA  GLU A 106      32.401  14.901 102.846  1.00 93.02           C  
ATOM    853  C   GLU A 106      33.109  16.212 102.987  1.00 93.02           C  
ATOM    854  O   GLU A 106      32.516  17.274 102.827  1.00 93.02           O  
ATOM    855  CB  GLU A 106      31.625  14.655 104.147  1.00 93.02           C  
ATOM    856  CG  GLU A 106      30.909  13.302 104.154  1.00 93.02           C  
ATOM    857  CD  GLU A 106      30.222  13.112 105.499  1.00 93.02           C  
ATOM    858  OE1 GLU A 106      29.904  14.137 106.157  1.00 93.02           O  
ATOM    859  OE2 GLU A 106      30.001  11.932 105.882  1.00 93.02           O1-
ATOM    860  N   ILE A 107      34.373  16.169 103.426  1.00 72.00           N  
ATOM    861  CA  ILE A 107      35.171  17.351 103.560  1.00 72.00           C  
ATOM    862  C   ILE A 107      35.571  17.907 102.220  1.00 72.00           C  
ATOM    863  O   ILE A 107      35.634  19.122 102.040  1.00 72.00           O  
ATOM    864  CB  ILE A 107      36.401  17.120 104.383  1.00 72.00           C  
ATOM    865  CG1 ILE A 107      36.001  16.702 105.809  1.00 72.00           C  
ATOM    866  CG2 ILE A 107      37.243  18.402 104.338  1.00 72.00           C  
ATOM    867  CD1 ILE A 107      37.169  16.180 106.644  1.00 72.00           C  
ATOM    868  N   LEU A 108      35.940  17.037 101.258  1.00 65.57           N  
ATOM    869  CA  LEU A 108      36.328  17.500  99.953  1.00 65.57           C  
ATOM    870  C   LEU A 108      35.124  18.044  99.265  1.00 65.57           C  
ATOM    871  O   LEU A 108      35.174  19.071  98.590  1.00 65.57           O  
ATOM    872  CB  LEU A 108      36.924  16.384  99.077  1.00 65.57           C  
ATOM    873  CG  LEU A 108      37.348  16.858  97.674  1.00 65.57           C  
ATOM    874  CD1 LEU A 108      38.448  17.928  97.750  1.00 65.57           C  
ATOM    875  CD2 LEU A 108      37.729  15.666  96.777  1.00 65.57           C  
ATOM    876  N   ALA A 109      33.987  17.355  99.430  1.00 48.75           N  
ATOM    877  CA  ALA A 109      32.801  17.783  98.762  1.00 48.75           C  
ATOM    878  C   ALA A 109      32.477  19.154  99.242  1.00 48.75           C  
ATOM    879  O   ALA A 109      32.207  20.037  98.445  1.00 48.75           O  
ATOM    880  CB  ALA A 109      31.601  16.876  99.075  1.00 48.75           C  
ATOM    881  N   LEU A 110      32.534  19.401 100.557  1.00 81.58           N  
ATOM    882  CA  LEU A 110      32.152  20.698 101.030  1.00 81.58           C  
ATOM    883  C   LEU A 110      33.088  21.777 100.556  1.00 81.58           C  
ATOM    884  O   LEU A 110      32.653  22.890 100.259  1.00 81.58           O  
ATOM    885  CB  LEU A 110      32.022  20.768 102.560  1.00 81.58           C  
ATOM    886  CG  LEU A 110      30.904  19.852 103.096  1.00 81.58           C  
ATOM    887  CD1 LEU A 110      30.553  20.186 104.553  1.00 81.58           C  
ATOM    888  CD2 LEU A 110      29.680  19.854 102.168  1.00 81.58           C  
ATOM    889  N   LEU A 111      34.408  21.519 100.518  1.00121.65           N  
ATOM    890  CA  LEU A 111      35.310  22.553 100.087  1.00121.65           C  
ATOM    891  C   LEU A 111      35.074  22.814  98.627  1.00121.65           C  
ATOM    892  O   LEU A 111      34.770  23.935  98.222  1.00121.65           O  
ATOM    893  CB  LEU A 111      36.781  22.138 100.304  1.00121.65           C  
ATOM    894  CG  LEU A 111      37.833  23.265 100.185  1.00121.65           C  
ATOM    895  CD1 LEU A 111      39.247  22.711 100.429  1.00121.65           C  
ATOM    896  CD2 LEU A 111      37.745  24.032  98.856  1.00121.65           C  
ATOM    897  N   ILE A 112      35.120  21.753  97.799  1.00 52.16           N  
ATOM    898  CA  ILE A 112      34.982  21.945  96.382  1.00 52.16           C  
ATOM    899  C   ILE A 112      33.634  22.517  96.109  1.00 52.16           C  
ATOM    900  O   ILE A 112      33.487  23.464  95.338  1.00 52.16           O  
ATOM    901  CB  ILE A 112      35.083  20.672  95.593  1.00 52.16           C  
ATOM    902  CG1 ILE A 112      36.489  20.070  95.724  1.00 52.16           C  
ATOM    903  CG2 ILE A 112      34.667  20.970  94.141  1.00 52.16           C  
ATOM    904  CD1 ILE A 112      36.597  18.646  95.176  1.00 52.16           C  
ATOM    905  N   ALA A 113      32.604  21.941  96.742  1.00 65.77           N  
ATOM    906  CA  ALA A 113      31.251  22.365  96.533  1.00 65.77           C  
ATOM    907  C   ALA A 113      31.082  23.776  96.987  1.00 65.77           C  
ATOM    908  O   ALA A 113      30.612  24.611  96.226  1.00 65.77           O  
ATOM    909  CB  ALA A 113      30.215  21.537  97.313  1.00 65.77           C  
ATOM    910  N   ALA A 114      31.560  24.116  98.196  1.00 65.53           N  
ATOM    911  CA  ALA A 114      31.317  25.406  98.796  1.00 65.53           C  
ATOM    912  C   ALA A 114      31.826  26.512  97.919  1.00 65.53           C  
ATOM    913  O   ALA A 114      31.258  27.602  97.891  1.00 65.53           O  
ATOM    914  CB  ALA A 114      32.003  25.565 100.162  1.00 65.53           C  
ATOM    915  N   LEU A 115      32.945  26.273  97.221  1.00178.95           N  
ATOM    916  CA  LEU A 115      33.538  27.221  96.317  1.00178.95           C  
ATOM    917  C   LEU A 115      32.682  27.411  95.101  1.00178.95           C  
ATOM    918  O   LEU A 115      33.077  28.115  94.174  1.00178.95           O  
ATOM    919  CB  LEU A 115      34.966  26.903  95.838  1.00178.95           C  
ATOM    920  CG  LEU A 115      36.053  27.284  96.861  1.00178.95           C  
ATOM    921  CD1 LEU A 115      36.078  26.336  98.063  1.00178.95           C  
ATOM    922  CD2 LEU A 115      37.421  27.454  96.186  1.00178.95           C  
ATOM    923  N   SER A 116      31.585  26.650  94.956  1.00182.57           N  
ATOM    924  CA  SER A 116      30.806  26.857  93.769  1.00182.57           C  
ATOM    925  C   SER A 116      29.324  26.745  94.013  1.00182.57           C  
ATOM    926  O   SER A 116      28.571  26.488  93.075  1.00182.57           O  
ATOM    927  CB  SER A 116      31.204  25.856  92.670  1.00182.57           C  
ATOM    928  OG  SER A 116      31.004  24.523  93.110  1.00182.57           O  
ATOM    929  N   HIS A 117      28.834  27.049  95.231  1.00115.79           N  
ATOM    930  CA  HIS A 117      27.435  26.881  95.523  1.00115.79           C  
ATOM    931  C   HIS A 117      26.594  27.747  94.618  1.00115.79           C  
ATOM    932  O   HIS A 117      25.458  27.400  94.320  1.00115.79           O  
ATOM    933  CB  HIS A 117      27.071  27.209  96.984  1.00115.79           C  
ATOM    934  CG  HIS A 117      27.296  28.648  97.346  1.00115.79           C  
ATOM    935  CD2 HIS A 117      26.395  29.632  97.620  1.00115.79           C  
ATOM    936  ND1 HIS A 117      28.537  29.231  97.461  1.00115.79           N  
ATOM    937  CE1 HIS A 117      28.329  30.531  97.796  1.00115.79           C  
ATOM    938  NE2 HIS A 117      27.044  30.819  97.903  1.00115.79           N  
ATOM    939  N   ASP A 118      27.063  28.976  94.349  1.00240.60           N  
ATOM    940  CA  ASP A 118      26.577  30.027  93.481  1.00240.60           C  
ATOM    941  C   ASP A 118      27.278  30.232  92.146  1.00240.60           C  
ATOM    942  O   ASP A 118      27.290  31.368  91.674  1.00240.60           O  
ATOM    943  CB  ASP A 118      26.373  31.370  94.195  1.00240.60           C  
ATOM    944  CG  ASP A 118      27.683  31.745  94.830  1.00240.60           C  
ATOM    945  OD1 ASP A 118      28.676  31.013  94.588  1.00240.60           O  
ATOM    946  OD2 ASP A 118      27.709  32.758  95.575  1.00240.60           O1-
ATOM    947  N   LEU A 119      27.919  29.224  91.511  1.00129.19           N  
ATOM    948  CA  LEU A 119      28.867  29.446  90.430  1.00129.19           C  
ATOM    949  C   LEU A 119      28.502  30.443  89.360  1.00129.19           C  
ATOM    950  O   LEU A 119      29.362  31.255  89.025  1.00129.19           O  
ATOM    951  CB  LEU A 119      29.223  28.176  89.641  1.00129.19           C  
ATOM    952  CG  LEU A 119      30.315  27.325  90.287  1.00129.19           C  
ATOM    953  CD1 LEU A 119      30.580  26.043  89.483  1.00129.19           C  
ATOM    954  CD2 LEU A 119      31.593  28.156  90.454  1.00129.19           C  
ATOM    955  N   ASP A 120      27.304  30.436  88.742  1.00 91.29           N  
ATOM    956  CA  ASP A 120      27.142  31.441  87.715  1.00 91.29           C  
ATOM    957  C   ASP A 120      25.947  32.293  88.018  1.00 91.29           C  
ATOM    958  O   ASP A 120      24.933  32.221  87.324  1.00 91.29           O  
ATOM    959  CB  ASP A 120      26.897  30.851  86.317  1.00 91.29           C  
ATOM    960  CG  ASP A 120      26.926  32.001  85.318  1.00 91.29           C  
ATOM    961  OD1 ASP A 120      27.604  33.025  85.603  1.00 91.29           O  
ATOM    962  OD2 ASP A 120      26.258  31.876  84.256  1.00 91.29           O1-
ATOM    963  N   HIS A 121      26.042  33.160  89.040  1.00104.10           N  
ATOM    964  CA  HIS A 121      24.906  33.953  89.411  1.00104.10           C  
ATOM    965  C   HIS A 121      24.884  35.187  88.550  1.00104.10           C  
ATOM    966  O   HIS A 121      25.924  35.784  88.279  1.00104.10           O  
ATOM    967  CB  HIS A 121      24.978  34.384  90.882  1.00104.10           C  
ATOM    968  CG  HIS A 121      23.637  34.441  91.545  1.00104.10           C  
ATOM    969  CD2 HIS A 121      22.799  35.477  91.818  1.00104.10           C  
ATOM    970  ND1 HIS A 121      23.019  33.313  92.037  1.00104.10           N  
ATOM    971  CE1 HIS A 121      21.845  33.717  92.579  1.00104.10           C  
ATOM    972  NE2 HIS A 121      21.668  35.021  92.470  1.00104.10           N  
ATOM    973  N   ARG A 122      23.704  35.509  87.984  1.00202.22           N  
ATOM    974  CA  ARG A 122      23.432  36.688  87.200  1.00202.22           C  
ATOM    975  C   ARG A 122      22.984  37.877  88.002  1.00202.22           C  
ATOM    976  O   ARG A 122      23.145  39.017  87.565  1.00202.22           O  
ATOM    977  CB  ARG A 122      22.387  36.441  86.105  1.00202.22           C  
ATOM    978  CG  ARG A 122      22.756  35.264  85.199  1.00202.22           C  
ATOM    979  CD  ARG A 122      24.262  35.006  85.098  1.00202.22           C  
ATOM    980  NE  ARG A 122      24.878  36.067  84.257  1.00202.22           N  
ATOM    981  CZ  ARG A 122      26.023  35.781  83.567  1.00202.22           C  
ATOM    982  NH1 ARG A 122      26.581  34.539  83.652  1.00202.22           N1+
ATOM    983  NH2 ARG A 122      26.603  36.735  82.782  1.00202.22           N  
ATOM    984  N   GLY A 123      22.378  37.662  89.188  1.00 55.93           N  
ATOM    985  CA  GLY A 123      21.780  38.778  89.867  1.00 55.93           C  
ATOM    986  C   GLY A 123      20.293  38.585  89.847  1.00 55.93           C  
ATOM    987  O   GLY A 123      19.530  39.497  90.158  1.00 55.93           O  
ATOM    988  N   VAL A 124      19.828  37.394  89.429  1.00127.62           N  
ATOM    989  CA  VAL A 124      18.418  37.153  89.513  1.00127.62           C  
ATOM    990  C   VAL A 124      18.197  36.273  90.703  1.00127.62           C  
ATOM    991  O   VAL A 124      18.468  35.074  90.680  1.00127.62           O  
ATOM    992  CB  VAL A 124      17.842  36.511  88.287  1.00127.62           C  
ATOM    993  CG1 VAL A 124      17.866  37.551  87.154  1.00127.62           C  
ATOM    994  CG2 VAL A 124      18.671  35.261  87.955  1.00127.62           C  
ATOM    995  N   ASN A 125      17.685  36.883  91.786  1.00101.80           N  
ATOM    996  CA  ASN A 125      17.467  36.210  93.028  1.00101.80           C  
ATOM    997  C   ASN A 125      16.013  35.996  93.158  1.00101.80           C  
ATOM    998  O   ASN A 125      15.242  36.200  92.219  1.00101.80           O  
ATOM    999  CB  ASN A 125      17.867  37.037  94.265  1.00101.80           C  
ATOM   1000  CG  ASN A 125      19.350  37.345  94.186  1.00101.80           C  
ATOM   1001  ND2 ASN A 125      19.859  38.149  95.159  1.00101.80           N  
ATOM   1002  OD1 ASN A 125      20.037  36.895  93.275  1.00101.80           O  
ATOM   1003  N   ASN A 126      15.619  35.608  94.380  1.00121.33           N  
ATOM   1004  CA  ASN A 126      14.276  35.239  94.670  1.00121.33           C  
ATOM   1005  C   ASN A 126      13.321  36.262  94.180  1.00121.33           C  
ATOM   1006  O   ASN A 126      13.081  37.267  94.844  1.00121.33           O  
ATOM   1007  CB  ASN A 126      14.060  34.987  96.169  1.00121.33           C  
ATOM   1008  CG  ASN A 126      14.854  33.735  96.481  1.00121.33           C  
ATOM   1009  ND2 ASN A 126      14.544  33.080  97.628  1.00121.33           N  
ATOM   1010  OD1 ASN A 126      15.727  33.342  95.710  1.00121.33           O  
ATOM   1011  N   SER A 127      12.751  35.982  92.986  1.00186.46           N  
ATOM   1012  CA  SER A 127      11.739  36.766  92.342  1.00186.46           C  
ATOM   1013  C   SER A 127      11.450  36.094  91.040  1.00186.46           C  
ATOM   1014  O   SER A 127      12.332  35.975  90.191  1.00186.46           O  
ATOM   1015  CB  SER A 127      12.173  38.202  92.003  1.00186.46           C  
ATOM   1016  OG  SER A 127      11.115  38.890  91.350  1.00186.46           O  
ATOM   1017  N   TYR A 128      10.203  35.626  90.849  1.00250.88           N  
ATOM   1018  CA  TYR A 128       9.866  35.041  89.585  1.00250.88           C  
ATOM   1019  C   TYR A 128       8.473  35.417  89.230  1.00250.88           C  
ATOM   1020  O   TYR A 128       7.634  35.662  90.097  1.00250.88           O  
ATOM   1021  CB  TYR A 128      10.010  33.510  89.513  1.00250.88           C  
ATOM   1022  CG  TYR A 128      11.457  33.225  89.291  1.00250.88           C  
ATOM   1023  CD1 TYR A 128      12.338  33.145  90.344  1.00250.88           C  
ATOM   1024  CD2 TYR A 128      11.937  33.044  88.012  1.00250.88           C  
ATOM   1025  CE1 TYR A 128      13.670  32.885  90.124  1.00250.88           C  
ATOM   1026  CE2 TYR A 128      13.268  32.785  87.784  1.00250.88           C  
ATOM   1027  CZ  TYR A 128      14.138  32.703  88.844  1.00250.88           C  
ATOM   1028  OH  TYR A 128      15.505  32.435  88.616  1.00250.88           O  
ATOM   1029  N   ILE A 129       8.202  35.488  87.916  1.00141.36           N  
ATOM   1030  CA  ILE A 129       6.888  35.855  87.506  1.00141.36           C  
ATOM   1031  C   ILE A 129       6.187  34.580  87.212  1.00141.36           C  
ATOM   1032  O   ILE A 129       6.452  33.923  86.206  1.00141.36           O  
ATOM   1033  CB  ILE A 129       6.855  36.680  86.250  1.00141.36           C  
ATOM   1034  CG1 ILE A 129       7.678  37.967  86.437  1.00141.36           C  
ATOM   1035  CG2 ILE A 129       5.379  36.939  85.893  1.00141.36           C  
ATOM   1036  CD1 ILE A 129       7.164  38.882  87.550  1.00141.36           C  
ATOM   1037  N   GLN A 130       5.276  34.196  88.121  1.00260.54           N  
ATOM   1038  CA  GLN A 130       4.520  33.004  87.926  1.00260.54           C  
ATOM   1039  C   GLN A 130       3.101  33.438  87.992  1.00260.54           C  
ATOM   1040  O   GLN A 130       2.803  34.548  88.429  1.00260.54           O  
ATOM   1041  CB  GLN A 130       4.719  31.915  88.996  1.00260.54           C  
ATOM   1042  CG  GLN A 130       3.926  30.647  88.664  1.00260.54           C  
ATOM   1043  CD  GLN A 130       4.094  29.621  89.778  1.00260.54           C  
ATOM   1044  NE2 GLN A 130       4.752  30.025  90.895  1.00260.54           N  
ATOM   1045  OE1 GLN A 130       3.645  28.483  89.659  1.00260.54           O  
ATOM   1046  N   ARG A 131       2.191  32.572  87.522  1.00328.46           N  
ATOM   1047  CA  ARG A 131       0.807  32.914  87.521  1.00328.46           C  
ATOM   1048  C   ARG A 131       0.367  32.948  88.949  1.00328.46           C  
ATOM   1049  O   ARG A 131       0.883  32.207  89.784  1.00328.46           O  
ATOM   1050  CB  ARG A 131      -0.049  31.882  86.768  1.00328.46           C  
ATOM   1051  CG  ARG A 131      -1.442  32.379  86.399  1.00328.46           C  
ATOM   1052  CD  ARG A 131      -2.395  31.252  86.016  1.00328.46           C  
ATOM   1053  NE  ARG A 131      -2.678  30.506  87.274  1.00328.46           N  
ATOM   1054  CZ  ARG A 131      -3.588  31.011  88.159  1.00328.46           C  
ATOM   1055  NH1 ARG A 131      -4.207  32.193  87.879  1.00328.46           N1+
ATOM   1056  NH2 ARG A 131      -3.859  30.352  89.326  1.00328.46           N  
ATOM   1057  N   SER A 132      -0.582  33.855  89.249  1.00228.90           N  
ATOM   1058  CA  SER A 132      -1.192  34.067  90.533  1.00228.90           C  
ATOM   1059  C   SER A 132      -0.281  34.856  91.416  1.00228.90           C  
ATOM   1060  O   SER A 132       0.941  34.715  91.383  1.00228.90           O  
ATOM   1061  CB  SER A 132      -1.649  32.799  91.295  1.00228.90           C  
ATOM   1062  OG  SER A 132      -0.553  32.135  91.908  1.00228.90           O  
ATOM   1063  N   GLU A 133      -0.912  35.729  92.218  1.00147.47           N  
ATOM   1064  CA  GLU A 133      -0.357  36.620  93.194  1.00147.47           C  
ATOM   1065  C   GLU A 133       0.095  35.823  94.382  1.00147.47           C  
ATOM   1066  O   GLU A 133       0.967  36.246  95.137  1.00147.47           O  
ATOM   1067  CB  GLU A 133      -1.410  37.652  93.636  1.00147.47           C  
ATOM   1068  CG  GLU A 133      -0.908  38.772  94.546  1.00147.47           C  
ATOM   1069  CD  GLU A 133      -1.316  38.445  95.969  1.00147.47           C  
ATOM   1070  OE1 GLU A 133      -0.830  37.413  96.503  1.00147.47           O  
ATOM   1071  OE2 GLU A 133      -2.129  39.222  96.540  1.00147.47           O1-
ATOM   1072  N   HIS A 134      -0.480  34.616  94.539  1.00125.49           N  
ATOM   1073  CA  HIS A 134      -0.366  33.784  95.704  1.00125.49           C  
ATOM   1074  C   HIS A 134       1.078  33.580  96.127  1.00125.49           C  
ATOM   1075  O   HIS A 134       1.357  33.821  97.300  1.00125.49           O  
ATOM   1076  CB  HIS A 134      -1.049  32.424  95.425  1.00125.49           C  
ATOM   1077  CG  HIS A 134      -1.375  31.572  96.614  1.00125.49           C  
ATOM   1078  CD2 HIS A 134      -0.622  30.654  97.281  1.00125.49           C  
ATOM   1079  ND1 HIS A 134      -2.610  31.553  97.222  1.00125.49           N  
ATOM   1080  CE1 HIS A 134      -2.546  30.631  98.214  1.00125.49           C  
ATOM   1081  NE2 HIS A 134      -1.360  30.060  98.290  1.00125.49           N  
ATOM   1082  N   PRO A 135       2.036  33.175  95.322  1.00175.28           N  
ATOM   1083  CA  PRO A 135       3.365  33.026  95.887  1.00175.28           C  
ATOM   1084  C   PRO A 135       4.151  34.304  95.987  1.00175.28           C  
ATOM   1085  O   PRO A 135       3.720  35.319  95.441  1.00175.28           O  
ATOM   1086  CB  PRO A 135       4.076  31.956  95.059  1.00175.28           C  
ATOM   1087  CG  PRO A 135       2.924  31.109  94.498  1.00175.28           C  
ATOM   1088  CD  PRO A 135       1.761  32.104  94.372  1.00175.28           C  
ATOM   1089  N   LEU A 136       5.307  34.263  96.698  1.00283.94           N  
ATOM   1090  CA  LEU A 136       6.184  35.394  96.868  1.00283.94           C  
ATOM   1091  C   LEU A 136       7.515  35.104  96.224  1.00283.94           C  
ATOM   1092  O   LEU A 136       7.957  33.957  96.177  1.00283.94           O  
ATOM   1093  CB  LEU A 136       6.470  35.735  98.342  1.00283.94           C  
ATOM   1094  CG  LEU A 136       7.471  36.896  98.509  1.00283.94           C  
ATOM   1095  CD1 LEU A 136       6.906  38.219  97.967  1.00283.94           C  
ATOM   1096  CD2 LEU A 136       7.989  37.001  99.953  1.00283.94           C  
ATOM   1097  N   ALA A 137       8.165  36.168  95.693  1.00 60.81           N  
ATOM   1098  CA  ALA A 137       9.438  36.157  95.012  1.00 60.81           C  
ATOM   1099  C   ALA A 137      10.557  35.786  95.944  1.00 60.81           C  
ATOM   1100  O   ALA A 137      11.390  34.947  95.610  1.00 60.81           O  
ATOM   1101  CB  ALA A 137       9.782  37.527  94.404  1.00 60.81           C  
ATOM   1102  N   GLN A 138      10.532  36.341  97.172  1.00202.78           N  
ATOM   1103  CA  GLN A 138      11.460  36.247  98.266  1.00202.78           C  
ATOM   1104  C   GLN A 138      11.500  34.791  98.580  1.00202.78           C  
ATOM   1105  O   GLN A 138      12.422  34.368  99.267  1.00202.78           O  
ATOM   1106  CB  GLN A 138      10.920  36.977  99.512  1.00202.78           C  
ATOM   1107  CG  GLN A 138      11.916  37.125 100.660  1.00202.78           C  
ATOM   1108  CD  GLN A 138      12.466  38.544 100.605  1.00202.78           C  
ATOM   1109  NE2 GLN A 138      11.552  39.537 100.432  1.00202.78           N  
ATOM   1110  OE1 GLN A 138      13.666  38.768 100.741  1.00202.78           O  
ATOM   1111  N   LEU A 139      10.447  34.045  98.136  1.00164.95           N  
ATOM   1112  CA  LEU A 139      10.174  32.633  98.282  1.00164.95           C  
ATOM   1113  C   LEU A 139      10.808  31.729  97.209  1.00164.95           C  
ATOM   1114  O   LEU A 139      11.865  32.060  96.680  1.00164.95           O  
ATOM   1115  CB  LEU A 139       8.678  32.275  98.339  1.00164.95           C  
ATOM   1116  CG  LEU A 139       8.034  32.551  99.711  1.00164.95           C  
ATOM   1117  CD1 LEU A 139       8.541  31.550 100.765  1.00164.95           C  
ATOM   1118  CD2 LEU A 139       8.216  34.016 100.142  1.00164.95           C  
ATOM   1119  N   TYR A 140      10.109  30.593  96.846  1.00144.80           N  
ATOM   1120  CA  TYR A 140      10.575  29.342  96.216  1.00144.80           C  
ATOM   1121  C   TYR A 140      10.550  29.161  94.696  1.00144.80           C  
ATOM   1122  O   TYR A 140       9.499  29.141  94.056  1.00144.80           O  
ATOM   1123  CB  TYR A 140       9.800  28.160  96.848  1.00144.80           C  
ATOM   1124  CG  TYR A 140      10.174  26.820  96.302  1.00144.80           C  
ATOM   1125  CD1 TYR A 140      11.440  26.311  96.478  1.00144.80           C  
ATOM   1126  CD2 TYR A 140       9.236  26.042  95.666  1.00144.80           C  
ATOM   1127  CE1 TYR A 140      11.780  25.066  96.000  1.00144.80           C  
ATOM   1128  CE2 TYR A 140       9.568  24.797  95.189  1.00144.80           C  
ATOM   1129  CZ  TYR A 140      10.842  24.308  95.347  1.00144.80           C  
ATOM   1130  OH  TYR A 140      11.182  23.030  94.854  1.00144.80           O  
ATOM   1131  N   CYS A 141      11.787  29.047  94.121  1.00118.64           N  
ATOM   1132  CA  CYS A 141      12.311  28.814  92.775  1.00118.64           C  
ATOM   1133  C   CYS A 141      12.433  27.376  92.267  1.00118.64           C  
ATOM   1134  O   CYS A 141      12.513  27.184  91.054  1.00118.64           O  
ATOM   1135  CB  CYS A 141      13.696  29.456  92.594  1.00118.64           C  
ATOM   1136  SG  CYS A 141      13.658  31.263  92.797  1.00118.64           S  
ATOM   1137  N   HIS A 142      12.487  26.335  93.135  1.00146.29           N  
ATOM   1138  CA  HIS A 142      12.719  24.943  92.764  1.00146.29           C  
ATOM   1139  C   HIS A 142      14.173  24.644  92.451  1.00146.29           C  
ATOM   1140  O   HIS A 142      14.491  23.604  91.870  1.00146.29           O  
ATOM   1141  CB  HIS A 142      11.947  24.539  91.494  1.00146.29           C  
ATOM   1142  CG  HIS A 142      10.583  25.155  91.414  1.00146.29           C  
ATOM   1143  CD2 HIS A 142      10.060  26.008  90.488  1.00146.29           C  
ATOM   1144  ND1 HIS A 142       9.589  24.962  92.341  1.00146.29           N  
ATOM   1145  CE1 HIS A 142       8.524  25.701  91.944  1.00146.29           C  
ATOM   1146  NE2 HIS A 142       8.764  26.353  90.822  1.00146.29           N  
ATOM   1147  N   SER A 143      15.102  25.499  92.912  1.00 83.27           N  
ATOM   1148  CA  SER A 143      16.520  25.255  92.810  1.00 83.27           C  
ATOM   1149  C   SER A 143      17.006  25.141  91.401  1.00 83.27           C  
ATOM   1150  O   SER A 143      17.878  24.321  91.113  1.00 83.27           O  
ATOM   1151  CB  SER A 143      16.952  23.982  93.559  1.00 83.27           C  
ATOM   1152  OG  SER A 143      16.655  24.098  94.943  1.00 83.27           O  
ATOM   1153  N   ILE A 144      16.466  25.958  90.481  1.00117.78           N  
ATOM   1154  CA  ILE A 144      16.901  25.942  89.113  1.00117.78           C  
ATOM   1155  C   ILE A 144      18.295  26.486  89.028  1.00117.78           C  
ATOM   1156  O   ILE A 144      19.199  25.860  88.477  1.00117.78           O  
ATOM   1157  CB  ILE A 144      16.057  26.849  88.266  1.00117.78           C  
ATOM   1158  CG1 ILE A 144      14.569  26.468  88.366  1.00117.78           C  
ATOM   1159  CG2 ILE A 144      16.608  26.823  86.832  1.00117.78           C  
ATOM   1160  CD1 ILE A 144      14.246  25.057  87.878  1.00117.78           C  
ATOM   1161  N   MET A 145      18.513  27.652  89.660  1.00 66.80           N  
ATOM   1162  CA  MET A 145      19.760  28.352  89.557  1.00 66.80           C  
ATOM   1163  C   MET A 145      20.811  27.433  90.074  1.00 66.80           C  
ATOM   1164  O   MET A 145      21.949  27.441  89.610  1.00 66.80           O  
ATOM   1165  CB  MET A 145      19.800  29.619  90.430  1.00 66.80           C  
ATOM   1166  CG  MET A 145      21.047  30.477  90.215  1.00 66.80           C  
ATOM   1167  SD  MET A 145      21.030  31.447  88.679  1.00 66.80           S  
ATOM   1168  CE  MET A 145      19.876  32.687  89.336  1.00 66.80           C  
ATOM   1169  N   GLU A 146      20.439  26.625  91.078  1.00133.15           N  
ATOM   1170  CA  GLU A 146      21.339  25.711  91.719  1.00133.15           C  
ATOM   1171  C   GLU A 146      21.832  24.667  90.759  1.00133.15           C  
ATOM   1172  O   GLU A 146      22.990  24.260  90.838  1.00133.15           O  
ATOM   1173  CB  GLU A 146      20.682  25.029  92.927  1.00133.15           C  
ATOM   1174  CG  GLU A 146      20.691  25.900  94.187  1.00133.15           C  
ATOM   1175  CD  GLU A 146      20.183  27.298  93.856  1.00133.15           C  
ATOM   1176  OE1 GLU A 146      18.992  27.424  93.464  1.00133.15           O  
ATOM   1177  OE2 GLU A 146      20.982  28.262  94.000  1.00133.15           O1-
ATOM   1178  N   HIS A 147      20.971  24.173  89.848  1.00 50.85           N  
ATOM   1179  CA  HIS A 147      21.399  23.180  88.898  1.00 50.85           C  
ATOM   1180  C   HIS A 147      22.373  23.787  87.940  1.00 50.85           C  
ATOM   1181  O   HIS A 147      23.338  23.145  87.531  1.00 50.85           O  
ATOM   1182  CB  HIS A 147      20.240  22.586  88.083  1.00 50.85           C  
ATOM   1183  CG  HIS A 147      19.365  21.698  88.914  1.00 50.85           C  
ATOM   1184  CD2 HIS A 147      19.427  20.355  89.117  1.00 50.85           C  
ATOM   1185  ND1 HIS A 147      18.301  22.140  89.664  1.00 50.85           N  
ATOM   1186  CE1 HIS A 147      17.775  21.052  90.283  1.00 50.85           C  
ATOM   1187  NE2 HIS A 147      18.427  19.946  89.981  1.00 50.85           N  
ATOM   1188  N   HIS A 148      22.133  25.048  87.541  1.00 60.21           N  
ATOM   1189  CA  HIS A 148      23.022  25.698  86.627  1.00 60.21           C  
ATOM   1190  C   HIS A 148      24.344  25.823  87.302  1.00 60.21           C  
ATOM   1191  O   HIS A 148      25.385  25.801  86.653  1.00 60.21           O  
ATOM   1192  CB  HIS A 148      22.551  27.101  86.202  1.00 60.21           C  
ATOM   1193  CG  HIS A 148      23.488  27.768  85.235  1.00 60.21           C  
ATOM   1194  CD2 HIS A 148      24.033  29.015  85.270  1.00 60.21           C  
ATOM   1195  ND1 HIS A 148      23.963  27.185  84.082  1.00 60.21           N  
ATOM   1196  CE1 HIS A 148      24.768  28.099  83.482  1.00 60.21           C  
ATOM   1197  NE2 HIS A 148      24.840  29.226  84.165  1.00 60.21           N  
ATOM   1198  N   HIS A 149      24.325  26.029  88.629  1.00 63.66           N  
ATOM   1199  CA  HIS A 149      25.548  26.123  89.372  1.00 63.66           C  
ATOM   1200  C   HIS A 149      26.233  24.798  89.368  1.00 63.66           C  
ATOM   1201  O   HIS A 149      27.425  24.725  89.088  1.00 63.66           O  
ATOM   1202  CB  HIS A 149      25.337  26.545  90.839  1.00 63.66           C  
ATOM   1203  CG  HIS A 149      24.846  27.959  90.972  1.00 63.66           C  
ATOM   1204  CD2 HIS A 149      24.743  28.941  90.035  1.00 63.66           C  
ATOM   1205  ND1 HIS A 149      24.395  28.516  92.148  1.00 63.66           N  
ATOM   1206  CE1 HIS A 149      24.041  29.796  91.866  1.00 63.66           C  
ATOM   1207  NE2 HIS A 149      24.236  30.100  90.596  1.00 63.66           N  
ATOM   1208  N   PHE A 150      25.503  23.706  89.659  1.00131.07           N  
ATOM   1209  CA  PHE A 150      26.137  22.420  89.732  1.00131.07           C  
ATOM   1210  C   PHE A 150      26.640  22.051  88.372  1.00131.07           C  
ATOM   1211  O   PHE A 150      27.766  21.579  88.218  1.00131.07           O  
ATOM   1212  CB  PHE A 150      25.192  21.300  90.197  1.00131.07           C  
ATOM   1213  CG  PHE A 150      26.005  20.051  90.239  1.00131.07           C  
ATOM   1214  CD1 PHE A 150      26.116  19.249  89.126  1.00131.07           C  
ATOM   1215  CD2 PHE A 150      26.671  19.686  91.386  1.00131.07           C  
ATOM   1216  CE1 PHE A 150      26.870  18.098  89.158  1.00131.07           C  
ATOM   1217  CE2 PHE A 150      27.426  18.536  91.424  1.00131.07           C  
ATOM   1218  CZ  PHE A 150      27.528  17.739  90.309  1.00131.07           C  
ATOM   1219  N   ASP A 151      25.819  22.294  87.337  1.00 50.50           N  
ATOM   1220  CA  ASP A 151      26.173  21.935  85.997  1.00 50.50           C  
ATOM   1221  C   ASP A 151      27.459  22.630  85.713  1.00 50.50           C  
ATOM   1222  O   ASP A 151      28.342  22.075  85.064  1.00 50.50           O  
ATOM   1223  CB  ASP A 151      25.154  22.428  84.955  1.00 50.50           C  
ATOM   1224  CG  ASP A 151      23.822  21.730  85.207  1.00 50.50           C  
ATOM   1225  OD1 ASP A 151      23.743  20.959  86.201  1.00 50.50           O  
ATOM   1226  OD2 ASP A 151      22.868  21.959  84.416  1.00 50.50           O1-
ATOM   1227  N   GLN A 152      27.580  23.878  86.198  1.00132.71           N  
ATOM   1228  CA  GLN A 152      28.772  24.657  86.052  1.00132.71           C  
ATOM   1229  C   GLN A 152      29.872  24.078  86.889  1.00132.71           C  
ATOM   1230  O   GLN A 152      31.028  24.071  86.473  1.00132.71           O  
ATOM   1231  CB  GLN A 152      28.613  26.114  86.520  1.00132.71           C  
ATOM   1232  CG  GLN A 152      27.736  26.983  85.621  1.00132.71           C  
ATOM   1233  CD  GLN A 152      28.531  27.315  84.367  1.00132.71           C  
ATOM   1234  NE2 GLN A 152      28.340  28.554  83.840  1.00132.71           N  
ATOM   1235  OE1 GLN A 152      29.305  26.498  83.872  1.00132.71           O  
ATOM   1236  N   CYS A 153      29.550  23.611  88.114  1.00109.59           N  
ATOM   1237  CA  CYS A 153      30.579  23.132  88.986  1.00109.59           C  
ATOM   1238  C   CYS A 153      31.177  21.915  88.370  1.00109.59           C  
ATOM   1239  O   CYS A 153      32.397  21.806  88.258  1.00109.59           O  
ATOM   1240  CB  CYS A 153      30.137  22.833  90.438  1.00109.59           C  
ATOM   1241  SG  CYS A 153      29.185  21.309  90.684  1.00109.59           S  
ATOM   1242  N   LEU A 154      30.311  21.002  87.897  1.00 61.92           N  
ATOM   1243  CA  LEU A 154      30.722  19.775  87.289  1.00 61.92           C  
ATOM   1244  C   LEU A 154      31.461  20.101  86.041  1.00 61.92           C  
ATOM   1245  O   LEU A 154      32.461  19.460  85.720  1.00 61.92           O  
ATOM   1246  CB  LEU A 154      29.534  18.873  86.902  1.00 61.92           C  
ATOM   1247  CG  LEU A 154      29.961  17.544  86.251  1.00 61.92           C  
ATOM   1248  CD1 LEU A 154      30.748  16.676  87.246  1.00 61.92           C  
ATOM   1249  CD2 LEU A 154      28.761  16.809  85.635  1.00 61.92           C  
ATOM   1250  N   MET A 155      31.003  21.148  85.327  1.00 77.47           N  
ATOM   1251  CA  MET A 155      31.597  21.488  84.070  1.00 77.47           C  
ATOM   1252  C   MET A 155      33.051  21.729  84.321  1.00 77.47           C  
ATOM   1253  O   MET A 155      33.899  21.299  83.539  1.00 77.47           O  
ATOM   1254  CB  MET A 155      31.000  22.770  83.455  1.00 77.47           C  
ATOM   1255  CG  MET A 155      31.564  23.121  82.074  1.00 77.47           C  
ATOM   1256  SD  MET A 155      33.221  23.879  82.081  1.00 77.47           S  
ATOM   1257  CE  MET A 155      33.452  23.799  80.282  1.00 77.47           C  
ATOM   1258  N   ILE A 156      33.393  22.430  85.415  1.00172.59           N  
ATOM   1259  CA  ILE A 156      34.788  22.674  85.647  1.00172.59           C  
ATOM   1260  C   ILE A 156      35.571  21.469  86.068  1.00172.59           C  
ATOM   1261  O   ILE A 156      36.587  21.184  85.445  1.00172.59           O  
ATOM   1262  CB  ILE A 156      35.092  23.794  86.594  1.00172.59           C  
ATOM   1263  CG1 ILE A 156      34.480  23.580  87.978  1.00172.59           C  
ATOM   1264  CG2 ILE A 156      34.686  25.105  85.922  1.00172.59           C  
ATOM   1265  CD1 ILE A 156      34.882  24.698  88.935  1.00172.59           C  
ATOM   1266  N   LEU A 157      35.100  20.680  87.054  1.00 81.74           N  
ATOM   1267  CA  LEU A 157      35.882  19.597  87.600  1.00 81.74           C  
ATOM   1268  C   LEU A 157      36.292  18.682  86.492  1.00 81.74           C  
ATOM   1269  O   LEU A 157      37.365  18.082  86.549  1.00 81.74           O  
ATOM   1270  CB  LEU A 157      35.116  18.765  88.642  1.00 81.74           C  
ATOM   1271  CG  LEU A 157      34.896  19.493  89.981  1.00 81.74           C  
ATOM   1272  CD1 LEU A 157      34.122  18.608  90.971  1.00 81.74           C  
ATOM   1273  CD2 LEU A 157      36.227  19.991  90.564  1.00 81.74           C  
ATOM   1274  N   ASN A 158      35.426  18.525  85.477  1.00 57.84           N  
ATOM   1275  CA  ASN A 158      35.717  17.692  84.344  1.00 57.84           C  
ATOM   1276  C   ASN A 158      36.805  18.295  83.500  1.00 57.84           C  
ATOM   1277  O   ASN A 158      37.655  17.571  82.982  1.00 57.84           O  
ATOM   1278  CB  ASN A 158      34.511  17.496  83.415  1.00 57.84           C  
ATOM   1279  CG  ASN A 158      33.467  16.682  84.157  1.00 57.84           C  
ATOM   1280  ND2 ASN A 158      32.364  16.324  83.445  1.00 57.84           N  
ATOM   1281  OD1 ASN A 158      33.629  16.365  85.334  1.00 57.84           O  
ATOM   1282  N   SER A 159      36.807  19.639  83.361  1.00 56.83           N  
ATOM   1283  CA  SER A 159      37.699  20.382  82.503  1.00 56.83           C  
ATOM   1284  C   SER A 159      39.094  19.871  82.660  1.00 56.83           C  
ATOM   1285  O   SER A 159      39.491  19.407  83.728  1.00 56.83           O  
ATOM   1286  CB  SER A 159      37.743  21.885  82.835  1.00 56.83           C  
ATOM   1287  OG  SER A 159      36.446  22.454  82.740  1.00 56.83           O  
ATOM   1288  N   PRO A 160      39.825  19.906  81.575  1.00 81.12           N  
ATOM   1289  CA  PRO A 160      41.184  19.440  81.566  1.00 81.12           C  
ATOM   1290  C   PRO A 160      42.123  20.370  82.259  1.00 81.12           C  
ATOM   1291  O   PRO A 160      42.001  21.585  82.102  1.00 81.12           O  
ATOM   1292  CB  PRO A 160      41.542  19.177  80.100  1.00 81.12           C  
ATOM   1293  CG  PRO A 160      40.426  19.871  79.297  1.00 81.12           C  
ATOM   1294  CD  PRO A 160      39.224  19.845  80.256  1.00 81.12           C  
ATOM   1295  N   GLY A 161      43.070  19.805  83.031  1.00 39.25           N  
ATOM   1296  CA  GLY A 161      44.078  20.569  83.701  1.00 39.25           C  
ATOM   1297  C   GLY A 161      43.522  21.131  84.968  1.00 39.25           C  
ATOM   1298  O   GLY A 161      44.248  21.751  85.746  1.00 39.25           O  
ATOM   1299  N   ASN A 162      42.211  20.945  85.211  1.00138.53           N  
ATOM   1300  CA  ASN A 162      41.631  21.489  86.406  1.00138.53           C  
ATOM   1301  C   ASN A 162      40.856  20.391  87.066  1.00138.53           C  
ATOM   1302  O   ASN A 162      39.811  20.645  87.664  1.00138.53           O  
ATOM   1303  CB  ASN A 162      40.595  22.571  86.075  1.00138.53           C  
ATOM   1304  CG  ASN A 162      41.265  23.578  85.155  1.00138.53           C  
ATOM   1305  ND2 ASN A 162      40.755  23.666  83.896  1.00138.53           N  
ATOM   1306  OD1 ASN A 162      42.223  24.248  85.537  1.00138.53           O  
ATOM   1307  N   GLN A 163      41.369  19.146  87.015  1.00 84.47           N  
ATOM   1308  CA  GLN A 163      40.627  18.039  87.549  1.00 84.47           C  
ATOM   1309  C   GLN A 163      41.242  17.612  88.849  1.00 84.47           C  
ATOM   1310  O   GLN A 163      42.131  16.764  88.894  1.00 84.47           O  
ATOM   1311  CB  GLN A 163      40.634  16.843  86.588  1.00 84.47           C  
ATOM   1312  CG  GLN A 163      39.946  17.177  85.263  1.00 84.47           C  
ATOM   1313  CD  GLN A 163      40.235  16.068  84.263  1.00 84.47           C  
ATOM   1314  NE2 GLN A 163      41.543  15.740  84.086  1.00 84.47           N  
ATOM   1315  OE1 GLN A 163      39.327  15.520  83.643  1.00 84.47           O  
ATOM   1316  N   ILE A 164      40.743  18.206  89.949  1.00 94.09           N  
ATOM   1317  CA  ILE A 164      41.167  17.964  91.299  1.00 94.09           C  
ATOM   1318  C   ILE A 164      40.767  16.587  91.739  1.00 94.09           C  
ATOM   1319  O   ILE A 164      41.375  16.000  92.629  1.00 94.09           O  
ATOM   1320  CB  ILE A 164      40.645  19.005  92.254  1.00 94.09           C  
ATOM   1321  CG1 ILE A 164      39.110  19.020  92.306  1.00 94.09           C  
ATOM   1322  CG2 ILE A 164      41.250  20.356  91.835  1.00 94.09           C  
ATOM   1323  CD1 ILE A 164      38.556  19.970  93.369  1.00 94.09           C  
ATOM   1324  N   LEU A 165      39.641  16.093  91.214  1.00100.61           N  
ATOM   1325  CA  LEU A 165      39.085  14.799  91.509  1.00100.61           C  
ATOM   1326  C   LEU A 165      39.847  13.677  90.876  1.00100.61           C  
ATOM   1327  O   LEU A 165      39.813  12.556  91.385  1.00100.61           O  
ATOM   1328  CB  LEU A 165      37.620  14.733  91.064  1.00100.61           C  
ATOM   1329  CG  LEU A 165      36.748  15.714  91.872  1.00100.61           C  
ATOM   1330  CD1 LEU A 165      35.291  15.706  91.392  1.00100.61           C  
ATOM   1331  CD2 LEU A 165      36.864  15.441  93.381  1.00100.61           C  
ATOM   1332  N   SER A 166      40.488  13.922  89.713  1.00144.52           N  
ATOM   1333  CA  SER A 166      41.214  12.854  89.090  1.00144.52           C  
ATOM   1334  C   SER A 166      42.212  12.421  90.102  1.00144.52           C  
ATOM   1335  O   SER A 166      43.108  13.170  90.468  1.00144.52           O  
ATOM   1336  CB  SER A 166      41.974  13.279  87.826  1.00144.52           C  
ATOM   1337  OG  SER A 166      41.048  13.688  86.833  1.00144.52           O  
ATOM   1338  N   GLY A 167      42.136  11.156  90.530  1.00212.24           N  
ATOM   1339  CA  GLY A 167      42.952  10.739  91.627  1.00212.24           C  
ATOM   1340  C   GLY A 167      42.073   9.985  92.575  1.00212.24           C  
ATOM   1341  O   GLY A 167      42.563   9.194  93.379  1.00212.24           O  
ATOM   1342  N   LEU A 168      40.746  10.211  92.516  1.00140.20           N  
ATOM   1343  CA  LEU A 168      39.853   9.452  93.343  1.00140.20           C  
ATOM   1344  C   LEU A 168      39.459   8.226  92.581  1.00140.20           C  
ATOM   1345  O   LEU A 168      39.885   8.034  91.442  1.00140.20           O  
ATOM   1346  CB  LEU A 168      38.571  10.185  93.780  1.00140.20           C  
ATOM   1347  CG  LEU A 168      38.818  11.334  94.779  1.00140.20           C  
ATOM   1348  CD1 LEU A 168      39.470  12.545  94.103  1.00140.20           C  
ATOM   1349  CD2 LEU A 168      37.543  11.702  95.545  1.00140.20           C  
ATOM   1350  N   SER A 169      38.675   7.335  93.228  1.00 47.92           N  
ATOM   1351  CA  SER A 169      38.235   6.119  92.606  1.00 47.92           C  
ATOM   1352  C   SER A 169      36.832   6.328  92.125  1.00 47.92           C  
ATOM   1353  O   SER A 169      36.227   7.374  92.356  1.00 47.92           O  
ATOM   1354  CB  SER A 169      38.216   4.915  93.561  1.00 47.92           C  
ATOM   1355  OG  SER A 169      39.513   4.698  94.098  1.00 47.92           O  
ATOM   1356  N   ILE A 170      36.276   5.307  91.444  1.00 82.39           N  
ATOM   1357  CA  ILE A 170      34.965   5.413  90.871  1.00 82.39           C  
ATOM   1358  C   ILE A 170      33.988   5.658  91.978  1.00 82.39           C  
ATOM   1359  O   ILE A 170      33.152   6.556  91.892  1.00 82.39           O  
ATOM   1360  CB  ILE A 170      34.534   4.147  90.184  1.00 82.39           C  
ATOM   1361  CG1 ILE A 170      35.467   3.808  89.008  1.00 82.39           C  
ATOM   1362  CG2 ILE A 170      33.064   4.317  89.773  1.00 82.39           C  
ATOM   1363  CD1 ILE A 170      35.456   4.855  87.896  1.00 82.39           C  
ATOM   1364  N   GLU A 171      34.087   4.871  93.064  1.00133.32           N  
ATOM   1365  CA  GLU A 171      33.178   5.019  94.162  1.00133.32           C  
ATOM   1366  C   GLU A 171      33.400   6.343  94.808  1.00133.32           C  
ATOM   1367  O   GLU A 171      32.462   6.936  95.332  1.00133.32           O  
ATOM   1368  CB  GLU A 171      33.338   3.952  95.260  1.00133.32           C  
ATOM   1369  CG  GLU A 171      32.761   2.589  94.887  1.00133.32           C  
ATOM   1370  CD  GLU A 171      33.759   1.859  94.006  1.00133.32           C  
ATOM   1371  OE1 GLU A 171      34.872   1.547  94.508  1.00133.32           O  
ATOM   1372  OE2 GLU A 171      33.415   1.596  92.823  1.00133.32           O1-
ATOM   1373  N   GLU A 172      34.662   6.811  94.850  1.00117.76           N  
ATOM   1374  CA  GLU A 172      34.980   8.059  95.486  1.00117.76           C  
ATOM   1375  C   GLU A 172      34.441   9.251  94.750  1.00117.76           C  
ATOM   1376  O   GLU A 172      33.813  10.126  95.346  1.00117.76           O  
ATOM   1377  CB  GLU A 172      36.492   8.247  95.668  1.00117.76           C  
ATOM   1378  CG  GLU A 172      37.020   7.549  96.924  1.00117.76           C  
ATOM   1379  CD  GLU A 172      36.598   6.088  96.916  1.00117.76           C  
ATOM   1380  OE1 GLU A 172      37.043   5.357  95.996  1.00117.76           O  
ATOM   1381  OE2 GLU A 172      35.829   5.680  97.829  1.00117.76           O1-
ATOM   1382  N   TYR A 173      34.648   9.298  93.423  1.00 68.86           N  
ATOM   1383  CA  TYR A 173      34.269  10.417  92.608  1.00 68.86           C  
ATOM   1384  C   TYR A 173      32.779  10.548  92.665  1.00 68.86           C  
ATOM   1385  O   TYR A 173      32.251  11.657  92.679  1.00 68.86           O  
ATOM   1386  CB  TYR A 173      34.684  10.198  91.142  1.00 68.86           C  
ATOM   1387  CG  TYR A 173      34.304  11.377  90.314  1.00 68.86           C  
ATOM   1388  CD1 TYR A 173      35.173  12.438  90.168  1.00 68.86           C  
ATOM   1389  CD2 TYR A 173      33.086  11.425  89.678  1.00 68.86           C  
ATOM   1390  CE1 TYR A 173      34.831  13.524  89.397  1.00 68.86           C  
ATOM   1391  CE2 TYR A 173      32.740  12.508  88.905  1.00 68.86           C  
ATOM   1392  CZ  TYR A 173      33.610  13.564  88.769  1.00 68.86           C  
ATOM   1393  OH  TYR A 173      33.257  14.677  87.976  1.00 68.86           O  
ATOM   1394  N   LYS A 174      32.059   9.411  92.641  1.00106.81           N  
ATOM   1395  CA  LYS A 174      30.622   9.432  92.672  1.00106.81           C  
ATOM   1396  C   LYS A 174      30.107   9.936  93.988  1.00106.81           C  
ATOM   1397  O   LYS A 174      29.273  10.838  94.047  1.00106.81           O  
ATOM   1398  CB  LYS A 174      30.005   8.041  92.473  1.00106.81           C  
ATOM   1399  CG  LYS A 174      28.476   8.071  92.480  1.00106.81           C  
ATOM   1400  CD  LYS A 174      27.849   6.736  92.088  1.00106.81           C  
ATOM   1401  CE  LYS A 174      27.594   5.833  93.294  1.00106.81           C  
ATOM   1402  NZ  LYS A 174      28.861   5.577  94.015  1.00106.81           N1+
ATOM   1403  N   THR A 175      30.643   9.389  95.092  1.00 49.43           N  
ATOM   1404  CA  THR A 175      30.162   9.689  96.409  1.00 49.43           C  
ATOM   1405  C   THR A 175      30.309  11.159  96.636  1.00 49.43           C  
ATOM   1406  O   THR A 175      29.481  11.772  97.306  1.00 49.43           O  
ATOM   1407  CB  THR A 175      30.941   8.974  97.478  1.00 49.43           C  
ATOM   1408  CG2 THR A 175      30.354   9.335  98.852  1.00 49.43           C  
ATOM   1409  OG1 THR A 175      30.874   7.571  97.277  1.00 49.43           O  
ATOM   1410  N   THR A 176      31.402  11.756  96.127  1.00137.84           N  
ATOM   1411  CA  THR A 176      31.631  13.164  96.295  1.00137.84           C  
ATOM   1412  C   THR A 176      30.660  13.998  95.511  1.00137.84           C  
ATOM   1413  O   THR A 176      30.215  15.036  95.998  1.00137.84           O  
ATOM   1414  CB  THR A 176      33.029  13.597  95.930  1.00137.84           C  
ATOM   1415  CG2 THR A 176      34.023  13.041  96.957  1.00137.84           C  
ATOM   1416  OG1 THR A 176      33.368  13.165  94.621  1.00137.84           O  
ATOM   1417  N   LEU A 177      30.325  13.588  94.270  1.00 69.51           N  
ATOM   1418  CA  LEU A 177      29.438  14.369  93.450  1.00 69.51           C  
ATOM   1419  C   LEU A 177      28.075  14.361  94.047  1.00 69.51           C  
ATOM   1420  O   LEU A 177      27.330  15.328  93.917  1.00 69.51           O  
ATOM   1421  CB  LEU A 177      29.301  13.899  91.992  1.00 69.51           C  
ATOM   1422  CG  LEU A 177      30.586  14.080  91.171  1.00 69.51           C  
ATOM   1423  CD1 LEU A 177      30.295  13.979  89.665  1.00 69.51           C  
ATOM   1424  CD2 LEU A 177      31.330  15.364  91.571  1.00 69.51           C  
ATOM   1425  N   LYS A 178      27.699  13.240  94.684  1.00 80.28           N  
ATOM   1426  CA  LYS A 178      26.400  13.143  95.270  1.00 80.28           C  
ATOM   1427  C   LYS A 178      26.309  14.195  96.329  1.00 80.28           C  
ATOM   1428  O   LYS A 178      25.272  14.834  96.489  1.00 80.28           O  
ATOM   1429  CB  LYS A 178      26.165  11.787  95.953  1.00 80.28           C  
ATOM   1430  CG  LYS A 178      24.699  11.482  96.265  1.00 80.28           C  
ATOM   1431  CD  LYS A 178      23.865  11.200  95.014  1.00 80.28           C  
ATOM   1432  CE  LYS A 178      22.436  10.746  95.314  1.00 80.28           C  
ATOM   1433  NZ  LYS A 178      21.672  10.616  94.054  1.00 80.28           N1+
ATOM   1434  N   ILE A 179      27.396  14.361  97.105  1.00 63.02           N  
ATOM   1435  CA  ILE A 179      27.481  15.316  98.175  1.00 63.02           C  
ATOM   1436  C   ILE A 179      27.523  16.703  97.629  1.00 63.02           C  
ATOM   1437  O   ILE A 179      26.763  17.575  98.048  1.00 63.02           O  
ATOM   1438  CB  ILE A 179      28.752  15.153  98.954  1.00 63.02           C  
ATOM   1439  CG1 ILE A 179      28.868  13.720  99.488  1.00 63.02           C  
ATOM   1440  CG2 ILE A 179      28.798  16.229 100.053  1.00 63.02           C  
ATOM   1441  CD1 ILE A 179      30.278  13.374  99.961  1.00 63.02           C  
ATOM   1442  N   ILE A 180      28.405  16.935  96.644  1.00 67.05           N  
ATOM   1443  CA  ILE A 180      28.599  18.261  96.149  1.00 67.05           C  
ATOM   1444  C   ILE A 180      27.301  18.749  95.590  1.00 67.05           C  
ATOM   1445  O   ILE A 180      26.824  19.813  95.982  1.00 67.05           O  
ATOM   1446  CB  ILE A 180      29.627  18.305  95.061  1.00 67.05           C  
ATOM   1447  CG1 ILE A 180      30.994  17.860  95.613  1.00 67.05           C  
ATOM   1448  CG2 ILE A 180      29.628  19.718  94.458  1.00 67.05           C  
ATOM   1449  CD1 ILE A 180      32.044  17.596  94.535  1.00 67.05           C  
ATOM   1450  N   LYS A 181      26.662  17.947  94.713  1.00 97.13           N  
ATOM   1451  CA  LYS A 181      25.461  18.381  94.057  1.00 97.13           C  
ATOM   1452  C   LYS A 181      24.381  18.626  95.057  1.00 97.13           C  
ATOM   1453  O   LYS A 181      23.848  19.730  95.142  1.00 97.13           O  
ATOM   1454  CB  LYS A 181      24.929  17.347  93.053  1.00 97.13           C  
ATOM   1455  CG  LYS A 181      23.766  17.861  92.201  1.00 97.13           C  
ATOM   1456  CD  LYS A 181      23.477  16.967  90.995  1.00 97.13           C  
ATOM   1457  CE  LYS A 181      22.442  17.538  90.025  1.00 97.13           C  
ATOM   1458  NZ  LYS A 181      21.080  17.390  90.584  1.00 97.13           N1+
ATOM   1459  N   GLN A 182      24.094  17.626  95.906  1.00 72.03           N  
ATOM   1460  CA  GLN A 182      23.036  17.741  96.861  1.00 72.03           C  
ATOM   1461  C   GLN A 182      23.372  18.922  97.712  1.00 72.03           C  
ATOM   1462  O   GLN A 182      22.490  19.620  98.208  1.00 72.03           O  
ATOM   1463  CB  GLN A 182      22.916  16.498  97.758  1.00 72.03           C  
ATOM   1464  CG  GLN A 182      22.494  15.247  96.983  1.00 72.03           C  
ATOM   1465  CD  GLN A 182      22.401  14.086  97.962  1.00 72.03           C  
ATOM   1466  NE2 GLN A 182      23.340  14.057  98.945  1.00 72.03           N  
ATOM   1467  OE1 GLN A 182      21.526  13.228  97.856  1.00 72.03           O  
ATOM   1468  N   ALA A 183      24.680  19.150  97.923  1.00 63.17           N  
ATOM   1469  CA  ALA A 183      25.146  20.241  98.735  1.00 63.17           C  
ATOM   1470  C   ALA A 183      24.817  21.579  98.133  1.00 63.17           C  
ATOM   1471  O   ALA A 183      24.167  22.406  98.772  1.00 63.17           O  
ATOM   1472  CB  ALA A 183      26.670  20.209  98.951  1.00 63.17           C  
ATOM   1473  N   ILE A 184      25.179  21.801  96.853  1.00129.16           N  
ATOM   1474  CA  ILE A 184      25.022  23.108  96.264  1.00129.16           C  
ATOM   1475  C   ILE A 184      23.562  23.442  96.294  1.00129.16           C  
ATOM   1476  O   ILE A 184      23.147  24.491  96.783  1.00129.16           O  
ATOM   1477  CB  ILE A 184      25.376  23.129  94.803  1.00129.16           C  
ATOM   1478  CG1 ILE A 184      26.792  22.594  94.531  1.00129.16           C  
ATOM   1479  CG2 ILE A 184      25.167  24.572  94.310  1.00129.16           C  
ATOM   1480  CD1 ILE A 184      27.920  23.484  95.045  1.00129.16           C  
ATOM   1481  N   LEU A 185      22.743  22.471  95.862  1.00 95.75           N  
ATOM   1482  CA  LEU A 185      21.329  22.593  95.680  1.00 95.75           C  
ATOM   1483  C   LEU A 185      20.710  22.989  96.990  1.00 95.75           C  
ATOM   1484  O   LEU A 185      19.565  23.427  97.046  1.00 95.75           O  
ATOM   1485  CB  LEU A 185      20.686  21.272  95.223  1.00 95.75           C  
ATOM   1486  CG  LEU A 185      21.239  20.752  93.880  1.00 95.75           C  
ATOM   1487  CD1 LEU A 185      20.566  19.434  93.467  1.00 95.75           C  
ATOM   1488  CD2 LEU A 185      21.174  21.830  92.785  1.00 95.75           C  
ATOM   1489  N   ALA A 186      21.430  22.735  98.089  1.00 93.38           N  
ATOM   1490  CA  ALA A 186      21.070  23.034  99.454  1.00 93.38           C  
ATOM   1491  C   ALA A 186      21.038  24.511  99.766  1.00 93.38           C  
ATOM   1492  O   ALA A 186      20.475  24.903 100.789  1.00 93.38           O  
ATOM   1493  CB  ALA A 186      22.003  22.372 100.479  1.00 93.38           C  
ATOM   1494  N   THR A 187      21.745  25.354  98.983  1.00102.27           N  
ATOM   1495  CA  THR A 187      21.861  26.776  99.224  1.00102.27           C  
ATOM   1496  C   THR A 187      20.528  27.440  99.031  1.00102.27           C  
ATOM   1497  O   THR A 187      20.315  28.583  99.444  1.00102.27           O  
ATOM   1498  CB  THR A 187      22.869  27.465  98.343  1.00102.27           C  
ATOM   1499  CG2 THR A 187      24.227  26.764  98.522  1.00102.27           C  
ATOM   1500  OG1 THR A 187      22.471  27.422  96.982  1.00102.27           O  
ATOM   1501  N   ASP A 188      19.619  26.773  98.303  1.00116.53           N  
ATOM   1502  CA  ASP A 188      18.315  27.323  98.099  1.00116.53           C  
ATOM   1503  C   ASP A 188      17.571  27.225  99.401  1.00116.53           C  
ATOM   1504  O   ASP A 188      16.999  26.195  99.750  1.00116.53           O  
ATOM   1505  CB  ASP A 188      17.537  26.572  97.000  1.00116.53           C  
ATOM   1506  CG  ASP A 188      16.338  27.390  96.538  1.00116.53           C  
ATOM   1507  OD1 ASP A 188      15.344  27.479  97.307  1.00116.53           O  
ATOM   1508  OD2 ASP A 188      16.392  27.920  95.398  1.00116.53           O1-
ATOM   1509  N   LEU A 189      17.459  28.362 100.104  1.00140.86           N  
ATOM   1510  CA  LEU A 189      16.912  28.432 101.427  1.00140.86           C  
ATOM   1511  C   LEU A 189      15.550  27.823 101.438  1.00140.86           C  
ATOM   1512  O   LEU A 189      15.090  27.387 102.485  1.00140.86           O  
ATOM   1513  CB  LEU A 189      16.785  29.869 101.961  1.00140.86           C  
ATOM   1514  CG  LEU A 189      18.141  30.547 102.228  1.00140.86           C  
ATOM   1515  CD1 LEU A 189      18.934  30.737 100.927  1.00140.86           C  
ATOM   1516  CD2 LEU A 189      17.973  31.852 103.021  1.00140.86           C  
ATOM   1517  N   ALA A 190      14.842  27.802 100.298  1.00 74.92           N  
ATOM   1518  CA  ALA A 190      13.513  27.255 100.290  1.00 74.92           C  
ATOM   1519  C   ALA A 190      13.557  25.828 100.756  1.00 74.92           C  
ATOM   1520  O   ALA A 190      12.804  25.438 101.646  1.00 74.92           O  
ATOM   1521  CB  ALA A 190      12.895  27.253  98.882  1.00 74.92           C  
ATOM   1522  N   LEU A 191      14.477  25.028 100.196  1.00 88.95           N  
ATOM   1523  CA  LEU A 191      14.642  23.645 100.540  1.00 88.95           C  
ATOM   1524  C   LEU A 191      15.007  23.592 101.984  1.00 88.95           C  
ATOM   1525  O   LEU A 191      14.477  22.807 102.765  1.00 88.95           O  
ATOM   1526  CB  LEU A 191      15.845  23.057  99.802  1.00 88.95           C  
ATOM   1527  CG  LEU A 191      16.273  21.674 100.317  1.00 88.95           C  
ATOM   1528  CD1 LEU A 191      15.359  20.544  99.820  1.00 88.95           C  
ATOM   1529  CD2 LEU A 191      17.768  21.458 100.063  1.00 88.95           C  
ATOM   1530  N   TYR A 192      15.921  24.488 102.366  1.00122.96           N  
ATOM   1531  CA  TYR A 192      16.460  24.588 103.684  1.00122.96           C  
ATOM   1532  C   TYR A 192      15.344  24.822 104.648  1.00122.96           C  
ATOM   1533  O   TYR A 192      15.401  24.350 105.778  1.00122.96           O  
ATOM   1534  CB  TYR A 192      17.479  25.744 103.746  1.00122.96           C  
ATOM   1535  CG  TYR A 192      17.563  26.329 105.111  1.00122.96           C  
ATOM   1536  CD1 TYR A 192      18.096  25.661 106.187  1.00122.96           C  
ATOM   1537  CD2 TYR A 192      17.108  27.616 105.282  1.00122.96           C  
ATOM   1538  CE1 TYR A 192      18.148  26.271 107.422  1.00122.96           C  
ATOM   1539  CE2 TYR A 192      17.159  28.228 106.509  1.00122.96           C  
ATOM   1540  CZ  TYR A 192      17.680  27.555 107.587  1.00122.96           C  
ATOM   1541  OH  TYR A 192      17.739  28.174 108.855  1.00122.96           O  
ATOM   1542  N   ILE A 193      14.352  25.639 104.254  1.00 71.38           N  
ATOM   1543  CA  ILE A 193      13.189  25.935 105.032  1.00 71.38           C  
ATOM   1544  C   ILE A 193      12.275  24.767 105.026  1.00 71.38           C  
ATOM   1545  O   ILE A 193      11.627  24.453 106.021  1.00 71.38           O  
ATOM   1546  CB  ILE A 193      12.442  27.126 104.521  1.00 71.38           C  
ATOM   1547  CG1 ILE A 193      13.361  28.359 104.533  1.00 71.38           C  
ATOM   1548  CG2 ILE A 193      11.182  27.291 105.387  1.00 71.38           C  
ATOM   1549  CD1 ILE A 193      12.794  29.548 103.759  1.00 71.38           C  
ATOM   1550  N   LYS A 194      12.177  24.108 103.863  1.00124.61           N  
ATOM   1551  CA  LYS A 194      11.277  23.010 103.745  1.00124.61           C  
ATOM   1552  C   LYS A 194      11.705  21.961 104.724  1.00124.61           C  
ATOM   1553  O   LYS A 194      10.859  21.351 105.362  1.00124.61           O  
ATOM   1554  CB  LYS A 194      11.315  22.407 102.328  1.00124.61           C  
ATOM   1555  CG  LYS A 194      10.162  21.466 101.981  1.00124.61           C  
ATOM   1556  CD  LYS A 194      10.106  20.205 102.840  1.00124.61           C  
ATOM   1557  CE  LYS A 194       8.951  19.274 102.474  1.00124.61           C  
ATOM   1558  NZ  LYS A 194       8.876  18.152 103.438  1.00124.61           N1+
ATOM   1559  N   ARG A 195      13.020  21.674 104.791  1.00210.86           N  
ATOM   1560  CA  ARG A 195      13.641  20.659 105.603  1.00210.86           C  
ATOM   1561  C   ARG A 195      13.895  20.945 107.064  1.00210.86           C  
ATOM   1562  O   ARG A 195      13.426  20.212 107.930  1.00210.86           O  
ATOM   1563  CB  ARG A 195      14.998  20.281 105.004  1.00210.86           C  
ATOM   1564  CG  ARG A 195      14.876  19.895 103.534  1.00210.86           C  
ATOM   1565  CD  ARG A 195      16.211  19.535 102.891  1.00210.86           C  
ATOM   1566  NE  ARG A 195      16.769  18.382 103.646  1.00210.86           N  
ATOM   1567  CZ  ARG A 195      17.215  17.293 102.956  1.00210.86           C  
ATOM   1568  NH1 ARG A 195      17.096  17.274 101.597  1.00210.86           N1+
ATOM   1569  NH2 ARG A 195      17.780  16.239 103.617  1.00210.86           N  
ATOM   1570  N   ARG A 196      14.532  22.093 107.376  1.00172.37           N  
ATOM   1571  CA  ARG A 196      15.184  22.387 108.627  1.00172.37           C  
ATOM   1572  C   ARG A 196      14.286  22.135 109.785  1.00172.37           C  
ATOM   1573  O   ARG A 196      14.759  21.742 110.850  1.00172.37           O  
ATOM   1574  CB  ARG A 196      15.609  23.859 108.723  1.00172.37           C  
ATOM   1575  CG  ARG A 196      14.445  24.856 108.709  1.00172.37           C  
ATOM   1576  CD  ARG A 196      14.893  26.280 108.371  1.00172.37           C  
ATOM   1577  NE  ARG A 196      13.841  27.239 108.815  1.00172.37           N  
ATOM   1578  CZ  ARG A 196      14.024  27.927 109.979  1.00172.37           C  
ATOM   1579  NH1 ARG A 196      15.129  27.688 110.740  1.00172.37           N1+
ATOM   1580  NH2 ARG A 196      13.138  28.894 110.355  1.00172.37           N  
ATOM   1581  N   GLY A 197      12.974  22.320 109.603  1.00 54.37           N  
ATOM   1582  CA  GLY A 197      12.046  22.231 110.688  1.00 54.37           C  
ATOM   1583  C   GLY A 197      12.221  20.921 111.408  1.00 54.37           C  
ATOM   1584  O   GLY A 197      12.032  20.871 112.621  1.00 54.37           O  
ATOM   1585  N   GLU A 198      12.515  19.825 110.675  1.00115.94           N  
ATOM   1586  CA  GLU A 198      12.734  18.490 111.185  1.00115.94           C  
ATOM   1587  C   GLU A 198      14.049  18.387 111.916  1.00115.94           C  
ATOM   1588  O   GLU A 198      14.129  17.913 113.049  1.00115.94           O  
ATOM   1589  CB  GLU A 198      12.842  17.477 110.032  1.00115.94           C  
ATOM   1590  CG  GLU A 198      11.620  17.426 109.115  1.00115.94           C  
ATOM   1591  CD  GLU A 198      12.071  16.759 107.824  1.00115.94           C  
ATOM   1592  OE1 GLU A 198      13.014  17.299 107.182  1.00115.94           O  
ATOM   1593  OE2 GLU A 198      11.495  15.697 107.467  1.00115.94           O1-
ATOM   1594  N   PHE A 199      15.107  18.900 111.267  1.00114.74           N  
ATOM   1595  CA  PHE A 199      16.489  18.888 111.649  1.00114.74           C  
ATOM   1596  C   PHE A 199      16.564  19.659 112.915  1.00114.74           C  
ATOM   1597  O   PHE A 199      17.559  19.633 113.634  1.00114.74           O  
ATOM   1598  CB  PHE A 199      17.351  19.590 110.583  1.00114.74           C  
ATOM   1599  CG  PHE A 199      18.750  19.714 111.068  1.00114.74           C  
ATOM   1600  CD1 PHE A 199      19.637  18.668 110.966  1.00114.74           C  
ATOM   1601  CD2 PHE A 199      19.179  20.901 111.614  1.00114.74           C  
ATOM   1602  CE1 PHE A 199      20.930  18.808 111.413  1.00114.74           C  
ATOM   1603  CE2 PHE A 199      20.470  21.042 112.061  1.00114.74           C  
ATOM   1604  CZ  PHE A 199      21.351  19.995 111.963  1.00114.74           C  
ATOM   1605  N   PHE A 200      15.545  20.494 113.125  1.00203.31           N  
ATOM   1606  CA  PHE A 200      15.381  21.286 114.295  1.00203.31           C  
ATOM   1607  C   PHE A 200      14.904  20.498 115.474  1.00203.31           C  
ATOM   1608  O   PHE A 200      14.922  21.038 116.571  1.00203.31           O  
ATOM   1609  CB  PHE A 200      14.517  22.537 114.108  1.00203.31           C  
ATOM   1610  CG  PHE A 200      15.370  23.438 113.280  1.00203.31           C  
ATOM   1611  CD1 PHE A 200      16.692  23.618 113.617  1.00203.31           C  
ATOM   1612  CD2 PHE A 200      14.861  24.140 112.214  1.00203.31           C  
ATOM   1613  CE1 PHE A 200      17.508  24.446 112.882  1.00203.31           C  
ATOM   1614  CE2 PHE A 200      15.673  24.971 111.477  1.00203.31           C  
ATOM   1615  CZ  PHE A 200      16.999  25.125 111.806  1.00203.31           C  
ATOM   1616  N   GLU A 201      14.261  19.331 115.263  1.00152.18           N  
ATOM   1617  CA  GLU A 201      13.775  18.462 116.304  1.00152.18           C  
ATOM   1618  C   GLU A 201      14.787  17.486 116.822  1.00152.18           C  
ATOM   1619  O   GLU A 201      14.719  17.078 117.978  1.00152.18           O  
ATOM   1620  CB  GLU A 201      12.519  17.687 115.894  1.00152.18           C  
ATOM   1621  CG  GLU A 201      11.322  18.623 115.719  1.00152.18           C  
ATOM   1622  CD  GLU A 201      11.203  19.438 117.001  1.00152.18           C  
ATOM   1623  OE1 GLU A 201      10.826  18.847 118.047  1.00152.18           O  
ATOM   1624  OE2 GLU A 201      11.503  20.663 116.956  1.00152.18           O1-
ATOM   1625  N   LEU A 202      15.733  17.040 115.982  1.00122.52           N  
ATOM   1626  CA  LEU A 202      16.665  16.043 116.408  1.00122.52           C  
ATOM   1627  C   LEU A 202      17.393  16.631 117.564  1.00122.52           C  
ATOM   1628  O   LEU A 202      17.919  15.923 118.418  1.00122.52           O  
ATOM   1629  CB  LEU A 202      17.699  15.687 115.328  1.00122.52           C  
ATOM   1630  CG  LEU A 202      17.074  15.062 114.070  1.00122.52           C  
ATOM   1631  CD1 LEU A 202      16.255  16.084 113.269  1.00122.52           C  
ATOM   1632  CD2 LEU A 202      18.140  14.367 113.221  1.00122.52           C  
ATOM   1633  N   ILE A 203      17.547  17.959 117.536  1.00118.09           N  
ATOM   1634  CA  ILE A 203      18.126  18.702 118.609  1.00118.09           C  
ATOM   1635  C   ILE A 203      17.187  18.806 119.775  1.00118.09           C  
ATOM   1636  O   ILE A 203      17.556  18.515 120.910  1.00118.09           O  
ATOM   1637  CB  ILE A 203      18.522  20.081 118.179  1.00118.09           C  
ATOM   1638  CG1 ILE A 203      19.664  20.008 117.145  1.00118.09           C  
ATOM   1639  CG2 ILE A 203      18.899  20.875 119.440  1.00118.09           C  
ATOM   1640  CD1 ILE A 203      19.308  19.340 115.817  1.00118.09           C  
ATOM   1641  N   ARG A 204      15.922  19.186 119.521  1.00139.21           N  
ATOM   1642  CA  ARG A 204      14.994  19.414 120.591  1.00139.21           C  
ATOM   1643  C   ARG A 204      14.868  18.131 121.343  1.00139.21           C  
ATOM   1644  O   ARG A 204      14.903  18.105 122.571  1.00139.21           O  
ATOM   1645  CB  ARG A 204      13.590  19.767 120.069  1.00139.21           C  
ATOM   1646  CG  ARG A 204      12.650  20.343 121.127  1.00139.21           C  
ATOM   1647  CD  ARG A 204      12.880  21.829 121.417  1.00139.21           C  
ATOM   1648  NE  ARG A 204      12.137  22.602 120.381  1.00139.21           N  
ATOM   1649  CZ  ARG A 204      12.791  23.490 119.576  1.00139.21           C  
ATOM   1650  NH1 ARG A 204      14.127  23.715 119.741  1.00139.21           N1+
ATOM   1651  NH2 ARG A 204      12.100  24.147 118.600  1.00139.21           N  
ATOM   1652  N   LYS A 205      14.687  17.044 120.580  1.00201.74           N  
ATOM   1653  CA  LYS A 205      14.544  15.675 120.972  1.00201.74           C  
ATOM   1654  C   LYS A 205      15.872  15.121 121.395  1.00201.74           C  
ATOM   1655  O   LYS A 205      15.945  14.181 122.180  1.00201.74           O  
ATOM   1656  CB  LYS A 205      14.008  14.819 119.815  1.00201.74           C  
ATOM   1657  CG  LYS A 205      12.774  15.438 119.155  1.00201.74           C  
ATOM   1658  CD  LYS A 205      11.692  15.847 120.152  1.00201.74           C  
ATOM   1659  CE  LYS A 205      11.631  14.936 121.377  1.00201.74           C  
ATOM   1660  NZ  LYS A 205      11.145  13.597 120.985  1.00201.74           N1+
ATOM   1661  N   ASN A 206      16.967  15.662 120.839  1.00 91.95           N  
ATOM   1662  CA  ASN A 206      18.301  15.199 121.105  1.00 91.95           C  
ATOM   1663  C   ASN A 206      18.467  13.841 120.500  1.00 91.95           C  
ATOM   1664  O   ASN A 206      19.496  13.192 120.666  1.00 91.95           O  
ATOM   1665  CB  ASN A 206      18.623  15.069 122.602  1.00 91.95           C  
ATOM   1666  CG  ASN A 206      18.728  16.467 123.184  1.00 91.95           C  
ATOM   1667  ND2 ASN A 206      19.415  17.375 122.442  1.00 91.95           N  
ATOM   1668  OD1 ASN A 206      18.218  16.749 124.268  1.00 91.95           O  
ATOM   1669  N   GLN A 207      17.482  13.426 119.694  1.00 88.30           N  
ATOM   1670  CA  GLN A 207      17.446  12.163 119.017  1.00 88.30           C  
ATOM   1671  C   GLN A 207      18.576  12.154 118.036  1.00 88.30           C  
ATOM   1672  O   GLN A 207      18.906  11.127 117.452  1.00 88.30           O  
ATOM   1673  CB  GLN A 207      16.121  11.918 118.279  1.00 88.30           C  
ATOM   1674  CG  GLN A 207      14.941  11.818 119.250  1.00 88.30           C  
ATOM   1675  CD  GLN A 207      13.679  11.571 118.442  1.00 88.30           C  
ATOM   1676  NE2 GLN A 207      12.955  10.468 118.770  1.00 88.30           N  
ATOM   1677  OE1 GLN A 207      13.348  12.336 117.539  1.00 88.30           O  
ATOM   1678  N   PHE A 208      19.155  13.340 117.801  1.00117.19           N  
ATOM   1679  CA  PHE A 208      20.198  13.646 116.857  1.00117.19           C  
ATOM   1680  C   PHE A 208      21.167  12.503 116.695  1.00117.19           C  
ATOM   1681  O   PHE A 208      21.475  11.773 117.635  1.00117.19           O  
ATOM   1682  CB  PHE A 208      20.966  14.906 117.302  1.00117.19           C  
ATOM   1683  CG  PHE A 208      21.722  15.496 116.167  1.00117.19           C  
ATOM   1684  CD1 PHE A 208      21.061  16.234 115.212  1.00117.19           C  
ATOM   1685  CD2 PHE A 208      23.083  15.353 116.068  1.00117.19           C  
ATOM   1686  CE1 PHE A 208      21.734  16.800 114.156  1.00117.19           C  
ATOM   1687  CE2 PHE A 208      23.758  15.920 115.011  1.00117.19           C  
ATOM   1688  CZ  PHE A 208      23.092  16.643 114.050  1.00117.19           C  
ATOM   1689  N   ASN A 209      21.625  12.286 115.436  1.00 97.11           N  
ATOM   1690  CA  ASN A 209      22.547  11.220 115.121  1.00 97.11           C  
ATOM   1691  C   ASN A 209      23.148  11.460 113.756  1.00 97.11           C  
ATOM   1692  O   ASN A 209      22.437  11.512 112.757  1.00 97.11           O  
ATOM   1693  CB  ASN A 209      21.829   9.860 115.054  1.00 97.11           C  
ATOM   1694  CG  ASN A 209      22.817   8.771 114.664  1.00 97.11           C  
ATOM   1695  ND2 ASN A 209      22.271   7.588 114.277  1.00 97.11           N  
ATOM   1696  OD1 ASN A 209      24.030   8.970 114.672  1.00 97.11           O  
ATOM   1697  N   LEU A 210      24.487  11.617 113.692  1.00127.88           N  
ATOM   1698  CA  LEU A 210      25.280  11.792 112.497  1.00127.88           C  
ATOM   1699  C   LEU A 210      25.412  10.503 111.736  1.00127.88           C  
ATOM   1700  O   LEU A 210      25.617  10.509 110.523  1.00127.88           O  
ATOM   1701  CB  LEU A 210      26.711  12.257 112.811  1.00127.88           C  
ATOM   1702  CG  LEU A 210      26.818  13.708 113.313  1.00127.88           C  
ATOM   1703  CD1 LEU A 210      26.608  14.722 112.178  1.00127.88           C  
ATOM   1704  CD2 LEU A 210      25.875  13.945 114.497  1.00127.88           C  
ATOM   1705  N   GLU A 211      25.359   9.361 112.443  1.00 79.66           N  
ATOM   1706  CA  GLU A 211      25.595   8.075 111.849  1.00 79.66           C  
ATOM   1707  C   GLU A 211      24.587   7.847 110.767  1.00 79.66           C  
ATOM   1708  O   GLU A 211      24.919   7.322 109.705  1.00 79.66           O  
ATOM   1709  CB  GLU A 211      25.417   6.933 112.865  1.00 79.66           C  
ATOM   1710  CG  GLU A 211      26.016   5.595 112.429  1.00 79.66           C  
ATOM   1711  CD  GLU A 211      27.487   5.630 112.805  1.00 79.66           C  
ATOM   1712  OE1 GLU A 211      28.002   6.755 113.046  1.00 79.66           O  
ATOM   1713  OE2 GLU A 211      28.116   4.540 112.864  1.00 79.66           O1-
ATOM   1714  N   ASP A 212      23.324   8.238 111.025  1.00 55.16           N  
ATOM   1715  CA  ASP A 212      22.258   8.051 110.081  1.00 55.16           C  
ATOM   1716  C   ASP A 212      22.545   8.927 108.896  1.00 55.16           C  
ATOM   1717  O   ASP A 212      22.877  10.104 109.035  1.00 55.16           O  
ATOM   1718  CB  ASP A 212      20.895   8.445 110.690  1.00 55.16           C  
ATOM   1719  CG  ASP A 212      19.752   7.910 109.842  1.00 55.16           C  
ATOM   1720  OD1 ASP A 212      19.883   7.908 108.588  1.00 55.16           O  
ATOM   1721  OD2 ASP A 212      18.728   7.492 110.444  1.00 55.16           O1-
ATOM   1722  N   PRO A 213      22.458   8.362 107.723  1.00151.23           N  
ATOM   1723  CA  PRO A 213      22.738   9.050 106.491  1.00151.23           C  
ATOM   1724  C   PRO A 213      21.843  10.213 106.197  1.00151.23           C  
ATOM   1725  O   PRO A 213      22.355  11.270 105.830  1.00151.23           O  
ATOM   1726  CB  PRO A 213      22.732   7.977 105.402  1.00151.23           C  
ATOM   1727  CG  PRO A 213      22.044   6.761 106.056  1.00151.23           C  
ATOM   1728  CD  PRO A 213      22.351   6.926 107.552  1.00151.23           C  
ATOM   1729  N   HIS A 214      20.520  10.067 106.391  1.00 73.29           N  
ATOM   1730  CA  HIS A 214      19.613  11.126 106.061  1.00 73.29           C  
ATOM   1731  C   HIS A 214      19.988  12.312 106.879  1.00 73.29           C  
ATOM   1732  O   HIS A 214      20.023  13.437 106.386  1.00 73.29           O  
ATOM   1733  CB  HIS A 214      18.149  10.780 106.394  1.00 73.29           C  
ATOM   1734  CG  HIS A 214      17.191  11.921 106.188  1.00 73.29           C  
ATOM   1735  CD2 HIS A 214      16.631  12.415 105.050  1.00 73.29           C  
ATOM   1736  ND1 HIS A 214      16.700  12.699 107.214  1.00 73.29           N  
ATOM   1737  CE1 HIS A 214      15.873  13.616 106.653  1.00 73.29           C  
ATOM   1738  NE2 HIS A 214      15.799  13.484 105.341  1.00 73.29           N  
ATOM   1739  N   GLN A 215      20.289  12.067 108.163  1.00 64.44           N  
ATOM   1740  CA  GLN A 215      20.630  13.112 109.073  1.00 64.44           C  
ATOM   1741  C   GLN A 215      21.908  13.740 108.633  1.00 64.44           C  
ATOM   1742  O   GLN A 215      22.080  14.950 108.765  1.00 64.44           O  
ATOM   1743  CB  GLN A 215      20.733  12.601 110.521  1.00 64.44           C  
ATOM   1744  CG  GLN A 215      19.371  12.122 111.033  1.00 64.44           C  
ATOM   1745  CD  GLN A 215      19.503  11.623 112.464  1.00 64.44           C  
ATOM   1746  NE2 GLN A 215      18.955  10.407 112.733  1.00 64.44           N  
ATOM   1747  OE1 GLN A 215      20.078  12.294 113.320  1.00 64.44           O  
ATOM   1748  N   LYS A 216      22.842  12.944 108.083  1.00174.79           N  
ATOM   1749  CA  LYS A 216      24.071  13.522 107.625  1.00174.79           C  
ATOM   1750  C   LYS A 216      23.715  14.504 106.558  1.00174.79           C  
ATOM   1751  O   LYS A 216      24.421  15.490 106.350  1.00174.79           O  
ATOM   1752  CB  LYS A 216      25.069  12.508 107.035  1.00174.79           C  
ATOM   1753  CG  LYS A 216      25.900  11.781 108.097  1.00174.79           C  
ATOM   1754  CD  LYS A 216      26.780  12.718 108.929  1.00174.79           C  
ATOM   1755  CE  LYS A 216      28.163  12.973 108.326  1.00174.79           C  
ATOM   1756  NZ  LYS A 216      29.047  11.802 108.529  1.00174.79           N1+
ATOM   1757  N   GLU A 217      22.634  14.214 105.808  1.00 85.04           N  
ATOM   1758  CA  GLU A 217      22.175  15.085 104.763  1.00 85.04           C  
ATOM   1759  C   GLU A 217      21.689  16.382 105.342  1.00 85.04           C  
ATOM   1760  O   GLU A 217      22.265  17.437 105.095  1.00 85.04           O  
ATOM   1761  CB  GLU A 217      20.994  14.453 104.004  1.00 85.04           C  
ATOM   1762  CG  GLU A 217      21.376  13.148 103.297  1.00 85.04           C  
ATOM   1763  CD  GLU A 217      20.100  12.415 102.909  1.00 85.04           C  
ATOM   1764  OE1 GLU A 217      18.999  12.972 103.163  1.00 85.04           O  
ATOM   1765  OE2 GLU A 217      20.205  11.287 102.358  1.00 85.04           O1-
ATOM   1766  N   LEU A 218      20.691  16.327 106.238  1.00 92.48           N  
ATOM   1767  CA  LEU A 218      20.086  17.516 106.774  1.00 92.48           C  
ATOM   1768  C   LEU A 218      21.147  18.315 107.445  1.00 92.48           C  
ATOM   1769  O   LEU A 218      21.138  19.544 107.381  1.00 92.48           O  
ATOM   1770  CB  LEU A 218      19.047  17.201 107.860  1.00 92.48           C  
ATOM   1771  CG  LEU A 218      17.766  16.557 107.319  1.00 92.48           C  
ATOM   1772  CD1 LEU A 218      16.845  16.100 108.455  1.00 92.48           C  
ATOM   1773  CD2 LEU A 218      17.046  17.514 106.362  1.00 92.48           C  
ATOM   1774  N   PHE A 219      22.066  17.629 108.143  1.00 88.91           N  
ATOM   1775  CA  PHE A 219      23.098  18.331 108.842  1.00 88.91           C  
ATOM   1776  C   PHE A 219      23.958  19.075 107.875  1.00 88.91           C  
ATOM   1777  O   PHE A 219      24.012  20.303 107.900  1.00 88.91           O  
ATOM   1778  CB  PHE A 219      23.997  17.376 109.653  1.00 88.91           C  
ATOM   1779  CG  PHE A 219      25.194  18.134 110.114  1.00 88.91           C  
ATOM   1780  CD1 PHE A 219      25.142  18.992 111.190  1.00 88.91           C  
ATOM   1781  CD2 PHE A 219      26.389  17.959 109.457  1.00 88.91           C  
ATOM   1782  CE1 PHE A 219      26.268  19.677 111.588  1.00 88.91           C  
ATOM   1783  CE2 PHE A 219      27.516  18.639 109.850  1.00 88.91           C  
ATOM   1784  CZ  PHE A 219      27.454  19.501 110.918  1.00 88.91           C  
ATOM   1785  N   LEU A 220      24.557  18.357 106.911  1.00 81.73           N  
ATOM   1786  CA  LEU A 220      25.494  18.971 106.018  1.00 81.73           C  
ATOM   1787  C   LEU A 220      24.818  20.089 105.298  1.00 81.73           C  
ATOM   1788  O   LEU A 220      25.454  21.088 104.969  1.00 81.73           O  
ATOM   1789  CB  LEU A 220      26.052  18.006 104.964  1.00 81.73           C  
ATOM   1790  CG  LEU A 220      27.080  17.024 105.546  1.00 81.73           C  
ATOM   1791  CD1 LEU A 220      27.619  16.066 104.471  1.00 81.73           C  
ATOM   1792  CD2 LEU A 220      28.213  17.786 106.258  1.00 81.73           C  
ATOM   1793  N   ALA A 221      23.519  19.929 104.986  1.00 62.89           N  
ATOM   1794  CA  ALA A 221      22.815  20.981 104.313  1.00 62.89           C  
ATOM   1795  C   ALA A 221      22.697  22.193 105.191  1.00 62.89           C  
ATOM   1796  O   ALA A 221      23.129  23.276 104.802  1.00 62.89           O  
ATOM   1797  CB  ALA A 221      21.387  20.579 103.909  1.00 62.89           C  
ATOM   1798  N   MET A 222      22.227  22.012 106.446  1.00171.28           N  
ATOM   1799  CA  MET A 222      21.962  23.117 107.329  1.00171.28           C  
ATOM   1800  C   MET A 222      23.253  23.848 107.466  1.00171.28           C  
ATOM   1801  O   MET A 222      23.287  25.066 107.624  1.00171.28           O  
ATOM   1802  CB  MET A 222      21.573  22.711 108.768  1.00171.28           C  
ATOM   1803  CG  MET A 222      20.214  22.028 108.951  1.00171.28           C  
ATOM   1804  SD  MET A 222      18.768  22.990 108.422  1.00171.28           S  
ATOM   1805  CE  MET A 222      18.925  22.448 106.698  1.00171.28           C  
ATOM   1806  N   LEU A 223      24.344  23.071 107.431  1.00132.19           N  
ATOM   1807  CA  LEU A 223      25.697  23.522 107.536  1.00132.19           C  
ATOM   1808  C   LEU A 223      26.035  24.395 106.359  1.00132.19           C  
ATOM   1809  O   LEU A 223      26.617  25.466 106.519  1.00132.19           O  
ATOM   1810  CB  LEU A 223      26.637  22.296 107.485  1.00132.19           C  
ATOM   1811  CG  LEU A 223      28.156  22.519 107.671  1.00132.19           C  
ATOM   1812  CD1 LEU A 223      28.790  23.398 106.582  1.00132.19           C  
ATOM   1813  CD2 LEU A 223      28.477  22.979 109.096  1.00132.19           C  
ATOM   1814  N   MET A 224      25.669  23.959 105.138  1.00 79.10           N  
ATOM   1815  CA  MET A 224      26.055  24.676 103.951  1.00 79.10           C  
ATOM   1816  C   MET A 224      25.437  26.041 103.941  1.00 79.10           C  
ATOM   1817  O   MET A 224      26.099  27.025 103.614  1.00 79.10           O  
ATOM   1818  CB  MET A 224      25.652  23.955 102.653  1.00 79.10           C  
ATOM   1819  CG  MET A 224      26.332  22.592 102.477  1.00 79.10           C  
ATOM   1820  SD  MET A 224      28.151  22.639 102.393  1.00 79.10           S  
ATOM   1821  CE  MET A 224      28.249  23.231 100.679  1.00 79.10           C  
ATOM   1822  N   THR A 225      24.146  26.136 104.306  1.00 55.86           N  
ATOM   1823  CA  THR A 225      23.460  27.394 104.321  1.00 55.86           C  
ATOM   1824  C   THR A 225      24.058  28.228 105.401  1.00 55.86           C  
ATOM   1825  O   THR A 225      24.152  29.449 105.279  1.00 55.86           O  
ATOM   1826  CB  THR A 225      21.979  27.265 104.593  1.00 55.86           C  
ATOM   1827  CG2 THR A 225      21.364  26.336 103.532  1.00 55.86           C  
ATOM   1828  OG1 THR A 225      21.745  26.736 105.891  1.00 55.86           O  
ATOM   1829  N   ALA A 226      24.498  27.570 106.490  1.00 49.01           N  
ATOM   1830  CA  ALA A 226      25.039  28.281 107.604  1.00 49.01           C  
ATOM   1831  C   ALA A 226      26.182  29.096 107.088  1.00 49.01           C  
ATOM   1832  O   ALA A 226      26.324  30.264 107.444  1.00 49.01           O  
ATOM   1833  CB  ALA A 226      25.596  27.349 108.696  1.00 49.01           C  
ATOM   1834  N   CYS A 227      27.025  28.478 106.238  1.00 63.11           N  
ATOM   1835  CA  CYS A 227      28.167  29.093 105.612  1.00 63.11           C  
ATOM   1836  C   CYS A 227      27.747  30.066 104.540  1.00 63.11           C  
ATOM   1837  O   CYS A 227      28.444  31.035 104.246  1.00 63.11           O  
ATOM   1838  CB  CYS A 227      29.095  28.062 104.950  1.00 63.11           C  
ATOM   1839  SG  CYS A 227      29.762  26.867 106.146  1.00 63.11           S  
ATOM   1840  N   ASP A 228      26.617  29.819 103.863  1.00 82.86           N  
ATOM   1841  CA  ASP A 228      26.247  30.722 102.807  1.00 82.86           C  
ATOM   1842  C   ASP A 228      26.049  32.083 103.417  1.00 82.86           C  
ATOM   1843  O   ASP A 228      26.639  33.078 103.002  1.00 82.86           O  
ATOM   1844  CB  ASP A 228      24.928  30.296 102.130  1.00 82.86           C  
ATOM   1845  CG  ASP A 228      24.770  31.039 100.806  1.00 82.86           C  
ATOM   1846  OD1 ASP A 228      24.771  32.299 100.818  1.00 82.86           O  
ATOM   1847  OD2 ASP A 228      24.657  30.350  99.757  1.00 82.86           O1-
ATOM   1848  N   LEU A 229      25.257  32.112 104.495  1.00146.74           N  
ATOM   1849  CA  LEU A 229      24.856  33.251 105.270  1.00146.74           C  
ATOM   1850  C   LEU A 229      26.004  33.794 106.046  1.00146.74           C  
ATOM   1851  O   LEU A 229      25.833  34.797 106.729  1.00146.74           O  
ATOM   1852  CB  LEU A 229      23.742  32.937 106.284  1.00146.74           C  
ATOM   1853  CG  LEU A 229      22.369  32.678 105.639  1.00146.74           C  
ATOM   1854  CD1 LEU A 229      22.422  31.489 104.669  1.00146.74           C  
ATOM   1855  CD2 LEU A 229      21.279  32.522 106.710  1.00146.74           C  
ATOM   1856  N   SER A 230      27.177  33.133 105.998  1.00157.18           N  
ATOM   1857  CA  SER A 230      28.280  33.383 106.889  1.00157.18           C  
ATOM   1858  C   SER A 230      28.520  34.830 107.196  1.00157.18           C  
ATOM   1859  O   SER A 230      28.836  35.156 108.339  1.00157.18           O  
ATOM   1860  CB  SER A 230      29.577  32.771 106.404  1.00157.18           C  
ATOM   1861  OG  SER A 230      29.425  31.378 106.566  1.00157.18           O  
ATOM   1862  N   ALA A 231      28.338  35.733 106.227  1.00 78.54           N  
ATOM   1863  CA  ALA A 231      28.560  37.141 106.414  1.00 78.54           C  
ATOM   1864  C   ALA A 231      27.637  37.732 107.447  1.00 78.54           C  
ATOM   1865  O   ALA A 231      27.956  38.757 108.048  1.00 78.54           O  
ATOM   1866  CB  ALA A 231      28.380  37.944 105.114  1.00 78.54           C  
ATOM   1867  N   ILE A 232      26.437  37.161 107.639  1.00112.93           N  
ATOM   1868  CA  ILE A 232      25.472  37.729 108.549  1.00112.93           C  
ATOM   1869  C   ILE A 232      25.952  37.751 109.973  1.00112.93           C  
ATOM   1870  O   ILE A 232      25.470  38.546 110.781  1.00112.93           O  
ATOM   1871  CB  ILE A 232      24.112  37.110 108.527  1.00112.93           C  
ATOM   1872  CG1 ILE A 232      23.191  38.030 109.342  1.00112.93           C  
ATOM   1873  CG2 ILE A 232      24.193  35.670 109.057  1.00112.93           C  
ATOM   1874  CD1 ILE A 232      21.710  37.835 109.066  1.00112.93           C  
ATOM   1875  N   THR A 233      26.786  36.775 110.351  1.00115.74           N  
ATOM   1876  CA  THR A 233      27.365  36.616 111.659  1.00115.74           C  
ATOM   1877  C   THR A 233      28.586  37.473 111.882  1.00115.74           C  
ATOM   1878  O   THR A 233      29.143  37.464 112.978  1.00115.74           O  
ATOM   1879  CB  THR A 233      27.737  35.188 111.940  1.00115.74           C  
ATOM   1880  CG2 THR A 233      26.468  34.329 111.800  1.00115.74           C  
ATOM   1881  OG1 THR A 233      28.731  34.736 111.031  1.00115.74           O  
ATOM   1882  N   LYS A 234      29.127  38.137 110.844  1.00136.80           N  
ATOM   1883  CA  LYS A 234      30.377  38.830 111.015  1.00136.80           C  
ATOM   1884  C   LYS A 234      30.222  40.165 111.681  1.00136.80           C  
ATOM   1885  O   LYS A 234      29.149  40.763 111.705  1.00136.80           O  
ATOM   1886  CB  LYS A 234      31.157  38.974 109.707  1.00136.80           C  
ATOM   1887  CG  LYS A 234      31.520  37.600 109.144  1.00136.80           C  
ATOM   1888  CD  LYS A 234      32.236  37.668 107.802  1.00136.80           C  
ATOM   1889  CE  LYS A 234      31.447  38.417 106.732  1.00136.80           C  
ATOM   1890  NZ  LYS A 234      32.328  38.713 105.581  1.00136.80           N1+
ATOM   1891  N   PRO A 235      31.337  40.649 112.190  1.00 99.84           N  
ATOM   1892  CA  PRO A 235      31.408  41.864 112.957  1.00 99.84           C  
ATOM   1893  C   PRO A 235      30.736  42.944 112.192  1.00 99.84           C  
ATOM   1894  O   PRO A 235      30.876  42.972 110.971  1.00 99.84           O  
ATOM   1895  CB  PRO A 235      32.892  42.090 113.226  1.00 99.84           C  
ATOM   1896  CG  PRO A 235      33.491  40.668 113.188  1.00 99.84           C  
ATOM   1897  CD  PRO A 235      32.577  39.892 112.223  1.00 99.84           C  
ATOM   1898  N   TRP A 236      30.079  43.878 112.905  1.00111.25           N  
ATOM   1899  CA  TRP A 236      29.212  44.847 112.303  1.00111.25           C  
ATOM   1900  C   TRP A 236      29.925  45.519 111.175  1.00111.25           C  
ATOM   1901  O   TRP A 236      29.296  45.812 110.160  1.00111.25           O  
ATOM   1902  CB  TRP A 236      28.720  45.907 113.303  1.00111.25           C  
ATOM   1903  CG  TRP A 236      27.720  46.890 112.740  1.00111.25           C  
ATOM   1904  CD1 TRP A 236      27.826  48.226 112.487  1.00111.25           C  
ATOM   1905  CD2 TRP A 236      26.398  46.502 112.342  1.00111.25           C  
ATOM   1906  CE2 TRP A 236      25.751  47.650 111.884  1.00111.25           C  
ATOM   1907  CE3 TRP A 236      25.777  45.286 112.358  1.00111.25           C  
ATOM   1908  NE1 TRP A 236      26.634  48.704 111.988  1.00111.25           N  
ATOM   1909  CZ2 TRP A 236      24.463  47.597 111.441  1.00111.25           C  
ATOM   1910  CZ3 TRP A 236      24.481  45.233 111.905  1.00111.25           C  
ATOM   1911  CH2 TRP A 236      23.839  46.368 111.457  1.00111.25           C  
ATOM   1912  N   PRO A 237      31.186  45.809 111.287  1.00 90.33           N  
ATOM   1913  CA  PRO A 237      31.859  46.379 110.155  1.00 90.33           C  
ATOM   1914  C   PRO A 237      31.880  45.481 108.953  1.00 90.33           C  
ATOM   1915  O   PRO A 237      31.451  45.901 107.879  1.00 90.33           O  
ATOM   1916  CB  PRO A 237      33.233  46.792 110.670  1.00 90.33           C  
ATOM   1917  CG  PRO A 237      32.982  47.096 112.161  1.00 90.33           C  
ATOM   1918  CD  PRO A 237      31.800  46.190 112.548  1.00 90.33           C  
ATOM   1919  N   ILE A 238      32.316  44.220 109.123  1.00 58.49           N  
ATOM   1920  CA  ILE A 238      32.424  43.290 108.037  1.00 58.49           C  
ATOM   1921  C   ILE A 238      31.057  43.011 107.492  1.00 58.49           C  
ATOM   1922  O   ILE A 238      30.884  42.861 106.284  1.00 58.49           O  
ATOM   1923  CB  ILE A 238      32.991  41.968 108.464  1.00 58.49           C  
ATOM   1924  CG1 ILE A 238      34.408  42.137 109.034  1.00 58.49           C  
ATOM   1925  CG2 ILE A 238      32.937  41.027 107.252  1.00 58.49           C  
ATOM   1926  CD1 ILE A 238      34.939  40.881 109.725  1.00 58.49           C  
ATOM   1927  N   GLN A 239      30.065  42.868 108.392  1.00123.08           N  
ATOM   1928  CA  GLN A 239      28.723  42.509 108.019  1.00123.08           C  
ATOM   1929  C   GLN A 239      28.012  43.606 107.285  1.00123.08           C  
ATOM   1930  O   GLN A 239      27.430  43.372 106.226  1.00123.08           O  
ATOM   1931  CB  GLN A 239      27.859  42.149 109.243  1.00123.08           C  
ATOM   1932  CG  GLN A 239      26.510  41.497 108.911  1.00123.08           C  
ATOM   1933  CD  GLN A 239      25.453  42.562 108.651  1.00123.08           C  
ATOM   1934  NE2 GLN A 239      24.972  43.217 109.740  1.00123.08           N  
ATOM   1935  OE1 GLN A 239      25.046  42.793 107.514  1.00123.08           O  
ATOM   1936  N   GLN A 240      28.052  44.842 107.816  1.00 57.44           N  
ATOM   1937  CA  GLN A 240      27.303  45.900 107.205  1.00 57.44           C  
ATOM   1938  C   GLN A 240      27.865  46.189 105.860  1.00 57.44           C  
ATOM   1939  O   GLN A 240      27.115  46.469 104.925  1.00 57.44           O  
ATOM   1940  CB  GLN A 240      27.333  47.225 107.976  1.00 57.44           C  
ATOM   1941  CG  GLN A 240      26.521  48.301 107.251  1.00 57.44           C  
ATOM   1942  CD  GLN A 240      26.589  49.605 108.025  1.00 57.44           C  
ATOM   1943  NE2 GLN A 240      27.281  50.614 107.428  1.00 57.44           N  
ATOM   1944  OE1 GLN A 240      26.049  49.724 109.122  1.00 57.44           O  
ATOM   1945  N   ARG A 241      29.204  46.110 105.721  1.00211.06           N  
ATOM   1946  CA  ARG A 241      29.796  46.504 104.480  1.00211.06           C  
ATOM   1947  C   ARG A 241      29.226  45.631 103.407  1.00211.06           C  
ATOM   1948  O   ARG A 241      29.094  46.067 102.266  1.00211.06           O  
ATOM   1949  CB  ARG A 241      31.329  46.377 104.383  1.00211.06           C  
ATOM   1950  CG  ARG A 241      31.878  44.954 104.367  1.00211.06           C  
ATOM   1951  CD  ARG A 241      33.261  44.884 103.722  1.00211.06           C  
ATOM   1952  NE  ARG A 241      34.255  44.601 104.787  1.00211.06           N  
ATOM   1953  CZ  ARG A 241      34.855  43.374 104.818  1.00211.06           C  
ATOM   1954  NH1 ARG A 241      34.551  42.445 103.866  1.00211.06           N1+
ATOM   1955  NH2 ARG A 241      35.766  43.085 105.794  1.00211.06           N  
ATOM   1956  N   ILE A 242      28.950  44.355 103.739  1.00 62.94           N  
ATOM   1957  CA  ILE A 242      28.364  43.396 102.840  1.00 62.94           C  
ATOM   1958  C   ILE A 242      26.904  43.653 102.548  1.00 62.94           C  
ATOM   1959  O   ILE A 242      26.484  43.598 101.394  1.00 62.94           O  
ATOM   1960  CB  ILE A 242      28.489  41.988 103.348  1.00 62.94           C  
ATOM   1961  CG1 ILE A 242      29.970  41.591 103.454  1.00 62.94           C  
ATOM   1962  CG2 ILE A 242      27.670  41.072 102.427  1.00 62.94           C  
ATOM   1963  CD1 ILE A 242      30.201  40.281 104.205  1.00 62.94           C  
ATOM   1964  N   ALA A 243      26.091  43.965 103.577  1.00 49.11           N  
ATOM   1965  CA  ALA A 243      24.659  44.075 103.433  1.00 49.11           C  
ATOM   1966  C   ALA A 243      24.342  45.135 102.436  1.00 49.11           C  
ATOM   1967  O   ALA A 243      23.363  45.043 101.699  1.00 49.11           O  
ATOM   1968  CB  ALA A 243      23.954  44.455 104.748  1.00 49.11           C  
ATOM   1969  N   GLU A 244      25.154  46.198 102.426  1.00 46.03           N  
ATOM   1970  CA  GLU A 244      24.961  47.274 101.508  1.00 46.03           C  
ATOM   1971  C   GLU A 244      25.167  46.736 100.131  1.00 46.03           C  
ATOM   1972  O   GLU A 244      24.532  47.199  99.190  1.00 46.03           O  
ATOM   1973  CB  GLU A 244      25.963  48.416 101.735  1.00 46.03           C  
ATOM   1974  CG  GLU A 244      25.757  49.129 103.073  1.00 46.03           C  
ATOM   1975  CD  GLU A 244      26.947  50.051 103.307  1.00 46.03           C  
ATOM   1976  OE1 GLU A 244      27.834  50.108 102.414  1.00 46.03           O  
ATOM   1977  OE2 GLU A 244      26.989  50.705 104.383  1.00 46.03           O1-
ATOM   1978  N   LEU A 245      26.108  45.785  99.971  1.00 60.75           N  
ATOM   1979  CA  LEU A 245      26.401  45.193  98.695  1.00 60.75           C  
ATOM   1980  C   LEU A 245      25.252  44.343  98.242  1.00 60.75           C  
ATOM   1981  O   LEU A 245      24.745  44.501  97.134  1.00 60.75           O  
ATOM   1982  CB  LEU A 245      27.657  44.317  98.774  1.00 60.75           C  
ATOM   1983  CG  LEU A 245      28.867  45.090  99.335  1.00 60.75           C  
ATOM   1984  CD1 LEU A 245      30.136  44.224  99.354  1.00 60.75           C  
ATOM   1985  CD2 LEU A 245      29.058  46.435  98.619  1.00 60.75           C  
ATOM   1986  N   VAL A 246      24.767  43.437  99.113  1.00126.47           N  
ATOM   1987  CA  VAL A 246      23.685  42.577  98.724  1.00126.47           C  
ATOM   1988  C   VAL A 246      22.521  43.460  98.437  1.00126.47           C  
ATOM   1989  O   VAL A 246      21.714  43.203  97.545  1.00126.47           O  
ATOM   1990  CB  VAL A 246      23.307  41.576  99.776  1.00126.47           C  
ATOM   1991  CG1 VAL A 246      24.510  40.653 100.002  1.00126.47           C  
ATOM   1992  CG2 VAL A 246      22.869  42.308 101.047  1.00126.47           C  
ATOM   1993  N   ALA A 247      22.409  44.544  99.215  1.00 48.00           N  
ATOM   1994  CA  ALA A 247      21.337  45.468  99.022  1.00 48.00           C  
ATOM   1995  C   ALA A 247      21.461  46.052  97.653  1.00 48.00           C  
ATOM   1996  O   ALA A 247      20.465  46.166  96.939  1.00 48.00           O  
ATOM   1997  CB  ALA A 247      21.369  46.629 100.032  1.00 48.00           C  
ATOM   1998  N   THR A 248      22.692  46.406  97.223  1.00130.65           N  
ATOM   1999  CA  THR A 248      22.789  47.057  95.951  1.00130.65           C  
ATOM   2000  C   THR A 248      22.294  46.120  94.893  1.00130.65           C  
ATOM   2001  O   THR A 248      21.608  46.554  93.969  1.00130.65           O  
ATOM   2002  CB  THR A 248      24.142  47.613  95.602  1.00130.65           C  
ATOM   2003  CG2 THR A 248      25.116  46.484  95.277  1.00130.65           C  
ATOM   2004  OG1 THR A 248      24.026  48.475  94.482  1.00130.65           O  
ATOM   2005  N   GLU A 249      22.605  44.809  95.012  1.00 85.20           N  
ATOM   2006  CA  GLU A 249      22.149  43.830  94.060  1.00 85.20           C  
ATOM   2007  C   GLU A 249      20.646  43.771  94.065  1.00 85.20           C  
ATOM   2008  O   GLU A 249      20.010  43.888  93.019  1.00 85.20           O  
ATOM   2009  CB  GLU A 249      22.618  42.410  94.420  1.00 85.20           C  
ATOM   2010  CG  GLU A 249      22.195  41.335  93.414  1.00 85.20           C  
ATOM   2011  CD  GLU A 249      22.346  39.979  94.091  1.00 85.20           C  
ATOM   2012  OE1 GLU A 249      22.279  39.943  95.349  1.00 85.20           O  
ATOM   2013  OE2 GLU A 249      22.519  38.963  93.366  1.00 85.20           O1-
ATOM   2014  N   PHE A 250      20.034  43.657  95.262  1.00101.12           N  
ATOM   2015  CA  PHE A 250      18.604  43.517  95.349  1.00101.12           C  
ATOM   2016  C   PHE A 250      17.949  44.712  94.746  1.00101.12           C  
ATOM   2017  O   PHE A 250      16.855  44.605  94.195  1.00101.12           O  
ATOM   2018  CB  PHE A 250      18.049  43.361  96.776  1.00101.12           C  
ATOM   2019  CG  PHE A 250      18.190  41.934  97.186  1.00101.12           C  
ATOM   2020  CD1 PHE A 250      17.215  41.012  96.867  1.00101.12           C  
ATOM   2021  CD2 PHE A 250      19.298  41.515  97.881  1.00101.12           C  
ATOM   2022  CE1 PHE A 250      17.340  39.698  97.247  1.00101.12           C  
ATOM   2023  CE2 PHE A 250      19.428  40.202  98.263  1.00101.12           C  
ATOM   2024  CZ  PHE A 250      18.448  39.291  97.947  1.00101.12           C  
ATOM   2025  N   PHE A 251      18.545  45.902  94.917  1.00129.92           N  
ATOM   2026  CA  PHE A 251      17.961  47.087  94.344  1.00129.92           C  
ATOM   2027  C   PHE A 251      18.114  47.078  92.850  1.00129.92           C  
ATOM   2028  O   PHE A 251      17.181  47.395  92.115  1.00129.92           O  
ATOM   2029  CB  PHE A 251      18.597  48.410  94.815  1.00129.92           C  
ATOM   2030  CG  PHE A 251      18.521  48.470  96.299  1.00129.92           C  
ATOM   2031  CD1 PHE A 251      17.327  48.276  96.954  1.00129.92           C  
ATOM   2032  CD2 PHE A 251      19.644  48.775  97.033  1.00129.92           C  
ATOM   2033  CE1 PHE A 251      17.264  48.342  98.328  1.00129.92           C  
ATOM   2034  CE2 PHE A 251      19.585  48.842  98.406  1.00129.92           C  
ATOM   2035  CZ  PHE A 251      18.396  48.622  99.056  1.00129.92           C  
ATOM   2036  N   ASP A 252      19.310  46.700  92.364  1.00 59.45           N  
ATOM   2037  CA  ASP A 252      19.643  46.769  90.968  1.00 59.45           C  
ATOM   2038  C   ASP A 252      18.754  45.853  90.203  1.00 59.45           C  
ATOM   2039  O   ASP A 252      18.443  46.113  89.043  1.00 59.45           O  
ATOM   2040  CB  ASP A 252      21.095  46.343  90.697  1.00 59.45           C  
ATOM   2041  CG  ASP A 252      22.027  47.398  91.279  1.00 59.45           C  
ATOM   2042  OD1 ASP A 252      21.527  48.484  91.676  1.00 59.45           O  
ATOM   2043  OD2 ASP A 252      23.257  47.133  91.328  1.00 59.45           O1-
ATOM   2044  N   GLN A 253      18.368  44.720  90.813  1.00119.17           N  
ATOM   2045  CA  GLN A 253      17.514  43.805  90.126  1.00119.17           C  
ATOM   2046  C   GLN A 253      16.163  44.428  89.974  1.00119.17           C  
ATOM   2047  O   GLN A 253      15.480  44.175  88.989  1.00119.17           O  
ATOM   2048  CB  GLN A 253      17.359  42.435  90.811  1.00119.17           C  
ATOM   2049  CG  GLN A 253      16.579  42.414  92.121  1.00119.17           C  
ATOM   2050  CD  GLN A 253      16.626  40.966  92.600  1.00119.17           C  
ATOM   2051  NE2 GLN A 253      15.468  40.251  92.527  1.00119.17           N  
ATOM   2052  OE1 GLN A 253      17.678  40.481  93.013  1.00119.17           O  
ATOM   2053  N   GLY A 254      15.716  45.217  90.972  1.00 37.09           N  
ATOM   2054  CA  GLY A 254      14.432  45.850  90.891  1.00 37.09           C  
ATOM   2055  C   GLY A 254      14.430  46.884  89.805  1.00 37.09           C  
ATOM   2056  O   GLY A 254      13.466  47.006  89.050  1.00 37.09           O  
ATOM   2057  N   ASP A 255      15.522  47.666  89.705  1.00 46.83           N  
ATOM   2058  CA  ASP A 255      15.602  48.729  88.745  1.00 46.83           C  
ATOM   2059  C   ASP A 255      15.479  48.132  87.388  1.00 46.83           C  
ATOM   2060  O   ASP A 255      14.725  48.626  86.552  1.00 46.83           O  
ATOM   2061  CB  ASP A 255      16.963  49.446  88.756  1.00 46.83           C  
ATOM   2062  CG  ASP A 255      17.131  50.195  90.067  1.00 46.83           C  
ATOM   2063  OD1 ASP A 255      16.163  50.218  90.874  1.00 46.83           O  
ATOM   2064  OD2 ASP A 255      18.237  50.756  90.277  1.00 46.83           O1-
ATOM   2065  N   ARG A 256      16.215  47.035  87.140  1.00153.76           N  
ATOM   2066  CA  ARG A 256      16.191  46.432  85.847  1.00153.76           C  
ATOM   2067  C   ARG A 256      14.809  45.933  85.596  1.00153.76           C  
ATOM   2068  O   ARG A 256      14.264  46.115  84.510  1.00153.76           O  
ATOM   2069  CB  ARG A 256      17.179  45.261  85.699  1.00153.76           C  
ATOM   2070  CG  ARG A 256      16.940  44.099  86.664  1.00153.76           C  
ATOM   2071  CD  ARG A 256      18.117  43.124  86.740  1.00153.76           C  
ATOM   2072  NE  ARG A 256      19.242  43.845  87.403  1.00153.76           N  
ATOM   2073  CZ  ARG A 256      20.131  43.157  88.181  1.00153.76           C  
ATOM   2074  NH1 ARG A 256      19.962  41.819  88.380  1.00153.76           N1+
ATOM   2075  NH2 ARG A 256      21.176  43.810  88.770  1.00153.76           N  
ATOM   2076  N   GLU A 257      14.174  45.316  86.609  1.00133.05           N  
ATOM   2077  CA  GLU A 257      12.884  44.786  86.304  1.00133.05           C  
ATOM   2078  C   GLU A 257      11.826  45.812  86.552  1.00133.05           C  
ATOM   2079  O   GLU A 257      10.764  45.475  87.073  1.00133.05           O  
ATOM   2080  CB  GLU A 257      12.530  43.530  87.119  1.00133.05           C  
ATOM   2081  CG  GLU A 257      13.325  42.293  86.696  1.00133.05           C  
ATOM   2082  CD  GLU A 257      12.830  41.114  87.519  1.00133.05           C  
ATOM   2083  OE1 GLU A 257      11.860  40.446  87.066  1.00133.05           O  
ATOM   2084  OE2 GLU A 257      13.408  40.866  88.610  1.00133.05           O1-
ATOM   2085  N   ARG A 258      12.155  47.112  86.427  1.00158.71           N  
ATOM   2086  CA  ARG A 258      11.157  48.120  86.242  1.00158.71           C  
ATOM   2087  C   ARG A 258      11.186  48.490  84.794  1.00158.71           C  
ATOM   2088  O   ARG A 258      10.198  48.928  84.216  1.00158.71           O  
ATOM   2089  CB  ARG A 258      11.396  49.380  87.089  1.00158.71           C  
ATOM   2090  CG  ARG A 258      10.104  50.166  87.320  1.00158.71           C  
ATOM   2091  CD  ARG A 258      10.230  51.293  88.345  1.00158.71           C  
ATOM   2092  NE  ARG A 258       8.843  51.718  88.686  1.00158.71           N  
ATOM   2093  CZ  ARG A 258       8.559  53.042  88.850  1.00158.71           C  
ATOM   2094  NH1 ARG A 258       9.543  53.969  88.675  1.00158.71           N1+
ATOM   2095  NH2 ARG A 258       7.296  53.442  89.175  1.00158.71           N  
ATOM   2096  N   LYS A 259      12.412  48.432  84.227  1.00168.11           N  
ATOM   2097  CA  LYS A 259      12.706  48.897  82.900  1.00168.11           C  
ATOM   2098  C   LYS A 259      12.168  48.031  81.799  1.00168.11           C  
ATOM   2099  O   LYS A 259      11.252  48.427  81.081  1.00168.11           O  
ATOM   2100  CB  LYS A 259      14.225  49.008  82.678  1.00168.11           C  
ATOM   2101  CG  LYS A 259      14.635  49.955  81.551  1.00168.11           C  
ATOM   2102  CD  LYS A 259      14.556  51.435  81.939  1.00168.11           C  
ATOM   2103  CE  LYS A 259      13.192  52.082  81.693  1.00168.11           C  
ATOM   2104  NZ  LYS A 259      12.273  51.771  82.808  1.00168.11           N1+
ATOM   2105  N   GLU A 260      12.714  46.803  81.642  1.00139.10           N  
ATOM   2106  CA  GLU A 260      12.267  46.008  80.536  1.00139.10           C  
ATOM   2107  C   GLU A 260      10.872  45.556  80.800  1.00139.10           C  
ATOM   2108  O   GLU A 260       9.967  45.789  80.003  1.00139.10           O  
ATOM   2109  CB  GLU A 260      13.169  44.792  80.264  1.00139.10           C  
ATOM   2110  CG  GLU A 260      13.329  43.842  81.447  1.00139.10           C  
ATOM   2111  CD  GLU A 260      14.394  44.369  82.402  1.00139.10           C  
ATOM   2112  OE1 GLU A 260      15.076  45.367  82.048  1.00139.10           O  
ATOM   2113  OE2 GLU A 260      14.536  43.777  83.505  1.00139.10           O1-
ATOM   2114  N   LEU A 261      10.659  44.919  81.963  1.00115.41           N  
ATOM   2115  CA  LEU A 261       9.342  44.517  82.345  1.00115.41           C  
ATOM   2116  C   LEU A 261       8.749  45.658  83.100  1.00115.41           C  
ATOM   2117  O   LEU A 261       9.473  46.533  83.578  1.00115.41           O  
ATOM   2118  CB  LEU A 261       9.283  43.304  83.287  1.00115.41           C  
ATOM   2119  CG  LEU A 261       9.795  41.981  82.695  1.00115.41           C  
ATOM   2120  CD1 LEU A 261       9.034  41.613  81.417  1.00115.41           C  
ATOM   2121  CD2 LEU A 261      11.315  41.989  82.510  1.00115.41           C  
ATOM   2122  N   ASN A 262       7.402  45.706  83.191  1.00 63.52           N  
ATOM   2123  CA  ASN A 262       6.800  46.747  83.975  1.00 63.52           C  
ATOM   2124  C   ASN A 262       6.143  46.105  85.158  1.00 63.52           C  
ATOM   2125  O   ASN A 262       4.975  45.725  85.105  1.00 63.52           O  
ATOM   2126  CB  ASN A 262       5.684  47.520  83.246  1.00 63.52           C  
ATOM   2127  CG  ASN A 262       6.301  48.377  82.151  1.00 63.52           C  
ATOM   2128  ND2 ASN A 262       5.437  49.077  81.367  1.00 63.52           N  
ATOM   2129  OD1 ASN A 262       7.519  48.435  82.001  1.00 63.52           O  
ATOM   2130  N   ILE A 263       6.894  45.974  86.266  1.00111.18           N  
ATOM   2131  CA  ILE A 263       6.364  45.465  87.496  1.00111.18           C  
ATOM   2132  C   ILE A 263       6.928  46.386  88.531  1.00111.18           C  
ATOM   2133  O   ILE A 263       7.840  47.155  88.232  1.00111.18           O  
ATOM   2134  CB  ILE A 263       6.805  44.064  87.867  1.00111.18           C  
ATOM   2135  CG1 ILE A 263       6.507  43.057  86.750  1.00111.18           C  
ATOM   2136  CG2 ILE A 263       6.091  43.652  89.164  1.00111.18           C  
ATOM   2137  CD1 ILE A 263       7.544  43.061  85.640  1.00111.18           C  
ATOM   2138  N   GLU A 264       6.360  46.390  89.752  1.00 90.66           N  
ATOM   2139  CA  GLU A 264       6.868  47.200  90.819  1.00 90.66           C  
ATOM   2140  C   GLU A 264       7.798  46.353  91.635  1.00 90.66           C  
ATOM   2141  O   GLU A 264       7.896  45.142  91.435  1.00 90.66           O  
ATOM   2142  CB  GLU A 264       5.768  47.739  91.748  1.00 90.66           C  
ATOM   2143  CG  GLU A 264       4.890  48.804  91.086  1.00 90.66           C  
ATOM   2144  CD  GLU A 264       5.709  50.083  90.973  1.00 90.66           C  
ATOM   2145  OE1 GLU A 264       6.388  50.433  91.976  1.00 90.66           O  
ATOM   2146  OE2 GLU A 264       5.673  50.725  89.889  1.00 90.66           O1-
ATOM   2147  N   PRO A 265       8.535  46.991  92.503  1.00 88.05           N  
ATOM   2148  CA  PRO A 265       9.445  46.249  93.339  1.00 88.05           C  
ATOM   2149  C   PRO A 265       8.836  45.567  94.534  1.00 88.05           C  
ATOM   2150  O   PRO A 265       7.877  46.074  95.112  1.00 88.05           O  
ATOM   2151  CB  PRO A 265      10.550  47.217  93.731  1.00 88.05           C  
ATOM   2152  CG  PRO A 265      10.557  48.254  92.599  1.00 88.05           C  
ATOM   2153  CD  PRO A 265       9.103  48.271  92.108  1.00 88.05           C  
ATOM   2154  N   THR A 266       9.452  44.443  94.946  1.00127.83           N  
ATOM   2155  CA  THR A 266       9.088  43.575  96.033  1.00127.83           C  
ATOM   2156  C   THR A 266       9.399  44.206  97.356  1.00127.83           C  
ATOM   2157  O   THR A 266       9.205  43.569  98.384  1.00127.83           O  
ATOM   2158  CB  THR A 266       9.753  42.234  95.982  1.00127.83           C  
ATOM   2159  CG2 THR A 266       9.359  41.551  94.661  1.00127.83           C  
ATOM   2160  OG1 THR A 266      11.161  42.375  96.071  1.00127.83           O  
ATOM   2161  N   ASP A 267      10.039  45.388  97.364  1.00202.40           N  
ATOM   2162  CA  ASP A 267      10.371  46.110  98.569  1.00202.40           C  
ATOM   2163  C   ASP A 267      11.753  45.706  98.926  1.00202.40           C  
ATOM   2164  O   ASP A 267      12.635  46.555  99.021  1.00202.40           O  
ATOM   2165  CB  ASP A 267       9.413  45.903  99.754  1.00202.40           C  
ATOM   2166  CG  ASP A 267       8.120  46.596  99.356  1.00202.40           C  
ATOM   2167  OD1 ASP A 267       8.186  47.437  98.420  1.00202.40           O  
ATOM   2168  OD2 ASP A 267       7.059  46.300  99.969  1.00202.40           O1-
ATOM   2169  N   LEU A 268      11.994  44.387  99.058  1.00157.88           N  
ATOM   2170  CA  LEU A 268      13.325  43.932  99.339  1.00157.88           C  
ATOM   2171  C   LEU A 268      14.136  44.455  98.181  1.00157.88           C  
ATOM   2172  O   LEU A 268      15.286  44.871  98.323  1.00157.88           O  
ATOM   2173  CB  LEU A 268      13.424  42.394  99.289  1.00157.88           C  
ATOM   2174  CG  LEU A 268      14.732  41.790  99.844  1.00157.88           C  
ATOM   2175  CD1 LEU A 268      15.983  42.360  99.171  1.00157.88           C  
ATOM   2176  CD2 LEU A 268      14.798  41.891 101.371  1.00157.88           C  
ATOM   2177  N   MET A 269      13.530  44.396  96.984  1.00132.62           N  
ATOM   2178  CA  MET A 269      14.082  44.829  95.725  1.00132.62           C  
ATOM   2179  C   MET A 269      14.067  46.315  95.417  1.00132.62           C  
ATOM   2180  O   MET A 269      14.865  46.763  94.593  1.00132.62           O  
ATOM   2181  CB  MET A 269      13.421  44.118  94.540  1.00132.62           C  
ATOM   2182  CG  MET A 269      13.650  42.609  94.587  1.00132.62           C  
ATOM   2183  SD  MET A 269      12.896  41.679  93.223  1.00132.62           S  
ATOM   2184  CE  MET A 269      12.949  40.106  94.120  1.00132.62           C  
ATOM   2185  N   ASN A 270      13.134  47.121  95.970  1.00 97.14           N  
ATOM   2186  CA  ASN A 270      13.043  48.487  95.490  1.00 97.14           C  
ATOM   2187  C   ASN A 270      14.116  49.386  96.039  1.00 97.14           C  
ATOM   2188  O   ASN A 270      14.537  49.273  97.189  1.00 97.14           O  
ATOM   2189  CB  ASN A 270      11.676  49.173  95.741  1.00 97.14           C  
ATOM   2190  CG  ASN A 270      11.435  49.406  97.230  1.00 97.14           C  
ATOM   2191  ND2 ASN A 270      10.434  50.262  97.564  1.00 97.14           N  
ATOM   2192  OD1 ASN A 270      12.114  48.840  98.080  1.00 97.14           O  
ATOM   2193  N   ARG A 271      14.538  50.362  95.202  1.00174.19           N  
ATOM   2194  CA  ARG A 271      15.584  51.297  95.526  1.00174.19           C  
ATOM   2195  C   ARG A 271      15.188  52.081  96.731  1.00174.19           C  
ATOM   2196  O   ARG A 271      16.047  52.518  97.495  1.00174.19           O  
ATOM   2197  CB  ARG A 271      15.886  52.304  94.406  1.00174.19           C  
ATOM   2198  CG  ARG A 271      16.906  51.806  93.388  1.00174.19           C  
ATOM   2199  CD  ARG A 271      18.339  51.962  93.903  1.00174.19           C  
ATOM   2200  NE  ARG A 271      19.269  51.441  92.865  1.00174.19           N  
ATOM   2201  CZ  ARG A 271      20.619  51.552  93.046  1.00174.19           C  
ATOM   2202  NH1 ARG A 271      21.126  52.113  94.181  1.00174.19           N1+
ATOM   2203  NH2 ARG A 271      21.474  51.112  92.080  1.00174.19           N  
ATOM   2204  N   GLU A 272      13.882  52.343  96.902  1.00147.74           N  
ATOM   2205  CA  GLU A 272      13.478  53.028  98.092  1.00147.74           C  
ATOM   2206  C   GLU A 272      13.251  51.981  99.120  1.00147.74           C  
ATOM   2207  O   GLU A 272      13.745  50.863  99.011  1.00147.74           O  
ATOM   2208  CB  GLU A 272      12.195  53.868  97.997  1.00147.74           C  
ATOM   2209  CG  GLU A 272      10.958  53.060  97.642  1.00147.74           C  
ATOM   2210  CD  GLU A 272      10.939  53.030  96.134  1.00147.74           C  
ATOM   2211  OE1 GLU A 272      10.957  54.149  95.556  1.00147.74           O  
ATOM   2212  OE2 GLU A 272      10.937  51.919  95.541  1.00147.74           O1-
ATOM   2213  N   LYS A 273      12.568  52.356 100.212  1.00145.53           N  
ATOM   2214  CA  LYS A 273      12.275  51.412 101.244  1.00145.53           C  
ATOM   2215  C   LYS A 273      13.572  50.968 101.843  1.00145.53           C  
ATOM   2216  O   LYS A 273      13.641  49.991 102.586  1.00145.53           O  
ATOM   2217  CB  LYS A 273      11.476  50.219 100.698  1.00145.53           C  
ATOM   2218  CG  LYS A 273      10.853  49.361 101.790  1.00145.53           C  
ATOM   2219  CD  LYS A 273       9.587  48.654 101.319  1.00145.53           C  
ATOM   2220  CE  LYS A 273       8.363  49.574 101.368  1.00145.53           C  
ATOM   2221  NZ  LYS A 273       7.154  48.839 100.939  1.00145.53           N1+
ATOM   2222  N   LYS A 274      14.632  51.744 101.560  1.00 99.50           N  
ATOM   2223  CA  LYS A 274      15.963  51.517 102.039  1.00 99.50           C  
ATOM   2224  C   LYS A 274      15.985  51.737 103.520  1.00 99.50           C  
ATOM   2225  O   LYS A 274      16.861  51.227 104.213  1.00 99.50           O  
ATOM   2226  CB  LYS A 274      16.998  52.434 101.376  1.00 99.50           C  
ATOM   2227  CG  LYS A 274      16.731  53.925 101.579  1.00 99.50           C  
ATOM   2228  CD  LYS A 274      17.880  54.794 101.069  1.00 99.50           C  
ATOM   2229  CE  LYS A 274      17.555  56.285 101.024  1.00 99.50           C  
ATOM   2230  NZ  LYS A 274      18.668  57.021 100.383  1.00 99.50           N1+
ATOM   2231  N   ASN A 275      15.064  52.574 104.038  1.00 68.46           N  
ATOM   2232  CA  ASN A 275      14.968  52.832 105.447  1.00 68.46           C  
ATOM   2233  C   ASN A 275      14.530  51.593 106.178  1.00 68.46           C  
ATOM   2234  O   ASN A 275      14.990  51.323 107.285  1.00 68.46           O  
ATOM   2235  CB  ASN A 275      13.991  53.980 105.768  1.00 68.46           C  
ATOM   2236  CG  ASN A 275      12.640  53.684 105.122  1.00 68.46           C  
ATOM   2237  ND2 ASN A 275      11.539  53.779 105.916  1.00 68.46           N  
ATOM   2238  OD1 ASN A 275      12.565  53.399 103.930  1.00 68.46           O  
ATOM   2239  N   LYS A 276      13.606  50.829 105.569  1.00207.03           N  
ATOM   2240  CA  LYS A 276      13.027  49.619 106.093  1.00207.03           C  
ATOM   2241  C   LYS A 276      13.985  48.465 106.032  1.00207.03           C  
ATOM   2242  O   LYS A 276      13.660  47.351 106.435  1.00207.03           O  
ATOM   2243  CB  LYS A 276      11.684  49.229 105.454  1.00207.03           C  
ATOM   2244  CG  LYS A 276      11.027  48.062 106.190  1.00207.03           C  
ATOM   2245  CD  LYS A 276      10.902  48.302 107.698  1.00207.03           C  
ATOM   2246  CE  LYS A 276      10.119  49.555 108.084  1.00207.03           C  
ATOM   2247  NZ  LYS A 276      10.019  49.650 109.558  1.00207.03           N1+
ATOM   2248  N   ILE A 277      15.172  48.675 105.449  1.00173.70           N  
ATOM   2249  CA  ILE A 277      16.127  47.619 105.256  1.00173.70           C  
ATOM   2250  C   ILE A 277      16.431  46.949 106.561  1.00173.70           C  
ATOM   2251  O   ILE A 277      16.576  45.728 106.580  1.00173.70           O  
ATOM   2252  CB  ILE A 277      17.427  48.125 104.711  1.00173.70           C  
ATOM   2253  CG1 ILE A 277      17.240  48.676 103.299  1.00173.70           C  
ATOM   2254  CG2 ILE A 277      18.456  46.995 104.763  1.00173.70           C  
ATOM   2255  CD1 ILE A 277      18.450  49.474 102.822  1.00173.70           C  
ATOM   2256  N   PRO A 278      16.564  47.648 107.650  1.00102.88           N  
ATOM   2257  CA  PRO A 278      16.867  46.967 108.872  1.00102.88           C  
ATOM   2258  C   PRO A 278      15.862  45.917 109.229  1.00102.88           C  
ATOM   2259  O   PRO A 278      16.262  44.779 109.462  1.00102.88           O  
ATOM   2260  CB  PRO A 278      17.074  48.070 109.905  1.00102.88           C  
ATOM   2261  CG  PRO A 278      17.628  49.237 109.061  1.00102.88           C  
ATOM   2262  CD  PRO A 278      17.028  49.024 107.657  1.00102.88           C  
ATOM   2263  N   SER A 279      14.562  46.242 109.194  1.00103.69           N  
ATOM   2264  CA  SER A 279      13.536  45.314 109.572  1.00103.69           C  
ATOM   2265  C   SER A 279      13.574  44.147 108.638  1.00103.69           C  
ATOM   2266  O   SER A 279      13.134  43.052 108.983  1.00103.69           O  
ATOM   2267  CB  SER A 279      12.143  45.942 109.458  1.00103.69           C  
ATOM   2268  OG  SER A 279      11.155  44.967 109.742  1.00103.69           O  
ATOM   2269  N   MET A 280      14.031  44.373 107.396  1.00 69.00           N  
ATOM   2270  CA  MET A 280      14.182  43.309 106.444  1.00 69.00           C  
ATOM   2271  C   MET A 280      15.307  42.436 106.887  1.00 69.00           C  
ATOM   2272  O   MET A 280      15.254  41.223 106.708  1.00 69.00           O  
ATOM   2273  CB  MET A 280      14.546  43.787 105.028  1.00 69.00           C  
ATOM   2274  CG  MET A 280      13.457  44.597 104.326  1.00 69.00           C  
ATOM   2275  SD  MET A 280      13.823  44.975 102.583  1.00 69.00           S  
ATOM   2276  CE  MET A 280      15.280  46.011 102.907  1.00 69.00           C  
ATOM   2277  N   GLN A 281      16.385  43.055 107.415  1.00 56.57           N  
ATOM   2278  CA  GLN A 281      17.541  42.351 107.890  1.00 56.57           C  
ATOM   2279  C   GLN A 281      17.182  41.597 109.132  1.00 56.57           C  
ATOM   2280  O   GLN A 281      17.650  40.482 109.354  1.00 56.57           O  
ATOM   2281  CB  GLN A 281      18.696  43.292 108.279  1.00 56.57           C  
ATOM   2282  CG  GLN A 281      19.309  44.044 107.096  1.00 56.57           C  
ATOM   2283  CD  GLN A 281      20.229  43.085 106.357  1.00 56.57           C  
ATOM   2284  NE2 GLN A 281      20.901  43.589 105.287  1.00 56.57           N  
ATOM   2285  OE1 GLN A 281      20.345  41.914 106.717  1.00 56.57           O  
ATOM   2286  N   VAL A 282      16.372  42.230 109.999  1.00112.32           N  
ATOM   2287  CA  VAL A 282      15.999  41.660 111.260  1.00112.32           C  
ATOM   2288  C   VAL A 282      15.101  40.474 111.062  1.00112.32           C  
ATOM   2289  O   VAL A 282      15.305  39.431 111.679  1.00112.32           O  
ATOM   2290  CB  VAL A 282      15.337  42.648 112.191  1.00112.32           C  
ATOM   2291  CG1 VAL A 282      13.896  42.924 111.738  1.00112.32           C  
ATOM   2292  CG2 VAL A 282      15.450  42.114 113.626  1.00112.32           C  
ATOM   2293  N   GLY A 283      14.099  40.591 110.166  1.00 31.54           N  
ATOM   2294  CA  GLY A 283      13.133  39.550 109.940  1.00 31.54           C  
ATOM   2295  C   GLY A 283      13.838  38.344 109.420  1.00 31.54           C  
ATOM   2296  O   GLY A 283      13.459  37.213 109.712  1.00 31.54           O  
ATOM   2297  N   PHE A 284      14.873  38.582 108.604  1.00 92.16           N  
ATOM   2298  CA  PHE A 284      15.675  37.595 107.952  1.00 92.16           C  
ATOM   2299  C   PHE A 284      16.294  36.714 109.008  1.00 92.16           C  
ATOM   2300  O   PHE A 284      16.108  35.499 109.003  1.00 92.16           O  
ATOM   2301  CB  PHE A 284      16.757  38.367 107.155  1.00 92.16           C  
ATOM   2302  CG  PHE A 284      17.722  37.529 106.389  1.00 92.16           C  
ATOM   2303  CD1 PHE A 284      17.380  36.943 105.191  1.00 92.16           C  
ATOM   2304  CD2 PHE A 284      19.004  37.379 106.858  1.00 92.16           C  
ATOM   2305  CE1 PHE A 284      18.295  36.188 104.495  1.00 92.16           C  
ATOM   2306  CE2 PHE A 284      19.923  36.625 106.168  1.00 92.16           C  
ATOM   2307  CZ  PHE A 284      19.569  36.025 104.983  1.00 92.16           C  
ATOM   2308  N   ILE A 285      16.977  37.322 109.997  1.00 51.96           N  
ATOM   2309  CA  ILE A 285      17.679  36.590 111.014  1.00 51.96           C  
ATOM   2310  C   ILE A 285      16.708  35.781 111.808  1.00 51.96           C  
ATOM   2311  O   ILE A 285      16.941  34.602 112.073  1.00 51.96           O  
ATOM   2312  CB  ILE A 285      18.385  37.499 111.973  1.00 51.96           C  
ATOM   2313  CG1 ILE A 285      19.428  38.339 111.218  1.00 51.96           C  
ATOM   2314  CG2 ILE A 285      18.980  36.640 113.103  1.00 51.96           C  
ATOM   2315  CD1 ILE A 285      19.973  39.520 112.016  1.00 51.96           C  
ATOM   2316  N   ASP A 286      15.590  36.402 112.215  1.00 58.85           N  
ATOM   2317  CA  ASP A 286      14.617  35.719 113.010  1.00 58.85           C  
ATOM   2318  C   ASP A 286      13.977  34.639 112.200  1.00 58.85           C  
ATOM   2319  O   ASP A 286      13.698  33.554 112.708  1.00 58.85           O  
ATOM   2320  CB  ASP A 286      13.516  36.656 113.530  1.00 58.85           C  
ATOM   2321  CG  ASP A 286      14.166  37.618 114.518  1.00 58.85           C  
ATOM   2322  OD1 ASP A 286      15.412  37.791 114.437  1.00 58.85           O  
ATOM   2323  OD2 ASP A 286      13.431  38.184 115.370  1.00 58.85           O1-
ATOM   2324  N   ALA A 287      13.664  34.911 110.921  1.00 77.08           N  
ATOM   2325  CA  ALA A 287      13.047  33.853 110.195  1.00 77.08           C  
ATOM   2326  C   ALA A 287      14.046  32.749 109.998  1.00 77.08           C  
ATOM   2327  O   ALA A 287      13.783  31.602 110.356  1.00 77.08           O  
ATOM   2328  CB  ALA A 287      12.567  34.295 108.801  1.00 77.08           C  
ATOM   2329  N   ILE A 288      15.181  33.067 109.329  1.00191.59           N  
ATOM   2330  CA  ILE A 288      16.219  32.105 109.061  1.00191.59           C  
ATOM   2331  C   ILE A 288      17.417  31.971 109.978  1.00191.59           C  
ATOM   2332  O   ILE A 288      17.730  30.884 110.460  1.00191.59           O  
ATOM   2333  CB  ILE A 288      16.737  32.211 107.662  1.00191.59           C  
ATOM   2334  CG1 ILE A 288      17.303  33.611 107.415  1.00191.59           C  
ATOM   2335  CG2 ILE A 288      15.621  31.792 106.693  1.00191.59           C  
ATOM   2336  CD1 ILE A 288      18.004  33.732 106.072  1.00191.59           C  
ATOM   2337  N   CYS A 289      18.124  33.098 110.223  1.00 90.93           N  
ATOM   2338  CA  CYS A 289      19.458  33.094 110.779  1.00 90.93           C  
ATOM   2339  C   CYS A 289      19.593  32.574 112.176  1.00 90.93           C  
ATOM   2340  O   CYS A 289      20.349  31.632 112.403  1.00 90.93           O  
ATOM   2341  CB  CYS A 289      20.097  34.494 110.739  1.00 90.93           C  
ATOM   2342  SG  CYS A 289      20.239  35.137 109.044  1.00 90.93           S  
ATOM   2343  N   LEU A 290      18.830  33.122 113.137  1.00134.68           N  
ATOM   2344  CA  LEU A 290      19.085  32.831 114.520  1.00134.68           C  
ATOM   2345  C   LEU A 290      19.014  31.353 114.773  1.00134.68           C  
ATOM   2346  O   LEU A 290      19.975  30.760 115.260  1.00134.68           O  
ATOM   2347  CB  LEU A 290      18.055  33.532 115.434  1.00134.68           C  
ATOM   2348  CG  LEU A 290      18.310  33.526 116.960  1.00134.68           C  
ATOM   2349  CD1 LEU A 290      17.176  34.273 117.676  1.00134.68           C  
ATOM   2350  CD2 LEU A 290      18.528  32.131 117.559  1.00134.68           C  
ATOM   2351  N   GLN A 291      17.913  30.701 114.373  1.00135.25           N  
ATOM   2352  CA  GLN A 291      17.658  29.325 114.707  1.00135.25           C  
ATOM   2353  C   GLN A 291      18.709  28.468 114.084  1.00135.25           C  
ATOM   2354  O   GLN A 291      19.188  27.509 114.687  1.00135.25           O  
ATOM   2355  CB  GLN A 291      16.362  28.787 114.078  1.00135.25           C  
ATOM   2356  CG  GLN A 291      15.171  29.747 114.102  1.00135.25           C  
ATOM   2357  CD  GLN A 291      15.004  30.339 115.490  1.00135.25           C  
ATOM   2358  NE2 GLN A 291      13.809  30.114 116.094  1.00135.25           N  
ATOM   2359  OE1 GLN A 291      15.902  30.991 116.018  1.00135.25           O  
ATOM   2360  N   LEU A 292      19.078  28.799 112.836  1.00135.90           N  
ATOM   2361  CA  LEU A 292      19.975  28.005 112.053  1.00135.90           C  
ATOM   2362  C   LEU A 292      21.322  27.982 112.703  1.00135.90           C  
ATOM   2363  O   LEU A 292      22.049  26.999 112.577  1.00135.90           O  
ATOM   2364  CB  LEU A 292      20.101  28.532 110.607  1.00135.90           C  
ATOM   2365  CG  LEU A 292      20.972  27.670 109.669  1.00135.90           C  
ATOM   2366  CD1 LEU A 292      22.469  27.812 109.979  1.00135.90           C  
ATOM   2367  CD2 LEU A 292      20.514  26.203 109.684  1.00135.90           C  
ATOM   2368  N   TYR A 293      21.747  29.108 113.307  1.00 87.68           N  
ATOM   2369  CA  TYR A 293      23.007  29.163 114.001  1.00 87.68           C  
ATOM   2370  C   TYR A 293      22.984  28.553 115.368  1.00 87.68           C  
ATOM   2371  O   TYR A 293      23.882  27.794 115.730  1.00 87.68           O  
ATOM   2372  CB  TYR A 293      23.547  30.589 114.173  1.00 87.68           C  
ATOM   2373  CG  TYR A 293      23.951  31.051 112.820  1.00 87.68           C  
ATOM   2374  CD1 TYR A 293      25.130  30.611 112.268  1.00 87.68           C  
ATOM   2375  CD2 TYR A 293      23.158  31.922 112.110  1.00 87.68           C  
ATOM   2376  CE1 TYR A 293      25.516  31.029 111.017  1.00 87.68           C  
ATOM   2377  CE2 TYR A 293      23.538  32.344 110.858  1.00 87.68           C  
ATOM   2378  CZ  TYR A 293      24.718  31.898 110.312  1.00 87.68           C  
ATOM   2379  OH  TYR A 293      25.110  32.330 109.028  1.00 87.68           O  
ATOM   2380  N   GLU A 294      21.962  28.893 116.177  1.00 60.39           N  
ATOM   2381  CA  GLU A 294      21.941  28.440 117.538  1.00 60.39           C  
ATOM   2382  C   GLU A 294      21.829  26.956 117.540  1.00 60.39           C  
ATOM   2383  O   GLU A 294      22.609  26.264 118.191  1.00 60.39           O  
ATOM   2384  CB  GLU A 294      20.752  29.002 118.330  1.00 60.39           C  
ATOM   2385  CG  GLU A 294      19.392  28.586 117.769  1.00 60.39           C  
ATOM   2386  CD  GLU A 294      18.312  29.207 118.642  1.00 60.39           C  
ATOM   2387  OE1 GLU A 294      18.469  29.175 119.891  1.00 60.39           O  
ATOM   2388  OE2 GLU A 294      17.311  29.716 118.070  1.00 60.39           O1-
ATOM   2389  N   ALA A 295      20.896  26.428 116.733  1.00 41.90           N  
ATOM   2390  CA  ALA A 295      20.635  25.023 116.693  1.00 41.90           C  
ATOM   2391  C   ALA A 295      21.900  24.340 116.283  1.00 41.90           C  
ATOM   2392  O   ALA A 295      22.234  23.274 116.794  1.00 41.90           O  
ATOM   2393  CB  ALA A 295      19.550  24.665 115.661  1.00 41.90           C  
ATOM   2394  N   LEU A 296      22.646  24.953 115.348  1.00 66.72           N  
ATOM   2395  CA  LEU A 296      23.852  24.359 114.853  1.00 66.72           C  
ATOM   2396  C   LEU A 296      24.814  24.171 115.988  1.00 66.72           C  
ATOM   2397  O   LEU A 296      25.359  23.086 116.171  1.00 66.72           O  
ATOM   2398  CB  LEU A 296      24.556  25.257 113.822  1.00 66.72           C  
ATOM   2399  CG  LEU A 296      25.857  24.655 113.266  1.00 66.72           C  
ATOM   2400  CD1 LEU A 296      25.575  23.414 112.411  1.00 66.72           C  
ATOM   2401  CD2 LEU A 296      26.687  25.716 112.528  1.00 66.72           C  
ATOM   2402  N   THR A 297      24.965  25.198 116.844  1.00128.43           N  
ATOM   2403  CA  THR A 297      25.966  25.202 117.873  1.00128.43           C  
ATOM   2404  C   THR A 297      25.776  23.992 118.730  1.00128.43           C  
ATOM   2405  O   THR A 297      26.745  23.423 119.223  1.00128.43           O  
ATOM   2406  CB  THR A 297      25.920  26.421 118.761  1.00128.43           C  
ATOM   2407  CG2 THR A 297      24.815  26.235 119.814  1.00128.43           C  
ATOM   2408  OG1 THR A 297      27.163  26.595 119.426  1.00128.43           O  
ATOM   2409  N   HIS A 298      24.528  23.540 118.920  1.00 49.40           N  
ATOM   2410  CA  HIS A 298      24.280  22.416 119.777  1.00 49.40           C  
ATOM   2411  C   HIS A 298      25.075  21.260 119.251  1.00 49.40           C  
ATOM   2412  O   HIS A 298      25.622  20.469 120.020  1.00 49.40           O  
ATOM   2413  CB  HIS A 298      22.791  22.022 119.785  1.00 49.40           C  
ATOM   2414  CG  HIS A 298      21.901  23.129 120.278  1.00 49.40           C  
ATOM   2415  CD2 HIS A 298      22.188  24.199 121.070  1.00 49.40           C  
ATOM   2416  ND1 HIS A 298      20.558  23.230 119.986  1.00 49.40           N  
ATOM   2417  CE1 HIS A 298      20.103  24.346 120.610  1.00 49.40           C  
ATOM   2418  NE2 HIS A 298      21.056  24.968 121.280  1.00 49.40           N  
ATOM   2419  N   VAL A 299      25.171  21.135 117.914  1.00 54.96           N  
ATOM   2420  CA  VAL A 299      25.922  20.046 117.369  1.00 54.96           C  
ATOM   2421  C   VAL A 299      27.344  20.188 117.823  1.00 54.96           C  
ATOM   2422  O   VAL A 299      27.901  19.260 118.410  1.00 54.96           O  
ATOM   2423  CB  VAL A 299      25.898  20.003 115.874  1.00 54.96           C  
ATOM   2424  CG1 VAL A 299      26.763  18.815 115.427  1.00 54.96           C  
ATOM   2425  CG2 VAL A 299      24.433  19.896 115.421  1.00 54.96           C  
ATOM   2426  N   SER A 300      27.974  21.359 117.578  1.00 71.27           N  
ATOM   2427  CA  SER A 300      29.303  21.527 118.092  1.00 71.27           C  
ATOM   2428  C   SER A 300      29.360  22.919 118.643  1.00 71.27           C  
ATOM   2429  O   SER A 300      29.209  23.898 117.914  1.00 71.27           O  
ATOM   2430  CB  SER A 300      30.410  21.349 117.045  1.00 71.27           C  
ATOM   2431  OG  SER A 300      31.654  21.198 117.710  1.00 71.27           O  
ATOM   2432  N   GLU A 301      29.626  23.031 119.957  1.00101.95           N  
ATOM   2433  CA  GLU A 301      29.569  24.262 120.702  1.00101.95           C  
ATOM   2434  C   GLU A 301      30.553  25.252 120.168  1.00101.95           C  
ATOM   2435  O   GLU A 301      30.387  26.457 120.342  1.00101.95           O  
ATOM   2436  CB  GLU A 301      29.851  24.089 122.202  1.00101.95           C  
ATOM   2437  CG  GLU A 301      29.708  25.396 122.985  1.00101.95           C  
ATOM   2438  CD  GLU A 301      28.243  25.815 122.961  1.00101.95           C  
ATOM   2439  OE1 GLU A 301      27.370  24.940 123.203  1.00101.95           O  
ATOM   2440  OE2 GLU A 301      27.979  27.020 122.699  1.00101.95           O1-
ATOM   2441  N   ASP A 302      31.613  24.764 119.513  1.00 92.50           N  
ATOM   2442  CA  ASP A 302      32.686  25.575 119.009  1.00 92.50           C  
ATOM   2443  C   ASP A 302      32.206  26.548 117.962  1.00 92.50           C  
ATOM   2444  O   ASP A 302      32.989  27.365 117.484  1.00 92.50           O  
ATOM   2445  CB  ASP A 302      33.841  24.747 118.427  1.00 92.50           C  
ATOM   2446  CG  ASP A 302      34.609  24.203 119.621  1.00 92.50           C  
ATOM   2447  OD1 ASP A 302      34.308  24.646 120.761  1.00 92.50           O  
ATOM   2448  OD2 ASP A 302      35.511  23.352 119.408  1.00 92.50           O1-
ATOM   2449  N   CYS A 303      30.960  26.371 117.480  1.00 89.68           N  
ATOM   2450  CA  CYS A 303      30.262  27.176 116.503  1.00 89.68           C  
ATOM   2451  C   CYS A 303      29.714  28.472 117.055  1.00 89.68           C  
ATOM   2452  O   CYS A 303      29.324  29.359 116.295  1.00 89.68           O  
ATOM   2453  CB  CYS A 303      29.088  26.424 115.858  1.00 89.68           C  
ATOM   2454  SG  CYS A 303      29.637  25.000 114.869  1.00 89.68           S  
ATOM   2455  N   PHE A 304      29.664  28.627 118.387  1.00 90.15           N  
ATOM   2456  CA  PHE A 304      29.007  29.724 119.050  1.00 90.15           C  
ATOM   2457  C   PHE A 304      29.448  31.051 118.487  1.00 90.15           C  
ATOM   2458  O   PHE A 304      28.617  31.960 118.452  1.00 90.15           O  
ATOM   2459  CB  PHE A 304      29.272  29.727 120.566  1.00 90.15           C  
ATOM   2460  CG  PHE A 304      28.455  30.815 121.174  1.00 90.15           C  
ATOM   2461  CD1 PHE A 304      27.116  30.618 121.432  1.00 90.15           C  
ATOM   2462  CD2 PHE A 304      29.027  32.023 121.492  1.00 90.15           C  
ATOM   2463  CE1 PHE A 304      26.357  31.616 121.993  1.00 90.15           C  
ATOM   2464  CE2 PHE A 304      28.275  33.027 122.054  1.00 90.15           C  
ATOM   2465  CZ  PHE A 304      26.937  32.822 122.304  1.00 90.15           C  
ATOM   2466  N   PRO A 305      30.668  31.261 118.051  1.00 98.60           N  
ATOM   2467  CA  PRO A 305      31.040  32.552 117.551  1.00 98.60           C  
ATOM   2468  C   PRO A 305      30.143  33.039 116.454  1.00 98.60           C  
ATOM   2469  O   PRO A 305      30.059  34.252 116.265  1.00 98.60           O  
ATOM   2470  CB  PRO A 305      32.516  32.433 117.178  1.00 98.60           C  
ATOM   2471  CG  PRO A 305      33.049  31.398 118.185  1.00 98.60           C  
ATOM   2472  CD  PRO A 305      31.830  30.524 118.527  1.00 98.60           C  
ATOM   2473  N   LEU A 306      29.534  32.131 115.669  1.00 82.87           N  
ATOM   2474  CA  LEU A 306      28.594  32.529 114.658  1.00 82.87           C  
ATOM   2475  C   LEU A 306      27.301  32.986 115.278  1.00 82.87           C  
ATOM   2476  O   LEU A 306      26.855  34.114 115.081  1.00 82.87           O  
ATOM   2477  CB  LEU A 306      28.241  31.352 113.731  1.00 82.87           C  
ATOM   2478  CG  LEU A 306      29.442  30.769 112.958  1.00 82.87           C  
ATOM   2479  CD1 LEU A 306      29.008  29.595 112.060  1.00 82.87           C  
ATOM   2480  CD2 LEU A 306      30.194  31.864 112.183  1.00 82.87           C  
ATOM   2481  N   LEU A 307      26.719  32.127 116.138  1.00147.43           N  
ATOM   2482  CA  LEU A 307      25.429  32.332 116.732  1.00147.43           C  
ATOM   2483  C   LEU A 307      25.478  33.639 117.445  1.00147.43           C  
ATOM   2484  O   LEU A 307      24.505  34.390 117.428  1.00147.43           O  
ATOM   2485  CB  LEU A 307      25.148  31.201 117.749  1.00147.43           C  
ATOM   2486  CG  LEU A 307      23.848  31.295 118.570  1.00147.43           C  
ATOM   2487  CD1 LEU A 307      23.923  32.412 119.616  1.00147.43           C  
ATOM   2488  CD2 LEU A 307      22.610  31.414 117.674  1.00147.43           C  
ATOM   2489  N   ASP A 308      26.601  33.925 118.125  1.00 69.68           N  
ATOM   2490  CA  ASP A 308      26.729  35.147 118.863  1.00 69.68           C  
ATOM   2491  C   ASP A 308      26.836  36.340 117.964  1.00 69.68           C  
ATOM   2492  O   ASP A 308      26.098  37.311 118.124  1.00 69.68           O  
ATOM   2493  CB  ASP A 308      27.970  35.165 119.769  1.00 69.68           C  
ATOM   2494  CG  ASP A 308      27.863  36.388 120.669  1.00 69.68           C  
ATOM   2495  OD1 ASP A 308      26.720  36.880 120.869  1.00 69.68           O  
ATOM   2496  OD2 ASP A 308      28.923  36.851 121.168  1.00 69.68           O1-
ATOM   2497  N   GLY A 309      27.713  36.273 116.947  1.00 36.66           N  
ATOM   2498  CA  GLY A 309      27.987  37.414 116.119  1.00 36.66           C  
ATOM   2499  C   GLY A 309      26.699  37.833 115.505  1.00 36.66           C  
ATOM   2500  O   GLY A 309      26.475  39.014 115.246  1.00 36.66           O  
ATOM   2501  N   CYS A 310      25.836  36.846 115.215  1.00 45.70           N  
ATOM   2502  CA  CYS A 310      24.567  37.129 114.624  1.00 45.70           C  
ATOM   2503  C   CYS A 310      23.761  37.953 115.581  1.00 45.70           C  
ATOM   2504  O   CYS A 310      23.274  39.025 115.227  1.00 45.70           O  
ATOM   2505  CB  CYS A 310      23.784  35.844 114.314  1.00 45.70           C  
ATOM   2506  SG  CYS A 310      22.187  36.165 113.512  1.00 45.70           S  
ATOM   2507  N   ARG A 311      23.680  37.503 116.848  1.00 80.17           N  
ATOM   2508  CA  ARG A 311      22.889  38.152 117.852  1.00 80.17           C  
ATOM   2509  C   ARG A 311      23.416  39.538 117.994  1.00 80.17           C  
ATOM   2510  O   ARG A 311      22.667  40.475 118.255  1.00 80.17           O  
ATOM   2511  CB  ARG A 311      22.977  37.472 119.232  1.00 80.17           C  
ATOM   2512  CG  ARG A 311      22.353  36.070 119.253  1.00 80.17           C  
ATOM   2513  CD  ARG A 311      22.399  35.366 120.612  1.00 80.17           C  
ATOM   2514  NE  ARG A 311      21.562  34.137 120.500  1.00 80.17           N  
ATOM   2515  CZ  ARG A 311      21.691  33.119 121.402  1.00 80.17           C  
ATOM   2516  NH1 ARG A 311      22.593  33.215 122.422  1.00 80.17           N1+
ATOM   2517  NH2 ARG A 311      20.933  31.992 121.267  1.00 80.17           N  
ATOM   2518  N   LYS A 312      24.739  39.694 117.840  1.00 57.37           N  
ATOM   2519  CA  LYS A 312      25.372  40.974 117.937  1.00 57.37           C  
ATOM   2520  C   LYS A 312      24.829  41.859 116.862  1.00 57.37           C  
ATOM   2521  O   LYS A 312      24.691  43.062 117.061  1.00 57.37           O  
ATOM   2522  CB  LYS A 312      26.896  40.917 117.735  1.00 57.37           C  
ATOM   2523  CG  LYS A 312      27.647  40.318 118.925  1.00 57.37           C  
ATOM   2524  CD  LYS A 312      29.147  40.146 118.682  1.00 57.37           C  
ATOM   2525  CE  LYS A 312      29.958  39.941 119.962  1.00 57.37           C  
ATOM   2526  NZ  LYS A 312      31.403  39.936 119.642  1.00 57.37           N1+
ATOM   2527  N   ASN A 313      24.588  41.296 115.663  1.00 70.72           N  
ATOM   2528  CA  ASN A 313      24.064  42.028 114.540  1.00 70.72           C  
ATOM   2529  C   ASN A 313      22.596  42.290 114.695  1.00 70.72           C  
ATOM   2530  O   ASN A 313      22.103  43.359 114.343  1.00 70.72           O  
ATOM   2531  CB  ASN A 313      24.263  41.293 113.204  1.00 70.72           C  
ATOM   2532  CG  ASN A 313      25.751  41.298 112.889  1.00 70.72           C  
ATOM   2533  ND2 ASN A 313      26.568  41.858 113.823  1.00 70.72           N  
ATOM   2534  OD1 ASN A 313      26.181  40.822 111.840  1.00 70.72           O  
ATOM   2535  N   ARG A 314      21.859  41.306 115.238  1.00125.54           N  
ATOM   2536  CA  ARG A 314      20.434  41.380 115.358  1.00125.54           C  
ATOM   2537  C   ARG A 314      20.073  42.465 116.316  1.00125.54           C  
ATOM   2538  O   ARG A 314      18.899  42.776 116.463  1.00125.54           O  
ATOM   2539  CB  ARG A 314      19.751  40.094 115.857  1.00125.54           C  
ATOM   2540  CG  ARG A 314      18.225  40.213 115.769  1.00125.54           C  
ATOM   2541  CD  ARG A 314      17.432  39.205 116.598  1.00125.54           C  
ATOM   2542  NE  ARG A 314      15.986  39.511 116.388  1.00125.54           N  
ATOM   2543  CZ  ARG A 314      15.286  40.254 117.293  1.00125.54           C  
ATOM   2544  NH1 ARG A 314      15.897  40.709 118.425  1.00125.54           N1+
ATOM   2545  NH2 ARG A 314      13.965  40.521 117.067  1.00125.54           N  
ATOM   2546  N   GLN A 315      21.016  42.901 117.159  1.00 99.53           N  
ATOM   2547  CA  GLN A 315      20.801  44.008 118.049  1.00 99.53           C  
ATOM   2548  C   GLN A 315      20.950  45.331 117.364  1.00 99.53           C  
ATOM   2549  O   GLN A 315      20.293  46.294 117.744  1.00 99.53           O  
ATOM   2550  CB  GLN A 315      21.772  44.013 119.238  1.00 99.53           C  
ATOM   2551  CG  GLN A 315      21.548  42.856 120.211  1.00 99.53           C  
ATOM   2552  CD  GLN A 315      22.585  42.989 121.318  1.00 99.53           C  
ATOM   2553  NE2 GLN A 315      22.115  43.109 122.590  1.00 99.53           N  
ATOM   2554  OE1 GLN A 315      23.785  42.995 121.057  1.00 99.53           O  
ATOM   2555  N   LYS A 316      21.893  45.436 116.406  1.00 87.18           N  
ATOM   2556  CA  LYS A 316      22.191  46.673 115.744  1.00 87.18           C  
ATOM   2557  C   LYS A 316      21.082  47.070 114.828  1.00 87.18           C  
ATOM   2558  O   LYS A 316      20.726  48.244 114.740  1.00 87.18           O  
ATOM   2559  CB  LYS A 316      23.518  46.598 114.978  1.00 87.18           C  
ATOM   2560  CG  LYS A 316      24.684  46.388 115.951  1.00 87.18           C  
ATOM   2561  CD  LYS A 316      26.002  45.980 115.300  1.00 87.18           C  
ATOM   2562  CE  LYS A 316      27.133  45.765 116.307  1.00 87.18           C  
ATOM   2563  NZ  LYS A 316      27.130  44.361 116.780  1.00 87.18           N1+
ATOM   2564  N   TRP A 317      20.516  46.091 114.107  1.00 79.33           N  
ATOM   2565  CA  TRP A 317      19.444  46.343 113.191  1.00 79.33           C  
ATOM   2566  C   TRP A 317      18.248  46.781 113.973  1.00 79.33           C  
ATOM   2567  O   TRP A 317      17.504  47.661 113.544  1.00 79.33           O  
ATOM   2568  CB  TRP A 317      19.061  45.105 112.361  1.00 79.33           C  
ATOM   2569  CG  TRP A 317      20.160  44.641 111.429  1.00 79.33           C  
ATOM   2570  CD1 TRP A 317      20.885  43.485 111.455  1.00 79.33           C  
ATOM   2571  CD2 TRP A 317      20.667  45.411 110.326  1.00 79.33           C  
ATOM   2572  CE2 TRP A 317      21.676  44.662 109.729  1.00 79.33           C  
ATOM   2573  CE3 TRP A 317      20.318  46.648 109.854  1.00 79.33           C  
ATOM   2574  NE1 TRP A 317      21.798  43.478 110.426  1.00 79.33           N  
ATOM   2575  CZ2 TRP A 317      22.359  45.135 108.644  1.00 79.33           C  
ATOM   2576  CZ3 TRP A 317      21.006  47.120 108.757  1.00 79.33           C  
ATOM   2577  CH2 TRP A 317      22.007  46.378 108.164  1.00 79.33           C  
ATOM   2578  N   GLN A 318      18.029  46.165 115.149  1.00 63.23           N  
ATOM   2579  CA  GLN A 318      16.907  46.500 115.974  1.00 63.23           C  
ATOM   2580  C   GLN A 318      17.043  47.920 116.410  1.00 63.23           C  
ATOM   2581  O   GLN A 318      16.048  48.627 116.553  1.00 63.23           O  
ATOM   2582  CB  GLN A 318      16.792  45.643 117.244  1.00 63.23           C  
ATOM   2583  CG  GLN A 318      16.208  44.250 117.003  1.00 63.23           C  
ATOM   2584  CD  GLN A 318      14.699  44.411 116.867  1.00 63.23           C  
ATOM   2585  NE2 GLN A 318      13.929  43.646 117.687  1.00 63.23           N  
ATOM   2586  OE1 GLN A 318      14.214  45.200 116.057  1.00 63.23           O  
ATOM   2587  N   ALA A 319      18.278  48.365 116.694  1.00 42.47           N  
ATOM   2588  CA  ALA A 319      18.452  49.717 117.122  1.00 42.47           C  
ATOM   2589  C   ALA A 319      18.105  50.652 116.005  1.00 42.47           C  
ATOM   2590  O   ALA A 319      17.303  51.569 116.172  1.00 42.47           O  
ATOM   2591  CB  ALA A 319      19.900  50.018 117.548  1.00 42.47           C  
ATOM   2592  N   LEU A 320      18.663  50.395 114.808  1.00 53.49           N  
ATOM   2593  CA  LEU A 320      18.504  51.252 113.669  1.00 53.49           C  
ATOM   2594  C   LEU A 320      17.063  51.277 113.277  1.00 53.49           C  
ATOM   2595  O   LEU A 320      16.503  52.326 112.964  1.00 53.49           O  
ATOM   2596  CB  LEU A 320      19.312  50.748 112.467  1.00 53.49           C  
ATOM   2597  CG  LEU A 320      20.811  50.613 112.797  1.00 53.49           C  
ATOM   2598  CD1 LEU A 320      21.632  50.223 111.561  1.00 53.49           C  
ATOM   2599  CD2 LEU A 320      21.343  51.862 113.519  1.00 53.49           C  
ATOM   2600  N   ALA A 321      16.433  50.095 113.295  1.00 47.27           N  
ATOM   2601  CA  ALA A 321      15.066  49.886 112.921  1.00 47.27           C  
ATOM   2602  C   ALA A 321      14.152  50.596 113.867  1.00 47.27           C  
ATOM   2603  O   ALA A 321      13.105  51.104 113.471  1.00 47.27           O  
ATOM   2604  CB  ALA A 321      14.674  48.399 112.922  1.00 47.27           C  
ATOM   2605  N   GLU A 322      14.537  50.668 115.151  1.00101.55           N  
ATOM   2606  CA  GLU A 322      13.666  51.179 116.164  1.00101.55           C  
ATOM   2607  C   GLU A 322      13.285  52.572 115.785  1.00101.55           C  
ATOM   2608  O   GLU A 322      12.183  53.024 116.087  1.00101.55           O  
ATOM   2609  CB  GLU A 322      14.322  51.198 117.553  1.00101.55           C  
ATOM   2610  CG  GLU A 322      13.299  51.076 118.677  1.00101.55           C  
ATOM   2611  CD  GLU A 322      12.720  49.674 118.548  1.00101.55           C  
ATOM   2612  OE1 GLU A 322      11.720  49.514 117.798  1.00101.55           O  
ATOM   2613  OE2 GLU A 322      13.286  48.741 119.176  1.00101.55           O1-
ATOM   2614  N   GLN A 323      14.199  53.290 115.109  1.00 99.23           N  
ATOM   2615  CA  GLN A 323      13.919  54.631 114.695  1.00 99.23           C  
ATOM   2616  C   GLN A 323      12.782  54.650 113.719  1.00 99.23           C  
ATOM   2617  O   GLN A 323      11.975  55.574 113.715  1.00 99.23           O  
ATOM   2618  CB  GLN A 323      15.131  55.339 114.072  1.00 99.23           C  
ATOM   2619  CG  GLN A 323      16.131  55.823 115.126  1.00 99.23           C  
ATOM   2620  CD  GLN A 323      16.712  54.619 115.858  1.00 99.23           C  
ATOM   2621  NE2 GLN A 323      16.163  54.326 117.066  1.00 99.23           N  
ATOM   2622  OE1 GLN A 323      17.627  53.956 115.372  1.00 99.23           O  
ATOM   2623  N   GLN A 324      12.668  53.649 112.837  1.00 42.30           N  
ATOM   2624  CA  GLN A 324      11.577  53.681 111.905  1.00 42.30           C  
ATOM   2625  C   GLN A 324      10.293  53.639 112.724  1.00 42.30           C  
ATOM   2626  O   GLN A 324       9.531  54.641 112.684  1.00 42.30           O  
ATOM   2627  CB  GLN A 324      11.557  52.460 110.962  1.00 42.30           C  
ATOM   2628  CG  GLN A 324      12.868  52.276 110.191  1.00 42.30           C  
ATOM   2629  CD  GLN A 324      13.125  53.556 109.404  1.00 42.30           C  
ATOM   2630  NE2 GLN A 324      14.134  54.353 109.849  1.00 42.30           N  
ATOM   2631  OE1 GLN A 324      12.444  53.843 108.420  1.00 42.30           O  
ATOM   2632  OXT GLN A 324      10.047  52.595 113.388  1.00 42.30           O1-
TER   
ATOM   2633  N   THR B   1      33.686  26.879  58.479  1.00 18.75           N  
ATOM   2634  CA  THR B   1      33.520  25.451  58.823  1.00 18.75           C  
ATOM   2635  C   THR B   1      32.941  24.691  57.683  1.00 18.75           C  
ATOM   2636  O   THR B   1      32.373  25.259  56.752  1.00 18.75           O  
ATOM   2637  CB  THR B   1      32.613  25.292  60.009  1.00 18.75           C  
ATOM   2638  CG2 THR B   1      33.205  26.078  61.191  1.00 18.75           C  
ATOM   2639  OG1 THR B   1      31.314  25.776  59.702  1.00 18.75           O  
ATOM   2640  N   ARG B   2      33.085  23.359  57.744  1.00 85.23           N  
ATOM   2641  CA  ARG B   2      32.612  22.497  56.709  1.00 85.23           C  
ATOM   2642  C   ARG B   2      31.126  22.632  56.643  1.00 85.23           C  
ATOM   2643  O   ARG B   2      30.550  22.610  55.560  1.00 85.23           O  
ATOM   2644  CB  ARG B   2      32.933  21.023  57.001  1.00 85.23           C  
ATOM   2645  CG  ARG B   2      32.450  20.053  55.924  1.00 85.23           C  
ATOM   2646  CD  ARG B   2      32.678  18.589  56.304  1.00 85.23           C  
ATOM   2647  NE  ARG B   2      32.170  17.751  55.184  1.00 85.23           N  
ATOM   2648  CZ  ARG B   2      31.765  16.471  55.431  1.00 85.23           C  
ATOM   2649  NH1 ARG B   2      31.790  15.984  56.706  1.00 85.23           N1+
ATOM   2650  NH2 ARG B   2      31.335  15.681  54.404  1.00 85.23           N  
ATOM   2651  N   GLU B   3      30.469  22.737  57.813  1.00 54.56           N  
ATOM   2652  CA  GLU B   3      29.038  22.805  57.889  1.00 54.56           C  
ATOM   2653  C   GLU B   3      28.486  24.095  57.348  1.00 54.56           C  
ATOM   2654  O   GLU B   3      27.576  24.085  56.520  1.00 54.56           O  
ATOM   2655  CB  GLU B   3      28.534  22.653  59.336  1.00 54.56           C  
ATOM   2656  CG  GLU B   3      27.020  22.477  59.456  1.00 54.56           C  
ATOM   2657  CD  GLU B   3      26.703  22.187  60.917  1.00 54.56           C  
ATOM   2658  OE1 GLU B   3      27.560  22.509  61.784  1.00 54.56           O  
ATOM   2659  OE2 GLU B   3      25.602  21.636  61.187  1.00 54.56           O1-
ATOM   2660  N   LEU B   4      29.040  25.244  57.778  1.00121.03           N  
ATOM   2661  CA  LEU B   4      28.485  26.519  57.419  1.00121.03           C  
ATOM   2662  C   LEU B   4      28.599  26.721  55.940  1.00121.03           C  
ATOM   2663  O   LEU B   4      27.637  27.132  55.292  1.00121.03           O  
ATOM   2664  CB  LEU B   4      29.198  27.668  58.160  1.00121.03           C  
ATOM   2665  CG  LEU B   4      28.549  29.065  58.055  1.00121.03           C  
ATOM   2666  CD1 LEU B   4      29.331  30.066  58.908  1.00121.03           C  
ATOM   2667  CD2 LEU B   4      28.414  29.575  56.613  1.00121.03           C  
ATOM   2668  N   GLN B   5      29.762  26.394  55.349  1.00 92.24           N  
ATOM   2669  CA  GLN B   5      29.934  26.656  53.948  1.00 92.24           C  
ATOM   2670  C   GLN B   5      28.885  25.911  53.186  1.00 92.24           C  
ATOM   2671  O   GLN B   5      28.290  26.451  52.254  1.00 92.24           O  
ATOM   2672  CB  GLN B   5      31.316  26.242  53.406  1.00 92.24           C  
ATOM   2673  CG  GLN B   5      32.430  27.276  53.632  1.00 92.24           C  
ATOM   2674  CD  GLN B   5      32.720  27.433  55.117  1.00 92.24           C  
ATOM   2675  NE2 GLN B   5      33.969  27.086  55.531  1.00 92.24           N  
ATOM   2676  OE1 GLN B   5      31.865  27.862  55.889  1.00 92.24           O  
ATOM   2677  N   SER B   6      28.605  24.659  53.586  1.00 41.00           N  
ATOM   2678  CA  SER B   6      27.648  23.861  52.879  1.00 41.00           C  
ATOM   2679  C   SER B   6      26.300  24.509  52.926  1.00 41.00           C  
ATOM   2680  O   SER B   6      25.719  24.831  51.893  1.00 41.00           O  
ATOM   2681  CB  SER B   6      27.504  22.450  53.473  1.00 41.00           C  
ATOM   2682  OG  SER B   6      26.546  21.704  52.737  1.00 41.00           O  
ATOM   2683  N   LEU B   7      25.787  24.773  54.140  1.00114.98           N  
ATOM   2684  CA  LEU B   7      24.460  25.299  54.287  1.00114.98           C  
ATOM   2685  C   LEU B   7      24.462  26.621  53.587  1.00114.98           C  
ATOM   2686  O   LEU B   7      23.461  27.040  53.009  1.00114.98           O  
ATOM   2687  CB  LEU B   7      24.083  25.504  55.772  1.00114.98           C  
ATOM   2688  CG  LEU B   7      22.581  25.732  56.088  1.00114.98           C  
ATOM   2689  CD1 LEU B   7      22.372  25.921  57.599  1.00114.98           C  
ATOM   2690  CD2 LEU B   7      21.943  26.864  55.275  1.00114.98           C  
ATOM   2691  N   ALA B   8      25.602  27.333  53.642  1.00 43.33           N  
ATOM   2692  CA  ALA B   8      25.680  28.619  53.011  1.00 43.33           C  
ATOM   2693  C   ALA B   8      25.534  28.494  51.519  1.00 43.33           C  
ATOM   2694  O   ALA B   8      24.761  29.221  50.897  1.00 43.33           O  
ATOM   2695  CB  ALA B   8      27.019  29.322  53.284  1.00 43.33           C  
ATOM   2696  N   ALA B   9      26.261  27.532  50.922  1.00 59.62           N  
ATOM   2697  CA  ALA B   9      26.368  27.321  49.502  1.00 59.62           C  
ATOM   2698  C   ALA B   9      25.078  26.911  48.859  1.00 59.62           C  
ATOM   2699  O   ALA B   9      24.833  27.287  47.718  1.00 59.62           O  
ATOM   2700  CB  ALA B   9      27.409  26.247  49.146  1.00 59.62           C  
ATOM   2701  N   ALA B  10      24.237  26.125  49.559  1.00 70.63           N  
ATOM   2702  CA  ALA B  10      23.049  25.486  49.048  1.00 70.63           C  
ATOM   2703  C   ALA B  10      21.950  26.454  48.708  1.00 70.63           C  
ATOM   2704  O   ALA B  10      22.136  27.668  48.667  1.00 70.63           O  
ATOM   2705  CB  ALA B  10      22.459  24.452  50.022  1.00 70.63           C  
ATOM   2706  N   VAL B  11      20.775  25.893  48.334  1.00117.76           N  
ATOM   2707  CA  VAL B  11      19.631  26.688  47.984  1.00117.76           C  
ATOM   2708  C   VAL B  11      18.475  26.330  48.869  1.00117.76           C  
ATOM   2709  O   VAL B  11      18.133  25.160  49.040  1.00117.76           O  
ATOM   2710  CB  VAL B  11      19.168  26.480  46.578  1.00117.76           C  
ATOM   2711  CG1 VAL B  11      20.214  27.066  45.624  1.00117.76           C  
ATOM   2712  CG2 VAL B  11      18.940  24.974  46.379  1.00117.76           C  
ATOM   2713  N   VAL B  12      17.815  27.359  49.436  1.00 71.52           N  
ATOM   2714  CA  VAL B  12      16.688  27.108  50.284  1.00 71.52           C  
ATOM   2715  C   VAL B  12      15.500  26.982  49.387  1.00 71.52           C  
ATOM   2716  O   VAL B  12      15.114  27.915  48.686  1.00 71.52           O  
ATOM   2717  CB  VAL B  12      16.434  28.202  51.283  1.00 71.52           C  
ATOM   2718  CG1 VAL B  12      17.624  28.223  52.242  1.00 71.52           C  
ATOM   2719  CG2 VAL B  12      16.253  29.549  50.561  1.00 71.52           C  
ATOM   2720  N   PRO B  13      14.923  25.814  49.382  1.00116.34           N  
ATOM   2721  CA  PRO B  13      13.853  25.506  48.480  1.00116.34           C  
ATOM   2722  C   PRO B  13      12.704  26.459  48.430  1.00116.34           C  
ATOM   2723  O   PRO B  13      12.724  27.354  47.586  1.00116.34           O  
ATOM   2724  CB  PRO B  13      13.472  24.060  48.788  1.00116.34           C  
ATOM   2725  CG  PRO B  13      14.769  23.450  49.358  1.00116.34           C  
ATOM   2726  CD  PRO B  13      15.501  24.637  50.006  1.00116.34           C  
ATOM   2727  N   SER B  14      11.727  26.356  49.350  1.00 99.28           N  
ATOM   2728  CA  SER B  14      10.612  27.253  49.237  1.00 99.28           C  
ATOM   2729  C   SER B  14       9.602  26.867  50.271  1.00 99.28           C  
ATOM   2730  O   SER B  14       9.607  25.747  50.779  1.00 99.28           O  
ATOM   2731  CB  SER B  14       9.927  27.179  47.862  1.00 99.28           C  
ATOM   2732  OG  SER B  14       8.832  28.078  47.803  1.00 99.28           O  
ATOM   2733  N   ALA B  15       8.680  27.797  50.584  1.00 42.53           N  
ATOM   2734  CA  ALA B  15       7.670  27.561  51.570  1.00 42.53           C  
ATOM   2735  C   ALA B  15       6.834  26.410  51.109  1.00 42.53           C  
ATOM   2736  O   ALA B  15       6.374  25.607  51.920  1.00 42.53           O  
ATOM   2737  CB  ALA B  15       6.733  28.767  51.763  1.00 42.53           C  
ATOM   2738  N   GLN B  16       6.551  26.364  49.791  1.00131.49           N  
ATOM   2739  CA  GLN B  16       5.778  25.315  49.184  1.00131.49           C  
ATOM   2740  C   GLN B  16       6.531  24.021  49.071  1.00131.49           C  
ATOM   2741  O   GLN B  16       6.006  22.960  49.405  1.00131.49           O  
ATOM   2742  CB  GLN B  16       5.297  25.679  47.769  1.00131.49           C  
ATOM   2743  CG  GLN B  16       4.272  26.815  47.745  1.00131.49           C  
ATOM   2744  CD  GLN B  16       2.965  26.274  48.309  1.00131.49           C  
ATOM   2745  NE2 GLN B  16       1.927  27.149  48.385  1.00131.49           N  
ATOM   2746  OE1 GLN B  16       2.869  25.102  48.671  1.00131.49           O  
ATOM   2747  N   THR B  17       7.793  24.070  48.601  1.00118.63           N  
ATOM   2748  CA  THR B  17       8.545  22.863  48.388  1.00118.63           C  
ATOM   2749  C   THR B  17       8.721  22.200  49.715  1.00118.63           C  
ATOM   2750  O   THR B  17       8.588  20.984  49.847  1.00118.63           O  
ATOM   2751  CB  THR B  17       9.909  23.149  47.841  1.00118.63           C  
ATOM   2752  CG2 THR B  17       9.767  23.844  46.478  1.00118.63           C  
ATOM   2753  OG1 THR B  17      10.614  23.987  48.744  1.00118.63           O  
ATOM   2754  N   LEU B  18       9.061  23.024  50.720  1.00 87.86           N  
ATOM   2755  CA  LEU B  18       9.294  22.669  52.088  1.00 87.86           C  
ATOM   2756  C   LEU B  18       8.011  22.331  52.802  1.00 87.86           C  
ATOM   2757  O   LEU B  18       8.032  21.608  53.795  1.00 87.86           O  
ATOM   2758  CB  LEU B  18      10.020  23.787  52.854  1.00 87.86           C  
ATOM   2759  CG  LEU B  18      11.404  24.104  52.251  1.00 87.86           C  
ATOM   2760  CD1 LEU B  18      12.126  25.213  53.033  1.00 87.86           C  
ATOM   2761  CD2 LEU B  18      12.253  22.832  52.094  1.00 87.86           C  
ATOM   2762  N   LYS B  19       6.865  22.897  52.368  1.00 91.80           N  
ATOM   2763  CA  LYS B  19       5.595  22.611  52.988  1.00 91.80           C  
ATOM   2764  C   LYS B  19       5.631  23.045  54.425  1.00 91.80           C  
ATOM   2765  O   LYS B  19       4.993  22.448  55.291  1.00 91.80           O  
ATOM   2766  CB  LYS B  19       5.244  21.116  52.969  1.00 91.80           C  
ATOM   2767  CG  LYS B  19       5.126  20.551  51.556  1.00 91.80           C  
ATOM   2768  CD  LYS B  19       5.168  19.025  51.502  1.00 91.80           C  
ATOM   2769  CE  LYS B  19       5.152  18.474  50.076  1.00 91.80           C  
ATOM   2770  NZ  LYS B  19       6.334  18.968  49.335  1.00 91.80           N1+
ATOM   2771  N   ILE B  20       6.369  24.131  54.693  1.00114.18           N  
ATOM   2772  CA  ILE B  20       6.570  24.761  55.968  1.00114.18           C  
ATOM   2773  C   ILE B  20       5.298  25.389  56.460  1.00114.18           C  
ATOM   2774  O   ILE B  20       5.217  25.800  57.613  1.00114.18           O  
ATOM   2775  CB  ILE B  20       7.636  25.822  55.937  1.00114.18           C  
ATOM   2776  CG1 ILE B  20       7.244  26.987  55.016  1.00114.18           C  
ATOM   2777  CG2 ILE B  20       8.955  25.140  55.536  1.00114.18           C  
ATOM   2778  CD1 ILE B  20       8.189  28.186  55.121  1.00114.18           C  
ATOM   2779  N   THR B  21       4.349  25.622  55.539  1.00132.62           N  
ATOM   2780  CA  THR B  21       3.098  26.316  55.697  1.00132.62           C  
ATOM   2781  C   THR B  21       2.025  25.561  56.470  1.00132.62           C  
ATOM   2782  O   THR B  21       0.971  26.130  56.739  1.00132.62           O  
ATOM   2783  CB  THR B  21       2.554  26.710  54.348  1.00132.62           C  
ATOM   2784  CG2 THR B  21       1.345  27.652  54.509  1.00132.62           C  
ATOM   2785  OG1 THR B  21       3.564  27.408  53.633  1.00132.62           O  
ATOM   2786  N   ASP B  22       2.178  24.256  56.780  1.00190.69           N  
ATOM   2787  CA  ASP B  22       1.042  23.516  57.295  1.00190.69           C  
ATOM   2788  C   ASP B  22       1.185  23.085  58.735  1.00190.69           C  
ATOM   2789  O   ASP B  22       2.233  22.612  59.170  1.00190.69           O  
ATOM   2790  CB  ASP B  22       0.843  22.191  56.535  1.00190.69           C  
ATOM   2791  CG  ASP B  22       0.699  22.431  55.035  1.00190.69           C  
ATOM   2792  OD1 ASP B  22       1.415  23.308  54.480  1.00190.69           O  
ATOM   2793  OD2 ASP B  22      -0.114  21.698  54.414  1.00190.69           O1-
ATOM   2794  N   PHE B  23       0.044  23.126  59.461  1.00 96.41           N  
ATOM   2795  CA  PHE B  23      -0.125  22.762  60.847  1.00 96.41           C  
ATOM   2796  C   PHE B  23       0.253  21.316  60.972  1.00 96.41           C  
ATOM   2797  O   PHE B  23       0.646  20.845  62.041  1.00 96.41           O  
ATOM   2798  CB  PHE B  23      -1.604  22.824  61.270  1.00 96.41           C  
ATOM   2799  CG  PHE B  23      -2.103  24.217  61.099  1.00 96.41           C  
ATOM   2800  CD1 PHE B  23      -2.230  24.761  59.841  1.00 96.41           C  
ATOM   2801  CD2 PHE B  23      -2.481  24.966  62.189  1.00 96.41           C  
ATOM   2802  CE1 PHE B  23      -2.700  26.042  59.675  1.00 96.41           C  
ATOM   2803  CE2 PHE B  23      -2.953  26.248  62.029  1.00 96.41           C  
ATOM   2804  CZ  PHE B  23      -3.059  26.790  60.771  1.00 96.41           C  
ATOM   2805  N   SER B  24       0.013  20.552  59.892  1.00 67.90           N  
ATOM   2806  CA  SER B  24       0.300  19.146  59.835  1.00 67.90           C  
ATOM   2807  C   SER B  24       1.768  18.879  59.632  1.00 67.90           C  
ATOM   2808  O   SER B  24       2.200  17.733  59.721  1.00 67.90           O  
ATOM   2809  CB  SER B  24      -0.432  18.451  58.679  1.00 67.90           C  
ATOM   2810  OG  SER B  24      -1.835  18.607  58.836  1.00 67.90           O  
ATOM   2811  N   PHE B  25       2.580  19.911  59.343  1.00 78.28           N  
ATOM   2812  CA  PHE B  25       3.972  19.717  59.010  1.00 78.28           C  
ATOM   2813  C   PHE B  25       4.758  19.124  60.150  1.00 78.28           C  
ATOM   2814  O   PHE B  25       4.506  19.430  61.316  1.00 78.28           O  
ATOM   2815  CB  PHE B  25       4.664  21.022  58.567  1.00 78.28           C  
ATOM   2816  CG  PHE B  25       6.096  20.723  58.280  1.00 78.28           C  
ATOM   2817  CD1 PHE B  25       6.468  20.107  57.108  1.00 78.28           C  
ATOM   2818  CD2 PHE B  25       7.073  21.074  59.184  1.00 78.28           C  
ATOM   2819  CE1 PHE B  25       7.792  19.834  56.846  1.00 78.28           C  
ATOM   2820  CE2 PHE B  25       8.397  20.804  58.928  1.00 78.28           C  
ATOM   2821  CZ  PHE B  25       8.759  20.181  57.757  1.00 78.28           C  
ATOM   2822  N   SER B  26       5.740  18.239  59.822  1.00 61.24           N  
ATOM   2823  CA  SER B  26       6.553  17.604  60.831  1.00 61.24           C  
ATOM   2824  C   SER B  26       8.013  17.588  60.437  1.00 61.24           C  
ATOM   2825  O   SER B  26       8.373  17.636  59.263  1.00 61.24           O  
ATOM   2826  CB  SER B  26       6.156  16.145  61.113  1.00 61.24           C  
ATOM   2827  OG  SER B  26       7.009  15.595  62.107  1.00 61.24           O  
ATOM   2828  N   ASP B  27       8.887  17.569  61.472  1.00 99.97           N  
ATOM   2829  CA  ASP B  27      10.328  17.543  61.430  1.00 99.97           C  
ATOM   2830  C   ASP B  27      10.844  16.177  61.088  1.00 99.97           C  
ATOM   2831  O   ASP B  27      11.927  16.026  60.525  1.00 99.97           O  
ATOM   2832  CB  ASP B  27      10.960  17.894  62.786  1.00 99.97           C  
ATOM   2833  CG  ASP B  27      10.566  16.792  63.762  1.00 99.97           C  
ATOM   2834  OD1 ASP B  27       9.364  16.726  64.134  1.00 99.97           O  
ATOM   2835  OD2 ASP B  27      11.466  15.999  64.150  1.00 99.97           O1-
ATOM   2836  N   PHE B  28      10.039  15.144  61.388  1.00 92.37           N  
ATOM   2837  CA  PHE B  28      10.445  13.769  61.415  1.00 92.37           C  
ATOM   2838  C   PHE B  28      11.165  13.360  60.160  1.00 92.37           C  
ATOM   2839  O   PHE B  28      12.195  12.694  60.249  1.00 92.37           O  
ATOM   2840  CB  PHE B  28       9.223  12.850  61.610  1.00 92.37           C  
ATOM   2841  CG  PHE B  28       9.672  11.463  61.919  1.00 92.37           C  
ATOM   2842  CD1 PHE B  28      10.127  11.148  63.179  1.00 92.37           C  
ATOM   2843  CD2 PHE B  28       9.617  10.473  60.968  1.00 92.37           C  
ATOM   2844  CE1 PHE B  28      10.538   9.871  63.480  1.00 92.37           C  
ATOM   2845  CE2 PHE B  28      10.025   9.194  61.263  1.00 92.37           C  
ATOM   2846  CZ  PHE B  28      10.488   8.890  62.521  1.00 92.37           C  
ATOM   2847  N   GLU B  29      10.654  13.702  58.962  1.00 84.03           N  
ATOM   2848  CA  GLU B  29      11.283  13.258  57.742  1.00 84.03           C  
ATOM   2849  C   GLU B  29      12.633  13.891  57.485  1.00 84.03           C  
ATOM   2850  O   GLU B  29      13.588  13.192  57.150  1.00 84.03           O  
ATOM   2851  CB  GLU B  29      10.421  13.538  56.500  1.00 84.03           C  
ATOM   2852  CG  GLU B  29       9.159  12.676  56.419  1.00 84.03           C  
ATOM   2853  CD  GLU B  29       9.589  11.256  56.077  1.00 84.03           C  
ATOM   2854  OE1 GLU B  29      10.796  10.945  56.264  1.00 84.03           O  
ATOM   2855  OE2 GLU B  29       8.720  10.463  55.628  1.00 84.03           O1-
ATOM   2856  N   LEU B  30      12.743  15.226  57.659  1.00182.12           N  
ATOM   2857  CA  LEU B  30      13.889  16.034  57.298  1.00182.12           C  
ATOM   2858  C   LEU B  30      15.063  15.822  58.205  1.00182.12           C  
ATOM   2859  O   LEU B  30      14.917  15.662  59.414  1.00182.12           O  
ATOM   2860  CB  LEU B  30      13.629  17.541  57.494  1.00182.12           C  
ATOM   2861  CG  LEU B  30      12.535  18.193  56.634  1.00182.12           C  
ATOM   2862  CD1 LEU B  30      13.024  18.431  55.204  1.00182.12           C  
ATOM   2863  CD2 LEU B  30      11.216  17.407  56.703  1.00182.12           C  
ATOM   2864  N   SER B  31      16.279  15.895  57.617  1.00 45.18           N  
ATOM   2865  CA  SER B  31      17.513  15.818  58.347  1.00 45.18           C  
ATOM   2866  C   SER B  31      17.744  17.170  58.955  1.00 45.18           C  
ATOM   2867  O   SER B  31      17.032  18.124  58.644  1.00 45.18           O  
ATOM   2868  CB  SER B  31      18.725  15.475  57.463  1.00 45.18           C  
ATOM   2869  OG  SER B  31      18.925  16.488  56.487  1.00 45.18           O  
ATOM   2870  N   ASP B  32      18.752  17.284  59.845  1.00 66.91           N  
ATOM   2871  CA  ASP B  32      19.010  18.509  60.556  1.00 66.91           C  
ATOM   2872  C   ASP B  32      19.360  19.604  59.598  1.00 66.91           C  
ATOM   2873  O   ASP B  32      18.821  20.704  59.694  1.00 66.91           O  
ATOM   2874  CB  ASP B  32      20.172  18.398  61.560  1.00 66.91           C  
ATOM   2875  CG  ASP B  32      19.727  17.528  62.729  1.00 66.91           C  
ATOM   2876  OD1 ASP B  32      18.523  17.160  62.770  1.00 66.91           O  
ATOM   2877  OD2 ASP B  32      20.588  17.218  63.596  1.00 66.91           O1-
ATOM   2878  N   LEU B  33      20.218  19.317  58.601  1.00 64.25           N  
ATOM   2879  CA  LEU B  33      20.687  20.335  57.702  1.00 64.25           C  
ATOM   2880  C   LEU B  33      19.503  20.988  57.069  1.00 64.25           C  
ATOM   2881  O   LEU B  33      19.478  22.204  56.885  1.00 64.25           O  
ATOM   2882  CB  LEU B  33      21.536  19.761  56.559  1.00 64.25           C  
ATOM   2883  CG  LEU B  33      21.881  20.800  55.479  1.00 64.25           C  
ATOM   2884  CD1 LEU B  33      22.715  21.954  56.050  1.00 64.25           C  
ATOM   2885  CD2 LEU B  33      22.536  20.139  54.257  1.00 64.25           C  
ATOM   2886  N   GLU B  34      18.489  20.178  56.729  1.00 62.54           N  
ATOM   2887  CA  GLU B  34      17.292  20.649  56.101  1.00 62.54           C  
ATOM   2888  C   GLU B  34      16.509  21.512  57.047  1.00 62.54           C  
ATOM   2889  O   GLU B  34      15.936  22.522  56.642  1.00 62.54           O  
ATOM   2890  CB  GLU B  34      16.410  19.485  55.624  1.00 62.54           C  
ATOM   2891  CG  GLU B  34      17.102  18.672  54.526  1.00 62.54           C  
ATOM   2892  CD  GLU B  34      16.249  17.456  54.200  1.00 62.54           C  
ATOM   2893  OE1 GLU B  34      16.384  16.432  54.921  1.00 62.54           O  
ATOM   2894  OE2 GLU B  34      15.455  17.534  53.226  1.00 62.54           O1-
ATOM   2895  N   THR B  35      16.486  21.159  58.345  1.00 92.50           N  
ATOM   2896  CA  THR B  35      15.720  21.924  59.287  1.00 92.50           C  
ATOM   2897  C   THR B  35      16.329  23.289  59.337  1.00 92.50           C  
ATOM   2898  O   THR B  35      15.758  24.206  59.924  1.00 92.50           O  
ATOM   2899  CB  THR B  35      15.640  21.342  60.672  1.00 92.50           C  
ATOM   2900  CG2 THR B  35      15.072  19.915  60.568  1.00 92.50           C  
ATOM   2901  OG1 THR B  35      16.913  21.326  61.296  1.00 92.50           O  
ATOM   2902  N   ALA B  36      17.596  23.394  58.889  1.00 64.13           N  
ATOM   2903  CA  ALA B  36      18.282  24.652  58.736  1.00 64.13           C  
ATOM   2904  C   ALA B  36      17.766  25.424  57.553  1.00 64.13           C  
ATOM   2905  O   ALA B  36      17.560  26.635  57.632  1.00 64.13           O  
ATOM   2906  CB  ALA B  36      19.795  24.476  58.532  1.00 64.13           C  
ATOM   2907  N   LEU B  37      17.573  24.728  56.412  1.00 58.45           N  
ATOM   2908  CA  LEU B  37      17.158  25.328  55.169  1.00 58.45           C  
ATOM   2909  C   LEU B  37      15.777  25.854  55.337  1.00 58.45           C  
ATOM   2910  O   LEU B  37      15.451  26.948  54.876  1.00 58.45           O  
ATOM   2911  CB  LEU B  37      17.109  24.310  54.016  1.00 58.45           C  
ATOM   2912  CG  LEU B  37      18.477  23.707  53.646  1.00 58.45           C  
ATOM   2913  CD1 LEU B  37      18.343  22.702  52.490  1.00 58.45           C  
ATOM   2914  CD2 LEU B  37      19.512  24.803  53.350  1.00 58.45           C  
ATOM   2915  N   CYS B  38      14.915  25.063  55.995  1.00 57.20           N  
ATOM   2916  CA  CYS B  38      13.564  25.491  56.177  1.00 57.20           C  
ATOM   2917  C   CYS B  38      13.578  26.751  56.982  1.00 57.20           C  
ATOM   2918  O   CYS B  38      13.072  27.783  56.551  1.00 57.20           O  
ATOM   2919  CB  CYS B  38      12.725  24.462  56.958  1.00 57.20           C  
ATOM   2920  SG  CYS B  38      12.573  22.870  56.090  1.00 57.20           S  
ATOM   2921  N   THR B  39      14.257  26.723  58.141  1.00140.70           N  
ATOM   2922  CA  THR B  39      14.239  27.838  59.042  1.00140.70           C  
ATOM   2923  C   THR B  39      14.777  29.043  58.332  1.00140.70           C  
ATOM   2924  O   THR B  39      14.247  30.143  58.488  1.00140.70           O  
ATOM   2925  CB  THR B  39      15.010  27.579  60.304  1.00140.70           C  
ATOM   2926  CG2 THR B  39      16.511  27.709  60.030  1.00140.70           C  
ATOM   2927  OG1 THR B  39      14.625  28.504  61.305  1.00140.70           O  
ATOM   2928  N   ILE B  40      15.834  28.879  57.515  1.00151.11           N  
ATOM   2929  CA  ILE B  40      16.352  30.001  56.787  1.00151.11           C  
ATOM   2930  C   ILE B  40      15.296  30.489  55.846  1.00151.11           C  
ATOM   2931  O   ILE B  40      15.161  31.693  55.633  1.00151.11           O  
ATOM   2932  CB  ILE B  40      17.702  29.765  56.153  1.00151.11           C  
ATOM   2933  CG1 ILE B  40      17.765  28.543  55.240  1.00151.11           C  
ATOM   2934  CG2 ILE B  40      18.734  29.709  57.278  1.00151.11           C  
ATOM   2935  CD1 ILE B  40      19.189  28.326  54.720  1.00151.11           C  
ATOM   2936  N   ARG B  41      14.506  29.566  55.270  1.00165.38           N  
ATOM   2937  CA  ARG B  41      13.411  29.913  54.410  1.00165.38           C  
ATOM   2938  C   ARG B  41      12.462  30.743  55.216  1.00165.38           C  
ATOM   2939  O   ARG B  41      11.995  31.796  54.784  1.00165.38           O  
ATOM   2940  CB  ARG B  41      12.639  28.653  53.987  1.00165.38           C  
ATOM   2941  CG  ARG B  41      11.302  28.898  53.287  1.00165.38           C  
ATOM   2942  CD  ARG B  41      11.413  29.158  51.787  1.00165.38           C  
ATOM   2943  NE  ARG B  41      11.999  30.508  51.583  1.00165.38           N  
ATOM   2944  CZ  ARG B  41      12.413  30.870  50.333  1.00165.38           C  
ATOM   2945  NH1 ARG B  41      12.405  29.954  49.321  1.00165.38           N1+
ATOM   2946  NH2 ARG B  41      12.817  32.150  50.096  1.00165.38           N  
ATOM   2947  N   MET B  42      12.230  30.305  56.464  1.00133.98           N  
ATOM   2948  CA  MET B  42      11.276  30.889  57.355  1.00133.98           C  
ATOM   2949  C   MET B  42      11.599  32.344  57.490  1.00133.98           C  
ATOM   2950  O   MET B  42      10.718  33.193  57.371  1.00133.98           O  
ATOM   2951  CB  MET B  42      11.398  30.226  58.737  1.00133.98           C  
ATOM   2952  CG  MET B  42      10.219  30.430  59.679  1.00133.98           C  
ATOM   2953  SD  MET B  42      10.398  29.525  61.248  1.00133.98           S  
ATOM   2954  CE  MET B  42      10.342  27.868  60.501  1.00133.98           C  
ATOM   2955  N   PHE B  43      12.880  32.683  57.704  1.00 67.26           N  
ATOM   2956  CA  PHE B  43      13.245  34.065  57.815  1.00 67.26           C  
ATOM   2957  C   PHE B  43      12.909  34.716  56.509  1.00 67.26           C  
ATOM   2958  O   PHE B  43      12.282  35.772  56.471  1.00 67.26           O  
ATOM   2959  CB  PHE B  43      14.760  34.277  58.004  1.00 67.26           C  
ATOM   2960  CG  PHE B  43      15.186  33.824  59.361  1.00 67.26           C  
ATOM   2961  CD1 PHE B  43      15.388  32.491  59.640  1.00 67.26           C  
ATOM   2962  CD2 PHE B  43      15.410  34.751  60.355  1.00 67.26           C  
ATOM   2963  CE1 PHE B  43      15.789  32.091  60.893  1.00 67.26           C  
ATOM   2964  CE2 PHE B  43      15.813  34.358  61.608  1.00 67.26           C  
ATOM   2965  CZ  PHE B  43      16.002  33.024  61.881  1.00 67.26           C  
ATOM   2966  N   THR B  44      13.298  34.065  55.396  1.00 64.23           N  
ATOM   2967  CA  THR B  44      13.182  34.655  54.091  1.00 64.23           C  
ATOM   2968  C   THR B  44      11.757  34.978  53.730  1.00 64.23           C  
ATOM   2969  O   THR B  44      11.442  36.126  53.424  1.00 64.23           O  
ATOM   2970  CB  THR B  44      13.729  33.757  53.024  1.00 64.23           C  
ATOM   2971  CG2 THR B  44      13.660  34.501  51.679  1.00 64.23           C  
ATOM   2972  OG1 THR B  44      15.078  33.422  53.320  1.00 64.23           O  
ATOM   2973  N   ASP B  45      10.842  33.995  53.813  1.00 96.51           N  
ATOM   2974  CA  ASP B  45       9.473  34.189  53.409  1.00 96.51           C  
ATOM   2975  C   ASP B  45       8.855  35.205  54.319  1.00 96.51           C  
ATOM   2976  O   ASP B  45       7.753  35.690  54.066  1.00 96.51           O  
ATOM   2977  CB  ASP B  45       8.634  32.902  53.498  1.00 96.51           C  
ATOM   2978  CG  ASP B  45       9.079  31.962  52.385  1.00 96.51           C  
ATOM   2979  OD1 ASP B  45       9.701  32.454  51.406  1.00 96.51           O  
ATOM   2980  OD2 ASP B  45       8.802  30.738  52.501  1.00 96.51           O1-
ATOM   2981  N   LEU B  46       9.489  35.400  55.486  1.00116.61           N  
ATOM   2982  CA  LEU B  46       9.153  36.360  56.502  1.00116.61           C  
ATOM   2983  C   LEU B  46       9.599  37.770  56.194  1.00116.61           C  
ATOM   2984  O   LEU B  46       9.071  38.716  56.778  1.00116.61           O  
ATOM   2985  CB  LEU B  46       9.618  35.937  57.903  1.00116.61           C  
ATOM   2986  CG  LEU B  46       8.752  34.781  58.438  1.00116.61           C  
ATOM   2987  CD1 LEU B  46       9.192  34.334  59.838  1.00116.61           C  
ATOM   2988  CD2 LEU B  46       7.258  35.147  58.379  1.00116.61           C  
ATOM   2989  N   ASN B  47      10.596  37.949  55.303  1.00 99.77           N  
ATOM   2990  CA  ASN B  47      11.137  39.240  54.950  1.00 99.77           C  
ATOM   2991  C   ASN B  47      12.093  39.746  55.987  1.00 99.77           C  
ATOM   2992  O   ASN B  47      12.413  40.934  56.005  1.00 99.77           O  
ATOM   2993  CB  ASN B  47      10.069  40.334  54.764  1.00 99.77           C  
ATOM   2994  CG  ASN B  47       9.356  40.090  53.444  1.00 99.77           C  
ATOM   2995  ND2 ASN B  47      10.120  39.625  52.419  1.00 99.77           N  
ATOM   2996  OD1 ASN B  47       8.152  40.314  53.322  1.00 99.77           O  
ATOM   2997  N   LEU B  48      12.595  38.864  56.868  1.00 75.53           N  
ATOM   2998  CA  LEU B  48      13.540  39.269  57.869  1.00 75.53           C  
ATOM   2999  C   LEU B  48      14.853  39.627  57.238  1.00 75.53           C  
ATOM   3000  O   LEU B  48      15.481  40.621  57.597  1.00 75.53           O  
ATOM   3001  CB  LEU B  48      13.779  38.161  58.906  1.00 75.53           C  
ATOM   3002  CG  LEU B  48      12.471  37.760  59.614  1.00 75.53           C  
ATOM   3003  CD1 LEU B  48      12.719  36.758  60.751  1.00 75.53           C  
ATOM   3004  CD2 LEU B  48      11.685  39.002  60.058  1.00 75.53           C  
ATOM   3005  N   VAL B  49      15.309  38.804  56.278  1.00115.42           N  
ATOM   3006  CA  VAL B  49      16.573  39.021  55.637  1.00115.42           C  
ATOM   3007  C   VAL B  49      16.544  40.279  54.821  1.00115.42           C  
ATOM   3008  O   VAL B  49      17.531  41.001  54.787  1.00115.42           O  
ATOM   3009  CB  VAL B  49      16.971  37.884  54.741  1.00115.42           C  
ATOM   3010  CG1 VAL B  49      17.220  36.645  55.616  1.00115.42           C  
ATOM   3011  CG2 VAL B  49      15.866  37.664  53.700  1.00115.42           C  
ATOM   3012  N   GLN B  50      15.434  40.554  54.105  1.00 73.60           N  
ATOM   3013  CA  GLN B  50      15.370  41.687  53.217  1.00 73.60           C  
ATOM   3014  C   GLN B  50      15.349  43.018  53.918  1.00 73.60           C  
ATOM   3015  O   GLN B  50      16.149  43.894  53.592  1.00 73.60           O  
ATOM   3016  CB  GLN B  50      14.126  41.649  52.312  1.00 73.60           C  
ATOM   3017  CG  GLN B  50      14.128  42.730  51.231  1.00 73.60           C  
ATOM   3018  CD  GLN B  50      15.134  42.304  50.173  1.00 73.60           C  
ATOM   3019  NE2 GLN B  50      15.760  41.115  50.380  1.00 73.60           N  
ATOM   3020  OE1 GLN B  50      15.356  43.006  49.187  1.00 73.60           O  
ATOM   3021  N   ASN B  51      14.428  43.235  54.884  1.00145.45           N  
ATOM   3022  CA  ASN B  51      14.387  44.542  55.483  1.00145.45           C  
ATOM   3023  C   ASN B  51      15.542  44.744  56.416  1.00145.45           C  
ATOM   3024  O   ASN B  51      16.189  45.792  56.413  1.00145.45           O  
ATOM   3025  CB  ASN B  51      13.033  44.920  56.131  1.00145.45           C  
ATOM   3026  CG  ASN B  51      12.612  43.953  57.221  1.00145.45           C  
ATOM   3027  ND2 ASN B  51      11.488  43.225  56.983  1.00145.45           N  
ATOM   3028  OD1 ASN B  51      13.241  43.874  58.273  1.00145.45           O  
ATOM   3029  N   PHE B  52      15.836  43.715  57.224  1.00187.58           N  
ATOM   3030  CA  PHE B  52      16.907  43.688  58.181  1.00187.58           C  
ATOM   3031  C   PHE B  52      18.207  43.517  57.457  1.00187.58           C  
ATOM   3032  O   PHE B  52      19.267  43.586  58.074  1.00187.58           O  
ATOM   3033  CB  PHE B  52      16.783  42.583  59.246  1.00187.58           C  
ATOM   3034  CG  PHE B  52      15.520  42.854  59.988  1.00187.58           C  
ATOM   3035  CD1 PHE B  52      15.398  43.978  60.771  1.00187.58           C  
ATOM   3036  CD2 PHE B  52      14.444  42.005  59.866  1.00187.58           C  
ATOM   3037  CE1 PHE B  52      14.228  44.237  61.446  1.00187.58           C  
ATOM   3038  CE2 PHE B  52      13.273  42.260  60.540  1.00187.58           C  
ATOM   3039  CZ  PHE B  52      13.164  43.376  61.332  1.00187.58           C  
ATOM   3040  N   GLN B  53      18.152  43.139  56.165  1.00115.15           N  
ATOM   3041  CA  GLN B  53      19.331  42.965  55.359  1.00115.15           C  
ATOM   3042  C   GLN B  53      20.297  42.066  56.061  1.00115.15           C  
ATOM   3043  O   GLN B  53      21.474  42.388  56.214  1.00115.15           O  
ATOM   3044  CB  GLN B  53      20.005  44.287  54.946  1.00115.15           C  
ATOM   3045  CG  GLN B  53      20.496  45.146  56.109  1.00115.15           C  
ATOM   3046  CD  GLN B  53      21.120  46.393  55.504  1.00115.15           C  
ATOM   3047  NE2 GLN B  53      20.670  47.587  55.969  1.00115.15           N  
ATOM   3048  OE1 GLN B  53      21.981  46.306  54.626  1.00115.15           O  
ATOM   3049  N   MET B  54      19.798  40.898  56.510  1.00 49.37           N  
ATOM   3050  CA  MET B  54      20.617  39.974  57.236  1.00 49.37           C  
ATOM   3051  C   MET B  54      21.593  39.363  56.285  1.00 49.37           C  
ATOM   3052  O   MET B  54      21.239  38.963  55.178  1.00 49.37           O  
ATOM   3053  CB  MET B  54      19.811  38.821  57.857  1.00 49.37           C  
ATOM   3054  CG  MET B  54      18.802  39.277  58.913  1.00 49.37           C  
ATOM   3055  SD  MET B  54      17.760  37.942  59.577  1.00 49.37           S  
ATOM   3056  CE  MET B  54      16.750  39.020  60.633  1.00 49.37           C  
ATOM   3057  N   LYS B  55      22.865  39.271  56.711  1.00 94.70           N  
ATOM   3058  CA  LYS B  55      23.878  38.675  55.893  1.00 94.70           C  
ATOM   3059  C   LYS B  55      23.503  37.241  55.731  1.00 94.70           C  
ATOM   3060  O   LYS B  55      23.176  36.560  56.702  1.00 94.70           O  
ATOM   3061  CB  LYS B  55      25.274  38.747  56.539  1.00 94.70           C  
ATOM   3062  CG  LYS B  55      26.357  37.951  55.810  1.00 94.70           C  
ATOM   3063  CD  LYS B  55      26.694  38.463  54.412  1.00 94.70           C  
ATOM   3064  CE  LYS B  55      27.843  37.700  53.750  1.00 94.70           C  
ATOM   3065  NZ  LYS B  55      28.183  38.325  52.453  1.00 94.70           N1+
ATOM   3066  N   HIS B  56      23.560  36.735  54.486  1.00 55.67           N  
ATOM   3067  CA  HIS B  56      23.141  35.385  54.259  1.00 55.67           C  
ATOM   3068  C   HIS B  56      23.969  34.478  55.111  1.00 55.67           C  
ATOM   3069  O   HIS B  56      23.441  33.726  55.927  1.00 55.67           O  
ATOM   3070  CB  HIS B  56      23.326  34.950  52.796  1.00 55.67           C  
ATOM   3071  CG  HIS B  56      22.830  33.559  52.535  1.00 55.67           C  
ATOM   3072  CD2 HIS B  56      21.625  33.128  52.071  1.00 55.67           C  
ATOM   3073  ND1 HIS B  56      23.580  32.425  52.746  1.00 55.67           N  
ATOM   3074  CE1 HIS B  56      22.800  31.370  52.404  1.00 55.67           C  
ATOM   3075  NE2 HIS B  56      21.604  31.747  51.988  1.00 55.67           N  
ATOM   3076  N   GLU B  57      25.301  34.622  55.025  1.00 82.86           N  
ATOM   3077  CA  GLU B  57      26.227  33.749  55.684  1.00 82.86           C  
ATOM   3078  C   GLU B  57      25.978  33.756  57.164  1.00 82.86           C  
ATOM   3079  O   GLU B  57      26.151  32.732  57.819  1.00 82.86           O  
ATOM   3080  CB  GLU B  57      27.680  34.195  55.444  1.00 82.86           C  
ATOM   3081  CG  GLU B  57      28.735  33.310  56.107  1.00 82.86           C  
ATOM   3082  CD  GLU B  57      30.099  33.894  55.766  1.00 82.86           C  
ATOM   3083  OE1 GLU B  57      30.357  35.064  56.160  1.00 82.86           O  
ATOM   3084  OE2 GLU B  57      30.899  33.181  55.105  1.00 82.86           O1-
ATOM   3085  N   VAL B  58      25.622  34.918  57.740  1.00117.36           N  
ATOM   3086  CA  VAL B  58      25.407  35.049  59.161  1.00117.36           C  
ATOM   3087  C   VAL B  58      24.133  34.406  59.625  1.00117.36           C  
ATOM   3088  O   VAL B  58      24.066  33.899  60.745  1.00117.36           O  
ATOM   3089  CB  VAL B  58      25.377  36.474  59.637  1.00117.36           C  
ATOM   3090  CG1 VAL B  58      24.040  37.121  59.241  1.00117.36           C  
ATOM   3091  CG2 VAL B  58      25.640  36.481  61.151  1.00117.36           C  
ATOM   3092  N   LEU B  59      23.070  34.440  58.798  1.00116.72           N  
ATOM   3093  CA  LEU B  59      21.816  33.903  59.239  1.00116.72           C  
ATOM   3094  C   LEU B  59      22.088  32.455  59.505  1.00116.72           C  
ATOM   3095  O   LEU B  59      21.588  31.875  60.470  1.00116.72           O  
ATOM   3096  CB  LEU B  59      20.736  34.048  58.147  1.00116.72           C  
ATOM   3097  CG  LEU B  59      19.288  33.791  58.609  1.00116.72           C  
ATOM   3098  CD1 LEU B  59      18.299  33.960  57.444  1.00116.72           C  
ATOM   3099  CD2 LEU B  59      19.144  32.441  59.324  1.00116.72           C  
ATOM   3100  N   CYS B  60      22.897  31.847  58.617  1.00 61.65           N  
ATOM   3101  CA  CYS B  60      23.322  30.474  58.667  1.00 61.65           C  
ATOM   3102  C   CYS B  60      24.268  30.223  59.799  1.00 61.65           C  
ATOM   3103  O   CYS B  60      24.240  29.156  60.409  1.00 61.65           O  
ATOM   3104  CB  CYS B  60      24.061  30.050  57.388  1.00 61.65           C  
ATOM   3105  SG  CYS B  60      23.021  30.194  55.906  1.00 61.65           S  
ATOM   3106  N   ARG B  61      25.181  31.177  60.062  1.00194.87           N  
ATOM   3107  CA  ARG B  61      26.145  31.038  61.119  1.00194.87           C  
ATOM   3108  C   ARG B  61      25.393  31.050  62.406  1.00194.87           C  
ATOM   3109  O   ARG B  61      25.744  30.363  63.364  1.00194.87           O  
ATOM   3110  CB  ARG B  61      27.122  32.223  61.190  1.00194.87           C  
ATOM   3111  CG  ARG B  61      27.911  32.451  59.905  1.00194.87           C  
ATOM   3112  CD  ARG B  61      28.927  33.587  59.997  1.00194.87           C  
ATOM   3113  NE  ARG B  61      30.171  33.021  60.586  1.00194.87           N  
ATOM   3114  CZ  ARG B  61      31.117  32.455  59.779  1.00194.87           C  
ATOM   3115  NH1 ARG B  61      30.925  32.402  58.430  1.00194.87           N1+
ATOM   3116  NH2 ARG B  61      32.264  31.956  60.323  1.00194.87           N  
ATOM   3117  N   TRP B  62      24.356  31.900  62.468  1.00 81.24           N  
ATOM   3118  CA  TRP B  62      23.565  32.031  63.653  1.00 81.24           C  
ATOM   3119  C   TRP B  62      22.830  30.750  63.916  1.00 81.24           C  
ATOM   3120  O   TRP B  62      23.022  30.115  64.949  1.00 81.24           O  
ATOM   3121  CB  TRP B  62      22.524  33.155  63.500  1.00 81.24           C  
ATOM   3122  CG  TRP B  62      21.621  33.376  64.689  1.00 81.24           C  
ATOM   3123  CD1 TRP B  62      21.848  34.094  65.825  1.00 81.24           C  
ATOM   3124  CD2 TRP B  62      20.288  32.854  64.797  1.00 81.24           C  
ATOM   3125  CE2 TRP B  62      19.771  33.294  66.014  1.00 81.24           C  
ATOM   3126  CE3 TRP B  62      19.553  32.077  63.948  1.00 81.24           C  
ATOM   3127  NE1 TRP B  62      20.739  34.054  66.636  1.00 81.24           N  
ATOM   3128  CZ2 TRP B  62      18.505  32.961  66.404  1.00 81.24           C  
ATOM   3129  CZ3 TRP B  62      18.278  31.740  64.347  1.00 81.24           C  
ATOM   3130  CH2 TRP B  62      17.765  32.174  65.551  1.00 81.24           C  
ATOM   3131  N   ILE B  63      22.035  30.283  62.934  1.00 61.62           N  
ATOM   3132  CA  ILE B  63      21.188  29.142  63.143  1.00 61.62           C  
ATOM   3133  C   ILE B  63      22.002  27.947  63.517  1.00 61.62           C  
ATOM   3134  O   ILE B  63      21.666  27.248  64.472  1.00 61.62           O  
ATOM   3135  CB  ILE B  63      20.387  28.767  61.933  1.00 61.62           C  
ATOM   3136  CG1 ILE B  63      19.405  29.890  61.563  1.00 61.62           C  
ATOM   3137  CG2 ILE B  63      19.705  27.419  62.220  1.00 61.62           C  
ATOM   3138  CD1 ILE B  63      18.710  29.668  60.224  1.00 61.62           C  
ATOM   3139  N   LEU B  64      23.112  27.691  62.805  1.00 58.05           N  
ATOM   3140  CA  LEU B  64      23.902  26.533  63.117  1.00 58.05           C  
ATOM   3141  C   LEU B  64      24.343  26.652  64.536  1.00 58.05           C  
ATOM   3142  O   LEU B  64      24.325  25.676  65.283  1.00 58.05           O  
ATOM   3143  CB  LEU B  64      25.154  26.383  62.233  1.00 58.05           C  
ATOM   3144  CG  LEU B  64      24.828  25.917  60.802  1.00 58.05           C  
ATOM   3145  CD1 LEU B  64      26.100  25.778  59.947  1.00 58.05           C  
ATOM   3146  CD2 LEU B  64      23.997  24.623  60.837  1.00 58.05           C  
ATOM   3147  N   SER B  65      24.738  27.866  64.953  1.00 43.69           N  
ATOM   3148  CA  SER B  65      25.160  28.052  66.307  1.00 43.69           C  
ATOM   3149  C   SER B  65      24.008  27.710  67.190  1.00 43.69           C  
ATOM   3150  O   SER B  65      24.124  26.865  68.078  1.00 43.69           O  
ATOM   3151  CB  SER B  65      25.535  29.510  66.619  1.00 43.69           C  
ATOM   3152  OG  SER B  65      25.842  29.644  67.998  1.00 43.69           O  
ATOM   3153  N   VAL B  66      22.837  28.303  66.902  1.00 54.30           N  
ATOM   3154  CA  VAL B  66      21.681  28.135  67.726  1.00 54.30           C  
ATOM   3155  C   VAL B  66      21.399  26.669  67.847  1.00 54.30           C  
ATOM   3156  O   VAL B  66      21.048  26.187  68.922  1.00 54.30           O  
ATOM   3157  CB  VAL B  66      20.469  28.784  67.126  1.00 54.30           C  
ATOM   3158  CG1 VAL B  66      19.263  28.536  68.048  1.00 54.30           C  
ATOM   3159  CG2 VAL B  66      20.785  30.270  66.881  1.00 54.30           C  
ATOM   3160  N   LYS B  67      21.524  25.929  66.731  1.00158.59           N  
ATOM   3161  CA  LYS B  67      21.257  24.517  66.693  1.00158.59           C  
ATOM   3162  C   LYS B  67      22.250  23.737  67.508  1.00158.59           C  
ATOM   3163  O   LYS B  67      21.880  22.990  68.414  1.00158.59           O  
ATOM   3164  CB  LYS B  67      21.271  24.004  65.238  1.00158.59           C  
ATOM   3165  CG  LYS B  67      20.812  22.561  65.024  1.00158.59           C  
ATOM   3166  CD  LYS B  67      21.759  21.511  65.598  1.00158.59           C  
ATOM   3167  CE  LYS B  67      21.434  20.090  65.141  1.00158.59           C  
ATOM   3168  NZ  LYS B  67      20.162  19.646  65.751  1.00158.59           N1+
ATOM   3169  N   LYS B  68      23.550  23.965  67.267  1.00166.17           N  
ATOM   3170  CA  LYS B  68      24.596  23.198  67.880  1.00166.17           C  
ATOM   3171  C   LYS B  68      24.483  23.362  69.356  1.00166.17           C  
ATOM   3172  O   LYS B  68      24.820  22.444  70.103  1.00166.17           O  
ATOM   3173  CB  LYS B  68      25.991  23.694  67.465  1.00166.17           C  
ATOM   3174  CG  LYS B  68      27.126  22.737  67.826  1.00166.17           C  
ATOM   3175  CD  LYS B  68      27.125  21.462  66.982  1.00166.17           C  
ATOM   3176  CE  LYS B  68      26.971  21.728  65.483  1.00166.17           C  
ATOM   3177  NZ  LYS B  68      28.076  22.583  64.995  1.00166.17           N1+
ATOM   3178  N   ASN B  69      24.034  24.547  69.825  1.00166.53           N  
ATOM   3179  CA  ASN B  69      23.958  24.690  71.248  1.00166.53           C  
ATOM   3180  C   ASN B  69      22.646  24.145  71.734  1.00166.53           C  
ATOM   3181  O   ASN B  69      21.952  24.775  72.532  1.00166.53           O  
ATOM   3182  CB  ASN B  69      24.132  26.134  71.776  1.00166.53           C  
ATOM   3183  CG  ASN B  69      22.981  27.041  71.361  1.00166.53           C  
ATOM   3184  ND2 ASN B  69      22.131  27.423  72.351  1.00166.53           N  
ATOM   3185  OD1 ASN B  69      22.855  27.424  70.201  1.00166.53           O  
ATOM   3186  N   TYR B  70      22.303  22.923  71.276  1.00 91.94           N  
ATOM   3187  CA  TYR B  70      21.150  22.175  71.705  1.00 91.94           C  
ATOM   3188  C   TYR B  70      21.622  20.784  71.988  1.00 91.94           C  
ATOM   3189  O   TYR B  70      22.669  20.366  71.499  1.00 91.94           O  
ATOM   3190  CB  TYR B  70      19.997  22.050  70.687  1.00 91.94           C  
ATOM   3191  CG  TYR B  70      19.084  23.226  70.797  1.00 91.94           C  
ATOM   3192  CD1 TYR B  70      19.405  24.447  70.256  1.00 91.94           C  
ATOM   3193  CD2 TYR B  70      17.876  23.086  71.443  1.00 91.94           C  
ATOM   3194  CE1 TYR B  70      18.541  25.513  70.366  1.00 91.94           C  
ATOM   3195  CE2 TYR B  70      17.007  24.145  71.558  1.00 91.94           C  
ATOM   3196  CZ  TYR B  70      17.341  25.363  71.019  1.00 91.94           C  
ATOM   3197  OH  TYR B  70      16.451  26.453  71.134  1.00 91.94           O  
ATOM   3198  N   ARG B  71      20.848  20.032  72.800  1.00 87.38           N  
ATOM   3199  CA  ARG B  71      21.253  18.716  73.209  1.00 87.38           C  
ATOM   3200  C   ARG B  71      20.342  17.684  72.611  1.00 87.38           C  
ATOM   3201  O   ARG B  71      19.125  17.731  72.773  1.00 87.38           O  
ATOM   3202  CB  ARG B  71      21.128  18.517  74.726  1.00 87.38           C  
ATOM   3203  CG  ARG B  71      22.097  19.343  75.571  1.00 87.38           C  
ATOM   3204  CD  ARG B  71      21.649  19.464  77.029  1.00 87.38           C  
ATOM   3205  NE  ARG B  71      22.812  19.935  77.831  1.00 87.38           N  
ATOM   3206  CZ  ARG B  71      23.502  19.036  78.591  1.00 87.38           C  
ATOM   3207  NH1 ARG B  71      23.092  17.734  78.643  1.00 87.38           N1+
ATOM   3208  NH2 ARG B  71      24.590  19.435  79.311  1.00 87.38           N  
ATOM   3209  N   LYS B  72      20.946  16.715  71.902  1.00136.80           N  
ATOM   3210  CA  LYS B  72      20.296  15.579  71.312  1.00136.80           C  
ATOM   3211  C   LYS B  72      19.925  14.644  72.426  1.00136.80           C  
ATOM   3212  O   LYS B  72      19.202  13.668  72.231  1.00136.80           O  
ATOM   3213  CB  LYS B  72      21.207  14.835  70.322  1.00136.80           C  
ATOM   3214  CG  LYS B  72      21.678  15.741  69.182  1.00136.80           C  
ATOM   3215  CD  LYS B  72      22.829  15.169  68.354  1.00136.80           C  
ATOM   3216  CE  LYS B  72      23.589  16.240  67.569  1.00136.80           C  
ATOM   3217  NZ  LYS B  72      22.636  17.123  66.862  1.00136.80           N1+
ATOM   3218  N   ASN B  73      20.528  14.881  73.605  1.00 79.20           N  
ATOM   3219  CA  ASN B  73      20.389  14.081  74.791  1.00 79.20           C  
ATOM   3220  C   ASN B  73      18.974  14.107  75.299  1.00 79.20           C  
ATOM   3221  O   ASN B  73      18.419  13.060  75.635  1.00 79.20           O  
ATOM   3222  CB  ASN B  73      21.278  14.619  75.918  1.00 79.20           C  
ATOM   3223  CG  ASN B  73      22.683  14.742  75.345  1.00 79.20           C  
ATOM   3224  ND2 ASN B  73      22.994  13.921  74.306  1.00 79.20           N  
ATOM   3225  OD1 ASN B  73      23.480  15.562  75.797  1.00 79.20           O  
ATOM   3226  N   VAL B  74      18.350  15.303  75.373  1.00128.45           N  
ATOM   3227  CA  VAL B  74      17.004  15.402  75.876  1.00128.45           C  
ATOM   3228  C   VAL B  74      16.076  14.784  74.895  1.00128.45           C  
ATOM   3229  O   VAL B  74      16.322  14.763  73.691  1.00128.45           O  
ATOM   3230  CB  VAL B  74      16.461  16.792  76.073  1.00128.45           C  
ATOM   3231  CG1 VAL B  74      17.141  17.454  77.271  1.00128.45           C  
ATOM   3232  CG2 VAL B  74      16.612  17.567  74.750  1.00128.45           C  
ATOM   3233  N   ALA B  75      15.010  14.187  75.445  1.00120.24           N  
ATOM   3234  CA  ALA B  75      13.971  13.507  74.743  1.00120.24           C  
ATOM   3235  C   ALA B  75      12.996  14.374  73.979  1.00120.24           C  
ATOM   3236  O   ALA B  75      12.370  13.842  73.064  1.00120.24           O  
ATOM   3237  CB  ALA B  75      13.128  12.625  75.680  1.00120.24           C  
ATOM   3238  N   TYR B  76      12.567  15.547  74.514  1.00190.93           N  
ATOM   3239  CA  TYR B  76      11.711  16.453  73.778  1.00190.93           C  
ATOM   3240  C   TYR B  76      12.364  17.744  73.364  1.00190.93           C  
ATOM   3241  O   TYR B  76      12.349  18.197  72.221  1.00190.93           O  
ATOM   3242  CB  TYR B  76      10.448  16.757  74.607  1.00190.93           C  
ATOM   3243  CG  TYR B  76       9.494  17.502  73.748  1.00190.93           C  
ATOM   3244  CD1 TYR B  76       8.823  16.844  72.744  1.00190.93           C  
ATOM   3245  CD2 TYR B  76       9.249  18.838  73.954  1.00190.93           C  
ATOM   3246  CE1 TYR B  76       7.938  17.512  71.934  1.00190.93           C  
ATOM   3247  CE2 TYR B  76       8.364  19.510  73.145  1.00190.93           C  
ATOM   3248  CZ  TYR B  76       7.707  18.849  72.133  1.00190.93           C  
ATOM   3249  OH  TYR B  76       6.798  19.531  71.297  1.00190.93           O  
ATOM   3250  N   HIS B  77      13.028  18.321  74.373  1.00170.18           N  
ATOM   3251  CA  HIS B  77      13.603  19.625  74.500  1.00170.18           C  
ATOM   3252  C   HIS B  77      14.817  19.771  73.662  1.00170.18           C  
ATOM   3253  O   HIS B  77      15.775  20.423  74.068  1.00170.18           O  
ATOM   3254  CB  HIS B  77      13.872  20.057  75.948  1.00170.18           C  
ATOM   3255  CG  HIS B  77      12.576  20.454  76.592  1.00170.18           C  
ATOM   3256  CD2 HIS B  77      12.054  21.689  76.832  1.00170.18           C  
ATOM   3257  ND1 HIS B  77      11.628  19.558  77.028  1.00170.18           N  
ATOM   3258  CE1 HIS B  77      10.587  20.285  77.505  1.00170.18           C  
ATOM   3259  NE2 HIS B  77      10.799  21.584  77.406  1.00170.18           N  
ATOM   3260  N   ASN B  78      14.881  18.968  72.589  1.00 99.41           N  
ATOM   3261  CA  ASN B  78      15.939  19.006  71.625  1.00 99.41           C  
ATOM   3262  C   ASN B  78      15.631  20.025  70.560  1.00 99.41           C  
ATOM   3263  O   ASN B  78      14.548  20.608  70.518  1.00 99.41           O  
ATOM   3264  CB  ASN B  78      16.150  17.628  70.972  1.00 99.41           C  
ATOM   3265  CG  ASN B  78      14.795  17.139  70.470  1.00 99.41           C  
ATOM   3266  ND2 ASN B  78      14.557  15.805  70.583  1.00 99.41           N  
ATOM   3267  OD1 ASN B  78      13.956  17.921  70.025  1.00 99.41           O  
ATOM   3268  N   TRP B  79      16.593  20.216  69.632  1.00124.06           N  
ATOM   3269  CA  TRP B  79      16.511  21.177  68.572  1.00124.06           C  
ATOM   3270  C   TRP B  79      15.240  20.953  67.818  1.00124.06           C  
ATOM   3271  O   TRP B  79      14.585  21.902  67.396  1.00124.06           O  
ATOM   3272  CB  TRP B  79      17.714  21.082  67.610  1.00124.06           C  
ATOM   3273  CG  TRP B  79      17.509  21.696  66.245  1.00124.06           C  
ATOM   3274  CD1 TRP B  79      17.588  21.095  65.023  1.00124.06           C  
ATOM   3275  CD2 TRP B  79      17.084  23.045  66.005  1.00124.06           C  
ATOM   3276  CE2 TRP B  79      16.945  23.195  64.624  1.00124.06           C  
ATOM   3277  CE3 TRP B  79      16.815  24.069  66.864  1.00124.06           C  
ATOM   3278  NE1 TRP B  79      17.267  21.992  64.034  1.00124.06           N  
ATOM   3279  CZ2 TRP B  79      16.534  24.379  64.080  1.00124.06           C  
ATOM   3280  CZ3 TRP B  79      16.417  25.266  66.309  1.00124.06           C  
ATOM   3281  CH2 TRP B  79      16.279  25.418  64.945  1.00124.06           C  
ATOM   3282  N   ARG B  80      14.822  19.692  67.680  1.00189.70           N  
ATOM   3283  CA  ARG B  80      13.641  19.358  66.945  1.00189.70           C  
ATOM   3284  C   ARG B  80      12.451  20.022  67.562  1.00189.70           C  
ATOM   3285  O   ARG B  80      11.403  20.113  66.928  1.00189.70           O  
ATOM   3286  CB  ARG B  80      13.375  17.846  66.874  1.00189.70           C  
ATOM   3287  CG  ARG B  80      14.411  17.134  66.007  1.00189.70           C  
ATOM   3288  CD  ARG B  80      14.805  17.964  64.782  1.00189.70           C  
ATOM   3289  NE  ARG B  80      15.804  17.184  64.002  1.00189.70           N  
ATOM   3290  CZ  ARG B  80      15.374  16.312  63.046  1.00189.70           C  
ATOM   3291  NH1 ARG B  80      14.039  16.185  62.788  1.00189.70           N1+
ATOM   3292  NH2 ARG B  80      16.280  15.564  62.350  1.00189.70           N  
ATOM   3293  N   HIS B  81      12.509  20.368  68.858  1.00 98.21           N  
ATOM   3294  CA  HIS B  81      11.408  21.062  69.464  1.00 98.21           C  
ATOM   3295  C   HIS B  81      11.348  22.496  69.035  1.00 98.21           C  
ATOM   3296  O   HIS B  81      10.275  23.015  68.737  1.00 98.21           O  
ATOM   3297  CB  HIS B  81      11.463  21.045  70.991  1.00 98.21           C  
ATOM   3298  CG  HIS B  81      10.268  21.728  71.570  1.00 98.21           C  
ATOM   3299  CD2 HIS B  81      10.178  22.602  72.607  1.00 98.21           C  
ATOM   3300  ND1 HIS B  81       8.983  21.551  71.109  1.00 98.21           N  
ATOM   3301  CE1 HIS B  81       8.182  22.322  71.884  1.00 98.21           C  
ATOM   3302  NE2 HIS B  81       8.863  22.977  72.808  1.00 98.21           N  
ATOM   3303  N   ALA B  82      12.509  23.180  69.014  1.00 43.18           N  
ATOM   3304  CA  ALA B  82      12.557  24.582  68.712  1.00 43.18           C  
ATOM   3305  C   ALA B  82      12.101  24.795  67.306  1.00 43.18           C  
ATOM   3306  O   ALA B  82      11.317  25.700  67.024  1.00 43.18           O  
ATOM   3307  CB  ALA B  82      13.978  25.160  68.840  1.00 43.18           C  
ATOM   3308  N   PHE B  83      12.572  23.930  66.393  1.00 89.03           N  
ATOM   3309  CA  PHE B  83      12.279  24.020  64.993  1.00 89.03           C  
ATOM   3310  C   PHE B  83      10.796  23.884  64.816  1.00 89.03           C  
ATOM   3311  O   PHE B  83      10.173  24.673  64.108  1.00 89.03           O  
ATOM   3312  CB  PHE B  83      13.025  22.912  64.218  1.00 89.03           C  
ATOM   3313  CG  PHE B  83      12.811  23.043  62.749  1.00 89.03           C  
ATOM   3314  CD1 PHE B  83      13.315  24.122  62.061  1.00 89.03           C  
ATOM   3315  CD2 PHE B  83      12.145  22.059  62.052  1.00 89.03           C  
ATOM   3316  CE1 PHE B  83      13.127  24.233  60.703  1.00 89.03           C  
ATOM   3317  CE2 PHE B  83      11.955  22.162  60.693  1.00 89.03           C  
ATOM   3318  CZ  PHE B  83      12.445  23.254  60.017  1.00 89.03           C  
ATOM   3319  N   ASN B  84      10.186  22.902  65.506  1.00 98.46           N  
ATOM   3320  CA  ASN B  84       8.776  22.620  65.423  1.00 98.46           C  
ATOM   3321  C   ASN B  84       7.974  23.771  65.953  1.00 98.46           C  
ATOM   3322  O   ASN B  84       6.806  23.915  65.600  1.00 98.46           O  
ATOM   3323  CB  ASN B  84       8.360  21.363  66.206  1.00 98.46           C  
ATOM   3324  CG  ASN B  84       8.879  20.155  65.439  1.00 98.46           C  
ATOM   3325  ND2 ASN B  84       9.067  20.325  64.103  1.00 98.46           N  
ATOM   3326  OD1 ASN B  84       9.114  19.091  66.011  1.00 98.46           O  
ATOM   3327  N   THR B  85       8.516  24.526  66.928  1.00159.61           N  
ATOM   3328  CA  THR B  85       7.841  25.687  67.439  1.00159.61           C  
ATOM   3329  C   THR B  85       8.009  26.880  66.536  1.00159.61           C  
ATOM   3330  O   THR B  85       7.148  27.756  66.464  1.00159.61           O  
ATOM   3331  CB  THR B  85       8.235  26.035  68.844  1.00159.61           C  
ATOM   3332  CG2 THR B  85       7.724  24.928  69.778  1.00159.61           C  
ATOM   3333  OG1 THR B  85       9.642  26.166  68.949  1.00159.61           O  
ATOM   3334  N   ALA B  86       9.167  27.006  65.874  1.00 46.11           N  
ATOM   3335  CA  ALA B  86       9.337  28.101  64.964  1.00 46.11           C  
ATOM   3336  C   ALA B  86       8.401  27.875  63.823  1.00 46.11           C  
ATOM   3337  O   ALA B  86       7.756  28.795  63.325  1.00 46.11           O  
ATOM   3338  CB  ALA B  86      10.762  28.185  64.395  1.00 46.11           C  
ATOM   3339  N   GLN B  87       8.311  26.608  63.382  1.00110.36           N  
ATOM   3340  CA  GLN B  87       7.490  26.294  62.254  1.00110.36           C  
ATOM   3341  C   GLN B  87       6.072  26.615  62.582  1.00110.36           C  
ATOM   3342  O   GLN B  87       5.450  27.429  61.909  1.00110.36           O  
ATOM   3343  CB  GLN B  87       7.586  24.806  61.869  1.00110.36           C  
ATOM   3344  CG  GLN B  87       6.889  24.445  60.554  1.00110.36           C  
ATOM   3345  CD  GLN B  87       5.427  24.132  60.836  1.00110.36           C  
ATOM   3346  NE2 GLN B  87       4.508  24.796  60.086  1.00110.36           N  
ATOM   3347  OE1 GLN B  87       5.111  23.314  61.699  1.00110.36           O  
ATOM   3348  N   CYS B  88       5.556  26.092  63.702  1.00135.50           N  
ATOM   3349  CA  CYS B  88       4.184  26.319  64.042  1.00135.50           C  
ATOM   3350  C   CYS B  88       4.025  27.791  64.227  1.00135.50           C  
ATOM   3351  O   CYS B  88       2.908  28.301  64.205  1.00135.50           O  
ATOM   3352  CB  CYS B  88       3.773  25.604  65.329  1.00135.50           C  
ATOM   3353  SG  CYS B  88       4.901  26.031  66.672  1.00135.50           S  
ATOM   3354  N   MET B  89       5.125  28.498  64.541  1.00170.85           N  
ATOM   3355  CA  MET B  89       5.072  29.925  64.663  1.00170.85           C  
ATOM   3356  C   MET B  89       4.845  30.500  63.288  1.00170.85           C  
ATOM   3357  O   MET B  89       3.944  31.300  63.048  1.00170.85           O  
ATOM   3358  CB  MET B  89       6.415  30.480  65.168  1.00170.85           C  
ATOM   3359  CG  MET B  89       6.276  31.620  66.174  1.00170.85           C  
ATOM   3360  SD  MET B  89       5.281  33.041  65.651  1.00170.85           S  
ATOM   3361  CE  MET B  89       4.982  33.530  67.374  1.00170.85           C  
ATOM   3362  N   PHE B  90       5.636  30.004  62.322  1.00109.50           N  
ATOM   3363  CA  PHE B  90       5.691  30.437  60.956  1.00109.50           C  
ATOM   3364  C   PHE B  90       4.380  30.196  60.254  1.00109.50           C  
ATOM   3365  O   PHE B  90       4.098  30.867  59.268  1.00109.50           O  
ATOM   3366  CB  PHE B  90       6.792  29.708  60.164  1.00109.50           C  
ATOM   3367  CG  PHE B  90       6.779  30.212  58.763  1.00109.50           C  
ATOM   3368  CD1 PHE B  90       7.392  31.401  58.440  1.00109.50           C  
ATOM   3369  CD2 PHE B  90       6.165  29.484  57.770  1.00109.50           C  
ATOM   3370  CE1 PHE B  90       7.382  31.862  57.145  1.00109.50           C  
ATOM   3371  CE2 PHE B  90       6.153  29.940  56.474  1.00109.50           C  
ATOM   3372  CZ  PHE B  90       6.762  31.131  56.161  1.00109.50           C  
ATOM   3373  N   ALA B  91       3.645  29.123  60.606  1.00 86.65           N  
ATOM   3374  CA  ALA B  91       2.373  28.768  60.013  1.00 86.65           C  
ATOM   3375  C   ALA B  91       1.191  29.581  60.455  1.00 86.65           C  
ATOM   3376  O   ALA B  91       0.379  30.008  59.637  1.00 86.65           O  
ATOM   3377  CB  ALA B  91       2.008  27.295  60.266  1.00 86.65           C  
ATOM   3378  N   ALA B  92       1.051  29.797  61.774  1.00 68.94           N  
ATOM   3379  CA  ALA B  92      -0.068  30.481  62.347  1.00 68.94           C  
ATOM   3380  C   ALA B  92       0.009  31.862  61.813  1.00 68.94           C  
ATOM   3381  O   ALA B  92      -0.981  32.588  61.755  1.00 68.94           O  
ATOM   3382  CB  ALA B  92       0.002  30.567  63.881  1.00 68.94           C  
ATOM   3383  N   LEU B  93       1.246  32.288  61.523  1.00 91.64           N  
ATOM   3384  CA  LEU B  93       1.494  33.595  61.016  1.00 91.64           C  
ATOM   3385  C   LEU B  93       0.923  33.766  59.631  1.00 91.64           C  
ATOM   3386  O   LEU B  93       0.194  34.727  59.389  1.00 91.64           O  
ATOM   3387  CB  LEU B  93       3.002  33.903  60.968  1.00 91.64           C  
ATOM   3388  CG  LEU B  93       3.337  35.380  60.693  1.00 91.64           C  
ATOM   3389  CD1 LEU B  93       2.855  36.276  61.848  1.00 91.64           C  
ATOM   3390  CD2 LEU B  93       4.831  35.565  60.379  1.00 91.64           C  
ATOM   3391  N   LYS B  94       1.299  32.891  58.665  1.00195.33           N  
ATOM   3392  CA  LYS B  94       0.793  33.006  57.317  1.00195.33           C  
ATOM   3393  C   LYS B  94      -0.595  32.452  57.142  1.00195.33           C  
ATOM   3394  O   LYS B  94      -1.581  33.180  57.070  1.00195.33           O  
ATOM   3395  CB  LYS B  94       1.690  32.272  56.307  1.00195.33           C  
ATOM   3396  CG  LYS B  94       3.154  32.707  56.392  1.00195.33           C  
ATOM   3397  CD  LYS B  94       3.376  34.204  56.167  1.00195.33           C  
ATOM   3398  CE  LYS B  94       3.958  34.549  54.795  1.00195.33           C  
ATOM   3399  NZ  LYS B  94       5.406  34.241  54.768  1.00195.33           N1+
ATOM   3400  N   ALA B  95      -0.703  31.112  57.224  1.00 83.47           N  
ATOM   3401  CA  ALA B  95      -1.895  30.355  56.947  1.00 83.47           C  
ATOM   3402  C   ALA B  95      -2.954  30.793  57.899  1.00 83.47           C  
ATOM   3403  O   ALA B  95      -4.139  30.575  57.668  1.00 83.47           O  
ATOM   3404  CB  ALA B  95      -1.697  28.840  57.130  1.00 83.47           C  
ATOM   3405  N   GLY B  96      -2.511  31.273  59.066  1.00 72.92           N  
ATOM   3406  CA  GLY B  96      -3.295  31.799  60.146  1.00 72.92           C  
ATOM   3407  C   GLY B  96      -3.879  33.150  59.838  1.00 72.92           C  
ATOM   3408  O   GLY B  96      -4.864  33.552  60.451  1.00 72.92           O  
ATOM   3409  N   LYS B  97      -3.252  33.934  58.944  1.00111.09           N  
ATOM   3410  CA  LYS B  97      -3.683  35.284  58.701  1.00111.09           C  
ATOM   3411  C   LYS B  97      -3.457  36.075  59.952  1.00111.09           C  
ATOM   3412  O   LYS B  97      -4.159  37.048  60.223  1.00111.09           O  
ATOM   3413  CB  LYS B  97      -5.165  35.440  58.314  1.00111.09           C  
ATOM   3414  CG  LYS B  97      -5.465  35.086  56.857  1.00111.09           C  
ATOM   3415  CD  LYS B  97      -6.958  35.103  56.519  1.00111.09           C  
ATOM   3416  CE  LYS B  97      -7.252  34.798  55.050  1.00111.09           C  
ATOM   3417  NZ  LYS B  97      -6.616  35.820  54.189  1.00111.09           N1+
ATOM   3418  N   ILE B  98      -2.517  35.602  60.788  1.00131.66           N  
ATOM   3419  CA  ILE B  98      -2.049  36.262  61.975  1.00131.66           C  
ATOM   3420  C   ILE B  98      -1.081  37.360  61.653  1.00131.66           C  
ATOM   3421  O   ILE B  98      -1.124  38.438  62.246  1.00131.66           O  
ATOM   3422  CB  ILE B  98      -1.350  35.329  62.921  1.00131.66           C  
ATOM   3423  CG1 ILE B  98      -2.344  34.321  63.520  1.00131.66           C  
ATOM   3424  CG2 ILE B  98      -0.635  36.184  63.980  1.00131.66           C  
ATOM   3425  CD1 ILE B  98      -3.404  34.978  64.406  1.00131.66           C  
ATOM   3426  N   GLN B  99      -0.191  37.117  60.671  1.00117.01           N  
ATOM   3427  CA  GLN B  99       0.927  37.983  60.409  1.00117.01           C  
ATOM   3428  C   GLN B  99       0.459  39.381  60.161  1.00117.01           C  
ATOM   3429  O   GLN B  99       1.119  40.341  60.554  1.00117.01           O  
ATOM   3430  CB  GLN B  99       1.773  37.526  59.209  1.00117.01           C  
ATOM   3431  CG  GLN B  99       1.027  37.525  57.878  1.00117.01           C  
ATOM   3432  CD  GLN B  99       2.005  37.050  56.816  1.00117.01           C  
ATOM   3433  NE2 GLN B  99       1.464  36.565  55.665  1.00117.01           N  
ATOM   3434  OE1 GLN B  99       3.219  37.104  57.007  1.00117.01           O  
ATOM   3435  N   ASN B 100      -0.712  39.540  59.535  1.00 85.60           N  
ATOM   3436  CA  ASN B 100      -1.201  40.848  59.222  1.00 85.60           C  
ATOM   3437  C   ASN B 100      -1.320  41.666  60.477  1.00 85.60           C  
ATOM   3438  O   ASN B 100      -1.307  42.894  60.420  1.00 85.60           O  
ATOM   3439  CB  ASN B 100      -2.544  40.822  58.457  1.00 85.60           C  
ATOM   3440  CG  ASN B 100      -3.569  39.951  59.177  1.00 85.60           C  
ATOM   3441  ND2 ASN B 100      -3.861  40.263  60.468  1.00 85.60           N  
ATOM   3442  OD1 ASN B 100      -4.105  39.010  58.595  1.00 85.60           O  
ATOM   3443  N   LYS B 101      -1.501  41.007  61.634  1.00109.98           N  
ATOM   3444  CA  LYS B 101      -1.668  41.616  62.929  1.00109.98           C  
ATOM   3445  C   LYS B 101      -0.406  42.222  63.493  1.00109.98           C  
ATOM   3446  O   LYS B 101      -0.483  43.171  64.274  1.00109.98           O  
ATOM   3447  CB  LYS B 101      -2.159  40.595  63.968  1.00109.98           C  
ATOM   3448  CG  LYS B 101      -3.529  39.998  63.637  1.00109.98           C  
ATOM   3449  CD  LYS B 101      -3.849  38.720  64.417  1.00109.98           C  
ATOM   3450  CE  LYS B 101      -4.067  38.937  65.916  1.00109.98           C  
ATOM   3451  NZ  LYS B 101      -4.382  37.649  66.571  1.00109.98           N1+
ATOM   3452  N   LEU B 102       0.780  41.667  63.162  1.00133.13           N  
ATOM   3453  CA  LEU B 102       2.013  42.046  63.810  1.00133.13           C  
ATOM   3454  C   LEU B 102       2.828  43.004  62.994  1.00133.13           C  
ATOM   3455  O   LEU B 102       2.590  43.213  61.806  1.00133.13           O  
ATOM   3456  CB  LEU B 102       2.943  40.840  64.038  1.00133.13           C  
ATOM   3457  CG  LEU B 102       2.367  39.715  64.920  1.00133.13           C  
ATOM   3458  CD1 LEU B 102       2.179  40.182  66.365  1.00133.13           C  
ATOM   3459  CD2 LEU B 102       1.091  39.107  64.319  1.00133.13           C  
ATOM   3460  N   THR B 103       3.827  43.620  63.666  1.00116.00           N  
ATOM   3461  CA  THR B 103       4.773  44.514  63.063  1.00116.00           C  
ATOM   3462  C   THR B 103       5.893  43.672  62.539  1.00116.00           C  
ATOM   3463  O   THR B 103       5.904  42.459  62.737  1.00116.00           O  
ATOM   3464  CB  THR B 103       5.355  45.488  64.045  1.00116.00           C  
ATOM   3465  CG2 THR B 103       6.051  44.709  65.167  1.00116.00           C  
ATOM   3466  OG1 THR B 103       6.281  46.348  63.405  1.00116.00           O  
ATOM   3467  N   ASP B 104       6.836  44.294  61.801  1.00 66.38           N  
ATOM   3468  CA  ASP B 104       7.978  43.599  61.279  1.00 66.38           C  
ATOM   3469  C   ASP B 104       8.885  43.237  62.409  1.00 66.38           C  
ATOM   3470  O   ASP B 104       9.616  42.253  62.325  1.00 66.38           O  
ATOM   3471  CB  ASP B 104       8.801  44.416  60.267  1.00 66.38           C  
ATOM   3472  CG  ASP B 104       8.067  44.384  58.934  1.00 66.38           C  
ATOM   3473  OD1 ASP B 104       7.010  43.702  58.856  1.00 66.38           O  
ATOM   3474  OD2 ASP B 104       8.561  45.034  57.974  1.00 66.38           O1-
ATOM   3475  N   LEU B 105       8.917  44.075  63.465  1.00 73.53           N  
ATOM   3476  CA  LEU B 105       9.770  43.809  64.589  1.00 73.53           C  
ATOM   3477  C   LEU B 105       9.315  42.574  65.307  1.00 73.53           C  
ATOM   3478  O   LEU B 105      10.052  41.598  65.425  1.00 73.53           O  
ATOM   3479  CB  LEU B 105       9.738  44.948  65.621  1.00 73.53           C  
ATOM   3480  CG  LEU B 105      10.261  46.288  65.076  1.00 73.53           C  
ATOM   3481  CD1 LEU B 105      10.204  47.383  66.152  1.00 73.53           C  
ATOM   3482  CD2 LEU B 105      11.659  46.131  64.458  1.00 73.53           C  
ATOM   3483  N   GLU B 106       8.032  42.555  65.705  1.00102.09           N  
ATOM   3484  CA  GLU B 106       7.447  41.516  66.506  1.00102.09           C  
ATOM   3485  C   GLU B 106       7.590  40.225  65.772  1.00102.09           C  
ATOM   3486  O   GLU B 106       7.519  39.149  66.360  1.00102.09           O  
ATOM   3487  CB  GLU B 106       5.945  41.740  66.718  1.00102.09           C  
ATOM   3488  CG  GLU B 106       5.629  42.999  67.521  1.00102.09           C  
ATOM   3489  CD  GLU B 106       4.204  43.399  67.178  1.00102.09           C  
ATOM   3490  OE1 GLU B 106       3.506  42.585  66.514  1.00102.09           O  
ATOM   3491  OE2 GLU B 106       3.797  44.526  67.565  1.00102.09           O1-
ATOM   3492  N   ILE B 107       7.658  40.304  64.437  1.00124.53           N  
ATOM   3493  CA  ILE B 107       7.858  39.149  63.613  1.00124.53           C  
ATOM   3494  C   ILE B 107       9.257  38.623  63.768  1.00124.53           C  
ATOM   3495  O   ILE B 107       9.469  37.412  63.784  1.00124.53           O  
ATOM   3496  CB  ILE B 107       7.642  39.440  62.156  1.00124.53           C  
ATOM   3497  CG1 ILE B 107       6.182  39.848  61.877  1.00124.53           C  
ATOM   3498  CG2 ILE B 107       8.080  38.194  61.368  1.00124.53           C  
ATOM   3499  CD1 ILE B 107       5.174  38.718  62.082  1.00124.53           C  
ATOM   3500  N   LEU B 108      10.264  39.522  63.815  1.00 62.64           N  
ATOM   3501  CA  LEU B 108      11.626  39.084  63.939  1.00 62.64           C  
ATOM   3502  C   LEU B 108      11.818  38.495  65.294  1.00 62.64           C  
ATOM   3503  O   LEU B 108      12.499  37.485  65.464  1.00 62.64           O  
ATOM   3504  CB  LEU B 108      12.653  40.220  63.780  1.00 62.64           C  
ATOM   3505  CG  LEU B 108      14.110  39.736  63.914  1.00 62.64           C  
ATOM   3506  CD1 LEU B 108      14.465  38.731  62.804  1.00 62.64           C  
ATOM   3507  CD2 LEU B 108      15.091  40.916  63.989  1.00 62.64           C  
ATOM   3508  N   ALA B 109      11.216  39.131  66.310  1.00 48.84           N  
ATOM   3509  CA  ALA B 109      11.390  38.663  67.647  1.00 48.84           C  
ATOM   3510  C   ALA B 109      10.824  37.289  67.755  1.00 48.84           C  
ATOM   3511  O   ALA B 109      11.445  36.409  68.328  1.00 48.84           O  
ATOM   3512  CB  ALA B 109      10.687  39.545  68.693  1.00 48.84           C  
ATOM   3513  N   LEU B 110       9.639  37.037  67.189  1.00 91.76           N  
ATOM   3514  CA  LEU B 110       9.052  35.745  67.367  1.00 91.76           C  
ATOM   3515  C   LEU B 110       9.834  34.658  66.680  1.00 91.76           C  
ATOM   3516  O   LEU B 110       9.870  33.526  67.163  1.00 91.76           O  
ATOM   3517  CB  LEU B 110       7.575  35.707  66.946  1.00 91.76           C  
ATOM   3518  CG  LEU B 110       6.746  36.712  67.772  1.00 91.76           C  
ATOM   3519  CD1 LEU B 110       5.241  36.454  67.642  1.00 91.76           C  
ATOM   3520  CD2 LEU B 110       7.221  36.770  69.233  1.00 91.76           C  
ATOM   3521  N   LEU B 111      10.418  34.930  65.497  1.00123.89           N  
ATOM   3522  CA  LEU B 111      11.168  33.890  64.846  1.00123.89           C  
ATOM   3523  C   LEU B 111      12.428  33.643  65.625  1.00123.89           C  
ATOM   3524  O   LEU B 111      12.718  32.511  66.011  1.00123.89           O  
ATOM   3525  CB  LEU B 111      11.532  34.257  63.393  1.00123.89           C  
ATOM   3526  CG  LEU B 111      12.015  33.086  62.504  1.00123.89           C  
ATOM   3527  CD1 LEU B 111      12.344  33.584  61.089  1.00123.89           C  
ATOM   3528  CD2 LEU B 111      13.170  32.283  63.125  1.00123.89           C  
ATOM   3529  N   ILE B 112      13.187  34.717  65.930  1.00 59.01           N  
ATOM   3530  CA  ILE B 112      14.442  34.558  66.618  1.00 59.01           C  
ATOM   3531  C   ILE B 112      14.167  33.960  67.958  1.00 59.01           C  
ATOM   3532  O   ILE B 112      14.822  33.011  68.382  1.00 59.01           O  
ATOM   3533  CB  ILE B 112      15.138  35.863  66.890  1.00 59.01           C  
ATOM   3534  CG1 ILE B 112      15.544  36.562  65.585  1.00 59.01           C  
ATOM   3535  CG2 ILE B 112      16.316  35.585  67.838  1.00 59.01           C  
ATOM   3536  CD1 ILE B 112      16.013  38.001  65.797  1.00 59.01           C  
ATOM   3537  N   ALA B 113      13.172  34.520  68.660  1.00 77.91           N  
ATOM   3538  CA  ALA B 113      12.830  34.112  69.990  1.00 77.91           C  
ATOM   3539  C   ALA B 113      12.339  32.700  70.012  1.00 77.91           C  
ATOM   3540  O   ALA B 113      12.870  31.883  70.750  1.00 77.91           O  
ATOM   3541  CB  ALA B 113      11.724  34.965  70.636  1.00 77.91           C  
ATOM   3542  N   ALA B 114      11.389  32.344  69.131  1.00 69.99           N  
ATOM   3543  CA  ALA B 114      10.748  31.052  69.135  1.00 69.99           C  
ATOM   3544  C   ALA B 114      11.771  29.967  68.955  1.00 69.99           C  
ATOM   3545  O   ALA B 114      11.574  28.833  69.392  1.00 69.99           O  
ATOM   3546  CB  ALA B 114       9.702  30.908  68.016  1.00 69.99           C  
ATOM   3547  N   LEU B 115      12.855  30.279  68.230  1.00123.26           N  
ATOM   3548  CA  LEU B 115      13.960  29.399  67.974  1.00123.26           C  
ATOM   3549  C   LEU B 115      14.758  29.171  69.233  1.00123.26           C  
ATOM   3550  O   LEU B 115      15.721  28.408  69.228  1.00123.26           O  
ATOM   3551  CB  LEU B 115      14.908  29.886  66.861  1.00123.26           C  
ATOM   3552  CG  LEU B 115      14.306  29.768  65.445  1.00123.26           C  
ATOM   3553  CD1 LEU B 115      15.301  30.227  64.366  1.00123.26           C  
ATOM   3554  CD2 LEU B 115      13.780  28.346  65.184  1.00123.26           C  
ATOM   3555  N   SER B 116      14.506  29.944  70.305  1.00130.45           N  
ATOM   3556  CA  SER B 116      15.256  29.714  71.510  1.00130.45           C  
ATOM   3557  C   SER B 116      14.412  29.850  72.751  1.00130.45           C  
ATOM   3558  O   SER B 116      14.933  30.181  73.815  1.00130.45           O  
ATOM   3559  CB  SER B 116      16.429  30.694  71.655  1.00130.45           C  
ATOM   3560  OG  SER B 116      17.335  30.528  70.573  1.00130.45           O  
ATOM   3561  N   HIS B 117      13.114  29.504  72.693  1.00112.75           N  
ATOM   3562  CA  HIS B 117      12.259  29.640  73.842  1.00112.75           C  
ATOM   3563  C   HIS B 117      12.794  28.769  74.953  1.00112.75           C  
ATOM   3564  O   HIS B 117      12.620  29.086  76.125  1.00112.75           O  
ATOM   3565  CB  HIS B 117      10.823  29.185  73.536  1.00112.75           C  
ATOM   3566  CG  HIS B 117      10.776  27.748  73.116  1.00112.75           C  
ATOM   3567  CD2 HIS B 117      10.232  26.664  73.734  1.00112.75           C  
ATOM   3568  ND1 HIS B 117      11.338  27.274  71.953  1.00112.75           N  
ATOM   3569  CE1 HIS B 117      11.113  25.937  71.925  1.00112.75           C  
ATOM   3570  NE2 HIS B 117      10.444  25.521  72.985  1.00112.75           N  
ATOM   3571  N   ASP B 118      13.270  27.563  74.591  1.00160.76           N  
ATOM   3572  CA  ASP B 118      13.882  26.492  75.345  1.00160.76           C  
ATOM   3573  C   ASP B 118      15.390  26.354  75.265  1.00160.76           C  
ATOM   3574  O   ASP B 118      15.869  25.235  75.438  1.00160.76           O  
ATOM   3575  CB  ASP B 118      13.260  25.123  75.033  1.00160.76           C  
ATOM   3576  CG  ASP B 118      11.889  25.130  75.695  1.00160.76           C  
ATOM   3577  OD1 ASP B 118      11.644  26.049  76.521  1.00160.76           O  
ATOM   3578  OD2 ASP B 118      11.069  24.222  75.392  1.00160.76           O1-
ATOM   3579  N   LEU B 119      16.186  27.393  74.953  1.00201.13           N  
ATOM   3580  CA  LEU B 119      17.530  27.183  74.464  1.00201.13           C  
ATOM   3581  C   LEU B 119      18.419  26.212  75.221  1.00201.13           C  
ATOM   3582  O   LEU B 119      18.983  25.332  74.572  1.00201.13           O  
ATOM   3583  CB  LEU B 119      18.299  28.501  74.292  1.00201.13           C  
ATOM   3584  CG  LEU B 119      19.546  28.315  73.417  1.00201.13           C  
ATOM   3585  CD1 LEU B 119      19.144  27.905  71.992  1.00201.13           C  
ATOM   3586  CD2 LEU B 119      20.442  29.557  73.423  1.00201.13           C  
ATOM   3587  N   ASP B 120      18.606  26.266  76.558  1.00 96.31           N  
ATOM   3588  CA  ASP B 120      19.533  25.274  77.066  1.00 96.31           C  
ATOM   3589  C   ASP B 120      18.837  24.386  78.064  1.00 96.31           C  
ATOM   3590  O   ASP B 120      19.152  24.402  79.253  1.00 96.31           O  
ATOM   3591  CB  ASP B 120      20.745  25.911  77.771  1.00 96.31           C  
ATOM   3592  CG  ASP B 120      21.888  24.908  77.741  1.00 96.31           C  
ATOM   3593  OD1 ASP B 120      21.756  23.896  77.000  1.00 96.31           O  
ATOM   3594  OD2 ASP B 120      22.909  25.143  78.442  1.00 96.31           O1-
ATOM   3595  N   HIS B 121      17.898  23.544  77.594  1.00109.41           N  
ATOM   3596  CA  HIS B 121      17.118  22.728  78.483  1.00109.41           C  
ATOM   3597  C   HIS B 121      17.882  21.483  78.850  1.00109.41           C  
ATOM   3598  O   HIS B 121      18.489  20.838  78.000  1.00109.41           O  
ATOM   3599  CB  HIS B 121      15.784  22.328  77.833  1.00109.41           C  
ATOM   3600  CG  HIS B 121      14.724  22.010  78.833  1.00109.41           C  
ATOM   3601  CD2 HIS B 121      14.178  20.823  79.207  1.00109.41           C  
ATOM   3602  ND1 HIS B 121      14.087  22.975  79.582  1.00109.41           N  
ATOM   3603  CE1 HIS B 121      13.194  22.328  80.370  1.00109.41           C  
ATOM   3604  NE2 HIS B 121      13.213  21.020  80.178  1.00109.41           N  
ATOM   3605  N   ARG B 122      17.967  21.205  80.167  1.00154.61           N  
ATOM   3606  CA  ARG B 122      18.551  20.045  80.793  1.00154.61           C  
ATOM   3607  C   ARG B 122      17.629  18.870  80.925  1.00154.61           C  
ATOM   3608  O   ARG B 122      18.084  17.728  80.979  1.00154.61           O  
ATOM   3609  CB  ARG B 122      19.118  20.359  82.181  1.00154.61           C  
ATOM   3610  CG  ARG B 122      20.402  21.173  82.070  1.00154.61           C  
ATOM   3611  CD  ARG B 122      21.443  20.469  81.199  1.00154.61           C  
ATOM   3612  NE  ARG B 122      22.621  21.371  81.084  1.00154.61           N  
ATOM   3613  CZ  ARG B 122      22.712  22.231  80.031  1.00154.61           C  
ATOM   3614  NH1 ARG B 122      21.756  22.210  79.058  1.00154.61           N1+
ATOM   3615  NH2 ARG B 122      23.750  23.115  79.955  1.00154.61           N  
ATOM   3616  N   GLY B 123      16.303  19.101  81.004  1.00 54.34           N  
ATOM   3617  CA  GLY B 123      15.432  18.000  81.310  1.00 54.34           C  
ATOM   3618  C   GLY B 123      14.873  18.216  82.681  1.00 54.34           C  
ATOM   3619  O   GLY B 123      14.269  17.318  83.266  1.00 54.34           O  
ATOM   3620  N   VAL B 124      15.085  19.417  83.251  1.00 65.22           N  
ATOM   3621  CA  VAL B 124      14.486  19.684  84.524  1.00 65.22           C  
ATOM   3622  C   VAL B 124      13.232  20.449  84.243  1.00 65.22           C  
ATOM   3623  O   VAL B 124      13.268  21.578  83.756  1.00 65.22           O  
ATOM   3624  CB  VAL B 124      15.336  20.524  85.430  1.00 65.22           C  
ATOM   3625  CG1 VAL B 124      14.575  20.741  86.749  1.00 65.22           C  
ATOM   3626  CG2 VAL B 124      16.697  19.830  85.606  1.00 65.22           C  
ATOM   3627  N   ASN B 125      12.076  19.848  84.570  1.00 96.02           N  
ATOM   3628  CA  ASN B 125      10.819  20.457  84.253  1.00 96.02           C  
ATOM   3629  C   ASN B 125      10.065  20.610  85.528  1.00 96.02           C  
ATOM   3630  O   ASN B 125      10.584  20.337  86.610  1.00 96.02           O  
ATOM   3631  CB  ASN B 125       9.969  19.577  83.322  1.00 96.02           C  
ATOM   3632  CG  ASN B 125      10.670  19.489  81.971  1.00 96.02           C  
ATOM   3633  ND2 ASN B 125      11.169  18.277  81.611  1.00 96.02           N  
ATOM   3634  OD1 ASN B 125      10.773  20.480  81.250  1.00 96.02           O  
ATOM   3635  N   ASN B 126       8.802  21.061  85.408  1.00108.53           N  
ATOM   3636  CA  ASN B 126       8.005  21.320  86.564  1.00108.53           C  
ATOM   3637  C   ASN B 126       7.965  20.088  87.371  1.00108.53           C  
ATOM   3638  O   ASN B 126       7.510  19.058  86.890  1.00108.53           O  
ATOM   3639  CB  ASN B 126       6.554  21.696  86.226  1.00108.53           C  
ATOM   3640  CG  ASN B 126       6.612  22.949  85.370  1.00108.53           C  
ATOM   3641  ND2 ASN B 126       7.248  24.024  85.908  1.00108.53           N  
ATOM   3642  OD1 ASN B 126       6.119  22.966  84.244  1.00108.53           O  
ATOM   3643  N   SER B 127       8.487  20.162  88.608  1.00120.09           N  
ATOM   3644  CA  SER B 127       8.410  19.043  89.491  1.00120.09           C  
ATOM   3645  C   SER B 127       8.208  19.610  90.854  1.00120.09           C  
ATOM   3646  O   SER B 127       9.072  20.303  91.389  1.00120.09           O  
ATOM   3647  CB  SER B 127       9.690  18.187  89.512  1.00120.09           C  
ATOM   3648  OG  SER B 127      10.791  18.954  89.975  1.00120.09           O  
ATOM   3649  N   TYR B 128       7.033  19.344  91.446  1.00227.32           N  
ATOM   3650  CA  TYR B 128       6.760  19.825  92.765  1.00227.32           C  
ATOM   3651  C   TYR B 128       5.914  18.798  93.425  1.00227.32           C  
ATOM   3652  O   TYR B 128       5.434  17.864  92.785  1.00227.32           O  
ATOM   3653  CB  TYR B 128       5.932  21.120  92.820  1.00227.32           C  
ATOM   3654  CG  TYR B 128       6.732  22.262  92.297  1.00227.32           C  
ATOM   3655  CD1 TYR B 128       6.869  22.471  90.943  1.00227.32           C  
ATOM   3656  CD2 TYR B 128       7.333  23.140  93.170  1.00227.32           C  
ATOM   3657  CE1 TYR B 128       7.604  23.535  90.470  1.00227.32           C  
ATOM   3658  CE2 TYR B 128       8.066  24.203  92.704  1.00227.32           C  
ATOM   3659  CZ  TYR B 128       8.204  24.404  91.352  1.00227.32           C  
ATOM   3660  OH  TYR B 128       8.956  25.498  90.878  1.00227.32           O  
ATOM   3661  N   ILE B 129       5.738  18.934  94.750  1.00177.15           N  
ATOM   3662  CA  ILE B 129       4.838  18.049  95.412  1.00177.15           C  
ATOM   3663  C   ILE B 129       3.743  18.904  95.959  1.00177.15           C  
ATOM   3664  O   ILE B 129       3.987  19.883  96.664  1.00177.15           O  
ATOM   3665  CB  ILE B 129       5.459  17.260  96.534  1.00177.15           C  
ATOM   3666  CG1 ILE B 129       4.474  16.186  97.020  1.00177.15           C  
ATOM   3667  CG2 ILE B 129       5.943  18.228  97.626  1.00177.15           C  
ATOM   3668  CD1 ILE B 129       4.189  15.110  95.971  1.00177.15           C  
ATOM   3669  N   GLN B 130       2.491  18.588  95.588  1.00300.33           N  
ATOM   3670  CA  GLN B 130       1.399  19.354  96.103  1.00300.33           C  
ATOM   3671  C   GLN B 130       0.210  18.459  96.115  1.00300.33           C  
ATOM   3672  O   GLN B 130       0.098  17.541  95.305  1.00300.33           O  
ATOM   3673  CB  GLN B 130       1.040  20.580  95.245  1.00300.33           C  
ATOM   3674  CG  GLN B 130      -0.131  21.396  95.800  1.00300.33           C  
ATOM   3675  CD  GLN B 130       0.347  22.201  97.001  1.00300.33           C  
ATOM   3676  NE2 GLN B 130       1.527  21.824  97.560  1.00300.33           N  
ATOM   3677  OE1 GLN B 130      -0.313  23.147  97.428  1.00300.33           O  
ATOM   3678  N   ARG B 131      -0.708  18.701  97.066  1.00117.21           N  
ATOM   3679  CA  ARG B 131      -1.888  17.902  97.143  1.00117.21           C  
ATOM   3680  C   ARG B 131      -2.648  18.128  95.880  1.00117.21           C  
ATOM   3681  O   ARG B 131      -3.141  17.187  95.263  1.00117.21           O  
ATOM   3682  CB  ARG B 131      -2.785  18.299  98.324  1.00117.21           C  
ATOM   3683  CG  ARG B 131      -2.159  17.980  99.684  1.00117.21           C  
ATOM   3684  CD  ARG B 131      -2.900  18.619 100.856  1.00117.21           C  
ATOM   3685  NE  ARG B 131      -2.737  20.094 100.719  1.00117.21           N  
ATOM   3686  CZ  ARG B 131      -3.274  20.930 101.653  1.00117.21           C  
ATOM   3687  NH1 ARG B 131      -3.967  20.414 102.709  1.00117.21           N1+
ATOM   3688  NH2 ARG B 131      -3.113  22.280 101.533  1.00117.21           N  
ATOM   3689  N   SER B 132      -2.750  19.400  95.452  1.00145.20           N  
ATOM   3690  CA  SER B 132      -3.452  19.669  94.234  1.00145.20           C  
ATOM   3691  C   SER B 132      -2.531  20.420  93.334  1.00145.20           C  
ATOM   3692  O   SER B 132      -1.926  21.413  93.730  1.00145.20           O  
ATOM   3693  CB  SER B 132      -4.705  20.541  94.431  1.00145.20           C  
ATOM   3694  OG  SER B 132      -5.348  20.767  93.184  1.00145.20           O  
ATOM   3695  N   GLU B 133      -2.397  19.956  92.078  1.00278.37           N  
ATOM   3696  CA  GLU B 133      -1.552  20.656  91.158  1.00278.37           C  
ATOM   3697  C   GLU B 133      -2.450  21.211  90.108  1.00278.37           C  
ATOM   3698  O   GLU B 133      -3.475  20.614  89.783  1.00278.37           O  
ATOM   3699  CB  GLU B 133      -0.508  19.774  90.462  1.00278.37           C  
ATOM   3700  CG  GLU B 133      -1.100  18.661  89.601  1.00278.37           C  
ATOM   3701  CD  GLU B 133       0.079  17.953  88.958  1.00278.37           C  
ATOM   3702  OE1 GLU B 133       1.231  18.370  89.249  1.00278.37           O  
ATOM   3703  OE2 GLU B 133      -0.149  16.996  88.172  1.00278.37           O1-
ATOM   3704  N   HIS B 134      -2.100  22.389  89.554  1.00239.32           N  
ATOM   3705  CA  HIS B 134      -3.002  22.963  88.603  1.00239.32           C  
ATOM   3706  C   HIS B 134      -2.282  23.856  87.632  1.00239.32           C  
ATOM   3707  O   HIS B 134      -2.015  23.466  86.495  1.00239.32           O  
ATOM   3708  CB  HIS B 134      -4.111  23.806  89.257  1.00239.32           C  
ATOM   3709  CG  HIS B 134      -5.130  24.292  88.270  1.00239.32           C  
ATOM   3710  CD2 HIS B 134      -5.119  25.393  87.470  1.00239.32           C  
ATOM   3711  ND1 HIS B 134      -6.312  23.641  88.000  1.00239.32           N  
ATOM   3712  CE1 HIS B 134      -6.955  24.375  87.057  1.00239.32           C  
ATOM   3713  NE2 HIS B 134      -6.270  25.447  86.704  1.00239.32           N  
ATOM   3714  N   PRO B 135      -1.945  25.042  88.075  1.00173.17           N  
ATOM   3715  CA  PRO B 135      -1.474  26.091  87.204  1.00173.17           C  
ATOM   3716  C   PRO B 135      -0.476  25.709  86.155  1.00173.17           C  
ATOM   3717  O   PRO B 135      -0.710  26.037  84.994  1.00173.17           O  
ATOM   3718  CB  PRO B 135      -0.912  27.172  88.125  1.00173.17           C  
ATOM   3719  CG  PRO B 135      -0.439  26.376  89.353  1.00173.17           C  
ATOM   3720  CD  PRO B 135      -1.432  25.207  89.428  1.00173.17           C  
ATOM   3721  N   LEU B 136       0.635  25.035  86.498  1.00213.04           N  
ATOM   3722  CA  LEU B 136       1.561  24.722  85.449  1.00213.04           C  
ATOM   3723  C   LEU B 136       1.330  23.306  85.074  1.00213.04           C  
ATOM   3724  O   LEU B 136       0.398  22.689  85.589  1.00213.04           O  
ATOM   3725  CB  LEU B 136       3.040  24.914  85.813  1.00213.04           C  
ATOM   3726  CG  LEU B 136       3.366  26.394  86.077  1.00213.04           C  
ATOM   3727  CD1 LEU B 136       2.671  26.879  87.357  1.00213.04           C  
ATOM   3728  CD2 LEU B 136       4.877  26.675  86.040  1.00213.04           C  
ATOM   3729  N   ALA B 137       2.119  22.776  84.112  1.00 65.90           N  
ATOM   3730  CA  ALA B 137       1.866  21.410  83.779  1.00 65.90           C  
ATOM   3731  C   ALA B 137       2.099  20.638  85.032  1.00 65.90           C  
ATOM   3732  O   ALA B 137       1.172  20.013  85.543  1.00 65.90           O  
ATOM   3733  CB  ALA B 137       2.825  20.868  82.707  1.00 65.90           C  
ATOM   3734  N   GLN B 138       3.333  20.644  85.584  1.00159.61           N  
ATOM   3735  CA  GLN B 138       3.362  20.108  86.900  1.00159.61           C  
ATOM   3736  C   GLN B 138       2.947  21.198  87.865  1.00159.61           C  
ATOM   3737  O   GLN B 138       1.885  21.100  88.480  1.00159.61           O  
ATOM   3738  CB  GLN B 138       4.706  19.459  87.274  1.00159.61           C  
ATOM   3739  CG  GLN B 138       4.965  18.177  86.463  1.00159.61           C  
ATOM   3740  CD  GLN B 138       4.305  16.976  87.131  1.00159.61           C  
ATOM   3741  NE2 GLN B 138       3.189  17.212  87.866  1.00159.61           N  
ATOM   3742  OE1 GLN B 138       4.773  15.846  86.996  1.00159.61           O  
ATOM   3743  N   LEU B 139       3.704  22.334  87.900  1.00199.73           N  
ATOM   3744  CA  LEU B 139       3.460  23.426  88.827  1.00199.73           C  
ATOM   3745  C   LEU B 139       4.461  24.552  88.529  1.00199.73           C  
ATOM   3746  O   LEU B 139       5.197  24.417  87.558  1.00199.73           O  
ATOM   3747  CB  LEU B 139       3.607  23.009  90.305  1.00199.73           C  
ATOM   3748  CG  LEU B 139       3.202  24.103  91.314  1.00199.73           C  
ATOM   3749  CD1 LEU B 139       1.714  24.465  91.179  1.00199.73           C  
ATOM   3750  CD2 LEU B 139       3.594  23.716  92.748  1.00199.73           C  
ATOM   3751  N   TYR B 140       4.566  25.634  89.382  1.00144.52           N  
ATOM   3752  CA  TYR B 140       5.229  26.924  89.128  1.00144.52           C  
ATOM   3753  C   TYR B 140       6.605  27.185  89.750  1.00144.52           C  
ATOM   3754  O   TYR B 140       6.777  27.230  90.969  1.00144.52           O  
ATOM   3755  CB  TYR B 140       4.271  28.066  89.531  1.00144.52           C  
ATOM   3756  CG  TYR B 140       4.876  29.426  89.477  1.00144.52           C  
ATOM   3757  CD1 TYR B 140       5.389  29.943  88.312  1.00144.52           C  
ATOM   3758  CD2 TYR B 140       4.856  30.218  90.601  1.00144.52           C  
ATOM   3759  CE1 TYR B 140       5.919  31.210  88.276  1.00144.52           C  
ATOM   3760  CE2 TYR B 140       5.382  31.486  90.573  1.00144.52           C  
ATOM   3761  CZ  TYR B 140       5.916  31.986  89.410  1.00144.52           C  
ATOM   3762  OH  TYR B 140       6.456  33.289  89.379  1.00144.52           O  
ATOM   3763  N   CYS B 141       7.616  27.325  88.841  1.00157.60           N  
ATOM   3764  CA  CYS B 141       9.049  27.598  88.919  1.00157.60           C  
ATOM   3765  C   CYS B 141       9.515  29.047  89.032  1.00157.60           C  
ATOM   3766  O   CYS B 141      10.638  29.273  89.481  1.00157.60           O  
ATOM   3767  CB  CYS B 141       9.796  26.983  87.722  1.00157.60           C  
ATOM   3768  SG  CYS B 141      11.602  27.070  87.893  1.00157.60           S  
ATOM   3769  N   HIS B 142       8.713  30.061  88.622  1.00145.60           N  
ATOM   3770  CA  HIS B 142       9.103  31.464  88.573  1.00145.60           C  
ATOM   3771  C   HIS B 142       9.990  31.803  87.390  1.00145.60           C  
ATOM   3772  O   HIS B 142      10.692  32.813  87.392  1.00145.60           O  
ATOM   3773  CB  HIS B 142       9.875  31.879  89.839  1.00145.60           C  
ATOM   3774  CG  HIS B 142       9.296  31.269  91.083  1.00145.60           C  
ATOM   3775  CD2 HIS B 142       9.820  30.332  91.921  1.00145.60           C  
ATOM   3776  ND1 HIS B 142       8.050  31.561  91.583  1.00145.60           N  
ATOM   3777  CE1 HIS B 142       7.879  30.791  92.687  1.00145.60           C  
ATOM   3778  NE2 HIS B 142       8.929  30.027  92.932  1.00145.60           N  
ATOM   3779  N   SER B 143       9.934  30.998  86.314  1.00 82.78           N  
ATOM   3780  CA  SER B 143      10.579  31.296  85.056  1.00 82.78           C  
ATOM   3781  C   SER B 143      12.066  31.461  85.152  1.00 82.78           C  
ATOM   3782  O   SER B 143      12.646  32.280  84.438  1.00 82.78           O  
ATOM   3783  CB  SER B 143      10.009  32.557  84.387  1.00 82.78           C  
ATOM   3784  OG  SER B 143       8.624  32.383  84.125  1.00 82.78           O  
ATOM   3785  N   ILE B 144      12.740  30.702  86.029  1.00 64.76           N  
ATOM   3786  CA  ILE B 144      14.172  30.793  86.089  1.00 64.76           C  
ATOM   3787  C   ILE B 144      14.758  30.190  84.848  1.00 64.76           C  
ATOM   3788  O   ILE B 144      15.619  30.777  84.192  1.00 64.76           O  
ATOM   3789  CB  ILE B 144      14.730  30.055  87.266  1.00 64.76           C  
ATOM   3790  CG1 ILE B 144      14.180  30.676  88.559  1.00 64.76           C  
ATOM   3791  CG2 ILE B 144      16.265  30.070  87.166  1.00 64.76           C  
ATOM   3792  CD1 ILE B 144      14.369  29.795  89.789  1.00 64.76           C  
ATOM   3793  N   MET B 145      14.236  29.016  84.453  1.00 63.60           N  
ATOM   3794  CA  MET B 145      14.772  28.274  83.351  1.00 63.60           C  
ATOM   3795  C   MET B 145      14.701  29.169  82.164  1.00 63.60           C  
ATOM   3796  O   MET B 145      15.548  29.114  81.274  1.00 63.60           O  
ATOM   3797  CB  MET B 145      13.946  27.014  83.034  1.00 63.60           C  
ATOM   3798  CG  MET B 145      14.622  26.072  82.037  1.00 63.60           C  
ATOM   3799  SD  MET B 145      16.062  25.193  82.713  1.00 63.60           S  
ATOM   3800  CE  MET B 145      16.540  24.424  81.140  1.00 63.60           C  
ATOM   3801  N   GLU B 146      13.658  30.010  82.127  1.00120.38           N  
ATOM   3802  CA  GLU B 146      13.435  30.924  81.043  1.00120.38           C  
ATOM   3803  C   GLU B 146      14.540  31.935  80.933  1.00120.38           C  
ATOM   3804  O   GLU B 146      14.925  32.297  79.823  1.00120.38           O  
ATOM   3805  CB  GLU B 146      12.107  31.683  81.192  1.00120.38           C  
ATOM   3806  CG  GLU B 146      10.880  30.892  80.729  1.00120.38           C  
ATOM   3807  CD  GLU B 146      10.679  29.644  81.574  1.00120.38           C  
ATOM   3808  OE1 GLU B 146      10.909  29.707  82.811  1.00120.38           O  
ATOM   3809  OE2 GLU B 146      10.271  28.607  80.987  1.00120.38           O1-
ATOM   3810  N   HIS B 147      15.061  32.449  82.065  1.00 54.98           N  
ATOM   3811  CA  HIS B 147      16.102  33.442  81.992  1.00 54.98           C  
ATOM   3812  C   HIS B 147      17.367  32.836  81.463  1.00 54.98           C  
ATOM   3813  O   HIS B 147      18.112  33.481  80.728  1.00 54.98           O  
ATOM   3814  CB  HIS B 147      16.389  34.102  83.348  1.00 54.98           C  
ATOM   3815  CG  HIS B 147      15.238  34.963  83.771  1.00 54.98           C  
ATOM   3816  CD2 HIS B 147      15.031  36.296  83.582  1.00 54.98           C  
ATOM   3817  ND1 HIS B 147      14.121  34.499  84.430  1.00 54.98           N  
ATOM   3818  CE1 HIS B 147      13.299  35.566  84.604  1.00 54.98           C  
ATOM   3819  NE2 HIS B 147      13.809  36.677  84.105  1.00 54.98           N  
ATOM   3820  N   HIS B 148      17.648  31.577  81.840  1.00 58.82           N  
ATOM   3821  CA  HIS B 148      18.827  30.906  81.374  1.00 58.82           C  
ATOM   3822  C   HIS B 148      18.724  30.772  79.893  1.00 58.82           C  
ATOM   3823  O   HIS B 148      19.728  30.804  79.186  1.00 58.82           O  
ATOM   3824  CB  HIS B 148      18.987  29.493  81.963  1.00 58.82           C  
ATOM   3825  CG  HIS B 148      20.191  28.775  81.429  1.00 58.82           C  
ATOM   3826  CD2 HIS B 148      20.265  27.696  80.603  1.00 58.82           C  
ATOM   3827  ND1 HIS B 148      21.494  29.127  81.702  1.00 58.82           N  
ATOM   3828  CE1 HIS B 148      22.285  28.251  81.033  1.00 58.82           C  
ATOM   3829  NE2 HIS B 148      21.584  27.364  80.351  1.00 58.82           N  
ATOM   3830  N   HIS B 149      17.499  30.550  79.392  1.00 60.29           N  
ATOM   3831  CA  HIS B 149      17.282  30.439  77.980  1.00 60.29           C  
ATOM   3832  C   HIS B 149      17.552  31.757  77.331  1.00 60.29           C  
ATOM   3833  O   HIS B 149      18.283  31.819  76.350  1.00 60.29           O  
ATOM   3834  CB  HIS B 149      15.837  30.044  77.629  1.00 60.29           C  
ATOM   3835  CG  HIS B 149      15.469  28.663  78.090  1.00 60.29           C  
ATOM   3836  CD2 HIS B 149      16.264  27.616  78.443  1.00 60.29           C  
ATOM   3837  ND1 HIS B 149      14.175  28.211  78.220  1.00 60.29           N  
ATOM   3838  CE1 HIS B 149      14.250  26.923  78.642  1.00 60.29           C  
ATOM   3839  NE2 HIS B 149      15.498  26.517  78.791  1.00 60.29           N  
ATOM   3840  N   PHE B 150      16.981  32.854  77.869  1.00 63.51           N  
ATOM   3841  CA  PHE B 150      17.143  34.134  77.240  1.00 63.51           C  
ATOM   3842  C   PHE B 150      18.573  34.544  77.326  1.00 63.51           C  
ATOM   3843  O   PHE B 150      19.157  34.994  76.343  1.00 63.51           O  
ATOM   3844  CB  PHE B 150      16.292  35.244  77.878  1.00 63.51           C  
ATOM   3845  CG  PHE B 150      16.412  36.440  76.995  1.00 63.51           C  
ATOM   3846  CD1 PHE B 150      15.629  36.557  75.869  1.00 63.51           C  
ATOM   3847  CD2 PHE B 150      17.303  37.445  77.289  1.00 63.51           C  
ATOM   3848  CE1 PHE B 150      15.733  37.656  75.047  1.00 63.51           C  
ATOM   3849  CE2 PHE B 150      17.411  38.547  76.471  1.00 63.51           C  
ATOM   3850  CZ  PHE B 150      16.626  38.655  75.348  1.00 63.51           C  
ATOM   3851  N   ASP B 151      19.192  34.354  78.504  1.00 44.26           N  
ATOM   3852  CA  ASP B 151      20.548  34.759  78.703  1.00 44.26           C  
ATOM   3853  C   ASP B 151      21.349  34.044  77.673  1.00 44.26           C  
ATOM   3854  O   ASP B 151      22.319  34.581  77.144  1.00 44.26           O  
ATOM   3855  CB  ASP B 151      21.097  34.341  80.076  1.00 44.26           C  
ATOM   3856  CG  ASP B 151      20.337  35.108  81.146  1.00 44.26           C  
ATOM   3857  OD1 ASP B 151      19.509  35.985  80.781  1.00 44.26           O  
ATOM   3858  OD2 ASP B 151      20.576  34.823  82.350  1.00 44.26           O1-
ATOM   3859  N   GLN B 152      20.969  32.789  77.387  1.00 70.33           N  
ATOM   3860  CA  GLN B 152      21.630  32.005  76.390  1.00 70.33           C  
ATOM   3861  C   GLN B 152      21.295  32.566  75.039  1.00 70.33           C  
ATOM   3862  O   GLN B 152      22.136  32.601  74.143  1.00 70.33           O  
ATOM   3863  CB  GLN B 152      21.203  30.529  76.432  1.00 70.33           C  
ATOM   3864  CG  GLN B 152      22.242  29.585  75.826  1.00 70.33           C  
ATOM   3865  CD  GLN B 152      23.363  29.447  76.852  1.00 70.33           C  
ATOM   3866  NE2 GLN B 152      23.774  28.182  77.137  1.00 70.33           N  
ATOM   3867  OE1 GLN B 152      23.851  30.436  77.396  1.00 70.33           O  
ATOM   3868  N   CYS B 153      20.036  33.015  74.858  1.00107.14           N  
ATOM   3869  CA  CYS B 153      19.584  33.516  73.593  1.00107.14           C  
ATOM   3870  C   CYS B 153      20.429  34.695  73.256  1.00107.14           C  
ATOM   3871  O   CYS B 153      21.098  34.727  72.227  1.00107.14           O  
ATOM   3872  CB  CYS B 153      18.127  34.011  73.626  1.00107.14           C  
ATOM   3873  SG  CYS B 153      16.936  32.678  73.944  1.00107.14           S  
ATOM   3874  N   LEU B 154      20.480  35.657  74.189  1.00 64.33           N  
ATOM   3875  CA  LEU B 154      21.171  36.892  74.009  1.00 64.33           C  
ATOM   3876  C   LEU B 154      22.616  36.594  73.844  1.00 64.33           C  
ATOM   3877  O   LEU B 154      23.313  37.275  73.093  1.00 64.33           O  
ATOM   3878  CB  LEU B 154      21.000  37.849  75.199  1.00 64.33           C  
ATOM   3879  CG  LEU B 154      21.621  39.238  74.966  1.00 64.33           C  
ATOM   3880  CD1 LEU B 154      20.936  39.961  73.795  1.00 64.33           C  
ATOM   3881  CD2 LEU B 154      21.613  40.075  76.256  1.00 64.33           C  
ATOM   3882  N   MET B 155      23.091  35.539  74.528  1.00 82.32           N  
ATOM   3883  CA  MET B 155      24.480  35.213  74.475  1.00 82.32           C  
ATOM   3884  C   MET B 155      24.815  35.000  73.031  1.00 82.32           C  
ATOM   3885  O   MET B 155      25.863  35.441  72.562  1.00 82.32           O  
ATOM   3886  CB  MET B 155      24.809  33.916  75.239  1.00 82.32           C  
ATOM   3887  CG  MET B 155      26.308  33.665  75.429  1.00 82.32           C  
ATOM   3888  SD  MET B 155      27.233  33.308  73.904  1.00 82.32           S  
ATOM   3889  CE  MET B 155      26.633  31.603  73.738  1.00 82.32           C  
ATOM   3890  N   ILE B 156      23.925  34.317  72.285  1.00125.49           N  
ATOM   3891  CA  ILE B 156      24.175  34.048  70.895  1.00125.49           C  
ATOM   3892  C   ILE B 156      24.089  35.262  70.013  1.00125.49           C  
ATOM   3893  O   ILE B 156      25.038  35.560  69.299  1.00125.49           O  
ATOM   3894  CB  ILE B 156      23.246  33.021  70.322  1.00125.49           C  
ATOM   3895  CG1 ILE B 156      23.460  31.671  71.027  1.00125.49           C  
ATOM   3896  CG2 ILE B 156      23.481  32.964  68.804  1.00125.49           C  
ATOM   3897  CD1 ILE B 156      24.882  31.130  70.881  1.00125.49           C  
ATOM   3898  N   LEU B 157      23.001  36.052  70.094  1.00 71.40           N  
ATOM   3899  CA  LEU B 157      22.765  37.129  69.164  1.00 71.40           C  
ATOM   3900  C   LEU B 157      23.935  38.060  69.188  1.00 71.40           C  
ATOM   3901  O   LEU B 157      24.284  38.657  68.170  1.00 71.40           O  
ATOM   3902  CB  LEU B 157      21.516  37.945  69.528  1.00 71.40           C  
ATOM   3903  CG  LEU B 157      20.207  37.145  69.400  1.00 71.40           C  
ATOM   3904  CD1 LEU B 157      18.992  38.008  69.772  1.00 71.40           C  
ATOM   3905  CD2 LEU B 157      20.077  36.514  68.003  1.00 71.40           C  
ATOM   3906  N   ASN B 158      24.538  38.238  70.374  1.00 59.89           N  
ATOM   3907  CA  ASN B 158      25.686  39.082  70.535  1.00 59.89           C  
ATOM   3908  C   ASN B 158      26.900  38.471  69.893  1.00 59.89           C  
ATOM   3909  O   ASN B 158      27.734  39.189  69.343  1.00 59.89           O  
ATOM   3910  CB  ASN B 158      26.005  39.362  72.012  1.00 59.89           C  
ATOM   3911  CG  ASN B 158      24.880  40.234  72.558  1.00 59.89           C  
ATOM   3912  ND2 ASN B 158      25.216  41.497  72.933  1.00 59.89           N  
ATOM   3913  OD1 ASN B 158      23.732  39.803  72.646  1.00 59.89           O  
ATOM   3914  N   SER B 159      27.014  37.126  69.934  1.00 54.86           N  
ATOM   3915  CA  SER B 159      28.153  36.386  69.454  1.00 54.86           C  
ATOM   3916  C   SER B 159      28.545  36.890  68.102  1.00 54.86           C  
ATOM   3917  O   SER B 159      27.717  37.366  67.325  1.00 54.86           O  
ATOM   3918  CB  SER B 159      27.876  34.878  69.323  1.00 54.86           C  
ATOM   3919  OG  SER B 159      27.495  34.344  70.583  1.00 54.86           O  
ATOM   3920  N   PRO B 160      29.827  36.841  67.842  1.00 79.49           N  
ATOM   3921  CA  PRO B 160      30.386  37.323  66.608  1.00 79.49           C  
ATOM   3922  C   PRO B 160      30.109  36.413  65.456  1.00 79.49           C  
ATOM   3923  O   PRO B 160      30.235  35.199  65.605  1.00 79.49           O  
ATOM   3924  CB  PRO B 160      31.880  37.520  66.870  1.00 79.49           C  
ATOM   3925  CG  PRO B 160      32.160  36.680  68.129  1.00 79.49           C  
ATOM   3926  CD  PRO B 160      30.825  36.705  68.888  1.00 79.49           C  
ATOM   3927  N   GLY B 161      29.756  36.993  64.292  1.00 39.31           N  
ATOM   3928  CA  GLY B 161      29.543  36.237  63.094  1.00 39.31           C  
ATOM   3929  C   GLY B 161      28.175  35.638  63.121  1.00 39.31           C  
ATOM   3930  O   GLY B 161      27.762  34.986  62.164  1.00 39.31           O  
ATOM   3931  N   ASN B 162      27.436  35.826  64.228  1.00136.02           N  
ATOM   3932  CA  ASN B 162      26.120  35.260  64.298  1.00136.02           C  
ATOM   3933  C   ASN B 162      25.195  36.355  64.724  1.00136.02           C  
ATOM   3934  O   ASN B 162      24.173  36.094  65.358  1.00136.02           O  
ATOM   3935  CB  ASN B 162      26.038  34.185  65.389  1.00136.02           C  
ATOM   3936  CG  ASN B 162      27.161  33.195  65.120  1.00136.02           C  
ATOM   3937  ND2 ASN B 162      28.086  33.056  66.109  1.00136.02           N  
ATOM   3938  OD1 ASN B 162      27.227  32.579  64.057  1.00136.02           O  
ATOM   3939  N   GLN B 163      25.502  37.611  64.345  1.00 80.28           N  
ATOM   3940  CA  GLN B 163      24.701  38.707  64.813  1.00 80.28           C  
ATOM   3941  C   GLN B 163      23.736  39.109  63.739  1.00 80.28           C  
ATOM   3942  O   GLN B 163      24.008  39.999  62.934  1.00 80.28           O  
ATOM   3943  CB  GLN B 163      25.560  39.929  65.172  1.00 80.28           C  
ATOM   3944  CG  GLN B 163      26.547  39.629  66.304  1.00 80.28           C  
ATOM   3945  CD  GLN B 163      27.516  40.793  66.435  1.00 80.28           C  
ATOM   3946  NE2 GLN B 163      28.839  40.490  66.338  1.00 80.28           N  
ATOM   3947  OE1 GLN B 163      27.112  41.941  66.613  1.00 80.28           O  
ATOM   3948  N   ILE B 164      22.555  38.464  63.739  1.00 87.52           N  
ATOM   3949  CA  ILE B 164      21.494  38.695  62.802  1.00 87.52           C  
ATOM   3950  C   ILE B 164      20.920  40.069  63.000  1.00 87.52           C  
ATOM   3951  O   ILE B 164      20.378  40.672  62.076  1.00 87.52           O  
ATOM   3952  CB  ILE B 164      20.400  37.663  62.895  1.00 87.52           C  
ATOM   3953  CG1 ILE B 164      19.712  37.680  64.270  1.00 87.52           C  
ATOM   3954  CG2 ILE B 164      21.018  36.301  62.537  1.00 87.52           C  
ATOM   3955  CD1 ILE B 164      18.475  36.783  64.331  1.00 87.52           C  
ATOM   3956  N   LEU B 165      20.919  40.550  64.251  1.00133.11           N  
ATOM   3957  CA  LEU B 165      20.401  41.841  64.609  1.00133.11           C  
ATOM   3958  C   LEU B 165      21.283  42.965  64.169  1.00133.11           C  
ATOM   3959  O   LEU B 165      20.801  44.092  64.042  1.00133.11           O  
ATOM   3960  CB  LEU B 165      20.121  41.989  66.112  1.00133.11           C  
ATOM   3961  CG  LEU B 165      19.045  40.999  66.601  1.00133.11           C  
ATOM   3962  CD1 LEU B 165      19.600  39.572  66.731  1.00133.11           C  
ATOM   3963  CD2 LEU B 165      18.341  41.504  67.865  1.00133.11           C  
ATOM   3964  N   SER B 166      22.603  42.723  64.018  1.00147.13           N  
ATOM   3965  CA  SER B 166      23.466  43.785  63.584  1.00147.13           C  
ATOM   3966  C   SER B 166      22.879  44.243  62.295  1.00147.13           C  
ATOM   3967  O   SER B 166      22.794  43.480  61.341  1.00147.13           O  
ATOM   3968  CB  SER B 166      24.902  43.325  63.300  1.00147.13           C  
ATOM   3969  OG  SER B 166      25.469  42.785  64.482  1.00147.13           O  
ATOM   3970  N   GLY B 167      22.506  45.525  62.205  1.00216.07           N  
ATOM   3971  CA  GLY B 167      21.786  45.952  61.044  1.00216.07           C  
ATOM   3972  C   GLY B 167      20.560  46.675  61.511  1.00216.07           C  
ATOM   3973  O   GLY B 167      19.941  47.412  60.744  1.00216.07           O  
ATOM   3974  N   LEU B 168      20.162  46.476  62.782  1.00147.92           N  
ATOM   3975  CA  LEU B 168      19.047  47.212  63.303  1.00147.92           C  
ATOM   3976  C   LEU B 168      19.569  48.459  63.940  1.00147.92           C  
ATOM   3977  O   LEU B 168      20.770  48.725  63.925  1.00147.92           O  
ATOM   3978  CB  LEU B 168      18.183  46.469  64.343  1.00147.92           C  
ATOM   3979  CG  LEU B 168      17.320  45.334  63.752  1.00147.92           C  
ATOM   3980  CD1 LEU B 168      18.156  44.117  63.345  1.00147.92           C  
ATOM   3981  CD2 LEU B 168      16.155  44.965  64.678  1.00147.92           C  
ATOM   3982  N   SER B 169      18.641  49.281  64.467  1.00 90.61           N  
ATOM   3983  CA  SER B 169      18.967  50.510  65.123  1.00 90.61           C  
ATOM   3984  C   SER B 169      18.943  50.251  66.599  1.00 90.61           C  
ATOM   3985  O   SER B 169      18.514  49.190  67.047  1.00 90.61           O  
ATOM   3986  CB  SER B 169      17.952  51.620  64.814  1.00 90.61           C  
ATOM   3987  OG  SER B 169      18.319  52.816  65.480  1.00 90.61           O  
ATOM   3988  N   ILE B 170      19.405  51.232  67.398  1.00 70.13           N  
ATOM   3989  CA  ILE B 170      19.489  51.064  68.823  1.00 70.13           C  
ATOM   3990  C   ILE B 170      18.105  50.813  69.323  1.00 70.13           C  
ATOM   3991  O   ILE B 170      17.863  49.895  70.106  1.00 70.13           O  
ATOM   3992  CB  ILE B 170      19.986  52.300  69.521  1.00 70.13           C  
ATOM   3993  CG1 ILE B 170      21.385  52.695  69.017  1.00 70.13           C  
ATOM   3994  CG2 ILE B 170      19.935  52.034  71.034  1.00 70.13           C  
ATOM   3995  CD1 ILE B 170      21.398  53.227  67.583  1.00 70.13           C  
ATOM   3996  N   GLU B 171      17.152  51.626  68.845  1.00 90.32           N  
ATOM   3997  CA  GLU B 171      15.781  51.531  69.235  1.00 90.32           C  
ATOM   3998  C   GLU B 171      15.246  50.218  68.769  1.00 90.32           C  
ATOM   3999  O   GLU B 171      14.375  49.638  69.412  1.00 90.32           O  
ATOM   4000  CB  GLU B 171      14.922  52.617  68.572  1.00 90.32           C  
ATOM   4001  CG  GLU B 171      13.450  52.540  68.962  1.00 90.32           C  
ATOM   4002  CD  GLU B 171      12.700  53.590  68.155  1.00 90.32           C  
ATOM   4003  OE1 GLU B 171      13.359  54.305  67.354  1.00 90.32           O  
ATOM   4004  OE2 GLU B 171      11.456  53.686  68.325  1.00 90.32           O1-
ATOM   4005  N   GLU B 172      15.715  49.754  67.596  1.00101.25           N  
ATOM   4006  CA  GLU B 172      15.248  48.543  66.982  1.00101.25           C  
ATOM   4007  C   GLU B 172      15.674  47.336  67.768  1.00101.25           C  
ATOM   4008  O   GLU B 172      14.868  46.453  68.058  1.00101.25           O  
ATOM   4009  CB  GLU B 172      15.822  48.382  65.567  1.00101.25           C  
ATOM   4010  CG  GLU B 172      15.561  49.605  64.685  1.00101.25           C  
ATOM   4011  CD  GLU B 172      14.068  49.891  64.697  1.00101.25           C  
ATOM   4012  OE1 GLU B 172      13.300  49.039  64.177  1.00101.25           O  
ATOM   4013  OE2 GLU B 172      13.675  50.964  65.229  1.00101.25           O1-
ATOM   4014  N   TYR B 173      16.964  47.290  68.151  1.00 66.88           N  
ATOM   4015  CA  TYR B 173      17.557  46.170  68.825  1.00 66.88           C  
ATOM   4016  C   TYR B 173      16.895  46.019  70.159  1.00 66.88           C  
ATOM   4017  O   TYR B 173      16.666  44.902  70.618  1.00 66.88           O  
ATOM   4018  CB  TYR B 173      19.067  46.392  69.050  1.00 66.88           C  
ATOM   4019  CG  TYR B 173      19.702  45.134  69.541  1.00 66.88           C  
ATOM   4020  CD1 TYR B 173      20.115  44.173  68.648  1.00 66.88           C  
ATOM   4021  CD2 TYR B 173      19.895  44.919  70.885  1.00 66.88           C  
ATOM   4022  CE1 TYR B 173      20.707  43.012  69.086  1.00 66.88           C  
ATOM   4023  CE2 TYR B 173      20.487  43.759  71.329  1.00 66.88           C  
ATOM   4024  CZ  TYR B 173      20.892  42.803  70.432  1.00 66.88           C  
ATOM   4025  OH  TYR B 173      21.498  41.613  70.890  1.00 66.88           O  
ATOM   4026  N   LYS B 174      16.621  47.149  70.842  1.00121.16           N  
ATOM   4027  CA  LYS B 174      16.003  47.125  72.140  1.00121.16           C  
ATOM   4028  C   LYS B 174      14.574  46.659  72.079  1.00121.16           C  
ATOM   4029  O   LYS B 174      14.154  45.816  72.870  1.00121.16           O  
ATOM   4030  CB  LYS B 174      16.088  48.486  72.866  1.00121.16           C  
ATOM   4031  CG  LYS B 174      15.430  49.674  72.160  1.00121.16           C  
ATOM   4032  CD  LYS B 174      13.907  49.724  72.285  1.00121.16           C  
ATOM   4033  CE  LYS B 174      13.300  50.984  71.661  1.00121.16           C  
ATOM   4034  NZ  LYS B 174      11.834  50.983  71.847  1.00121.16           N1+
ATOM   4035  N   THR B 175      13.798  47.159  71.103  1.00 52.23           N  
ATOM   4036  CA  THR B 175      12.396  46.861  71.000  1.00 52.23           C  
ATOM   4037  C   THR B 175      12.234  45.391  70.774  1.00 52.23           C  
ATOM   4038  O   THR B 175      11.234  44.802  71.182  1.00 52.23           O  
ATOM   4039  CB  THR B 175      11.738  47.564  69.850  1.00 52.23           C  
ATOM   4040  CG2 THR B 175      10.240  47.214  69.862  1.00 52.23           C  
ATOM   4041  OG1 THR B 175      11.907  48.970  69.968  1.00 52.23           O  
ATOM   4042  N   THR B 176      13.169  44.780  70.025  1.00 66.96           N  
ATOM   4043  CA  THR B 176      13.132  43.372  69.742  1.00 66.96           C  
ATOM   4044  C   THR B 176      13.503  42.555  70.945  1.00 66.96           C  
ATOM   4045  O   THR B 176      12.919  41.497  71.178  1.00 66.96           O  
ATOM   4046  CB  THR B 176      14.073  42.976  68.645  1.00 66.96           C  
ATOM   4047  CG2 THR B 176      13.939  41.460  68.413  1.00 66.96           C  
ATOM   4048  OG1 THR B 176      13.761  43.684  67.454  1.00 66.96           O  
ATOM   4049  N   LEU B 177      14.509  43.017  71.718  1.00 71.51           N  
ATOM   4050  CA  LEU B 177      15.003  42.302  72.864  1.00 71.51           C  
ATOM   4051  C   LEU B 177      13.914  42.258  73.872  1.00 71.51           C  
ATOM   4052  O   LEU B 177      13.807  41.314  74.651  1.00 71.51           O  
ATOM   4053  CB  LEU B 177      16.180  42.989  73.578  1.00 71.51           C  
ATOM   4054  CG  LEU B 177      17.455  43.132  72.734  1.00 71.51           C  
ATOM   4055  CD1 LEU B 177      18.645  43.540  73.619  1.00 71.51           C  
ATOM   4056  CD2 LEU B 177      17.718  41.878  71.889  1.00 71.51           C  
ATOM   4057  N   LYS B 178      13.117  43.334  73.919  1.00 93.56           N  
ATOM   4058  CA  LYS B 178      12.036  43.424  74.845  1.00 93.56           C  
ATOM   4059  C   LYS B 178      11.048  42.348  74.513  1.00 93.56           C  
ATOM   4060  O   LYS B 178      10.481  41.727  75.408  1.00 93.56           O  
ATOM   4061  CB  LYS B 178      11.314  44.781  74.756  1.00 93.56           C  
ATOM   4062  CG  LYS B 178      10.318  45.036  75.888  1.00 93.56           C  
ATOM   4063  CD  LYS B 178       9.848  46.491  75.971  1.00 93.56           C  
ATOM   4064  CE  LYS B 178      10.901  47.451  76.528  1.00 93.56           C  
ATOM   4065  NZ  LYS B 178      11.862  47.817  75.466  1.00 93.56           N1+
ATOM   4066  N   ILE B 179      10.791  42.145  73.204  1.00134.42           N  
ATOM   4067  CA  ILE B 179       9.860  41.179  72.680  1.00134.42           C  
ATOM   4068  C   ILE B 179      10.376  39.790  72.878  1.00134.42           C  
ATOM   4069  O   ILE B 179       9.694  38.928  73.430  1.00134.42           O  
ATOM   4070  CB  ILE B 179       9.730  41.294  71.185  1.00134.42           C  
ATOM   4071  CG1 ILE B 179       9.449  42.738  70.740  1.00134.42           C  
ATOM   4072  CG2 ILE B 179       8.653  40.291  70.737  1.00134.42           C  
ATOM   4073  CD1 ILE B 179       8.124  43.305  71.229  1.00134.42           C  
ATOM   4074  N   ILE B 180      11.625  39.534  72.442  1.00154.33           N  
ATOM   4075  CA  ILE B 180      12.102  38.186  72.510  1.00154.33           C  
ATOM   4076  C   ILE B 180      12.136  37.740  73.932  1.00154.33           C  
ATOM   4077  O   ILE B 180      11.586  36.688  74.251  1.00154.33           O  
ATOM   4078  CB  ILE B 180      13.445  37.957  71.868  1.00154.33           C  
ATOM   4079  CG1 ILE B 180      14.539  38.862  72.443  1.00154.33           C  
ATOM   4080  CG2 ILE B 180      13.277  38.063  70.353  1.00154.33           C  
ATOM   4081  CD1 ILE B 180      15.899  38.609  71.791  1.00154.33           C  
ATOM   4082  N   LYS B 181      12.715  38.552  74.837  1.00 98.99           N  
ATOM   4083  CA  LYS B 181      12.836  38.141  76.206  1.00 98.99           C  
ATOM   4084  C   LYS B 181      11.485  37.906  76.788  1.00 98.99           C  
ATOM   4085  O   LYS B 181      11.187  36.798  77.226  1.00 98.99           O  
ATOM   4086  CB  LYS B 181      13.512  39.203  77.087  1.00 98.99           C  
ATOM   4087  CG  LYS B 181      13.631  38.783  78.555  1.00 98.99           C  
ATOM   4088  CD  LYS B 181      14.529  39.696  79.388  1.00 98.99           C  
ATOM   4089  CE  LYS B 181      14.472  39.410  80.891  1.00 98.99           C  
ATOM   4090  NZ  LYS B 181      13.228  39.967  81.466  1.00 98.99           N1+
ATOM   4091  N   GLN B 182      10.598  38.912  76.720  1.00 69.82           N  
ATOM   4092  CA  GLN B 182       9.306  38.799  77.326  1.00 69.82           C  
ATOM   4093  C   GLN B 182       8.643  37.622  76.691  1.00 69.82           C  
ATOM   4094  O   GLN B 182       7.846  36.927  77.316  1.00 69.82           O  
ATOM   4095  CB  GLN B 182       8.433  40.042  77.092  1.00 69.82           C  
ATOM   4096  CG  GLN B 182       8.997  41.297  77.761  1.00 69.82           C  
ATOM   4097  CD  GLN B 182       8.052  42.447  77.462  1.00 69.82           C  
ATOM   4098  NE2 GLN B 182       6.880  42.119  76.854  1.00 69.82           N  
ATOM   4099  OE1 GLN B 182       8.347  43.604  77.753  1.00 69.82           O  
ATOM   4100  N   ALA B 183       8.956  37.391  75.404  1.00 62.15           N  
ATOM   4101  CA  ALA B 183       8.395  36.302  74.659  1.00 62.15           C  
ATOM   4102  C   ALA B 183       8.820  34.964  75.196  1.00 62.15           C  
ATOM   4103  O   ALA B 183       7.979  34.124  75.513  1.00 62.15           O  
ATOM   4104  CB  ALA B 183       8.795  36.339  73.174  1.00 62.15           C  
ATOM   4105  N   ILE B 184      10.135  34.741  75.377  1.00 66.66           N  
ATOM   4106  CA  ILE B 184      10.596  33.434  75.766  1.00 66.66           C  
ATOM   4107  C   ILE B 184      10.039  33.106  77.120  1.00 66.66           C  
ATOM   4108  O   ILE B 184       9.443  32.050  77.321  1.00 66.66           O  
ATOM   4109  CB  ILE B 184      12.089  33.357  75.826  1.00 66.66           C  
ATOM   4110  CG1 ILE B 184      12.670  33.670  74.436  1.00 66.66           C  
ATOM   4111  CG2 ILE B 184      12.474  31.966  76.357  1.00 66.66           C  
ATOM   4112  CD1 ILE B 184      14.175  33.930  74.439  1.00 66.66           C  
ATOM   4113  N   LEU B 185      10.116  34.080  78.042  1.00100.08           N  
ATOM   4114  CA  LEU B 185       9.742  33.965  79.420  1.00100.08           C  
ATOM   4115  C   LEU B 185       8.298  33.543  79.487  1.00100.08           C  
ATOM   4116  O   LEU B 185       7.817  33.091  80.520  1.00100.08           O  
ATOM   4117  CB  LEU B 185       9.879  35.307  80.156  1.00100.08           C  
ATOM   4118  CG  LEU B 185      11.308  35.883  80.106  1.00100.08           C  
ATOM   4119  CD1 LEU B 185      11.398  37.222  80.853  1.00100.08           C  
ATOM   4120  CD2 LEU B 185      12.346  34.863  80.598  1.00100.08           C  
ATOM   4121  N   ALA B 186       7.549  33.785  78.403  1.00 96.77           N  
ATOM   4122  CA  ALA B 186       6.150  33.471  78.229  1.00 96.77           C  
ATOM   4123  C   ALA B 186       5.871  31.992  78.163  1.00 96.77           C  
ATOM   4124  O   ALA B 186       4.726  31.565  78.316  1.00 96.77           O  
ATOM   4125  CB  ALA B 186       5.553  34.113  76.968  1.00 96.77           C  
ATOM   4126  N   THR B 187       6.888  31.189  77.812  1.00160.37           N  
ATOM   4127  CA  THR B 187       6.821  29.764  77.625  1.00160.37           C  
ATOM   4128  C   THR B 187       6.453  29.108  78.918  1.00160.37           C  
ATOM   4129  O   THR B 187       5.950  27.986  78.933  1.00160.37           O  
ATOM   4130  CB  THR B 187       8.167  29.222  77.251  1.00160.37           C  
ATOM   4131  CG2 THR B 187       8.065  27.707  77.078  1.00160.37           C  
ATOM   4132  OG1 THR B 187       8.629  29.827  76.056  1.00160.37           O  
ATOM   4133  N   ASP B 188       6.780  29.760  80.046  1.00 93.27           N  
ATOM   4134  CA  ASP B 188       6.475  29.209  81.331  1.00 93.27           C  
ATOM   4135  C   ASP B 188       4.988  29.258  81.511  1.00 93.27           C  
ATOM   4136  O   ASP B 188       4.428  30.296  81.857  1.00 93.27           O  
ATOM   4137  CB  ASP B 188       7.111  30.017  82.475  1.00 93.27           C  
ATOM   4138  CG  ASP B 188       6.992  29.220  83.764  1.00 93.27           C  
ATOM   4139  OD1 ASP B 188       7.530  28.083  83.807  1.00 93.27           O  
ATOM   4140  OD2 ASP B 188       6.351  29.736  84.718  1.00 93.27           O1-
ATOM   4141  N   LEU B 189       4.328  28.089  81.412  1.00138.85           N  
ATOM   4142  CA  LEU B 189       2.899  27.988  81.406  1.00138.85           C  
ATOM   4143  C   LEU B 189       2.345  28.678  82.608  1.00138.85           C  
ATOM   4144  O   LEU B 189       1.235  29.187  82.552  1.00138.85           O  
ATOM   4145  CB  LEU B 189       2.387  26.536  81.449  1.00138.85           C  
ATOM   4146  CG  LEU B 189       2.730  25.708  80.194  1.00138.85           C  
ATOM   4147  CD1 LEU B 189       4.245  25.494  80.052  1.00138.85           C  
ATOM   4148  CD2 LEU B 189       1.935  24.392  80.161  1.00138.85           C  
ATOM   4149  N   ALA B 190       3.086  28.723  83.726  1.00 64.66           N  
ATOM   4150  CA  ALA B 190       2.571  29.326  84.923  1.00 64.66           C  
ATOM   4151  C   ALA B 190       2.173  30.756  84.662  1.00 64.66           C  
ATOM   4152  O   ALA B 190       1.080  31.168  85.045  1.00 64.66           O  
ATOM   4153  CB  ALA B 190       3.608  29.348  86.047  1.00 64.66           C  
ATOM   4154  N   LEU B 191       3.024  31.550  83.983  1.00197.65           N  
ATOM   4155  CA  LEU B 191       2.701  32.926  83.704  1.00197.65           C  
ATOM   4156  C   LEU B 191       1.490  32.913  82.851  1.00197.65           C  
ATOM   4157  O   LEU B 191       0.536  33.663  83.045  1.00197.65           O  
ATOM   4158  CB  LEU B 191       3.683  33.630  82.753  1.00197.65           C  
ATOM   4159  CG  LEU B 191       5.110  33.762  83.260  1.00197.65           C  
ATOM   4160  CD1 LEU B 191       5.955  34.656  82.335  1.00197.65           C  
ATOM   4161  CD2 LEU B 191       5.092  34.222  84.715  1.00197.65           C  
ATOM   4162  N   TYR B 192       1.525  32.003  81.877  1.00130.29           N  
ATOM   4163  CA  TYR B 192       0.537  31.834  80.866  1.00130.29           C  
ATOM   4164  C   TYR B 192      -0.780  31.577  81.524  1.00130.29           C  
ATOM   4165  O   TYR B 192      -1.811  32.006  81.015  1.00130.29           O  
ATOM   4166  CB  TYR B 192       0.928  30.649  79.953  1.00130.29           C  
ATOM   4167  CG  TYR B 192      -0.242  30.062  79.241  1.00130.29           C  
ATOM   4168  CD1 TYR B 192      -0.849  30.678  78.172  1.00130.29           C  
ATOM   4169  CD2 TYR B 192      -0.707  28.835  79.654  1.00130.29           C  
ATOM   4170  CE1 TYR B 192      -1.922  30.076  77.552  1.00130.29           C  
ATOM   4171  CE2 TYR B 192      -1.776  28.231  79.039  1.00130.29           C  
ATOM   4172  CZ  TYR B 192      -2.389  28.856  77.984  1.00130.29           C  
ATOM   4173  OH  TYR B 192      -3.489  28.244  77.346  1.00130.29           O  
ATOM   4174  N   ILE B 193      -0.801  30.785  82.609  1.00180.64           N  
ATOM   4175  CA  ILE B 193      -1.991  30.526  83.359  1.00180.64           C  
ATOM   4176  C   ILE B 193      -2.346  31.689  84.216  1.00180.64           C  
ATOM   4177  O   ILE B 193      -3.519  32.019  84.381  1.00180.64           O  
ATOM   4178  CB  ILE B 193      -1.950  29.234  84.139  1.00180.64           C  
ATOM   4179  CG1 ILE B 193      -0.808  29.183  85.163  1.00180.64           C  
ATOM   4180  CG2 ILE B 193      -1.906  28.089  83.114  1.00180.64           C  
ATOM   4181  CD1 ILE B 193      -1.046  30.035  86.406  1.00180.64           C  
ATOM   4182  N   LYS B 194      -1.336  32.346  84.809  1.00129.40           N  
ATOM   4183  CA  LYS B 194      -1.679  33.418  85.681  1.00129.40           C  
ATOM   4184  C   LYS B 194      -2.372  34.472  84.873  1.00129.40           C  
ATOM   4185  O   LYS B 194      -3.311  35.082  85.365  1.00129.40           O  
ATOM   4186  CB  LYS B 194      -0.476  34.083  86.382  1.00129.40           C  
ATOM   4187  CG  LYS B 194       0.381  34.984  85.489  1.00129.40           C  
ATOM   4188  CD  LYS B 194       1.296  35.924  86.282  1.00129.40           C  
ATOM   4189  CE  LYS B 194       2.028  36.958  85.423  1.00129.40           C  
ATOM   4190  NZ  LYS B 194       3.056  36.298  84.587  1.00129.40           N1+
ATOM   4191  N   ARG B 195      -1.859  34.772  83.663  1.00192.49           N  
ATOM   4192  CA  ARG B 195      -2.336  35.803  82.775  1.00192.49           C  
ATOM   4193  C   ARG B 195      -3.533  35.536  81.899  1.00192.49           C  
ATOM   4194  O   ARG B 195      -4.492  36.302  81.928  1.00192.49           O  
ATOM   4195  CB  ARG B 195      -1.203  36.313  81.879  1.00192.49           C  
ATOM   4196  CG  ARG B 195      -0.067  36.888  82.725  1.00192.49           C  
ATOM   4197  CD  ARG B 195       0.919  37.766  81.957  1.00192.49           C  
ATOM   4198  NE  ARG B 195       1.775  36.888  81.117  1.00192.49           N  
ATOM   4199  CZ  ARG B 195       2.656  37.449  80.239  1.00192.49           C  
ATOM   4200  NH1 ARG B 195       2.682  38.804  80.071  1.00192.49           N1+
ATOM   4201  NH2 ARG B 195       3.518  36.656  79.539  1.00192.49           N  
ATOM   4202  N   ARG B 196      -3.569  34.390  81.188  1.00139.21           N  
ATOM   4203  CA  ARG B 196      -4.467  34.132  80.093  1.00139.21           C  
ATOM   4204  C   ARG B 196      -5.883  34.342  80.490  1.00139.21           C  
ATOM   4205  O   ARG B 196      -6.688  34.741  79.653  1.00139.21           O  
ATOM   4206  CB  ARG B 196      -4.333  32.711  79.538  1.00139.21           C  
ATOM   4207  CG  ARG B 196      -4.632  31.621  80.562  1.00139.21           C  
ATOM   4208  CD  ARG B 196      -4.409  30.234  79.972  1.00139.21           C  
ATOM   4209  NE  ARG B 196      -4.880  29.225  80.954  1.00139.21           N  
ATOM   4210  CZ  ARG B 196      -5.417  28.069  80.474  1.00139.21           C  
ATOM   4211  NH1 ARG B 196      -5.537  27.886  79.126  1.00139.21           N1+
ATOM   4212  NH2 ARG B 196      -5.832  27.095  81.331  1.00139.21           N  
ATOM   4213  N   GLY B 197      -6.219  34.133  81.771  1.00 55.83           N  
ATOM   4214  CA  GLY B 197      -7.577  34.202  82.225  1.00 55.83           C  
ATOM   4215  C   GLY B 197      -8.191  35.503  81.775  1.00 55.83           C  
ATOM   4216  O   GLY B 197      -9.386  35.540  81.497  1.00 55.83           O  
ATOM   4217  N   GLU B 198      -7.415  36.606  81.751  1.00 72.20           N  
ATOM   4218  CA  GLU B 198      -7.857  37.904  81.293  1.00 72.20           C  
ATOM   4219  C   GLU B 198      -8.012  37.971  79.790  1.00 72.20           C  
ATOM   4220  O   GLU B 198      -9.036  38.418  79.279  1.00 72.20           O  
ATOM   4221  CB  GLU B 198      -6.867  39.020  81.674  1.00 72.20           C  
ATOM   4222  CG  GLU B 198      -7.298  40.412  81.209  1.00 72.20           C  
ATOM   4223  CD  GLU B 198      -6.233  41.405  81.656  1.00 72.20           C  
ATOM   4224  OE1 GLU B 198      -5.040  41.184  81.320  1.00 72.20           O  
ATOM   4225  OE2 GLU B 198      -6.600  42.397  82.342  1.00 72.20           O1-
ATOM   4226  N   PHE B 199      -7.001  37.473  79.054  1.00114.24           N  
ATOM   4227  CA  PHE B 199      -6.854  37.478  77.622  1.00114.24           C  
ATOM   4228  C   PHE B 199      -7.971  36.655  77.084  1.00114.24           C  
ATOM   4229  O   PHE B 199      -8.229  36.610  75.885  1.00114.24           O  
ATOM   4230  CB  PHE B 199      -5.517  36.847  77.189  1.00114.24           C  
ATOM   4231  CG  PHE B 199      -5.434  36.787  75.702  1.00114.24           C  
ATOM   4232  CD1 PHE B 199      -5.012  37.869  74.963  1.00114.24           C  
ATOM   4233  CD2 PHE B 199      -5.768  35.624  75.044  1.00114.24           C  
ATOM   4234  CE1 PHE B 199      -4.936  37.790  73.592  1.00114.24           C  
ATOM   4235  CE2 PHE B 199      -5.694  35.541  73.673  1.00114.24           C  
ATOM   4236  CZ  PHE B 199      -5.278  36.627  72.944  1.00114.24           C  
ATOM   4237  N   PHE B 200      -8.531  35.836  77.973  1.00164.53           N  
ATOM   4238  CA  PHE B 200      -9.657  34.988  77.766  1.00164.53           C  
ATOM   4239  C   PHE B 200     -10.952  35.746  77.763  1.00164.53           C  
ATOM   4240  O   PHE B 200     -11.961  35.174  77.374  1.00164.53           O  
ATOM   4241  CB  PHE B 200      -9.679  33.812  78.753  1.00164.53           C  
ATOM   4242  CG  PHE B 200      -8.780  32.773  78.155  1.00164.53           C  
ATOM   4243  CD1 PHE B 200      -7.541  33.099  77.653  1.00164.53           C  
ATOM   4244  CD2 PHE B 200      -9.164  31.451  78.121  1.00164.53           C  
ATOM   4245  CE1 PHE B 200      -6.711  32.146  77.110  1.00164.53           C  
ATOM   4246  CE2 PHE B 200      -8.340  30.490  77.582  1.00164.53           C  
ATOM   4247  CZ  PHE B 200      -7.112  30.833  77.071  1.00164.53           C  
ATOM   4248  N   GLU B 201     -11.006  36.937  78.398  1.00156.32           N  
ATOM   4249  CA  GLU B 201     -12.144  37.821  78.455  1.00156.32           C  
ATOM   4250  C   GLU B 201     -12.251  38.763  77.296  1.00156.32           C  
ATOM   4251  O   GLU B 201     -13.355  39.111  76.887  1.00156.32           O  
ATOM   4252  CB  GLU B 201     -12.150  38.669  79.731  1.00156.32           C  
ATOM   4253  CG  GLU B 201     -12.269  37.803  80.984  1.00156.32           C  
ATOM   4254  CD  GLU B 201     -13.503  36.934  80.810  1.00156.32           C  
ATOM   4255  OE1 GLU B 201     -14.618  37.419  81.139  1.00156.32           O  
ATOM   4256  OE2 GLU B 201     -13.350  35.775  80.336  1.00156.32           O1-
ATOM   4257  N   LEU B 202     -11.114  39.225  76.743  1.00 76.98           N  
ATOM   4258  CA  LEU B 202     -11.125  40.222  75.716  1.00 76.98           C  
ATOM   4259  C   LEU B 202     -11.933  39.654  74.610  1.00 76.98           C  
ATOM   4260  O   LEU B 202     -12.553  40.374  73.837  1.00 76.98           O  
ATOM   4261  CB  LEU B 202      -9.717  40.527  75.169  1.00 76.98           C  
ATOM   4262  CG  LEU B 202      -8.790  41.192  76.204  1.00 76.98           C  
ATOM   4263  CD1 LEU B 202      -7.397  41.483  75.622  1.00 76.98           C  
ATOM   4264  CD2 LEU B 202      -9.449  42.444  76.805  1.00 76.98           C  
ATOM   4265  N   ILE B 203     -11.846  38.330  74.462  1.00 93.92           N  
ATOM   4266  CA  ILE B 203     -12.613  37.587  73.518  1.00 93.92           C  
ATOM   4267  C   ILE B 203     -14.050  37.454  73.939  1.00 93.92           C  
ATOM   4268  O   ILE B 203     -14.958  37.697  73.147  1.00 93.92           O  
ATOM   4269  CB  ILE B 203     -11.984  36.257  73.285  1.00 93.92           C  
ATOM   4270  CG1 ILE B 203     -10.581  36.546  72.722  1.00 93.92           C  
ATOM   4271  CG2 ILE B 203     -12.880  35.423  72.352  1.00 93.92           C  
ATOM   4272  CD1 ILE B 203      -9.607  35.379  72.747  1.00 93.92           C  
ATOM   4273  N   ARG B 204     -14.309  37.089  75.210  1.00173.79           N  
ATOM   4274  CA  ARG B 204     -15.665  36.876  75.637  1.00173.79           C  
ATOM   4275  C   ARG B 204     -16.410  38.163  75.489  1.00173.79           C  
ATOM   4276  O   ARG B 204     -17.526  38.198  74.980  1.00173.79           O  
ATOM   4277  CB  ARG B 204     -15.773  36.459  77.114  1.00173.79           C  
ATOM   4278  CG  ARG B 204     -15.241  35.054  77.401  1.00173.79           C  
ATOM   4279  CD  ARG B 204     -15.447  34.607  78.850  1.00173.79           C  
ATOM   4280  NE  ARG B 204     -16.888  34.807  79.177  1.00173.79           N  
ATOM   4281  CZ  ARG B 204     -17.809  33.860  78.835  1.00173.79           C  
ATOM   4282  NH1 ARG B 204     -17.416  32.726  78.187  1.00173.79           N1+
ATOM   4283  NH2 ARG B 204     -19.128  34.055  79.132  1.00173.79           N  
ATOM   4284  N   LYS B 205     -15.784  39.243  75.980  1.00185.47           N  
ATOM   4285  CA  LYS B 205     -16.190  40.615  75.988  1.00185.47           C  
ATOM   4286  C   LYS B 205     -16.053  41.186  74.612  1.00185.47           C  
ATOM   4287  O   LYS B 205     -16.664  42.204  74.307  1.00185.47           O  
ATOM   4288  CB  LYS B 205     -15.322  41.453  76.937  1.00185.47           C  
ATOM   4289  CG  LYS B 205     -15.451  41.017  78.396  1.00185.47           C  
ATOM   4290  CD  LYS B 205     -16.861  41.198  78.957  1.00185.47           C  
ATOM   4291  CE  LYS B 205     -17.203  42.657  79.265  1.00185.47           C  
ATOM   4292  NZ  LYS B 205     -16.526  43.086  80.509  1.00185.47           N1+
ATOM   4293  N   ASN B 206     -15.165  40.592  73.792  1.00149.50           N  
ATOM   4294  CA  ASN B 206     -14.839  40.970  72.442  1.00149.50           C  
ATOM   4295  C   ASN B 206     -14.278  42.358  72.419  1.00149.50           C  
ATOM   4296  O   ASN B 206     -14.073  42.954  71.367  1.00149.50           O  
ATOM   4297  CB  ASN B 206     -15.961  40.779  71.388  1.00149.50           C  
ATOM   4298  CG  ASN B 206     -17.209  41.590  71.704  1.00149.50           C  
ATOM   4299  ND2 ASN B 206     -17.081  42.943  71.687  1.00149.50           N  
ATOM   4300  OD1 ASN B 206     -18.272  41.029  71.965  1.00149.50           O  
ATOM   4301  N   GLN B 207     -13.902  42.845  73.610  1.00134.89           N  
ATOM   4302  CA  GLN B 207     -13.300  44.115  73.876  1.00134.89           C  
ATOM   4303  C   GLN B 207     -11.943  44.113  73.238  1.00134.89           C  
ATOM   4304  O   GLN B 207     -11.298  45.149  73.111  1.00134.89           O  
ATOM   4305  CB  GLN B 207     -13.187  44.382  75.385  1.00134.89           C  
ATOM   4306  CG  GLN B 207     -12.364  43.337  76.136  1.00134.89           C  
ATOM   4307  CD  GLN B 207     -12.562  43.577  77.625  1.00134.89           C  
ATOM   4308  NE2 GLN B 207     -11.813  42.817  78.468  1.00134.89           N  
ATOM   4309  OE1 GLN B 207     -13.369  44.413  78.029  1.00134.89           O  
ATOM   4310  N   PHE B 208     -11.466  42.915  72.866  1.00121.61           N  
ATOM   4311  CA  PHE B 208     -10.169  42.610  72.316  1.00121.61           C  
ATOM   4312  C   PHE B 208      -9.660  43.721  71.434  1.00121.61           C  
ATOM   4313  O   PHE B 208     -10.421  44.375  70.722  1.00121.61           O  
ATOM   4314  CB  PHE B 208     -10.234  41.307  71.491  1.00121.61           C  
ATOM   4315  CG  PHE B 208      -8.880  40.734  71.250  1.00121.61           C  
ATOM   4316  CD1 PHE B 208      -8.263  40.003  72.238  1.00121.61           C  
ATOM   4317  CD2 PHE B 208      -8.242  40.891  70.041  1.00121.61           C  
ATOM   4318  CE1 PHE B 208      -7.019  39.454  72.035  1.00121.61           C  
ATOM   4319  CE2 PHE B 208      -6.997  40.344  69.833  1.00121.61           C  
ATOM   4320  CZ  PHE B 208      -6.382  39.626  70.831  1.00121.61           C  
ATOM   4321  N   ASN B 209      -8.338  44.001  71.519  1.00 89.58           N  
ATOM   4322  CA  ASN B 209      -7.711  45.027  70.723  1.00 89.58           C  
ATOM   4323  C   ASN B 209      -6.220  44.808  70.718  1.00 89.58           C  
ATOM   4324  O   ASN B 209      -5.593  44.710  71.770  1.00 89.58           O  
ATOM   4325  CB  ASN B 209      -7.954  46.434  71.296  1.00 89.58           C  
ATOM   4326  CG  ASN B 209      -7.268  47.461  70.410  1.00 89.58           C  
ATOM   4327  ND2 ASN B 209      -6.944  48.641  71.005  1.00 89.58           N  
ATOM   4328  OD1 ASN B 209      -7.016  47.222  69.232  1.00 89.58           O  
ATOM   4329  N   LEU B 210      -5.622  44.685  69.514  1.00 87.15           N  
ATOM   4330  CA  LEU B 210      -4.203  44.531  69.308  1.00 87.15           C  
ATOM   4331  C   LEU B 210      -3.475  45.836  69.458  1.00 87.15           C  
ATOM   4332  O   LEU B 210      -2.292  45.858  69.789  1.00 87.15           O  
ATOM   4333  CB  LEU B 210      -3.855  43.949  67.928  1.00 87.15           C  
ATOM   4334  CG  LEU B 210      -4.388  42.516  67.727  1.00 87.15           C  
ATOM   4335  CD1 LEU B 210      -3.878  41.909  66.412  1.00 87.15           C  
ATOM   4336  CD2 LEU B 210      -4.092  41.628  68.946  1.00 87.15           C  
ATOM   4337  N   GLU B 211      -4.150  46.964  69.174  1.00102.44           N  
ATOM   4338  CA  GLU B 211      -3.502  48.247  69.186  1.00102.44           C  
ATOM   4339  C   GLU B 211      -2.939  48.501  70.547  1.00102.44           C  
ATOM   4340  O   GLU B 211      -1.855  49.069  70.675  1.00102.44           O  
ATOM   4341  CB  GLU B 211      -4.463  49.409  68.877  1.00102.44           C  
ATOM   4342  CG  GLU B 211      -4.926  49.446  67.422  1.00102.44           C  
ATOM   4343  CD  GLU B 211      -3.744  49.907  66.584  1.00102.44           C  
ATOM   4344  OE1 GLU B 211      -2.753  50.401  67.183  1.00102.44           O  
ATOM   4345  OE2 GLU B 211      -3.818  49.769  65.335  1.00102.44           O1-
ATOM   4346  N   ASP B 212      -3.667  48.088  71.601  1.00 55.56           N  
ATOM   4347  CA  ASP B 212      -3.236  48.312  72.951  1.00 55.56           C  
ATOM   4348  C   ASP B 212      -2.058  47.421  73.228  1.00 55.56           C  
ATOM   4349  O   ASP B 212      -2.131  46.198  73.117  1.00 55.56           O  
ATOM   4350  CB  ASP B 212      -4.353  48.005  73.966  1.00 55.56           C  
ATOM   4351  CG  ASP B 212      -3.929  48.439  75.362  1.00 55.56           C  
ATOM   4352  OD1 ASP B 212      -2.832  48.015  75.812  1.00 55.56           O  
ATOM   4353  OD2 ASP B 212      -4.701  49.206  75.997  1.00 55.56           O1-
ATOM   4354  N   PRO B 213      -0.964  48.040  73.582  1.00154.74           N  
ATOM   4355  CA  PRO B 213       0.285  47.364  73.820  1.00154.74           C  
ATOM   4356  C   PRO B 213       0.210  46.207  74.776  1.00154.74           C  
ATOM   4357  O   PRO B 213       0.706  45.136  74.431  1.00154.74           O  
ATOM   4358  CB  PRO B 213       1.244  48.447  74.314  1.00154.74           C  
ATOM   4359  CG  PRO B 213       0.309  49.478  74.973  1.00154.74           C  
ATOM   4360  CD  PRO B 213      -0.989  49.375  74.157  1.00154.74           C  
ATOM   4361  N   HIS B 214      -0.429  46.365  75.952  1.00 56.49           N  
ATOM   4362  CA  HIS B 214      -0.430  45.297  76.914  1.00 56.49           C  
ATOM   4363  C   HIS B 214      -1.076  44.114  76.281  1.00 56.49           C  
ATOM   4364  O   HIS B 214      -0.613  42.983  76.413  1.00 56.49           O  
ATOM   4365  CB  HIS B 214      -1.237  45.615  78.182  1.00 56.49           C  
ATOM   4366  CG  HIS B 214      -1.143  44.531  79.217  1.00 56.49           C  
ATOM   4367  CD2 HIS B 214      -0.381  43.403  79.243  1.00 56.49           C  
ATOM   4368  ND1 HIS B 214      -1.862  44.523  80.391  1.00 56.49           N  
ATOM   4369  CE1 HIS B 214      -1.503  43.401  81.064  1.00 56.49           C  
ATOM   4370  NE2 HIS B 214      -0.606  42.689  80.406  1.00 56.49           N  
ATOM   4371  N   GLN B 215      -2.172  44.358  75.553  1.00 54.14           N  
ATOM   4372  CA  GLN B 215      -2.893  43.306  74.910  1.00 54.14           C  
ATOM   4373  C   GLN B 215      -1.982  42.687  73.910  1.00 54.14           C  
ATOM   4374  O   GLN B 215      -2.035  41.483  73.664  1.00 54.14           O  
ATOM   4375  CB  GLN B 215      -4.152  43.834  74.207  1.00 54.14           C  
ATOM   4376  CG  GLN B 215      -5.134  44.449  75.210  1.00 54.14           C  
ATOM   4377  CD  GLN B 215      -6.351  44.977  74.469  1.00 54.14           C  
ATOM   4378  NE2 GLN B 215      -6.611  46.305  74.607  1.00 54.14           N  
ATOM   4379  OE1 GLN B 215      -7.055  44.231  73.792  1.00 54.14           O  
ATOM   4380  N   LYS B 216      -1.110  43.504  73.298  1.00 93.33           N  
ATOM   4381  CA  LYS B 216      -0.202  42.967  72.336  1.00 93.33           C  
ATOM   4382  C   LYS B 216       0.645  41.967  73.053  1.00 93.33           C  
ATOM   4383  O   LYS B 216       1.062  40.968  72.466  1.00 93.33           O  
ATOM   4384  CB  LYS B 216       0.721  44.024  71.709  1.00 93.33           C  
ATOM   4385  CG  LYS B 216       1.448  43.500  70.472  1.00 93.33           C  
ATOM   4386  CD  LYS B 216       0.519  43.231  69.286  1.00 93.33           C  
ATOM   4387  CE  LYS B 216       1.247  42.659  68.069  1.00 93.33           C  
ATOM   4388  NZ  LYS B 216       0.375  42.709  66.875  1.00 93.33           N1+
ATOM   4389  N   GLU B 217       0.981  42.229  74.333  1.00133.84           N  
ATOM   4390  CA  GLU B 217       1.778  41.246  74.999  1.00133.84           C  
ATOM   4391  C   GLU B 217       0.994  40.005  75.311  1.00133.84           C  
ATOM   4392  O   GLU B 217       1.448  38.910  74.996  1.00133.84           O  
ATOM   4393  CB  GLU B 217       2.544  41.721  76.251  1.00133.84           C  
ATOM   4394  CG  GLU B 217       1.730  42.068  77.490  1.00133.84           C  
ATOM   4395  CD  GLU B 217       2.742  42.399  78.580  1.00133.84           C  
ATOM   4396  OE1 GLU B 217       3.863  42.851  78.227  1.00133.84           O  
ATOM   4397  OE2 GLU B 217       2.411  42.194  79.779  1.00133.84           O1-
ATOM   4398  N   LEU B 218      -0.233  40.122  75.865  1.00123.14           N  
ATOM   4399  CA  LEU B 218      -0.952  38.930  76.238  1.00123.14           C  
ATOM   4400  C   LEU B 218      -1.173  38.117  75.008  1.00123.14           C  
ATOM   4401  O   LEU B 218      -1.119  36.889  75.055  1.00123.14           O  
ATOM   4402  CB  LEU B 218      -2.351  39.144  76.846  1.00123.14           C  
ATOM   4403  CG  LEU B 218      -2.388  39.900  78.186  1.00123.14           C  
ATOM   4404  CD1 LEU B 218      -1.436  39.283  79.223  1.00123.14           C  
ATOM   4405  CD2 LEU B 218      -2.220  41.407  77.984  1.00123.14           C  
ATOM   4406  N   PHE B 219      -1.464  38.783  73.875  1.00 86.22           N  
ATOM   4407  CA  PHE B 219      -1.692  38.059  72.662  1.00 86.22           C  
ATOM   4408  C   PHE B 219      -0.460  37.315  72.266  1.00 86.22           C  
ATOM   4409  O   PHE B 219      -0.461  36.087  72.218  1.00 86.22           O  
ATOM   4410  CB  PHE B 219      -2.069  38.991  71.494  1.00 86.22           C  
ATOM   4411  CG  PHE B 219      -1.977  38.217  70.223  1.00 86.22           C  
ATOM   4412  CD1 PHE B 219      -2.891  37.234  69.923  1.00 86.22           C  
ATOM   4413  CD2 PHE B 219      -0.979  38.495  69.315  1.00 86.22           C  
ATOM   4414  CE1 PHE B 219      -2.799  36.529  68.745  1.00 86.22           C  
ATOM   4415  CE2 PHE B 219      -0.881  37.795  68.136  1.00 86.22           C  
ATOM   4416  CZ  PHE B 219      -1.793  36.808  67.850  1.00 86.22           C  
ATOM   4417  N   LEU B 220       0.666  38.031  72.089  1.00 79.66           N  
ATOM   4418  CA  LEU B 220       1.845  37.389  71.579  1.00 79.66           C  
ATOM   4419  C   LEU B 220       2.256  36.280  72.487  1.00 79.66           C  
ATOM   4420  O   LEU B 220       2.798  35.276  72.028  1.00 79.66           O  
ATOM   4421  CB  LEU B 220       3.053  38.323  71.387  1.00 79.66           C  
ATOM   4422  CG  LEU B 220       2.963  39.175  70.109  1.00 79.66           C  
ATOM   4423  CD1 LEU B 220       4.187  40.091  69.956  1.00 79.66           C  
ATOM   4424  CD2 LEU B 220       2.754  38.277  68.877  1.00 79.66           C  
ATOM   4425  N   ALA B 221       2.063  36.448  73.805  1.00 62.61           N  
ATOM   4426  CA  ALA B 221       2.428  35.400  74.717  1.00 62.61           C  
ATOM   4427  C   ALA B 221       1.569  34.192  74.495  1.00 62.61           C  
ATOM   4428  O   ALA B 221       2.059  33.092  74.245  1.00 62.61           O  
ATOM   4429  CB  ALA B 221       2.244  35.814  76.185  1.00 62.61           C  
ATOM   4430  N   MET B 222       0.247  34.404  74.453  1.00 96.55           N  
ATOM   4431  CA  MET B 222      -0.715  33.346  74.380  1.00 96.55           C  
ATOM   4432  C   MET B 222      -0.402  32.617  73.118  1.00 96.55           C  
ATOM   4433  O   MET B 222      -0.705  31.433  72.971  1.00 96.55           O  
ATOM   4434  CB  MET B 222      -2.142  33.910  74.293  1.00 96.55           C  
ATOM   4435  CG  MET B 222      -3.221  32.984  74.844  1.00 96.55           C  
ATOM   4436  SD  MET B 222      -3.091  32.763  76.642  1.00 96.55           S  
ATOM   4437  CE  MET B 222      -3.001  34.536  77.022  1.00 96.55           C  
ATOM   4438  N   LEU B 223       0.129  33.367  72.138  1.00 81.51           N  
ATOM   4439  CA  LEU B 223       0.566  32.860  70.872  1.00 81.51           C  
ATOM   4440  C   LEU B 223       1.791  32.003  71.008  1.00 81.51           C  
ATOM   4441  O   LEU B 223       1.881  30.937  70.403  1.00 81.51           O  
ATOM   4442  CB  LEU B 223       0.903  34.004  69.901  1.00 81.51           C  
ATOM   4443  CG  LEU B 223       1.563  33.541  68.591  1.00 81.51           C  
ATOM   4444  CD1 LEU B 223       0.694  32.510  67.859  1.00 81.51           C  
ATOM   4445  CD2 LEU B 223       1.924  34.745  67.703  1.00 81.51           C  
ATOM   4446  N   MET B 224       2.777  32.449  71.808  1.00 77.85           N  
ATOM   4447  CA  MET B 224       4.023  31.739  71.916  1.00 77.85           C  
ATOM   4448  C   MET B 224       3.790  30.375  72.492  1.00 77.85           C  
ATOM   4449  O   MET B 224       4.343  29.387  72.010  1.00 77.85           O  
ATOM   4450  CB  MET B 224       5.038  32.469  72.809  1.00 77.85           C  
ATOM   4451  CG  MET B 224       5.512  33.798  72.215  1.00 77.85           C  
ATOM   4452  SD  MET B 224       6.533  33.627  70.722  1.00 77.85           S  
ATOM   4453  CE  MET B 224       8.068  33.268  71.622  1.00 77.85           C  
ATOM   4454  N   THR B 225       2.959  30.278  73.544  1.00 52.09           N  
ATOM   4455  CA  THR B 225       2.708  29.014  74.176  1.00 52.09           C  
ATOM   4456  C   THR B 225       1.949  28.135  73.237  1.00 52.09           C  
ATOM   4457  O   THR B 225       2.217  26.936  73.151  1.00 52.09           O  
ATOM   4458  CB  THR B 225       1.905  29.134  75.441  1.00 52.09           C  
ATOM   4459  CG2 THR B 225       2.667  30.040  76.422  1.00 52.09           C  
ATOM   4460  OG1 THR B 225       0.622  29.676  75.169  1.00 52.09           O  
ATOM   4461  N   ALA B 226       1.006  28.726  72.478  1.00 52.25           N  
ATOM   4462  CA  ALA B 226       0.170  27.962  71.604  1.00 52.25           C  
ATOM   4463  C   ALA B 226       1.079  27.207  70.683  1.00 52.25           C  
ATOM   4464  O   ALA B 226       0.826  26.043  70.385  1.00 52.25           O  
ATOM   4465  CB  ALA B 226      -0.754  28.837  70.740  1.00 52.25           C  
ATOM   4466  N   CYS B 227       2.152  27.867  70.208  1.00 59.75           N  
ATOM   4467  CA  CYS B 227       3.155  27.280  69.361  1.00 59.75           C  
ATOM   4468  C   CYS B 227       4.008  26.313  70.128  1.00 59.75           C  
ATOM   4469  O   CYS B 227       4.454  25.304  69.586  1.00 59.75           O  
ATOM   4470  CB  CYS B 227       4.096  28.331  68.748  1.00 59.75           C  
ATOM   4471  SG  CYS B 227       3.223  29.490  67.653  1.00 59.75           S  
ATOM   4472  N   ASP B 228       4.281  26.604  71.413  1.00 77.20           N  
ATOM   4473  CA  ASP B 228       5.150  25.749  72.173  1.00 77.20           C  
ATOM   4474  C   ASP B 228       4.520  24.386  72.194  1.00 77.20           C  
ATOM   4475  O   ASP B 228       5.151  23.367  71.923  1.00 77.20           O  
ATOM   4476  CB  ASP B 228       5.306  26.244  73.621  1.00 77.20           C  
ATOM   4477  CG  ASP B 228       6.476  25.499  74.227  1.00 77.20           C  
ATOM   4478  OD1 ASP B 228       6.885  24.479  73.617  1.00 77.20           O  
ATOM   4479  OD2 ASP B 228       6.982  25.930  75.297  1.00 77.20           O1-
ATOM   4480  N   LEU B 229       3.211  24.374  72.464  1.00123.05           N  
ATOM   4481  CA  LEU B 229       2.325  23.251  72.568  1.00123.05           C  
ATOM   4482  C   LEU B 229       2.104  22.656  71.219  1.00123.05           C  
ATOM   4483  O   LEU B 229       1.415  21.645  71.109  1.00123.05           O  
ATOM   4484  CB  LEU B 229       0.936  23.669  73.077  1.00123.05           C  
ATOM   4485  CG  LEU B 229       0.929  24.207  74.516  1.00123.05           C  
ATOM   4486  CD1 LEU B 229      -0.459  24.724  74.902  1.00123.05           C  
ATOM   4487  CD2 LEU B 229       1.438  23.152  75.505  1.00123.05           C  
ATOM   4488  N   SER B 230       2.639  23.288  70.158  1.00175.07           N  
ATOM   4489  CA  SER B 230       2.250  22.983  68.811  1.00175.07           C  
ATOM   4490  C   SER B 230       2.133  21.526  68.472  1.00175.07           C  
ATOM   4491  O   SER B 230       1.227  21.161  67.725  1.00175.07           O  
ATOM   4492  CB  SER B 230       3.029  23.757  67.771  1.00175.07           C  
ATOM   4493  OG  SER B 230       2.474  25.057  67.826  1.00175.07           O  
ATOM   4494  N   ALA B 231       2.971  20.650  69.039  1.00 83.35           N  
ATOM   4495  CA  ALA B 231       2.911  19.235  68.773  1.00 83.35           C  
ATOM   4496  C   ALA B 231       1.599  18.629  69.214  1.00 83.35           C  
ATOM   4497  O   ALA B 231       1.228  17.557  68.742  1.00 83.35           O  
ATOM   4498  CB  ALA B 231       4.036  18.452  69.471  1.00 83.35           C  
ATOM   4499  N   ILE B 232       0.909  19.236  70.199  1.00138.70           N  
ATOM   4500  CA  ILE B 232      -0.320  18.706  70.754  1.00138.70           C  
ATOM   4501  C   ILE B 232      -1.451  18.638  69.758  1.00138.70           C  
ATOM   4502  O   ILE B 232      -2.375  17.844  69.927  1.00138.70           O  
ATOM   4503  CB  ILE B 232      -0.819  19.452  71.961  1.00138.70           C  
ATOM   4504  CG1 ILE B 232      -1.983  18.678  72.614  1.00138.70           C  
ATOM   4505  CG2 ILE B 232      -1.191  20.881  71.532  1.00138.70           C  
ATOM   4506  CD1 ILE B 232      -1.584  17.315  73.184  1.00138.70           C  
ATOM   4507  N   THR B 233      -1.498  19.580  68.802  1.00121.64           N  
ATOM   4508  CA  THR B 233      -2.484  19.700  67.754  1.00121.64           C  
ATOM   4509  C   THR B 233      -2.177  18.858  66.541  1.00121.64           C  
ATOM   4510  O   THR B 233      -2.910  18.922  65.556  1.00121.64           O  
ATOM   4511  CB  THR B 233      -2.665  21.115  67.290  1.00121.64           C  
ATOM   4512  CG2 THR B 233      -3.067  21.967  68.505  1.00121.64           C  
ATOM   4513  OG1 THR B 233      -1.466  21.612  66.717  1.00121.64           O  
ATOM   4514  N   LYS B 234      -1.023  18.170  66.503  1.00132.83           N  
ATOM   4515  CA  LYS B 234      -0.601  17.469  65.316  1.00132.83           C  
ATOM   4516  C   LYS B 234      -1.309  16.164  65.132  1.00132.83           C  
ATOM   4517  O   LYS B 234      -1.810  15.557  66.078  1.00132.83           O  
ATOM   4518  CB  LYS B 234       0.900  17.186  65.315  1.00132.83           C  
ATOM   4519  CG  LYS B 234       1.716  18.469  65.421  1.00132.83           C  
ATOM   4520  CD  LYS B 234       3.181  18.194  65.720  1.00132.83           C  
ATOM   4521  CE  LYS B 234       3.893  17.530  64.545  1.00132.83           C  
ATOM   4522  NZ  LYS B 234       5.210  17.019  64.978  1.00132.83           N1+
ATOM   4523  N   PRO B 235      -1.291  15.695  63.900  1.00103.53           N  
ATOM   4524  CA  PRO B 235      -1.977  14.490  63.534  1.00103.53           C  
ATOM   4525  C   PRO B 235      -1.510  13.400  64.424  1.00103.53           C  
ATOM   4526  O   PRO B 235      -0.337  13.394  64.791  1.00103.53           O  
ATOM   4527  CB  PRO B 235      -1.746  14.310  62.036  1.00103.53           C  
ATOM   4528  CG  PRO B 235      -1.574  15.761  61.537  1.00103.53           C  
ATOM   4529  CD  PRO B 235      -1.004  16.531  62.746  1.00103.53           C  
ATOM   4530  N   TRP B 236      -2.411  12.451  64.731  1.00112.18           N  
ATOM   4531  CA  TRP B 236      -2.199  11.486  65.762  1.00112.18           C  
ATOM   4532  C   TRP B 236      -0.871  10.830  65.548  1.00112.18           C  
ATOM   4533  O   TRP B 236      -0.164  10.576  66.521  1.00112.18           O  
ATOM   4534  CB  TRP B 236      -3.332  10.450  65.800  1.00112.18           C  
ATOM   4535  CG  TRP B 236      -3.302   9.522  66.985  1.00112.18           C  
ATOM   4536  CD1 TRP B 236      -3.038   8.187  67.050  1.00112.18           C  
ATOM   4537  CD2 TRP B 236      -3.548   9.959  68.329  1.00112.18           C  
ATOM   4538  CE2 TRP B 236      -3.442   8.837  69.150  1.00112.18           C  
ATOM   4539  CE3 TRP B 236      -3.836  11.195  68.837  1.00112.18           C  
ATOM   4540  NE1 TRP B 236      -3.137   7.754  68.351  1.00112.18           N  
ATOM   4541  CZ2 TRP B 236      -3.627   8.932  70.499  1.00112.18           C  
ATOM   4542  CZ3 TRP B 236      -4.022  11.287  70.199  1.00112.18           C  
ATOM   4543  CH2 TRP B 236      -3.921  10.177  71.012  1.00112.18           C  
ATOM   4544  N   PRO B 237      -0.474  10.537  64.345  1.00 94.96           N  
ATOM   4545  CA  PRO B 237       0.839   9.987  64.171  1.00 94.96           C  
ATOM   4546  C   PRO B 237       1.937  10.879  64.679  1.00 94.96           C  
ATOM   4547  O   PRO B 237       2.658  10.476  65.591  1.00 94.96           O  
ATOM   4548  CB  PRO B 237       0.933   9.625  62.693  1.00 94.96           C  
ATOM   4549  CG  PRO B 237      -0.528   9.313  62.310  1.00 94.96           C  
ATOM   4550  CD  PRO B 237      -1.377  10.166  63.268  1.00 94.96           C  
ATOM   4551  N   ILE B 238       2.051  12.119  64.160  1.00193.38           N  
ATOM   4552  CA  ILE B 238       3.118  12.967  64.613  1.00193.38           C  
ATOM   4553  C   ILE B 238       2.947  13.306  66.055  1.00193.38           C  
ATOM   4554  O   ILE B 238       3.935  13.442  66.760  1.00193.38           O  
ATOM   4555  CB  ILE B 238       3.394  14.219  63.829  1.00193.38           C  
ATOM   4556  CG1 ILE B 238       2.146  15.073  63.663  1.00193.38           C  
ATOM   4557  CG2 ILE B 238       4.030  13.807  62.499  1.00193.38           C  
ATOM   4558  CD1 ILE B 238       1.200  14.415  62.676  1.00193.38           C  
ATOM   4559  N   GLN B 239       1.703  13.494  66.531  1.00117.03           N  
ATOM   4560  CA  GLN B 239       1.491  13.873  67.904  1.00117.03           C  
ATOM   4561  C   GLN B 239       1.917  12.783  68.857  1.00117.03           C  
ATOM   4562  O   GLN B 239       2.669  13.025  69.802  1.00117.03           O  
ATOM   4563  CB  GLN B 239       0.001  14.167  68.165  1.00117.03           C  
ATOM   4564  CG  GLN B 239      -0.318  14.825  69.510  1.00117.03           C  
ATOM   4565  CD  GLN B 239      -0.546  13.768  70.579  1.00117.03           C  
ATOM   4566  NE2 GLN B 239      -0.422  14.182  71.869  1.00117.03           N  
ATOM   4567  OE1 GLN B 239      -0.844  12.613  70.285  1.00117.03           O  
ATOM   4568  N   GLN B 240       1.477  11.534  68.606  1.00 53.10           N  
ATOM   4569  CA  GLN B 240       1.746  10.424  69.482  1.00 53.10           C  
ATOM   4570  C   GLN B 240       3.216  10.173  69.512  1.00 53.10           C  
ATOM   4571  O   GLN B 240       3.788   9.874  70.560  1.00 53.10           O  
ATOM   4572  CB  GLN B 240       1.086   9.130  68.983  1.00 53.10           C  
ATOM   4573  CG  GLN B 240       1.401   7.901  69.833  1.00 53.10           C  
ATOM   4574  CD  GLN B 240       0.778   6.710  69.124  1.00 53.10           C  
ATOM   4575  NE2 GLN B 240       1.637   5.746  68.694  1.00 53.10           N  
ATOM   4576  OE1 GLN B 240      -0.437   6.645  68.942  1.00 53.10           O  
ATOM   4577  N   ARG B 241       3.871  10.316  68.349  1.00146.70           N  
ATOM   4578  CA  ARG B 241       5.269  10.038  68.242  1.00146.70           C  
ATOM   4579  C   ARG B 241       5.989  10.902  69.232  1.00146.70           C  
ATOM   4580  O   ARG B 241       6.971  10.459  69.818  1.00146.70           O  
ATOM   4581  CB  ARG B 241       5.822  10.340  66.834  1.00146.70           C  
ATOM   4582  CG  ARG B 241       7.329  10.111  66.672  1.00146.70           C  
ATOM   4583  CD  ARG B 241       7.817  10.223  65.226  1.00146.70           C  
ATOM   4584  NE  ARG B 241       6.998  11.248  64.511  1.00146.70           N  
ATOM   4585  CZ  ARG B 241       7.353  12.569  64.492  1.00146.70           C  
ATOM   4586  NH1 ARG B 241       8.405  13.023  65.228  1.00146.70           N1+
ATOM   4587  NH2 ARG B 241       6.657  13.451  63.719  1.00146.70           N  
ATOM   4588  N   ILE B 242       5.558  12.172  69.386  1.00121.28           N  
ATOM   4589  CA  ILE B 242       6.125  13.117  70.323  1.00121.28           C  
ATOM   4590  C   ILE B 242       5.817  12.854  71.775  1.00121.28           C  
ATOM   4591  O   ILE B 242       6.710  12.921  72.617  1.00121.28           O  
ATOM   4592  CB  ILE B 242       5.749  14.547  70.045  1.00121.28           C  
ATOM   4593  CG1 ILE B 242       6.577  15.119  68.878  1.00121.28           C  
ATOM   4594  CG2 ILE B 242       5.916  15.333  71.356  1.00121.28           C  
ATOM   4595  CD1 ILE B 242       6.335  14.472  67.518  1.00121.28           C  
ATOM   4596  N   ALA B 243       4.557  12.532  72.122  1.00 55.34           N  
ATOM   4597  CA  ALA B 243       4.151  12.376  73.498  1.00 55.34           C  
ATOM   4598  C   ALA B 243       4.989  11.309  74.122  1.00 55.34           C  
ATOM   4599  O   ALA B 243       5.268  11.334  75.320  1.00 55.34           O  
ATOM   4600  CB  ALA B 243       2.679  11.947  73.630  1.00 55.34           C  
ATOM   4601  N   GLU B 244       5.373  10.312  73.314  1.00 56.42           N  
ATOM   4602  CA  GLU B 244       6.191   9.229  73.763  1.00 56.42           C  
ATOM   4603  C   GLU B 244       7.508   9.787  74.180  1.00 56.42           C  
ATOM   4604  O   GLU B 244       8.124   9.270  75.106  1.00 56.42           O  
ATOM   4605  CB  GLU B 244       6.446   8.212  72.641  1.00 56.42           C  
ATOM   4606  CG  GLU B 244       5.183   7.447  72.238  1.00 56.42           C  
ATOM   4607  CD  GLU B 244       5.434   6.825  70.875  1.00 56.42           C  
ATOM   4608  OE1 GLU B 244       6.582   6.943  70.372  1.00 56.42           O  
ATOM   4609  OE2 GLU B 244       4.477   6.234  70.312  1.00 56.42           O1-
ATOM   4610  N   LEU B 245       8.000  10.808  73.449  1.00 65.15           N  
ATOM   4611  CA  LEU B 245       9.240  11.487  73.710  1.00 65.15           C  
ATOM   4612  C   LEU B 245       9.192  12.301  74.967  1.00 65.15           C  
ATOM   4613  O   LEU B 245      10.063  12.178  75.826  1.00 65.15           O  
ATOM   4614  CB  LEU B 245       9.589  12.486  72.602  1.00 65.15           C  
ATOM   4615  CG  LEU B 245       9.857  11.823  71.245  1.00 65.15           C  
ATOM   4616  CD1 LEU B 245      10.199  12.871  70.173  1.00 65.15           C  
ATOM   4617  CD2 LEU B 245      10.931  10.732  71.381  1.00 65.15           C  
ATOM   4618  N   VAL B 246       8.160  13.156  75.119  1.00105.99           N  
ATOM   4619  CA  VAL B 246       8.103  13.996  76.282  1.00105.99           C  
ATOM   4620  C   VAL B 246       7.924  13.090  77.449  1.00105.99           C  
ATOM   4621  O   VAL B 246       8.423  13.337  78.544  1.00105.99           O  
ATOM   4622  CB  VAL B 246       6.991  15.006  76.245  1.00105.99           C  
ATOM   4623  CG1 VAL B 246       5.647  14.279  76.390  1.00105.99           C  
ATOM   4624  CG2 VAL B 246       7.264  16.073  77.325  1.00105.99           C  
ATOM   4625  N   ALA B 247       7.186  11.995  77.228  1.00 43.34           N  
ATOM   4626  CA  ALA B 247       6.981  11.044  78.275  1.00 43.34           C  
ATOM   4627  C   ALA B 247       8.310  10.478  78.665  1.00 43.34           C  
ATOM   4628  O   ALA B 247       8.601  10.349  79.853  1.00 43.34           O  
ATOM   4629  CB  ALA B 247       6.076   9.877  77.848  1.00 43.34           C  
ATOM   4630  N   THR B 248       9.180  10.151  77.688  1.00148.63           N  
ATOM   4631  CA  THR B 248      10.425   9.577  78.105  1.00148.63           C  
ATOM   4632  C   THR B 248      11.188  10.566  78.926  1.00148.63           C  
ATOM   4633  O   THR B 248      11.796  10.186  79.924  1.00148.63           O  
ATOM   4634  CB  THR B 248      11.290   8.988  77.022  1.00148.63           C  
ATOM   4635  CG2 THR B 248      10.618   7.711  76.501  1.00148.63           C  
ATOM   4636  OG1 THR B 248      11.526   9.921  75.980  1.00148.63           O  
ATOM   4637  N   GLU B 249      11.198  11.860  78.554  1.00127.39           N  
ATOM   4638  CA  GLU B 249      11.948  12.723  79.416  1.00127.39           C  
ATOM   4639  C   GLU B 249      11.278  12.842  80.756  1.00127.39           C  
ATOM   4640  O   GLU B 249      11.958  12.777  81.777  1.00127.39           O  
ATOM   4641  CB  GLU B 249      12.329  14.117  78.854  1.00127.39           C  
ATOM   4642  CG  GLU B 249      11.211  15.137  78.656  1.00127.39           C  
ATOM   4643  CD  GLU B 249      11.903  16.466  78.359  1.00127.39           C  
ATOM   4644  OE1 GLU B 249      12.530  17.039  79.291  1.00127.39           O  
ATOM   4645  OE2 GLU B 249      11.820  16.919  77.189  1.00127.39           O1-
ATOM   4646  N   PHE B 250       9.937  12.959  80.835  1.00133.77           N  
ATOM   4647  CA  PHE B 250       9.383  13.070  82.155  1.00133.77           C  
ATOM   4648  C   PHE B 250       9.675  11.863  82.994  1.00133.77           C  
ATOM   4649  O   PHE B 250       9.794  11.996  84.211  1.00133.77           O  
ATOM   4650  CB  PHE B 250       7.890  13.389  82.284  1.00133.77           C  
ATOM   4651  CG  PHE B 250       7.799  14.861  82.498  1.00133.77           C  
ATOM   4652  CD1 PHE B 250       8.299  15.374  83.672  1.00133.77           C  
ATOM   4653  CD2 PHE B 250       7.273  15.718  81.564  1.00133.77           C  
ATOM   4654  CE1 PHE B 250       8.250  16.723  83.932  1.00133.77           C  
ATOM   4655  CE2 PHE B 250       7.220  17.062  81.821  1.00133.77           C  
ATOM   4656  CZ  PHE B 250       7.699  17.569  83.000  1.00133.77           C  
ATOM   4657  N   PHE B 251       9.724  10.649  82.408  1.00158.80           N  
ATOM   4658  CA  PHE B 251      10.016   9.496  83.224  1.00158.80           C  
ATOM   4659  C   PHE B 251      11.410   9.577  83.745  1.00158.80           C  
ATOM   4660  O   PHE B 251      11.665   9.355  84.925  1.00158.80           O  
ATOM   4661  CB  PHE B 251      10.092   8.119  82.521  1.00158.80           C  
ATOM   4662  CG  PHE B 251       8.814   7.654  81.920  1.00158.80           C  
ATOM   4663  CD1 PHE B 251       7.637   7.698  82.629  1.00158.80           C  
ATOM   4664  CD2 PHE B 251       8.819   7.089  80.664  1.00158.80           C  
ATOM   4665  CE1 PHE B 251       6.474   7.237  82.058  1.00158.80           C  
ATOM   4666  CE2 PHE B 251       7.656   6.627  80.097  1.00158.80           C  
ATOM   4667  CZ  PHE B 251       6.478   6.707  80.791  1.00158.80           C  
ATOM   4668  N   ASP B 252      12.364   9.871  82.852  1.00104.02           N  
ATOM   4669  CA  ASP B 252      13.733   9.796  83.242  1.00104.02           C  
ATOM   4670  C   ASP B 252      14.045  10.883  84.223  1.00104.02           C  
ATOM   4671  O   ASP B 252      15.018  10.801  84.964  1.00104.02           O  
ATOM   4672  CB  ASP B 252      14.702   9.702  82.053  1.00104.02           C  
ATOM   4673  CG  ASP B 252      14.384   8.341  81.417  1.00104.02           C  
ATOM   4674  OD1 ASP B 252      13.470   7.654  81.943  1.00104.02           O  
ATOM   4675  OD2 ASP B 252      15.027   7.969  80.401  1.00104.02           O1-
ATOM   4676  N   GLN B 253      13.260  11.973  84.227  1.00 72.17           N  
ATOM   4677  CA  GLN B 253      13.537  12.973  85.214  1.00 72.17           C  
ATOM   4678  C   GLN B 253      13.225  12.408  86.556  1.00 72.17           C  
ATOM   4679  O   GLN B 253      13.935  12.676  87.520  1.00 72.17           O  
ATOM   4680  CB  GLN B 253      12.711  14.255  85.090  1.00 72.17           C  
ATOM   4681  CG  GLN B 253      13.100  15.295  86.146  1.00 72.17           C  
ATOM   4682  CD  GLN B 253      12.235  16.529  85.928  1.00 72.17           C  
ATOM   4683  NE2 GLN B 253      12.372  17.553  86.814  1.00 72.17           N  
ATOM   4684  OE1 GLN B 253      11.456  16.582  84.981  1.00 72.17           O  
ATOM   4685  N   GLY B 254      12.125  11.641  86.663  1.00 33.44           N  
ATOM   4686  CA  GLY B 254      11.750  11.073  87.920  1.00 33.44           C  
ATOM   4687  C   GLY B 254      12.790  10.087  88.329  1.00 33.44           C  
ATOM   4688  O   GLY B 254      13.198  10.041  89.487  1.00 33.44           O  
ATOM   4689  N   ASP B 255      13.266   9.273  87.370  1.00 50.54           N  
ATOM   4690  CA  ASP B 255      14.190   8.225  87.685  1.00 50.54           C  
ATOM   4691  C   ASP B 255      15.414   8.841  88.257  1.00 50.54           C  
ATOM   4692  O   ASP B 255      15.945   8.368  89.258  1.00 50.54           O  
ATOM   4693  CB  ASP B 255      14.571   7.383  86.455  1.00 50.54           C  
ATOM   4694  CG  ASP B 255      13.307   6.641  86.036  1.00 50.54           C  
ATOM   4695  OD1 ASP B 255      12.364   6.591  86.871  1.00 50.54           O  
ATOM   4696  OD2 ASP B 255      13.258   6.123  84.888  1.00 50.54           O1-
ATOM   4697  N   ARG B 256      15.895   9.933  87.644  1.00149.57           N  
ATOM   4698  CA  ARG B 256      17.068  10.556  88.170  1.00149.57           C  
ATOM   4699  C   ARG B 256      16.762  11.118  89.520  1.00149.57           C  
ATOM   4700  O   ARG B 256      17.593  11.036  90.421  1.00149.57           O  
ATOM   4701  CB  ARG B 256      17.624  11.657  87.262  1.00149.57           C  
ATOM   4702  CG  ARG B 256      16.640  12.770  86.931  1.00149.57           C  
ATOM   4703  CD  ARG B 256      17.061  13.481  85.651  1.00149.57           C  
ATOM   4704  NE  ARG B 256      17.330  12.398  84.662  1.00149.57           N  
ATOM   4705  CZ  ARG B 256      18.285  12.569  83.706  1.00149.57           C  
ATOM   4706  NH1 ARG B 256      18.971  13.745  83.632  1.00149.57           N1+
ATOM   4707  NH2 ARG B 256      18.547  11.568  82.817  1.00149.57           N  
ATOM   4708  N   GLU B 257      15.560  11.698  89.714  1.00120.69           N  
ATOM   4709  CA  GLU B 257      15.296  12.272  91.001  1.00120.69           C  
ATOM   4710  C   GLU B 257      14.810  11.208  91.921  1.00120.69           C  
ATOM   4711  O   GLU B 257      13.896  11.454  92.705  1.00120.69           O  
ATOM   4712  CB  GLU B 257      14.177  13.324  91.003  1.00120.69           C  
ATOM   4713  CG  GLU B 257      14.522  14.645  90.319  1.00120.69           C  
ATOM   4714  CD  GLU B 257      13.295  15.529  90.492  1.00120.69           C  
ATOM   4715  OE1 GLU B 257      12.173  14.958  90.564  1.00120.69           O  
ATOM   4716  OE2 GLU B 257      13.459  16.775  90.560  1.00120.69           O1-
ATOM   4717  N   ARG B 258      15.201   9.945  91.682  1.00222.05           N  
ATOM   4718  CA  ARG B 258      15.124   8.929  92.681  1.00222.05           C  
ATOM   4719  C   ARG B 258      16.507   8.706  93.215  1.00222.05           C  
ATOM   4720  O   ARG B 258      16.698   8.318  94.362  1.00222.05           O  
ATOM   4721  CB  ARG B 258      14.540   7.615  92.138  1.00222.05           C  
ATOM   4722  CG  ARG B 258      13.074   7.763  91.711  1.00222.05           C  
ATOM   4723  CD  ARG B 258      12.352   6.435  91.494  1.00222.05           C  
ATOM   4724  NE  ARG B 258      11.843   5.988  92.822  1.00222.05           N  
ATOM   4725  CZ  ARG B 258      11.377   4.717  92.981  1.00222.05           C  
ATOM   4726  NH1 ARG B 258      11.425   3.838  91.938  1.00222.05           N1+
ATOM   4727  NH2 ARG B 258      10.860   4.326  94.182  1.00222.05           N  
ATOM   4728  N   LYS B 259      17.503   8.846  92.309  1.00172.51           N  
ATOM   4729  CA  LYS B 259      18.888   8.537  92.560  1.00172.51           C  
ATOM   4730  C   LYS B 259      19.609   9.493  93.458  1.00172.51           C  
ATOM   4731  O   LYS B 259      19.955   9.159  94.590  1.00172.51           O  
ATOM   4732  CB  LYS B 259      19.707   8.511  91.257  1.00172.51           C  
ATOM   4733  CG  LYS B 259      19.431   7.319  90.339  1.00172.51           C  
ATOM   4734  CD  LYS B 259      19.875   5.981  90.930  1.00172.51           C  
ATOM   4735  CE  LYS B 259      18.714   5.075  91.328  1.00172.51           C  
ATOM   4736  NZ  LYS B 259      18.103   4.495  90.112  1.00172.51           N1+
ATOM   4737  N   GLU B 260      19.852  10.725  92.960  1.00 88.04           N  
ATOM   4738  CA  GLU B 260      20.629  11.658  93.720  1.00 88.04           C  
ATOM   4739  C   GLU B 260      19.809  12.086  94.879  1.00 88.04           C  
ATOM   4740  O   GLU B 260      20.214  11.987  96.035  1.00 88.04           O  
ATOM   4741  CB  GLU B 260      20.990  12.917  92.909  1.00 88.04           C  
ATOM   4742  CG  GLU B 260      21.862  12.636  91.680  1.00 88.04           C  
ATOM   4743  CD  GLU B 260      20.956  12.244  90.516  1.00 88.04           C  
ATOM   4744  OE1 GLU B 260      19.721  12.478  90.615  1.00 88.04           O  
ATOM   4745  OE2 GLU B 260      21.488  11.713  89.505  1.00 88.04           O1-
ATOM   4746  N   LEU B 261      18.592  12.549  94.567  1.00109.47           N  
ATOM   4747  CA  LEU B 261      17.679  12.990  95.567  1.00109.47           C  
ATOM   4748  C   LEU B 261      16.896  11.788  95.950  1.00109.47           C  
ATOM   4749  O   LEU B 261      16.840  10.806  95.212  1.00109.47           O  
ATOM   4750  CB  LEU B 261      16.660  14.015  95.048  1.00109.47           C  
ATOM   4751  CG  LEU B 261      17.294  15.202  94.297  1.00109.47           C  
ATOM   4752  CD1 LEU B 261      18.286  15.974  95.182  1.00109.47           C  
ATOM   4753  CD2 LEU B 261      17.887  14.756  92.950  1.00109.47           C  
ATOM   4754  N   ASN B 262      16.296  11.821  97.147  1.00107.22           N  
ATOM   4755  CA  ASN B 262      15.459  10.728  97.522  1.00107.22           C  
ATOM   4756  C   ASN B 262      14.071  11.269  97.636  1.00107.22           C  
ATOM   4757  O   ASN B 262      13.668  11.814  98.663  1.00107.22           O  
ATOM   4758  CB  ASN B 262      15.893  10.069  98.844  1.00107.22           C  
ATOM   4759  CG  ASN B 262      15.994  11.131  99.936  1.00107.22           C  
ATOM   4760  ND2 ASN B 262      15.513  10.785 101.159  1.00107.22           N  
ATOM   4761  OD1 ASN B 262      16.500  12.230  99.716  1.00107.22           O  
ATOM   4762  N   ILE B 263      13.312  11.123  96.536  1.00 69.84           N  
ATOM   4763  CA  ILE B 263      11.971  11.604  96.433  1.00 69.84           C  
ATOM   4764  C   ILE B 263      11.261  10.566  95.620  1.00 69.84           C  
ATOM   4765  O   ILE B 263      11.905   9.716  95.006  1.00 69.84           O  
ATOM   4766  CB  ILE B 263      11.900  12.880  95.646  1.00 69.84           C  
ATOM   4767  CG1 ILE B 263      12.859  13.929  96.236  1.00 69.84           C  
ATOM   4768  CG2 ILE B 263      10.439  13.352  95.620  1.00 69.84           C  
ATOM   4769  CD1 ILE B 263      13.123  15.100  95.292  1.00 69.84           C  
ATOM   4770  N   GLU B 264       9.914  10.574  95.630  1.00108.22           N  
ATOM   4771  CA  GLU B 264       9.175   9.644  94.821  1.00108.22           C  
ATOM   4772  C   GLU B 264       8.633  10.417  93.651  1.00108.22           C  
ATOM   4773  O   GLU B 264       8.691  11.647  93.645  1.00108.22           O  
ATOM   4774  CB  GLU B 264       8.014   8.988  95.585  1.00108.22           C  
ATOM   4775  CG  GLU B 264       8.495   8.160  96.782  1.00108.22           C  
ATOM   4776  CD  GLU B 264       9.184   6.904  96.267  1.00108.22           C  
ATOM   4777  OE1 GLU B 264      10.407   6.969  95.970  1.00108.22           O  
ATOM   4778  OE2 GLU B 264       8.489   5.858  96.159  1.00108.22           O1-
ATOM   4779  N   PRO B 265       8.176   9.755  92.619  1.00 95.57           N  
ATOM   4780  CA  PRO B 265       7.665  10.518  91.508  1.00 95.57           C  
ATOM   4781  C   PRO B 265       6.251  11.014  91.630  1.00 95.57           C  
ATOM   4782  O   PRO B 265       5.412  10.376  92.264  1.00 95.57           O  
ATOM   4783  CB  PRO B 265       7.886   9.683  90.259  1.00 95.57           C  
ATOM   4784  CG  PRO B 265       9.061   8.768  90.631  1.00 95.57           C  
ATOM   4785  CD  PRO B 265       8.933   8.602  92.154  1.00 95.57           C  
ATOM   4786  N   THR B 266       5.984  12.127  90.927  1.00128.96           N  
ATOM   4787  CA  THR B 266       4.775  12.903  90.845  1.00128.96           C  
ATOM   4788  C   THR B 266       3.719  12.218  90.028  1.00128.96           C  
ATOM   4789  O   THR B 266       2.697  12.830  89.739  1.00128.96           O  
ATOM   4790  CB  THR B 266       4.978  14.272  90.271  1.00128.96           C  
ATOM   4791  CG2 THR B 266       5.989  15.033  91.142  1.00128.96           C  
ATOM   4792  OG1 THR B 266       5.447  14.177  88.936  1.00128.96           O  
ATOM   4793  N   ASP B 267       3.994  11.023  89.483  1.00195.80           N  
ATOM   4794  CA  ASP B 267       3.046  10.304  88.669  1.00195.80           C  
ATOM   4795  C   ASP B 267       3.337  10.669  87.256  1.00195.80           C  
ATOM   4796  O   ASP B 267       3.736   9.806  86.476  1.00195.80           O  
ATOM   4797  CB  ASP B 267       1.541  10.478  89.004  1.00195.80           C  
ATOM   4798  CG  ASP B 267       1.213   9.613  90.223  1.00195.80           C  
ATOM   4799  OD1 ASP B 267       2.123   8.861  90.662  1.00195.80           O  
ATOM   4800  OD2 ASP B 267       0.057   9.676  90.722  1.00195.80           O1-
ATOM   4801  N   LEU B 268       3.232  11.970  86.915  1.00 97.20           N  
ATOM   4802  CA  LEU B 268       3.499  12.374  85.563  1.00 97.20           C  
ATOM   4803  C   LEU B 268       4.909  11.959  85.281  1.00 97.20           C  
ATOM   4804  O   LEU B 268       5.246  11.527  84.179  1.00 97.20           O  
ATOM   4805  CB  LEU B 268       3.377  13.902  85.363  1.00 97.20           C  
ATOM   4806  CG  LEU B 268       3.631  14.391  83.920  1.00 97.20           C  
ATOM   4807  CD1 LEU B 268       2.673  13.708  82.930  1.00 97.20           C  
ATOM   4808  CD2 LEU B 268       3.541  15.926  83.828  1.00 97.20           C  
ATOM   4809  N   MET B 269       5.769  12.137  86.295  1.00149.66           N  
ATOM   4810  CA  MET B 269       7.171  11.820  86.306  1.00149.66           C  
ATOM   4811  C   MET B 269       7.541  10.354  86.479  1.00149.66           C  
ATOM   4812  O   MET B 269       8.621   9.966  86.037  1.00149.66           O  
ATOM   4813  CB  MET B 269       7.887  12.685  87.366  1.00149.66           C  
ATOM   4814  CG  MET B 269       7.924  14.172  86.970  1.00149.66           C  
ATOM   4815  SD  MET B 269       8.051  15.375  88.335  1.00149.66           S  
ATOM   4816  CE  MET B 269       9.590  14.734  89.045  1.00149.66           C  
ATOM   4817  N   ASN B 270       6.739   9.497  87.166  1.00108.30           N  
ATOM   4818  CA  ASN B 270       7.233   8.148  87.412  1.00108.30           C  
ATOM   4819  C   ASN B 270       7.081   7.225  86.230  1.00108.30           C  
ATOM   4820  O   ASN B 270       6.108   7.283  85.482  1.00108.30           O  
ATOM   4821  CB  ASN B 270       6.679   7.425  88.668  1.00108.30           C  
ATOM   4822  CG  ASN B 270       5.186   7.117  88.608  1.00108.30           C  
ATOM   4823  ND2 ASN B 270       4.831   5.873  88.192  1.00108.30           N  
ATOM   4824  OD1 ASN B 270       4.354   7.941  88.968  1.00108.30           O  
ATOM   4825  N   ARG B 271       8.041   6.276  86.094  1.00192.68           N  
ATOM   4826  CA  ARG B 271       8.115   5.352  84.983  1.00192.68           C  
ATOM   4827  C   ARG B 271       6.862   4.552  84.924  1.00192.68           C  
ATOM   4828  O   ARG B 271       6.482   4.045  83.869  1.00192.68           O  
ATOM   4829  CB  ARG B 271       9.221   4.294  85.089  1.00192.68           C  
ATOM   4830  CG  ARG B 271      10.590   4.640  84.508  1.00192.68           C  
ATOM   4831  CD  ARG B 271      10.987   3.569  83.496  1.00192.68           C  
ATOM   4832  NE  ARG B 271      12.332   3.842  82.922  1.00192.68           N  
ATOM   4833  CZ  ARG B 271      12.725   3.072  81.867  1.00192.68           C  
ATOM   4834  NH1 ARG B 271      11.831   2.210  81.308  1.00192.68           N1+
ATOM   4835  NH2 ARG B 271      13.989   3.159  81.361  1.00192.68           N  
ATOM   4836  N   GLU B 272       6.241   4.339  86.085  1.00 84.71           N  
ATOM   4837  CA  GLU B 272       5.031   3.587  86.148  1.00 84.71           C  
ATOM   4838  C   GLU B 272       3.927   4.530  85.803  1.00 84.71           C  
ATOM   4839  O   GLU B 272       4.174   5.629  85.312  1.00 84.71           O  
ATOM   4840  CB  GLU B 272       4.799   3.036  87.551  1.00 84.71           C  
ATOM   4841  CG  GLU B 272       3.659   2.041  87.664  1.00 84.71           C  
ATOM   4842  CD  GLU B 272       3.704   1.629  89.116  1.00 84.71           C  
ATOM   4843  OE1 GLU B 272       4.757   1.915  89.748  1.00 84.71           O  
ATOM   4844  OE2 GLU B 272       2.710   1.043  89.618  1.00 84.71           O1-
ATOM   4845  N   LYS B 273       2.669   4.084  85.955  1.00198.71           N  
ATOM   4846  CA  LYS B 273       1.593   5.000  85.733  1.00198.71           C  
ATOM   4847  C   LYS B 273       1.560   5.356  84.279  1.00198.71           C  
ATOM   4848  O   LYS B 273       0.826   6.251  83.860  1.00198.71           O  
ATOM   4849  CB  LYS B 273       1.816   6.283  86.550  1.00198.71           C  
ATOM   4850  CG  LYS B 273       0.617   7.207  86.607  1.00198.71           C  
ATOM   4851  CD  LYS B 273      -0.549   6.562  87.335  1.00198.71           C  
ATOM   4852  CE  LYS B 273      -0.121   5.762  88.564  1.00198.71           C  
ATOM   4853  NZ  LYS B 273      -1.310   5.160  89.194  1.00198.71           N1+
ATOM   4854  N   LYS B 274       2.324   4.614  83.463  1.00170.98           N  
ATOM   4855  CA  LYS B 274       2.387   4.860  82.053  1.00170.98           C  
ATOM   4856  C   LYS B 274       1.058   4.560  81.443  1.00170.98           C  
ATOM   4857  O   LYS B 274       0.716   5.106  80.397  1.00170.98           O  
ATOM   4858  CB  LYS B 274       3.530   4.096  81.347  1.00170.98           C  
ATOM   4859  CG  LYS B 274       3.652   2.611  81.690  1.00170.98           C  
ATOM   4860  CD  LYS B 274       2.697   1.689  80.936  1.00170.98           C  
ATOM   4861  CE  LYS B 274       3.416   0.851  79.877  1.00170.98           C  
ATOM   4862  NZ  LYS B 274       4.395  -0.042  80.538  1.00170.98           N1+
ATOM   4863  N   ASN B 275       0.278   3.655  82.059  1.00 71.70           N  
ATOM   4864  CA  ASN B 275      -1.013   3.349  81.520  1.00 71.70           C  
ATOM   4865  C   ASN B 275      -1.901   4.556  81.613  1.00 71.70           C  
ATOM   4866  O   ASN B 275      -2.694   4.812  80.712  1.00 71.70           O  
ATOM   4867  CB  ASN B 275      -1.714   2.170  82.224  1.00 71.70           C  
ATOM   4868  CG  ASN B 275      -1.954   2.516  83.685  1.00 71.70           C  
ATOM   4869  ND2 ASN B 275      -3.177   2.195  84.184  1.00 71.70           N  
ATOM   4870  OD1 ASN B 275      -1.079   3.049  84.365  1.00 71.70           O  
ATOM   4871  N   LYS B 276      -1.797   5.311  82.723  1.00140.72           N  
ATOM   4872  CA  LYS B 276      -2.571   6.478  83.061  1.00140.72           C  
ATOM   4873  C   LYS B 276      -2.166   7.697  82.296  1.00140.72           C  
ATOM   4874  O   LYS B 276      -2.724   8.777  82.488  1.00140.72           O  
ATOM   4875  CB  LYS B 276      -2.636   6.738  84.566  1.00140.72           C  
ATOM   4876  CG  LYS B 276      -3.492   5.647  85.211  1.00140.72           C  
ATOM   4877  CD  LYS B 276      -3.454   5.635  86.729  1.00140.72           C  
ATOM   4878  CE  LYS B 276      -4.306   6.747  87.332  1.00140.72           C  
ATOM   4879  NZ  LYS B 276      -4.232   6.699  88.808  1.00140.72           N1+
ATOM   4880  N   ILE B 277      -1.127   7.589  81.462  1.00218.59           N  
ATOM   4881  CA  ILE B 277      -0.662   8.746  80.763  1.00218.59           C  
ATOM   4882  C   ILE B 277      -1.742   9.364  79.918  1.00218.59           C  
ATOM   4883  O   ILE B 277      -1.710  10.582  79.760  1.00218.59           O  
ATOM   4884  CB  ILE B 277       0.616   8.538  79.993  1.00218.59           C  
ATOM   4885  CG1 ILE B 277       1.050   9.883  79.408  1.00218.59           C  
ATOM   4886  CG2 ILE B 277       0.466   7.422  78.953  1.00218.59           C  
ATOM   4887  CD1 ILE B 277       1.410  10.923  80.468  1.00218.59           C  
ATOM   4888  N   PRO B 278      -2.681   8.667  79.326  1.00100.39           N  
ATOM   4889  CA  PRO B 278      -3.680   9.348  78.551  1.00100.39           C  
ATOM   4890  C   PRO B 278      -4.445  10.372  79.327  1.00100.39           C  
ATOM   4891  O   PRO B 278      -4.480  11.521  78.900  1.00100.39           O  
ATOM   4892  CB  PRO B 278      -4.531   8.249  77.918  1.00100.39           C  
ATOM   4893  CG  PRO B 278      -3.551   7.065  77.796  1.00100.39           C  
ATOM   4894  CD  PRO B 278      -2.552   7.269  78.951  1.00100.39           C  
ATOM   4895  N   SER B 279      -4.988  10.020  80.505  1.00 55.71           N  
ATOM   4896  CA  SER B 279      -5.806  10.943  81.239  1.00 55.71           C  
ATOM   4897  C   SER B 279      -4.972  12.124  81.592  1.00 55.71           C  
ATOM   4898  O   SER B 279      -5.488  13.221  81.790  1.00 55.71           O  
ATOM   4899  CB  SER B 279      -6.362  10.333  82.539  1.00 55.71           C  
ATOM   4900  OG  SER B 279      -5.297   9.968  83.407  1.00 55.71           O  
ATOM   4901  N   MET B 280      -3.657  11.921  81.752  1.00 78.85           N  
ATOM   4902  CA  MET B 280      -2.795  13.029  82.023  1.00 78.85           C  
ATOM   4903  C   MET B 280      -2.647  13.879  80.800  1.00 78.85           C  
ATOM   4904  O   MET B 280      -2.478  15.090  80.911  1.00 78.85           O  
ATOM   4905  CB  MET B 280      -1.446  12.624  82.632  1.00 78.85           C  
ATOM   4906  CG  MET B 280      -1.657  12.200  84.091  1.00 78.85           C  
ATOM   4907  SD  MET B 280      -0.172  11.695  85.009  1.00 78.85           S  
ATOM   4908  CE  MET B 280      -0.179   9.997  84.369  1.00 78.85           C  
ATOM   4909  N   GLN B 281      -2.648  13.262  79.599  1.00 65.67           N  
ATOM   4910  CA  GLN B 281      -2.603  14.003  78.368  1.00 65.67           C  
ATOM   4911  C   GLN B 281      -3.904  14.722  78.193  1.00 65.67           C  
ATOM   4912  O   GLN B 281      -3.947  15.866  77.743  1.00 65.67           O  
ATOM   4913  CB  GLN B 281      -2.391  13.111  77.135  1.00 65.67           C  
ATOM   4914  CG  GLN B 281      -0.958  12.593  77.005  1.00 65.67           C  
ATOM   4915  CD  GLN B 281      -0.116  13.716  76.412  1.00 65.67           C  
ATOM   4916  NE2 GLN B 281      -0.294  13.977  75.089  1.00 65.67           N  
ATOM   4917  OE1 GLN B 281       0.674  14.352  77.107  1.00 65.67           O  
ATOM   4918  N   VAL B 282      -5.010  14.040  78.535  1.00 48.88           N  
ATOM   4919  CA  VAL B 282      -6.330  14.575  78.405  1.00 48.88           C  
ATOM   4920  C   VAL B 282      -6.477  15.739  79.327  1.00 48.88           C  
ATOM   4921  O   VAL B 282      -6.958  16.797  78.928  1.00 48.88           O  
ATOM   4922  CB  VAL B 282      -7.401  13.591  78.768  1.00 48.88           C  
ATOM   4923  CG1 VAL B 282      -8.745  14.335  78.794  1.00 48.88           C  
ATOM   4924  CG2 VAL B 282      -7.365  12.427  77.763  1.00 48.88           C  
ATOM   4925  N   GLY B 283      -6.031  15.579  80.587  1.00 24.44           N  
ATOM   4926  CA  GLY B 283      -6.195  16.605  81.576  1.00 24.44           C  
ATOM   4927  C   GLY B 283      -5.469  17.825  81.118  1.00 24.44           C  
ATOM   4928  O   GLY B 283      -5.942  18.944  81.297  1.00 24.44           O  
ATOM   4929  N   PHE B 284      -4.288  17.629  80.514  1.00 81.31           N  
ATOM   4930  CA  PHE B 284      -3.453  18.694  80.050  1.00 81.31           C  
ATOM   4931  C   PHE B 284      -4.205  19.523  79.053  1.00 81.31           C  
ATOM   4932  O   PHE B 284      -4.310  20.739  79.200  1.00 81.31           O  
ATOM   4933  CB  PHE B 284      -2.199  18.090  79.384  1.00 81.31           C  
ATOM   4934  CG  PHE B 284      -1.337  19.114  78.732  1.00 81.31           C  
ATOM   4935  CD1 PHE B 284      -0.592  19.998  79.475  1.00 81.31           C  
ATOM   4936  CD2 PHE B 284      -1.246  19.155  77.360  1.00 81.31           C  
ATOM   4937  CE1 PHE B 284       0.212  20.926  78.854  1.00 81.31           C  
ATOM   4938  CE2 PHE B 284      -0.444  20.078  76.733  1.00 81.31           C
[truncated: 26,414 more chars]
