# Supplementary material for: Structural Descriptors for Subunit Interface Regions in Homodimers: Effect of Lipid Membrane and Secondary Structure Type
Source: J Chem Inf Model. 2025 Mar 27;65(7):3117–26. doi: 10.1021/acs.jcim.4c01233 (PMC12004529; doi:10.1021/acs.jcim.4c01233)
Supplement: Supplementary file 3 — ci4c01233_si_003.tar [file ci4c01233_si_003.tar › database/alpha/1jk0_cytop.pdb]

HEADER    1jk0_chain_A
ATOM    308  N   SER A  42     -17.856  26.704   8.593  1.00161.79           N  
ATOM    309  CA  SER A  42     -16.553  26.122   8.496  1.00161.79           C  
ATOM    312  C   SER A  42     -16.693  24.641   8.449  1.00161.79           C  
ATOM    313  O   SER A  42     -17.759  24.085   8.703  1.00161.79           O  
ATOM    310  CB  SER A  42     -15.647  26.458   9.692  1.00161.79           C  
ATOM    311  OG  SER A  42     -14.376  25.845   9.532  1.00161.79           O  
ATOM    314  N   LYS A  43     -15.591  23.963   8.087  1.00216.43           N  
ATOM    315  CA  LYS A  43     -15.561  22.534   8.074  1.00216.43           C  
ATOM    321  C   LYS A  43     -14.794  22.148   9.293  1.00216.43           C  
ATOM    322  O   LYS A  43     -14.341  23.011  10.042  1.00216.43           O  
ATOM    316  CB  LYS A  43     -14.846  21.927   6.858  1.00216.43           C  
ATOM    317  CG  LYS A  43     -13.404  22.404   6.720  1.00216.43           C  
ATOM    318  CD  LYS A  43     -12.540  21.534   5.807  1.00216.43           C  
ATOM    319  CE  LYS A  43     -12.075  20.240   6.478  1.00216.43           C  
ATOM    320  NZ  LYS A  43     -11.149  19.511   5.584  1.00216.43           N1+
ATOM    323  N   SER A  44     -14.656  20.833   9.544  1.00158.72           N  
ATOM    324  CA  SER A  44     -13.970  20.424  10.733  1.00158.72           C  
ATOM    327  C   SER A  44     -12.735  19.674  10.355  1.00158.72           C  
ATOM    328  O   SER A  44     -12.547  19.277   9.206  1.00158.72           O  
ATOM    325  CB  SER A  44     -14.807  19.504  11.639  1.00158.72           C  
ATOM    326  OG  SER A  44     -15.100  18.288  10.966  1.00158.72           O  
ATOM    329  N   ASN A  45     -11.845  19.491  11.348  1.00230.13           N  
ATOM    330  CA  ASN A  45     -10.625  18.759  11.181  1.00230.13           C  
ATOM    335  C   ASN A  45      -9.860  19.299  10.019  1.00230.13           C  
ATOM    336  O   ASN A  45      -9.356  18.541   9.191  1.00230.13           O  
ATOM    331  CB  ASN A  45     -10.840  17.251  10.968  1.00230.13           C  
ATOM    332  CG  ASN A  45      -9.487  16.566  11.104  1.00230.13           C  
ATOM    334  ND2 ASN A  45      -8.976  16.472  12.362  1.00230.13           N  
ATOM    333  OD1 ASN A  45      -8.894  16.133  10.118  1.00230.13           O  
ATOM    337  N   LEU A  46      -9.740  20.636   9.930  1.00135.82           N  
ATOM    338  CA  LEU A  46      -8.961  21.193   8.870  1.00135.82           C  
ATOM    343  C   LEU A  46      -7.574  21.308   9.410  1.00135.82           C  
ATOM    344  O   LEU A  46      -7.328  22.064  10.347  1.00135.82           O  
ATOM    339  CB  LEU A  46      -9.350  22.636   8.500  1.00135.82           C  
ATOM    340  CG  LEU A  46     -10.806  22.817   8.047  1.00135.82           C  
ATOM    341  CD1 LEU A  46     -11.783  22.517   9.192  1.00135.82           C  
ATOM    342  CD2 LEU A  46     -11.022  24.205   7.422  1.00135.82           C  
ATOM    345  N   ASN A  47      -6.630  20.536   8.846  1.00 43.77           N  
ATOM    346  CA  ASN A  47      -5.259  20.644   9.249  1.00 43.77           C  
ATOM    351  C   ASN A  47      -4.811  21.974   8.759  1.00 43.77           C  
ATOM    352  O   ASN A  47      -3.947  22.618   9.351  1.00 43.77           O  
ATOM    347  CB  ASN A  47      -4.365  19.567   8.614  1.00 43.77           C  
ATOM    348  CG  ASN A  47      -4.731  18.224   9.233  1.00 43.77           C  
ATOM    350  ND2 ASN A  47      -5.036  17.220   8.368  1.00 43.77           N  
ATOM    349  OD1 ASN A  47      -4.749  18.075  10.454  1.00 43.77           O  
ATOM    353  N   LYS A  48      -5.425  22.419   7.648  1.00 71.44           N  
ATOM    354  CA  LYS A  48      -5.074  23.648   7.006  1.00 71.44           C  
ATOM    360  C   LYS A  48      -5.262  24.774   7.977  1.00 71.44           C  
ATOM    361  O   LYS A  48      -4.444  25.691   8.026  1.00 71.44           O  
ATOM    355  CB  LYS A  48      -5.960  23.952   5.788  1.00 71.44           C  
ATOM    356  CG  LYS A  48      -5.916  22.881   4.693  1.00 71.44           C  
ATOM    357  CD  LYS A  48      -6.601  21.572   5.095  1.00 71.44           C  
ATOM    358  CE  LYS A  48      -6.697  20.551   3.959  1.00 71.44           C  
ATOM    359  NZ  LYS A  48      -7.334  19.305   4.445  1.00 71.44           N1+
ATOM    362  N   GLU A  49      -6.340  24.738   8.784  1.00 34.56           N  
ATOM    363  CA  GLU A  49      -6.598  25.817   9.697  1.00 34.56           C  
ATOM    369  C   GLU A  49      -5.506  25.891  10.715  1.00 34.56           C  
ATOM    370  O   GLU A  49      -5.082  26.979  11.104  1.00 34.56           O  
ATOM    364  CB  GLU A  49      -7.919  25.688  10.470  1.00 34.56           C  
ATOM    365  CG  GLU A  49      -8.154  26.868  11.418  1.00 34.56           C  
ATOM    366  CD  GLU A  49      -9.485  26.670  12.127  1.00 34.56           C  
ATOM    367  OE1 GLU A  49     -10.459  26.242  11.451  1.00 34.56           O  
ATOM    368  OE2 GLU A  49      -9.546  26.943  13.354  1.00 34.56           O1-
ATOM    371  N   LEU A  50      -5.010  24.728  11.170  1.00 56.50           N  
ATOM    372  CA  LEU A  50      -4.006  24.724  12.192  1.00 56.50           C  
ATOM    377  C   LEU A  50      -2.796  25.442  11.679  1.00 56.50           C  
ATOM    378  O   LEU A  50      -2.150  26.185  12.418  1.00 56.50           O  
ATOM    373  CB  LEU A  50      -3.601  23.300  12.619  1.00 56.50           C  
ATOM    374  CG  LEU A  50      -2.523  23.254  13.718  1.00 56.50           C  
ATOM    375  CD1 LEU A  50      -2.977  24.011  14.973  1.00 56.50           C  
ATOM    376  CD2 LEU A  50      -2.112  21.803  14.028  1.00 56.50           C  
ATOM    379  N   GLU A  51      -2.447  25.227  10.399  1.00 94.94           N  
ATOM    380  CA  GLU A  51      -1.297  25.878   9.833  1.00 94.94           C  
ATOM    386  C   GLU A  51      -1.554  27.349   9.769  1.00 94.94           C  
ATOM    387  O   GLU A  51      -0.675  28.158  10.059  1.00 94.94           O  
ATOM    381  CB  GLU A  51      -0.997  25.406   8.400  1.00 94.94           C  
ATOM    382  CG  GLU A  51      -0.585  23.937   8.339  1.00 94.94           C  
ATOM    383  CD  GLU A  51       0.719  23.794   9.109  1.00 94.94           C  
ATOM    384  OE1 GLU A  51       1.287  24.844   9.507  1.00 94.94           O  
ATOM    385  OE2 GLU A  51       1.162  22.631   9.312  1.00 94.94           O1-
ATOM    388  N   THR A  52      -2.787  27.733   9.389  1.00 32.67           N  
ATOM    389  CA  THR A  52      -3.106  29.122   9.238  1.00 32.67           C  
ATOM    393  C   THR A  52      -2.954  29.816  10.555  1.00 32.67           C  
ATOM    394  O   THR A  52      -2.355  30.886  10.635  1.00 32.67           O  
ATOM    390  CB  THR A  52      -4.514  29.343   8.772  1.00 32.67           C  
ATOM    392  CG2 THR A  52      -4.752  30.859   8.657  1.00 32.67           C  
ATOM    391  OG1 THR A  52      -4.722  28.708   7.518  1.00 32.67           O  
ATOM    395  N   LEU A  53      -3.495  29.216  11.633  1.00 50.12           N  
ATOM    396  CA  LEU A  53      -3.434  29.820  12.936  1.00 50.12           C  
ATOM    401  C   LEU A  53      -2.007  29.905  13.380  1.00 50.12           C  
ATOM    402  O   LEU A  53      -1.540  30.940  13.849  1.00 50.12           O  
ATOM    397  CB  LEU A  53      -4.198  29.007  13.993  1.00 50.12           C  
ATOM    398  CG  LEU A  53      -5.712  28.925  13.718  1.00 50.12           C  
ATOM    399  CD1 LEU A  53      -6.434  28.106  14.800  1.00 50.12           C  
ATOM    400  CD2 LEU A  53      -6.321  30.324  13.530  1.00 50.12           C  
ATOM    403  N   ARG A  54      -1.255  28.814  13.191  1.00163.52           N  
ATOM    404  CA  ARG A  54       0.097  28.735  13.656  1.00163.52           C  
ATOM    412  C   ARG A  54       0.874  29.812  12.963  1.00163.52           C  
ATOM    413  O   ARG A  54       1.757  30.439  13.549  1.00163.52           O  
ATOM    405  CB  ARG A  54       0.668  27.339  13.346  1.00163.52           C  
ATOM    406  CG  ARG A  54       1.879  26.930  14.177  1.00163.52           C  
ATOM    407  CD  ARG A  54       1.949  25.417  14.412  1.00163.52           C  
ATOM    408  NE  ARG A  54       1.511  24.724  13.169  1.00163.52           N  
ATOM    409  CZ  ARG A  54       1.177  23.400  13.205  1.00163.52           C  
ATOM    410  NH1 ARG A  54       1.179  22.721  14.390  1.00163.52           N1+
ATOM    411  NH2 ARG A  54       0.844  22.751  12.052  1.00163.52           N  
ATOM    414  N   GLU A  55       0.526  30.066  11.691  1.00 84.02           N  
ATOM    415  CA  GLU A  55       1.162  31.045  10.858  1.00 84.02           C  
ATOM    421  C   GLU A  55       0.963  32.428  11.406  1.00 84.02           C  
ATOM    422  O   GLU A  55       1.833  33.284  11.255  1.00 84.02           O  
ATOM    416  CB  GLU A  55       0.612  31.040   9.421  1.00 84.02           C  
ATOM    417  CG  GLU A  55       1.228  32.105   8.511  1.00 84.02           C  
ATOM    418  CD  GLU A  55       2.680  31.744   8.241  1.00 84.02           C  
ATOM    419  OE1 GLU A  55       3.216  30.846   8.946  1.00 84.02           O  
ATOM    420  OE2 GLU A  55       3.273  32.366   7.321  1.00 84.02           O1-
ATOM    423  N   GLU A  56      -0.181  32.696  12.061  1.00121.80           N  
ATOM    424  CA  GLU A  56      -0.460  34.037  12.490  1.00121.80           C  
ATOM    430  C   GLU A  56       0.601  34.517  13.436  1.00121.80           C  
ATOM    431  O   GLU A  56       0.861  35.718  13.492  1.00121.80           O  
ATOM    425  CB  GLU A  56      -1.854  34.233  13.126  1.00121.80           C  
ATOM    426  CG  GLU A  56      -2.078  33.550  14.474  1.00121.80           C  
ATOM    427  CD  GLU A  56      -3.536  33.769  14.857  1.00121.80           C  
ATOM    428  OE1 GLU A  56      -4.328  34.168  13.961  1.00121.80           O  
ATOM    429  OE2 GLU A  56      -3.879  33.538  16.048  1.00121.80           O1-
ATOM    432  N   ASN A  57       1.224  33.626  14.235  1.00119.44           N  
ATOM    433  CA  ASN A  57       2.227  34.133  15.136  1.00119.44           C  
ATOM    438  C   ASN A  57       3.559  33.499  14.851  1.00119.44           C  
ATOM    439  O   ASN A  57       4.352  33.267  15.764  1.00119.44           O  
ATOM    434  CB  ASN A  57       1.878  33.819  16.598  1.00119.44           C  
ATOM    435  CG  ASN A  57       0.535  34.479  16.873  1.00119.44           C  
ATOM    437  ND2 ASN A  57      -0.486  33.654  17.225  1.00119.44           N  
ATOM    436  OD1 ASN A  57       0.392  35.696  16.761  1.00119.44           O  
ATOM    440  N   ARG A  58       3.869  33.246  13.569  1.00 97.27           N  
ATOM    441  CA  ARG A  58       5.117  32.632  13.217  1.00 97.27           C  
ATOM    449  C   ARG A  58       6.234  33.565  13.562  1.00 97.27           C  
ATOM    450  O   ARG A  58       7.258  33.139  14.089  1.00 97.27           O  
ATOM    442  CB  ARG A  58       5.227  32.349  11.708  1.00 97.27           C  
ATOM    443  CG  ARG A  58       6.413  31.468  11.299  1.00 97.27           C  
ATOM    444  CD  ARG A  58       7.788  32.093  11.535  1.00 97.27           C  
ATOM    445  NE  ARG A  58       8.808  31.112  11.064  1.00 97.27           N  
ATOM    446  CZ  ARG A  58       9.134  30.035  11.833  1.00 97.27           C  
ATOM    447  NH1 ARG A  58       8.499  29.831  13.027  1.00 97.27           N1+
ATOM    448  NH2 ARG A  58      10.077  29.148  11.403  1.00 97.27           N  
ATOM    451  N   VAL A  59       6.066  34.868  13.262  1.00 95.88           N  
ATOM    452  CA  VAL A  59       7.112  35.829  13.475  1.00 95.88           C  
ATOM    456  C   VAL A  59       7.398  35.957  14.931  1.00 95.88           C  
ATOM    457  O   VAL A  59       8.558  36.008  15.341  1.00 95.88           O  
ATOM    453  CB  VAL A  59       6.772  37.199  12.951  1.00 95.88           C  
ATOM    454  CG1 VAL A  59       6.598  37.096  11.430  1.00 95.88           C  
ATOM    455  CG2 VAL A  59       5.525  37.741  13.672  1.00 95.88           C  
ATOM    458  N   LYS A  60       6.347  36.028  15.765  1.00 74.36           N  
ATOM    459  CA  LYS A  60       6.616  36.181  17.160  1.00 74.36           C  
ATOM    465  C   LYS A  60       7.280  34.943  17.665  1.00 74.36           C  
ATOM    466  O   LYS A  60       8.231  35.015  18.440  1.00 74.36           O  
ATOM    460  CB  LYS A  60       5.375  36.424  18.033  1.00 74.36           C  
ATOM    461  CG  LYS A  60       5.745  36.576  19.510  1.00 74.36           C  
ATOM    462  CD  LYS A  60       4.651  37.179  20.388  1.00 74.36           C  
ATOM    463  CE  LYS A  60       5.011  37.202  21.876  1.00 74.36           C  
ATOM    464  NZ  LYS A  60       6.141  38.127  22.109  1.00 74.36           N1+
ATOM    467  N   SER A  61       6.805  33.769  17.214  1.00 47.20           N  
ATOM    468  CA  SER A  61       7.294  32.513  17.712  1.00 47.20           C  
ATOM    471  C   SER A  61       8.754  32.329  17.435  1.00 47.20           C  
ATOM    472  O   SER A  61       9.530  32.022  18.341  1.00 47.20           O  
ATOM    469  CB  SER A  61       6.559  31.309  17.096  1.00 47.20           C  
ATOM    470  OG  SER A  61       7.082  30.098  17.620  1.00 47.20           O  
ATOM    473  N   ASP A  62       9.189  32.536  16.180  1.00134.72           N  
ATOM    474  CA  ASP A  62      10.561  32.250  15.885  1.00134.72           C  
ATOM    479  C   ASP A  62      11.465  33.167  16.651  1.00134.72           C  
ATOM    480  O   ASP A  62      12.623  32.829  16.890  1.00134.72           O  
ATOM    475  CB  ASP A  62      10.913  32.185  14.386  1.00134.72           C  
ATOM    476  CG  ASP A  62      10.623  33.490  13.682  1.00134.72           C  
ATOM    477  OD1 ASP A  62       9.583  34.131  13.981  1.00134.72           O  
ATOM    478  OD2 ASP A  62      11.452  33.864  12.817  1.00134.72           O1-
ATOM    481  N   MET A  63      10.986  34.366  17.031  1.00 41.98           N  
ATOM    482  CA  MET A  63      11.812  35.258  17.799  1.00 41.98           C  
ATOM    487  C   MET A  63      12.120  34.627  19.124  1.00 41.98           C  
ATOM    488  O   MET A  63      13.271  34.620  19.559  1.00 41.98           O  
ATOM    483  CB  MET A  63      11.131  36.615  18.066  1.00 41.98           C  
ATOM    484  CG  MET A  63      11.989  37.620  18.844  1.00 41.98           C  
ATOM    485  SD  MET A  63      12.144  37.302  20.629  1.00 41.98           S  
ATOM    486  CE  MET A  63      10.430  37.752  21.031  1.00 41.98           C  
ATOM    489  N   LEU A  64      11.109  34.042  19.797  1.00 90.12           N  
ATOM    490  CA  LEU A  64      11.370  33.461  21.083  1.00 90.12           C  
ATOM    495  C   LEU A  64      12.354  32.369  20.871  1.00 90.12           C  
ATOM    496  O   LEU A  64      13.279  32.187  21.660  1.00 90.12           O  
ATOM    491  CB  LEU A  64      10.162  32.783  21.748  1.00 90.12           C  
ATOM    492  CG  LEU A  64       9.057  33.728  22.242  1.00 90.12           C  
ATOM    493  CD1 LEU A  64       8.254  34.336  21.088  1.00 90.12           C  
ATOM    494  CD2 LEU A  64       8.172  33.019  23.270  1.00 90.12           C  
ATOM    497  N   LYS A  65      12.180  31.616  19.774  1.00 43.29           N  
ATOM    498  CA  LYS A  65      13.031  30.500  19.510  1.00 43.29           C  
ATOM    504  C   LYS A  65      14.443  30.991  19.418  1.00 43.29           C  
ATOM    505  O   LYS A  65      15.345  30.408  20.017  1.00 43.29           O  
ATOM    499  CB  LYS A  65      12.684  29.811  18.179  1.00 43.29           C  
ATOM    500  CG  LYS A  65      13.395  28.473  17.969  1.00 43.29           C  
ATOM    501  CD  LYS A  65      12.824  27.660  16.804  1.00 43.29           C  
ATOM    502  CE  LYS A  65      13.513  26.308  16.606  1.00 43.29           C  
ATOM    503  NZ  LYS A  65      12.868  25.570  15.497  1.00 43.29           N1+
ATOM    506  N   GLU A  66      14.679  32.097  18.686  1.00 54.78           N  
ATOM    507  CA  GLU A  66      16.031  32.555  18.554  1.00 54.78           C  
ATOM    513  C   GLU A  66      16.550  32.974  19.889  1.00 54.78           C  
ATOM    514  O   GLU A  66      17.684  32.666  20.248  1.00 54.78           O  
ATOM    508  CB  GLU A  66      16.224  33.777  17.649  1.00 54.78           C  
ATOM    509  CG  GLU A  66      17.695  34.199  17.622  1.00 54.78           C  
ATOM    510  CD  GLU A  66      17.837  35.467  16.804  1.00 54.78           C  
ATOM    511  OE1 GLU A  66      17.085  35.603  15.803  1.00 54.78           O  
ATOM    512  OE2 GLU A  66      18.703  36.309  17.161  1.00 54.78           O1-
ATOM    515  N   LYS A  67      15.721  33.674  20.680  1.00 70.21           N  
ATOM    516  CA  LYS A  67      16.208  34.188  21.921  1.00 70.21           C  
ATOM    522  C   LYS A  67      16.657  33.034  22.766  1.00 70.21           C  
ATOM    523  O   LYS A  67      17.717  33.087  23.389  1.00 70.21           O  
ATOM    517  CB  LYS A  67      15.144  34.991  22.690  1.00 70.21           C  
ATOM    518  CG  LYS A  67      15.731  35.858  23.804  1.00 70.21           C  
ATOM    519  CD  LYS A  67      14.768  36.924  24.331  1.00 70.21           C  
ATOM    520  CE  LYS A  67      15.395  37.841  25.382  1.00 70.21           C  
ATOM    521  NZ  LYS A  67      15.675  37.085  26.621  1.00 70.21           N1+
ATOM    524  N   LEU A  68      15.863  31.949  22.778  1.00114.71           N  
ATOM    525  CA  LEU A  68      16.123  30.751  23.531  1.00114.71           C  
ATOM    530  C   LEU A  68      17.352  30.059  23.033  1.00114.71           C  
ATOM    531  O   LEU A  68      18.061  29.428  23.814  1.00114.71           O  
ATOM    526  CB  LEU A  68      14.986  29.713  23.431  1.00114.71           C  
ATOM    527  CG  LEU A  68      13.766  29.952  24.343  1.00114.71           C  
ATOM    528  CD1 LEU A  68      14.069  29.519  25.783  1.00114.71           C  
ATOM    529  CD2 LEU A  68      13.269  31.399  24.281  1.00114.71           C  
ATOM    532  N   SER A  69      17.627  30.129  21.720  1.00 44.42           N  
ATOM    533  CA  SER A  69      18.716  29.367  21.172  1.00 44.42           C  
ATOM    536  C   SER A  69      20.023  29.756  21.803  1.00 44.42           C  
ATOM    537  O   SER A  69      20.842  28.899  22.127  1.00 44.42           O  
ATOM    534  CB  SER A  69      18.870  29.552  19.651  1.00 44.42           C  
ATOM    535  OG  SER A  69      19.301  30.871  19.349  1.00 44.42           O  
ATOM    538  N   LYS A  70      20.231  31.067  22.009  1.00191.11           N  
ATOM    539  CA  LYS A  70      21.455  31.670  22.465  1.00191.11           C  
ATOM    545  C   LYS A  70      21.802  31.334  23.886  1.00191.11           C  
ATOM    546  O   LYS A  70      22.962  31.457  24.256  1.00191.11           O  
ATOM    540  CB  LYS A  70      21.418  33.198  22.320  1.00191.11           C  
ATOM    541  CG  LYS A  70      21.122  33.621  20.878  1.00191.11           C  
ATOM    542  CD  LYS A  70      22.139  33.112  19.853  1.00191.11           C  
ATOM    543  CE  LYS A  70      21.630  33.158  18.409  1.00191.11           C  
ATOM    544  NZ  LYS A  70      21.375  34.555  17.997  1.00191.11           N1+
ATOM    547  N   ASP A  71      20.824  30.946  24.725  1.00 71.60           N  
ATOM    548  CA  ASP A  71      20.993  30.756  26.147  1.00 71.60           C  
ATOM    553  C   ASP A  71      21.981  29.684  26.529  1.00 71.60           C  
ATOM    554  O   ASP A  71      22.698  29.840  27.516  1.00 71.60           O  
ATOM    549  CB  ASP A  71      19.663  30.417  26.838  1.00 71.60           C  
ATOM    550  CG  ASP A  71      18.772  31.648  26.748  1.00 71.60           C  
ATOM    551  OD1 ASP A  71      19.325  32.780  26.771  1.00 71.60           O  
ATOM    552  OD2 ASP A  71      17.529  31.473  26.645  1.00 71.60           O1-
ATOM    555  N   ALA A  72      22.053  28.557  25.804  1.00 40.30           N  
ATOM    556  CA  ALA A  72      22.976  27.537  26.222  1.00 40.30           C  
ATOM    558  C   ALA A  72      24.356  28.115  26.190  1.00 40.30           C  
ATOM    559  O   ALA A  72      25.186  27.814  27.047  1.00 40.30           O  
ATOM    557  CB  ALA A  72      22.972  26.309  25.298  1.00 40.30           C  
ATOM    560  N   GLU A  73      24.645  28.929  25.162  1.00 93.58           N  
ATOM    561  CA  GLU A  73      25.931  29.543  25.004  1.00 93.58           C  
ATOM    567  C   GLU A  73      26.175  30.622  26.022  1.00 93.58           C  
ATOM    568  O   GLU A  73      27.237  30.654  26.641  1.00 93.58           O  
ATOM    562  CB  GLU A  73      26.105  30.167  23.608  1.00 93.58           C  
ATOM    563  CG  GLU A  73      27.561  30.441  23.218  1.00 93.58           C  
ATOM    564  CD  GLU A  73      28.070  31.659  23.972  1.00 93.58           C  
ATOM    565  OE1 GLU A  73      27.443  32.746  23.845  1.00 93.58           O  
ATOM    566  OE2 GLU A  73      29.099  31.517  24.685  1.00 93.58           O1-
ATOM    569  N   ASN A  74      25.198  31.528  26.254  1.00 72.99           N  
ATOM    570  CA  ASN A  74      25.492  32.643  27.115  1.00 72.99           C  
ATOM    575  C   ASN A  74      25.703  32.161  28.512  1.00 72.99           C  
ATOM    576  O   ASN A  74      26.474  32.753  29.264  1.00 72.99           O  
ATOM    571  CB  ASN A  74      24.478  33.812  27.100  1.00 72.99           C  
ATOM    572  CG  ASN A  74      23.170  33.469  27.788  1.00 72.99           C  
ATOM    574  ND2 ASN A  74      22.374  34.523  28.108  1.00 72.99           N  
ATOM    573  OD1 ASN A  74      22.855  32.307  28.031  1.00 72.99           O  
ATOM    577  N   HIS A  75      25.005  31.080  28.900  1.00 47.60           N  
ATOM    578  CA  HIS A  75      25.115  30.529  30.219  1.00 47.60           C  
ATOM    585  C   HIS A  75      26.500  30.008  30.465  1.00 47.60           C  
ATOM    586  O   HIS A  75      27.078  30.254  31.522  1.00 47.60           O  
ATOM    581  CB  HIS A  75      24.134  29.366  30.447  1.00 47.60           C  
ATOM    580  CG  HIS A  75      24.165  28.806  31.838  1.00 47.60           C  
ATOM    583  CD2 HIS A  75      24.750  27.667  32.304  1.00 47.60           C  
ATOM    579  ND1 HIS A  75      23.554  29.385  32.928  1.00 47.60           N  
ATOM    584  CE1 HIS A  75      23.794  28.573  33.991  1.00 47.60           C  
ATOM    582  NE2 HIS A  75      24.517  27.518  33.659  1.00 47.60           N  
ATOM    587  N   LYS A  76      27.083  29.280  29.492  1.00 52.45           N  
ATOM    588  CA  LYS A  76      28.383  28.708  29.685  1.00 52.45           C  
ATOM    594  C   LYS A  76      29.360  29.811  29.917  1.00 52.45           C  
ATOM    595  O   LYS A  76      30.231  29.703  30.776  1.00 52.45           O  
ATOM    589  CB  LYS A  76      28.894  27.924  28.464  1.00 52.45           C  
ATOM    590  CG  LYS A  76      28.149  26.617  28.199  1.00 52.45           C  
ATOM    591  CD  LYS A  76      28.514  25.991  26.852  1.00 52.45           C  
ATOM    592  CE  LYS A  76      27.853  24.634  26.610  1.00 52.45           C  
ATOM    593  NZ  LYS A  76      26.473  24.828  26.114  1.00 52.45           N1+
ATOM    596  N   ALA A  77      29.235  30.906  29.148  1.00 25.17           N  
ATOM    597  CA  ALA A  77      30.147  32.006  29.247  1.00 25.17           C  
ATOM    599  C   ALA A  77      30.053  32.603  30.616  1.00 25.17           C  
ATOM    600  O   ALA A  77      31.067  32.895  31.248  1.00 25.17           O  
ATOM    598  CB  ALA A  77      29.840  33.124  28.239  1.00 25.17           C  
ATOM    601  N   TYR A  78      28.817  32.764  31.120  1.00 50.54           N  
ATOM    602  CA  TYR A  78      28.573  33.374  32.391  1.00 50.54           C  
ATOM    611  C   TYR A  78      29.268  32.536  33.411  1.00 50.54           C  
ATOM    612  O   TYR A  78      29.972  33.045  34.281  1.00 50.54           O  
ATOM    603  CB  TYR A  78      27.065  33.370  32.712  1.00 50.54           C  
ATOM    604  CG  TYR A  78      26.792  34.010  34.033  1.00 50.54           C  
ATOM    605  CD1 TYR A  78      26.763  35.381  34.143  1.00 50.54           C  
ATOM    606  CD2 TYR A  78      26.541  33.246  35.152  1.00 50.54           C  
ATOM    607  CE1 TYR A  78      26.501  35.983  35.352  1.00 50.54           C  
ATOM    608  CE2 TYR A  78      26.279  33.843  36.364  1.00 50.54           C  
ATOM    609  CZ  TYR A  78      26.258  35.214  36.464  1.00 50.54           C  
ATOM    610  OH  TYR A  78      25.987  35.828  37.705  1.00 50.54           O  
ATOM    613  N   LEU A  79      29.108  31.207  33.309  1.00 52.64           N  
ATOM    614  CA  LEU A  79      29.707  30.329  34.266  1.00 52.64           C  
ATOM    619  C   LEU A  79      31.198  30.395  34.176  1.00 52.64           C  
ATOM    620  O   LEU A  79      31.885  30.379  35.195  1.00 52.64           O  
ATOM    615  CB  LEU A  79      29.290  28.856  34.107  1.00 52.64           C  
ATOM    616  CG  LEU A  79      27.822  28.582  34.488  1.00 52.64           C  
ATOM    617  CD1 LEU A  79      27.519  27.073  34.481  1.00 52.64           C  
ATOM    618  CD2 LEU A  79      27.460  29.250  35.824  1.00 52.64           C  
ATOM    621  N   LYS A  80      31.747  30.485  32.951  1.00 94.50           N  
ATOM    622  CA  LYS A  80      33.173  30.425  32.812  1.00 94.50           C  
ATOM    628  C   LYS A  80      33.814  31.574  33.529  1.00 94.50           C  
ATOM    629  O   LYS A  80      34.824  31.396  34.208  1.00 94.50           O  
ATOM    623  CB  LYS A  80      33.636  30.474  31.347  1.00 94.50           C  
ATOM    624  CG  LYS A  80      35.065  29.960  31.152  1.00 94.50           C  
ATOM    625  CD  LYS A  80      35.188  28.449  31.373  1.00 94.50           C  
ATOM    626  CE  LYS A  80      36.598  27.896  31.155  1.00 94.50           C  
ATOM    627  NZ  LYS A  80      37.394  28.013  32.397  1.00 94.50           N1+
ATOM    630  N   SER A  81      33.253  32.789  33.380  1.00100.95           N  
ATOM    631  CA  SER A  81      33.824  33.983  33.950  1.00100.95           C  
ATOM    634  C   SER A  81      33.679  34.045  35.446  1.00100.95           C  
ATOM    635  O   SER A  81      34.584  34.509  36.134  1.00100.95           O  
ATOM    632  CB  SER A  81      33.176  35.262  33.399  1.00100.95           C  
ATOM    633  OG  SER A  81      33.388  35.345  31.998  1.00100.95           O  
ATOM    636  N   HIS A  82      32.516  33.612  35.961  1.00111.84           N  
ATOM    637  CA  HIS A  82      32.038  33.669  37.322  1.00111.84           C  
ATOM    644  C   HIS A  82      32.580  32.629  38.262  1.00111.84           C  
ATOM    645  O   HIS A  82      32.245  32.663  39.446  1.00111.84           O  
ATOM    640  CB  HIS A  82      30.507  33.683  37.388  1.00111.84           C  
ATOM    639  CG  HIS A  82      30.006  34.999  36.877  1.00111.84           C  
ATOM    642  CD2 HIS A  82      29.976  35.487  35.607  1.00111.84           C  
ATOM    638  ND1 HIS A  82      29.517  36.008  37.679  1.00111.84           N  
ATOM    643  CE1 HIS A  82      29.218  37.046  36.859  1.00111.84           C  
ATOM    641  NE2 HIS A  82      29.480  36.779  35.593  1.00111.84           N  
ATOM    646  N   GLN A  83      33.407  31.676  37.790  1.00 66.52           N  
ATOM    647  CA  GLN A  83      33.789  30.518  38.557  1.00 66.52           C  
ATOM    653  C   GLN A  83      34.247  30.872  39.943  1.00 66.52           C  
ATOM    654  O   GLN A  83      33.896  30.174  40.893  1.00 66.52           O  
ATOM    648  CB  GLN A  83      34.944  29.736  37.906  1.00 66.52           C  
ATOM    649  CG  GLN A  83      34.583  29.073  36.575  1.00 66.52           C  
ATOM    650  CD  GLN A  83      35.840  28.407  36.038  1.00 66.52           C  
ATOM    652  NE2 GLN A  83      36.019  27.099  36.359  1.00 66.52           N  
ATOM    651  OE1 GLN A  83      36.649  29.036  35.358  1.00 66.52           O  
ATOM    655  N   VAL A  84      35.034  31.946  40.129  1.00 98.60           N  
ATOM    656  CA  VAL A  84      35.483  32.242  41.462  1.00 98.60           C  
ATOM    660  C   VAL A  84      34.316  32.539  42.365  1.00 98.60           C  
ATOM    661  O   VAL A  84      34.244  32.014  43.475  1.00 98.60           O  
ATOM    657  CB  VAL A  84      36.420  33.414  41.524  1.00 98.60           C  
ATOM    658  CG1 VAL A  84      37.706  33.044  40.771  1.00 98.60           C  
ATOM    659  CG2 VAL A  84      35.713  34.654  40.957  1.00 98.60           C  
ATOM    662  N   HIS A  85      33.371  33.392  41.917  1.00 49.43           N  
ATOM    663  CA  HIS A  85      32.257  33.808  42.733  1.00 49.43           C  
ATOM    670  C   HIS A  85      31.309  32.672  42.993  1.00 49.43           C  
ATOM    671  O   HIS A  85      30.805  32.513  44.103  1.00 49.43           O  
ATOM    666  CB  HIS A  85      31.457  34.969  42.119  1.00 49.43           C  
ATOM    665  CG  HIS A  85      30.507  35.577  43.105  1.00 49.43           C  
ATOM    668  CD2 HIS A  85      29.170  35.397  43.270  1.00 49.43           C  
ATOM    664  ND1 HIS A  85      30.890  36.470  44.082  1.00 49.43           N  
ATOM    669  CE1 HIS A  85      29.773  36.782  44.784  1.00 49.43           C  
ATOM    667  NE2 HIS A  85      28.703  36.157  44.328  1.00 49.43           N  
ATOM    672  N   ARG A  86      31.039  31.847  41.967  1.00134.13           N  
ATOM    673  CA  ARG A  86      30.126  30.746  42.101  1.00134.13           C  
ATOM    681  C   ARG A  86      30.671  29.819  43.133  1.00134.13           C  
ATOM    682  O   ARG A  86      29.928  29.260  43.939  1.00134.13           O  
ATOM    674  CB  ARG A  86      29.998  29.939  40.799  1.00134.13           C  
ATOM    675  CG  ARG A  86      29.045  30.562  39.785  1.00134.13           C  
ATOM    676  CD  ARG A  86      27.614  30.530  40.314  1.00134.13           C  
ATOM    677  NE  ARG A  86      26.664  30.684  39.182  1.00134.13           N  
ATOM    678  CZ  ARG A  86      25.559  29.885  39.166  1.00134.13           C  
ATOM    679  NH1 ARG A  86      25.416  28.915  40.117  1.00134.13           N1+
ATOM    680  NH2 ARG A  86      24.594  30.047  38.217  1.00134.13           N  
ATOM    683  N   HIS A  87      32.004  29.653  43.140  1.00 48.38           N  
ATOM    684  CA  HIS A  87      32.662  28.753  44.035  1.00 48.38           C  
ATOM    691  C   HIS A  87      32.341  29.161  45.434  1.00 48.38           C  
ATOM    692  O   HIS A  87      32.119  28.315  46.296  1.00 48.38           O  
ATOM    687  CB  HIS A  87      34.194  28.809  43.899  1.00 48.38           C  
ATOM    686  CG  HIS A  87      34.910  27.857  44.815  1.00 48.38           C  
ATOM    689  CD2 HIS A  87      35.149  27.955  46.152  1.00 48.38           C  
ATOM    685  ND1 HIS A  87      35.467  26.662  44.421  1.00 48.38           N  
ATOM    690  CE1 HIS A  87      36.015  26.100  45.530  1.00 48.38           C  
ATOM    688  NE2 HIS A  87      35.846  26.848  46.604  1.00 48.38           N  
ATOM    693  N   LYS A  88      32.331  30.479  45.697  1.00 37.38           N  
ATOM    694  CA  LYS A  88      32.074  30.990  47.011  1.00 37.38           C  
ATOM    700  C   LYS A  88      30.674  30.653  47.424  1.00 37.38           C  
ATOM    701  O   LYS A  88      30.436  30.240  48.558  1.00 37.38           O  
ATOM    695  CB  LYS A  88      32.226  32.520  47.056  1.00 37.38           C  
ATOM    696  CG  LYS A  88      33.650  32.975  46.732  1.00 37.38           C  
ATOM    697  CD  LYS A  88      33.756  34.452  46.348  1.00 37.38           C  
ATOM    698  CE  LYS A  88      35.172  34.880  45.954  1.00 37.38           C  
ATOM    699  NZ  LYS A  88      35.157  36.259  45.418  1.00 37.38           N1+
ATOM    702  N   LEU A  89      29.708  30.813  46.500  1.00 45.36           N  
ATOM    703  CA  LEU A  89      28.323  30.600  46.812  1.00 45.36           C  
ATOM    708  C   LEU A  89      28.101  29.167  47.180  1.00 45.36           C  
ATOM    709  O   LEU A  89      27.453  28.864  48.181  1.00 45.36           O  
ATOM    704  CB  LEU A  89      27.412  30.914  45.612  1.00 45.36           C  
ATOM    705  CG  LEU A  89      27.513  32.376  45.135  1.00 45.36           C  
ATOM    706  CD1 LEU A  89      26.584  32.643  43.938  1.00 45.36           C  
ATOM    707  CD2 LEU A  89      27.284  33.361  46.291  1.00 45.36           C  
ATOM    710  N   LYS A  90      28.677  28.243  46.397  1.00128.04           N  
ATOM    711  CA  LYS A  90      28.476  26.837  46.591  1.00128.04           C  
ATOM    717  C   LYS A  90      28.961  26.484  47.962  1.00128.04           C  
ATOM    718  O   LYS A  90      28.395  25.619  48.627  1.00128.04           O  
ATOM    712  CB  LYS A  90      29.291  26.009  45.582  1.00128.04           C  
ATOM    713  CG  LYS A  90      28.895  24.536  45.465  1.00128.04           C  
ATOM    714  CD  LYS A  90      29.029  23.722  46.751  1.00128.04           C  
ATOM    715  CE  LYS A  90      28.909  22.214  46.517  1.00128.04           C  
ATOM    716  NZ  LYS A  90      27.657  21.914  45.788  1.00128.04           N1+
ATOM    719  N   GLU A  91      30.058  27.129  48.398  1.00 59.93           N  
ATOM    720  CA  GLU A  91      30.661  26.865  49.675  1.00 59.93           C  
ATOM    726  C   GLU A  91      29.776  27.322  50.805  1.00 59.93           C  
ATOM    727  O   GLU A  91      29.556  26.591  51.770  1.00 59.93           O  
ATOM    721  CB  GLU A  91      32.013  27.576  49.830  1.00 59.93           C  
ATOM    722  CG  GLU A  91      32.820  27.120  51.045  1.00 59.93           C  
ATOM    723  CD  GLU A  91      34.118  27.918  51.048  1.00 59.93           C  
ATOM    724  OE1 GLU A  91      35.075  27.491  50.348  1.00 59.93           O  
ATOM    725  OE2 GLU A  91      34.166  28.968  51.741  1.00 59.93           O1-
ATOM    728  N   MET A  92      29.203  28.533  50.680  1.00 61.02           N  
ATOM    729  CA  MET A  92      28.413  29.179  51.697  1.00 61.02           C  
ATOM    734  C   MET A  92      27.193  28.353  51.922  1.00 61.02           C  
ATOM    735  O   MET A  92      26.587  28.390  52.990  1.00 61.02           O  
ATOM    730  CB  MET A  92      27.924  30.577  51.288  1.00 61.02           C  
ATOM    731  CG  MET A  92      29.044  31.588  51.057  1.00 61.02           C  
ATOM    732  SD  MET A  92      28.449  33.232  50.572  1.00 61.02           S  
ATOM    733  CE  MET A  92      27.580  32.583  49.119  1.00 61.02           C  
ATOM    736  N   GLU A  93      26.801  27.592  50.892  1.00 68.17           N  
ATOM    737  CA  GLU A  93      25.619  26.787  50.907  1.00 68.17           C  
ATOM    743  C   GLU A  93      25.701  25.896  52.112  1.00 68.17           C  
ATOM    744  O   GLU A  93      24.687  25.554  52.718  1.00 68.17           O  
ATOM    738  CB  GLU A  93      25.542  25.912  49.644  1.00 68.17           C  
ATOM    739  CG  GLU A  93      24.209  25.204  49.399  1.00 68.17           C  
ATOM    740  CD  GLU A  93      24.298  24.602  48.004  1.00 68.17           C  
ATOM    741  OE1 GLU A  93      25.378  24.044  47.674  1.00 68.17           O  
ATOM    742  OE2 GLU A  93      23.302  24.704  47.240  1.00 68.17           O1-
ATOM    745  N   LYS A  94      26.931  25.528  52.502  1.00165.07           N  
ATOM    746  CA  LYS A  94      27.218  24.671  53.617  1.00165.07           C  
ATOM    752  C   LYS A  94      26.684  25.288  54.877  1.00165.07           C  
ATOM    753  O   LYS A  94      26.460  24.583  55.854  1.00165.07           O  
ATOM    747  CB  LYS A  94      28.732  24.496  53.829  1.00165.07           C  
ATOM    748  CG  LYS A  94      29.412  23.654  52.751  1.00165.07           C  
ATOM    749  CD  LYS A  94      28.977  22.191  52.773  1.00165.07           C  
ATOM    750  CE  LYS A  94      29.818  21.330  53.716  1.00165.07           C  
ATOM    751  NZ  LYS A  94      29.968  22.013  55.020  1.00165.07           N1+
ATOM    754  N   GLU A  95      26.597  26.630  54.922  1.00 79.14           N  
ATOM    755  CA  GLU A  95      26.135  27.437  56.024  1.00 79.14           C  
ATOM    761  C   GLU A  95      24.638  27.469  56.201  1.00 79.14           C  
ATOM    762  O   GLU A  95      24.168  27.677  57.317  1.00 79.14           O  
ATOM    756  CB  GLU A  95      26.575  28.904  55.893  1.00 79.14           C  
ATOM    757  CG  GLU A  95      28.084  29.115  56.000  1.00 79.14           C  
ATOM    758  CD  GLU A  95      28.325  30.607  55.831  1.00 79.14           C  
ATOM    759  OE1 GLU A  95      27.750  31.189  54.873  1.00 79.14           O  
ATOM    760  OE2 GLU A  95      29.074  31.186  56.663  1.00 79.14           O1-
ATOM    763  N   GLU A  96      23.850  27.318  55.114  1.00115.61           N  
ATOM    764  CA  GLU A  96      22.425  27.563  55.144  1.00115.61           C  
ATOM    770  C   GLU A  96      21.703  26.613  56.063  1.00115.61           C  
ATOM    771  O   GLU A  96      21.817  25.395  55.954  1.00115.61           O  
ATOM    765  CB  GLU A  96      21.784  27.449  53.746  1.00115.61           C  
ATOM    766  CG  GLU A  96      22.397  28.395  52.703  1.00115.61           C  
ATOM    767  CD  GLU A  96      21.828  29.797  52.871  1.00115.61           C  
ATOM    768  OE1 GLU A  96      21.532  30.191  54.030  1.00115.61           O  
ATOM    769  OE2 GLU A  96      21.682  30.496  51.833  1.00115.61           O1-
ATOM    772  N   PRO A  97      20.905  27.167  56.945  1.00 72.05           N  
ATOM    773  CA  PRO A  97      20.186  26.380  57.910  1.00 72.05           C  
ATOM    777  C   PRO A  97      19.246  25.399  57.291  1.00 72.05           C  
ATOM    778  O   PRO A  97      19.091  24.310  57.842  1.00 72.05           O  
ATOM    775  CB  PRO A  97      19.526  27.381  58.852  1.00 72.05           C  
ATOM    776  CG  PRO A  97      20.480  28.588  58.807  1.00 72.05           C  
ATOM    774  CD  PRO A  97      21.121  28.527  57.409  1.00 72.05           C  
ATOM    779  N   LEU A  98      18.610  25.743  56.155  1.00 59.05           N  
ATOM    780  CA  LEU A  98      17.700  24.819  55.542  1.00 59.05           C  
ATOM    785  C   LEU A  98      18.461  23.609  55.104  1.00 59.05           C  
ATOM    786  O   LEU A  98      18.020  22.477  55.277  1.00 59.05           O  
ATOM    781  CB  LEU A  98      17.011  25.383  54.288  1.00 59.05           C  
ATOM    782  CG  LEU A  98      15.973  26.480  54.580  1.00 59.05           C  
ATOM    783  CD1 LEU A  98      15.324  26.988  53.280  1.00 59.05           C  
ATOM    784  CD2 LEU A  98      14.936  25.994  55.608  1.00 59.05           C  
ATOM    787  N   LEU A  99      19.641  23.838  54.519  1.00150.69           N  
ATOM    788  CA  LEU A  99      20.489  22.825  53.959  1.00150.69           C  
ATOM    793  C   LEU A  99      21.180  21.972  54.985  1.00150.69           C  
ATOM    794  O   LEU A  99      21.847  21.012  54.609  1.00150.69           O  
ATOM    789  CB  LEU A  99      21.494  23.350  52.921  1.00150.69           C  
ATOM    790  CG  LEU A  99      20.766  23.871  51.663  1.00150.69           C  
ATOM    791  CD1 LEU A  99      20.136  25.252  51.901  1.00150.69           C  
ATOM    792  CD2 LEU A  99      21.644  23.806  50.409  1.00150.69           C  
ATOM    795  N   ASN A 100      21.159  22.336  56.284  1.00 63.74           N  
ATOM    796  CA  ASN A 100      21.909  21.530  57.219  1.00 63.74           C  
ATOM    801  C   ASN A 100      21.014  20.999  58.296  1.00 63.74           C  
ATOM    802  O   ASN A 100      20.037  21.635  58.684  1.00 63.74           O  
ATOM    797  CB  ASN A 100      22.993  22.322  57.962  1.00 63.74           C  
ATOM    798  CG  ASN A 100      23.969  22.864  56.935  1.00 63.74           C  
ATOM    800  ND2 ASN A 100      24.024  24.217  56.835  1.00 63.74           N  
ATOM    799  OD1 ASN A 100      24.653  22.116  56.237  1.00 63.74           O  
ATOM    803  N   GLU A 101      21.367  19.805  58.825  1.00 55.23           N  
ATOM    804  CA  GLU A 101      20.615  19.160  59.861  1.00 55.23           C  
ATOM    810  C   GLU A 101      20.814  19.896  61.142  1.00 55.23           C  
ATOM    811  O   GLU A 101      21.771  20.652  61.300  1.00 55.23           O  
ATOM    805  CB  GLU A 101      21.020  17.700  60.138  1.00 55.23           C  
ATOM    806  CG  GLU A 101      20.685  16.720  59.015  1.00 55.23           C  
ATOM    807  CD  GLU A 101      21.081  15.329  59.487  1.00 55.23           C  
ATOM    808  OE1 GLU A 101      20.244  14.677  60.167  1.00 55.23           O  
ATOM    809  OE2 GLU A 101      22.227  14.904  59.180  1.00 55.23           O1-
ATOM    812  N   ASP A 102      19.851  19.718  62.070  1.00 59.39           N  
ATOM    813  CA  ASP A 102      19.936  20.293  63.380  1.00 59.39           C  
ATOM    818  C   ASP A 102      19.960  19.126  64.321  1.00 59.39           C  
ATOM    819  O   ASP A 102      18.927  18.537  64.636  1.00 59.39           O  
ATOM    814  CB  ASP A 102      18.711  21.159  63.727  1.00 59.39           C  
ATOM    815  CG  ASP A 102      18.973  21.927  65.014  1.00 59.39           C  
ATOM    816  OD1 ASP A 102      19.605  21.349  65.938  1.00 59.39           O  
ATOM    817  OD2 ASP A 102      18.546  23.110  65.087  1.00 59.39           O1-
ATOM    820  N   LYS A 103      21.163  18.771  64.799  1.00 95.53           N  
ATOM    821  CA  LYS A 103      21.373  17.629  65.641  1.00 95.53           C  
ATOM    827  C   LYS A 103      20.644  17.832  66.929  1.00 95.53           C  
ATOM    828  O   LYS A 103      20.135  16.887  67.528  1.00 95.53           O  
ATOM    822  CB  LYS A 103      22.854  17.442  66.002  1.00 95.53           C  
ATOM    823  CG  LYS A 103      23.793  17.388  64.793  1.00 95.53           C  
ATOM    824  CD  LYS A 103      23.507  16.249  63.816  1.00 95.53           C  
ATOM    825  CE  LYS A 103      24.462  16.228  62.622  1.00 95.53           C  
ATOM    826  NZ  LYS A 103      24.023  15.209  61.646  1.00 95.53           N1+
ATOM    829  N   GLU A 104      20.589  19.092  67.387  1.00 75.74           N  
ATOM    830  CA  GLU A 104      20.018  19.430  68.656  1.00 75.74           C  
ATOM    836  C   GLU A 104      18.552  19.110  68.689  1.00 75.74           C  
ATOM    837  O   GLU A 104      18.045  18.678  69.723  1.00 75.74           O  
ATOM    831  CB  GLU A 104      20.179  20.926  68.980  1.00 75.74           C  
ATOM    832  CG  GLU A 104      19.972  21.258  70.457  1.00 75.74           C  
ATOM    833  CD  GLU A 104      21.267  20.916  71.182  1.00 75.74           C  
ATOM    834  OE1 GLU A 104      22.268  20.608  70.484  1.00 75.74           O  
ATOM    835  OE2 GLU A 104      21.276  20.958  72.442  1.00 75.74           O1-
ATOM    838  N   ARG A 105      17.820  19.302  67.570  1.00163.42           N  
ATOM    839  CA  ARG A 105      16.391  19.128  67.630  1.00163.42           C  
ATOM    847  C   ARG A 105      15.990  17.699  67.397  1.00163.42           C  
ATOM    848  O   ARG A 105      16.016  17.210  66.269  1.00163.42           O  
ATOM    840  CB  ARG A 105      15.638  20.015  66.620  1.00163.42           C  
ATOM    841  CG  ARG A 105      14.117  19.849  66.665  1.00163.42           C  
ATOM    842  CD  ARG A 105      13.331  20.987  66.003  1.00163.42           C  
ATOM    843  NE  ARG A 105      13.654  21.029  64.546  1.00163.42           N  
ATOM    844  CZ  ARG A 105      12.828  21.704  63.691  1.00163.42           C  
ATOM    845  NH1 ARG A 105      11.673  22.267  64.153  1.00163.42           N1+
ATOM    846  NH2 ARG A 105      13.150  21.821  62.370  1.00163.42           N  
ATOM    849  N   THR A 106      15.743  16.960  68.503  1.00 81.94           N  
ATOM    850  CA  THR A 106      15.223  15.616  68.506  1.00 81.94           C  
ATOM    854  C   THR A 106      13.717  15.521  68.547  1.00 81.94           C  
ATOM    855  O   THR A 106      13.118  14.709  67.844  1.00 81.94           O  
ATOM    851  CB  THR A 106      15.760  14.809  69.651  1.00 81.94           C  
ATOM    853  CG2 THR A 106      17.293  14.755  69.521  1.00 81.94           C  
ATOM    852  OG1 THR A 106      15.396  15.401  70.889  1.00 81.94           O  
ATOM    856  N   VAL A 107      13.058  16.364  69.372  1.00103.44           N  
ATOM    857  CA  VAL A 107      11.644  16.229  69.617  1.00103.44           C  
ATOM    861  C   VAL A 107      10.909  16.381  68.334  1.00103.44           C  
ATOM    862  O   VAL A 107       9.977  15.635  68.038  1.00103.44           O  
ATOM    858  CB  VAL A 107      11.125  17.243  70.598  1.00103.44           C  
ATOM    859  CG1 VAL A 107      11.410  18.653  70.057  1.00103.44           C  
ATOM    860  CG2 VAL A 107       9.632  16.966  70.842  1.00103.44           C  
ATOM    863  N   LEU A 108      11.328  17.374  67.542  1.00192.96           N  
ATOM    864  CA  LEU A 108      10.780  17.643  66.252  1.00192.96           C  
ATOM    869  C   LEU A 108       9.391  18.191  66.361  1.00192.96           C  
ATOM    870  O   LEU A 108       8.756  18.450  65.342  1.00192.96           O  
ATOM    865  CB  LEU A 108      10.766  16.426  65.307  1.00192.96           C  
ATOM    866  CG  LEU A 108      12.169  15.998  64.830  1.00192.96           C  
ATOM    867  CD1 LEU A 108      12.086  14.855  63.807  1.00192.96           C  
ATOM    868  CD2 LEU A 108      12.979  17.198  64.313  1.00192.96           C  
ATOM    871  N   PHE A 109       8.835  18.317  67.581  1.00104.25           N  
ATOM    872  CA  PHE A 109       7.536  18.926  67.676  1.00104.25           C  
ATOM    880  C   PHE A 109       7.554  20.428  67.642  1.00104.25           C  
ATOM    881  O   PHE A 109       6.927  21.013  66.755  1.00104.25           O  
ATOM    873  CB  PHE A 109       6.769  18.495  68.940  1.00104.25           C  
ATOM    874  CG  PHE A 109       5.454  19.196  68.936  1.00104.25           C  
ATOM    875  CD1 PHE A 109       4.398  18.711  68.201  1.00104.25           C  
ATOM    876  CD2 PHE A 109       5.280  20.345  69.676  1.00104.25           C  
ATOM    877  CE1 PHE A 109       3.189  19.362  68.203  1.00104.25           C  
ATOM    878  CE2 PHE A 109       4.072  21.001  69.683  1.00104.25           C  
ATOM    879  CZ  PHE A 109       3.024  20.508  68.944  1.00104.25           C  
ATOM    882  N   PRO A 110       8.318  21.074  68.514  1.00107.10           N  
ATOM    883  CA  PRO A 110       8.256  22.503  68.684  1.00107.10           C  
ATOM    887  C   PRO A 110       8.452  23.171  67.374  1.00107.10           C  
ATOM    888  O   PRO A 110       9.488  22.969  66.745  1.00107.10           O  
ATOM    885  CB  PRO A 110       9.283  22.840  69.762  1.00107.10           C  
ATOM    886  CG  PRO A 110       9.341  21.555  70.611  1.00107.10           C  
ATOM    884  CD  PRO A 110       8.994  20.424  69.624  1.00107.10           C  
ATOM    889  N   ILE A 111       7.484  24.013  66.975  1.00 73.28           N  
ATOM    890  CA  ILE A 111       7.507  24.498  65.632  1.00 73.28           C  
ATOM    895  C   ILE A 111       8.485  25.611  65.514  1.00 73.28           C  
ATOM    896  O   ILE A 111       8.261  26.722  65.992  1.00 73.28           O  
ATOM    891  CB  ILE A 111       6.170  25.011  65.178  1.00 73.28           C  
ATOM    892  CG1 ILE A 111       5.113  23.898  65.271  1.00 73.28           C  
ATOM    893  CG2 ILE A 111       6.321  25.579  63.756  1.00 73.28           C  
ATOM    894  CD1 ILE A 111       3.679  24.409  65.125  1.00 73.28           C  
ATOM    897  N   LYS A 112       9.637  25.293  64.898  1.00117.62           N  
ATOM    898  CA  LYS A 112      10.642  26.262  64.591  1.00117.62           C  
ATOM    904  C   LYS A 112      10.189  27.100  63.435  1.00117.62           C  
ATOM    905  O   LYS A 112      10.360  28.318  63.449  1.00117.62           O  
ATOM    899  CB  LYS A 112      12.001  25.639  64.226  1.00117.62           C  
ATOM    900  CG  LYS A 112      12.893  25.354  65.437  1.00117.62           C  
ATOM    901  CD  LYS A 112      12.395  24.270  66.393  1.00117.62           C  
ATOM    902  CE  LYS A 112      13.335  24.064  67.584  1.00117.62           C  
ATOM    903  NZ  LYS A 112      12.927  22.875  68.366  1.00117.62           N1+
ATOM    906  N   TYR A 113       9.602  26.467  62.393  1.00 93.29           N  
ATOM    907  CA  TYR A 113       9.219  27.214  61.224  1.00 93.29           C  
ATOM    916  C   TYR A 113       7.735  27.132  61.076  1.00 93.29           C  
ATOM    917  O   TYR A 113       7.223  26.261  60.374  1.00 93.29           O  
ATOM    908  CB  TYR A 113       9.755  26.593  59.927  1.00 93.29           C  
ATOM    909  CG  TYR A 113      11.229  26.471  60.060  1.00 93.29           C  
ATOM    910  CD1 TYR A 113      11.761  25.472  60.844  1.00 93.29           C  
ATOM    911  CD2 TYR A 113      12.071  27.332  59.399  1.00 93.29           C  
ATOM    912  CE1 TYR A 113      13.121  25.336  60.975  1.00 93.29           C  
ATOM    913  CE2 TYR A 113      13.433  27.201  59.527  1.00 93.29           C  
ATOM    914  CZ  TYR A 113      13.957  26.204  60.317  1.00 93.29           C  
ATOM    915  OH  TYR A 113      15.356  26.069  60.449  1.00 93.29           O  
ATOM    918  N   HIS A 114       7.003  28.078  61.681  1.00 50.38           N  
ATOM    919  CA  HIS A 114       5.572  28.052  61.610  1.00 50.38           C  
ATOM    926  C   HIS A 114       5.120  28.311  60.210  1.00 50.38           C  
ATOM    927  O   HIS A 114       4.106  27.768  59.774  1.00 50.38           O  
ATOM    922  CB  HIS A 114       4.900  29.060  62.554  1.00 50.38           C  
ATOM    921  CG  HIS A 114       4.963  28.592  63.977  1.00 50.38           C  
ATOM    924  CD2 HIS A 114       3.996  28.044  64.762  1.00 50.38           C  
ATOM    920  ND1 HIS A 114       6.105  28.616  64.745  1.00 50.38           N  
ATOM    925  CE1 HIS A 114       5.777  28.080  65.948  1.00 50.38           C  
ATOM    923  NE2 HIS A 114       4.508  27.719  66.007  1.00 50.38           N  
ATOM    928  N   GLU A 115       5.855  29.149  59.459  1.00101.06           N  
ATOM    929  CA  GLU A 115       5.420  29.495  58.139  1.00101.06           C  
ATOM    935  C   GLU A 115       5.328  28.267  57.281  1.00101.06           C  
ATOM    936  O   GLU A 115       4.339  28.090  56.572  1.00101.06           O  
ATOM    930  CB  GLU A 115       6.354  30.515  57.466  1.00101.06           C  
ATOM    931  CG  GLU A 115       7.813  30.071  57.409  1.00101.06           C  
ATOM    932  CD  GLU A 115       8.662  31.289  57.086  1.00101.06           C  
ATOM    933  OE1 GLU A 115       8.519  31.843  55.964  1.00101.06           O  
ATOM    934  OE2 GLU A 115       9.471  31.681  57.969  1.00101.06           O1-
ATOM    937  N   ILE A 116       6.351  27.387  57.317  1.00121.91           N  
ATOM    938  CA  ILE A 116       6.357  26.217  56.478  1.00121.91           C  
ATOM    943  C   ILE A 116       5.319  25.222  56.913  1.00121.91           C  
ATOM    944  O   ILE A 116       4.476  24.803  56.124  1.00121.91           O  
ATOM    939  CB  ILE A 116       7.669  25.492  56.521  1.00121.91           C  
ATOM    940  CG1 ILE A 116       8.830  26.443  56.185  1.00121.91           C  
ATOM    941  CG2 ILE A 116       7.563  24.286  55.571  1.00121.91           C  
ATOM    942  CD1 ILE A 116       8.699  27.140  54.835  1.00121.91           C  
ATOM    945  N   TRP A 117       5.312  24.875  58.215  1.00 73.99           N  
ATOM    946  CA  TRP A 117       4.462  23.834  58.727  1.00 73.99           C  
ATOM    957  C   TRP A 117       3.054  24.185  58.393  1.00 73.99           C  
ATOM    958  O   TRP A 117       2.293  23.345  57.912  1.00 73.99           O  
ATOM    947  CB  TRP A 117       4.544  23.706  60.259  1.00 73.99           C  
ATOM    948  CG  TRP A 117       3.600  22.689  60.861  1.00 73.99           C  
ATOM    950  CD1 TRP A 117       2.363  22.875  61.405  1.00 73.99           C  
ATOM    949  CD2 TRP A 117       3.880  21.285  60.960  1.00 73.99           C  
ATOM    952  CE2 TRP A 117       2.781  20.687  61.578  1.00 73.99           C  
ATOM    953  CE3 TRP A 117       4.965  20.553  60.569  1.00 73.99           C  
ATOM    951  NE1 TRP A 117       1.859  21.675  61.846  1.00 73.99           N  
ATOM    954  CZ2 TRP A 117       2.752  19.340  61.814  1.00 73.99           C  
ATOM    955  CZ3 TRP A 117       4.933  19.197  60.810  1.00 73.99           C  
ATOM    956  CH2 TRP A 117       3.847  18.602  61.420  1.00 73.99           C  
ATOM    959  N   GLN A 118       2.685  25.458  58.600  1.00 49.58           N  
ATOM    960  CA  GLN A 118       1.338  25.860  58.343  1.00 49.58           C  
ATOM    966  C   GLN A 118       1.058  25.587  56.905  1.00 49.58           C  
ATOM    967  O   GLN A 118      -0.057  25.211  56.548  1.00 49.58           O  
ATOM    961  CB  GLN A 118       1.083  27.361  58.550  1.00 49.58           C  
ATOM    962  CG  GLN A 118      -0.368  27.750  58.259  1.00 49.58           C  
ATOM    963  CD  GLN A 118      -0.476  29.264  58.293  1.00 49.58           C  
ATOM    965  NE2 GLN A 118       0.642  29.942  58.663  1.00 49.58           N  
ATOM    964  OE1 GLN A 118      -1.524  29.831  57.988  1.00 49.58           O  
ATOM    968  N   ALA A 119       2.061  25.797  56.030  1.00 30.66           N  
ATOM    969  CA  ALA A 119       1.861  25.564  54.631  1.00 30.66           C  
ATOM    971  C   ALA A 119       1.549  24.112  54.428  1.00 30.66           C  
ATOM    972  O   ALA A 119       0.628  23.763  53.693  1.00 30.66           O  
ATOM    970  CB  ALA A 119       3.099  25.902  53.783  1.00 30.66           C  
ATOM    973  N   TYR A 120       2.305  23.229  55.108  1.00 74.12           N  
ATOM    974  CA  TYR A 120       2.131  21.808  54.990  1.00 74.12           C  
ATOM    983  C   TYR A 120       0.774  21.412  55.480  1.00 74.12           C  
ATOM    984  O   TYR A 120       0.063  20.653  54.822  1.00 74.12           O  
ATOM    975  CB  TYR A 120       3.207  21.052  55.792  1.00 74.12           C  
ATOM    976  CG  TYR A 120       2.786  19.637  55.995  1.00 74.12           C  
ATOM    977  CD1 TYR A 120       2.699  18.751  54.945  1.00 74.12           C  
ATOM    978  CD2 TYR A 120       2.509  19.192  57.268  1.00 74.12           C  
ATOM    979  CE1 TYR A 120       2.314  17.449  55.167  1.00 74.12           C  
ATOM    980  CE2 TYR A 120       2.126  17.893  57.495  1.00 74.12           C  
ATOM    981  CZ  TYR A 120       2.026  17.019  56.440  1.00 74.12           C  
ATOM    982  OH  TYR A 120       1.632  15.683  56.664  1.00 74.12           O  
ATOM    985  N   LYS A 121       0.363  21.929  56.645  1.00140.56           N  
ATOM    986  CA  LYS A 121      -0.908  21.544  57.176  1.00140.56           C  
ATOM    992  C   LYS A 121      -1.976  22.053  56.261  1.00140.56           C  
ATOM    993  O   LYS A 121      -3.011  21.415  56.079  1.00140.56           O  
ATOM    987  CB  LYS A 121      -1.115  22.018  58.618  1.00140.56           C  
ATOM    988  CG  LYS A 121      -2.170  21.183  59.336  1.00140.56           C  
ATOM    989  CD  LYS A 121      -1.978  21.142  60.849  1.00140.56           C  
ATOM    990  CE  LYS A 121      -1.135  19.950  61.310  1.00140.56           C  
ATOM    991  NZ  LYS A 121       0.027  19.777  60.411  1.00140.56           N1+
ATOM    994  N   ARG A 122      -1.735  23.222  55.642  1.00 71.80           N  
ATOM    995  CA  ARG A 122      -2.676  23.802  54.732  1.00 71.80           C  
ATOM   1003  C   ARG A 122      -2.877  22.815  53.623  1.00 71.80           C  
ATOM   1004  O   ARG A 122      -4.002  22.569  53.193  1.00 71.80           O  
ATOM    996  CB  ARG A 122      -2.120  25.092  54.107  1.00 71.80           C  
ATOM    997  CG  ARG A 122      -3.093  25.844  53.200  1.00 71.80           C  
ATOM    998  CD  ARG A 122      -2.450  27.067  52.546  1.00 71.80           C  
ATOM    999  NE  ARG A 122      -1.905  27.916  53.643  1.00 71.80           N  
ATOM   1000  CZ  ARG A 122      -0.914  28.816  53.377  1.00 71.80           C  
ATOM   1001  NH1 ARG A 122      -0.449  28.964  52.104  1.00 71.80           N1+
ATOM   1002  NH2 ARG A 122      -0.387  29.566  54.390  1.00 71.80           N  
ATOM   1005  N   ALA A 123      -1.768  22.238  53.123  1.00 36.54           N  
ATOM   1006  CA  ALA A 123      -1.807  21.269  52.066  1.00 36.54           C  
ATOM   1008  C   ALA A 123      -2.471  20.019  52.555  1.00 36.54           C  
ATOM   1009  O   ALA A 123      -3.326  19.445  51.882  1.00 36.54           O  
ATOM   1007  CB  ALA A 123      -0.404  20.883  51.566  1.00 36.54           C  
ATOM   1010  N   GLU A 124      -2.130  19.609  53.787  1.00 64.29           N  
ATOM   1011  CA  GLU A 124      -2.570  18.374  54.373  1.00 64.29           C  
ATOM   1017  C   GLU A 124      -4.065  18.361  54.396  1.00 64.29           C  
ATOM   1018  O   GLU A 124      -4.691  17.318  54.217  1.00 64.29           O  
ATOM   1012  CB  GLU A 124      -2.057  18.247  55.818  1.00 64.29           C  
ATOM   1013  CG  GLU A 124      -2.240  16.878  56.472  1.00 64.29           C  
ATOM   1014  CD  GLU A 124      -1.665  16.995  57.878  1.00 64.29           C  
ATOM   1015  OE1 GLU A 124      -2.217  17.805  58.670  1.00 64.29           O  
ATOM   1016  OE2 GLU A 124      -0.665  16.292  58.177  1.00 64.29           O1-
ATOM   1019  N   ALA A 125      -4.677  19.528  54.648  1.00 44.92           N  
ATOM   1020  CA  ALA A 125      -6.107  19.660  54.708  1.00 44.92           C  
ATOM   1022  C   ALA A 125      -6.737  19.418  53.366  1.00 44.92           C  
ATOM   1023  O   ALA A 125      -7.848  18.902  53.290  1.00 44.92           O  
ATOM   1021  CB  ALA A 125      -6.564  21.050  55.180  1.00 44.92           C  
ATOM   1024  N   SER A 126      -6.048  19.828  52.284  1.00 73.03           N  
ATOM   1025  CA  SER A 126      -6.520  19.852  50.922  1.00 73.03           C  
ATOM   1028  C   SER A 126      -6.585  18.503  50.260  1.00 73.03           C  
ATOM   1029  O   SER A 126      -6.913  18.443  49.075  1.00 73.03           O  
ATOM   1026  CB  SER A 126      -5.630  20.733  50.036  1.00 73.03           C  
ATOM   1027  OG  SER A 126      -5.554  22.040  50.587  1.00 73.03           O  
ATOM   1030  N   PHE A 127      -6.267  17.402  50.972  1.00 75.61           N  
ATOM   1031  CA  PHE A 127      -6.220  16.088  50.379  1.00 75.61           C  
ATOM   1039  C   PHE A 127      -7.478  15.827  49.601  1.00 75.61           C  
ATOM   1040  O   PHE A 127      -8.578  16.124  50.065  1.00 75.61           O  
ATOM   1032  CB  PHE A 127      -6.044  14.978  51.433  1.00 75.61           C  
ATOM   1033  CG  PHE A 127      -5.910  13.660  50.749  1.00 75.61           C  
ATOM   1034  CD1 PHE A 127      -4.738  13.323  50.114  1.00 75.61           C  
ATOM   1035  CD2 PHE A 127      -6.943  12.753  50.770  1.00 75.61           C  
ATOM   1036  CE1 PHE A 127      -4.609  12.105  49.489  1.00 75.61           C  
ATOM   1037  CE2 PHE A 127      -6.818  11.534  50.147  1.00 75.61           C  
ATOM   1038  CZ  PHE A 127      -5.649  11.207  49.504  1.00 75.61           C  
ATOM   1041  N   TRP A 128      -7.324  15.311  48.357  1.00 76.14           N  
ATOM   1042  CA  TRP A 128      -8.446  15.020  47.510  1.00 76.14           C  
ATOM   1053  C   TRP A 128      -8.097  13.829  46.673  1.00 76.14           C  
ATOM   1054  O   TRP A 128      -6.926  13.498  46.496  1.00 76.14           O  
ATOM   1043  CB  TRP A 128      -8.829  16.180  46.566  1.00 76.14           C  
ATOM   1044  CG  TRP A 128      -7.739  16.642  45.622  1.00 76.14           C  
ATOM   1046  CD1 TRP A 128      -6.736  17.539  45.847  1.00 76.14           C  
ATOM   1045  CD2 TRP A 128      -7.604  16.221  44.253  1.00 76.14           C  
ATOM   1048  CE2 TRP A 128      -6.505  16.892  43.719  1.00 76.14           C  
ATOM   1049  CE3 TRP A 128      -8.339  15.349  43.500  1.00 76.14           C  
ATOM   1047  NE1 TRP A 128      -5.980  17.696  44.708  1.00 76.14           N  
ATOM   1050  CZ2 TRP A 128      -6.121  16.701  42.421  1.00 76.14           C  
ATOM   1051  CZ3 TRP A 128      -7.946  15.156  42.194  1.00 76.14           C  
ATOM   1052  CH2 TRP A 128      -6.858  15.819  41.663  1.00 76.14           C  
ATOM   1055  N   THR A 129      -9.122  13.146  46.127  1.00 54.95           N  
ATOM   1056  CA  THR A 129      -8.872  11.944  45.391  1.00 54.95           C  
ATOM   1060  C   THR A 129      -9.460  12.079  44.022  1.00 54.95           C  
ATOM   1061  O   THR A 129     -10.269  12.964  43.751  1.00 54.95           O  
ATOM   1057  CB  THR A 129      -9.522  10.756  46.026  1.00 54.95           C  
ATOM   1059  CG2 THR A 129      -8.932  10.563  47.432  1.00 54.95           C  
ATOM   1058  OG1 THR A 129     -10.924  10.965  46.111  1.00 54.95           O  
ATOM   1062  N   ALA A 130      -9.008  11.200  43.108  1.00 44.63           N  
ATOM   1063  CA  ALA A 130      -9.476  11.134  41.754  1.00 44.63           C  
ATOM   1065  C   ALA A 130     -10.913  10.710  41.775  1.00 44.63           C  
ATOM   1066  O   ALA A 130     -11.719  11.153  40.959  1.00 44.63           O  
ATOM   1064  CB  ALA A 130      -8.702  10.115  40.899  1.00 44.63           C  
ATOM   1067  N   GLU A 131     -11.270   9.853  42.747  1.00 93.76           N  
ATOM   1068  CA  GLU A 131     -12.577   9.266  42.836  1.00 93.76           C  
ATOM   1074  C   GLU A 131     -13.593  10.360  42.901  1.00 93.76           C  
ATOM   1075  O   GLU A 131     -14.743  10.178  42.511  1.00 93.76           O  
ATOM   1069  CB  GLU A 131     -12.775   8.404  44.096  1.00 93.76           C  
ATOM   1070  CG  GLU A 131     -11.936   7.126  44.136  1.00 93.76           C  
ATOM   1071  CD  GLU A 131     -10.537   7.483  44.621  1.00 93.76           C  
ATOM   1072  OE1 GLU A 131      -9.687   7.847  43.766  1.00 93.76           O  
ATOM   1073  OE2 GLU A 131     -10.300   7.401  45.856  1.00 93.76           O1-
ATOM   1076  N   GLU A 132     -13.182  11.519  43.432  1.00113.56           N  
ATOM   1077  CA  GLU A 132     -14.000  12.671  43.671  1.00113.56           C  
ATOM   1083  C   GLU A 132     -14.531  13.261  42.386  1.00113.56           C  
ATOM   1084  O   GLU A 132     -15.630  13.812  42.376  1.00113.56           O  
ATOM   1078  CB  GLU A 132     -13.173  13.744  44.391  1.00113.56           C  
ATOM   1079  CG  GLU A 132     -13.975  14.879  45.008  1.00113.56           C  
ATOM   1080  CD  GLU A 132     -12.972  15.773  45.721  1.00113.56           C  
ATOM   1081  OE1 GLU A 132     -11.851  15.949  45.173  1.00113.56           O  
ATOM   1082  OE2 GLU A 132     -13.305  16.281  46.823  1.00113.56           O1-
ATOM   1085  N   ILE A 133     -13.776  13.178  41.272  1.00 77.56           N  
ATOM   1086  CA  ILE A 133     -14.152  13.836  40.046  1.00 77.56           C  
ATOM   1091  C   ILE A 133     -15.322  13.156  39.385  1.00 77.56           C  
ATOM   1092  O   ILE A 133     -15.303  11.949  39.153  1.00 77.56           O  
ATOM   1087  CB  ILE A 133     -13.034  13.860  39.047  1.00 77.56           C  
ATOM   1088  CG1 ILE A 133     -11.797  14.547  39.647  1.00 77.56           C  
ATOM   1089  CG2 ILE A 133     -13.549  14.539  37.766  1.00 77.56           C  
ATOM   1090  CD1 ILE A 133     -10.529  14.350  38.815  1.00 77.56           C  
ATOM   1093  N   ASP A 134     -16.375  13.940  39.037  1.00 64.09           N  
ATOM   1094  CA  ASP A 134     -17.554  13.394  38.408  1.00 64.09           C  
ATOM   1099  C   ASP A 134     -17.473  13.657  36.931  1.00 64.09           C  
ATOM   1100  O   ASP A 134     -17.680  14.777  36.469  1.00 64.09           O  
ATOM   1095  CB  ASP A 134     -18.875  14.014  38.907  1.00 64.09           C  
ATOM   1096  CG  ASP A 134     -20.051  13.229  38.328  1.00 64.09           C  
ATOM   1097  OD1 ASP A 134     -19.810  12.327  37.482  1.00 64.09           O  
ATOM   1098  OD2 ASP A 134     -21.210  13.527  38.726  1.00 64.09           O1-
ATOM   1101  N   LEU A 135     -17.081  12.608  36.185  1.00103.94           N  
ATOM   1102  CA  LEU A 135     -16.923  12.510  34.760  1.00103.94           C  
ATOM   1107  C   LEU A 135     -18.206  12.283  34.026  1.00103.94           C  
ATOM   1108  O   LEU A 135     -18.262  12.515  32.822  1.00103.94           O  
ATOM   1103  CB  LEU A 135     -15.948  11.390  34.373  1.00103.94           C  
ATOM   1104  CG  LEU A 135     -14.538  11.643  34.937  1.00103.94           C  
ATOM   1105  CD1 LEU A 135     -13.555  10.532  34.543  1.00103.94           C  
ATOM   1106  CD2 LEU A 135     -14.036  13.041  34.552  1.00103.94           C  
ATOM   1109  N   SER A 136     -19.250  11.792  34.720  1.00110.03           N  
ATOM   1110  CA  SER A 136     -20.477  11.324  34.132  1.00110.03           C  
ATOM   1113  C   SER A 136     -20.972  12.249  33.056  1.00110.03           C  
ATOM   1114  O   SER A 136     -21.234  11.815  31.938  1.00110.03           O  
ATOM   1111  CB  SER A 136     -21.571  11.227  35.203  1.00110.03           C  
ATOM   1112  OG  SER A 136     -22.792  10.823  34.616  1.00110.03           O  
ATOM   1115  N   LYS A 137     -21.104  13.547  33.359  1.00145.25           N  
ATOM   1116  CA  LYS A 137     -21.588  14.546  32.441  1.00145.25           C  
ATOM   1122  C   LYS A 137     -20.618  14.792  31.315  1.00145.25           C  
ATOM   1123  O   LYS A 137     -21.005  15.308  30.270  1.00145.25           O  
ATOM   1117  CB  LYS A 137     -21.759  15.928  33.087  1.00145.25           C  
ATOM   1118  CG  LYS A 137     -22.807  16.017  34.192  1.00145.25           C  
ATOM   1119  CD  LYS A 137     -22.697  17.332  34.963  1.00145.25           C  
ATOM   1120  CE  LYS A 137     -22.616  18.550  34.039  1.00145.25           C  
ATOM   1121  NZ  LYS A 137     -22.253  19.754  34.816  1.00145.25           N1+
ATOM   1124  N   ASP A 138     -19.321  14.510  31.522  1.00 83.80           N  
ATOM   1125  CA  ASP A 138     -18.253  14.900  30.633  1.00 83.80           C  
ATOM   1130  C   ASP A 138     -18.282  14.308  29.255  1.00 83.80           C  
ATOM   1131  O   ASP A 138     -18.110  15.048  28.288  1.00 83.80           O  
ATOM   1126  CB  ASP A 138     -16.855  14.577  31.187  1.00 83.80           C  
ATOM   1127  CG  ASP A 138     -16.569  15.531  32.332  1.00 83.80           C  
ATOM   1128  OD1 ASP A 138     -17.532  16.214  32.772  1.00 83.80           O  
ATOM   1129  OD2 ASP A 138     -15.392  15.598  32.775  1.00 83.80           O1-
ATOM   1132  N   ILE A 139     -18.509  12.988  29.102  1.00 94.43           N  
ATOM   1133  CA  ILE A 139     -18.388  12.379  27.807  1.00 94.43           C  
ATOM   1138  C   ILE A 139     -19.350  13.046  26.881  1.00 94.43           C  
ATOM   1139  O   ILE A 139     -19.056  13.233  25.701  1.00 94.43           O  
ATOM   1134  CB  ILE A 139     -18.687  10.907  27.812  1.00 94.43           C  
ATOM   1135  CG1 ILE A 139     -18.317  10.282  26.455  1.00 94.43           C  
ATOM   1136  CG2 ILE A 139     -20.161  10.712  28.202  1.00 94.43           C  
ATOM   1137  CD1 ILE A 139     -16.816  10.266  26.167  1.00 94.43           C  
ATOM   1140  N   HIS A 140     -20.534  13.401  27.404  1.00 52.20           N  
ATOM   1141  CA  HIS A 140     -21.587  14.026  26.659  1.00 52.20           C  
ATOM   1148  C   HIS A 140     -21.110  15.325  26.077  1.00 52.20           C  
ATOM   1149  O   HIS A 140     -21.218  15.549  24.872  1.00 52.20           O  
ATOM   1144  CB  HIS A 140     -22.785  14.334  27.579  1.00 52.20           C  
ATOM   1143  CG  HIS A 140     -23.934  15.020  26.907  1.00 52.20           C  
ATOM   1146  CD2 HIS A 140     -25.085  14.512  26.386  1.00 52.20           C  
ATOM   1142  ND1 HIS A 140     -24.002  16.381  26.713  1.00 52.20           N  
ATOM   1147  CE1 HIS A 140     -25.180  16.630  26.089  1.00 52.20           C  
ATOM   1145  NE2 HIS A 140     -25.872  15.527  25.869  1.00 52.20           N  
ATOM   1150  N   ASP A 141     -20.528  16.200  26.919  1.00 58.44           N  
ATOM   1151  CA  ASP A 141     -20.097  17.501  26.492  1.00 58.44           C  
ATOM   1156  C   ASP A 141     -19.010  17.357  25.479  1.00 58.44           C  
ATOM   1157  O   ASP A 141     -18.915  18.150  24.544  1.00 58.44           O  
ATOM   1152  CB  ASP A 141     -19.555  18.376  27.638  1.00 58.44           C  
ATOM   1153  CG  ASP A 141     -20.730  18.900  28.460  1.00 58.44           C  
ATOM   1154  OD1 ASP A 141     -21.884  18.856  27.954  1.00 58.44           O  
ATOM   1155  OD2 ASP A 141     -20.487  19.356  29.609  1.00 58.44           O1-
ATOM   1158  N   TRP A 142     -18.155  16.335  25.634  1.00 73.32           N  
ATOM   1159  CA  TRP A 142     -17.061  16.152  24.731  1.00 73.32           C  
ATOM   1170  C   TRP A 142     -17.605  15.970  23.348  1.00 73.32           C  
ATOM   1171  O   TRP A 142     -17.067  16.524  22.392  1.00 73.32           O  
ATOM   1160  CB  TRP A 142     -16.237  14.899  25.093  1.00 73.32           C  
ATOM   1161  CG  TRP A 142     -15.104  14.565  24.152  1.00 73.32           C  
ATOM   1163  CD1 TRP A 142     -15.086  13.694  23.101  1.00 73.32           C  
ATOM   1162  CD2 TRP A 142     -13.789  15.137  24.227  1.00 73.32           C  
ATOM   1165  CE2 TRP A 142     -13.034  14.569  23.200  1.00 73.32           C  
ATOM   1166  CE3 TRP A 142     -13.254  16.057  25.083  1.00 73.32           C  
ATOM   1164  NE1 TRP A 142     -13.842  13.685  22.519  1.00 73.32           N  
ATOM   1167  CZ2 TRP A 142     -11.726  14.914  23.014  1.00 73.32           C  
ATOM   1168  CZ3 TRP A 142     -11.936  16.405  24.889  1.00 73.32           C  
ATOM   1169  CH2 TRP A 142     -11.189  15.845  23.874  1.00 73.32           C  
ATOM   1172  N   ASN A 143     -18.639  15.121  23.197  1.00 76.32           N  
ATOM   1173  CA  ASN A 143     -19.218  14.858  21.911  1.00 76.32           C  
ATOM   1178  C   ASN A 143     -20.166  15.920  21.413  1.00 76.32           C  
ATOM   1179  O   ASN A 143     -20.131  16.272  20.237  1.00 76.32           O  
ATOM   1174  CB  ASN A 143     -19.960  13.513  21.883  1.00 76.32           C  
ATOM   1175  CG  ASN A 143     -18.912  12.438  22.128  1.00 76.32           C  
ATOM   1177  ND2 ASN A 143     -19.266  11.434  22.974  1.00 76.32           N  
ATOM   1176  OD1 ASN A 143     -17.805  12.496  21.597  1.00 76.32           O  
ATOM   1180  N   ASN A 144     -21.103  16.397  22.260  1.00 88.43           N  
ATOM   1181  CA  ASN A 144     -22.128  17.298  21.789  1.00 88.43           C  
ATOM   1186  C   ASN A 144     -21.740  18.748  21.649  1.00 88.43           C  
ATOM   1187  O   ASN A 144     -21.957  19.349  20.599  1.00 88.43           O  
ATOM   1182  CB  ASN A 144     -23.375  17.234  22.679  1.00 88.43           C  
ATOM   1183  CG  ASN A 144     -23.881  15.805  22.574  1.00 88.43           C  
ATOM   1185  ND2 ASN A 144     -24.024  15.124  23.742  1.00 88.43           N  
ATOM   1184  OD1 ASN A 144     -24.121  15.302  21.476  1.00 88.43           O  
ATOM   1188  N   ARG A 145     -21.217  19.349  22.738  1.00149.97           N  
ATOM   1189  CA  ARG A 145     -20.915  20.753  22.873  1.00149.97           C  
ATOM   1197  C   ARG A 145     -19.667  21.221  22.186  1.00149.97           C  
ATOM   1198  O   ARG A 145     -19.620  22.344  21.686  1.00149.97           O  
ATOM   1190  CB  ARG A 145     -20.753  21.144  24.348  1.00149.97           C  
ATOM   1191  CG  ARG A 145     -21.981  20.817  25.200  1.00149.97           C  
ATOM   1192  CD  ARG A 145     -22.986  21.963  25.293  1.00149.97           C  
ATOM   1193  NE  ARG A 145     -22.269  23.125  25.891  1.00149.97           N  
ATOM   1194  CZ  ARG A 145     -22.195  23.253  27.247  1.00149.97           C  
ATOM   1195  NH1 ARG A 145     -22.784  22.322  28.053  1.00149.97           N1+
ATOM   1196  NH2 ARG A 145     -21.530  24.311  27.797  1.00149.97           N  
ATOM   1199  N   MET A 146     -18.605  20.396  22.173  1.00 66.79           N  
ATOM   1200  CA  MET A 146     -17.319  20.864  21.731  1.00 66.79           C  
ATOM   1205  C   MET A 146     -17.096  20.586  20.281  1.00 66.79           C  
ATOM   1206  O   MET A 146     -17.491  19.546  19.755  1.00 66.79           O  
ATOM   1201  CB  MET A 146     -16.159  20.208  22.502  1.00 66.79           C  
ATOM   1202  CG  MET A 146     -16.218  20.471  24.008  1.00 66.79           C  
ATOM   1203  SD  MET A 146     -14.879  19.721  24.981  1.00 66.79           S  
ATOM   1204  CE  MET A 146     -13.627  20.960  24.540  1.00 66.79           C  
ATOM   1207  N   ASN A 147     -16.443  21.553  19.599  1.00 69.92           N  
ATOM   1208  CA  ASN A 147     -16.128  21.430  18.211  1.00 69.92           C  
ATOM   1213  C   ASN A 147     -14.869  20.636  18.083  1.00 69.92           C  
ATOM   1214  O   ASN A 147     -14.261  20.252  19.082  1.00 69.92           O  
ATOM   1209  CB  ASN A 147     -15.981  22.783  17.496  1.00 69.92           C  
ATOM   1210  CG  ASN A 147     -14.941  23.615  18.225  1.00 69.92           C  
ATOM   1212  ND2 ASN A 147     -15.419  24.647  18.969  1.00 69.92           N  
ATOM   1211  OD1 ASN A 147     -13.741  23.383  18.120  1.00 69.92           O  
ATOM   1215  N   GLU A 148     -14.476  20.326  16.831  1.00124.61           N  
ATOM   1216  CA  GLU A 148     -13.318  19.520  16.583  1.00124.61           C  
ATOM   1222  C   GLU A 148     -12.088  20.228  17.036  1.00124.61           C  
ATOM   1223  O   GLU A 148     -11.134  19.593  17.477  1.00124.61           O  
ATOM   1217  CB  GLU A 148     -13.123  19.143  15.109  1.00124.61           C  
ATOM   1218  CG  GLU A 148     -14.028  17.989  14.689  1.00124.61           C  
ATOM   1219  CD  GLU A 148     -13.646  16.802  15.563  1.00124.61           C  
ATOM   1220  OE1 GLU A 148     -12.604  16.891  16.266  1.00124.61           O  
ATOM   1221  OE2 GLU A 148     -14.395  15.790  15.544  1.00124.61           O1-
ATOM   1224  N   ASN A 149     -12.059  21.564  16.898  1.00 57.26           N  
ATOM   1225  CA  ASN A 149     -10.908  22.316  17.296  1.00 57.26           C  
ATOM   1230  C   ASN A 149     -10.731  22.244  18.782  1.00 57.26           C  
ATOM   1231  O   ASN A 149      -9.607  22.171  19.275  1.00 57.26           O  
ATOM   1226  CB  ASN A 149     -11.004  23.797  16.899  1.00 57.26           C  
ATOM   1227  CG  ASN A 149     -10.751  23.890  15.400  1.00 57.26           C  
ATOM   1229  ND2 ASN A 149     -11.740  23.442  14.583  1.00 57.26           N  
ATOM   1228  OD1 ASN A 149      -9.690  24.337  14.966  1.00 57.26           O  
ATOM   1232  N   GLU A 150     -11.836  22.294  19.547  1.00 57.14           N  
ATOM   1233  CA  GLU A 150     -11.724  22.282  20.975  1.00 57.14           C  
ATOM   1239  C   GLU A 150     -11.184  20.968  21.447  1.00 57.14           C  
ATOM   1240  O   GLU A 150     -10.293  20.918  22.293  1.00 57.14           O  
ATOM   1234  CB  GLU A 150     -13.062  22.552  21.681  1.00 57.14           C  
ATOM   1235  CG  GLU A 150     -13.551  23.988  21.476  1.00 57.14           C  
ATOM   1236  CD  GLU A 150     -14.872  24.153  22.213  1.00 57.14           C  
ATOM   1237  OE1 GLU A 150     -14.916  23.804  23.420  1.00 57.14           O  
ATOM   1238  OE2 GLU A 150     -15.857  24.631  21.593  1.00 57.14           O1-
ATOM   1241  N   ARG A 151     -11.691  19.856  20.889  1.00 89.13           N  
ATOM   1242  CA  ARG A 151     -11.257  18.557  21.314  1.00 89.13           C  
ATOM   1250  C   ARG A 151      -9.807  18.406  20.994  1.00 89.13           C  
ATOM   1251  O   ARG A 151      -9.060  17.772  21.737  1.00 89.13           O  
ATOM   1243  CB  ARG A 151     -12.055  17.420  20.655  1.00 89.13           C  
ATOM   1244  CG  ARG A 151     -13.393  17.183  21.360  1.00 89.13           C  
ATOM   1245  CD  ARG A 151     -14.365  16.278  20.605  1.00 89.13           C  
ATOM   1246  NE  ARG A 151     -15.113  17.145  19.654  1.00 89.13           N  
ATOM   1247  CZ  ARG A 151     -15.865  16.592  18.658  1.00 89.13           C  
ATOM   1248  NH1 ARG A 151     -15.852  15.244  18.453  1.00 89.13           N1+
ATOM   1249  NH2 ARG A 151     -16.637  17.397  17.871  1.00 89.13           N  
ATOM   1252  N   PHE A 152      -9.369  18.985  19.865  1.00 73.24           N  
ATOM   1253  CA  PHE A 152      -7.993  18.893  19.473  1.00 73.24           C  
ATOM   1261  C   PHE A 152      -7.156  19.597  20.497  1.00 73.24           C  
ATOM   1262  O   PHE A 152      -6.062  19.144  20.816  1.00 73.24           O  
ATOM   1254  CB  PHE A 152      -7.719  19.542  18.101  1.00 73.24           C  
ATOM   1255  CG  PHE A 152      -6.271  19.406  17.749  1.00 73.24           C  
ATOM   1256  CD1 PHE A 152      -5.781  18.234  17.222  1.00 73.24           C  
ATOM   1257  CD2 PHE A 152      -5.400  20.461  17.926  1.00 73.24           C  
ATOM   1258  CE1 PHE A 152      -4.453  18.106  16.886  1.00 73.24           C  
ATOM   1259  CE2 PHE A 152      -4.071  20.339  17.591  1.00 73.24           C  
ATOM   1260  CZ  PHE A 152      -3.592  19.162  17.072  1.00 73.24           C  
ATOM   1263  N   PHE A 153      -7.622  20.758  20.999  1.00 70.24           N  
ATOM   1264  CA  PHE A 153      -6.865  21.520  21.960  1.00 70.24           C  
ATOM   1272  C   PHE A 153      -6.792  20.830  23.292  1.00 70.24           C  
ATOM   1273  O   PHE A 153      -5.710  20.655  23.852  1.00 70.24           O  
ATOM   1265  CB  PHE A 153      -7.465  22.920  22.188  1.00 70.24           C  
ATOM   1266  CG  PHE A 153      -6.559  23.701  23.081  1.00 70.24           C  
ATOM   1267  CD1 PHE A 153      -5.456  24.343  22.566  1.00 70.24           C  
ATOM   1268  CD2 PHE A 153      -6.813  23.806  24.431  1.00 70.24           C  
ATOM   1269  CE1 PHE A 153      -4.616  25.068  23.380  1.00 70.24           C  
ATOM   1270  CE2 PHE A 153      -5.978  24.529  25.250  1.00 70.24           C  
ATOM   1271  CZ  PHE A 153      -4.876  25.161  24.726  1.00 70.24           C  
ATOM   1274  N   ILE A 154      -7.949  20.390  23.823  1.00 98.32           N  
ATOM   1275  CA  ILE A 154      -7.998  19.810  25.135  1.00 98.32           C  
ATOM   1280  C   ILE A 154      -7.161  18.573  25.151  1.00 98.32           C  
ATOM   1281  O   ILE A 154      -6.419  18.322  26.100  1.00 98.32           O  
ATOM   1276  CB  ILE A 154      -9.394  19.438  25.542  1.00 98.32           C  
ATOM   1277  CG1 ILE A 154     -10.262  20.706  25.615  1.00 98.32           C  
ATOM   1278  CG2 ILE A 154      -9.324  18.661  26.869  1.00 98.32           C  
ATOM   1279  CD1 ILE A 154      -9.717  21.760  26.581  1.00 98.32           C  
ATOM   1282  N   SER A 155      -7.247  17.762  24.085  1.00 45.79           N  
ATOM   1283  CA  SER A 155      -6.520  16.527  24.060  1.00 45.79           C  
ATOM   1286  C   SER A 155      -5.053  16.787  24.241  1.00 45.79           C  
ATOM   1287  O   SER A 155      -4.437  16.271  25.171  1.00 45.79           O  
ATOM   1284  CB  SER A 155      -6.691  15.775  22.731  1.00 45.79           C  
ATOM   1285  OG  SER A 155      -8.048  15.396  22.557  1.00 45.79           O  
ATOM   1288  N   ARG A 156      -4.460  17.639  23.388  1.00137.81           N  
ATOM   1289  CA  ARG A 156      -3.041  17.858  23.424  1.00137.81           C  
ATOM   1297  C   ARG A 156      -2.689  18.392  24.780  1.00137.81           C  
ATOM   1298  O   ARG A 156      -1.691  17.984  25.373  1.00137.81           O  
ATOM   1290  CB  ARG A 156      -2.575  18.927  22.417  1.00137.81           C  
ATOM   1291  CG  ARG A 156      -3.343  18.932  21.093  1.00137.81           C  
ATOM   1292  CD  ARG A 156      -3.601  17.570  20.447  1.00137.81           C  
ATOM   1293  NE  ARG A 156      -2.477  17.270  19.522  1.00137.81           N  
ATOM   1294  CZ  ARG A 156      -2.670  16.380  18.505  1.00137.81           C  
ATOM   1295  NH1 ARG A 156      -3.867  15.735  18.378  1.00137.81           N1+
ATOM   1296  NH2 ARG A 156      -1.669  16.143  17.609  1.00137.81           N  
ATOM   1299  N   VAL A 157      -3.496  19.326  25.322  1.00123.38           N  
ATOM   1300  CA  VAL A 157      -3.139  19.878  26.598  1.00123.38           C  
ATOM   1304  C   VAL A 157      -3.134  18.809  27.644  1.00123.38           C  
ATOM   1305  O   VAL A 157      -2.229  18.773  28.473  1.00123.38           O  
ATOM   1301  CB  VAL A 157      -3.965  21.056  27.059  1.00123.38           C  
ATOM   1302  CG1 VAL A 157      -3.561  22.282  26.233  1.00123.38           C  
ATOM   1303  CG2 VAL A 157      -5.460  20.748  26.925  1.00123.38           C  
ATOM   1306  N   LEU A 158      -4.119  17.892  27.626  1.00 51.07           N  
ATOM   1307  CA  LEU A 158      -4.145  16.850  28.615  1.00 51.07           C  
ATOM   1312  C   LEU A 158      -2.904  16.024  28.442  1.00 51.07           C  
ATOM   1313  O   LEU A 158      -2.289  15.596  29.418  1.00 51.07           O  
ATOM   1308  CB  LEU A 158      -5.350  15.905  28.457  1.00 51.07           C  
ATOM   1309  CG  LEU A 158      -6.716  16.569  28.730  1.00 51.07           C  
ATOM   1310  CD1 LEU A 158      -7.865  15.564  28.550  1.00 51.07           C  
ATOM   1311  CD2 LEU A 158      -6.752  17.241  30.112  1.00 51.07           C  
ATOM   1314  N   ALA A 159      -2.503  15.783  27.179  1.00 33.19           N  
ATOM   1315  CA  ALA A 159      -1.358  14.970  26.881  1.00 33.19           C  
ATOM   1317  C   ALA A 159      -0.110  15.594  27.440  1.00 33.19           C  
ATOM   1318  O   ALA A 159       0.738  14.893  27.991  1.00 33.19           O  
ATOM   1316  CB  ALA A 159      -1.140  14.773  25.370  1.00 33.19           C  
ATOM   1319  N   PHE A 160       0.040  16.930  27.338  1.00 72.14           N  
ATOM   1320  CA  PHE A 160       1.244  17.544  27.828  1.00 72.14           C  
ATOM   1328  C   PHE A 160       1.355  17.234  29.286  1.00 72.14           C  
ATOM   1329  O   PHE A 160       2.433  16.903  29.776  1.00 72.14           O  
ATOM   1321  CB  PHE A 160       1.278  19.084  27.730  1.00 72.14           C  
ATOM   1322  CG  PHE A 160       1.396  19.523  26.308  1.00 72.14           C  
ATOM   1323  CD1 PHE A 160       2.538  19.268  25.585  1.00 72.14           C  
ATOM   1324  CD2 PHE A 160       0.378  20.230  25.710  1.00 72.14           C  
ATOM   1325  CE1 PHE A 160       2.654  19.685  24.279  1.00 72.14           C  
ATOM   1326  CE2 PHE A 160       0.491  20.651  24.405  1.00 72.14           C  
ATOM   1327  CZ  PHE A 160       1.627  20.376  23.683  1.00 72.14           C  
ATOM   1330  N   PHE A 161       0.229  17.315  30.015  1.00 60.55           N  
ATOM   1331  CA  PHE A 161       0.247  17.102  31.435  1.00 60.55           C  
ATOM   1339  C   PHE A 161       0.766  15.729  31.732  1.00 60.55           C  
ATOM   1340  O   PHE A 161       1.595  15.553  32.624  1.00 60.55           O  
ATOM   1332  CB  PHE A 161      -1.143  17.209  32.096  1.00 60.55           C  
ATOM   1333  CG  PHE A 161      -1.565  18.641  32.109  1.00 60.55           C  
ATOM   1334  CD1 PHE A 161      -1.079  19.503  33.064  1.00 60.55           C  
ATOM   1335  CD2 PHE A 161      -2.457  19.121  31.180  1.00 60.55           C  
ATOM   1336  CE1 PHE A 161      -1.468  20.822  33.084  1.00 60.55           C  
ATOM   1337  CE2 PHE A 161      -2.850  20.437  31.193  1.00 60.55           C  
ATOM   1338  CZ  PHE A 161      -2.354  21.293  32.146  1.00 60.55           C  
ATOM   1341  N   ALA A 162       0.292  14.714  30.992  1.00 36.43           N  
ATOM   1342  CA  ALA A 162       0.687  13.350  31.212  1.00 36.43           C  
ATOM   1344  C   ALA A 162       2.149  13.204  30.943  1.00 36.43           C  
ATOM   1345  O   ALA A 162       2.835  12.419  31.595  1.00 36.43           O  
ATOM   1343  CB  ALA A 162      -0.046  12.360  30.289  1.00 36.43           C  
ATOM   1346  N   ALA A 163       2.663  13.971  29.968  1.00 64.01           N  
ATOM   1347  CA  ALA A 163       4.018  13.859  29.521  1.00 64.01           C  
ATOM   1349  C   ALA A 163       4.966  14.098  30.647  1.00 64.01           C  
ATOM   1350  O   ALA A 163       6.049  13.514  30.631  1.00 64.01           O  
ATOM   1348  CB  ALA A 163       4.372  14.860  28.409  1.00 64.01           C  
ATOM   1351  N   SER A 164       4.658  14.995  31.611  1.00159.05           N  
ATOM   1352  CA  SER A 164       5.636  15.121  32.654  1.00159.05           C  
ATOM   1355  C   SER A 164       5.017  14.975  34.013  1.00159.05           C  
ATOM   1356  O   SER A 164       5.063  15.899  34.825  1.00159.05           O  
ATOM   1353  CB  SER A 164       6.393  16.459  32.620  1.00159.05           C  
ATOM   1354  OG  SER A 164       5.516  17.542  32.886  1.00159.05           O  
ATOM   1357  N   ASP A 165       4.376  13.823  34.284  1.00170.62           N  
ATOM   1358  CA  ASP A 165       3.862  13.529  35.592  1.00170.62           C  
ATOM   1363  C   ASP A 165       4.935  13.008  36.488  1.00170.62           C  
ATOM   1364  O   ASP A 165       4.928  13.298  37.682  1.00170.62           O  
ATOM   1359  CB  ASP A 165       2.732  12.492  35.555  1.00170.62           C  
ATOM   1360  CG  ASP A 165       1.525  13.250  35.048  1.00170.62           C  
ATOM   1361  OD1 ASP A 165       1.301  14.369  35.580  1.00170.62           O  
ATOM   1362  OD2 ASP A 165       0.833  12.755  34.119  1.00170.62           O1-
ATOM   1365  N   GLY A 166       5.767  12.098  35.927  1.00 65.32           N  
ATOM   1366  CA  GLY A 166       6.895  11.416  36.514  1.00 65.32           C  
ATOM   1367  C   GLY A 166       8.172  12.202  36.569  1.00 65.32           C  
ATOM   1368  O   GLY A 166       8.939  12.082  37.523  1.00 65.32           O  
ATOM   1369  N   ILE A 167       8.454  13.007  35.528  1.00105.30           N  
ATOM   1370  CA  ILE A 167       9.736  13.638  35.366  1.00105.30           C  
ATOM   1375  C   ILE A 167      10.006  14.491  36.560  1.00105.30           C  
ATOM   1376  O   ILE A 167      11.121  14.529  37.073  1.00105.30           O  
ATOM   1371  CB  ILE A 167       9.767  14.544  34.167  1.00105.30           C  
ATOM   1372  CG1 ILE A 167       9.371  13.773  32.894  1.00105.30           C  
ATOM   1373  CG2 ILE A 167      11.166  15.176  34.086  1.00105.30           C  
ATOM   1374  CD1 ILE A 167      10.288  12.599  32.563  1.00105.30           C  
ATOM   1377  N   VAL A 168       8.970  15.210  37.011  1.00 63.86           N  
ATOM   1378  CA  VAL A 168       9.004  16.113  38.120  1.00 63.86           C  
ATOM   1382  C   VAL A 168       9.198  15.358  39.400  1.00 63.86           C  
ATOM   1383  O   VAL A 168       9.649  15.926  40.388  1.00 63.86           O  
ATOM   1379  CB  VAL A 168       7.737  16.914  38.231  1.00 63.86           C  
ATOM   1380  CG1 VAL A 168       7.848  17.855  39.442  1.00 63.86           C  
ATOM   1381  CG2 VAL A 168       7.500  17.633  36.890  1.00 63.86           C  
ATOM   1384  N   ASN A 169       8.827  14.068  39.437  1.00 56.55           N  
ATOM   1385  CA  ASN A 169       8.899  13.324  40.662  1.00 56.55           C  
ATOM   1390  C   ASN A 169      10.308  13.300  41.166  1.00 56.55           C  
ATOM   1391  O   ASN A 169      10.534  13.424  42.367  1.00 56.55           O  
ATOM   1386  CB  ASN A 169       8.418  11.867  40.542  1.00 56.55           C  
ATOM   1387  CG  ASN A 169       8.252  11.324  41.959  1.00 56.55           C  
ATOM   1389  ND2 ASN A 169       7.002  10.909  42.303  1.00 56.55           N  
ATOM   1388  OD1 ASN A 169       9.201  11.281  42.742  1.00 56.55           O  
ATOM   1392  N   GLU A 170      11.296  13.134  40.267  1.00 47.58           N  
ATOM   1393  CA  GLU A 170      12.676  13.057  40.658  1.00 47.58           C  
ATOM   1399  C   GLU A 170      13.126  14.346  41.274  1.00 47.58           C  
ATOM   1400  O   GLU A 170      13.762  14.352  42.324  1.00 47.58           O  
ATOM   1394  CB  GLU A 170      13.617  12.806  39.470  1.00 47.58           C  
ATOM   1395  CG  GLU A 170      15.092  12.758  39.873  1.00 47.58           C  
ATOM   1396  CD  GLU A 170      15.920  12.633  38.602  1.00 47.58           C  
ATOM   1397  OE1 GLU A 170      16.097  11.482  38.120  1.00 47.58           O  
ATOM   1398  OE2 GLU A 170      16.382  13.690  38.096  1.00 47.58           O1-
ATOM   1401  N   ASN A 171      12.770  15.481  40.651  1.00 63.29           N  
ATOM   1402  CA  ASN A 171      13.232  16.767  41.075  1.00 63.29           C  
ATOM   1407  C   ASN A 171      12.837  16.973  42.502  1.00 63.29           C  
ATOM   1408  O   ASN A 171      13.650  17.389  43.326  1.00 63.29           O  
ATOM   1403  CB  ASN A 171      12.591  17.895  40.247  1.00 63.29           C  
ATOM   1404  CG  ASN A 171      13.252  19.212  40.608  1.00 63.29           C  
ATOM   1406  ND2 ASN A 171      14.371  19.144  41.379  1.00 63.29           N  
ATOM   1405  OD1 ASN A 171      12.785  20.278  40.209  1.00 63.29           O  
ATOM   1409  N   LEU A 172      11.579  16.656  42.845  1.00122.81           N  
ATOM   1410  CA  LEU A 172      11.117  16.895  44.177  1.00122.81           C  
ATOM   1415  C   LEU A 172      11.895  16.094  45.173  1.00122.81           C  
ATOM   1416  O   LEU A 172      12.216  16.622  46.236  1.00122.81           O  
ATOM   1411  CB  LEU A 172       9.628  16.562  44.384  1.00122.81           C  
ATOM   1412  CG  LEU A 172       8.647  17.592  43.786  1.00122.81           C  
ATOM   1413  CD1 LEU A 172       8.803  17.738  42.266  1.00122.81           C  
ATOM   1414  CD2 LEU A 172       7.205  17.266  44.204  1.00122.81           C  
ATOM   1417  N   VAL A 173      12.099  14.780  44.943  1.00172.03           N  
ATOM   1418  CA  VAL A 173      12.863  14.034  45.900  1.00172.03           C  
ATOM   1422  C   VAL A 173      14.357  14.059  45.706  1.00172.03           C  
ATOM   1423  O   VAL A 173      15.095  14.638  46.497  1.00172.03           O  
ATOM   1419  CB  VAL A 173      12.365  12.617  46.034  1.00172.03           C  
ATOM   1420  CG1 VAL A 173      12.610  11.811  44.748  1.00172.03           C  
ATOM   1421  CG2 VAL A 173      12.979  12.019  47.300  1.00172.03           C  
ATOM   1424  N   GLU A 174      14.836  13.524  44.568  1.00 98.56           N  
ATOM   1425  CA  GLU A 174      16.240  13.290  44.386  1.00 98.56           C  
ATOM   1431  C   GLU A 174      16.959  14.590  44.395  1.00 98.56           C  
ATOM   1432  O   GLU A 174      18.080  14.689  44.889  1.00 98.56           O  
ATOM   1426  CB  GLU A 174      16.542  12.545  43.075  1.00 98.56           C  
ATOM   1427  CG  GLU A 174      15.950  11.132  43.078  1.00 98.56           C  
ATOM   1428  CD  GLU A 174      16.331  10.412  41.793  1.00 98.56           C  
ATOM   1429  OE1 GLU A 174      17.478  10.620  41.315  1.00 98.56           O  
ATOM   1430  OE2 GLU A 174      15.484   9.632  41.281  1.00 98.56           O1-
ATOM   1433  N   ASN A 175      16.375  15.602  43.746  1.00127.08           N  
ATOM   1434  CA  ASN A 175      16.992  16.889  43.738  1.00127.08           C  
ATOM   1439  C   ASN A 175      16.666  17.753  44.933  1.00127.08           C  
ATOM   1440  O   ASN A 175      17.476  18.612  45.269  1.00127.08           O  
ATOM   1435  CB  ASN A 175      16.669  17.699  42.470  1.00127.08           C  
ATOM   1436  CG  ASN A 175      17.439  19.011  42.536  1.00127.08           C  
ATOM   1438  ND2 ASN A 175      18.621  19.065  41.868  1.00127.08           N  
ATOM   1437  OD1 ASN A 175      17.003  19.966  43.178  1.00127.08           O  
ATOM   1441  N   PHE A 176      15.397  17.757  45.418  1.00147.25           N  
ATOM   1442  CA  PHE A 176      15.041  18.567  46.565  1.00147.25           C  
ATOM   1450  C   PHE A 176      14.904  17.974  47.946  1.00147.25           C  
ATOM   1451  O   PHE A 176      15.595  18.372  48.882  1.00147.25           O  
ATOM   1443  CB  PHE A 176      13.760  19.375  46.322  1.00147.25           C  
ATOM   1444  CG  PHE A 176      14.139  20.531  45.466  1.00147.25           C  
ATOM   1445  CD1 PHE A 176      14.243  20.405  44.101  1.00147.25           C  
ATOM   1446  CD2 PHE A 176      14.395  21.750  46.045  1.00147.25           C  
ATOM   1447  CE1 PHE A 176      14.597  21.484  43.325  1.00147.25           C  
ATOM   1448  CE2 PHE A 176      14.749  22.831  45.274  1.00147.25           C  
ATOM   1449  CZ  PHE A 176      14.850  22.702  43.910  1.00147.25           C  
ATOM   1452  N   SER A 177      14.020  16.960  48.092  1.00109.09           N  
ATOM   1453  CA  SER A 177      13.557  16.489  49.373  1.00109.09           C  
ATOM   1456  C   SER A 177      14.716  15.973  50.138  1.00109.09           C  
ATOM   1457  O   SER A 177      14.814  16.136  51.354  1.00109.09           O  
ATOM   1454  CB  SER A 177      12.567  15.318  49.246  1.00109.09           C  
ATOM   1455  OG  SER A 177      11.402  15.723  48.543  1.00109.09           O  
ATOM   1458  N   THR A 178      15.647  15.352  49.412  1.00123.06           N  
ATOM   1459  CA  THR A 178      16.795  14.769  50.017  1.00123.06           C  
ATOM   1463  C   THR A 178      17.523  15.855  50.750  1.00123.06           C  
ATOM   1464  O   THR A 178      17.988  15.658  51.870  1.00123.06           O  
ATOM   1460  CB  THR A 178      17.695  14.149  48.988  1.00123.06           C  
ATOM   1462  CG2 THR A 178      18.256  15.240  48.060  1.00123.06           C  
ATOM   1461  OG1 THR A 178      18.747  13.444  49.624  1.00123.06           O  
ATOM   1465  N   GLU A 179      17.608  17.046  50.139  1.00 83.35           N  
ATOM   1466  CA  GLU A 179      18.245  18.198  50.713  1.00 83.35           C  
ATOM   1472  C   GLU A 179      17.252  18.765  51.678  1.00 83.35           C  
ATOM   1473  O   GLU A 179      16.278  18.098  52.011  1.00 83.35           O  
ATOM   1467  CB  GLU A 179      18.538  19.289  49.670  1.00 83.35           C  
ATOM   1468  CG  GLU A 179      19.533  18.854  48.593  1.00 83.35           C  
ATOM   1469  CD  GLU A 179      19.410  19.831  47.435  1.00 83.35           C  
ATOM   1470  OE1 GLU A 179      18.252  20.199  47.103  1.00 83.35           O  
ATOM   1471  OE2 GLU A 179      20.466  20.223  46.871  1.00 83.35           O1-
ATOM   1474  N   VAL A 180      17.481  20.005  52.161  1.00105.88           N  
ATOM   1475  CA  VAL A 180      16.554  20.616  53.072  1.00105.88           C  
ATOM   1479  C   VAL A 180      16.310  19.694  54.228  1.00105.88           C  
ATOM   1480  O   VAL A 180      15.353  18.929  54.262  1.00105.88           O  
ATOM   1476  CB  VAL A 180      15.238  20.942  52.425  1.00105.88           C  
ATOM   1477  CG1 VAL A 180      14.307  21.598  53.459  1.00105.88           C  
ATOM   1478  CG2 VAL A 180      15.514  21.798  51.177  1.00105.88           C  
ATOM   1481  N   GLN A 181      17.234  19.764  55.196  1.00128.05           N  
ATOM   1482  CA  GLN A 181      17.393  18.984  56.387  1.00128.05           C  
ATOM   1488  C   GLN A 181      16.290  19.191  57.391  1.00128.05           C  
ATOM   1489  O   GLN A 181      16.327  18.556  58.443  1.00128.05           O  
ATOM   1483  CB  GLN A 181      18.742  19.228  57.078  1.00128.05           C  
ATOM   1484  CG  GLN A 181      19.905  18.842  56.164  1.00128.05           C  
ATOM   1485  CD  GLN A 181      19.568  17.479  55.571  1.00128.05           C  
ATOM   1487  NE2 GLN A 181      19.453  16.440  56.441  1.00128.05           N  
ATOM   1486  OE1 GLN A 181      19.399  17.343  54.360  1.00128.05           O  
ATOM   1490  N   ILE A 182      15.366  20.156  57.178  1.00 85.64           N  
ATOM   1491  CA  ILE A 182      14.360  20.456  58.173  1.00 85.64           C  
ATOM   1496  C   ILE A 182      13.043  19.746  57.927  1.00 85.64           C  
ATOM   1497  O   ILE A 182      12.466  19.769  56.841  1.00 85.64           O  
ATOM   1492  CB  ILE A 182      14.071  21.924  58.239  1.00 85.64           C  
ATOM   1493  CG1 ILE A 182      13.516  22.407  56.888  1.00 85.64           C  
ATOM   1494  CG2 ILE A 182      15.357  22.643  58.675  1.00 85.64           C  
ATOM   1495  CD1 ILE A 182      12.986  23.839  56.918  1.00 85.64           C  
ATOM   1498  N   PRO A 183      12.556  19.135  58.990  1.00 93.77           N  
ATOM   1499  CA  PRO A 183      11.361  18.321  59.014  1.00 93.77           C  
ATOM   1503  C   PRO A 183      10.109  18.980  58.505  1.00 93.77           C  
ATOM   1504  O   PRO A 183       9.305  18.296  57.873  1.00 93.77           O  
ATOM   1501  CB  PRO A 183      11.184  17.905  60.474  1.00 93.77           C  
ATOM   1502  CG  PRO A 183      11.811  19.075  61.249  1.00 93.77           C  
ATOM   1500  CD  PRO A 183      12.937  19.568  60.326  1.00 93.77           C  
ATOM   1505  N   GLU A 184       9.895  20.282  58.765  1.00100.19           N  
ATOM   1506  CA  GLU A 184       8.667  20.886  58.334  1.00100.19           C  
ATOM   1512  C   GLU A 184       8.619  20.765  56.842  1.00100.19           C  
ATOM   1513  O   GLU A 184       7.612  20.355  56.266  1.00100.19           O  
ATOM   1507  CB  GLU A 184       8.593  22.382  58.695  1.00100.19           C  
ATOM   1508  CG  GLU A 184       8.454  22.676  60.196  1.00100.19           C  
ATOM   1509  CD  GLU A 184       9.813  22.559  60.876  1.00100.19           C  
ATOM   1510  OE1 GLU A 184      10.813  22.304  60.156  1.00100.19           O  
ATOM   1511  OE2 GLU A 184       9.871  22.729  62.124  1.00100.19           O1-
ATOM   1514  N   ALA A 185       9.744  21.094  56.183  1.00 35.93           N  
ATOM   1515  CA  ALA A 185       9.849  21.037  54.756  1.00 35.93           C  
ATOM   1517  C   ALA A 185       9.697  19.616  54.305  1.00 35.93           C  
ATOM   1518  O   ALA A 185       9.080  19.349  53.274  1.00 35.93           O  
ATOM   1516  CB  ALA A 185      11.204  21.547  54.239  1.00 35.93           C  
ATOM   1519  N   LYS A 186      10.261  18.659  55.065  1.00114.05           N  
ATOM   1520  CA  LYS A 186      10.198  17.275  54.685  1.00114.05           C  
ATOM   1526  C   LYS A 186       8.763  16.858  54.614  1.00114.05           C  
ATOM   1527  O   LYS A 186       8.337  16.213  53.657  1.00114.05           O  
ATOM   1521  CB  LYS A 186      10.871  16.343  55.711  1.00114.05           C  
ATOM   1522  CG  LYS A 186      12.400  16.261  55.640  1.00114.05           C  
ATOM   1523  CD  LYS A 186      12.919  15.563  54.380  1.00114.05           C  
ATOM   1524  CE  LYS A 186      14.371  15.081  54.484  1.00114.05           C  
ATOM   1525  NZ  LYS A 186      15.305  16.225  54.416  1.00114.05           N1+
ATOM   1528  N   SER A 187       7.966  17.244  55.625  1.00 32.21           N  
ATOM   1529  CA  SER A 187       6.594  16.835  55.648  1.00 32.21           C  
ATOM   1532  C   SER A 187       5.935  17.366  54.416  1.00 32.21           C  
ATOM   1533  O   SER A 187       5.175  16.662  53.754  1.00 32.21           O  
ATOM   1530  CB  SER A 187       5.815  17.392  56.854  1.00 32.21           C  
ATOM   1531  OG  SER A 187       6.321  16.848  58.064  1.00 32.21           O  
ATOM   1534  N   PHE A 188       6.238  18.628  54.059  1.00106.48           N  
ATOM   1535  CA  PHE A 188       5.596  19.248  52.937  1.00106.48           C  
ATOM   1543  C   PHE A 188       5.903  18.465  51.695  1.00106.48           C  
ATOM   1544  O   PHE A 188       4.995  18.040  50.982  1.00106.48           O  
ATOM   1536  CB  PHE A 188       6.101  20.687  52.721  1.00106.48           C  
ATOM   1537  CG  PHE A 188       5.262  21.349  51.685  1.00106.48           C  
ATOM   1538  CD1 PHE A 188       5.509  21.158  50.344  1.00106.48           C  
ATOM   1539  CD2 PHE A 188       4.228  22.174  52.062  1.00106.48           C  
ATOM   1540  CE1 PHE A 188       4.732  21.780  49.396  1.00106.48           C  
ATOM   1541  CE2 PHE A 188       3.448  22.798  51.118  1.00106.48           C  
ATOM   1542  CZ  PHE A 188       3.698  22.600  49.781  1.00106.48           C  
ATOM   1545  N   TYR A 189       7.196  18.197  51.432  1.00 69.61           N  
ATOM   1546  CA  TYR A 189       7.585  17.508  50.233  1.00 69.61           C  
ATOM   1555  C   TYR A 189       6.990  16.146  50.242  1.00 69.61           C  
ATOM   1556  O   TYR A 189       6.603  15.629  49.196  1.00 69.61           O  
ATOM   1547  CB  TYR A 189       9.104  17.301  50.073  1.00 69.61           C  
ATOM   1548  CG  TYR A 189       9.764  18.601  49.754  1.00 69.61           C  
ATOM   1549  CD1 TYR A 189       9.620  19.161  48.505  1.00 69.61           C  
ATOM   1550  CD2 TYR A 189      10.549  19.241  50.686  1.00 69.61           C  
ATOM   1551  CE1 TYR A 189      10.230  20.354  48.194  1.00 69.61           C  
ATOM   1552  CE2 TYR A 189      11.164  20.432  50.380  1.00 69.61           C  
ATOM   1553  CZ  TYR A 189      11.002  20.991  49.135  1.00 69.61           C  
ATOM   1554  OH  TYR A 189      11.633  22.214  48.821  1.00 69.61           O  
ATOM   1557  N   GLY A 190       6.923  15.516  51.427  1.00 26.24           N  
ATOM   1558  CA  GLY A 190       6.411  14.181  51.471  1.00 26.24           C  
ATOM   1559  C   GLY A 190       5.022  14.197  50.918  1.00 26.24           C  
ATOM   1560  O   GLY A 190       4.653  13.336  50.122  1.00 26.24           O  
ATOM   1561  N   PHE A 191       4.226  15.201  51.328  1.00 62.58           N  
ATOM   1562  CA  PHE A 191       2.851  15.341  50.933  1.00 62.58           C  
ATOM   1570  C   PHE A 191       2.753  15.693  49.476  1.00 62.58           C  
ATOM   1571  O   PHE A 191       1.830  15.251  48.793  1.00 62.58           O  
ATOM   1563  CB  PHE A 191       2.128  16.442  51.730  1.00 62.58           C  
ATOM   1564  CG  PHE A 191       0.660  16.308  51.508  1.00 62.58           C  
ATOM   1565  CD1 PHE A 191      -0.081  15.447  52.285  1.00 62.58           C  
ATOM   1566  CD2 PHE A 191       0.020  17.044  50.537  1.00 62.58           C  
ATOM   1567  CE1 PHE A 191      -1.436  15.316  52.097  1.00 62.58           C  
ATOM   1568  CE2 PHE A 191      -1.336  16.915  50.345  1.00 62.58           C  
ATOM   1569  CZ  PHE A 191      -2.067  16.053  51.124  1.00 62.58           C  
ATOM   1572  N   GLN A 192       3.679  16.534  48.968  1.00 52.30           N  
ATOM   1573  CA  GLN A 192       3.606  16.994  47.607  1.00 52.30           C  
ATOM   1579  C   GLN A 192       3.768  15.856  46.652  1.00 52.30           C  
ATOM   1580  O   GLN A 192       3.033  15.747  45.671  1.00 52.30           O  
ATOM   1574  CB  GLN A 192       4.681  18.045  47.266  1.00 52.30           C  
ATOM   1575  CG  GLN A 192       4.613  18.549  45.820  1.00 52.30           C  
ATOM   1576  CD  GLN A 192       5.707  19.590  45.619  1.00 52.30           C  
ATOM   1578  NE2 GLN A 192       5.962  19.966  44.336  1.00 52.30           N  
ATOM   1577  OE1 GLN A 192       6.310  20.068  46.577  1.00 52.30           O  
ATOM   1581  N   ILE A 193       4.728  14.956  46.926  1.00134.13           N  
ATOM   1582  CA  ILE A 193       4.998  13.879  46.023  1.00134.13           C  
ATOM   1587  C   ILE A 193       3.761  13.034  45.957  1.00134.13           C  
ATOM   1588  O   ILE A 193       3.366  12.570  44.889  1.00134.13           O  
ATOM   1583  CB  ILE A 193       6.194  13.061  46.466  1.00134.13           C  
ATOM   1584  CG1 ILE A 193       6.828  12.310  45.287  1.00134.13           C  
ATOM   1585  CG2 ILE A 193       5.791  12.144  47.630  1.00134.13           C  
ATOM   1586  CD1 ILE A 193       7.668  13.211  44.380  1.00134.13           C  
ATOM   1589  N   MET A 194       3.107  12.816  47.113  1.00 99.75           N  
ATOM   1590  CA  MET A 194       1.920  12.013  47.150  1.00 99.75           C  
ATOM   1595  C   MET A 194       0.836  12.667  46.354  1.00 99.75           C  
ATOM   1596  O   MET A 194       0.134  12.008  45.590  1.00 99.75           O  
ATOM   1591  CB  MET A 194       1.340  11.841  48.557  1.00 99.75           C  
ATOM   1592  CG  MET A 194       0.066  10.997  48.544  1.00 99.75           C  
ATOM   1593  SD  MET A 194      -0.931  11.145  50.049  1.00 99.75           S  
ATOM   1594  CE  MET A 194      -1.346  12.892  49.773  1.00 99.75           C  
ATOM   1597  N   ILE A 195       0.654  13.988  46.505  1.00141.79           N  
ATOM   1598  CA  ILE A 195      -0.429  14.612  45.803  1.00141.79           C  
ATOM   1603  C   ILE A 195      -0.162  14.531  44.336  1.00141.79           C  
ATOM   1604  O   ILE A 195      -1.067  14.300  43.537  1.00141.79           O  
ATOM   1599  CB  ILE A 195      -0.667  16.051  46.171  1.00141.79           C  
ATOM   1600  CG1 ILE A 195      -2.075  16.470  45.717  1.00141.79           C  
ATOM   1601  CG2 ILE A 195       0.438  16.924  45.555  1.00141.79           C  
ATOM   1602  CD1 ILE A 195      -3.199  15.751  46.460  1.00141.79           C  
ATOM   1605  N   GLU A 196       1.110  14.702  43.945  1.00131.74           N  
ATOM   1606  CA  GLU A 196       1.463  14.746  42.560  1.00131.74           C  
ATOM   1612  C   GLU A 196       1.101  13.440  41.917  1.00131.74           C  
ATOM   1613  O   GLU A 196       0.689  13.414  40.760  1.00131.74           O  
ATOM   1607  CB  GLU A 196       2.960  15.046  42.361  1.00131.74           C  
ATOM   1608  CG  GLU A 196       3.275  15.709  41.020  1.00131.74           C  
ATOM   1609  CD  GLU A 196       2.613  17.086  40.996  1.00131.74           C  
ATOM   1610  OE1 GLU A 196       2.914  17.927  41.885  1.00131.74           O  
ATOM   1611  OE2 GLU A 196       1.783  17.307  40.075  1.00131.74           O1-
ATOM   1614  N   ASN A 197       1.241  12.310  42.636  1.00117.56           N  
ATOM   1615  CA  ASN A 197       0.889  11.063  42.017  1.00117.56           C  
ATOM   1620  C   ASN A 197      -0.586  11.010  41.730  1.00117.56           C  
ATOM   1621  O   ASN A 197      -1.008  10.382  40.761  1.00117.56           O  
ATOM   1616  CB  ASN A 197       1.381   9.800  42.755  1.00117.56           C  
ATOM   1617  CG  ASN A 197       0.934   9.794  44.201  1.00117.56           C  
ATOM   1619  ND2 ASN A 197       1.917   9.989  45.121  1.00117.56           N  
ATOM   1618  OD1 ASN A 197      -0.242   9.618  44.511  1.00117.56           O  
ATOM   1622  N   ILE A 198      -1.416  11.653  42.571  1.00 51.78           N  
ATOM   1623  CA  ILE A 198      -2.841  11.707  42.370  1.00 51.78           C  
ATOM   1628  C   ILE A 198      -3.133  12.498  41.128  1.00 51.78           C  
ATOM   1629  O   ILE A 198      -4.089  12.205  40.410  1.00 51.78           O  
ATOM   1624  CB  ILE A 198      -3.564  12.356  43.515  1.00 51.78           C  
ATOM   1625  CG1 ILE A 198      -3.373  11.532  44.801  1.00 51.78           C  
ATOM   1626  CG2 ILE A 198      -5.036  12.542  43.109  1.00 51.78           C  
ATOM   1627  CD1 ILE A 198      -3.815  12.266  46.066  1.00 51.78           C  
ATOM   1630  N   HIS A 199      -2.350  13.566  40.877  1.00 49.91           N  
ATOM   1631  CA  HIS A 199      -2.537  14.397  39.719  1.00 49.91           C  
ATOM   1638  C   HIS A 199      -2.241  13.583  38.498  1.00 49.91           C  
ATOM   1639  O   HIS A 199      -2.931  13.685  37.484  1.00 49.91           O  
ATOM   1634  CB  HIS A 199      -1.586  15.605  39.689  1.00 49.91           C  
ATOM   1633  CG  HIS A 199      -1.779  16.535  40.846  1.00 49.91           C  
ATOM   1636  CD2 HIS A 199      -2.735  16.543  41.813  1.00 49.91           C  
ATOM   1632  ND1 HIS A 199      -0.947  17.595  41.128  1.00 49.91           N  
ATOM   1637  CE1 HIS A 199      -1.436  18.189  42.244  1.00 49.91           C  
ATOM   1635  NE2 HIS A 199      -2.520  17.584  42.698  1.00 49.91           N  
ATOM   1640  N   SER A 200      -1.189  12.749  38.572  1.00 27.08           N  
ATOM   1641  CA  SER A 200      -0.795  11.946  37.454  1.00 27.08           C  
ATOM   1644  C   SER A 200      -1.927  11.034  37.107  1.00 27.08           C  
ATOM   1645  O   SER A 200      -2.187  10.776  35.934  1.00 27.08           O  
ATOM   1642  CB  SER A 200       0.431  11.069  37.763  1.00 27.08           C  
ATOM   1643  OG  SER A 200       0.780  10.297  36.624  1.00 27.08           O  
ATOM   1646  N   GLU A 201      -2.623  10.523  38.135  1.00 31.26           N  
ATOM   1647  CA  GLU A 201      -3.724   9.622  37.948  1.00 31.26           C  
ATOM   1653  C   GLU A 201      -4.837  10.344  37.260  1.00 31.26           C  
ATOM   1654  O   GLU A 201      -5.474   9.806  36.355  1.00 31.26           O  
ATOM   1648  CB  GLU A 201      -4.270   9.085  39.284  1.00 31.26           C  
ATOM   1649  CG  GLU A 201      -5.432   8.104  39.127  1.00 31.26           C  
ATOM   1650  CD  GLU A 201      -5.873   7.654  40.513  1.00 31.26           C  
ATOM   1651  OE1 GLU A 201      -5.547   8.361  41.502  1.00 31.26           O  
ATOM   1652  OE2 GLU A 201      -6.547   6.592  40.597  1.00 31.26           O1-
ATOM   1655  N   THR A 202      -5.081  11.603  37.662  1.00 38.53           N  
ATOM   1656  CA  THR A 202      -6.176  12.368  37.140  1.00 38.53           C  
ATOM   1660  C   THR A 202      -6.001  12.566  35.667  1.00 38.53           C  
ATOM   1661  O   THR A 202      -6.967  12.476  34.910  1.00 38.53           O  
ATOM   1657  CB  THR A 202      -6.283  13.723  37.781  1.00 38.53           C  
ATOM   1659  CG2 THR A 202      -7.488  14.468  37.181  1.00 38.53           C  
ATOM   1658  OG1 THR A 202      -6.451  13.585  39.183  1.00 38.53           O  
ATOM   1662  N   TYR A 203      -4.767  12.852  35.212  1.00 52.44           N  
ATOM   1663  CA  TYR A 203      -4.576  13.088  33.810  1.00 52.44           C  
ATOM   1672  C   TYR A 203      -4.854  11.840  33.032  1.00 52.44           C  
ATOM   1673  O   TYR A 203      -5.525  11.886  32.002  1.00 52.44           O  
ATOM   1664  CB  TYR A 203      -3.170  13.611  33.465  1.00 52.44           C  
ATOM   1665  CG  TYR A 203      -3.109  14.991  34.026  1.00 52.44           C  
ATOM   1666  CD1 TYR A 203      -3.821  16.004  33.429  1.00 52.44           C  
ATOM   1667  CD2 TYR A 203      -2.348  15.281  35.136  1.00 52.44           C  
ATOM   1668  CE1 TYR A 203      -3.783  17.285  33.926  1.00 52.44           C  
ATOM   1669  CE2 TYR A 203      -2.305  16.562  35.639  1.00 52.44           C  
ATOM   1670  CZ  TYR A 203      -3.026  17.566  35.038  1.00 52.44           C  
ATOM   1671  OH  TYR A 203      -2.984  18.878  35.553  1.00 52.44           O  
ATOM   1674  N   SER A 204      -4.348  10.684  33.500  1.00 26.11           N  
ATOM   1675  CA  SER A 204      -4.565   9.459  32.785  1.00 26.11           C  
ATOM   1678  C   SER A 204      -6.030   9.151  32.794  1.00 26.11           C  
ATOM   1679  O   SER A 204      -6.602   8.780  31.770  1.00 26.11           O  
ATOM   1676  CB  SER A 204      -3.832   8.266  33.416  1.00 26.11           C  
ATOM   1677  OG  SER A 204      -2.428   8.467  33.352  1.00 26.11           O  
ATOM   1680  N   LEU A 205      -6.685   9.322  33.958  1.00 47.15           N  
ATOM   1681  CA  LEU A 205      -8.079   9.008  34.068  1.00 47.15           C  
ATOM   1686  C   LEU A 205      -8.845   9.870  33.119  1.00 47.15           C  
ATOM   1687  O   LEU A 205      -9.692   9.382  32.372  1.00 47.15           O  
ATOM   1682  CB  LEU A 205      -8.649   9.280  35.469  1.00 47.15           C  
ATOM   1683  CG  LEU A 205     -10.174   9.081  35.550  1.00 47.15           C  
ATOM   1684  CD1 LEU A 205     -10.572   7.631  35.239  1.00 47.15           C  
ATOM   1685  CD2 LEU A 205     -10.731   9.587  36.891  1.00 47.15           C  
ATOM   1688  N   LEU A 206      -8.550  11.182  33.103  1.00114.54           N  
ATOM   1689  CA  LEU A 206      -9.274  12.054  32.229  1.00114.54           C  
ATOM   1694  C   LEU A 206      -9.026  11.658  30.814  1.00114.54           C  
ATOM   1695  O   LEU A 206      -9.966  11.561  30.029  1.00114.54           O  
ATOM   1690  CB  LEU A 206      -8.912  13.539  32.409  1.00114.54           C  
ATOM   1691  CG  LEU A 206      -9.662  14.206  33.578  1.00114.54           C  
ATOM   1692  CD1 LEU A 206      -9.555  13.389  34.870  1.00114.54           C  
ATOM   1693  CD2 LEU A 206      -9.197  15.658  33.770  1.00114.54           C  
ATOM   1696  N   ILE A 207      -7.763  11.374  30.457  1.00 37.90           N  
ATOM   1697  CA  ILE A 207      -7.448  11.026  29.102  1.00 37.90           C  
ATOM   1702  C   ILE A 207      -8.179   9.771  28.763  1.00 37.90           C  
ATOM   1703  O   ILE A 207      -8.708   9.623  27.662  1.00 37.90           O  
ATOM   1698  CB  ILE A 207      -5.979  10.785  28.890  1.00 37.90           C  
ATOM   1699  CG1 ILE A 207      -5.192  12.083  29.140  1.00 37.90           C  
ATOM   1700  CG2 ILE A 207      -5.784  10.199  27.480  1.00 37.90           C  
ATOM   1701  CD1 ILE A 207      -3.682  11.878  29.246  1.00 37.90           C  
ATOM   1704  N   ASP A 208      -8.240   8.833  29.720  1.00 47.45           N  
ATOM   1705  CA  ASP A 208      -8.863   7.568  29.475  1.00 47.45           C  
ATOM   1710  C   ASP A 208     -10.298   7.793  29.105  1.00 47.45           C  
ATOM   1711  O   ASP A 208     -10.844   7.080  28.268  1.00 47.45           O  
ATOM   1706  CB  ASP A 208      -8.851   6.662  30.718  1.00 47.45           C  
ATOM   1707  CG  ASP A 208      -9.352   5.281  30.322  1.00 47.45           C  
ATOM   1708  OD1 ASP A 208      -9.564   5.051  29.101  1.00 47.45           O  
ATOM   1709  OD2 ASP A 208      -9.530   4.434  31.236  1.00 47.45           O1-
ATOM   1712  N   THR A 209     -10.972   8.754  29.759  1.00142.42           N  
ATOM   1713  CA  THR A 209     -12.363   8.989  29.490  1.00142.42           C  
ATOM   1717  C   THR A 209     -12.638   9.650  28.168  1.00142.42           C  
ATOM   1718  O   THR A 209     -13.609   9.299  27.501  1.00142.42           O  
ATOM   1714  CB  THR A 209     -13.036   9.794  30.565  1.00142.42           C  
ATOM   1716  CG2 THR A 209     -12.978   8.991  31.873  1.00142.42           C  
ATOM   1715  OG1 THR A 209     -12.399  11.052  30.728  1.00142.42           O  
ATOM   1719  N   TYR A 210     -11.860  10.684  27.788  1.00177.84           N  
ATOM   1720  CA  TYR A 210     -12.134  11.375  26.557  1.00177.84           C  
ATOM   1729  C   TYR A 210     -11.659  10.606  25.355  1.00177.84           C  
ATOM   1730  O   TYR A 210     -12.369  10.513  24.354  1.00177.84           O  
ATOM   1721  CB  TYR A 210     -11.497  12.775  26.502  1.00177.84           C  
ATOM   1722  CG  TYR A 210     -11.856  13.446  27.786  1.00177.84           C  
ATOM   1723  CD1 TYR A 210     -13.163  13.708  28.124  1.00177.84           C  
ATOM   1724  CD2 TYR A 210     -10.865  13.766  28.685  1.00177.84           C  
ATOM   1725  CE1 TYR A 210     -13.465  14.307  29.327  1.00177.84           C  
ATOM   1726  CE2 TYR A 210     -11.157  14.363  29.889  1.00177.84           C  
ATOM   1727  CZ  TYR A 210     -12.464  14.637  30.211  1.00177.84           C  
ATOM   1728  OH  TYR A 210     -12.776  15.248  31.446  1.00177.84           O  
ATOM   1731  N   ILE A 211     -10.421  10.061  25.406  1.00105.47           N  
ATOM   1732  CA  ILE A 211      -9.869   9.362  24.272  1.00105.47           C  
ATOM   1737  C   ILE A 211      -9.719   7.908  24.619  1.00105.47           C  
ATOM   1738  O   ILE A 211      -8.669   7.483  25.098  1.00105.47           O  
ATOM   1733  CB  ILE A 211      -8.493   9.847  23.884  1.00105.47           C  
ATOM   1734  CG1 ILE A 211      -8.499  11.331  23.468  1.00105.47           C  
ATOM   1735  CG2 ILE A 211      -7.952   8.918  22.787  1.00105.47           C  
ATOM   1736  CD1 ILE A 211      -8.571  12.313  24.635  1.00105.47           C  
ATOM   1739  N   LYS A 212     -10.777   7.110  24.372  1.00 78.62           N  
ATOM   1740  CA  LYS A 212     -10.779   5.702  24.662  1.00 78.62           C  
ATOM   1746  C   LYS A 212      -9.917   4.924  23.704  1.00 78.62           C  
ATOM   1747  O   LYS A 212      -9.156   4.052  24.120  1.00 78.62           O  
ATOM   1741  CB  LYS A 212     -12.196   5.106  24.623  1.00 78.62           C  
ATOM   1742  CG  LYS A 212     -13.088   5.640  25.748  1.00 78.62           C  
ATOM   1743  CD  LYS A 212     -14.576   5.323  25.578  1.00 78.62           C  
ATOM   1744  CE  LYS A 212     -15.434   5.811  26.747  1.00 78.62           C  
ATOM   1745  NZ  LYS A 212     -15.304   7.278  26.892  1.00 78.62           N1+
ATOM   1748  N   ASP A 213     -10.004   5.241  22.395  1.00 70.91           N  
ATOM   1749  CA  ASP A 213      -9.325   4.518  21.352  1.00 70.91           C  
ATOM   1754  C   ASP A 213      -7.864   4.441  21.682  1.00 70.91           C  
ATOM   1755  O   ASP A 213      -7.176   5.455  21.742  1.00 70.91           O  
ATOM   1750  CB  ASP A 213      -9.478   5.239  19.998  1.00 70.91           C  
ATOM   1751  CG  ASP A 213      -8.897   4.417  18.856  1.00 70.91           C  
ATOM   1752  OD1 ASP A 213      -7.760   3.895  18.998  1.00 70.91           O  
ATOM   1753  OD2 ASP A 213      -9.594   4.304  17.812  1.00 70.91           O1-
ATOM   1756  N   PRO A 214      -7.380   3.246  21.907  1.00 68.77           N  
ATOM   1757  CA  PRO A 214      -6.002   3.016  22.253  1.00 68.77           C  
ATOM   1761  C   PRO A 214      -5.056   3.543  21.221  1.00 68.77           C  
ATOM   1762  O   PRO A 214      -4.038   4.132  21.583  1.00 68.77           O  
ATOM   1759  CB  PRO A 214      -5.872   1.503  22.383  1.00 68.77           C  
ATOM   1760  CG  PRO A 214      -6.923   0.979  21.386  1.00 68.77           C  
ATOM   1758  CD  PRO A 214      -8.035   2.042  21.429  1.00 68.77           C  
ATOM   1763  N   LYS A 215      -5.371   3.332  19.930  1.00112.84           N  
ATOM   1764  CA  LYS A 215      -4.500   3.716  18.860  1.00112.84           C  
ATOM   1770  C   LYS A 215      -4.379   5.207  18.831  1.00112.84           C  
ATOM   1771  O   LYS A 215      -3.287   5.755  18.698  1.00112.84           O  
ATOM   1765  CB  LYS A 215      -5.053   3.281  17.496  1.00112.84           C  
ATOM   1766  CG  LYS A 215      -4.138   3.611  16.321  1.00112.84           C  
ATOM   1767  CD  LYS A 215      -4.706   3.169  14.972  1.00112.84           C  
ATOM   1768  CE  LYS A 215      -5.993   3.912  14.595  1.00112.84           C  
ATOM   1769  NZ  LYS A 215      -7.114   3.467  15.453  1.00112.84           N1+
ATOM   1772  N   GLU A 216      -5.525   5.888  18.981  1.00 98.42           N  
ATOM   1773  CA  GLU A 216      -5.637   7.314  18.902  1.00 98.42           C  
ATOM   1779  C   GLU A 216      -4.817   7.916  19.996  1.00 98.42           C  
ATOM   1780  O   GLU A 216      -4.086   8.885  19.787  1.00 98.42           O  
ATOM   1774  CB  GLU A 216      -7.109   7.712  19.094  1.00 98.42           C  
ATOM   1775  CG  GLU A 216      -7.483   9.131  18.687  1.00 98.42           C  
ATOM   1776  CD  GLU A 216      -9.004   9.153  18.607  1.00 98.42           C  
ATOM   1777  OE1 GLU A 216      -9.538   8.757  17.536  1.00 98.42           O  
ATOM   1778  OE2 GLU A 216      -9.652   9.546  19.613  1.00 98.42           O1-
ATOM   1781  N   SER A 217      -4.889   7.323  21.199  1.00 83.86           N  
ATOM   1782  CA  SER A 217      -4.157   7.873  22.296  1.00 83.86           C  
ATOM   1785  C   SER A 217      -2.700   7.775  21.962  1.00 83.86           C  
ATOM   1786  O   SER A 217      -1.899   8.572  22.448  1.00 83.86           O  
ATOM   1783  CB  SER A 217      -4.397   7.147  23.633  1.00 83.86           C  
ATOM   1784  OG  SER A 217      -3.846   5.840  23.595  1.00 83.86           O  
ATOM   1787  N   GLU A 218      -2.315   6.777  21.141  1.00 48.68           N  
ATOM   1788  CA  GLU A 218      -0.935   6.599  20.769  1.00 48.68           C  
ATOM   1794  C   GLU A 218      -0.462   7.740  19.926  1.00 48.68           C  
ATOM   1795  O   GLU A 218       0.577   8.341  20.198  1.00 48.68           O  
ATOM   1789  CB  GLU A 218      -0.697   5.340  19.925  1.00 48.68           C  
ATOM   1790  CG  GLU A 218       0.756   5.209  19.461  1.00 48.68           C  
ATOM   1791  CD  GLU A 218       0.829   4.036  18.499  1.00 48.68           C  
ATOM   1792  OE1 GLU A 218      -0.129   3.218  18.498  1.00 48.68           O  
ATOM   1793  OE2 GLU A 218       1.838   3.945  17.749  1.00 48.68           O1-
ATOM   1796  N   PHE A 219      -1.245   8.088  18.890  1.00107.72           N  
ATOM   1797  CA  PHE A 219      -0.844   9.100  17.960  1.00107.72           C  
ATOM   1805  C   PHE A 219      -0.735  10.380  18.704  1.00107.72           C  
ATOM   1806  O   PHE A 219       0.141  11.200  18.439  1.00107.72           O  
ATOM   1798  CB  PHE A 219      -1.846   9.330  16.818  1.00107.72           C  
ATOM   1799  CG  PHE A 219      -1.875   8.107  15.970  1.00107.72           C  
ATOM   1800  CD1 PHE A 219      -0.848   7.844  15.095  1.00107.72           C  
ATOM   1801  CD2 PHE A 219      -2.915   7.215  16.066  1.00107.72           C  
ATOM   1802  CE1 PHE A 219      -0.864   6.717  14.309  1.00107.72           C  
ATOM   1803  CE2 PHE A 219      -2.935   6.088  15.280  1.00107.72           C  
ATOM   1804  CZ  PHE A 219      -1.913   5.836  14.399  1.00107.72           C  
ATOM   1807  N   LEU A 220      -1.632  10.570  19.681  1.00108.83           N  
ATOM   1808  CA  LEU A 220      -1.704  11.809  20.386  1.00108.83           C  
ATOM   1813  C   LEU A 220      -0.354  12.084  20.992  1.00108.83           C  
ATOM   1814  O   LEU A 220       0.184  13.178  20.826  1.00108.83           O  
ATOM   1809  CB  LEU A 220      -2.756  11.734  21.512  1.00108.83           C  
ATOM   1810  CG  LEU A 220      -3.184  13.078  22.141  1.00108.83           C  
ATOM   1811  CD1 LEU A 220      -4.210  12.844  23.265  1.00108.83           C  
ATOM   1812  CD2 LEU A 220      -1.993  13.938  22.589  1.00108.83           C  
ATOM   1815  N   PHE A 221       0.240  11.097  21.697  1.00 56.97           N  
ATOM   1816  CA  PHE A 221       1.514  11.293  22.340  1.00 56.97           C  
ATOM   1824  C   PHE A 221       2.625  11.437  21.344  1.00 56.97           C  
ATOM   1825  O   PHE A 221       3.482  12.307  21.492  1.00 56.97           O  
ATOM   1817  CB  PHE A 221       1.891  10.154  23.299  1.00 56.97           C  
ATOM   1818  CG  PHE A 221       0.968  10.257  24.462  1.00 56.97           C  
ATOM   1819  CD1 PHE A 221      -0.269   9.656  24.435  1.00 56.97           C  
ATOM   1820  CD2 PHE A 221       1.343  10.969  25.579  1.00 56.97           C  
ATOM   1821  CE1 PHE A 221      -1.119   9.760  25.511  1.00 56.97           C  
ATOM   1822  CE2 PHE A 221       0.496  11.076  26.657  1.00 56.97           C  
ATOM   1823  CZ  PHE A 221      -0.736  10.470  26.624  1.00 56.97           C  
ATOM   1826  N   ASN A 222       2.650  10.595  20.292  1.00106.22           N  
ATOM   1827  CA  ASN A 222       3.761  10.657  19.385  1.00106.22           C  
ATOM   1832  C   ASN A 222       3.799  12.009  18.744  1.00106.22           C  
ATOM   1833  O   ASN A 222       4.873  12.544  18.480  1.00106.22           O  
ATOM   1828  CB  ASN A 222       3.798   9.534  18.323  1.00106.22           C  
ATOM   1829  CG  ASN A 222       2.546   9.520  17.464  1.00106.22           C  
ATOM   1831  ND2 ASN A 222       1.867   8.342  17.433  1.00106.22           N  
ATOM   1830  OD1 ASN A 222       2.192  10.510  16.824  1.00106.22           O  
ATOM   1834  N   ALA A 223       2.621  12.593  18.470  1.00 45.47           N  
ATOM   1835  CA  ALA A 223       2.521  13.910  17.910  1.00 45.47           C  
ATOM   1837  C   ALA A 223       3.053  14.890  18.913  1.00 45.47           C  
ATOM   1838  O   ALA A 223       3.607  15.926  18.555  1.00 45.47           O  
ATOM   1836  CB  ALA A 223       1.072  14.311  17.593  1.00 45.47           C  
ATOM   1839  N   ILE A 224       2.824  14.605  20.207  1.00171.75           N  
ATOM   1840  CA  ILE A 224       3.226  15.407  21.332  1.00171.75           C  
ATOM   1845  C   ILE A 224       4.714  15.434  21.522  1.00171.75           C  
ATOM   1846  O   ILE A 224       5.249  16.424  22.013  1.00171.75           O  
ATOM   1841  CB  ILE A 224       2.571  14.978  22.614  1.00171.75           C  
ATOM   1842  CG1 ILE A 224       1.098  15.421  22.607  1.00171.75           C  
ATOM   1843  CG2 ILE A 224       3.382  15.513  23.800  1.00171.75           C  
ATOM   1844  CD1 ILE A 224       0.924  16.936  22.485  1.00171.75           C  
ATOM   1847  N   HIS A 225       5.407  14.323  21.217  1.00 77.20           N  
ATOM   1848  CA  HIS A 225       6.830  14.182  21.385  1.00 77.20           C  
ATOM   1855  C   HIS A 225       7.596  15.027  20.405  1.00 77.20           C  
ATOM   1856  O   HIS A 225       8.756  15.355  20.638  1.00 77.20           O  
ATOM   1851  CB  HIS A 225       7.295  12.724  21.252  1.00 77.20           C  
ATOM   1850  CG  HIS A 225       6.682  11.868  22.321  1.00 77.20           C  
ATOM   1853  CD2 HIS A 225       5.756  10.873  22.236  1.00 77.20           C  
ATOM   1849  ND1 HIS A 225       6.977  11.997  23.660  1.00 77.20           N  
ATOM   1854  CE1 HIS A 225       6.220  11.082  24.317  1.00 77.20           C  
ATOM   1852  NE2 HIS A 225       5.463  10.377  23.495  1.00 77.20           N  
ATOM   1857  N   THR A 226       6.982  15.351  19.256  1.00131.95           N  
ATOM   1858  CA  THR A 226       7.572  16.067  18.156  1.00131.95           C  
ATOM   1862  C   THR A 226       7.905  17.498  18.486  1.00131.95           C  
ATOM   1863  O   THR A 226       8.796  18.062  17.861  1.00131.95           O  
ATOM   1859  CB  THR A 226       6.659  16.114  16.971  1.00131.95           C  
ATOM   1861  CG2 THR A 226       7.381  16.845  15.832  1.00131.95           C  
ATOM   1860  OG1 THR A 226       6.314  14.798  16.563  1.00131.95           O  
ATOM   1864  N   ILE A 227       7.177  18.137  19.425  1.00178.82           N  
ATOM   1865  CA  ILE A 227       7.301  19.544  19.736  1.00178.82           C  
ATOM   1870  C   ILE A 227       8.663  19.995  20.172  1.00178.82           C  
ATOM   1871  O   ILE A 227       9.328  19.391  21.007  1.00178.82           O  
ATOM   1866  CB  ILE A 227       6.330  20.024  20.778  1.00178.82           C  
ATOM   1867  CG1 ILE A 227       6.396  19.156  22.046  1.00178.82           C  
ATOM   1868  CG2 ILE A 227       4.951  20.174  20.149  1.00178.82           C  
ATOM   1869  CD1 ILE A 227       5.455  19.635  23.151  1.00178.82           C  
ATOM   1872  N   PRO A 228       9.068  21.106  19.590  1.00 85.25           N  
ATOM   1873  CA  PRO A 228      10.332  21.714  19.910  1.00 85.25           C  
ATOM   1877  C   PRO A 228      10.388  22.224  21.317  1.00 85.25           C  
ATOM   1878  O   PRO A 228      11.478  22.290  21.881  1.00 85.25           O  
ATOM   1875  CB  PRO A 228      10.550  22.803  18.859  1.00 85.25           C  
ATOM   1876  CG  PRO A 228       9.772  22.283  17.637  1.00 85.25           C  
ATOM   1874  CD  PRO A 228       8.640  21.431  18.238  1.00 85.25           C  
ATOM   1879  N   GLU A 229       9.231  22.576  21.906  1.00104.51           N  
ATOM   1880  CA  GLU A 229       9.187  23.128  23.226  1.00104.51           C  
ATOM   1886  C   GLU A 229       9.746  22.136  24.202  1.00104.51           C  
ATOM   1887  O   GLU A 229      10.409  22.520  25.166  1.00104.51           O  
ATOM   1881  CB  GLU A 229       7.753  23.490  23.649  1.00104.51           C  
ATOM   1882  CG  GLU A 229       7.201  24.741  22.956  1.00104.51           C  
ATOM   1883  CD  GLU A 229       6.984  24.449  21.476  1.00104.51           C  
ATOM   1884  OE1 GLU A 229       6.751  23.263  21.124  1.00104.51           O  
ATOM   1885  OE2 GLU A 229       7.044  25.421  20.674  1.00104.51           O1-
ATOM   1888  N   ILE A 230       9.507  20.832  23.979  1.00114.64           N  
ATOM   1889  CA  ILE A 230       9.954  19.843  24.919  1.00114.64           C  
ATOM   1894  C   ILE A 230      11.447  19.881  25.038  1.00114.64           C  
ATOM   1895  O   ILE A 230      11.978  19.855  26.147  1.00114.64           O  
ATOM   1890  CB  ILE A 230       9.500  18.449  24.579  1.00114.64           C  
ATOM   1891  CG1 ILE A 230      10.067  17.979  23.236  1.00114.64           C  
ATOM   1892  CG2 ILE A 230       7.966  18.436  24.630  1.00114.64           C  
ATOM   1893  CD1 ILE A 230       9.739  16.520  22.921  1.00114.64           C  
ATOM   1896  N   GLY A 231      12.175  19.953  23.911  1.00 23.05           N  
ATOM   1897  CA  GLY A 231      13.610  20.002  23.971  1.00 23.05           C  
ATOM   1898  C   GLY A 231      14.014  21.282  24.632  1.00 23.05           C  
ATOM   1899  O   GLY A 231      14.933  21.312  25.450  1.00 23.05           O  
ATOM   1900  N   GLU A 232      13.313  22.380  24.295  1.00 42.38           N  
ATOM   1901  CA  GLU A 232      13.642  23.674  24.809  1.00 42.38           C  
ATOM   1907  C   GLU A 232      13.517  23.635  26.294  1.00 42.38           C  
ATOM   1908  O   GLU A 232      14.343  24.200  27.006  1.00 42.38           O  
ATOM   1902  CB  GLU A 232      12.703  24.775  24.283  1.00 42.38           C  
ATOM   1903  CG  GLU A 232      12.870  25.041  22.785  1.00 42.38           C  
ATOM   1904  CD  GLU A 232      11.897  26.136  22.372  1.00 42.38           C  
ATOM   1905  OE1 GLU A 232      10.697  26.037  22.744  1.00 42.38           O  
ATOM   1906  OE2 GLU A 232      12.340  27.089  21.678  1.00 42.38           O1-
ATOM   1909  N   LYS A 233      12.467  22.971  26.807  1.00 42.03           N  
ATOM   1910  CA  LYS A 233      12.294  22.884  28.226  1.00 42.03           C  
ATOM   1916  C   LYS A 233      13.429  22.082  28.778  1.00 42.03           C  
ATOM   1917  O   LYS A 233      13.981  22.403  29.830  1.00 42.03           O  
ATOM   1911  CB  LYS A 233      10.976  22.194  28.619  1.00 42.03           C  
ATOM   1912  CG  LYS A 233      10.645  22.287  30.110  1.00 42.03           C  
ATOM   1913  CD  LYS A 233       9.211  21.868  30.437  1.00 42.03           C  
ATOM   1914  CE  LYS A 233       8.885  21.905  31.930  1.00 42.03           C  
ATOM   1915  NZ  LYS A 233       7.483  21.485  32.152  1.00 42.03           N1+
ATOM   1918  N   ALA A 234      13.822  21.019  28.051  1.00 26.28           N  
ATOM   1919  CA  ALA A 234      14.864  20.147  28.510  1.00 26.28           C  
ATOM   1921  C   ALA A 234      16.135  20.927  28.658  1.00 26.28           C  
ATOM   1922  O   ALA A 234      16.832  20.802  29.664  1.00 26.28           O  
ATOM   1920  CB  ALA A 234      15.136  18.995  27.525  1.00 26.28           C  
ATOM   1923  N   GLU A 235      16.457  21.783  27.670  1.00 71.60           N  
ATOM   1924  CA  GLU A 235      17.693  22.515  27.702  1.00 71.60           C  
ATOM   1930  C   GLU A 235      17.689  23.452  28.871  1.00 71.60           C  
ATOM   1931  O   GLU A 235      18.708  23.633  29.538  1.00 71.60           O  
ATOM   1925  CB  GLU A 235      17.932  23.347  26.431  1.00 71.60           C  
ATOM   1926  CG  GLU A 235      19.313  24.000  26.392  1.00 71.60           C  
ATOM   1927  CD  GLU A 235      20.345  22.890  26.251  1.00 71.60           C  
ATOM   1928  OE1 GLU A 235      20.325  22.191  25.205  1.00 71.60           O  
ATOM   1929  OE2 GLU A 235      21.163  22.725  27.193  1.00 71.60           O1-
ATOM   1932  N   TRP A 236      16.528  24.067  29.153  1.00 81.65           N  
ATOM   1933  CA  TRP A 236      16.393  25.015  30.221  1.00 81.65           C  
ATOM   1944  C   TRP A 236      16.723  24.323  31.504  1.00 81.65           C  
ATOM   1945  O   TRP A 236      17.462  24.849  32.334  1.00 81.65           O  
ATOM   1934  CB  TRP A 236      14.945  25.535  30.316  1.00 81.65           C  
ATOM   1935  CG  TRP A 236      14.652  26.503  31.440  1.00 81.65           C  
ATOM   1937  CD1 TRP A 236      14.887  27.844  31.516  1.00 81.65           C  
ATOM   1936  CD2 TRP A 236      13.997  26.134  32.665  1.00 81.65           C  
ATOM   1939  CE2 TRP A 236      13.868  27.294  33.429  1.00 81.65           C  
ATOM   1940  CE3 TRP A 236      13.536  24.929  33.112  1.00 81.65           C  
ATOM   1938  NE1 TRP A 236      14.418  28.336  32.713  1.00 81.65           N  
ATOM   1941  CZ2 TRP A 236      13.273  27.266  34.660  1.00 81.65           C  
ATOM   1942  CZ3 TRP A 236      12.942  24.903  34.355  1.00 81.65           C  
ATOM   1943  CH2 TRP A 236      12.814  26.049  35.112  1.00 81.65           C  
ATOM   1946  N   ALA A 237      16.176  23.109  31.689  1.00 36.76           N  
ATOM   1947  CA  ALA A 237      16.393  22.374  32.899  1.00 36.76           C  
ATOM   1949  C   ALA A 237      17.843  22.056  33.041  1.00 36.76           C  
ATOM   1950  O   ALA A 237      18.412  22.235  34.113  1.00 36.76           O  
ATOM   1948  CB  ALA A 237      15.624  21.043  32.930  1.00 36.76           C  
ATOM   1951  N   LEU A 238      18.507  21.624  31.959  1.00 47.70           N  
ATOM   1952  CA  LEU A 238      19.881  21.235  32.087  1.00 47.70           C  
ATOM   1957  C   LEU A 238      20.652  22.419  32.553  1.00 47.70           C  
ATOM   1958  O   LEU A 238      21.591  22.299  33.336  1.00 47.70           O  
ATOM   1953  CB  LEU A 238      20.518  20.790  30.762  1.00 47.70           C  
ATOM   1954  CG  LEU A 238      21.992  20.369  30.913  1.00 47.70           C  
ATOM   1955  CD1 LEU A 238      22.130  19.105  31.779  1.00 47.70           C  
ATOM   1956  CD2 LEU A 238      22.676  20.237  29.548  1.00 47.70           C  
ATOM   1959  N   ARG A 239      20.282  23.603  32.048  1.00116.65           N  
ATOM   1960  CA  ARG A 239      20.990  24.796  32.384  1.00116.65           C  
ATOM   1968  C   ARG A 239      20.852  25.117  33.846  1.00116.65           C  
ATOM   1969  O   ARG A 239      21.849  25.373  34.519  1.00116.65           O  
ATOM   1961  CB  ARG A 239      20.443  25.986  31.580  1.00116.65           C  
ATOM   1962  CG  ARG A 239      21.246  27.281  31.666  1.00116.65           C  
ATOM   1963  CD  ARG A 239      20.686  28.346  30.722  1.00116.65           C  
ATOM   1964  NE  ARG A 239      20.745  27.769  29.349  1.00116.65           N  
ATOM   1965  CZ  ARG A 239      19.647  27.805  28.538  1.00116.65           C  
ATOM   1966  NH1 ARG A 239      18.501  28.406  28.970  1.00116.65           N1+
ATOM   1967  NH2 ARG A 239      19.694  27.229  27.301  1.00116.65           N  
ATOM   1970  N   TRP A 240      19.600  25.201  34.345  1.00166.19           N  
ATOM   1971  CA  TRP A 240      19.327  25.574  35.708  1.00166.19           C  
ATOM   1982  C   TRP A 240      19.317  24.473  36.746  1.00166.19           C  
ATOM   1983  O   TRP A 240      19.680  24.730  37.890  1.00166.19           O  
ATOM   1972  CB  TRP A 240      18.028  26.387  35.797  1.00166.19           C  
ATOM   1973  CG  TRP A 240      18.116  27.622  34.928  1.00166.19           C  
ATOM   1975  CD1 TRP A 240      17.498  27.876  33.738  1.00166.19           C  
ATOM   1974  CD2 TRP A 240      18.967  28.751  35.190  1.00166.19           C  
ATOM   1977  CE2 TRP A 240      18.812  29.640  34.125  1.00166.19           C  
ATOM   1978  CE3 TRP A 240      19.814  29.020  36.226  1.00166.19           C  
ATOM   1976  NE1 TRP A 240      17.908  29.091  33.243  1.00166.19           N  
ATOM   1979  CZ2 TRP A 240      19.507  30.816  34.079  1.00166.19           C  
ATOM   1980  CZ3 TRP A 240      20.502  30.212  36.181  1.00166.19           C  
ATOM   1981  CH2 TRP A 240      20.353  31.093  35.130  1.00166.19           C  
ATOM   1984  N   ILE A 241      18.685  23.309  36.456  1.00105.37           N  
ATOM   1985  CA  ILE A 241      18.603  22.214  37.398  1.00105.37           C  
ATOM   1990  C   ILE A 241      19.684  21.160  37.384  1.00105.37           C  
ATOM   1991  O   ILE A 241      20.388  20.949  38.369  1.00105.37           O  
ATOM   1986  CB  ILE A 241      17.300  21.484  37.278  1.00105.37           C  
ATOM   1987  CG1 ILE A 241      16.140  22.449  37.564  1.00105.37           C  
ATOM   1988  CG2 ILE A 241      17.338  20.270  38.222  1.00105.37           C  
ATOM   1989  CD1 ILE A 241      14.765  21.892  37.196  1.00105.37           C  
ATOM   1992  N   GLN A 242      19.833  20.478  36.227  1.00 60.71           N  
ATOM   1993  CA  GLN A 242      20.646  19.298  36.052  1.00 60.71           C  
ATOM   1999  C   GLN A 242      22.100  19.602  36.161  1.00 60.71           C  
ATOM   2000  O   GLN A 242      22.864  18.839  36.750  1.00 60.71           O  
ATOM   1994  CB  GLN A 242      20.411  18.647  34.677  1.00 60.71           C  
ATOM   1995  CG  GLN A 242      18.986  18.120  34.500  1.00 60.71           C  
ATOM   1996  CD  GLN A 242      18.833  17.630  33.067  1.00 60.71           C  
ATOM   1998  NE2 GLN A 242      19.251  16.361  32.812  1.00 60.71           N  
ATOM   1997  OE1 GLN A 242      18.356  18.358  32.198  1.00 60.71           O  
ATOM   2001  N   ASP A 243      22.519  20.741  35.594  1.00 58.94           N  
ATOM   2002  CA  ASP A 243      23.905  21.095  35.575  1.00 58.94           C  
ATOM   2007  C   ASP A 243      24.428  21.089  36.972  1.00 58.94           C  
ATOM   2008  O   ASP A 243      23.795  21.596  37.897  1.00 58.94           O  
ATOM   2003  CB  ASP A 243      24.137  22.508  35.011  1.00 58.94           C  
ATOM   2004  CG  ASP A 243      25.592  22.896  35.227  1.00 58.94           C  
ATOM   2005  OD1 ASP A 243      26.487  22.038  35.007  1.00 58.94           O  
ATOM   2006  OD2 ASP A 243      25.824  24.071  35.613  1.00 58.94           O1-
ATOM   2009  N   ALA A 244      25.623  20.491  37.141  1.00 40.83           N  
ATOM   2010  CA  ALA A 244      26.284  20.450  38.409  1.00 40.83           C  
ATOM   2012  C   ALA A 244      26.771  21.842  38.637  1.00 40.83           C  
ATOM   2013  O   ALA A 244      26.611  22.702  37.772  1.00 40.83           O  
ATOM   2011  CB  ALA A 244      27.502  19.510  38.439  1.00 40.83           C  
ATOM   2014  N   ASP A 245      27.359  22.112  39.819  1.00 60.07           N  
ATOM   2015  CA  ASP A 245      27.796  23.453  40.073  1.00 60.07           C  
ATOM   2020  C   ASP A 245      26.594  24.341  39.969  1.00 60.07           C  
ATOM   2021  O   ASP A 245      26.636  25.403  39.347  1.00 60.07           O  
ATOM   2016  CB  ASP A 245      28.846  23.938  39.052  1.00 60.07           C  
ATOM   2017  CG  ASP A 245      29.369  25.310  39.462  1.00 60.07           C  
ATOM   2018  OD1 ASP A 245      29.307  25.631  40.679  1.00 60.07           O  
ATOM   2019  OD2 ASP A 245      29.818  26.064  38.558  1.00 60.07           O1-
ATOM   2022  N   ALA A 246      25.469  23.908  40.568  1.00 36.02           N  
ATOM   2023  CA  ALA A 246      24.279  24.703  40.536  1.00 36.02           C  
ATOM   2025  C   ALA A 246      23.894  24.973  41.960  1.00 36.02           C  
ATOM   2026  O   ALA A 246      24.067  24.121  42.827  1.00 36.02           O  
ATOM   2024  CB  ALA A 246      23.094  23.999  39.853  1.00 36.02           C  
ATOM   2027  N   LEU A 247      23.386  26.190  42.225  1.00 65.07           N  
ATOM   2028  CA  LEU A 247      23.029  26.600  43.550  1.00 65.07           C  
ATOM   2033  C   LEU A 247      21.657  26.114  43.885  1.00 65.07           C  
ATOM   2034  O   LEU A 247      20.774  26.049  43.034  1.00 65.07           O  
ATOM   2029  CB  LEU A 247      23.020  28.128  43.702  1.00 65.07           C  
ATOM   2030  CG  LEU A 247      24.382  28.763  43.377  1.00 65.07           C  
ATOM   2031  CD1 LEU A 247      24.342  30.291  43.536  1.00 65.07           C  
ATOM   2032  CD2 LEU A 247      25.504  28.111  44.198  1.00 65.07           C  
ATOM   2035  N   PHE A 248      21.448  25.787  45.174  1.00 64.21           N  
ATOM   2036  CA  PHE A 248      20.195  25.322  45.682  1.00 64.21           C  
ATOM   2044  C   PHE A 248      19.194  26.413  45.482  1.00 64.21           C  
ATOM   2045  O   PHE A 248      18.066  26.177  45.049  1.00 64.21           O  
ATOM   2037  CB  PHE A 248      20.303  25.024  47.188  1.00 64.21           C  
ATOM   2038  CG  PHE A 248      18.959  24.737  47.746  1.00 64.21           C  
ATOM   2039  CD1 PHE A 248      18.353  23.521  47.540  1.00 64.21           C  
ATOM   2040  CD2 PHE A 248      18.315  25.692  48.498  1.00 64.21           C  
ATOM   2041  CE1 PHE A 248      17.112  23.267  48.070  1.00 64.21           C  
ATOM   2042  CE2 PHE A 248      17.074  25.442  49.031  1.00 64.21           C  
ATOM   2043  CZ  PHE A 248      16.472  24.227  48.816  1.00 64.21           C  
ATOM   2046  N   GLY A 249      19.605  27.658  45.767  1.00 28.90           N  
ATOM   2047  CA  GLY A 249      18.714  28.770  45.654  1.00 28.90           C  
ATOM   2048  C   GLY A 249      18.241  28.892  44.239  1.00 28.90           C  
ATOM   2049  O   GLY A 249      17.091  29.249  43.996  1.00 28.90           O  
ATOM   2050  N   GLU A 250      19.133  28.646  43.262  1.00 59.21           N  
ATOM   2051  CA  GLU A 250      18.760  28.778  41.881  1.00 59.21           C  
ATOM   2057  C   GLU A 250      17.780  27.712  41.500  1.00 59.21           C  
ATOM   2058  O   GLU A 250      16.838  27.971  40.753  1.00 59.21           O  
ATOM   2052  CB  GLU A 250      19.968  28.727  40.937  1.00 59.21           C  
ATOM   2053  CG  GLU A 250      20.834  29.982  41.057  1.00 59.21           C  
ATOM   2054  CD  GLU A 250      22.135  29.750  40.310  1.00 59.21           C  
ATOM   2055  OE1 GLU A 250      22.347  28.604  39.832  1.00 59.21           O  
ATOM   2056  OE2 GLU A 250      22.938  30.716  40.216  1.00 59.21           O1-
ATOM   2059  N   ARG A 251      17.971  26.483  42.011  1.00 85.02           N  
ATOM   2060  CA  ARG A 251      17.092  25.403  41.668  1.00 85.02           C  
ATOM   2068  C   ARG A 251      15.727  25.753  42.161  1.00 85.02           C  
ATOM   2069  O   ARG A 251      14.731  25.501  41.488  1.00 85.02           O  
ATOM   2061  CB  ARG A 251      17.487  24.077  42.337  1.00 85.02           C  
ATOM   2062  CG  ARG A 251      18.882  23.590  41.946  1.00 85.02           C  
ATOM   2063  CD  ARG A 251      19.262  22.266  42.608  1.00 85.02           C  
ATOM   2064  NE  ARG A 251      20.642  21.913  42.172  1.00 85.02           N  
ATOM   2065  CZ  ARG A 251      21.550  21.506  43.107  1.00 85.02           C  
ATOM   2066  NH1 ARG A 251      21.185  21.452  44.421  1.00 85.02           N1+
ATOM   2067  NH2 ARG A 251      22.812  21.149  42.733  1.00 85.02           N  
ATOM   2070  N   LEU A 252      15.640  26.383  43.344  1.00 62.65           N  
ATOM   2071  CA  LEU A 252      14.348  26.675  43.903  1.00 62.65           C  
ATOM   2076  C   LEU A 252      13.568  27.517  42.947  1.00 62.65           C  
ATOM   2077  O   LEU A 252      12.368  27.308  42.775  1.00 62.65           O  
ATOM   2072  CB  LEU A 252      14.396  27.450  45.228  1.00 62.65           C  
ATOM   2073  CG  LEU A 252      14.843  26.609  46.433  1.00 62.65           C  
ATOM   2074  CD1 LEU A 252      14.865  27.452  47.718  1.00 62.65           C  
ATOM   2075  CD2 LEU A 252      13.964  25.357  46.582  1.00 62.65           C  
ATOM   2078  N   VAL A 253      14.215  28.511  42.316  1.00 50.78           N  
ATOM   2079  CA  VAL A 253      13.502  29.344  41.393  1.00 50.78           C  
ATOM   2083  C   VAL A 253      13.113  28.515  40.209  1.00 50.78           C  
ATOM   2084  O   VAL A 253      12.025  28.678  39.656  1.00 50.78           O  
ATOM   2080  CB  VAL A 253      14.301  30.514  40.909  1.00 50.78           C  
ATOM   2081  CG1 VAL A 253      13.420  31.311  39.937  1.00 50.78           C  
ATOM   2082  CG2 VAL A 253      14.784  31.325  42.124  1.00 50.78           C  
ATOM   2085  N   ALA A 254      14.015  27.602  39.776  1.00 36.90           N  
ATOM   2086  CA  ALA A 254      13.749  26.777  38.630  1.00 36.90           C  
ATOM   2088  C   ALA A 254      12.568  25.897  38.911  1.00 36.90           C  
ATOM   2089  O   ALA A 254      11.679  25.748  38.074  1.00 36.90           O  
ATOM   2087  CB  ALA A 254      14.932  25.861  38.289  1.00 36.90           C  
ATOM   2090  N   PHE A 255      12.520  25.291  40.113  1.00 71.12           N  
ATOM   2091  CA  PHE A 255      11.444  24.407  40.463  1.00 71.12           C  
ATOM   2099  C   PHE A 255      10.161  25.174  40.471  1.00 71.12           C  
ATOM   2100  O   PHE A 255       9.174  24.749  39.875  1.00 71.12           O  
ATOM   2092  CB  PHE A 255      11.627  23.758  41.851  1.00 71.12           C  
ATOM   2093  CG  PHE A 255      10.396  22.981  42.197  1.00 71.12           C  
ATOM   2094  CD1 PHE A 255      10.082  21.812  41.542  1.00 71.12           C  
ATOM   2095  CD2 PHE A 255       9.567  23.413  43.208  1.00 71.12           C  
ATOM   2096  CE1 PHE A 255       8.951  21.103  41.875  1.00 71.12           C  
ATOM   2097  CE2 PHE A 255       8.436  22.708  43.547  1.00 71.12           C  
ATOM   2098  CZ  PHE A 255       8.124  21.550  42.878  1.00 71.12           C  
ATOM   2101  N   ALA A 256      10.159  26.357  41.112  1.00 38.36           N  
ATOM   2102  CA  ALA A 256       8.958  27.138  41.227  1.00 38.36           C  
ATOM   2104  C   ALA A 256       8.475  27.483  39.854  1.00 38.36           C  
ATOM   2105  O   ALA A 256       7.273  27.472  39.594  1.00 38.36           O  
ATOM   2103  CB  ALA A 256       9.178  28.452  41.994  1.00 38.36           C  
ATOM   2106  N   SER A 257       9.399  27.796  38.929  1.00 33.11           N  
ATOM   2107  CA  SER A 257       9.000  28.162  37.601  1.00 33.11           C  
ATOM   2110  C   SER A 257       8.276  27.006  36.991  1.00 33.11           C  
ATOM   2111  O   SER A 257       7.283  27.183  36.289  1.00 33.11           O  
ATOM   2108  CB  SER A 257      10.192  28.500  36.690  1.00 33.11           C  
ATOM   2109  OG  SER A 257      10.862  29.657  37.168  1.00 33.11           O  
ATOM   2112  N   ILE A 258       8.753  25.777  37.257  1.00 49.45           N  
ATOM   2113  CA  ILE A 258       8.122  24.624  36.688  1.00 49.45           C  
ATOM   2118  C   ILE A 258       6.729  24.515  37.219  1.00 49.45           C  
ATOM   2119  O   ILE A 258       5.793  24.233  36.474  1.00 49.45           O  
ATOM   2114  CB  ILE A 258       8.851  23.351  37.004  1.00 49.45           C  
ATOM   2115  CG1 ILE A 258      10.243  23.375  36.348  1.00 49.45           C  
ATOM   2116  CG2 ILE A 258       7.971  22.170  36.560  1.00 49.45           C  
ATOM   2117  CD1 ILE A 258      11.170  22.252  36.807  1.00 49.45           C  
ATOM   2120  N   GLU A 259       6.562  24.712  38.536  1.00167.78           N  
ATOM   2121  CA  GLU A 259       5.279  24.556  39.155  1.00167.78           C  
ATOM   2127  C   GLU A 259       4.309  25.646  38.765  1.00167.78           C  
ATOM   2128  O   GLU A 259       3.159  25.360  38.439  1.00167.78           O  
ATOM   2122  CB  GLU A 259       5.415  24.546  40.683  1.00167.78           C  
ATOM   2123  CG  GLU A 259       4.298  23.781  41.377  1.00167.78           C  
ATOM   2124  CD  GLU A 259       4.523  22.302  41.105  1.00167.78           C  
ATOM   2125  OE1 GLU A 259       5.585  21.958  40.520  1.00167.78           O  
ATOM   2126  OE2 GLU A 259       3.634  21.494  41.487  1.00167.78           O1-
ATOM   2129  N   GLY A 260       4.723  26.925  38.907  1.00 99.81           N  
ATOM   2130  CA  GLY A 260       3.944  28.110  38.625  1.00 99.81           C  
ATOM   2131  C   GLY A 260       3.905  28.629  37.204  1.00 99.81           C  
ATOM   2132  O   GLY A 260       2.968  29.328  36.838  1.00 99.81           O  
ATOM   2133  N   VAL A 261       5.029  28.552  36.462  1.00103.24           N  
ATOM   2134  CA  VAL A 261       5.059  29.122  35.133  1.00103.24           C  
ATOM   2138  C   VAL A 261       4.739  28.198  33.991  1.00103.24           C  
ATOM   2139  O   VAL A 261       3.926  28.510  33.121  1.00103.24           O  
ATOM   2135  CB  VAL A 261       6.386  29.739  34.818  1.00103.24           C  
ATOM   2136  CG1 VAL A 261       6.334  30.306  33.394  1.00103.24           C  
ATOM   2137  CG2 VAL A 261       6.717  30.778  35.903  1.00103.24           C  
ATOM   2140  N   PHE A 262       5.359  27.002  33.976  1.00214.66           N  
ATOM   2141  CA  PHE A 262       5.342  26.160  32.805  1.00214.66           C  
ATOM   2149  C   PHE A 262       3.974  25.717  32.371  1.00214.66           C  
ATOM   2150  O   PHE A 262       3.757  25.475  31.188  1.00214.66           O  
ATOM   2142  CB  PHE A 262       6.235  24.910  32.896  1.00214.66           C  
ATOM   2143  CG  PHE A 262       7.621  25.294  32.491  1.00214.66           C  
ATOM   2144  CD1 PHE A 262       7.957  25.279  31.156  1.00214.66           C  
ATOM   2145  CD2 PHE A 262       8.577  25.669  33.407  1.00214.66           C  
ATOM   2146  CE1 PHE A 262       9.220  25.623  30.735  1.00214.66           C  
ATOM   2147  CE2 PHE A 262       9.844  26.012  32.991  1.00214.66           C  
ATOM   2148  CZ  PHE A 262      10.168  25.991  31.655  1.00214.66           C  
ATOM   2151  N   PHE A 263       3.076  25.408  33.307  1.00135.65           N  
ATOM   2152  CA  PHE A 263       1.728  24.990  33.011  1.00135.65           C  
ATOM   2160  C   PHE A 263       0.686  26.067  32.965  1.00135.65           C  
ATOM   2161  O   PHE A 263      -0.423  25.820  32.493  1.00135.65           O  
ATOM   2153  CB  PHE A 263       1.239  23.857  33.921  1.00135.65           C  
ATOM   2154  CG  PHE A 263       2.000  22.668  33.452  1.00135.65           C  
ATOM   2155  CD1 PHE A 263       1.585  21.984  32.332  1.00135.65           C  
ATOM   2156  CD2 PHE A 263       3.127  22.243  34.116  1.00135.65           C  
ATOM   2157  CE1 PHE A 263       2.279  20.888  31.879  1.00135.65           C  
ATOM   2158  CE2 PHE A 263       3.825  21.147  33.669  1.00135.65           C  
ATOM   2159  CZ  PHE A 263       3.402  20.468  32.551  1.00135.65           C  
ATOM   2162  N   SER A 264       0.981  27.262  33.503  1.00 67.92           N  
ATOM   2163  CA  SER A 264       0.007  28.290  33.761  1.00 67.92           C  
ATOM   2166  C   SER A 264      -0.917  28.512  32.597  1.00 67.92           C  
ATOM   2167  O   SER A 264      -2.094  28.803  32.807  1.00 67.92           O  
ATOM   2164  CB  SER A 264       0.674  29.630  34.110  1.00 67.92           C  
ATOM   2165  OG  SER A 264       1.524  30.039  33.049  1.00 67.92           O  
ATOM   2168  N   GLY A 265      -0.433  28.405  31.348  1.00 33.63           N  
ATOM   2169  CA  GLY A 265      -1.289  28.602  30.213  1.00 33.63           C  
ATOM   2170  C   GLY A 265      -2.336  27.526  30.135  1.00 33.63           C  
ATOM   2171  O   GLY A 265      -3.494  27.797  29.822  1.00 33.63           O  
ATOM   2172  N   SER A 266      -1.946  26.265  30.394  1.00 45.55           N  
ATOM   2173  CA  SER A 266      -2.853  25.157  30.297  1.00 45.55           C  
ATOM   2176  C   SER A 266      -3.958  25.337  31.292  1.00 45.55           C  
ATOM   2177  O   SER A 266      -5.135  25.236  30.951  1.00 45.55           O  
ATOM   2174  CB  SER A 266      -2.171  23.810  30.594  1.00 45.55           C  
ATOM   2175  OG  SER A 266      -1.168  23.550  29.624  1.00 45.55           O  
ATOM   2178  N   PHE A 267      -3.604  25.665  32.549  1.00117.05           N  
ATOM   2179  CA  PHE A 267      -4.594  25.801  33.576  1.00117.05           C  
ATOM   2187  C   PHE A 267      -5.525  26.890  33.149  1.00117.05           C  
ATOM   2188  O   PHE A 267      -6.740  26.778  33.305  1.00117.05           O  
ATOM   2180  CB  PHE A 267      -4.023  26.193  34.955  1.00117.05           C  
ATOM   2181  CG  PHE A 267      -3.091  25.127  35.434  1.00117.05           C  
ATOM   2182  CD1 PHE A 267      -3.563  23.880  35.777  1.00117.05           C  
ATOM   2183  CD2 PHE A 267      -1.736  25.358  35.509  1.00117.05           C  
ATOM   2184  CE1 PHE A 267      -2.708  22.896  36.217  1.00117.05           C  
ATOM   2185  CE2 PHE A 267      -0.876  24.379  35.951  1.00117.05           C  
ATOM   2186  CZ  PHE A 267      -1.361  23.145  36.310  1.00117.05           C  
ATOM   2189  N   ALA A 268      -4.968  27.986  32.598  1.00 40.89           N  
ATOM   2190  CA  ALA A 268      -5.766  29.103  32.184  1.00 40.89           C  
ATOM   2192  C   ALA A 268      -6.694  28.684  31.085  1.00 40.89           C  
ATOM   2193  O   ALA A 268      -7.884  28.988  31.118  1.00 40.89           O  
ATOM   2191  CB  ALA A 268      -4.917  30.276  31.663  1.00 40.89           C  
ATOM   2194  N   SER A 269      -6.187  27.927  30.097  1.00 50.34           N  
ATOM   2195  CA  SER A 269      -7.002  27.558  28.977  1.00 50.34           C  
ATOM   2198  C   SER A 269      -8.158  26.722  29.444  1.00 50.34           C  
ATOM   2199  O   SER A 269      -9.207  26.703  28.805  1.00 50.34           O  
ATOM   2196  CB  SER A 269      -6.234  26.745  27.919  1.00 50.34           C  
ATOM   2197  OG  SER A 269      -5.812  25.505  28.464  1.00 50.34           O  
ATOM   2200  N   ILE A 270      -7.985  25.958  30.536  1.00 70.15           N  
ATOM   2201  CA  ILE A 270      -9.034  25.115  31.055  1.00 70.15           C  
ATOM   2206  C   ILE A 270     -10.143  25.890  31.714  1.00 70.15           C  
ATOM   2207  O   ILE A 270     -11.312  25.536  31.571  1.00 70.15           O  
ATOM   2202  CB  ILE A 270      -8.522  24.053  31.984  1.00 70.15           C  
ATOM   2203  CG1 ILE A 270      -7.623  23.092  31.176  1.00 70.15           C  
ATOM   2204  CG2 ILE A 270      -9.723  23.362  32.651  1.00 70.15           C  
ATOM   2205  CD1 ILE A 270      -6.794  22.127  32.022  1.00 70.15           C  
ATOM   2208  N   PHE A 271      -9.815  26.961  32.463  1.00 75.45           N  
ATOM   2209  CA  PHE A 271     -10.805  27.754  33.146  1.00 75.45           C  
ATOM   2217  C   PHE A 271     -11.695  28.364  32.115  1.00 75.45           C  
ATOM   2218  O   PHE A 271     -12.869  28.633  32.365  1.00 75.45           O  
ATOM   2210  CB  PHE A 271     -10.225  28.912  33.978  1.00 75.45           C  
ATOM   2211  CG  PHE A 271      -9.802  28.398  35.310  1.00 75.45           C  
ATOM   2212  CD1 PHE A 271      -8.565  27.831  35.513  1.00 75.45           C  
ATOM   2213  CD2 PHE A 271     -10.677  28.496  36.369  1.00 75.45           C  
ATOM   2214  CE1 PHE A 271      -8.213  27.372  36.760  1.00 75.45           C  
ATOM   2215  CE2 PHE A 271     -10.329  28.039  37.617  1.00 75.45           C  
ATOM   2216  CZ  PHE A 271      -9.093  27.477  37.812  1.00 75.45           C  
ATOM   2219  N   TRP A 272     -11.136  28.607  30.923  1.00 76.76           N  
ATOM   2220  CA  TRP A 272     -11.841  29.214  29.838  1.00 76.76           C  
ATOM   2231  C   TRP A 272     -13.051  28.373  29.542  1.00 76.76           C  
ATOM   2232  O   TRP A 272     -14.084  28.894  29.127  1.00 76.76           O  
ATOM   2221  CB  TRP A 272     -10.956  29.278  28.579  1.00 76.76           C  
ATOM   2222  CG  TRP A 272     -11.585  29.918  27.369  1.00 76.76           C  
ATOM   2224  CD1 TRP A 272     -12.233  29.335  26.321  1.00 76.76           C  
ATOM   2223  CD2 TRP A 272     -11.594  31.331  27.117  1.00 76.76           C  
ATOM   2226  CE2 TRP A 272     -12.257  31.529  25.909  1.00 76.76           C  
ATOM   2227  CE3 TRP A 272     -11.087  32.376  27.836  1.00 76.76           C  
ATOM   2225  NE1 TRP A 272     -12.645  30.296  25.430  1.00 76.76           N  
ATOM   2228  CZ2 TRP A 272     -12.428  32.784  25.394  1.00 76.76           C  
ATOM   2229  CZ3 TRP A 272     -11.263  33.639  27.315  1.00 76.76           C  
ATOM   2230  CH2 TRP A 272     -11.920  33.839  26.118  1.00 76.76           C  
ATOM   2233  N   LEU A 273     -12.932  27.042  29.697  1.00 64.14           N  
ATOM   2234  CA  LEU A 273     -14.005  26.103  29.495  1.00 64.14           C  
ATOM   2239  C   LEU A 273     -15.062  26.276  30.544  1.00 64.14           C  
ATOM   2240  O   LEU A 273     -16.253  26.127  30.280  1.00 64.14           O  
ATOM   2235  CB  LEU A 273     -13.524  24.644  29.606  1.00 64.14           C  
ATOM   2236  CG  LEU A 273     -12.598  24.192  28.462  1.00 64.14           C  
ATOM   2237  CD1 LEU A 273     -12.161  22.728  28.640  1.00 64.14           C  
ATOM   2238  CD2 LEU A 273     -13.282  24.404  27.105  1.00 64.14           C  
ATOM   2241  N   LYS A 274     -14.629  26.591  31.774  1.00142.48           N  
ATOM   2242  CA  LYS A 274     -15.477  26.707  32.924  1.00142.48           C  
ATOM   2248  C   LYS A 274     -16.479  27.783  32.625  1.00142.48           C  
ATOM   2249  O   LYS A 274     -17.654  27.668  32.974  1.00142.48           O  
ATOM   2243  CB  LYS A 274     -14.617  27.119  34.140  1.00142.48           C  
ATOM   2244  CG  LYS A 274     -15.093  26.729  35.547  1.00142.48           C  
ATOM   2245  CD  LYS A 274     -16.340  27.436  36.070  1.00142.48           C  
ATOM   2246  CE  LYS A 274     -16.474  27.343  37.596  1.00142.48           C  
ATOM   2247  NZ  LYS A 274     -16.501  25.927  38.028  1.00142.48           N1+
ATOM   2250  N   LYS A 275     -16.032  28.868  31.959  1.00112.33           N  
ATOM   2251  CA  LYS A 275     -16.913  29.963  31.660  1.00112.33           C  
ATOM   2257  C   LYS A 275     -17.973  29.541  30.684  1.00112.33           C  
ATOM   2258  O   LYS A 275     -19.149  29.849  30.861  1.00112.33           O  
ATOM   2252  CB  LYS A 275     -16.194  31.203  31.103  1.00112.33           C  
ATOM   2253  CG  LYS A 275     -15.658  31.067  29.679  1.00112.33           C  
ATOM   2254  CD  LYS A 275     -15.285  32.419  29.070  1.00112.33           C  
ATOM   2255  CE  LYS A 275     -14.169  33.135  29.833  1.00112.33           C  
ATOM   2256  NZ  LYS A 275     -14.102  34.557  29.429  1.00112.33           N1+
ATOM   2259  N   ARG A 276     -17.587  28.789  29.639  1.00 97.64           N  
ATOM   2260  CA  ARG A 276     -18.499  28.322  28.635  1.00 97.64           C  
ATOM   2268  C   ARG A 276     -19.466  27.403  29.310  1.00 97.64           C  
ATOM   2269  O   ARG A 276     -20.547  27.136  28.792  1.00 97.64           O  
ATOM   2261  CB  ARG A 276     -17.803  27.583  27.479  1.00 97.64           C  
ATOM   2262  CG  ARG A 276     -17.082  28.562  26.550  1.00 97.64           C  
ATOM   2263  CD  ARG A 276     -16.356  27.926  25.362  1.00 97.64           C  
ATOM   2264  NE  ARG A 276     -15.056  27.385  25.855  1.00 97.64           N  
ATOM   2265  CZ  ARG A 276     -14.051  27.132  24.970  1.00 97.64           C  
ATOM   2266  NH1 ARG A 276     -14.241  27.376  23.640  1.00 97.64           N1+
ATOM   2267  NH2 ARG A 276     -12.845  26.658  25.396  1.00 97.64           N  
ATOM   2270  N   GLY A 277     -19.074  26.855  30.477  1.00 36.51           N  
ATOM   2271  CA  GLY A 277     -19.981  26.028  31.219  1.00 36.51           C  
ATOM   2272  C   GLY A 277     -19.918  24.625  30.719  1.00 36.51           C  
ATOM   2273  O   GLY A 277     -20.945  23.964  30.569  1.00 36.51           O  
ATOM   2274  N   MET A 278     -18.702  24.126  30.439  1.00148.79           N  
ATOM   2275  CA  MET A 278     -18.617  22.785  29.954  1.00148.79           C  
ATOM   2280  C   MET A 278     -17.511  22.048  30.638  1.00148.79           C  
ATOM   2281  O   MET A 278     -16.715  22.609  31.390  1.00148.79           O  
ATOM   2276  CB  MET A 278     -18.404  22.750  28.437  1.00148.79           C  
ATOM   2277  CG  MET A 278     -17.198  23.565  27.975  1.00148.79           C  
ATOM   2278  SD  MET A 278     -17.195  23.890  26.192  1.00148.79           S  
ATOM   2279  CE  MET A 278     -17.772  22.217  25.798  1.00148.79           C  
ATOM   2282  N   MET A 279     -17.486  20.724  30.410  1.00108.02           N  
ATOM   2283  CA  MET A 279     -16.469  19.869  30.931  1.00108.02           C  
ATOM   2288  C   MET A 279     -16.283  20.091  32.384  1.00108.02           C  
ATOM   2289  O   MET A 279     -15.166  20.286  32.859  1.00108.02           O  
ATOM   2284  CB  MET A 279     -15.107  20.042  30.240  1.00108.02           C  
ATOM   2285  CG  MET A 279     -15.145  19.707  28.747  1.00108.02           C  
ATOM   2286  SD  MET A 279     -15.516  17.970  28.363  1.00108.02           S  
ATOM   2287  CE  MET A 279     -13.811  17.377  28.550  1.00108.02           C  
ATOM   2290  N   PRO A 280     -17.331  19.962  33.156  1.00264.40           N  
ATOM   2291  CA  PRO A 280     -17.194  19.939  34.588  1.00264.40           C  
ATOM   2295  C   PRO A 280     -16.395  18.668  34.773  1.00264.40           C  
ATOM   2296  O   PRO A 280     -16.041  17.952  33.863  1.00264.40           O  
ATOM   2293  CB  PRO A 280     -18.608  19.752  35.118  1.00264.40           C  
ATOM   2294  CG  PRO A 280     -19.265  18.889  34.023  1.00264.40           C  
ATOM   2292  CD  PRO A 280     -18.571  19.341  32.723  1.00264.40           C  
ATOM   2297  N   GLY A 281     -15.952  18.272  35.917  1.00255.65           N  
ATOM   2298  CA  GLY A 281     -15.246  17.045  35.674  1.00255.65           C  
ATOM   2299  C   GLY A 281     -13.811  17.429  35.430  1.00255.65           C  
ATOM   2300  O   GLY A 281     -12.969  17.254  36.305  1.00255.65           O  
ATOM   2301  N   LEU A 282     -13.499  17.959  34.222  1.00 98.63           N  
ATOM   2302  CA  LEU A 282     -12.214  18.470  33.859  1.00 98.63           C  
ATOM   2307  C   LEU A 282     -11.961  19.746  34.596  1.00 98.63           C  
ATOM   2308  O   LEU A 282     -10.924  19.907  35.234  1.00 98.63           O  
ATOM   2303  CB  LEU A 282     -12.094  18.785  32.358  1.00 98.63           C  
ATOM   2304  CG  LEU A 282     -10.714  19.350  31.965  1.00 98.63           C  
ATOM   2305  CD1 LEU A 282      -9.591  18.335  32.224  1.00 98.63           C  
ATOM   2306  CD2 LEU A 282     -10.714  19.877  30.520  1.00 98.63           C  
ATOM   2309  N   THR A 283     -12.934  20.676  34.559  1.00 51.11           N  
ATOM   2310  CA  THR A 283     -12.741  21.964  35.164  1.00 51.11           C  
ATOM   2314  C   THR A 283     -12.626  21.785  36.637  1.00 51.11           C  
ATOM   2315  O   THR A 283     -11.919  22.545  37.297  1.00 51.11           O  
ATOM   2311  CB  THR A 283     -13.857  22.934  34.895  1.00 51.11           C  
ATOM   2313  CG2 THR A 283     -14.019  23.074  33.373  1.00 51.11           C  
ATOM   2312  OG1 THR A 283     -15.070  22.483  35.479  1.00 51.11           O  
ATOM   2316  N   PHE A 284     -13.362  20.803  37.196  1.00 56.02           N  
ATOM   2317  CA  PHE A 284     -13.313  20.586  38.616  1.00 56.02           C  
ATOM   2325  C   PHE A 284     -11.931  20.143  38.999  1.00 56.02           C  
ATOM   2326  O   PHE A 284     -11.307  20.715  39.896  1.00 56.02           O  
ATOM   2318  CB  PHE A 284     -14.311  19.496  39.050  1.00 56.02           C  
ATOM   2319  CG  PHE A 284     -14.280  19.380  40.534  1.00 56.02           C  
ATOM   2320  CD1 PHE A 284     -14.981  20.270  41.314  1.00 56.02           C  
ATOM   2321  CD2 PHE A 284     -13.563  18.376  41.141  1.00 56.02           C  
ATOM   2322  CE1 PHE A 284     -14.960  20.164  42.685  1.00 56.02           C  
ATOM   2323  CE2 PHE A 284     -13.540  18.265  42.511  1.00 56.02           C  
ATOM   2324  CZ  PHE A 284     -14.236  19.163  43.285  1.00 56.02           C  
ATOM   2327  N   SER A 285     -11.405  19.121  38.292  1.00 42.66           N  
ATOM   2328  CA  SER A 285     -10.109  18.583  38.614  1.00 42.66           C  
ATOM   2331  C   SER A 285      -9.056  19.616  38.356  1.00 42.66           C  
ATOM   2332  O   SER A 285      -8.092  19.744  39.113  1.00 42.66           O  
ATOM   2329  CB  SER A 285      -9.769  17.336  37.781  1.00 42.66           C  
ATOM   2330  OG  SER A 285      -9.725  17.668  36.402  1.00 42.66           O  
ATOM   2333  N   ASN A 286      -9.228  20.399  37.277  1.00 58.88           N  
ATOM   2334  CA  ASN A 286      -8.246  21.384  36.915  1.00 58.88           C  
ATOM   2339  C   ASN A 286      -8.149  22.414  37.990  1.00 58.88           C  
ATOM   2340  O   ASN A 286      -7.063  22.914  38.281  1.00 58.88           O  
ATOM   2335  CB  ASN A 286      -8.582  22.115  35.606  1.00 58.88           C  
ATOM   2336  CG  ASN A 286      -7.374  22.959  35.223  1.00 58.88           C  
ATOM   2338  ND2 ASN A 286      -7.576  24.301  35.135  1.00 58.88           N  
ATOM   2337  OD1 ASN A 286      -6.281  22.440  35.006  1.00 58.88           O  
ATOM   2341  N   GLU A 287      -9.292  22.784  38.594  1.00 50.64           N  
ATOM   2342  CA  GLU A 287      -9.248  23.794  39.613  1.00 50.64           C  
ATOM   2348  C   GLU A 287      -8.484  23.274  40.795  1.00 50.64           C  
ATOM   2349  O   GLU A 287      -7.702  24.007  41.401  1.00 50.64           O  
ATOM   2343  CB  GLU A 287     -10.646  24.255  40.067  1.00 50.64           C  
ATOM   2344  CG  GLU A 287     -10.624  25.558  40.873  1.00 50.64           C  
ATOM   2345  CD  GLU A 287     -12.053  26.069  41.030  1.00 50.64           C  
ATOM   2346  OE1 GLU A 287     -12.824  26.010  40.035  1.00 50.64           O  
ATOM   2347  OE2 GLU A 287     -12.388  26.528  42.154  1.00 50.64           O1-
ATOM   2350  N   LEU A 288      -8.687  21.988  41.154  1.00 58.24           N  
ATOM   2351  CA  LEU A 288      -8.016  21.423  42.297  1.00 58.24           C  
ATOM   2356  C   LEU A 288      -6.534  21.360  42.067  1.00 58.24           C  
ATOM   2357  O   LEU A 288      -5.756  21.661  42.970  1.00 58.24           O  
ATOM   2352  CB  LEU A 288      -8.477  19.992  42.624  1.00 58.24           C  
ATOM   2353  CG  LEU A 288      -9.931  19.903  43.116  1.00 58.24           C  
ATOM   2354  CD1 LEU A 288     -10.327  18.453  43.426  1.00 58.24           C  
ATOM   2355  CD2 LEU A 288     -10.172  20.847  44.303  1.00 58.24           C  
ATOM   2358  N   ILE A 289      -6.105  20.945  40.859  1.00 56.97           N  
ATOM   2359  CA  ILE A 289      -4.700  20.812  40.570  1.00 56.97           C  
ATOM   2364  C   ILE A 289      -4.038  22.157  40.570  1.00 56.97           C  
ATOM   2365  O   ILE A 289      -2.923  22.301  41.069  1.00 56.97           O  
ATOM   2360  CB  ILE A 289      -4.410  20.155  39.248  1.00 56.97           C  
ATOM   2361  CG1 ILE A 289      -4.915  18.700  39.255  1.00 56.97           C  
ATOM   2362  CG2 ILE A 289      -2.900  20.276  38.972  1.00 56.97           C  
ATOM   2363  CD1 ILE A 289      -4.873  18.019  37.887  1.00 56.97           C  
ATOM   2366  N   CYS A 290      -4.706  23.180  40.004  1.00 87.36           N  
ATOM   2367  CA  CYS A 290      -4.120  24.491  39.931  1.00 87.36           C  
ATOM   2370  C   CYS A 290      -3.844  24.943  41.324  1.00 87.36           C  
ATOM   2371  O   CYS A 290      -2.779  25.484  41.615  1.00 87.36           O  
ATOM   2368  CB  CYS A 290      -5.065  25.561  39.355  1.00 87.36           C  
ATOM   2369  SG  CYS A 290      -5.568  25.274  37.636  1.00 87.36           S  
ATOM   2372  N   ARG A 291      -4.808  24.708  42.230  1.00 82.92           N  
ATOM   2373  CA  ARG A 291      -4.670  25.151  43.582  1.00 82.92           C  
ATOM   2381  C   ARG A 291      -3.444  24.501  44.131  1.00 82.92           C  
ATOM   2382  O   ARG A 291      -2.618  25.146  44.776  1.00 82.92           O  
ATOM   2374  CB  ARG A 291      -5.854  24.696  44.452  1.00 82.92           C  
ATOM   2375  CG  ARG A 291      -5.773  25.135  45.915  1.00 82.92           C  
ATOM   2376  CD  ARG A 291      -6.775  24.419  46.825  1.00 82.92           C  
ATOM   2377  NE  ARG A 291      -6.176  23.113  47.223  1.00 82.92           N  
ATOM   2378  CZ  ARG A 291      -6.478  21.965  46.548  1.00 82.92           C  
ATOM   2379  NH1 ARG A 291      -7.364  21.983  45.511  1.00 82.92           N1+
ATOM   2380  NH2 ARG A 291      -5.895  20.789  46.914  1.00 82.92           N  
ATOM   2383  N   ASP A 292      -3.283  23.195  43.851  1.00 56.70           N  
ATOM   2384  CA  ASP A 292      -2.180  22.437  44.360  1.00 56.70           C  
ATOM   2389  C   ASP A 292      -0.892  23.004  43.858  1.00 56.70           C  
ATOM   2390  O   ASP A 292       0.048  23.204  44.626  1.00 56.70           O  
ATOM   2385  CB  ASP A 292      -2.196  20.969  43.894  1.00 56.70           C  
ATOM   2386  CG  ASP A 292      -3.279  20.228  44.656  1.00 56.70           C  
ATOM   2387  OD1 ASP A 292      -3.471  20.559  45.855  1.00 56.70           O  
ATOM   2388  OD2 ASP A 292      -3.926  19.328  44.059  1.00 56.70           O1-
ATOM   2391  N   GLU A 293      -0.812  23.286  42.547  1.00100.05           N  
ATOM   2392  CA  GLU A 293       0.418  23.763  41.987  1.00100.05           C  
ATOM   2398  C   GLU A 293       0.718  25.108  42.554  1.00100.05           C  
ATOM   2399  O   GLU A 293       1.864  25.417  42.874  1.00100.05           O  
ATOM   2393  CB  GLU A 293       0.372  23.868  40.452  1.00100.05           C  
ATOM   2394  CG  GLU A 293       0.138  22.518  39.767  1.00100.05           C  
ATOM   2395  CD  GLU A 293       1.161  21.519  40.297  1.00100.05           C  
ATOM   2396  OE1 GLU A 293       1.054  21.133  41.492  1.00100.05           O  
ATOM   2397  OE2 GLU A 293       2.066  21.131  39.510  1.00100.05           O1-
ATOM   2400  N   GLY A 294      -0.318  25.944  42.726  1.00 20.92           N  
ATOM   2401  CA  GLY A 294      -0.073  27.261  43.230  1.00 20.92           C  
ATOM   2402  C   GLY A 294       0.562  27.129  44.582  1.00 20.92           C  
ATOM   2403  O   GLY A 294       1.491  27.863  44.916  1.00 20.92           O  
ATOM   2404  N   LEU A 295       0.077  26.169  45.390  1.00105.02           N  
ATOM   2405  CA  LEU A 295       0.554  26.004  46.733  1.00105.02           C  
ATOM   2410  C   LEU A 295       2.006  25.618  46.701  1.00105.02           C  
ATOM   2411  O   LEU A 295       2.807  26.130  47.481  1.00105.02           O  
ATOM   2406  CB  LEU A 295      -0.201  24.890  47.489  1.00105.02           C  
ATOM   2407  CG  LEU A 295       0.024  24.833  49.020  1.00105.02           C  
ATOM   2408  CD1 LEU A 295       1.491  24.597  49.411  1.00105.02           C  
ATOM   2409  CD2 LEU A 295      -0.590  26.052  49.722  1.00105.02           C  
ATOM   2412  N   HIS A 296       2.388  24.710  45.783  1.00 67.15           N  
ATOM   2413  CA  HIS A 296       3.734  24.206  45.727  1.00 67.15           C  
ATOM   2420  C   HIS A 296       4.668  25.330  45.400  1.00 67.15           C  
ATOM   2421  O   HIS A 296       5.794  25.377  45.894  1.00 67.15           O  
ATOM   2416  CB  HIS A 296       3.899  23.115  44.653  1.00 67.15           C  
ATOM   2415  CG  HIS A 296       3.035  21.912  44.898  1.00 67.15           C  
ATOM   2418  CD2 HIS A 296       2.484  21.453  46.055  1.00 67.15           C  
ATOM   2414  ND1 HIS A 296       2.649  21.022  43.918  1.00 67.15           N  
ATOM   2419  CE1 HIS A 296       1.888  20.078  44.528  1.00 67.15           C  
ATOM   2417  NE2 HIS A 296       1.758  20.298  45.824  1.00 67.15           N  
ATOM   2422  N   THR A 297       4.236  26.250  44.518  1.00 37.28           N  
ATOM   2423  CA  THR A 297       5.078  27.345  44.147  1.00 37.28           C  
ATOM   2427  C   THR A 297       5.293  28.214  45.340  1.00 37.28           C  
ATOM   2428  O   THR A 297       6.425  28.568  45.666  1.00 37.28           O  
ATOM   2424  CB  THR A 297       4.472  28.202  43.079  1.00 37.28           C  
ATOM   2426  CG2 THR A 297       5.458  29.334  42.746  1.00 37.28           C  
ATOM   2425  OG1 THR A 297       4.209  27.423  41.922  1.00 37.28           O  
ATOM   2429  N   ASP A 298       4.202  28.517  46.065  1.00 39.61           N  
ATOM   2430  CA  ASP A 298       4.270  29.405  47.189  1.00 39.61           C  
ATOM   2435  C   ASP A 298       5.265  28.833  48.136  1.00 39.61           C  
ATOM   2436  O   ASP A 298       6.047  29.555  48.751  1.00 39.61           O  
ATOM   2431  CB  ASP A 298       2.940  29.505  47.953  1.00 39.61           C  
ATOM   2432  CG  ASP A 298       1.918  30.215  47.075  1.00 39.61           C  
ATOM   2433  OD1 ASP A 298       2.330  31.098  46.276  1.00 39.61           O  
ATOM   2434  OD2 ASP A 298       0.711  29.875  47.191  1.00 39.61           O1-
ATOM   2437  N   PHE A 299       5.276  27.498  48.247  1.00 59.06           N  
ATOM   2438  CA  PHE A 299       6.144  26.801  49.145  1.00 59.06           C  
ATOM   2446  C   PHE A 299       7.562  27.076  48.749  1.00 59.06           C  
ATOM   2447  O   PHE A 299       8.424  27.271  49.607  1.00 59.06           O  
ATOM   2439  CB  PHE A 299       5.889  25.283  49.087  1.00 59.06           C  
ATOM   2440  CG  PHE A 299       6.779  24.581  50.054  1.00 59.06           C  
ATOM   2441  CD1 PHE A 299       6.522  24.643  51.406  1.00 59.06           C  
ATOM   2442  CD2 PHE A 299       7.846  23.839  49.610  1.00 59.06           C  
ATOM   2443  CE1 PHE A 299       7.330  23.989  52.304  1.00 59.06           C  
ATOM   2444  CE2 PHE A 299       8.658  23.181  50.503  1.00 59.06           C  
ATOM   2445  CZ  PHE A 299       8.402  23.258  51.853  1.00 59.06           C  
ATOM   2448  N   ALA A 300       7.850  27.099  47.434  1.00 33.76           N  
ATOM   2449  CA  ALA A 300       9.204  27.323  47.017  1.00 33.76           C  
ATOM   2451  C   ALA A 300       9.628  28.675  47.502  1.00 33.76           C  
ATOM   2452  O   ALA A 300      10.702  28.827  48.084  1.00 33.76           O  
ATOM   2450  CB  ALA A 300       9.363  27.310  45.488  1.00 33.76           C  
ATOM   2453  N   CYS A 301       8.761  29.688  47.327  1.00 44.06           N  
ATOM   2454  CA  CYS A 301       9.092  31.033  47.700  1.00 44.06           C  
ATOM   2457  C   CYS A 301       9.348  31.106  49.177  1.00 44.06           C  
ATOM   2458  O   CYS A 301      10.223  31.855  49.606  1.00 44.06           O  
ATOM   2455  CB  CYS A 301       7.987  32.049  47.355  1.00 44.06           C  
ATOM   2456  SG  CYS A 301       7.806  32.276  45.560  1.00 44.06           S  
ATOM   2459  N   LEU A 302       8.597  30.348  50.006  1.00 97.51           N  
ATOM   2460  CA  LEU A 302       8.813  30.407  51.431  1.00 97.51           C  
ATOM   2465  C   LEU A 302      10.188  29.932  51.798  1.00 97.51           C  
ATOM   2466  O   LEU A 302      10.842  30.537  52.644  1.00 97.51           O  
ATOM   2461  CB  LEU A 302       7.841  29.569  52.289  1.00 97.51           C  
ATOM   2462  CG  LEU A 302       6.464  30.202  52.581  1.00 97.51           C  
ATOM   2463  CD1 LEU A 302       5.601  30.360  51.326  1.00 97.51           C  
ATOM   2464  CD2 LEU A 302       5.743  29.430  53.696  1.00 97.51           C  
ATOM   2467  N   LEU A 303      10.661  28.829  51.189  1.00 48.88           N  
ATOM   2468  CA  LEU A 303      11.958  28.298  51.515  1.00 48.88           C  
ATOM   2473  C   LEU A 303      12.999  29.295  51.121  1.00 48.88           C  
ATOM   2474  O   LEU A 303      13.986  29.504  51.827  1.00 48.88           O  
ATOM   2469  CB  LEU A 303      12.283  26.999  50.755  1.00 48.88           C  
ATOM   2470  CG  LEU A 303      11.466  25.782  51.220  1.00 48.88           C  
ATOM   2471  CD1 LEU A 303      11.834  24.521  50.421  1.00 48.88           C  
ATOM   2472  CD2 LEU A 303      11.611  25.577  52.735  1.00 48.88           C  
ATOM   2475  N   PHE A 304      12.769  29.958  49.980  1.00 86.86           N  
ATOM   2476  CA  PHE A 304      13.696  30.878  49.390  1.00 86.86           C  
ATOM   2484  C   PHE A 304      13.966  31.962  50.390  1.00 86.86           C  
ATOM   2485  O   PHE A 304      15.109  32.366  50.592  1.00 86.86           O  
ATOM   2477  CB  PHE A 304      13.078  31.514  48.129  1.00 86.86           C  
ATOM   2478  CG  PHE A 304      14.119  32.201  47.314  1.00 86.86           C  
ATOM   2479  CD1 PHE A 304      14.944  31.469  46.492  1.00 86.86           C  
ATOM   2480  CD2 PHE A 304      14.252  33.570  47.344  1.00 86.86           C  
ATOM   2481  CE1 PHE A 304      15.903  32.088  45.725  1.00 86.86           C  
ATOM   2482  CE2 PHE A 304      15.210  34.192  46.578  1.00 86.86           C  
ATOM   2483  CZ  PHE A 304      16.039  33.454  45.768  1.00 86.86           C  
ATOM   2486  N   ALA A 305      12.913  32.429  51.080  1.00 43.63           N  
ATOM   2487  CA  ALA A 305      13.020  33.515  52.012  1.00 43.63           C  
ATOM   2489  C   ALA A 305      13.993  33.163  53.101  1.00 43.63           C  
ATOM   2490  O   ALA A 305      14.694  34.035  53.610  1.00 43.63           O  
ATOM   2488  CB  ALA A 305      11.676  33.857  52.679  1.00 43.63           C  
ATOM   2491  N   HIS A 306      14.037  31.881  53.504  1.00107.10           N  
ATOM   2492  CA  HIS A 306      14.872  31.405  54.573  1.00107.10           C  
ATOM   2499  C   HIS A 306      16.335  31.460  54.228  1.00107.10           C  
ATOM   2500  O   HIS A 306      17.171  31.492  55.130  1.00107.10           O  
ATOM   2495  CB  HIS A 306      14.562  29.958  54.984  1.00107.10           C  
ATOM   2494  CG  HIS A 306      13.175  29.795  55.531  1.00107.10           C  
ATOM   2497  CD2 HIS A 306      12.105  29.121  55.025  1.00107.10           C  
ATOM   2493  ND1 HIS A 306      12.752  30.331  56.723  1.00107.10           N  
ATOM   2498  CE1 HIS A 306      11.458  29.957  56.885  1.00107.10           C  
ATOM   2496  NE2 HIS A 306      11.022  29.221  55.880  1.00107.10           N  
ATOM   2501  N   LEU A 307      16.705  31.401  52.933  1.00116.31           N  
ATOM   2502  CA  LEU A 307      18.104  31.369  52.585  1.00116.31           C  
ATOM   2507  C   LEU A 307      18.804  32.659  52.890  1.00116.31           C  
ATOM   2508  O   LEU A 307      18.340  33.742  52.535  1.00116.31           O  
ATOM   2503  CB  LEU A 307      18.382  31.037  51.110  1.00116.31           C  
ATOM   2504  CG  LEU A 307      18.235  29.546  50.763  1.00116.31           C  
ATOM   2505  CD1 LEU A 307      16.836  29.012  51.094  1.00116.31           C  
ATOM   2506  CD2 LEU A 307      18.639  29.284  49.304  1.00116.31           C  
ATOM   2509  N   LYS A 308      19.964  32.550  53.578  1.00 96.71           N  
ATOM   2510  CA  LYS A 308      20.763  33.690  53.930  1.00 96.71           C  
ATOM   2516  C   LYS A 308      21.360  34.307  52.699  1.00 96.71           C  
ATOM   2517  O   LYS A 308      21.315  35.524  52.526  1.00 96.71           O  
ATOM   2511  CB  LYS A 308      21.917  33.348  54.891  1.00 96.71           C  
ATOM   2512  CG  LYS A 308      21.433  32.925  56.281  1.00 96.71           C  
ATOM   2513  CD  LYS A 308      22.536  32.386  57.195  1.00 96.71           C  
ATOM   2514  CE  LYS A 308      23.128  31.054  56.732  1.00 96.71           C  
ATOM   2515  NZ  LYS A 308      24.140  31.289  55.678  1.00 96.71           N1+
ATOM   2518  N   ASN A 309      21.927  33.478  51.799  1.00 81.50           N  
ATOM   2519  CA  ASN A 309      22.544  34.006  50.611  1.00 81.50           C  
ATOM   2524  C   ASN A 309      21.631  33.656  49.478  1.00 81.50           C  
ATOM   2525  O   ASN A 309      21.443  32.479  49.177  1.00 81.50           O  
ATOM   2520  CB  ASN A 309      23.891  33.332  50.316  1.00 81.50           C  
ATOM   2521  CG  ASN A 309      24.761  33.510  51.550  1.00 81.50           C  
ATOM   2523  ND2 ASN A 309      25.389  34.704  51.687  1.00 81.50           N  
ATOM   2522  OD1 ASN A 309      24.873  32.610  52.382  1.00 81.50           O  
ATOM   2526  N   LYS A 310      21.055  34.674  48.800  1.00 45.31           N  
ATOM   2527  CA  LYS A 310      20.091  34.406  47.766  1.00 45.31           C  
ATOM   2533  C   LYS A 310      20.693  34.704  46.425  1.00 45.31           C  
ATOM   2534  O   LYS A 310      21.604  35.521  46.292  1.00 45.31           O  
ATOM   2528  CB  LYS A 310      18.810  35.245  47.912  1.00 45.31           C  
ATOM   2529  CG  LYS A 310      18.046  34.930  49.202  1.00 45.31           C  
ATOM   2530  CD  LYS A 310      16.966  35.955  49.552  1.00 45.31           C  
ATOM   2531  CE  LYS A 310      16.213  35.630  50.844  1.00 45.31           C  
ATOM   2532  NZ  LYS A 310      15.198  36.674  51.109  1.00 45.31           N1+
ATOM   2535  N   PRO A 311      20.178  34.050  45.414  1.00 72.96           N  
ATOM   2536  CA  PRO A 311      20.713  34.220  44.091  1.00 72.96           C  
ATOM   2540  C   PRO A 311      20.511  35.605  43.575  1.00 72.96           C  
ATOM   2541  O   PRO A 311      19.522  36.249  43.926  1.00 72.96           O  
ATOM   2538  CB  PRO A 311      20.081  33.118  43.244  1.00 72.96           C  
ATOM   2539  CG  PRO A 311      19.825  31.991  44.262  1.00 72.96           C  
ATOM   2537  CD  PRO A 311      19.611  32.724  45.600  1.00 72.96           C  
ATOM   2542  N   ASP A 312      21.448  36.071  42.728  1.00 65.06           N  
ATOM   2543  CA  ASP A 312      21.401  37.390  42.175  1.00 65.06           C  
ATOM   2548  C   ASP A 312      20.050  37.525  41.559  1.00 65.06           C  
ATOM   2549  O   ASP A 312      19.560  36.606  40.903  1.00 65.06           O  
ATOM   2544  CB  ASP A 312      22.467  37.583  41.077  1.00 65.06           C  
ATOM   2545  CG  ASP A 312      22.414  38.988  40.492  1.00 65.06           C  
ATOM   2546  OD1 ASP A 312      21.551  39.799  40.918  1.00 65.06           O  
ATOM   2547  OD2 ASP A 312      23.254  39.269  39.593  1.00 65.06           O1-
ATOM   2550  N   PRO A 313      19.418  38.642  41.768  1.00 70.35           N  
ATOM   2551  CA  PRO A 313      18.112  38.833  41.219  1.00 70.35           C  
ATOM   2555  C   PRO A 313      18.196  38.755  39.734  1.00 70.35           C  
ATOM   2556  O   PRO A 313      17.189  38.467  39.091  1.00 70.35           O  
ATOM   2553  CB  PRO A 313      17.621  40.160  41.788  1.00 70.35           C  
ATOM   2554  CG  PRO A 313      18.329  40.236  43.156  1.00 70.35           C  
ATOM   2552  CD  PRO A 313      19.633  39.441  42.964  1.00 70.35           C  
ATOM   2557  N   ALA A 314      19.387  39.014  39.171  1.00 28.45           N  
ATOM   2558  CA  ALA A 314      19.552  38.935  37.751  1.00 28.45           C  
ATOM   2560  C   ALA A 314      19.295  37.519  37.343  1.00 28.45           C  
ATOM   2561  O   ALA A 314      18.629  37.264  36.341  1.00 28.45           O  
ATOM   2559  CB  ALA A 314      20.981  39.286  37.303  1.00 28.45           C  
ATOM   2562  N   ILE A 315      19.824  36.556  38.123  1.00109.62           N  
ATOM   2563  CA  ILE A 315      19.693  35.160  37.816  1.00109.62           C  
ATOM   2568  C   ILE A 315      18.261  34.746  37.959  1.00109.62           C  
ATOM   2569  O   ILE A 315      17.729  34.009  37.131  1.00109.62           O  
ATOM   2564  CB  ILE A 315      20.472  34.277  38.749  1.00109.62           C  
ATOM   2565  CG1 ILE A 315      21.950  34.705  38.781  1.00109.62           C  
ATOM   2566  CG2 ILE A 315      20.246  32.815  38.319  1.00109.62           C  
ATOM   2567  CD1 ILE A 315      22.607  34.776  37.405  1.00109.62           C  
ATOM   2570  N   VAL A 316      17.599  35.212  39.033  1.00 39.39           N  
ATOM   2571  CA  VAL A 316      16.249  34.813  39.295  1.00 39.39           C  
ATOM   2575  C   VAL A 316      15.389  35.231  38.142  1.00 39.39           C  
ATOM   2576  O   VAL A 316      14.509  34.484  37.716  1.00 39.39           O  
ATOM   2572  CB  VAL A 316      15.690  35.453  40.529  1.00 39.39           C  
ATOM   2573  CG1 VAL A 316      14.205  35.076  40.642  1.00 39.39           C  
ATOM   2574  CG2 VAL A 316      16.538  35.020  41.736  1.00 39.39           C  
ATOM   2577  N   GLU A 317      15.610  36.452  37.619  1.00 72.36           N  
ATOM   2578  CA  GLU A 317      14.823  36.937  36.522  1.00 72.36           C  
ATOM   2584  C   GLU A 317      15.104  36.136  35.290  1.00 72.36           C  
ATOM   2585  O   GLU A 317      14.192  35.818  34.528  1.00 72.36           O  
ATOM   2579  CB  GLU A 317      15.116  38.397  36.138  1.00 72.36           C  
ATOM   2580  CG  GLU A 317      14.154  38.903  35.060  1.00 72.36           C  
ATOM   2581  CD  GLU A 317      14.754  40.121  34.374  1.00 72.36           C  
ATOM   2582  OE1 GLU A 317      14.855  41.192  35.030  1.00 72.36           O  
ATOM   2583  OE2 GLU A 317      15.125  39.990  33.176  1.00 72.36           O1-
ATOM   2586  N   LYS A 318      16.380  35.792  35.052  1.00 87.03           N  
ATOM   2587  CA  LYS A 318      16.725  35.105  33.840  1.00 87.03           C  
ATOM   2593  C   LYS A 318      16.077  33.759  33.804  1.00 87.03           C  
ATOM   2594  O   LYS A 318      15.693  33.282  32.737  1.00 87.03           O  
ATOM   2588  CB  LYS A 318      18.235  34.910  33.638  1.00 87.03           C  
ATOM   2589  CG  LYS A 318      18.542  34.223  32.307  1.00 87.03           C  
ATOM   2590  CD  LYS A 318      19.981  34.405  31.831  1.00 87.03           C  
ATOM   2591  CE  LYS A 318      20.261  33.760  30.471  1.00 87.03           C  
ATOM   2592  NZ  LYS A 318      20.486  32.306  30.631  1.00 87.03           N1+
ATOM   2595  N   ILE A 319      15.982  33.082  34.961  1.00127.84           N  
ATOM   2596  CA  ILE A 319      15.405  31.772  34.983  1.00127.84           C  
ATOM   2601  C   ILE A 319      13.919  31.827  34.711  1.00127.84           C  
ATOM   2602  O   ILE A 319      13.407  31.089  33.871  1.00127.84           O  
ATOM   2597  CB  ILE A 319      15.711  31.068  36.279  1.00127.84           C  
ATOM   2598  CG1 ILE A 319      15.565  29.551  36.151  1.00127.84           C  
ATOM   2599  CG2 ILE A 319      14.854  31.665  37.392  1.00127.84           C  
ATOM   2600  CD1 ILE A 319      16.157  28.809  37.349  1.00127.84           C  
ATOM   2603  N   VAL A 320      13.184  32.731  35.390  1.00 49.32           N  
ATOM   2604  CA  VAL A 320      11.755  32.843  35.239  1.00 49.32           C  
ATOM   2608  C   VAL A 320      11.420  33.263  33.835  1.00 49.32           C  
ATOM   2609  O   VAL A 320      10.525  32.697  33.208  1.00 49.32           O  
ATOM   2605  CB  VAL A 320      11.166  33.865  36.174  1.00 49.32           C  
ATOM   2606  CG1 VAL A 320       9.658  33.997  35.898  1.00 49.32           C  
ATOM   2607  CG2 VAL A 320      11.502  33.456  37.619  1.00 49.32           C  
ATOM   2610  N   THR A 321      12.154  34.257  33.295  1.00 56.30           N  
ATOM   2611  CA  THR A 321      11.890  34.807  31.992  1.00 56.30           C  
ATOM   2615  C   THR A 321      12.023  33.773  30.913  1.00 56.30           C  
ATOM   2616  O   THR A 321      11.196  33.720  30.004  1.00 56.30           O  
ATOM   2612  CB  THR A 321      12.798  35.954  31.641  1.00 56.30           C  
ATOM   2614  CG2 THR A 321      12.544  36.366  30.184  1.00 56.30           C  
ATOM   2613  OG1 THR A 321      12.573  37.048  32.519  1.00 56.30           O  
ATOM   2617  N   GLU A 322      13.063  32.923  30.970  1.00 72.75           N  
ATOM   2618  CA  GLU A 322      13.260  31.941  29.940  1.00 72.75           C  
ATOM   2624  C   GLU A 322      12.110  30.985  29.961  1.00 72.75           C  
ATOM   2625  O   GLU A 322      11.678  30.496  28.917  1.00 72.75           O  
ATOM   2619  CB  GLU A 322      14.548  31.120  30.123  1.00 72.75           C  
ATOM   2620  CG  GLU A 322      15.827  31.925  29.882  1.00 72.75           C  
ATOM   2621  CD  GLU A 322      17.018  31.001  30.092  1.00 72.75           C  
ATOM   2622  OE1 GLU A 322      16.832  29.904  30.682  1.00 72.75           O  
ATOM   2623  OE2 GLU A 322      18.136  31.389  29.664  1.00 72.75           O1-
ATOM   2626  N   ALA A 323      11.593  30.675  31.165  1.00 34.40           N  
ATOM   2627  CA  ALA A 323      10.504  29.750  31.277  1.00 34.40           C  
ATOM   2629  C   ALA A 323       9.323  30.312  30.550  1.00 34.40           C  
ATOM   2630  O   ALA A 323       8.654  29.611  29.790  1.00 34.40           O  
ATOM   2628  CB  ALA A 323      10.073  29.507  32.733  1.00 34.40           C  
ATOM   2631  N   VAL A 324       9.074  31.621  30.737  1.00 47.98           N  
ATOM   2632  CA  VAL A 324       7.939  32.291  30.168  1.00 47.98           C  
ATOM   2636  C   VAL A 324       8.009  32.202  28.676  1.00 47.98           C  
ATOM   2637  O   VAL A 324       6.984  32.062  28.011  1.00 47.98           O  
ATOM   2633  CB  VAL A 324       7.906  33.754  30.512  1.00 47.98           C  
ATOM   2634  CG1 VAL A 324       6.705  34.409  29.809  1.00 47.98           C  
ATOM   2635  CG2 VAL A 324       7.895  33.893  32.042  1.00 47.98           C  
ATOM   2638  N   GLU A 325       9.222  32.316  28.106  1.00 66.05           N  
ATOM   2639  CA  GLU A 325       9.389  32.294  26.681  1.00 66.05           C  
ATOM   2645  C   GLU A 325       9.047  30.944  26.136  1.00 66.05           C  
ATOM   2646  O   GLU A 325       8.444  30.830  25.069  1.00 66.05           O  
ATOM   2640  CB  GLU A 325      10.823  32.664  26.269  1.00 66.05           C  
ATOM   2641  CG  GLU A 325      11.131  34.131  26.586  1.00 66.05           C  
ATOM   2642  CD  GLU A 325      12.613  34.402  26.367  1.00 66.05           C  
ATOM   2643  OE1 GLU A 325      13.375  33.428  26.125  1.00 66.05           O  
ATOM   2644  OE2 GLU A 325      13.005  35.595  26.449  1.00 66.05           O1-
ATOM   2647  N   ILE A 326       9.445  29.880  26.851  1.00 55.63           N  
ATOM   2648  CA  ILE A 326       9.179  28.534  26.432  1.00 55.63           C  
ATOM   2653  C   ILE A 326       7.702  28.294  26.489  1.00 55.63           C  
ATOM   2654  O   ILE A 326       7.115  27.700  25.585  1.00 55.63           O  
ATOM   2649  CB  ILE A 326       9.838  27.545  27.343  1.00 55.63           C  
ATOM   2650  CG1 ILE A 326      11.358  27.784  27.353  1.00 55.63           C  
ATOM   2651  CG2 ILE A 326       9.436  26.133  26.890  1.00 55.63           C  
ATOM   2652  CD1 ILE A 326      12.083  27.086  28.501  1.00 55.63           C  
ATOM   2655  N   GLU A 327       7.059  28.758  27.574  1.00 96.79           N  
ATOM   2656  CA  GLU A 327       5.664  28.502  27.786  1.00 96.79           C  
ATOM   2662  C   GLU A 327       4.841  29.181  26.737  1.00 96.79           C  
ATOM   2663  O   GLU A 327       3.915  28.584  26.191  1.00 96.79           O  
ATOM   2657  CB  GLU A 327       5.197  28.942  29.184  1.00 96.79           C  
ATOM   2658  CG  GLU A 327       3.891  28.281  29.629  1.00 96.79           C  
ATOM   2659  CD  GLU A 327       2.762  29.196  29.208  1.00 96.79           C  
ATOM   2660  OE1 GLU A 327       3.087  30.369  28.895  1.00 96.79           O  
ATOM   2661  OE2 GLU A 327       1.580  28.756  29.201  1.00 96.79           O1-
ATOM   2664  N   GLN A 328       5.160  30.445  26.402  1.00139.66           N  
ATOM   2665  CA  GLN A 328       4.351  31.102  25.425  1.00139.66           C  
ATOM   2671  C   GLN A 328       4.534  30.434  24.103  1.00139.66           C  
ATOM   2672  O   GLN A 328       3.577  30.244  23.359  1.00139.66           O  
ATOM   2666  CB  GLN A 328       4.506  32.639  25.387  1.00139.66           C  
ATOM   2667  CG  GLN A 328       5.899  33.199  25.132  1.00139.66           C  
ATOM   2668  CD  GLN A 328       5.788  34.720  25.212  1.00139.66           C  
ATOM   2670  NE2 GLN A 328       4.874  35.219  26.089  1.00139.66           N  
ATOM   2669  OE1 GLN A 328       6.497  35.447  24.519  1.00139.66           O  
ATOM   2673  N   ARG A 329       5.758  29.963  23.823  1.00 82.38           N  
ATOM   2674  CA  ARG A 329       6.054  29.362  22.561  1.00 82.38           C  
ATOM   2682  C   ARG A 329       5.120  28.203  22.357  1.00 82.38           C  
ATOM   2683  O   ARG A 329       4.698  27.943  21.232  1.00 82.38           O  
ATOM   2675  CB  ARG A 329       7.505  28.864  22.479  1.00 82.38           C  
ATOM   2676  CG  ARG A 329       7.993  28.692  21.043  1.00 82.38           C  
ATOM   2677  CD  ARG A 329       9.468  28.305  20.935  1.00 82.38           C  
ATOM   2678  NE  ARG A 329       9.835  28.398  19.495  1.00 82.38           N  
ATOM   2679  CZ  ARG A 329       9.636  27.338  18.661  1.00 82.38           C  
ATOM   2680  NH1 ARG A 329       9.087  26.181  19.138  1.00 82.38           N1+
ATOM   2681  NH2 ARG A 329       9.985  27.436  17.345  1.00 82.38           N  
ATOM   2684  N   TYR A 330       4.749  27.479  23.434  1.00 87.14           N  
ATOM   2685  CA  TYR A 330       3.846  26.371  23.254  1.00 87.14           C  
ATOM   2694  C   TYR A 330       2.587  26.834  22.590  1.00 87.14           C  
ATOM   2695  O   TYR A 330       2.125  26.222  21.630  1.00 87.14           O  
ATOM   2686  CB  TYR A 330       3.353  25.716  24.561  1.00 87.14           C  
ATOM   2687  CG  TYR A 330       4.238  24.604  25.008  1.00 87.14           C  
ATOM   2688  CD1 TYR A 330       5.392  24.820  25.723  1.00 87.14           C  
ATOM   2689  CD2 TYR A 330       3.865  23.311  24.712  1.00 87.14           C  
ATOM   2690  CE1 TYR A 330       6.166  23.754  26.122  1.00 87.14           C  
ATOM   2691  CE2 TYR A 330       4.632  22.244  25.107  1.00 87.14           C  
ATOM   2692  CZ  TYR A 330       5.787  22.467  25.816  1.00 87.14           C  
ATOM   2693  OH  TYR A 330       6.582  21.375  26.228  1.00 87.14           O  
ATOM   2696  N   PHE A 331       1.990  27.922  23.094  1.00 95.21           N  
ATOM   2697  CA  PHE A 331       0.744  28.417  22.581  1.00 95.21           C  
ATOM   2705  C   PHE A 331       0.898  29.080  21.248  1.00 95.21           C  
ATOM   2706  O   PHE A 331      -0.075  29.202  20.507  1.00 95.21           O  
ATOM   2698  CB  PHE A 331       0.034  29.376  23.552  1.00 95.21           C  
ATOM   2699  CG  PHE A 331      -0.385  28.540  24.717  1.00 95.21           C  
ATOM   2700  CD1 PHE A 331       0.452  28.367  25.795  1.00 95.21           C  
ATOM   2701  CD2 PHE A 331      -1.610  27.913  24.727  1.00 95.21           C  
ATOM   2702  CE1 PHE A 331       0.071  27.595  26.867  1.00 95.21           C  
ATOM   2703  CE2 PHE A 331      -1.998  27.137  25.797  1.00 95.21           C  
ATOM   2704  CZ  PHE A 331      -1.156  26.979  26.872  1.00 95.21           C  
ATOM   2707  N   LEU A 332       2.064  29.689  20.979  1.00 97.43           N  
ATOM   2708  CA  LEU A 332       2.277  30.300  19.699  1.00 97.43           C  
ATOM   2713  C   LEU A 332       2.564  29.273  18.644  1.00 97.43           C  
ATOM   2714  O   LEU A 332       2.127  29.417  17.503  1.00 97.43           O  
ATOM   2709  CB  LEU A 332       3.444  31.294  19.724  1.00 97.43           C  
ATOM   2710  CG  LEU A 332       3.220  32.424  20.743  1.00 97.43           C  
ATOM   2711  CD1 LEU A 332       4.338  33.473  20.667  1.00 97.43           C  
ATOM   2712  CD2 LEU A 332       1.810  33.023  20.618  1.00 97.43           C  
ATOM   2715  N   ASP A 333       3.463  28.312  18.950  1.00113.41           N  
ATOM   2716  CA  ASP A 333       3.790  27.266  18.021  1.00113.41           C  
ATOM   2721  C   ASP A 333       2.864  26.078  18.060  1.00113.41           C  
ATOM   2722  O   ASP A 333       2.122  25.818  17.117  1.00113.41           O  
ATOM   2717  CB  ASP A 333       5.206  26.719  18.269  1.00113.41           C  
ATOM   2718  CG  ASP A 333       5.605  25.827  17.103  1.00113.41           C  
ATOM   2719  OD1 ASP A 333       4.861  25.804  16.086  1.00113.41           O  
ATOM   2720  OD2 ASP A 333       6.668  25.159  17.213  1.00113.41           O1-
ATOM   2723  N   ALA A 334       2.893  25.324  19.188  1.00 88.42           N  
ATOM   2724  CA  ALA A 334       2.210  24.056  19.231  1.00 88.42           C  
ATOM   2726  C   ALA A 334       0.711  24.133  19.233  1.00 88.42           C  
ATOM   2727  O   ALA A 334       0.075  23.731  18.262  1.00 88.42           O  
ATOM   2725  CB  ALA A 334       2.608  23.214  20.456  1.00 88.42           C  
ATOM   2728  N   LEU A 335       0.103  24.731  20.280  1.00 93.72           N  
ATOM   2729  CA  LEU A 335      -1.336  24.734  20.362  1.00 93.72           C  
ATOM   2734  C   LEU A 335      -1.838  26.140  20.432  1.00 93.72           C  
ATOM   2735  O   LEU A 335      -1.703  26.806  21.457  1.00 93.72           O  
ATOM   2730  CB  LEU A 335      -1.897  24.019  21.607  1.00 93.72           C  
ATOM   2731  CG  LEU A 335      -1.801  22.483  21.558  1.00 93.72           C  
ATOM   2732  CD1 LEU A 335      -2.379  21.847  22.836  1.00 93.72           C  
ATOM   2733  CD2 LEU A 335      -2.468  21.938  20.284  1.00 93.72           C  
ATOM   2736  N   PRO A 336      -2.441  26.595  19.364  1.00 91.40           N  
ATOM   2737  CA  PRO A 336      -2.957  27.936  19.372  1.00 91.40           C  
ATOM   2741  C   PRO A 336      -4.190  28.037  20.218  1.00 91.40           C  
ATOM   2742  O   PRO A 336      -5.093  27.220  20.064  1.00 91.40           O  
ATOM   2739  CB  PRO A 336      -3.168  28.322  17.910  1.00 91.40           C  
ATOM   2740  CG  PRO A 336      -2.129  27.469  17.163  1.00 91.40           C  
ATOM   2738  CD  PRO A 336      -1.963  26.218  18.043  1.00 91.40           C  
ATOM   2743  N   VAL A 337      -4.279  29.079  21.058  1.00 58.13           N  
ATOM   2744  CA  VAL A 337      -5.381  29.309  21.948  1.00 58.13           C  
ATOM   2748  C   VAL A 337      -6.600  29.578  21.119  1.00 58.13           C  
ATOM   2749  O   VAL A 337      -7.729  29.435  21.583  1.00 58.13           O  
ATOM   2745  CB  VAL A 337      -5.160  30.490  22.850  1.00 58.13           C  
ATOM   2746  CG1 VAL A 337      -3.956  30.194  23.761  1.00 58.13           C  
ATOM   2747  CG2 VAL A 337      -4.987  31.746  21.982  1.00 58.13           C  
ATOM   2750  N   ALA A 338      -6.392  29.999  19.863  1.00 47.48           N  
ATOM   2751  CA  ALA A 338      -7.453  30.345  18.963  1.00 47.48           C  
ATOM   2753  C   ALA A 338      -8.345  29.157  18.791  1.00 47.48           C  
ATOM   2754  O   ALA A 338      -9.550  29.305  18.588  1.00 47.48           O  
ATOM   2752  CB  ALA A 338      -6.941  30.737  17.566  1.00 47.48           C  
ATOM   2755  N   LEU A 339      -7.785  27.936  18.874  1.00131.41           N  
ATOM   2756  CA  LEU A 339      -8.595  26.778  18.626  1.00131.41           C  
ATOM   2761  C   LEU A 339      -9.777  26.748  19.556  1.00131.41           C  
ATOM   2762  O   LEU A 339     -10.838  26.244  19.186  1.00131.41           O  
ATOM   2757  CB  LEU A 339      -7.860  25.432  18.756  1.00131.41           C  
ATOM   2758  CG  LEU A 339      -6.880  25.136  17.601  1.00131.41           C  
ATOM   2759  CD1 LEU A 339      -5.600  25.975  17.680  1.00131.41           C  
ATOM   2760  CD2 LEU A 339      -6.611  23.632  17.475  1.00131.41           C  
ATOM   2763  N   LEU A 340      -9.582  27.154  20.825  1.00206.18           N  
ATOM   2764  CA  LEU A 340     -10.620  27.292  21.814  1.00206.18           C  
ATOM   2769  C   LEU A 340     -11.345  28.616  21.781  1.00206.18           C  
ATOM   2770  O   LEU A 340     -12.278  28.821  22.558  1.00206.18           O  
ATOM   2765  CB  LEU A 340     -10.223  26.931  23.264  1.00206.18           C  
ATOM   2766  CG  LEU A 340      -8.888  27.464  23.807  1.00206.18           C  
ATOM   2767  CD1 LEU A 340      -8.693  26.994  25.256  1.00206.18           C  
ATOM   2768  CD2 LEU A 340      -7.698  27.039  22.930  1.00206.18           C  
ATOM   2771  N   GLY A 341     -10.877  29.614  21.005  1.00 43.25           N  
ATOM   2772  CA  GLY A 341     -11.596  30.864  20.996  1.00 43.25           C  
ATOM   2773  C   GLY A 341     -10.880  31.874  21.842  1.00 43.25           C  
ATOM   2774  O   GLY A 341     -11.411  32.953  22.102  1.00 43.25           O  
ATOM   2775  N   MET A 342      -9.660  31.549  22.315  1.00 77.33           N  
ATOM   2776  CA  MET A 342      -8.901  32.469  23.120  1.00 77.33           C  
ATOM   2781  C   MET A 342      -8.063  33.326  22.217  1.00 77.33           C  
ATOM   2782  O   MET A 342      -7.861  32.987  21.052  1.00 77.33           O  
ATOM   2777  CB  MET A 342      -7.951  31.769  24.110  1.00 77.33           C  
ATOM   2778  CG  MET A 342      -8.677  30.875  25.119  1.00 77.33           C  
ATOM   2779  SD  MET A 342      -7.618  30.163  26.414  1.00 77.33           S  
ATOM   2780  CE  MET A 342      -7.636  31.654  27.448  1.00 77.33           C  
ATOM   2783  N   ASN A 343      -7.561  34.479  22.725  1.00101.71           N  
ATOM   2784  CA  ASN A 343      -6.736  35.310  21.890  1.00101.71           C  
ATOM   2789  C   ASN A 343      -5.316  35.158  22.333  1.00101.71           C  
ATOM   2790  O   ASN A 343      -4.993  35.273  23.517  1.00101.71           O  
ATOM   2785  CB  ASN A 343      -7.097  36.807  21.864  1.00101.71           C  
ATOM   2786  CG  ASN A 343      -6.780  37.417  23.210  1.00101.71           C  
ATOM   2788  ND2 ASN A 343      -6.344  38.703  23.181  1.00101.71           N  
ATOM   2787  OD1 ASN A 343      -6.913  36.775  24.249  1.00101.71           O  
ATOM   2791  N   ALA A 344      -4.423  34.936  21.347  1.00 44.59           N  
ATOM   2792  CA  ALA A 344      -3.051  34.618  21.615  1.00 44.59           C  
ATOM   2794  C   ALA A 344      -2.425  35.704  22.426  1.00 44.59           C  
ATOM   2795  O   ALA A 344      -1.748  35.427  23.415  1.00 44.59           O  
ATOM   2793  CB  ALA A 344      -2.214  34.465  20.335  1.00 44.59           C  
ATOM   2796  N   ASP A 345      -2.675  36.975  22.066  1.00104.70           N  
ATOM   2797  CA  ASP A 345      -2.021  38.056  22.743  1.00104.70           C  
ATOM   2802  C   ASP A 345      -2.366  38.081  24.203  1.00104.70           C  
ATOM   2803  O   ASP A 345      -1.493  38.328  25.033  1.00104.70           O  
ATOM   2798  CB  ASP A 345      -2.309  39.437  22.122  1.00104.70           C  
ATOM   2799  CG  ASP A 345      -3.809  39.671  22.050  1.00104.70           C  
ATOM   2800  OD1 ASP A 345      -4.480  38.922  21.290  1.00104.70           O  
ATOM   2801  OD2 ASP A 345      -4.303  40.600  22.744  1.00104.70           O1-
ATOM   2804  N   LEU A 346      -3.635  37.826  24.576  1.00 66.41           N  
ATOM   2805  CA  LEU A 346      -3.955  37.882  25.976  1.00 66.41           C  
ATOM   2810  C   LEU A 346      -3.260  36.783  26.713  1.00 66.41           C  
ATOM   2811  O   LEU A 346      -2.909  36.953  27.878  1.00 66.41           O  
ATOM   2806  CB  LEU A 346      -5.453  37.783  26.334  1.00 66.41           C  
ATOM   2807  CG  LEU A 346      -6.263  39.052  26.017  1.00 66.41           C  
ATOM   2808  CD1 LEU A 346      -7.723  38.923  26.493  1.00 66.41           C  
ATOM   2809  CD2 LEU A 346      -5.560  40.310  26.559  1.00 66.41           C  
ATOM   2812  N   MET A 347      -3.075  35.613  26.070  1.00 47.55           N  
ATOM   2813  CA  MET A 347      -2.477  34.490  26.739  1.00 47.55           C  
ATOM   2818  C   MET A 347      -1.077  34.823  27.158  1.00 47.55           C  
ATOM   2819  O   MET A 347      -0.704  34.598  28.309  1.00 47.55           O  
ATOM   2814  CB  MET A 347      -2.410  33.249  25.830  1.00 47.55           C  
ATOM   2815  CG  MET A 347      -1.950  31.968  26.531  1.00 47.55           C  
ATOM   2816  SD  MET A 347      -3.160  31.243  27.680  1.00 47.55           S  
ATOM   2817  CE  MET A 347      -2.697  32.293  29.087  1.00 47.55           C  
ATOM   2820  N   ASN A 348      -0.281  35.426  26.250  1.00 62.52           N  
ATOM   2821  CA  ASN A 348       1.090  35.722  26.565  1.00 62.52           C  
ATOM   2826  C   ASN A 348       1.090  36.602  27.772  1.00 62.52           C  
ATOM   2827  O   ASN A 348       1.867  36.404  28.705  1.00 62.52           O  
ATOM   2822  CB  ASN A 348       1.825  36.489  25.449  1.00 62.52           C  
ATOM   2823  CG  ASN A 348       2.093  35.552  24.277  1.00 62.52           C  
ATOM   2825  ND2 ASN A 348       2.008  34.218  24.533  1.00 62.52           N  
ATOM   2824  OD1 ASN A 348       2.373  35.995  23.165  1.00 62.52           O  
ATOM   2828  N   GLN A 349       0.162  37.570  27.799  1.00 46.46           N  
ATOM   2829  CA  GLN A 349       0.077  38.522  28.865  1.00 46.46           C  
ATOM   2835  C   GLN A 349      -0.143  37.792  30.153  1.00 46.46           C  
ATOM   2836  O   GLN A 349       0.468  38.121  31.170  1.00 46.46           O  
ATOM   2830  CB  GLN A 349      -1.109  39.480  28.654  1.00 46.46           C  
ATOM   2831  CG  GLN A 349      -1.283  40.530  29.751  1.00 46.46           C  
ATOM   2832  CD  GLN A 349      -2.312  41.540  29.263  1.00 46.46           C  
ATOM   2834  NE2 GLN A 349      -3.304  41.879  30.127  1.00 46.46           N  
ATOM   2833  OE1 GLN A 349      -2.240  42.015  28.130  1.00 46.46           O  
ATOM   2837  N   TYR A 350      -1.007  36.763  30.143  1.00 62.36           N  
ATOM   2838  CA  TYR A 350      -1.307  36.055  31.355  1.00 62.36           C  
ATOM   2847  C   TYR A 350      -0.077  35.381  31.874  1.00 62.36           C  
ATOM   2848  O   TYR A 350       0.177  35.383  33.078  1.00 62.36           O  
ATOM   2839  CB  TYR A 350      -2.377  34.970  31.191  1.00 62.36           C  
ATOM   2840  CG  TYR A 350      -2.522  34.339  32.534  1.00 62.36           C  
ATOM   2841  CD1 TYR A 350      -3.201  34.987  33.537  1.00 62.36           C  
ATOM   2842  CD2 TYR A 350      -1.980  33.100  32.789  1.00 62.36           C  
ATOM   2843  CE1 TYR A 350      -3.338  34.410  34.778  1.00 62.36           C  
ATOM   2844  CE2 TYR A 350      -2.114  32.517  34.026  1.00 62.36           C  
ATOM   2845  CZ  TYR A 350      -2.791  33.175  35.024  1.00 62.36           C  
ATOM   2846  OH  TYR A 350      -2.931  32.582  36.298  1.00 62.36           O  
ATOM   2849  N   VAL A 351       0.708  34.764  30.974  1.00 46.13           N  
ATOM   2850  CA  VAL A 351       1.890  34.044  31.356  1.00 46.13           C  
ATOM   2854  C   VAL A 351       2.851  35.006  31.976  1.00 46.13           C  
ATOM   2855  O   VAL A 351       3.427  34.749  33.033  1.00 46.13           O  
ATOM   2851  CB  VAL A 351       2.568  33.439  30.163  1.00 46.13           C  
ATOM   2852  CG1 VAL A 351       3.835  32.694  30.614  1.00 46.13           C  
ATOM   2853  CG2 VAL A 351       1.540  32.571  29.418  1.00 46.13           C  
ATOM   2856  N   GLU A 352       3.027  36.172  31.334  1.00 64.42           N  
ATOM   2857  CA  GLU A 352       3.954  37.171  31.782  1.00 64.42           C  
ATOM   2863  C   GLU A 352       3.507  37.651  33.125  1.00 64.42           C  
ATOM   2864  O   GLU A 352       4.325  37.982  33.982  1.00 64.42           O  
ATOM   2858  CB  GLU A 352       4.006  38.365  30.817  1.00 64.42           C  
ATOM   2859  CG  GLU A 352       4.619  37.985  29.469  1.00 64.42           C  
ATOM   2860  CD  GLU A 352       4.245  39.050  28.449  1.00 64.42           C  
ATOM   2861  OE1 GLU A 352       4.260  40.256  28.810  1.00 64.42           O  
ATOM   2862  OE2 GLU A 352       3.929  38.665  27.292  1.00 64.42           O1-
ATOM   2865  N   PHE A 353       2.182  37.733  33.331  1.00 59.12           N  
ATOM   2866  CA  PHE A 353       1.647  38.171  34.588  1.00 59.12           C  
ATOM   2874  C   PHE A 353       2.019  37.203  35.664  1.00 59.12           C  
ATOM   2875  O   PHE A 353       2.467  37.601  36.738  1.00 59.12           O  
ATOM   2867  CB  PHE A 353       0.113  38.263  34.578  1.00 59.12           C  
ATOM   2868  CG  PHE A 353      -0.328  38.373  35.999  1.00 59.12           C  
ATOM   2869  CD1 PHE A 353      -0.191  39.550  36.698  1.00 59.12           C  
ATOM   2870  CD2 PHE A 353      -0.887  37.286  36.634  1.00 59.12           C  
ATOM   2871  CE1 PHE A 353      -0.602  39.632  38.007  1.00 59.12           C  
ATOM   2872  CE2 PHE A 353      -1.302  37.361  37.943  1.00 59.12           C  
ATOM   2873  CZ  PHE A 353      -1.157  38.540  38.633  1.00 59.12           C  
ATOM   2876  N   VAL A 354       1.855  35.896  35.388  1.00111.64           N  
ATOM   2877  CA  VAL A 354       2.081  34.878  36.370  1.00111.64           C  
ATOM   2881  C   VAL A 354       3.526  34.883  36.770  1.00111.64           C  
ATOM   2882  O   VAL A 354       3.852  34.618  37.927  1.00111.64           O  
ATOM   2878  CB  VAL A 354       1.706  33.510  35.867  1.00111.64           C  
ATOM   2879  CG1 VAL A 354       2.850  32.939  35.019  1.00111.64           C  
ATOM   2880  CG2 VAL A 354       1.289  32.642  37.058  1.00111.64           C  
ATOM   2883  N   ALA A 355       4.437  35.136  35.809  1.00 45.11           N  
ATOM   2884  CA  ALA A 355       5.842  35.171  36.110  1.00 45.11           C  
ATOM   2886  C   ALA A 355       6.146  36.329  37.010  1.00 45.11           C  
ATOM   2887  O   ALA A 355       6.844  36.184  38.013  1.00 45.11           O  
ATOM   2885  CB  ALA A 355       6.714  35.320  34.851  1.00 45.11           C  
ATOM   2888  N   ASP A 356       5.591  37.514  36.691  1.00 56.23           N  
ATOM   2889  CA  ASP A 356       5.875  38.697  37.452  1.00 56.23           C  
ATOM   2894  C   ASP A 356       5.411  38.462  38.849  1.00 56.23           C  
ATOM   2895  O   ASP A 356       6.078  38.842  39.809  1.00 56.23           O  
ATOM   2890  CB  ASP A 356       5.141  39.942  36.925  1.00 56.23           C  
ATOM   2891  CG  ASP A 356       5.803  40.391  35.630  1.00 56.23           C  
ATOM   2892  OD1 ASP A 356       6.963  39.964  35.376  1.00 56.23           O  
ATOM   2893  OD2 ASP A 356       5.157  41.167  34.878  1.00 56.23           O1-
ATOM   2896  N   ARG A 357       4.252  37.800  39.000  1.00 73.88           N  
ATOM   2897  CA  ARG A 357       3.735  37.574  40.315  1.00 73.88           C  
ATOM   2905  C   ARG A 357       4.718  36.723  41.052  1.00 73.88           C  
ATOM   2906  O   ARG A 357       4.922  36.892  42.253  1.00 73.88           O  
ATOM   2898  CB  ARG A 357       2.382  36.844  40.323  1.00 73.88           C  
ATOM   2899  CG  ARG A 357       1.759  36.774  41.719  1.00 73.88           C  
ATOM   2900  CD  ARG A 357       0.405  36.062  41.767  1.00 73.88           C  
ATOM   2901  NE  ARG A 357       0.660  34.598  41.883  1.00 73.88           N  
ATOM   2902  CZ  ARG A 357       0.727  33.819  40.766  1.00 73.88           C  
ATOM   2903  NH1 ARG A 357       0.574  34.376  39.530  1.00 73.88           N1+
ATOM   2904  NH2 ARG A 357       0.939  32.477  40.888  1.00 73.88           N  
ATOM   2907  N   LEU A 358       5.321  35.751  40.344  1.00 59.87           N  
ATOM   2908  CA  LEU A 358       6.277  34.861  40.934  1.00 59.87           C  
ATOM   2913  C   LEU A 358       7.532  35.604  41.274  1.00 59.87           C  
ATOM   2914  O   LEU A 358       8.097  35.450  42.357  1.00 59.87           O  
ATOM   2909  CB  LEU A 358       6.647  33.704  39.990  1.00 59.87           C  
ATOM   2910  CG  LEU A 358       7.577  32.660  40.631  1.00 59.87           C  
ATOM   2911  CD1 LEU A 358       6.886  31.961  41.816  1.00 59.87           C  
ATOM   2912  CD2 LEU A 358       8.122  31.671  39.585  1.00 59.87           C  
ATOM   2915  N   LEU A 359       7.981  36.472  40.357  1.00144.89           N  
ATOM   2916  CA  LEU A 359       9.224  37.166  40.507  1.00144.89           C  
ATOM   2921  C   LEU A 359       9.125  37.998  41.753  1.00144.89           C  
ATOM   2922  O   LEU A 359      10.073  38.082  42.532  1.00144.89           O  
ATOM   2917  CB  LEU A 359       9.485  38.063  39.286  1.00144.89           C  
ATOM   2918  CG  LEU A 359      10.940  38.521  39.135  1.00144.89           C  
ATOM   2919  CD1 LEU A 359      11.868  37.307  38.962  1.00144.89           C  
ATOM   2920  CD2 LEU A 359      11.084  39.505  37.966  1.00144.89           C  
ATOM   2923  N   VAL A 360       7.950  38.617  41.983  1.00 34.35           N  
ATOM   2924  CA  VAL A 360       7.727  39.443  43.141  1.00 34.35           C  
ATOM   2928  C   VAL A 360       7.834  38.608  44.385  1.00 34.35           C  
ATOM   2929  O   VAL A 360       8.392  39.040  45.392  1.00 34.35           O  
ATOM   2925  CB  VAL A 360       6.361  40.072  43.154  1.00 34.35           C  
ATOM   2926  CG1 VAL A 360       6.157  40.774  44.507  1.00 34.35           C  
ATOM   2927  CG2 VAL A 360       6.245  41.020  41.949  1.00 34.35           C  
ATOM   2930  N   ALA A 361       7.312  37.372  44.330  1.00 68.06           N  
ATOM   2931  CA  ALA A 361       7.269  36.459  45.439  1.00 68.06           C  
ATOM   2933  C   ALA A 361       8.672  36.156  45.875  1.00 68.06           C  
ATOM   2934  O   ALA A 361       8.895  35.710  47.000  1.00 68.06           O  
ATOM   2932  CB  ALA A 361       6.595  35.125  45.078  1.00 68.06           C  
ATOM   2935  N   PHE A 362       9.624  36.229  44.929  1.00183.70           N  
ATOM   2936  CA  PHE A 362      11.027  36.040  45.172  1.00183.70           C  
ATOM   2944  C   PHE A 362      11.681  37.251  45.765  1.00183.70           C  
ATOM   2945  O   PHE A 362      12.768  37.151  46.331  1.00183.70           O  
ATOM   2937  CB  PHE A 362      11.840  35.591  43.947  1.00183.70           C  
ATOM   2938  CG  PHE A 362      11.487  34.161  43.714  1.00183.70           C  
ATOM   2939  CD1 PHE A 362      11.874  33.214  44.633  1.00183.70           C  
ATOM   2940  CD2 PHE A 362      10.745  33.768  42.625  1.00183.70           C  
ATOM   2941  CE1 PHE A 362      11.560  31.888  44.459  1.00183.70           C  
ATOM   2942  CE2 PHE A 362      10.428  32.442  42.443  1.00183.70           C  
ATOM   2943  CZ  PHE A 362      10.839  31.499  43.357  1.00183.70           C  
ATOM   2946  N   GLY A 363      11.094  38.447  45.585  1.00 34.18           N  
ATOM   2947  CA  GLY A 363      11.727  39.620  46.117  1.00 34.18           C  
ATOM   2948  C   GLY A 363      12.202  40.454  44.970  1.00 34.18           C  
ATOM   2949  O   GLY A 363      12.630  41.592  45.155  1.00 34.18           O  
ATOM   2950  N   ASN A 364      12.141  39.902  43.743  1.00 67.87           N  
ATOM   2951  CA  ASN A 364      12.527  40.641  42.575  1.00 67.87           C  
ATOM   2956  C   ASN A 364      11.419  41.591  42.245  1.00 67.87           C  
ATOM   2957  O   ASN A 364      10.385  41.618  42.909  1.00 67.87           O  
ATOM   2952  CB  ASN A 364      12.770  39.771  41.329  1.00 67.87           C  
ATOM   2953  CG  ASN A 364      14.102  39.051  41.480  1.00 67.87           C  
ATOM   2955  ND2 ASN A 364      14.727  39.162  42.682  1.00 67.87           N  
ATOM   2954  OD1 ASN A 364      14.579  38.408  40.545  1.00 67.87           O  
ATOM   2958  N   LYS A 365      11.649  42.438  41.221  1.00124.73           N  
ATOM   2959  CA  LYS A 365      10.695  43.407  40.760  1.00124.73           C  
ATOM   2965  C   LYS A 365      10.109  42.886  39.484  1.00124.73           C  
ATOM   2966  O   LYS A 365      10.737  42.093  38.791  1.00124.73           O  
ATOM   2960  CB  LYS A 365      11.349  44.771  40.473  1.00124.73           C  
ATOM   2961  CG  LYS A 365      12.654  44.645  39.677  1.00124.73           C  
ATOM   2962  CD  LYS A 365      12.470  44.149  38.241  1.00124.73           C  
ATOM   2963  CE  LYS A 365      13.782  43.797  37.536  1.00124.73           C  
ATOM   2964  NZ  LYS A 365      13.499  43.324  36.162  1.00124.73           N1+
ATOM   2967  N   LYS A 366       8.879  43.323  39.140  1.00 91.44           N  
ATOM   2968  CA  LYS A 366       8.217  42.814  37.966  1.00 91.44           C  
ATOM   2974  C   LYS A 366       8.954  43.219  36.729  1.00 91.44           C  
ATOM   2975  O   LYS A 366       9.484  44.322  36.645  1.00 91.44           O  
ATOM   2969  CB  LYS A 366       6.757  43.274  37.810  1.00 91.44           C  
ATOM   2970  CG  LYS A 366       5.813  42.646  38.836  1.00 91.44           C  
ATOM   2971  CD  LYS A 366       4.418  43.270  38.851  1.00 91.44           C  
ATOM   2972  CE  LYS A 366       3.451  42.563  39.801  1.00 91.44           C  
ATOM   2973  NZ  LYS A 366       3.735  42.961  41.196  1.00 91.44           N1+
ATOM   2976  N   TYR A 367       9.143  42.255  35.800  1.00172.05           N  
ATOM   2977  CA  TYR A 367       9.759  42.495  34.522  1.00172.05           C  
ATOM   2986  C   TYR A 367       8.793  43.033  33.499  1.00172.05           C  
ATOM   2987  O   TYR A 367       9.036  44.067  32.878  1.00172.05           O  
ATOM   2978  CB  TYR A 367      10.384  41.192  33.986  1.00172.05           C  
ATOM   2979  CG  TYR A 367      11.081  41.429  32.692  1.00172.05           C  
ATOM   2980  CD1 TYR A 367      12.413  41.774  32.680  1.00172.05           C  
ATOM   2981  CD2 TYR A 367      10.412  41.297  31.498  1.00172.05           C  
ATOM   2982  CE1 TYR A 367      13.069  41.989  31.492  1.00172.05           C  
ATOM   2983  CE2 TYR A 367      11.063  41.509  30.306  1.00172.05           C  
ATOM   2984  CZ  TYR A 367      12.394  41.853  30.303  1.00172.05           C  
ATOM   2985  OH  TYR A 367      13.064  42.070  29.080  1.00172.05           O  
ATOM   2988  N   TYR A 368       7.672  42.306  33.293  1.00165.46           N  
ATOM   2989  CA  TYR A 368       6.663  42.613  32.310  1.00165.46           C  
ATOM   2998  C   TYR A 368       5.808  43.760  32.748  1.00165.46           C  
ATOM   2999  O   TYR A 368       5.431  44.607  31.939  1.00165.46           O  
ATOM   2990  CB  TYR A 368       5.771  41.402  31.986  1.00165.46           C  
ATOM   2991  CG  TYR A 368       6.669  40.372  31.384  1.00165.46           C  
ATOM   2992  CD1 TYR A 368       6.933  40.377  30.034  1.00165.46           C  
ATOM   2993  CD2 TYR A 368       7.269  39.415  32.170  1.00165.46           C  
ATOM   2994  CE1 TYR A 368       7.764  39.434  29.473  1.00165.46           C  
ATOM   2995  CE2 TYR A 368       8.102  38.469  31.616  1.00165.46           C  
ATOM   2996  CZ  TYR A 368       8.349  38.476  30.265  1.00165.46           C  
ATOM   2997  OH  TYR A 368       9.203  37.507  29.695  1.00165.46           O  
ATOM   3000  N   LYS A 369       5.454  43.795  34.047  1.00132.96           N  
ATOM   3001  CA  LYS A 369       4.644  44.850  34.585  1.00132.96           C  
ATOM   3007  C   LYS A 369       3.321  44.841  33.889  1.00132.96           C  
ATOM   3008  O   LYS A 369       2.635  45.858  33.822  1.00132.96           O  
ATOM   3002  CB  LYS A 369       5.262  46.240  34.359  1.00132.96           C  
ATOM   3003  CG  LYS A 369       6.576  46.478  35.106  1.00132.96           C  
ATOM   3004  CD  LYS A 369       6.428  46.496  36.628  1.00132.96           C  
ATOM   3005  CE  LYS A 369       7.748  46.744  37.363  1.00132.96           C  
ATOM   3006  NZ  LYS A 369       8.151  48.162  37.218  1.00132.96           N1+
ATOM   3009  N   VAL A 370       2.912  43.672  33.380  1.00138.63           N  
ATOM   3010  CA  VAL A 370       1.685  43.530  32.664  1.00138.63           C  
ATOM   3014  C   VAL A 370       0.593  43.297  33.668  1.00138.63           C  
ATOM   3015  O   VAL A 370       0.860  43.094  34.850  1.00138.63           O  
ATOM   3011  CB  VAL A 370       1.762  42.383  31.704  1.00138.63           C  
ATOM   3012  CG1 VAL A 370       1.752  41.063  32.490  1.00138.63           C  
ATOM   3013  CG2 VAL A 370       0.667  42.544  30.652  1.00138.63           C  
ATOM   3016  N   GLU A 371      -0.678  43.383  33.221  1.00 95.63           N  
ATOM   3017  CA  GLU A 371      -1.814  43.193  34.080  1.00 95.63           C  
ATOM   3023  C   GLU A 371      -2.485  41.895  33.718  1.00 95.63           C  
ATOM   3024  O   GLU A 371      -2.387  41.427  32.586  1.00 95.63           O  
ATOM   3018  CB  GLU A 371      -2.830  44.338  33.935  1.00 95.63           C  
ATOM   3019  CG  GLU A 371      -3.257  44.572  32.483  1.00 95.63           C  
ATOM   3020  CD  GLU A 371      -3.903  45.950  32.393  1.00 95.63           C  
ATOM   3021  OE1 GLU A 371      -3.240  46.937  32.809  1.00 95.63           O  
ATOM   3022  OE2 GLU A 371      -5.062  46.036  31.906  1.00 95.63           O1-
ATOM   3025  N   ASN A 372      -3.177  41.268  34.696  1.00 62.18           N  
ATOM   3026  CA  ASN A 372      -3.824  39.998  34.481  1.00 62.18           C  
ATOM   3031  C   ASN A 372      -4.985  40.190  33.554  1.00 62.18           C  
ATOM   3032  O   ASN A 372      -6.007  40.768  33.920  1.00 62.18           O  
ATOM   3027  CB  ASN A 372      -4.354  39.390  35.794  1.00 62.18           C  
ATOM   3028  CG  ASN A 372      -4.825  37.965  35.543  1.00 62.18           C  
ATOM   3030  ND2 ASN A 372      -4.866  37.147  36.630  1.00 62.18           N  
ATOM   3029  OD1 ASN A 372      -5.157  37.590  34.420  1.00 62.18           O  
ATOM   3033  N   PRO A 373      -4.828  39.726  32.343  1.00 85.14           N  
ATOM   3034  CA  PRO A 373      -5.827  39.818  31.311  1.00 85.14           C  
ATOM   3038  C   PRO A 373      -7.071  39.027  31.588  1.00 85.14           C  
ATOM   3039  O   PRO A 373      -8.149  39.473  31.196  1.00 85.14           O  
ATOM   3036  CB  PRO A 373      -5.139  39.304  30.050  1.00 85.14           C  
ATOM   3037  CG  PRO A 373      -4.097  38.309  30.594  1.00 85.14           C  
ATOM   3035  CD  PRO A 373      -3.694  38.906  31.953  1.00 85.14           C  
ATOM   3040  N   PHE A 374      -6.955  37.858  32.250  1.00 78.50           N  
ATOM   3041  CA  PHE A 374      -8.106  37.009  32.369  1.00 78.50           C  
ATOM   3049  C   PHE A 374      -8.775  37.262  33.677  1.00 78.50           C  
ATOM   3050  O   PHE A 374      -8.209  37.040  34.746  1.00 78.50           O  
ATOM   3042  CB  PHE A 374      -7.768  35.509  32.320  1.00 78.50           C  
ATOM   3043  CG  PHE A 374      -7.089  35.206  31.024  1.00 78.50           C  
ATOM   3044  CD1 PHE A 374      -7.785  35.209  29.836  1.00 78.50           C  
ATOM   3045  CD2 PHE A 374      -5.750  34.893  31.006  1.00 78.50           C  
ATOM   3046  CE1 PHE A 374      -7.151  34.919  28.649  1.00 78.50           C  
ATOM   3047  CE2 PHE A 374      -5.110  34.602  29.823  1.00 78.50           C  
ATOM   3048  CZ  PHE A 374      -5.811  34.616  28.642  1.00 78.50           C  
ATOM   3051  N   ASP A 375     -10.033  37.723  33.596  1.00115.49           N  
ATOM   3052  CA  ASP A 375     -10.845  38.039  34.729  1.00115.49           C  
ATOM   3057  C   ASP A 375     -11.117  36.779  35.501  1.00115.49           C  
ATOM   3058  O   ASP A 375     -11.067  36.768  36.730  1.00115.49           O  
ATOM   3053  CB  ASP A 375     -12.188  38.628  34.265  1.00115.49           C  
ATOM   3054  CG  ASP A 375     -12.958  39.173  35.451  1.00115.49           C  
ATOM   3055  OD1 ASP A 375     -12.934  38.532  36.531  1.00115.49           O  
ATOM   3056  OD2 ASP A 375     -13.585  40.251  35.286  1.00115.49           O1-
ATOM   3059  N   PHE A 376     -11.389  35.674  34.786  1.00 82.00           N  
ATOM   3060  CA  PHE A 376     -11.774  34.424  35.382  1.00 82.00           C  
ATOM   3068  C   PHE A 376     -10.659  33.864  36.209  1.00 82.00           C  
ATOM   3069  O   PHE A 376     -10.888  33.101  37.146  1.00 82.00           O  
ATOM   3061  CB  PHE A 376     -12.251  33.364  34.366  1.00 82.00           C  
ATOM   3062  CG  PHE A 376     -11.198  33.082  33.348  1.00 82.00           C  
ATOM   3063  CD1 PHE A 376     -10.161  32.219  33.622  1.00 82.00           C  
ATOM   3064  CD2 PHE A 376     -11.262  33.669  32.104  1.00 82.00           C  
ATOM   3065  CE1 PHE A 376      -9.200  31.956  32.672  1.00 82.00           C  
ATOM   3066  CE2 PHE A 376     -10.304  33.410  31.152  1.00 82.00           C  
ATOM   3067  CZ  PHE A 376      -9.268  32.555  31.438  1.00 82.00           C  
ATOM   3070  N   MET A 377      -9.412  34.195  35.846  1.00 82.35           N  
ATOM   3071  CA  MET A 377      -8.224  33.739  36.510  1.00 82.35           C  
ATOM   3076  C   MET A 377      -8.125  34.329  37.880  1.00 82.35           C  
ATOM   3077  O   MET A 377      -7.338  33.865  38.702  1.00 82.35           O  
ATOM   3072  CB  MET A 377      -6.933  34.046  35.738  1.00 82.35           C  
ATOM   3073  CG  MET A 377      -6.834  33.220  34.455  1.00 82.35           C  
ATOM   3074  SD  MET A 377      -6.973  31.425  34.721  1.00 82.35           S  
ATOM   3075  CE  MET A 377      -5.404  31.247  35.617  1.00 82.35           C  
ATOM   3078  N   GLU A 378      -8.875  35.407  38.154  1.00 76.03           N  
ATOM   3079  CA  GLU A 378      -8.786  36.061  39.427  1.00 76.03           C  
ATOM   3085  C   GLU A 378      -9.021  35.053  40.513  1.00 76.03           C  
ATOM   3086  O   GLU A 378      -8.369  35.098  41.555  1.00 76.03           O  
ATOM   3080  CB  GLU A 378      -9.867  37.134  39.612  1.00 76.03           C  
ATOM   3081  CG  GLU A 378     -11.284  36.553  39.581  1.00 76.03           C  
ATOM   3082  CD  GLU A 378     -12.271  37.677  39.858  1.00 76.03           C  
ATOM   3083  OE1 GLU A 378     -12.170  38.286  40.956  1.00 76.03           O  
ATOM   3084  OE2 GLU A 378     -13.139  37.939  38.984  1.00 76.03           O1-
ATOM   3087  N   ASN A 379      -9.948  34.103  40.294  1.00221.96           N  
ATOM   3088  CA  ASN A 379     -10.326  33.178  41.326  1.00221.96           C  
ATOM   3093  C   ASN A 379      -9.267  32.182  41.633  1.00221.96           C  
ATOM   3094  O   ASN A 379      -8.487  31.764  40.779  1.00221.96           O  
ATOM   3089  CB  ASN A 379     -11.587  32.362  40.991  1.00221.96           C  
ATOM   3090  CG  ASN A 379     -12.786  33.294  40.926  1.00221.96           C  
ATOM   3092  ND2 ASN A 379     -13.984  32.711  40.654  1.00221.96           N  
ATOM   3091  OD1 ASN A 379     -12.665  34.503  41.118  1.00221.96           O  
ATOM   3095  N   ILE A 380      -9.233  31.810  42.927  1.00113.34           N  
ATOM   3096  CA  ILE A 380      -8.420  30.767  43.470  1.00113.34           C  
ATOM   3101  C   ILE A 380      -9.366  30.004  44.342  1.00113.34           C  
ATOM   3102  O   ILE A 380     -10.272  30.593  44.931  1.00113.34           O  
ATOM   3097  CB  ILE A 380      -7.289  31.264  44.324  1.00113.34           C  
ATOM   3098  CG1 ILE A 380      -6.318  30.117  44.650  1.00113.34           C  
ATOM   3099  CG2 ILE A 380      -7.885  31.962  45.557  1.00113.34           C  
ATOM   3100  CD1 ILE A 380      -4.989  30.589  45.236  1.00113.34           C  
ATOM   3103  N   SER A 381      -9.213  28.670  44.450  1.00118.89           N  
ATOM   3104  CA  SER A 381     -10.202  27.985  45.228  1.00118.89           C  
ATOM   3107  C   SER A 381      -9.613  27.527  46.519  1.00118.89           C  
ATOM   3108  O   SER A 381      -8.610  26.812  46.546  1.00118.89           O  
ATOM   3105  CB  SER A 381     -10.790  26.745  44.529  1.00118.89           C  
ATOM   3106  OG  SER A 381      -9.786  25.756  44.353  1.00118.89           O  
ATOM   3109  N   LEU A 382     -10.225  27.962  47.634  1.00353.12           N  
ATOM   3110  CA  LEU A 382      -9.830  27.513  48.933  1.00353.12           C  
ATOM   3115  C   LEU A 382     -11.078  27.518  49.753  1.00353.12           C  
ATOM   3116  O   LEU A 382     -11.927  28.396  49.589  1.00353.12           O  
ATOM   3111  CB  LEU A 382      -8.812  28.417  49.648  1.00353.12           C  
ATOM   3112  CG  LEU A 382      -8.398  27.870  51.025  1.00353.12           C  
ATOM   3113  CD1 LEU A 382      -7.670  26.522  50.883  1.00353.12           C  
ATOM   3114  CD2 LEU A 382      -7.591  28.901  51.831  1.00353.12           C  
ATOM   3117  N   ALA A 383     -11.242  26.530  50.652  1.00261.47           N  
ATOM   3118  CA  ALA A 383     -12.446  26.530  51.428  1.00261.47           C  
ATOM   3120  C   ALA A 383     -12.252  25.645  52.614  1.00261.47           C  
ATOM   3121  O   ALA A 383     -11.208  25.013  52.777  1.00261.47           O  
ATOM   3119  CB  ALA A 383     -13.673  26.005  50.667  1.00261.47           C  
ATOM   3122  N   GLY A 384     -13.273  25.610  53.493  1.00109.40           N  
ATOM   3123  CA  GLY A 384     -13.245  24.774  54.655  1.00109.40           C  
ATOM   3124  C   GLY A 384     -13.073  25.640  55.858  1.00109.40           C  
ATOM   3125  O   GLY A 384     -12.302  26.597  55.852  1.00109.40           O  
ATOM   3126  N   LYS A 385     -13.805  25.300  56.936  1.00218.61           N  
ATOM   3127  CA  LYS A 385     -13.736  26.032  58.166  1.00218.61           C  
ATOM   3133  C   LYS A 385     -12.847  25.248  59.069  1.00218.61           C  
ATOM   3134  O   LYS A 385     -12.526  24.093  58.789  1.00218.61           O  
ATOM   3128  CB  LYS A 385     -15.087  26.168  58.889  1.00218.61           C  
ATOM   3129  CG  LYS A 385     -15.647  24.826  59.373  1.00218.61           C  
ATOM   3130  CD  LYS A 385     -16.752  24.954  60.424  1.00218.61           C  
ATOM   3131  CE  LYS A 385     -16.224  25.145  61.847  1.00218.61           C  
ATOM   3132  NZ  LYS A 385     -17.353  25.262  62.795  1.00218.61           N1+
ATOM   3135  N   THR A 386     -12.398  25.865  60.177  1.00253.72           N  
ATOM   3136  CA  THR A 386     -11.544  25.129  61.059  1.00253.72           C  
ATOM   3140  C   THR A 386     -12.394  24.549  62.145  1.00253.72           C  
ATOM   3141  O   THR A 386     -12.989  25.258  62.954  1.00253.72           O  
ATOM   3137  CB  THR A 386     -10.452  25.968  61.674  1.00253.72           C  
ATOM   3139  CG2 THR A 386     -11.070  27.145  62.453  1.00253.72           C  
ATOM   3138  OG1 THR A 386      -9.640  25.174  62.524  1.00253.72           O  
ATOM   3142  N   ASN A 387     -12.504  23.208  62.152  1.00282.64           N  
ATOM   3143  CA  ASN A 387     -13.269  22.538  63.158  1.00282.64           C  
ATOM   3148  C   ASN A 387     -12.577  21.245  63.413  1.00282.64           C  
ATOM   3149  O   ASN A 387     -11.909  20.705  62.533  1.00282.64           O  
ATOM   3144  CB  ASN A 387     -14.707  22.212  62.722  1.00282.64           C  
ATOM   3145  CG  ASN A 387     -14.627  21.306  61.502  1.00282.64           C  
ATOM   3147  ND2 ASN A 387     -14.128  21.865  60.368  1.00282.64           N  
ATOM   3146  OD1 ASN A 387     -14.997  20.134  61.555  1.00282.64           O  
ATOM   3150  N   PHE A 388     -12.703  20.717  64.643  1.00207.33           N  
ATOM   3151  CA  PHE A 388     -12.080  19.462  64.928  1.00207.33           C  
ATOM   3159  C   PHE A 388     -13.182  18.511  65.231  1.00207.33           C  
ATOM   3160  O   PHE A 388     -14.092  18.834  65.994  1.00207.33           O  
ATOM   3152  CB  PHE A 388     -11.187  19.487  66.179  1.00207.33           C  
ATOM   3153  CG  PHE A 388     -10.096  20.471  65.942  1.00207.33           C  
ATOM   3154  CD1 PHE A 388     -10.315  21.811  66.168  1.00207.33           C  
ATOM   3155  CD2 PHE A 388      -8.860  20.060  65.503  1.00207.33           C  
ATOM   3156  CE1 PHE A 388      -9.314  22.730  65.957  1.00207.33           C  
ATOM   3157  CE2 PHE A 388      -7.855  20.974  65.291  1.00207.33           C  
ATOM   3158  CZ  PHE A 388      -8.082  22.311  65.516  1.00207.33           C  
TER   
HEADER    1jk0_chain_B
ATOM     78  N   THR B  10      23.815 -26.219  51.684  1.00254.03           N  
ATOM     79  CA  THR B  10      23.940 -24.792  51.645  1.00254.03           C  
ATOM     83  C   THR B  10      23.422 -24.328  50.326  1.00254.03           C  
ATOM     84  O   THR B  10      23.502 -25.039  49.326  1.00254.03           O  
ATOM     80  CB  THR B  10      25.351 -24.294  51.755  1.00254.03           C  
ATOM     82  CG2 THR B  10      26.109 -24.681  50.475  1.00254.03           C  
ATOM     81  OG1 THR B  10      25.362 -22.883  51.921  1.00254.03           O  
ATOM     85  N   PHE B  11      22.850 -23.111  50.307  1.00124.08           N  
ATOM     86  CA  PHE B  11      22.315 -22.572  49.095  1.00124.08           C  
ATOM     94  C   PHE B  11      23.159 -21.425  48.630  1.00124.08           C  
ATOM     95  O   PHE B  11      22.646 -20.343  48.356  1.00124.08           O  
ATOM     87  CB  PHE B  11      20.863 -22.093  49.293  1.00124.08           C  
ATOM     88  CG  PHE B  11      20.820 -21.331  50.578  1.00124.08           C  
ATOM     89  CD1 PHE B  11      21.243 -20.024  50.682  1.00124.08           C  
ATOM     90  CD2 PHE B  11      20.332 -21.958  51.702  1.00124.08           C  
ATOM     91  CE1 PHE B  11      21.188 -19.365  51.888  1.00124.08           C  
ATOM     92  CE2 PHE B  11      20.272 -21.306  52.910  1.00124.08           C  
ATOM     93  CZ  PHE B  11      20.701 -20.006  53.003  1.00124.08           C  
ATOM     96  N   GLN B  12      24.486 -21.629  48.532  1.00 79.34           N  
ATOM     97  CA  GLN B  12      25.343 -20.579  48.051  1.00 79.34           C  
ATOM    103  C   GLN B  12      25.195 -20.413  46.569  1.00 79.34           C  
ATOM    104  O   GLN B  12      24.984 -19.305  46.074  1.00 79.34           O  
ATOM     98  CB  GLN B  12      26.829 -20.867  48.305  1.00 79.34           C  
ATOM     99  CG  GLN B  12      27.209 -20.888  49.785  1.00 79.34           C  
ATOM    100  CD  GLN B  12      28.657 -21.344  49.872  1.00 79.34           C  
ATOM    102  NE2 GLN B  12      29.256 -21.235  51.087  1.00 79.34           N  
ATOM    101  OE1 GLN B  12      29.237 -21.793  48.885  1.00 79.34           O  
ATOM    105  N   LYS B  13      25.276 -21.538  45.828  1.00 70.17           N  
ATOM    106  CA  LYS B  13      25.272 -21.505  44.390  1.00 70.17           C  
ATOM    112  C   LYS B  13      23.956 -21.036  43.875  1.00 70.17           C  
ATOM    113  O   LYS B  13      23.895 -20.305  42.888  1.00 70.17           O  
ATOM    107  CB  LYS B  13      25.594 -22.853  43.718  1.00 70.17           C  
ATOM    108  CG  LYS B  13      27.094 -23.153  43.685  1.00 70.17           C  
ATOM    109  CD  LYS B  13      27.446 -24.531  43.126  1.00 70.17           C  
ATOM    110  CE  LYS B  13      28.939 -24.705  42.834  1.00 70.17           C  
ATOM    111  NZ  LYS B  13      29.345 -23.815  41.721  1.00 70.17           N1+
ATOM    114  N   GLU B  14      22.865 -21.431  44.547  1.00 90.51           N  
ATOM    115  CA  GLU B  14      21.542 -21.109  44.102  1.00 90.51           C  
ATOM    121  C   GLU B  14      21.409 -19.619  44.061  1.00 90.51           C  
ATOM    122  O   GLU B  14      20.782 -19.060  43.162  1.00 90.51           O  
ATOM    116  CB  GLU B  14      20.468 -21.570  45.101  1.00 90.51           C  
ATOM    117  CG  GLU B  14      20.441 -23.074  45.364  1.00 90.51           C  
ATOM    118  CD  GLU B  14      19.487 -23.300  46.532  1.00 90.51           C  
ATOM    119  OE1 GLU B  14      18.431 -22.613  46.569  1.00 90.51           O  
ATOM    120  OE2 GLU B  14      19.803 -24.150  47.407  1.00 90.51           O1-
ATOM    123  N   ARG B  15      22.021 -18.942  45.045  1.00113.10           N  
ATOM    124  CA  ARG B  15      21.903 -17.525  45.221  1.00113.10           C  
ATOM    132  C   ARG B  15      22.408 -16.869  43.976  1.00113.10           C  
ATOM    133  O   ARG B  15      21.864 -15.863  43.521  1.00113.10           O  
ATOM    125  CB  ARG B  15      22.781 -17.051  46.390  1.00113.10           C  
ATOM    126  CG  ARG B  15      22.337 -15.761  47.079  1.00113.10           C  
ATOM    127  CD  ARG B  15      23.290 -15.367  48.211  1.00113.10           C  
ATOM    128  NE  ARG B  15      22.531 -14.551  49.195  1.00113.10           N  
ATOM    129  CZ  ARG B  15      23.072 -14.323  50.428  1.00113.10           C  
ATOM    130  NH1 ARG B  15      24.362 -14.688  50.687  1.00113.10           N1+
ATOM    131  NH2 ARG B  15      22.319 -13.749  51.410  1.00113.10           N  
ATOM    134  N   HIS B  16      23.474 -17.438  43.391  1.00 45.27           N  
ATOM    135  CA  HIS B  16      24.094 -16.895  42.220  1.00 45.27           C  
ATOM    142  C   HIS B  16      23.119 -16.905  41.085  1.00 45.27           C  
ATOM    143  O   HIS B  16      23.049 -15.955  40.307  1.00 45.27           O  
ATOM    138  CB  HIS B  16      25.327 -17.713  41.800  1.00 45.27           C  
ATOM    137  CG  HIS B  16      26.043 -17.169  40.599  1.00 45.27           C  
ATOM    140  CD2 HIS B  16      26.076 -17.638  39.322  1.00 45.27           C  
ATOM    136  ND1 HIS B  16      26.838 -16.045  40.608  1.00 45.27           N  
ATOM    141  CE1 HIS B  16      27.310 -15.891  39.345  1.00 45.27           C  
ATOM    139  NE2 HIS B  16      26.875 -16.834  38.529  1.00 45.27           N  
ATOM    144  N   ASP B  17      22.346 -17.996  40.956  1.00 78.76           N  
ATOM    145  CA  ASP B  17      21.424 -18.160  39.872  1.00 78.76           C  
ATOM    150  C   ASP B  17      20.315 -17.150  39.959  1.00 78.76           C  
ATOM    151  O   ASP B  17      19.912 -16.570  38.951  1.00 78.76           O  
ATOM    146  CB  ASP B  17      20.806 -19.568  39.872  1.00 78.76           C  
ATOM    147  CG  ASP B  17      20.228 -19.813  38.492  1.00 78.76           C  
ATOM    148  OD1 ASP B  17      20.050 -18.810  37.752  1.00 78.76           O  
ATOM    149  OD2 ASP B  17      19.970 -21.000  38.156  1.00 78.76           O1-
ATOM    152  N   MET B  18      19.809 -16.897  41.179  1.00116.72           N  
ATOM    153  CA  MET B  18      18.703 -16.005  41.390  1.00116.72           C  
ATOM    158  C   MET B  18      19.133 -14.637  40.966  1.00116.72           C  
ATOM    159  O   MET B  18      18.357 -13.879  40.385  1.00116.72           O  
ATOM    154  CB  MET B  18      18.279 -15.976  42.871  1.00116.72           C  
ATOM    155  CG  MET B  18      16.871 -15.441  43.150  1.00116.72           C  
ATOM    156  SD  MET B  18      16.662 -13.641  43.027  1.00116.72           S  
ATOM    157  CE  MET B  18      15.189 -13.606  44.091  1.00116.72           C  
ATOM    160  N   LYS B  19      20.407 -14.296  41.226  1.00 62.92           N  
ATOM    161  CA  LYS B  19      20.912 -12.996  40.901  1.00 62.92           C  
ATOM    167  C   LYS B  19      20.765 -12.779  39.426  1.00 62.92           C  
ATOM    168  O   LYS B  19      20.372 -11.698  38.993  1.00 62.92           O  
ATOM    162  CB  LYS B  19      22.401 -12.837  41.250  1.00 62.92           C  
ATOM    163  CG  LYS B  19      22.683 -12.885  42.754  1.00 62.92           C  
ATOM    164  CD  LYS B  19      24.167 -13.051  43.092  1.00 62.92           C  
ATOM    165  CE  LYS B  19      24.462 -13.051  44.592  1.00 62.92           C  
ATOM    166  NZ  LYS B  19      24.091 -14.354  45.183  1.00 62.92           N1+
ATOM    169  N   GLU B  20      21.107 -13.790  38.605  1.00106.38           N  
ATOM    170  CA  GLU B  20      20.957 -13.665  37.180  1.00106.38           C  
ATOM    176  C   GLU B  20      19.505 -13.660  36.806  1.00106.38           C  
ATOM    177  O   GLU B  20      19.108 -12.979  35.862  1.00106.38           O  
ATOM    171  CB  GLU B  20      21.675 -14.761  36.371  1.00106.38           C  
ATOM    172  CG  GLU B  20      23.147 -14.436  36.093  1.00106.38           C  
ATOM    173  CD  GLU B  20      23.924 -14.447  37.399  1.00106.38           C  
ATOM    174  OE1 GLU B  20      24.073 -15.550  37.988  1.00106.38           O  
ATOM    175  OE2 GLU B  20      24.384 -13.352  37.822  1.00106.38           O1-
ATOM    178  N   ALA B  21      18.684 -14.428  37.547  1.00 44.44           N  
ATOM    179  CA  ALA B  21      17.277 -14.626  37.319  1.00 44.44           C  
ATOM    181  C   ALA B  21      16.501 -13.350  37.472  1.00 44.44           C  
ATOM    182  O   ALA B  21      15.520 -13.129  36.764  1.00 44.44           O  
ATOM    180  CB  ALA B  21      16.664 -15.651  38.289  1.00 44.44           C  
ATOM    183  N   GLU B  22      16.934 -12.454  38.376  1.00 77.51           N  
ATOM    184  CA  GLU B  22      16.191 -11.270  38.704  1.00 77.51           C  
ATOM    190  C   GLU B  22      15.879 -10.496  37.459  1.00 77.51           C  
ATOM    191  O   GLU B  22      14.985  -9.652  37.466  1.00 77.51           O  
ATOM    185  CB  GLU B  22      16.912 -10.335  39.692  1.00 77.51           C  
ATOM    186  CG  GLU B  22      16.925 -10.894  41.117  1.00 77.51           C  
ATOM    187  CD  GLU B  22      17.534  -9.850  42.041  1.00 77.51           C  
ATOM    188  OE1 GLU B  22      18.442  -9.108  41.584  1.00 77.51           O  
ATOM    189  OE2 GLU B  22      17.094  -9.779  43.219  1.00 77.51           O1-
ATOM    192  N   LYS B  23      16.633 -10.716  36.371  1.00 95.62           N  
ATOM    193  CA  LYS B  23      16.391 -10.033  35.129  1.00 95.62           C  
ATOM    199  C   LYS B  23      15.011 -10.338  34.619  1.00 95.62           C  
ATOM    200  O   LYS B  23      14.337  -9.463  34.079  1.00 95.62           O  
ATOM    194  CB  LYS B  23      17.351 -10.480  34.012  1.00 95.62           C  
ATOM    195  CG  LYS B  23      17.037  -9.840  32.657  1.00 95.62           C  
ATOM    196  CD  LYS B  23      18.097 -10.097  31.582  1.00 95.62           C  
ATOM    197  CE  LYS B  23      19.318  -9.182  31.689  1.00 95.62           C  
ATOM    198  NZ  LYS B  23      18.921  -7.781  31.424  1.00 95.62           N1+
ATOM    201  N   ASP B  24      14.560 -11.596  34.762  1.00 49.96           N  
ATOM    202  CA  ASP B  24      13.296 -12.043  34.248  1.00 49.96           C  
ATOM    207  C   ASP B  24      12.181 -11.334  34.953  1.00 49.96           C  
ATOM    208  O   ASP B  24      11.117 -11.120  34.376  1.00 49.96           O  
ATOM    203  CB  ASP B  24      13.084 -13.548  34.477  1.00 49.96           C  
ATOM    204  CG  ASP B  24      14.118 -14.301  33.652  1.00 49.96           C  
ATOM    205  OD1 ASP B  24      14.477 -13.798  32.555  1.00 49.96           O  
ATOM    206  OD2 ASP B  24      14.570 -15.384  34.114  1.00 49.96           O1-
ATOM    209  N   GLU B  25      12.384 -10.969  36.233  1.00104.46           N  
ATOM    210  CA  GLU B  25      11.325 -10.383  37.004  1.00104.46           C  
ATOM    216  C   GLU B  25      10.798  -9.173  36.295  1.00104.46           C  
ATOM    217  O   GLU B  25      11.494  -8.174  36.124  1.00104.46           O  
ATOM    211  CB  GLU B  25      11.780  -9.916  38.402  1.00104.46           C  
ATOM    212  CG  GLU B  25      12.398 -11.024  39.262  1.00104.46           C  
ATOM    213  CD  GLU B  25      11.336 -12.075  39.554  1.00104.46           C  
ATOM    214  OE1 GLU B  25      10.126 -11.740  39.450  1.00104.46           O  
ATOM    215  OE2 GLU B  25      11.723 -13.228  39.884  1.00104.46           O1-
ATOM    218  N   ILE B  26       9.515  -9.242  35.892  1.00 99.22           N  
ATOM    219  CA  ILE B  26       8.831  -8.171  35.229  1.00 99.22           C  
ATOM    224  C   ILE B  26       8.687  -7.051  36.210  1.00 99.22           C  
ATOM    225  O   ILE B  26       8.701  -5.875  35.849  1.00 99.22           O  
ATOM    220  CB  ILE B  26       7.498  -8.597  34.673  1.00 99.22           C  
ATOM    221  CG1 ILE B  26       6.521  -9.075  35.765  1.00 99.22           C  
ATOM    222  CG2 ILE B  26       7.794  -9.681  33.621  1.00 99.22           C  
ATOM    223  CD1 ILE B  26       5.907  -7.968  36.615  1.00 99.22           C  
ATOM    226  N   LEU B  27       8.529  -7.414  37.494  1.00132.48           N  
ATOM    227  CA  LEU B  27       8.325  -6.484  38.564  1.00132.48           C  
ATOM    232  C   LEU B  27       9.503  -5.549  38.622  1.00132.48           C  
ATOM    233  O   LEU B  27       9.338  -4.330  38.669  1.00132.48           O  
ATOM    228  CB  LEU B  27       8.219  -7.273  39.888  1.00132.48           C  
ATOM    229  CG  LEU B  27       7.836  -6.487  41.153  1.00132.48           C  
ATOM    230  CD1 LEU B  27       8.894  -5.438  41.501  1.00132.48           C  
ATOM    231  CD2 LEU B  27       6.409  -5.931  41.063  1.00132.48           C  
ATOM    234  N   LEU B  28      10.726  -6.113  38.635  1.00118.86           N  
ATOM    235  CA  LEU B  28      11.972  -5.393  38.642  1.00118.86           C  
ATOM    240  C   LEU B  28      12.193  -4.789  37.294  1.00118.86           C  
ATOM    241  O   LEU B  28      12.848  -3.759  37.161  1.00118.86           O  
ATOM    236  CB  LEU B  28      13.175  -6.315  38.918  1.00118.86           C  
ATOM    237  CG  LEU B  28      13.291  -6.831  40.369  1.00118.86           C  
ATOM    238  CD1 LEU B  28      13.819  -5.740  41.309  1.00118.86           C  
ATOM    239  CD2 LEU B  28      11.971  -7.437  40.872  1.00118.86           C  
ATOM    242  N   MET B  29      11.673  -5.462  36.255  1.00 56.24           N  
ATOM    243  CA  MET B  29      11.886  -5.096  34.883  1.00 56.24           C  
ATOM    248  C   MET B  29      11.275  -3.759  34.601  1.00 56.24           C  
ATOM    249  O   MET B  29      10.509  -3.220  35.399  1.00 56.24           O  
ATOM    244  CB  MET B  29      11.297  -6.130  33.907  1.00 56.24           C  
ATOM    245  CG  MET B  29      11.671  -5.896  32.442  1.00 56.24           C  
ATOM    246  SD  MET B  29      10.983  -7.126  31.294  1.00 56.24           S  
ATOM    247  CE  MET B  29      11.723  -6.391  29.809  1.00 56.24           C  
ATOM    250  N   GLU B  30      11.658  -3.171  33.446  1.00 96.71           N  
ATOM    251  CA  GLU B  30      11.201  -1.872  33.042  1.00 96.71           C  
ATOM    257  C   GLU B  30       9.802  -1.985  32.516  1.00 96.71           C  
ATOM    258  O   GLU B  30       9.363  -3.065  32.125  1.00 96.71           O  
ATOM    252  CB  GLU B  30      12.066  -1.242  31.935  1.00 96.71           C  
ATOM    253  CG  GLU B  30      13.502  -0.930  32.371  1.00 96.71           C  
ATOM    254  CD  GLU B  30      13.512   0.388  33.137  1.00 96.71           C  
ATOM    255  OE1 GLU B  30      12.847   1.348  32.667  1.00 96.71           O  
ATOM    256  OE2 GLU B  30      14.189   0.452  34.198  1.00 96.71           O1-
ATOM    259  N   ASN B  31       9.044  -0.867  32.583  1.00147.77           N  
ATOM    260  CA  ASN B  31       7.736  -0.773  31.999  1.00147.77           C  
ATOM    265  C   ASN B  31       7.793   0.442  31.129  1.00147.77           C  
ATOM    266  O   ASN B  31       7.015   1.382  31.286  1.00147.77           O  
ATOM    261  CB  ASN B  31       6.605  -0.495  33.009  1.00147.77           C  
ATOM    262  CG  ASN B  31       6.282  -1.746  33.815  1.00147.77           C  
ATOM    264  ND2 ASN B  31       5.225  -1.651  34.666  1.00147.77           N  
ATOM    263  OD1 ASN B  31       6.937  -2.779  33.685  1.00147.77           O  
ATOM    267  N   SER B  32       8.698   0.445  30.143  1.00 96.74           N  
ATOM    268  CA  SER B  32       8.841   1.623  29.348  1.00 96.74           C  
ATOM    271  C   SER B  32       7.688   1.711  28.410  1.00 96.74           C  
ATOM    272  O   SER B  32       6.944   0.752  28.216  1.00 96.74           O  
ATOM    269  CB  SER B  32      10.127   1.651  28.507  1.00 96.74           C  
ATOM    270  OG  SER B  32      11.259   1.730  29.358  1.00 96.74           O  
ATOM    273  N   ARG B  33       7.529   2.907  27.813  1.00163.26           N  
ATOM    274  CA  ARG B  33       6.512   3.187  26.846  1.00163.26           C  
ATOM    282  C   ARG B  33       5.144   3.112  27.443  1.00163.26           C  
ATOM    283  O   ARG B  33       4.171   2.919  26.716  1.00163.26           O  
ATOM    275  CB  ARG B  33       6.547   2.234  25.643  1.00163.26           C  
ATOM    276  CG  ARG B  33       7.662   2.577  24.661  1.00163.26           C  
ATOM    277  CD  ARG B  33       7.273   3.719  23.724  1.00163.26           C  
ATOM    278  NE  ARG B  33       8.488   4.121  22.966  1.00163.26           N  
ATOM    279  CZ  ARG B  33       8.357   4.869  21.832  1.00163.26           C  
ATOM    280  NH1 ARG B  33       7.117   5.191  21.364  1.00163.26           N1+
ATOM    281  NH2 ARG B  33       9.468   5.296  21.167  1.00163.26           N  
ATOM    284  N   ARG B  34       5.010   3.287  28.772  1.00127.23           N  
ATOM    285  CA  ARG B  34       3.681   3.290  29.316  1.00127.23           C  
ATOM    293  C   ARG B  34       3.318   4.717  29.533  1.00127.23           C  
ATOM    294  O   ARG B  34       3.435   5.228  30.646  1.00127.23           O  
ATOM    286  CB  ARG B  34       3.585   2.617  30.699  1.00127.23           C  
ATOM    287  CG  ARG B  34       2.187   2.698  31.316  1.00127.23           C  
ATOM    288  CD  ARG B  34       2.139   2.417  32.821  1.00127.23           C  
ATOM    289  NE  ARG B  34       2.497   0.987  33.035  1.00127.23           N  
ATOM    290  CZ  ARG B  34       2.061   0.338  34.155  1.00127.23           C  
ATOM    291  NH1 ARG B  34       1.272   0.981  35.062  1.00127.23           N1+
ATOM    292  NH2 ARG B  34       2.416  -0.960  34.372  1.00127.23           N  
ATOM    295  N   PHE B  35       2.869   5.401  28.462  1.00124.20           N  
ATOM    296  CA  PHE B  35       2.541   6.788  28.584  1.00124.20           C  
ATOM    304  C   PHE B  35       1.339   6.927  29.465  1.00124.20           C  
ATOM    305  O   PHE B  35       1.379   7.600  30.494  1.00124.20           O  
ATOM    297  CB  PHE B  35       2.192   7.412  27.222  1.00124.20           C  
ATOM    298  CG  PHE B  35       3.310   7.077  26.290  1.00124.20           C  
ATOM    299  CD1 PHE B  35       4.446   7.850  26.221  1.00124.20           C  
ATOM    300  CD2 PHE B  35       3.221   5.961  25.488  1.00124.20           C  
ATOM    301  CE1 PHE B  35       5.466   7.517  25.359  1.00124.20           C  
ATOM    302  CE2 PHE B  35       4.239   5.624  24.625  1.00124.20           C  
ATOM    303  CZ  PHE B  35       5.366   6.406  24.557  1.00124.20           C  
ATOM    306  N   VAL B  36       0.242   6.234  29.098  1.00111.86           N  
ATOM    307  CA  VAL B  36      -0.967   6.348  29.857  1.00111.86           C  
ATOM    311  C   VAL B  36      -0.914   5.343  30.965  1.00111.86           C  
ATOM    312  O   VAL B  36      -0.553   4.186  30.760  1.00111.86           O  
ATOM    308  CB  VAL B  36      -2.205   6.085  29.048  1.00111.86           C  
ATOM    309  CG1 VAL B  36      -2.220   4.606  28.624  1.00111.86           C  
ATOM    310  CG2 VAL B  36      -3.427   6.510  29.876  1.00111.86           C  
ATOM    313  N   MET B  37      -1.187   5.826  32.191  1.00163.09           N  
ATOM    314  CA  MET B  37      -1.255   5.090  33.424  1.00163.09           C  
ATOM    319  C   MET B  37      -2.484   4.236  33.571  1.00163.09           C  
ATOM    320  O   MET B  37      -2.417   3.115  34.076  1.00163.09           O  
ATOM    315  CB  MET B  37      -1.282   6.044  34.627  1.00163.09           C  
ATOM    316  CG  MET B  37      -1.831   5.401  35.901  1.00163.09           C  
ATOM    317  SD  MET B  37      -0.677   4.368  36.845  1.00163.09           S  
ATOM    318  CE  MET B  37      -0.052   5.778  37.806  1.00163.09           C  
ATOM    321  N   PHE B  38      -3.644   4.745  33.114  1.00169.67           N  
ATOM    322  CA  PHE B  38      -4.910   4.166  33.471  1.00169.67           C  
ATOM    330  C   PHE B  38      -5.151   2.761  33.069  1.00169.67           C  
ATOM    331  O   PHE B  38      -5.803   2.081  33.859  1.00169.67           O  
ATOM    323  CB  PHE B  38      -6.140   5.021  33.139  1.00169.67           C  
ATOM    324  CG  PHE B  38      -6.302   5.854  34.362  1.00169.67           C  
ATOM    325  CD1 PHE B  38      -7.020   5.343  35.419  1.00169.67           C  
ATOM    326  CD2 PHE B  38      -5.729   7.099  34.483  1.00169.67           C  
ATOM    327  CE1 PHE B  38      -7.188   6.063  36.577  1.00169.67           C  
ATOM    328  CE2 PHE B  38      -5.895   7.825  35.639  1.00169.67           C  
ATOM    329  CZ  PHE B  38      -6.625   7.311  36.685  1.00169.67           C  
ATOM    332  N   PRO B  39      -4.777   2.246  31.937  1.00127.28           N  
ATOM    333  CA  PRO B  39      -5.008   0.841  31.783  1.00127.28           C  
ATOM    337  C   PRO B  39      -4.113   0.228  32.816  1.00127.28           C  
ATOM    338  O   PRO B  39      -2.902   0.222  32.615  1.00127.28           O  
ATOM    335  CB  PRO B  39      -4.674   0.538  30.326  1.00127.28           C  
ATOM    336  CG  PRO B  39      -5.005   1.867  29.609  1.00127.28           C  
ATOM    334  CD  PRO B  39      -4.787   2.960  30.674  1.00127.28           C  
ATOM    339  N   ILE B  40      -4.685  -0.330  33.905  1.00130.93           N  
ATOM    340  CA  ILE B  40      -3.850  -0.773  34.988  1.00130.93           C  
ATOM    345  C   ILE B  40      -3.299  -2.130  34.709  1.00130.93           C  
ATOM    346  O   ILE B  40      -4.035  -3.079  34.446  1.00130.93           O  
ATOM    341  CB  ILE B  40      -4.531  -0.879  36.335  1.00130.93           C  
ATOM    342  CG1 ILE B  40      -4.859   0.492  36.963  1.00130.93           C  
ATOM    343  CG2 ILE B  40      -3.636  -1.752  37.226  1.00130.93           C  
ATOM    344  CD1 ILE B  40      -6.109   1.184  36.425  1.00130.93           C  
ATOM    347  N   LYS B  41      -1.953  -2.216  34.693  1.00154.87           N  
ATOM    348  CA  LYS B  41      -1.237  -3.444  34.525  1.00154.87           C  
ATOM    354  C   LYS B  41      -1.197  -4.244  35.801  1.00154.87           C  
ATOM    355  O   LYS B  41      -1.347  -5.464  35.772  1.00154.87           O  
ATOM    349  CB  LYS B  41       0.202  -3.208  34.045  1.00154.87           C  
ATOM    350  CG  LYS B  41       0.817  -4.446  33.398  1.00154.87           C  
ATOM    351  CD  LYS B  41       0.029  -4.901  32.170  1.00154.87           C  
ATOM    352  CE  LYS B  41      -0.662  -3.756  31.426  1.00154.87           C  
ATOM    353  NZ  LYS B  41      -1.604  -4.301  30.423  1.00154.87           N1+
ATOM    356  N   TYR B  42      -0.976  -3.580  36.962  1.00105.54           N  
ATOM    357  CA  TYR B  42      -0.831  -4.305  38.201  1.00105.54           C  
ATOM    366  C   TYR B  42      -2.004  -4.005  39.081  1.00105.54           C  
ATOM    367  O   TYR B  42      -1.941  -3.133  39.948  1.00105.54           O  
ATOM    358  CB  TYR B  42       0.405  -3.873  39.008  1.00105.54           C  
ATOM    359  CG  TYR B  42       1.629  -4.163  38.211  1.00105.54           C  
ATOM    360  CD1 TYR B  42       2.023  -3.308  37.206  1.00105.54           C  
ATOM    361  CD2 TYR B  42       2.389  -5.277  38.480  1.00105.54           C  
ATOM    362  CE1 TYR B  42       3.155  -3.567  36.469  1.00105.54           C  
ATOM    363  CE2 TYR B  42       3.521  -5.540  37.748  1.00105.54           C  
ATOM    364  CZ  TYR B  42       3.905  -4.687  36.741  1.00105.54           C  
ATOM    365  OH  TYR B  42       5.068  -4.964  35.992  1.00105.54           O  
ATOM    368  N   HIS B  43      -3.087  -4.783  38.927  1.00 63.11           N  
ATOM    369  CA  HIS B  43      -4.289  -4.554  39.671  1.00 63.11           C  
ATOM    376  C   HIS B  43      -4.070  -4.817  41.131  1.00 63.11           C  
ATOM    377  O   HIS B  43      -4.647  -4.140  41.978  1.00 63.11           O  
ATOM    372  CB  HIS B  43      -5.470  -5.410  39.190  1.00 63.11           C  
ATOM    371  CG  HIS B  43      -5.918  -4.990  37.824  1.00 63.11           C  
ATOM    374  CD2 HIS B  43      -5.762  -5.596  36.616  1.00 63.11           C  
ATOM    370  ND1 HIS B  43      -6.594  -3.817  37.571  1.00 63.11           N  
ATOM    375  CE1 HIS B  43      -6.811  -3.771  36.233  1.00 63.11           C  
ATOM    373  NE2 HIS B  43      -6.325  -4.829  35.611  1.00 63.11           N  
ATOM    378  N   GLU B  44      -3.230  -5.812  41.463  1.00161.12           N  
ATOM    379  CA  GLU B  44      -3.047  -6.240  42.824  1.00161.12           C  
ATOM    385  C   GLU B  44      -2.540  -5.100  43.653  1.00161.12           C  
ATOM    386  O   GLU B  44      -3.158  -4.689  44.634  1.00161.12           O  
ATOM    380  CB  GLU B  44      -1.902  -7.253  42.940  1.00161.12           C  
ATOM    381  CG  GLU B  44      -1.783  -8.198  41.748  1.00161.12           C  
ATOM    382  CD  GLU B  44      -0.932  -7.463  40.709  1.00161.12           C  
ATOM    383  OE1 GLU B  44      -0.718  -6.232  40.874  1.00161.12           O  
ATOM    384  OE2 GLU B  44      -0.473  -8.128  39.742  1.00161.12           O1-
ATOM    387  N   ILE B  45      -1.385  -4.542  43.246  1.00 67.16           N  
ATOM    388  CA  ILE B  45      -0.740  -3.503  43.995  1.00 67.16           C  
ATOM    393  C   ILE B  45      -1.581  -2.263  43.977  1.00 67.16           C  
ATOM    394  O   ILE B  45      -1.634  -1.525  44.959  1.00 67.16           O  
ATOM    389  CB  ILE B  45       0.641  -3.199  43.502  1.00 67.16           C  
ATOM    390  CG1 ILE B  45       0.617  -2.699  42.056  1.00 67.16           C  
ATOM    391  CG2 ILE B  45       1.496  -4.463  43.700  1.00 67.16           C  
ATOM    392  CD1 ILE B  45       2.005  -2.297  41.583  1.00 67.16           C  
ATOM    395  N   TRP B  46      -2.245  -1.997  42.838  1.00 80.87           N  
ATOM    396  CA  TRP B  46      -3.049  -0.818  42.667  1.00 80.87           C  
ATOM    407  C   TRP B  46      -4.167  -0.835  43.668  1.00 80.87           C  
ATOM    408  O   TRP B  46      -4.447   0.173  44.316  1.00 80.87           O  
ATOM    397  CB  TRP B  46      -3.610  -0.738  41.232  1.00 80.87           C  
ATOM    398  CG  TRP B  46      -4.414   0.492  40.869  1.00 80.87           C  
ATOM    400  CD1 TRP B  46      -5.755   0.623  40.662  1.00 80.87           C  
ATOM    399  CD2 TRP B  46      -3.843   1.794  40.669  1.00 80.87           C  
ATOM    402  CE2 TRP B  46      -4.884   2.653  40.322  1.00 80.87           C  
ATOM    403  CE3 TRP B  46      -2.553   2.236  40.765  1.00 80.87           C  
ATOM    401  NE1 TRP B  46      -6.053   1.921  40.313  1.00 80.87           N  
ATOM    404  CZ2 TRP B  46      -4.651   3.974  40.062  1.00 80.87           C  
ATOM    405  CZ3 TRP B  46      -2.320   3.567  40.507  1.00 80.87           C  
ATOM    406  CH2 TRP B  46      -3.350   4.417  40.160  1.00 80.87           C  
ATOM    409  N   ALA B  47      -4.827  -1.995  43.838  1.00 22.43           N  
ATOM    410  CA  ALA B  47      -5.907  -2.102  44.777  1.00 22.43           C  
ATOM    412  C   ALA B  47      -5.337  -1.822  46.127  1.00 22.43           C  
ATOM    413  O   ALA B  47      -5.979  -1.192  46.966  1.00 22.43           O  
ATOM    411  CB  ALA B  47      -6.532  -3.507  44.816  1.00 22.43           C  
ATOM    414  N   ALA B  48      -4.100  -2.294  46.364  1.00 25.86           N  
ATOM    415  CA  ALA B  48      -3.464  -2.101  47.633  1.00 25.86           C  
ATOM    417  C   ALA B  48      -3.310  -0.627  47.869  1.00 25.86           C  
ATOM    418  O   ALA B  48      -3.555  -0.139  48.972  1.00 25.86           O  
ATOM    416  CB  ALA B  48      -2.063  -2.735  47.691  1.00 25.86           C  
ATOM    419  N   TYR B  49      -2.908   0.124  46.826  1.00 61.68           N  
ATOM    420  CA  TYR B  49      -2.690   1.540  46.941  1.00 61.68           C  
ATOM    429  C   TYR B  49      -3.977   2.240  47.251  1.00 61.68           C  
ATOM    430  O   TYR B  49      -4.032   3.091  48.138  1.00 61.68           O  
ATOM    421  CB  TYR B  49      -2.097   2.141  45.652  1.00 61.68           C  
ATOM    422  CG  TYR B  49      -2.145   3.630  45.735  1.00 61.68           C  
ATOM    423  CD1 TYR B  49      -1.303   4.330  46.569  1.00 61.68           C  
ATOM    424  CD2 TYR B  49      -3.032   4.325  44.944  1.00 61.68           C  
ATOM    425  CE1 TYR B  49      -1.361   5.703  46.627  1.00 61.68           C  
ATOM    426  CE2 TYR B  49      -3.094   5.696  44.997  1.00 61.68           C  
ATOM    427  CZ  TYR B  49      -2.259   6.387  45.841  1.00 61.68           C  
ATOM    428  OH  TYR B  49      -2.321   7.795  45.897  1.00 61.68           O  
ATOM    431  N   LYS B  50      -5.064   1.889  46.541  1.00121.04           N  
ATOM    432  CA  LYS B  50      -6.314   2.553  46.775  1.00121.04           C  
ATOM    438  C   LYS B  50      -6.779   2.294  48.170  1.00121.04           C  
ATOM    439  O   LYS B  50      -7.356   3.174  48.805  1.00121.04           O  
ATOM    433  CB  LYS B  50      -7.417   2.179  45.772  1.00121.04           C  
ATOM    434  CG  LYS B  50      -7.473   3.162  44.601  1.00121.04           C  
ATOM    435  CD  LYS B  50      -6.171   3.283  43.812  1.00121.04           C  
ATOM    436  CE  LYS B  50      -6.206   4.403  42.770  1.00121.04           C  
ATOM    437  NZ  LYS B  50      -6.080   5.722  43.432  1.00121.04           N1+
ATOM    440  N   LYS B  51      -6.530   1.083  48.696  1.00 92.18           N  
ATOM    441  CA  LYS B  51      -6.993   0.771  50.017  1.00 92.18           C  
ATOM    447  C   LYS B  51      -6.360   1.700  51.017  1.00 92.18           C  
ATOM    448  O   LYS B  51      -7.044   2.231  51.890  1.00 92.18           O  
ATOM    442  CB  LYS B  51      -6.661  -0.672  50.437  1.00 92.18           C  
ATOM    443  CG  LYS B  51      -7.232  -1.067  51.802  1.00 92.18           C  
ATOM    444  CD  LYS B  51      -8.760  -1.135  51.835  1.00 92.18           C  
ATOM    445  CE  LYS B  51      -9.323  -1.533  53.201  1.00 92.18           C  
ATOM    446  NZ  LYS B  51      -9.056  -2.966  53.461  1.00 92.18           N1+
ATOM    449  N   VAL B  52      -5.035   1.923  50.925  1.00 44.12           N  
ATOM    450  CA  VAL B  52      -4.363   2.776  51.868  1.00 44.12           C  
ATOM    454  C   VAL B  52      -4.800   4.196  51.673  1.00 44.12           C  
ATOM    455  O   VAL B  52      -4.930   4.951  52.636  1.00 44.12           O  
ATOM    451  CB  VAL B  52      -2.864   2.737  51.758  1.00 44.12           C  
ATOM    452  CG1 VAL B  52      -2.389   1.310  52.085  1.00 44.12           C  
ATOM    453  CG2 VAL B  52      -2.442   3.240  50.369  1.00 44.12           C  
ATOM    456  N   GLU B  53      -5.035   4.593  50.409  1.00 47.04           N  
ATOM    457  CA  GLU B  53      -5.381   5.945  50.073  1.00 47.04           C  
ATOM    463  C   GLU B  53      -6.667   6.312  50.752  1.00 47.04           C  
ATOM    464  O   GLU B  53      -6.823   7.427  51.248  1.00 47.04           O  
ATOM    458  CB  GLU B  53      -5.585   6.122  48.558  1.00 47.04           C  
ATOM    459  CG  GLU B  53      -5.771   7.573  48.108  1.00 47.04           C  
ATOM    460  CD  GLU B  53      -6.007   7.559  46.603  1.00 47.04           C  
ATOM    461  OE1 GLU B  53      -5.008   7.558  45.834  1.00 47.04           O  
ATOM    462  OE2 GLU B  53      -7.200   7.544  46.201  1.00 47.04           O1-
ATOM    465  N   ALA B  54      -7.624   5.371  50.794  1.00 29.45           N  
ATOM    466  CA  ALA B  54      -8.913   5.624  51.371  1.00 29.45           C  
ATOM    468  C   ALA B  54      -8.776   5.926  52.833  1.00 29.45           C  
ATOM    469  O   ALA B  54      -9.486   6.781  53.362  1.00 29.45           O  
ATOM    467  CB  ALA B  54      -9.863   4.420  51.236  1.00 29.45           C  
ATOM    470  N   SER B  55      -7.860   5.216  53.520  1.00 61.42           N  
ATOM    471  CA  SER B  55      -7.675   5.277  54.947  1.00 61.42           C  
ATOM    474  C   SER B  55      -6.972   6.520  55.425  1.00 61.42           C  
ATOM    475  O   SER B  55      -6.776   6.661  56.631  1.00 61.42           O  
ATOM    472  CB  SER B  55      -6.883   4.076  55.499  1.00 61.42           C  
ATOM    473  OG  SER B  55      -5.535   4.119  55.055  1.00 61.42           O  
ATOM    476  N   PHE B  56      -6.568   7.442  54.525  1.00 76.64           N  
ATOM    477  CA  PHE B  56      -5.810   8.619  54.891  1.00 76.64           C  
ATOM    485  C   PHE B  56      -6.408   9.309  56.092  1.00 76.64           C  
ATOM    486  O   PHE B  56      -7.595   9.630  56.122  1.00 76.64           O  
ATOM    478  CB  PHE B  56      -5.722   9.624  53.724  1.00 76.64           C  
ATOM    479  CG  PHE B  56      -5.034  10.871  54.159  1.00 76.64           C  
ATOM    480  CD1 PHE B  56      -3.670  10.906  54.339  1.00 76.64           C  
ATOM    481  CD2 PHE B  56      -5.761  12.022  54.360  1.00 76.64           C  
ATOM    482  CE1 PHE B  56      -3.047  12.067  54.733  1.00 76.64           C  
ATOM    483  CE2 PHE B  56      -5.144  13.186  54.753  1.00 76.64           C  
ATOM    484  CZ  PHE B  56      -3.784  13.209  54.943  1.00 76.64           C  
ATOM    487  N   TRP B  57      -5.567   9.537  57.133  1.00 89.70           N  
ATOM    488  CA  TRP B  57      -5.977  10.158  58.367  1.00 89.70           C  
ATOM    499  C   TRP B  57      -4.865  11.051  58.842  1.00 89.70           C  
ATOM    500  O   TRP B  57      -3.732  10.945  58.374  1.00 89.70           O  
ATOM    489  CB  TRP B  57      -6.292   9.131  59.475  1.00 89.70           C  
ATOM    490  CG  TRP B  57      -5.196   8.124  59.749  1.00 89.70           C  
ATOM    492  CD1 TRP B  57      -4.992   6.906  59.168  1.00 89.70           C  
ATOM    491  CD2 TRP B  57      -4.153   8.287  60.726  1.00 89.70           C  
ATOM    494  CE2 TRP B  57      -3.361   7.139  60.677  1.00 89.70           C  
ATOM    495  CE3 TRP B  57      -3.881   9.305  61.591  1.00 89.70           C  
ATOM    493  NE1 TRP B  57      -3.886   6.301  59.716  1.00 89.70           N  
ATOM    496  CZ2 TRP B  57      -2.279   6.995  61.499  1.00 89.70           C  
ATOM    497  CZ3 TRP B  57      -2.789   9.159  62.417  1.00 89.70           C  
ATOM    498  CH2 TRP B  57      -2.004   8.026  62.370  1.00 89.70           C  
ATOM    501  N   THR B  58      -5.166  11.975  59.785  1.00 49.63           N  
ATOM    502  CA  THR B  58      -4.158  12.895  60.240  1.00 49.63           C  
ATOM    506  C   THR B  58      -4.185  12.985  61.740  1.00 49.63           C  
ATOM    507  O   THR B  58      -5.049  12.417  62.404  1.00 49.63           O  
ATOM    503  CB  THR B  58      -4.341  14.279  59.694  1.00 49.63           C  
ATOM    505  CG2 THR B  58      -4.297  14.204  58.159  1.00 49.63           C  
ATOM    504  OG1 THR B  58      -5.583  14.816  60.122  1.00 49.63           O  
ATOM    508  N   ALA B  59      -3.192  13.705  62.305  1.00 39.50           N  
ATOM    509  CA  ALA B  59      -3.034  13.886  63.724  1.00 39.50           C  
ATOM    511  C   ALA B  59      -4.220  14.632  64.264  1.00 39.50           C  
ATOM    512  O   ALA B  59      -4.720  14.323  65.345  1.00 39.50           O  
ATOM    510  CB  ALA B  59      -1.772  14.691  64.079  1.00 39.50           C  
ATOM    513  N   GLU B  60      -4.719  15.622  63.502  1.00 91.65           N  
ATOM    514  CA  GLU B  60      -5.803  16.457  63.939  1.00 91.65           C  
ATOM    520  C   GLU B  60      -7.002  15.602  64.206  1.00 91.65           C  
ATOM    521  O   GLU B  60      -7.794  15.893  65.100  1.00 91.65           O  
ATOM    515  CB  GLU B  60      -6.195  17.534  62.911  1.00 91.65           C  
ATOM    516  CG  GLU B  60      -5.246  18.738  62.890  1.00 91.65           C  
ATOM    517  CD  GLU B  60      -3.886  18.298  62.363  1.00 91.65           C  
ATOM    518  OE1 GLU B  60      -3.833  17.266  61.642  1.00 91.65           O  
ATOM    519  OE2 GLU B  60      -2.883  18.994  62.674  1.00 91.65           O1-
ATOM    522  N   GLU B  61      -7.159  14.512  63.441  1.00 72.02           N  
ATOM    523  CA  GLU B  61      -8.280  13.628  63.586  1.00 72.02           C  
ATOM    529  C   GLU B  61      -8.260  13.012  64.955  1.00 72.02           C  
ATOM    530  O   GLU B  61      -9.268  12.464  65.393  1.00 72.02           O  
ATOM    524  CB  GLU B  61      -8.309  12.461  62.583  1.00 72.02           C  
ATOM    525  CG  GLU B  61      -8.688  12.865  61.159  1.00 72.02           C  
ATOM    526  CD  GLU B  61      -8.945  11.583  60.379  1.00 72.02           C  
ATOM    527  OE1 GLU B  61      -9.619  10.679  60.942  1.00 72.02           O  
ATOM    528  OE2 GLU B  61      -8.470  11.487  59.216  1.00 72.02           O1-
ATOM    531  N   ILE B  62      -7.104  13.023  65.652  1.00 99.53           N  
ATOM    532  CA  ILE B  62      -7.043  12.361  66.931  1.00 99.53           C  
ATOM    537  C   ILE B  62      -7.108  13.359  68.056  1.00 99.53           C  
ATOM    538  O   ILE B  62      -6.508  14.430  67.989  1.00 99.53           O  
ATOM    533  CB  ILE B  62      -5.779  11.570  67.153  1.00 99.53           C  
ATOM    534  CG1 ILE B  62      -5.625  10.434  66.125  1.00 99.53           C  
ATOM    535  CG2 ILE B  62      -5.790  11.074  68.607  1.00 99.53           C  
ATOM    536  CD1 ILE B  62      -5.164  10.899  64.745  1.00 99.53           C  
ATOM    539  N   GLU B  63      -7.870  13.022  69.127  1.00 94.37           N  
ATOM    540  CA  GLU B  63      -8.019  13.909  70.249  1.00 94.37           C  
ATOM    546  C   GLU B  63      -7.368  13.323  71.471  1.00 94.37           C  
ATOM    547  O   GLU B  63      -7.787  12.287  71.988  1.00 94.37           O  
ATOM    541  CB  GLU B  63      -9.490  14.185  70.608  1.00 94.37           C  
ATOM    542  CG  GLU B  63      -9.660  15.153  71.779  1.00 94.37           C  
ATOM    543  CD  GLU B  63      -9.266  16.539  71.293  1.00 94.37           C  
ATOM    544  OE1 GLU B  63      -9.952  17.071  70.380  1.00 94.37           O  
ATOM    545  OE2 GLU B  63      -8.263  17.084  71.828  1.00 94.37           O1-
ATOM    548  N   LEU B  64      -6.259  13.957  71.903  1.00 83.90           N  
ATOM    549  CA  LEU B  64      -5.516  13.667  73.099  1.00 83.90           C  
ATOM    554  C   LEU B  64      -6.175  14.283  74.292  1.00 83.90           C  
ATOM    555  O   LEU B  64      -5.956  13.854  75.423  1.00 83.90           O  
ATOM    550  CB  LEU B  64      -4.063  14.162  73.043  1.00 83.90           C  
ATOM    551  CG  LEU B  64      -3.224  13.417  71.989  1.00 83.90           C  
ATOM    552  CD1 LEU B  64      -1.745  13.827  72.058  1.00 83.90           C  
ATOM    553  CD2 LEU B  64      -3.428  11.897  72.095  1.00 83.90           C  
ATOM    556  N   ALA B  65      -6.938  15.372  74.084  1.00 42.46           N  
ATOM    557  CA  ALA B  65      -7.548  16.041  75.194  1.00 42.46           C  
ATOM    559  C   ALA B  65      -8.442  15.071  75.888  1.00 42.46           C  
ATOM    560  O   ALA B  65      -9.088  14.227  75.268  1.00 42.46           O  
ATOM    558  CB  ALA B  65      -8.394  17.266  74.800  1.00 42.46           C  
ATOM    561  N   LYS B  66      -8.433  15.142  77.232  1.00178.36           N  
ATOM    562  CA  LYS B  66      -9.211  14.312  78.103  1.00178.36           C  
ATOM    568  C   LYS B  66      -8.823  12.877  77.902  1.00178.36           C  
ATOM    569  O   LYS B  66      -9.514  11.962  78.344  1.00178.36           O  
ATOM    563  CB  LYS B  66     -10.729  14.488  77.941  1.00178.36           C  
ATOM    564  CG  LYS B  66     -11.512  13.713  79.001  1.00178.36           C  
ATOM    565  CD  LYS B  66     -12.900  14.274  79.280  1.00178.36           C  
ATOM    566  CE  LYS B  66     -12.856  15.446  80.261  1.00178.36           C  
ATOM    567  NZ  LYS B  66     -12.188  15.023  81.513  1.00178.36           N1+
ATOM    570  N   ASP B  67      -7.758  12.641  77.120  1.00 95.41           N  
ATOM    571  CA  ASP B  67      -7.134  11.362  76.975  1.00 95.41           C  
ATOM    576  C   ASP B  67      -6.059  11.242  78.009  1.00 95.41           C  
ATOM    577  O   ASP B  67      -5.727  10.151  78.464  1.00 95.41           O  
ATOM    572  CB  ASP B  67      -6.478  11.179  75.597  1.00 95.41           C  
ATOM    573  CG  ASP B  67      -6.001   9.745  75.470  1.00 95.41           C  
ATOM    574  OD1 ASP B  67      -6.674   8.848  76.043  1.00 95.41           O  
ATOM    575  OD2 ASP B  67      -4.953   9.528  74.807  1.00 95.41           O1-
ATOM    578  N   THR B  68      -5.460  12.400  78.358  1.00147.02           N  
ATOM    579  CA  THR B  68      -4.343  12.546  79.251  1.00147.02           C  
ATOM    583  C   THR B  68      -4.741  12.224  80.652  1.00147.02           C  
ATOM    584  O   THR B  68      -3.893  11.920  81.489  1.00147.02           O  
ATOM    580  CB  THR B  68      -3.734  13.919  79.230  1.00147.02           C  
ATOM    582  CG2 THR B  68      -3.153  14.178  77.832  1.00147.02           C  
ATOM    581  OG1 THR B  68      -4.707  14.900  79.547  1.00147.02           O  
ATOM    585  N   GLU B  69      -6.044  12.327  80.956  1.00101.90           N  
ATOM    586  CA  GLU B  69      -6.525  12.098  82.287  1.00101.90           C  
ATOM    592  C   GLU B  69      -6.139  10.706  82.700  1.00101.90           C  
ATOM    593  O   GLU B  69      -5.641  10.487  83.801  1.00101.90           O  
ATOM    587  CB  GLU B  69      -8.064  12.151  82.352  1.00101.90           C  
ATOM    588  CG  GLU B  69      -8.667  13.428  81.764  1.00101.90           C  
ATOM    589  CD  GLU B  69      -8.128  14.618  82.538  1.00101.90           C  
ATOM    590  OE1 GLU B  69      -8.608  14.855  83.678  1.00101.90           O  
ATOM    591  OE2 GLU B  69      -7.228  15.309  81.991  1.00101.90           O1-
ATOM    594  N   ASP B  70      -6.342   9.734  81.796  1.00 76.18           N  
ATOM    595  CA  ASP B  70      -6.133   8.329  82.012  1.00 76.18           C  
ATOM    600  C   ASP B  70      -4.676   7.991  82.143  1.00 76.18           C  
ATOM    601  O   ASP B  70      -4.350   6.891  82.580  1.00 76.18           O  
ATOM    596  CB  ASP B  70      -6.702   7.462  80.877  1.00 76.18           C  
ATOM    597  CG  ASP B  70      -8.212   7.638  80.878  1.00 76.18           C  
ATOM    598  OD1 ASP B  70      -8.694   8.615  81.512  1.00 76.18           O  
ATOM    599  OD2 ASP B  70      -8.907   6.797  80.248  1.00 76.18           O1-
ATOM    602  N   PHE B  71      -3.777   8.856  81.636  1.00 88.74           N  
ATOM    603  CA  PHE B  71      -2.354   8.635  81.671  1.00 88.74           C  
ATOM    611  C   PHE B  71      -1.779   8.707  83.061  1.00 88.74           C  
ATOM    612  O   PHE B  71      -1.094   7.790  83.512  1.00 88.74           O  
ATOM    604  CB  PHE B  71      -1.620   9.662  80.793  1.00 88.74           C  
ATOM    605  CG  PHE B  71      -0.154   9.424  80.859  1.00 88.74           C  
ATOM    606  CD1 PHE B  71       0.426   8.378  80.179  1.00 88.74           C  
ATOM    607  CD2 PHE B  71       0.647  10.272  81.588  1.00 88.74           C  
ATOM    608  CE1 PHE B  71       1.785   8.175  80.240  1.00 88.74           C  
ATOM    609  CE2 PHE B  71       2.004  10.074  81.652  1.00 88.74           C  
ATOM    610  CZ  PHE B  71       2.576   9.023  80.978  1.00 88.74           C  
ATOM    613  N   GLN B  72      -2.088   9.787  83.794  1.00140.08           N  
ATOM    614  CA  GLN B  72      -1.530  10.053  85.091  1.00140.08           C  
ATOM    620  C   GLN B  72      -1.947   8.971  86.037  1.00140.08           C  
ATOM    621  O   GLN B  72      -1.250   8.680  87.007  1.00140.08           O  
ATOM    615  CB  GLN B  72      -2.011  11.396  85.667  1.00140.08           C  
ATOM    616  CG  GLN B  72      -1.375  11.738  87.013  1.00140.08           C  
ATOM    617  CD  GLN B  72       0.080  12.097  86.755  1.00140.08           C  
ATOM    619  NE2 GLN B  72       1.000  11.129  87.011  1.00140.08           N  
ATOM    618  OE1 GLN B  72       0.392  13.208  86.326  1.00140.08           O  
ATOM    622  N   LYS B  73      -3.132   8.387  85.797  1.00132.68           N  
ATOM    623  CA  LYS B  73      -3.717   7.354  86.607  1.00132.68           C  
ATOM    629  C   LYS B  73      -2.914   6.089  86.554  1.00132.68           C  
ATOM    630  O   LYS B  73      -2.977   5.286  87.482  1.00132.68           O  
ATOM    624  CB  LYS B  73      -5.166   7.022  86.214  1.00132.68           C  
ATOM    625  CG  LYS B  73      -6.172   8.008  86.810  1.00132.68           C  
ATOM    626  CD  LYS B  73      -6.008   9.444  86.311  1.00132.68           C  
ATOM    627  CE  LYS B  73      -6.867  10.464  87.063  1.00132.68           C  
ATOM    628  NZ  LYS B  73      -8.303  10.197  86.829  1.00132.68           N1+
ATOM    631  N   LEU B  74      -2.151   5.872  85.469  1.00 79.77           N  
ATOM    632  CA  LEU B  74      -1.412   4.661  85.238  1.00 79.77           C  
ATOM    637  C   LEU B  74      -0.443   4.418  86.355  1.00 79.77           C  
ATOM    638  O   LEU B  74      -0.124   5.310  87.139  1.00 79.77           O  
ATOM    633  CB  LEU B  74      -0.571   4.730  83.953  1.00 79.77           C  
ATOM    634  CG  LEU B  74      -1.394   4.962  82.673  1.00 79.77           C  
ATOM    635  CD1 LEU B  74      -0.486   5.040  81.441  1.00 79.77           C  
ATOM    636  CD2 LEU B  74      -2.484   3.897  82.494  1.00 79.77           C  
ATOM    639  N   THR B  75       0.040   3.160  86.456  1.00110.93           N  
ATOM    640  CA  THR B  75       0.951   2.793  87.500  1.00110.93           C  
ATOM    644  C   THR B  75       2.228   3.532  87.272  1.00110.93           C  
ATOM    645  O   THR B  75       2.449   4.105  86.207  1.00110.93           O  
ATOM    641  CB  THR B  75       1.282   1.331  87.535  1.00110.93           C  
ATOM    643  CG2 THR B  75       2.277   1.023  86.412  1.00110.93           C  
ATOM    642  OG1 THR B  75       1.889   1.002  88.771  1.00110.93           O  
ATOM    646  N   ASP B  76       3.111   3.532  88.288  1.00 81.39           N  
ATOM    647  CA  ASP B  76       4.332   4.269  88.180  1.00 81.39           C  
ATOM    652  C   ASP B  76       5.106   3.764  87.005  1.00 81.39           C  
ATOM    653  O   ASP B  76       5.646   4.560  86.242  1.00 81.39           O  
ATOM    648  CB  ASP B  76       5.260   4.116  89.400  1.00 81.39           C  
ATOM    649  CG  ASP B  76       4.745   4.984  90.539  1.00 81.39           C  
ATOM    650  OD1 ASP B  76       4.477   6.191  90.292  1.00 81.39           O  
ATOM    651  OD2 ASP B  76       4.631   4.456  91.678  1.00 81.39           O1-
ATOM    654  N   ASP B  77       5.195   2.430  86.845  1.00 60.99           N  
ATOM    655  CA  ASP B  77       5.959   1.808  85.793  1.00 60.99           C  
ATOM    660  C   ASP B  77       5.336   1.990  84.445  1.00 60.99           C  
ATOM    661  O   ASP B  77       6.035   2.195  83.454  1.00 60.99           O  
ATOM    656  CB  ASP B  77       6.133   0.298  85.999  1.00 60.99           C  
ATOM    657  CG  ASP B  77       7.057   0.099  87.190  1.00 60.99           C  
ATOM    658  OD1 ASP B  77       7.806   1.054  87.531  1.00 60.99           O  
ATOM    659  OD2 ASP B  77       7.023  -1.013  87.778  1.00 60.99           O1-
ATOM    662  N   GLN B  78       3.998   1.936  84.371  1.00 86.41           N  
ATOM    663  CA  GLN B  78       3.289   1.991  83.129  1.00 86.41           C  
ATOM    669  C   GLN B  78       3.653   3.253  82.426  1.00 86.41           C  
ATOM    670  O   GLN B  78       3.708   3.290  81.199  1.00 86.41           O  
ATOM    664  CB  GLN B  78       1.761   2.022  83.303  1.00 86.41           C  
ATOM    665  CG  GLN B  78       1.147   0.688  83.723  1.00 86.41           C  
ATOM    666  CD  GLN B  78      -0.248   0.983  84.252  1.00 86.41           C  
ATOM    668  NE2 GLN B  78      -1.155   1.455  83.356  1.00 86.41           N  
ATOM    667  OE1 GLN B  78      -0.523   0.809  85.438  1.00 86.41           O  
ATOM    671  N   LYS B  79       3.871   4.335  83.185  1.00 75.67           N  
ATOM    672  CA  LYS B  79       4.214   5.601  82.606  1.00 75.67           C  
ATOM    678  C   LYS B  79       5.550   5.485  81.939  1.00 75.67           C  
ATOM    679  O   LYS B  79       5.775   6.082  80.887  1.00 75.67           O  
ATOM    673  CB  LYS B  79       4.329   6.734  83.641  1.00 75.67           C  
ATOM    674  CG  LYS B  79       2.997   7.139  84.274  1.00 75.67           C  
ATOM    675  CD  LYS B  79       3.160   8.097  85.457  1.00 75.67           C  
ATOM    676  CE  LYS B  79       1.839   8.515  86.104  1.00 75.67           C  
ATOM    677  NZ  LYS B  79       1.436   7.518  87.116  1.00 75.67           N1+
ATOM    680  N   THR B  80       6.476   4.722  82.553  1.00 59.71           N  
ATOM    681  CA  THR B  80       7.804   4.601  82.032  1.00 59.71           C  
ATOM    685  C   THR B  80       7.738   3.913  80.709  1.00 59.71           C  
ATOM    686  O   THR B  80       8.413   4.311  79.760  1.00 59.71           O  
ATOM    682  CB  THR B  80       8.707   3.774  82.901  1.00 59.71           C  
ATOM    684  CG2 THR B  80      10.099   3.718  82.245  1.00 59.71           C  
ATOM    683  OG1 THR B  80       8.796   4.341  84.200  1.00 59.71           O  
ATOM    687  N   TYR B  81       6.892   2.871  80.606  1.00157.38           N  
ATOM    688  CA  TYR B  81       6.832   2.090  79.408  1.00157.38           C  
ATOM    697  C   TYR B  81       6.491   2.965  78.248  1.00157.38           C  
ATOM    698  O   TYR B  81       7.250   3.064  77.285  1.00157.38           O  
ATOM    689  CB  TYR B  81       5.719   1.014  79.482  1.00157.38           C  
ATOM    690  CG  TYR B  81       5.463   0.407  78.134  1.00157.38           C  
ATOM    691  CD1 TYR B  81       4.580   0.974  77.240  1.00157.38           C  
ATOM    692  CD2 TYR B  81       6.087  -0.753  77.754  1.00157.38           C  
ATOM    693  CE1 TYR B  81       4.346   0.416  76.003  1.00157.38           C  
ATOM    694  CE2 TYR B  81       5.864  -1.323  76.523  1.00157.38           C  
ATOM    695  CZ  TYR B  81       4.994  -0.739  75.640  1.00157.38           C  
ATOM    696  OH  TYR B  81       4.771  -1.328  74.377  1.00157.38           O  
ATOM    699  N   ILE B  82       5.381   3.708  78.363  1.00136.48           N  
ATOM    700  CA  ILE B  82       4.874   4.501  77.282  1.00136.48           C  
ATOM    705  C   ILE B  82       5.956   5.438  76.869  1.00136.48           C  
ATOM    706  O   ILE B  82       6.125   5.739  75.688  1.00136.48           O  
ATOM    701  CB  ILE B  82       3.711   5.354  77.708  1.00136.48           C  
ATOM    702  CG1 ILE B  82       2.520   4.501  78.183  1.00136.48           C  
ATOM    703  CG2 ILE B  82       3.371   6.299  76.545  1.00136.48           C  
ATOM    704  CD1 ILE B  82       1.887   3.646  77.088  1.00136.48           C  
ATOM    707  N   GLY B  83       6.733   5.921  77.847  1.00 58.32           N  
ATOM    708  CA  GLY B  83       7.712   6.911  77.528  1.00 58.32           C  
ATOM    709  C   GLY B  83       8.675   6.401  76.509  1.00 58.32           C  
ATOM    710  O   GLY B  83       8.912   7.062  75.503  1.00 58.32           O  
ATOM    711  N   ASN B  84       9.242   5.205  76.720  1.00110.34           N  
ATOM    712  CA  ASN B  84      10.218   4.717  75.794  1.00110.34           C  
ATOM    717  C   ASN B  84       9.523   4.417  74.508  1.00110.34           C  
ATOM    718  O   ASN B  84      10.048   4.668  73.425  1.00110.34           O  
ATOM    713  CB  ASN B  84      10.892   3.421  76.258  1.00110.34           C  
ATOM    714  CG  ASN B  84      12.052   3.173  75.310  1.00110.34           C  
ATOM    716  ND2 ASN B  84      12.636   1.950  75.392  1.00110.34           N  
ATOM    715  OD1 ASN B  84      12.424   4.034  74.515  1.00110.34           O  
ATOM    719  N   LEU B  85       8.285   3.906  74.608  1.00131.42           N  
ATOM    720  CA  LEU B  85       7.573   3.440  73.457  1.00131.42           C  
ATOM    725  C   LEU B  85       7.476   4.566  72.479  1.00131.42           C  
ATOM    726  O   LEU B  85       7.771   4.390  71.298  1.00131.42           O  
ATOM    721  CB  LEU B  85       6.132   3.018  73.818  1.00131.42           C  
ATOM    722  CG  LEU B  85       5.303   2.351  72.697  1.00131.42           C  
ATOM    723  CD1 LEU B  85       5.005   3.290  71.515  1.00131.42           C  
ATOM    724  CD2 LEU B  85       5.948   1.030  72.261  1.00131.42           C  
ATOM    727  N   LEU B  86       7.066   5.758  72.946  1.00 74.62           N  
ATOM    728  CA  LEU B  86       6.932   6.876  72.055  1.00 74.62           C  
ATOM    733  C   LEU B  86       8.290   7.268  71.604  1.00 74.62           C  
ATOM    734  O   LEU B  86       8.574   7.515  70.435  1.00 74.62           O  
ATOM    729  CB  LEU B  86       6.319   8.103  72.746  1.00 74.62           C  
ATOM    730  CG  LEU B  86       4.914   7.838  73.311  1.00 74.62           C  
ATOM    731  CD1 LEU B  86       4.328   9.099  73.963  1.00 74.62           C  
ATOM    732  CD2 LEU B  86       3.993   7.220  72.247  1.00 74.62           C  
ATOM    735  N   ALA B  87       9.188   7.237  72.576  1.00 92.79           N  
ATOM    736  CA  ALA B  87      10.522   7.696  72.530  1.00 92.79           C  
ATOM    738  C   ALA B  87      11.280   7.043  71.425  1.00 92.79           C  
ATOM    739  O   ALA B  87      12.045   7.698  70.717  1.00 92.79           O  
ATOM    737  CB  ALA B  87      11.057   7.183  73.809  1.00 92.79           C  
ATOM    740  N   LEU B  88      11.141   5.718  71.288  1.00 65.05           N  
ATOM    741  CA  LEU B  88      11.837   5.050  70.234  1.00 65.05           C  
ATOM    746  C   LEU B  88      11.256   5.431  68.903  1.00 65.05           C  
ATOM    747  O   LEU B  88      11.978   5.837  67.994  1.00 65.05           O  
ATOM    742  CB  LEU B  88      11.766   3.519  70.373  1.00 65.05           C  
ATOM    743  CG  LEU B  88      12.499   2.987  71.622  1.00 65.05           C  
ATOM    744  CD1 LEU B  88      12.402   1.457  71.718  1.00 65.05           C  
ATOM    745  CD2 LEU B  88      13.954   3.480  71.672  1.00 65.05           C  
ATOM    748  N   SER B  89       9.917   5.360  68.779  1.00 84.57           N  
ATOM    749  CA  SER B  89       9.249   5.563  67.522  1.00 84.57           C  
ATOM    752  C   SER B  89       9.486   6.958  67.046  1.00 84.57           C  
ATOM    753  O   SER B  89       9.739   7.175  65.862  1.00 84.57           O  
ATOM    750  CB  SER B  89       7.729   5.341  67.619  1.00 84.57           C  
ATOM    751  OG  SER B  89       7.141   5.416  66.329  1.00 84.57           O  
ATOM    754  N   ILE B  90       9.428   7.945  67.961  1.00128.66           N  
ATOM    755  CA  ILE B  90       9.632   9.313  67.567  1.00128.66           C  
ATOM    760  C   ILE B  90      11.029   9.378  67.052  1.00128.66           C  
ATOM    761  O   ILE B  90      11.900   8.665  67.535  1.00128.66           O  
ATOM    756  CB  ILE B  90       9.491  10.301  68.688  1.00128.66           C  
ATOM    757  CG1 ILE B  90       9.369  11.738  68.145  1.00128.66           C  
ATOM    758  CG2 ILE B  90      10.677  10.101  69.649  1.00128.66           C  
ATOM    759  CD1 ILE B  90       8.043  12.018  67.440  1.00128.66           C  
ATOM    762  N   SER B  91      11.295  10.171  66.003  1.00141.79           N  
ATOM    763  CA  SER B  91      12.663  10.180  65.582  1.00141.79           C  
ATOM    766  C   SER B  91      13.134  11.593  65.527  1.00141.79           C  
ATOM    767  O   SER B  91      12.463  12.470  64.985  1.00141.79           O  
ATOM    764  CB  SER B  91      12.874   9.583  64.178  1.00141.79           C  
ATOM    765  OG  SER B  91      14.252   9.624  63.840  1.00141.79           O  
ATOM    768  N   SER B  92      14.319  11.855  66.113  1.00166.41           N  
ATOM    769  CA  SER B  92      14.884  13.170  66.060  1.00166.41           C  
ATOM    772  C   SER B  92      16.367  13.011  65.972  1.00166.41           C  
ATOM    773  O   SER B  92      16.966  12.218  66.699  1.00166.41           O  
ATOM    770  CB  SER B  92      14.603  14.014  67.315  1.00166.41           C  
ATOM    771  OG  SER B  92      13.208  14.246  67.445  1.00166.41           O  
ATOM    774  N   ASP B  93      16.997  13.760  65.046  1.00236.99           N  
ATOM    775  CA  ASP B  93      18.421  13.735  64.914  1.00236.99           C  
ATOM    780  C   ASP B  93      18.777  14.659  63.797  1.00236.99           C  
ATOM    781  O   ASP B  93      18.153  14.637  62.737  1.00236.99           O  
ATOM    776  CB  ASP B  93      19.006  12.344  64.601  1.00236.99           C  
ATOM    777  CG  ASP B  93      18.482  11.857  63.259  1.00236.99           C  
ATOM    778  OD1 ASP B  93      17.340  12.238  62.886  1.00236.99           O  
ATOM    779  OD2 ASP B  93      19.222  11.090  62.588  1.00236.99           O1-
ATOM    782  N   ASN B  94      19.780  15.532  64.012  1.00201.26           N  
ATOM    783  CA  ASN B  94      20.137  16.392  62.926  1.00201.26           C  
ATOM    788  C   ASN B  94      21.189  15.664  62.160  1.00201.26           C  
ATOM    789  O   ASN B  94      22.365  16.030  62.183  1.00201.26           O  
ATOM    784  CB  ASN B  94      20.727  17.742  63.377  1.00201.26           C  
ATOM    785  CG  ASN B  94      20.663  18.731  62.215  1.00201.26           C  
ATOM    787  ND2 ASN B  94      21.005  18.266  60.984  1.00201.26           N  
ATOM    786  OD1 ASN B  94      20.320  19.896  62.402  1.00201.26           O  
ATOM    790  N   LEU B  95      20.770  14.598  61.456  1.00297.25           N  
ATOM    791  CA  LEU B  95      21.672  13.831  60.654  1.00297.25           C  
ATOM    796  C   LEU B  95      20.928  13.543  59.395  1.00297.25           C  
ATOM    797  O   LEU B  95      19.699  13.593  59.372  1.00297.25           O  
ATOM    792  CB  LEU B  95      22.072  12.482  61.281  1.00297.25           C  
ATOM    793  CG  LEU B  95      23.064  11.664  60.430  1.00297.25           C  
ATOM    794  CD1 LEU B  95      24.421  12.379  60.318  1.00297.25           C  
ATOM    795  CD2 LEU B  95      23.196  10.225  60.954  1.00297.25           C  
ATOM    798  N   VAL B  96      21.650  13.253  58.299  1.00 74.34           N  
ATOM    799  CA  VAL B  96      20.955  12.976  57.080  1.00 74.34           C  
ATOM    803  C   VAL B  96      20.337  11.624  57.220  1.00 74.34           C  
ATOM    804  O   VAL B  96      20.954  10.693  57.737  1.00 74.34           O  
ATOM    800  CB  VAL B  96      21.841  12.957  55.871  1.00 74.34           C  
ATOM    801  CG1 VAL B  96      20.997  12.533  54.658  1.00 74.34           C  
ATOM    802  CG2 VAL B  96      22.496  14.341  55.720  1.00 74.34           C  
ATOM    805  N   ASN B  97      19.073  11.496  56.775  1.00174.59           N  
ATOM    806  CA  ASN B  97      18.379  10.248  56.889  1.00174.59           C  
ATOM    811  C   ASN B  97      18.623   9.443  55.657  1.00174.59           C  
ATOM    812  O   ASN B  97      19.082   9.955  54.636  1.00174.59           O  
ATOM    807  CB  ASN B  97      16.855  10.387  57.046  1.00174.59           C  
ATOM    808  CG  ASN B  97      16.565  10.993  58.411  1.00174.59           C  
ATOM    810  ND2 ASN B  97      15.343  10.722  58.942  1.00174.59           N  
ATOM    809  OD1 ASN B  97      17.400  11.684  58.992  1.00174.59           O  
ATOM    813  N   LYS B  98      18.334   8.131  55.751  1.00320.81           N  
ATOM    814  CA  LYS B  98      18.492   7.228  54.651  1.00320.81           C  
ATOM    820  C   LYS B  98      17.127   7.065  54.060  1.00320.81           C  
ATOM    821  O   LYS B  98      16.128   7.108  54.777  1.00320.81           O  
ATOM    815  CB  LYS B  98      18.962   5.832  55.102  1.00320.81           C  
ATOM    816  CG  LYS B  98      19.585   4.977  53.996  1.00320.81           C  
ATOM    817  CD  LYS B  98      21.008   5.406  53.627  1.00320.81           C  
ATOM    818  CE  LYS B  98      22.063   4.908  54.618  1.00320.81           C  
ATOM    819  NZ  LYS B  98      21.748   5.399  55.979  1.00320.81           N1+
ATOM    822  N   TYR B  99      17.037   6.883  52.725  1.00189.35           N  
ATOM    823  CA  TYR B  99      15.738   6.732  52.132  1.00189.35           C  
ATOM    832  C   TYR B  99      15.563   5.271  51.868  1.00189.35           C  
ATOM    833  O   TYR B  99      15.803   4.797  50.758  1.00189.35           O  
ATOM    824  CB  TYR B  99      15.623   7.429  50.764  1.00189.35           C  
ATOM    825  CG  TYR B  99      15.887   8.883  50.961  1.00189.35           C  
ATOM    826  CD1 TYR B  99      17.179   9.333  51.113  1.00189.35           C  
ATOM    827  CD2 TYR B  99      14.857   9.795  50.979  1.00189.35           C  
ATOM    828  CE1 TYR B  99      17.442  10.670  51.294  1.00189.35           C  
ATOM    829  CE2 TYR B  99      15.114  11.133  51.160  1.00189.35           C  
ATOM    830  CZ  TYR B  99      16.406  11.572  51.319  1.00189.35           C  
ATOM    831  OH  TYR B  99      16.672  12.945  51.504  1.00189.35           O  
ATOM    834  N   LEU B 100      15.149   4.513  52.900  1.00226.91           N  
ATOM    835  CA  LEU B 100      14.978   3.100  52.745  1.00226.91           C  
ATOM    840  C   LEU B 100      13.813   2.798  51.859  1.00226.91           C  
ATOM    841  O   LEU B 100      13.936   2.087  50.864  1.00226.91           O  
ATOM    836  CB  LEU B 100      14.714   2.412  54.095  1.00226.91           C  
ATOM    837  CG  LEU B 100      14.515   0.887  54.017  1.00226.91           C  
ATOM    838  CD1 LEU B 100      15.799   0.161  53.587  1.00226.91           C  
ATOM    839  CD2 LEU B 100      13.940   0.346  55.335  1.00226.91           C  
ATOM    842  N   ILE B 101      12.651   3.393  52.178  1.00129.64           N  
ATOM    843  CA  ILE B 101      11.441   3.120  51.460  1.00129.64           C  
ATOM    848  C   ILE B 101      11.665   3.566  50.056  1.00129.64           C  
ATOM    849  O   ILE B 101      11.134   2.983  49.113  1.00129.64           O  
ATOM    844  CB  ILE B 101      10.234   3.829  52.015  1.00129.64           C  
ATOM    845  CG1 ILE B 101       8.945   3.150  51.531  1.00129.64           C  
ATOM    846  CG2 ILE B 101      10.303   5.309  51.623  1.00129.64           C  
ATOM    847  CD1 ILE B 101       7.700   3.636  52.272  1.00129.64           C  
ATOM    850  N   GLU B 102      12.451   4.647  49.901  1.00 75.35           N  
ATOM    851  CA  GLU B 102      12.740   5.204  48.614  1.00 75.35           C  
ATOM    857  C   GLU B 102      13.465   4.184  47.786  1.00 75.35           C  
ATOM    858  O   GLU B 102      13.214   4.056  46.589  1.00 75.35           O  
ATOM    852  CB  GLU B 102      13.635   6.453  48.704  1.00 75.35           C  
ATOM    853  CG  GLU B 102      12.969   7.630  49.422  1.00 75.35           C  
ATOM    854  CD  GLU B 102      11.814   8.108  48.557  1.00 75.35           C  
ATOM    855  OE1 GLU B 102      11.736   7.664  47.381  1.00 75.35           O  
ATOM    856  OE2 GLU B 102      10.997   8.926  49.059  1.00 75.35           O1-
ATOM    859  N   ASN B 103      14.390   3.423  48.400  1.00 33.53           N  
ATOM    860  CA  ASN B 103      15.173   2.479  47.651  1.00 33.53           C  
ATOM    865  C   ASN B 103      14.285   1.425  47.062  1.00 33.53           C  
ATOM    866  O   ASN B 103      14.413   1.084  45.887  1.00 33.53           O  
ATOM    861  CB  ASN B 103      16.205   1.746  48.524  1.00 33.53           C  
ATOM    862  CG  ASN B 103      17.199   2.772  49.048  1.00 33.53           C  
ATOM    864  ND2 ASN B 103      17.995   2.372  50.075  1.00 33.53           N  
ATOM    863  OD1 ASN B 103      17.269   3.898  48.558  1.00 33.53           O  
ATOM    867  N   PHE B 104      13.352   0.882  47.864  1.00 54.37           N  
ATOM    868  CA  PHE B 104      12.491  -0.158  47.374  1.00 54.37           C  
ATOM    876  C   PHE B 104      11.669   0.401  46.264  1.00 54.37           C  
ATOM    877  O   PHE B 104      11.474  -0.242  45.232  1.00 54.37           O  
ATOM    869  CB  PHE B 104      11.507  -0.693  48.433  1.00 54.37           C  
ATOM    870  CG  PHE B 104      12.256  -1.536  49.409  1.00 54.37           C  
ATOM    871  CD1 PHE B 104      13.002  -0.962  50.412  1.00 54.37           C  
ATOM    872  CD2 PHE B 104      12.197  -2.908  49.322  1.00 54.37           C  
ATOM    873  CE1 PHE B 104      13.688  -1.747  51.310  1.00 54.37           C  
ATOM    874  CE2 PHE B 104      12.880  -3.697  50.217  1.00 54.37           C  
ATOM    875  CZ  PHE B 104      13.629  -3.116  51.213  1.00 54.37           C  
ATOM    878  N   SER B 105      11.171   1.632  46.454  1.00 30.58           N  
ATOM    879  CA  SER B 105      10.313   2.245  45.485  1.00 30.58           C  
ATOM    882  C   SER B 105      11.073   2.408  44.207  1.00 30.58           C  
ATOM    883  O   SER B 105      10.503   2.309  43.121  1.00 30.58           O  
ATOM    880  CB  SER B 105       9.823   3.633  45.929  1.00 30.58           C  
ATOM    881  OG  SER B 105       8.979   4.196  44.937  1.00 30.58           O  
ATOM    884  N   ALA B 106      12.390   2.660  44.310  1.00 35.43           N  
ATOM    885  CA  ALA B 106      13.214   2.858  43.154  1.00 35.43           C  
ATOM    887  C   ALA B 106      13.258   1.606  42.336  1.00 35.43           C  
ATOM    888  O   ALA B 106      13.270   1.671  41.111  1.00 35.43           O  
ATOM    886  CB  ALA B 106      14.670   3.212  43.504  1.00 35.43           C  
ATOM    889  N   GLN B 107      13.340   0.432  42.989  1.00 65.97           N  
ATOM    890  CA  GLN B 107      13.450  -0.829  42.305  1.00 65.97           C  
ATOM    896  C   GLN B 107      12.174  -1.244  41.628  1.00 65.97           C  
ATOM    897  O   GLN B 107      12.212  -1.844  40.554  1.00 65.97           O  
ATOM    891  CB  GLN B 107      13.907  -1.964  43.231  1.00 65.97           C  
ATOM    892  CG  GLN B 107      15.311  -1.706  43.780  1.00 65.97           C  
ATOM    893  CD  GLN B 107      15.737  -2.910  44.604  1.00 65.97           C  
ATOM    895  NE2 GLN B 107      16.057  -2.676  45.904  1.00 65.97           N  
ATOM    894  OE1 GLN B 107      15.788  -4.031  44.101  1.00 65.97           O  
ATOM    898  N   LEU B 108      11.010  -0.961  42.247  1.00 80.75           N  
ATOM    899  CA  LEU B 108       9.738  -1.366  41.709  1.00 80.75           C  
ATOM    904  C   LEU B 108       9.430  -0.456  40.560  1.00 80.75           C  
ATOM    905  O   LEU B 108       9.114   0.718  40.750  1.00 80.75           O  
ATOM    900  CB  LEU B 108       8.624  -1.257  42.776  1.00 80.75           C  
ATOM    901  CG  LEU B 108       7.202  -1.656  42.337  1.00 80.75           C  
ATOM    902  CD1 LEU B 108       7.136  -3.109  41.864  1.00 80.75           C  
ATOM    903  CD2 LEU B 108       6.190  -1.387  43.462  1.00 80.75           C  
ATOM    906  N   GLN B 109       9.480  -0.996  39.322  1.00 79.84           N  
ATOM    907  CA  GLN B 109       9.349  -0.139  38.178  1.00 79.84           C  
ATOM    913  C   GLN B 109       7.940  -0.107  37.665  1.00 79.84           C  
ATOM    914  O   GLN B 109       7.622  -0.769  36.676  1.00 79.84           O  
ATOM    908  CB  GLN B 109      10.221  -0.591  36.993  1.00 79.84           C  
ATOM    909  CG  GLN B 109      11.720  -0.578  37.288  1.00 79.84           C  
ATOM    910  CD  GLN B 109      12.160   0.872  37.365  1.00 79.84           C  
ATOM    912  NE2 GLN B 109      12.628   1.297  38.566  1.00 79.84           N  
ATOM    911  OE1 GLN B 109      12.080   1.611  36.385  1.00 79.84           O  
ATOM    915  N   ASN B 110       7.057   0.685  38.311  1.00 94.85           N  
ATOM    916  CA  ASN B 110       5.731   0.881  37.797  1.00 94.85           C  
ATOM    921  C   ASN B 110       5.031   1.909  38.639  1.00 94.85           C  
ATOM    922  O   ASN B 110       5.320   2.072  39.825  1.00 94.85           O  
ATOM    917  CB  ASN B 110       4.884  -0.403  37.708  1.00 94.85           C  
ATOM    918  CG  ASN B 110       4.778  -1.015  39.088  1.00 94.85           C  
ATOM    920  ND2 ASN B 110       3.600  -0.818  39.731  1.00 94.85           N  
ATOM    919  OD1 ASN B 110       5.711  -1.647  39.579  1.00 94.85           O  
ATOM    923  N   PRO B 111       4.119   2.628  38.035  1.00161.73           N  
ATOM    924  CA  PRO B 111       3.397   3.676  38.704  1.00161.73           C  
ATOM    928  C   PRO B 111       2.528   3.168  39.809  1.00161.73           C  
ATOM    929  O   PRO B 111       2.283   3.910  40.762  1.00161.73           O  
ATOM    926  CB  PRO B 111       2.658   4.443  37.606  1.00161.73           C  
ATOM    927  CG  PRO B 111       2.763   3.549  36.355  1.00161.73           C  
ATOM    925  CD  PRO B 111       4.048   2.742  36.590  1.00161.73           C  
ATOM    930  N   GLU B 112       2.033   1.922  39.708  1.00107.07           N  
ATOM    931  CA  GLU B 112       1.175   1.438  40.746  1.00107.07           C  
ATOM    937  C   GLU B 112       1.961   1.347  42.022  1.00107.07           C  
ATOM    938  O   GLU B 112       1.560   1.885  43.052  1.00107.07           O  
ATOM    932  CB  GLU B 112       0.602   0.037  40.453  1.00107.07           C  
ATOM    933  CG  GLU B 112      -0.451  -0.016  39.338  1.00107.07           C  
ATOM    934  CD  GLU B 112       0.231  -0.187  37.986  1.00107.07           C  
ATOM    935  OE1 GLU B 112       1.483  -0.061  37.923  1.00107.07           O  
ATOM    936  OE2 GLU B 112      -0.497  -0.459  36.994  1.00107.07           O1-
ATOM    939  N   GLY B 113       3.136   0.694  41.973  1.00 33.99           N  
ATOM    940  CA  GLY B 113       3.929   0.481  43.152  1.00 33.99           C  
ATOM    941  C   GLY B 113       4.438   1.775  43.718  1.00 33.99           C  
ATOM    942  O   GLY B 113       4.416   1.978  44.932  1.00 33.99           O  
ATOM    943  N   LYS B 114       4.909   2.688  42.849  1.00 99.09           N  
ATOM    944  CA  LYS B 114       5.496   3.925  43.293  1.00 99.09           C  
ATOM    950  C   LYS B 114       4.467   4.687  44.063  1.00 99.09           C  
ATOM    951  O   LYS B 114       4.778   5.324  45.069  1.00 99.09           O  
ATOM    945  CB  LYS B 114       5.891   4.853  42.128  1.00 99.09           C  
ATOM    946  CG  LYS B 114       7.038   4.380  41.227  1.00 99.09           C  
ATOM    947  CD  LYS B 114       8.434   4.415  41.855  1.00 99.09           C  
ATOM    948  CE  LYS B 114       9.549   4.225  40.821  1.00 99.09           C  
ATOM    949  NZ  LYS B 114      10.874   4.477  41.429  1.00 99.09           N1+
ATOM    952  N   SER B 115       3.206   4.661  43.600  1.00 74.48           N  
ATOM    953  CA  SER B 115       2.194   5.430  44.263  1.00 74.48           C  
ATOM    956  C   SER B 115       2.003   4.911  45.653  1.00 74.48           C  
ATOM    957  O   SER B 115       1.828   5.685  46.593  1.00 74.48           O  
ATOM    954  CB  SER B 115       0.832   5.393  43.546  1.00 74.48           C  
ATOM    955  OG  SER B 115       0.298   4.078  43.556  1.00 74.48           O  
ATOM    958  N   PHE B 116       2.049   3.577  45.825  1.00100.03           N  
ATOM    959  CA  PHE B 116       1.828   2.994  47.117  1.00100.03           C  
ATOM    967  C   PHE B 116       2.910   3.468  48.043  1.00100.03           C  
ATOM    968  O   PHE B 116       2.636   3.887  49.167  1.00100.03           O  
ATOM    960  CB  PHE B 116       1.882   1.453  47.069  1.00100.03           C  
ATOM    961  CG  PHE B 116       1.575   0.916  48.426  1.00100.03           C  
ATOM    962  CD1 PHE B 116       2.546   0.872  49.399  1.00100.03           C  
ATOM    963  CD2 PHE B 116       0.317   0.444  48.721  1.00100.03           C  
ATOM    964  CE1 PHE B 116       2.266   0.376  50.648  1.00100.03           C  
ATOM    965  CE2 PHE B 116       0.030  -0.055  49.970  1.00100.03           C  
ATOM    966  CZ  PHE B 116       1.005  -0.089  50.938  1.00100.03           C  
ATOM    969  N   TYR B 117       4.174   3.430  47.578  1.00 69.27           N  
ATOM    970  CA  TYR B 117       5.296   3.808  48.395  1.00 69.27           C  
ATOM    979  C   TYR B 117       5.245   5.254  48.764  1.00 69.27           C  
ATOM    980  O   TYR B 117       5.519   5.618  49.906  1.00 69.27           O  
ATOM    971  CB  TYR B 117       6.668   3.547  47.747  1.00 69.27           C  
ATOM    972  CG  TYR B 117       6.950   2.085  47.820  1.00 69.27           C  
ATOM    973  CD1 TYR B 117       7.287   1.516  49.027  1.00 69.27           C  
ATOM    974  CD2 TYR B 117       6.904   1.285  46.700  1.00 69.27           C  
ATOM    975  CE1 TYR B 117       7.561   0.173  49.123  1.00 69.27           C  
ATOM    976  CE2 TYR B 117       7.178  -0.061  46.789  1.00 69.27           C  
ATOM    977  CZ  TYR B 117       7.505  -0.621  48.002  1.00 69.27           C  
ATOM    978  OH  TYR B 117       7.790  -2.000  48.103  1.00 69.27           O  
ATOM    981  N   GLY B 118       4.885   6.127  47.809  1.00 22.14           N  
ATOM    982  CA  GLY B 118       4.878   7.534  48.090  1.00 22.14           C  
ATOM    983  C   GLY B 118       3.921   7.786  49.209  1.00 22.14           C  
ATOM    984  O   GLY B 118       4.137   8.664  50.043  1.00 22.14           O  
ATOM    985  N   PHE B 119       2.805   7.040  49.221  1.00 54.15           N  
ATOM    986  CA  PHE B 119       1.782   7.196  50.213  1.00 54.15           C  
ATOM    994  C   PHE B 119       2.322   6.775  51.550  1.00 54.15           C  
ATOM    995  O   PHE B 119       2.098   7.438  52.561  1.00 54.15           O  
ATOM    987  CB  PHE B 119       0.560   6.310  49.896  1.00 54.15           C  
ATOM    988  CG  PHE B 119      -0.610   6.738  50.715  1.00 54.15           C  
ATOM    989  CD1 PHE B 119      -1.385   7.798  50.305  1.00 54.15           C  
ATOM    990  CD2 PHE B 119      -0.950   6.079  51.873  1.00 54.15           C  
ATOM    991  CE1 PHE B 119      -2.472   8.205  51.041  1.00 54.15           C  
ATOM    992  CE2 PHE B 119      -2.038   6.481  52.614  1.00 54.15           C  
ATOM    993  CZ  PHE B 119      -2.801   7.548  52.201  1.00 54.15           C  
ATOM    996  N   GLN B 120       3.065   5.650  51.580  1.00 68.56           N  
ATOM    997  CA  GLN B 120       3.545   5.101  52.817  1.00 68.56           C  
ATOM   1003  C   GLN B 120       4.464   6.061  53.506  1.00 68.56           C  
ATOM   1004  O   GLN B 120       4.315   6.323  54.698  1.00 68.56           O  
ATOM    998  CB  GLN B 120       4.331   3.796  52.611  1.00 68.56           C  
ATOM    999  CG  GLN B 120       4.860   3.181  53.908  1.00 68.56           C  
ATOM   1000  CD  GLN B 120       5.608   1.908  53.539  1.00 68.56           C  
ATOM   1002  NE2 GLN B 120       5.406   1.427  52.283  1.00 68.56           N  
ATOM   1001  OE1 GLN B 120       6.360   1.362  54.343  1.00 68.56           O  
ATOM   1005  N   ILE B 121       5.425   6.643  52.769  1.00118.38           N  
ATOM   1006  CA  ILE B 121       6.347   7.550  53.387  1.00118.38           C  
ATOM   1011  C   ILE B 121       5.579   8.715  53.912  1.00118.38           C  
ATOM   1012  O   ILE B 121       5.863   9.218  54.999  1.00118.38           O  
ATOM   1007  CB  ILE B 121       7.414   8.045  52.446  1.00118.38           C  
ATOM   1008  CG1 ILE B 121       8.359   9.009  53.180  1.00118.38           C  
ATOM   1009  CG2 ILE B 121       6.757   8.626  51.184  1.00118.38           C  
ATOM   1010  CD1 ILE B 121       9.622   9.335  52.387  1.00118.38           C  
ATOM   1013  N   MET B 122       4.566   9.167  53.154  1.00106.77           N  
ATOM   1014  CA  MET B 122       3.821  10.320  53.565  1.00106.77           C  
ATOM   1019  C   MET B 122       3.181  10.072  54.896  1.00106.77           C  
ATOM   1020  O   MET B 122       3.221  10.930  55.777  1.00106.77           O  
ATOM   1015  CB  MET B 122       2.658  10.662  52.627  1.00106.77           C  
ATOM   1016  CG  MET B 122       1.786  11.781  53.198  1.00106.77           C  
ATOM   1017  SD  MET B 122       0.195  12.013  52.357  1.00106.77           S  
ATOM   1018  CE  MET B 122      -0.479  10.390  52.816  1.00106.77           C  
ATOM   1021  N   MET B 123       2.574   8.887  55.077  1.00 55.30           N  
ATOM   1022  CA  MET B 123       1.874   8.564  56.288  1.00 55.30           C  
ATOM   1027  C   MET B 123       2.828   8.481  57.436  1.00 55.30           C  
ATOM   1028  O   MET B 123       2.481   8.811  58.569  1.00 55.30           O  
ATOM   1023  CB  MET B 123       1.125   7.222  56.217  1.00 55.30           C  
ATOM   1024  CG  MET B 123      -0.070   7.250  55.264  1.00 55.30           C  
ATOM   1025  SD  MET B 123      -1.373   8.427  55.737  1.00 55.30           S  
ATOM   1026  CE  MET B 123      -1.904   7.510  57.212  1.00 55.30           C  
ATOM   1029  N   GLU B 124       4.064   8.029  57.185  1.00151.93           N  
ATOM   1030  CA  GLU B 124       4.988   7.823  58.261  1.00151.93           C  
ATOM   1036  C   GLU B 124       5.221   9.115  58.981  1.00151.93           C  
ATOM   1037  O   GLU B 124       5.369   9.129  60.203  1.00151.93           O  
ATOM   1031  CB  GLU B 124       6.331   7.254  57.775  1.00151.93           C  
ATOM   1032  CG  GLU B 124       7.176   6.677  58.907  1.00151.93           C  
ATOM   1033  CD  GLU B 124       6.345   5.603  59.601  1.00151.93           C  
ATOM   1034  OE1 GLU B 124       5.841   4.679  58.906  1.00151.93           O  
ATOM   1035  OE2 GLU B 124       6.199   5.704  60.848  1.00151.93           O1-
ATOM   1038  N   ASN B 125       5.262  10.237  58.243  1.00 37.19           N  
ATOM   1039  CA  ASN B 125       5.501  11.519  58.841  1.00 37.19           C  
ATOM   1044  C   ASN B 125       4.383  11.865  59.777  1.00 37.19           C  
ATOM   1045  O   ASN B 125       4.618  12.434  60.841  1.00 37.19           O  
ATOM   1040  CB  ASN B 125       5.617  12.651  57.809  1.00 37.19           C  
ATOM   1041  CG  ASN B 125       6.920  12.435  57.053  1.00 37.19           C  
ATOM   1043  ND2 ASN B 125       7.146  13.240  55.981  1.00 37.19           N  
ATOM   1042  OD1 ASN B 125       7.724  11.578  57.415  1.00 37.19           O  
ATOM   1046  N   ILE B 126       3.125  11.551  59.415  1.00126.69           N  
ATOM   1047  CA  ILE B 126       2.053  11.888  60.308  1.00126.69           C  
ATOM   1052  C   ILE B 126       2.205  11.101  61.573  1.00126.69           C  
ATOM   1053  O   ILE B 126       1.922  11.606  62.659  1.00126.69           O  
ATOM   1048  CB  ILE B 126       0.660  11.739  59.738  1.00126.69           C  
ATOM   1049  CG1 ILE B 126       0.322  10.310  59.302  1.00126.69           C  
ATOM   1050  CG2 ILE B 126       0.505  12.770  58.615  1.00126.69           C  
ATOM   1051  CD1 ILE B 126      -1.098  10.179  58.749  1.00126.69           C  
ATOM   1054  N   TYR B 127       2.658   9.838  61.471  1.00163.67           N  
ATOM   1055  CA  TYR B 127       2.803   9.048  62.657  1.00163.67           C  
ATOM   1064  C   TYR B 127       3.811   9.719  63.533  1.00163.67           C  
ATOM   1065  O   TYR B 127       3.617   9.841  64.742  1.00163.67           O  
ATOM   1056  CB  TYR B 127       3.352   7.629  62.417  1.00163.67           C  
ATOM   1057  CG  TYR B 127       2.498   6.909  61.430  1.00163.67           C  
ATOM   1058  CD1 TYR B 127       1.213   6.527  61.736  1.00163.67           C  
ATOM   1059  CD2 TYR B 127       2.985   6.640  60.172  1.00163.67           C  
ATOM   1060  CE1 TYR B 127       0.440   5.866  60.807  1.00163.67           C  
ATOM   1061  CE2 TYR B 127       2.219   5.979  59.241  1.00163.67           C  
ATOM   1062  CZ  TYR B 127       0.943   5.589  59.558  1.00163.67           C  
ATOM   1063  OH  TYR B 127       0.161   4.911  58.601  1.00163.67           O  
ATOM   1066  N   SER B 128       4.919  10.195  62.934  1.00 85.67           N  
ATOM   1067  CA  SER B 128       5.955  10.778  63.730  1.00 85.67           C  
ATOM   1070  C   SER B 128       5.387  11.952  64.459  1.00 85.67           C  
ATOM   1071  O   SER B 128       5.823  12.261  65.566  1.00 85.67           O  
ATOM   1068  CB  SER B 128       7.179  11.255  62.923  1.00 85.67           C  
ATOM   1069  OG  SER B 128       6.852  12.380  62.122  1.00 85.67           O  
ATOM   1072  N   GLU B 129       4.426  12.669  63.848  1.00 51.19           N  
ATOM   1073  CA  GLU B 129       3.838  13.807  64.503  1.00 51.19           C  
ATOM   1079  C   GLU B 129       2.958  13.394  65.646  1.00 51.19           C  
ATOM   1080  O   GLU B 129       3.072  13.925  66.749  1.00 51.19           O  
ATOM   1074  CB  GLU B 129       2.959  14.652  63.572  1.00 51.19           C  
ATOM   1075  CG  GLU B 129       2.352  15.859  64.290  1.00 51.19           C  
ATOM   1076  CD  GLU B 129       1.399  16.571  63.342  1.00 51.19           C  
ATOM   1077  OE1 GLU B 129       1.786  16.799  62.164  1.00 51.19           O  
ATOM   1078  OE2 GLU B 129       0.266  16.894  63.786  1.00 51.19           O1-
ATOM   1081  N   VAL B 130       2.068  12.407  65.416  1.00100.51           N  
ATOM   1082  CA  VAL B 130       1.118  12.032  66.424  1.00100.51           C  
ATOM   1086  C   VAL B 130       1.865  11.569  67.629  1.00100.51           C  
ATOM   1087  O   VAL B 130       1.524  11.920  68.758  1.00100.51           O  
ATOM   1083  CB  VAL B 130       0.195  10.927  65.980  1.00100.51           C  
ATOM   1084  CG1 VAL B 130       1.018   9.664  65.673  1.00100.51           C  
ATOM   1085  CG2 VAL B 130      -0.874  10.721  67.067  1.00100.51           C  
ATOM   1088  N   TYR B 131       2.939  10.790  67.417  1.00 73.69           N  
ATOM   1089  CA  TYR B 131       3.670  10.300  68.546  1.00 73.69           C  
ATOM   1098  C   TYR B 131       4.196  11.454  69.338  1.00 73.69           C  
ATOM   1099  O   TYR B 131       4.066  11.474  70.560  1.00 73.69           O  
ATOM   1090  CB  TYR B 131       4.875   9.408  68.190  1.00 73.69           C  
ATOM   1091  CG  TYR B 131       4.385   8.060  67.783  1.00 73.69           C  
ATOM   1092  CD1 TYR B 131       3.927   7.183  68.739  1.00 73.69           C  
ATOM   1093  CD2 TYR B 131       4.404   7.658  66.467  1.00 73.69           C  
ATOM   1094  CE1 TYR B 131       3.479   5.930  68.391  1.00 73.69           C  
ATOM   1095  CE2 TYR B 131       3.957   6.407  66.111  1.00 73.69           C  
ATOM   1096  CZ  TYR B 131       3.494   5.542  67.073  1.00 73.69           C  
ATOM   1097  OH  TYR B 131       3.036   4.256  66.711  1.00 73.69           O  
ATOM   1100  N   SER B 132       4.772  12.469  68.672  1.00 89.77           N  
ATOM   1101  CA  SER B 132       5.378  13.542  69.408  1.00 89.77           C  
ATOM   1104  C   SER B 132       4.348  14.242  70.241  1.00 89.77           C  
ATOM   1105  O   SER B 132       4.625  14.638  71.373  1.00 89.77           O  
ATOM   1102  CB  SER B 132       6.074  14.577  68.503  1.00 89.77           C  
ATOM   1103  OG  SER B 132       5.136  15.205  67.645  1.00 89.77           O  
ATOM   1106  N   MET B 133       3.112  14.369  69.727  1.00 50.17           N  
ATOM   1107  CA  MET B 133       2.105  15.102  70.433  1.00 50.17           C  
ATOM   1112  C   MET B 133       1.871  14.441  71.755  1.00 50.17           C  
ATOM   1113  O   MET B 133       1.673  15.111  72.766  1.00 50.17           O  
ATOM   1108  CB  MET B 133       0.752  15.137  69.700  1.00 50.17           C  
ATOM   1109  CG  MET B 133       0.788  15.850  68.345  1.00 50.17           C  
ATOM   1110  SD  MET B 133      -0.853  16.183  67.634  1.00 50.17           S  
ATOM   1111  CE  MET B 133      -1.355  14.441  67.539  1.00 50.17           C  
ATOM   1114  N   MET B 134       1.872  13.097  71.774  1.00 68.85           N  
ATOM   1115  CA  MET B 134       1.613  12.352  72.969  1.00 68.85           C  
ATOM   1120  C   MET B 134       2.711  12.609  73.953  1.00 68.85           C  
ATOM   1121  O   MET B 134       2.466  12.803  75.143  1.00 68.85           O  
ATOM   1116  CB  MET B 134       1.515  10.845  72.684  1.00 68.85           C  
ATOM   1117  CG  MET B 134       0.472  10.551  71.598  1.00 68.85           C  
ATOM   1118  SD  MET B 134       0.065   8.799  71.331  1.00 68.85           S  
ATOM   1119  CE  MET B 134      -1.210   8.741  72.623  1.00 68.85           C  
ATOM   1122  N   VAL B 135       3.961  12.657  73.465  1.00 51.74           N  
ATOM   1123  CA  VAL B 135       5.094  12.867  74.317  1.00 51.74           C  
ATOM   1127  C   VAL B 135       4.885  14.186  74.990  1.00 51.74           C  
ATOM   1128  O   VAL B 135       5.193  14.343  76.172  1.00 51.74           O  
ATOM   1124  CB  VAL B 135       6.378  12.949  73.540  1.00 51.74           C  
ATOM   1125  CG1 VAL B 135       7.518  13.276  74.515  1.00 51.74           C  
ATOM   1126  CG2 VAL B 135       6.577  11.638  72.755  1.00 51.74           C  
ATOM   1129  N   ASP B 136       4.391  15.182  74.226  1.00 59.96           N  
ATOM   1130  CA  ASP B 136       4.153  16.503  74.738  1.00 59.96           C  
ATOM   1135  C   ASP B 136       3.007  16.540  75.712  1.00 59.96           C  
ATOM   1136  O   ASP B 136       3.142  17.064  76.815  1.00 59.96           O  
ATOM   1131  CB  ASP B 136       3.814  17.516  73.630  1.00 59.96           C  
ATOM   1132  CG  ASP B 136       3.682  18.889  74.273  1.00 59.96           C  
ATOM   1133  OD1 ASP B 136       4.173  19.048  75.422  1.00 59.96           O  
ATOM   1134  OD2 ASP B 136       3.083  19.790  73.630  1.00 59.96           O1-
ATOM   1137  N   ALA B 137       1.840  15.982  75.328  1.00 65.76           N  
ATOM   1138  CA  ALA B 137       0.666  16.086  76.150  1.00 65.76           C  
ATOM   1140  C   ALA B 137       0.842  15.337  77.434  1.00 65.76           C  
ATOM   1141  O   ALA B 137       0.371  15.781  78.482  1.00 65.76           O  
ATOM   1139  CB  ALA B 137      -0.593  15.528  75.462  1.00 65.76           C  
ATOM   1142  N   PHE B 138       1.413  14.118  77.371  1.00176.76           N  
ATOM   1143  CA  PHE B 138       1.555  13.362  78.587  1.00176.76           C  
ATOM   1151  C   PHE B 138       2.725  13.737  79.452  1.00176.76           C  
ATOM   1152  O   PHE B 138       2.579  14.104  80.616  1.00176.76           O  
ATOM   1144  CB  PHE B 138       1.621  11.852  78.329  1.00176.76           C  
ATOM   1145  CG  PHE B 138       0.377  11.540  77.573  1.00176.76           C  
ATOM   1146  CD1 PHE B 138      -0.856  11.717  78.156  1.00176.76           C  
ATOM   1147  CD2 PHE B 138       0.440  11.133  76.263  1.00176.76           C  
ATOM   1148  CE1 PHE B 138      -2.010  11.447  77.457  1.00176.76           C  
ATOM   1149  CE2 PHE B 138      -0.711  10.861  75.561  1.00176.76           C  
ATOM   1150  CZ  PHE B 138      -1.938  11.011  76.158  1.00176.76           C  
ATOM   1153  N   PHE B 139       3.926  13.680  78.859  1.00126.33           N  
ATOM   1154  CA  PHE B 139       5.196  13.847  79.510  1.00126.33           C  
ATOM   1162  C   PHE B 139       5.475  15.272  79.833  1.00126.33           C  
ATOM   1163  O   PHE B 139       6.454  15.552  80.517  1.00126.33           O  
ATOM   1155  CB  PHE B 139       6.355  13.197  78.742  1.00126.33           C  
ATOM   1156  CG  PHE B 139       6.138  11.731  78.938  1.00126.33           C  
ATOM   1157  CD1 PHE B 139       5.255  11.032  78.146  1.00126.33           C  
ATOM   1158  CD2 PHE B 139       6.808  11.056  79.934  1.00126.33           C  
ATOM   1159  CE1 PHE B 139       5.055   9.685  78.340  1.00126.33           C  
ATOM   1160  CE2 PHE B 139       6.612   9.709  80.132  1.00126.33           C  
ATOM   1161  CZ  PHE B 139       5.735   9.019  79.330  1.00126.33           C  
ATOM   1164  N   LYS B 140       4.713  16.205  79.234  1.00156.16           N  
ATOM   1165  CA  LYS B 140       4.881  17.610  79.459  1.00156.16           C  
ATOM   1171  C   LYS B 140       5.868  18.055  78.447  1.00156.16           C  
ATOM   1172  O   LYS B 140       6.540  17.229  77.829  1.00156.16           O  
ATOM   1166  CB  LYS B 140       5.338  18.020  80.874  1.00156.16           C  
ATOM   1167  CG  LYS B 140       5.330  19.533  81.112  1.00156.16           C  
ATOM   1168  CD  LYS B 140       5.363  19.900  82.592  1.00156.16           C  
ATOM   1169  CE  LYS B 140       6.427  19.140  83.387  1.00156.16           C  
ATOM   1170  NZ  LYS B 140       7.661  19.948  83.486  1.00156.16           N1+
ATOM   1173  N   ASP B 141       5.986  19.378  78.269  1.00 56.74           N  
ATOM   1174  CA  ASP B 141       6.825  19.898  77.235  1.00 56.74           C  
ATOM   1179  C   ASP B 141       8.205  19.364  77.436  1.00 56.74           C  
ATOM   1180  O   ASP B 141       8.839  18.953  76.465  1.00 56.74           O  
ATOM   1175  CB  ASP B 141       6.931  21.435  77.253  1.00 56.74           C  
ATOM   1176  CG  ASP B 141       5.590  22.046  76.876  1.00 56.74           C  
ATOM   1177  OD1 ASP B 141       4.663  21.285  76.499  1.00 56.74           O  
ATOM   1178  OD2 ASP B 141       5.477  23.298  76.959  1.00 56.74           O1-
ATOM   1181  N   PRO B 142       8.694  19.313  78.646  1.00 82.95           N  
ATOM   1182  CA  PRO B 142      10.033  18.830  78.809  1.00 82.95           C  
ATOM   1186  C   PRO B 142      10.214  17.397  78.429  1.00 82.95           C  
ATOM   1187  O   PRO B 142       9.442  16.539  78.852  1.00 82.95           O  
ATOM   1184  CB  PRO B 142      10.425  19.155  80.246  1.00 82.95           C  
ATOM   1185  CG  PRO B 142       9.606  20.420  80.558  1.00 82.95           C  
ATOM   1183  CD  PRO B 142       8.357  20.296  79.667  1.00 82.95           C  
ATOM   1188  N   LYS B 143      11.263  17.151  77.633  1.00118.98           N  
ATOM   1189  CA  LYS B 143      11.743  15.893  77.147  1.00118.98           C  
ATOM   1195  C   LYS B 143      12.372  15.200  78.310  1.00118.98           C  
ATOM   1196  O   LYS B 143      12.722  14.023  78.245  1.00118.98           O  
ATOM   1190  CB  LYS B 143      12.840  16.058  76.086  1.00118.98           C  
ATOM   1191  CG  LYS B 143      13.199  14.768  75.351  1.00118.98           C  
ATOM   1192  CD  LYS B 143      14.282  14.962  74.284  1.00118.98           C  
ATOM   1193  CE  LYS B 143      14.029  16.140  73.341  1.00118.98           C  
ATOM   1194  NZ  LYS B 143      15.245  16.428  72.547  1.00118.98           N1+
ATOM   1197  N   ASN B 144      12.585  15.960  79.397  1.00 60.38           N  
ATOM   1198  CA  ASN B 144      13.315  15.513  80.549  1.00 60.38           C  
ATOM   1203  C   ASN B 144      12.748  14.234  81.087  1.00 60.38           C  
ATOM   1204  O   ASN B 144      13.495  13.308  81.399  1.00 60.38           O  
ATOM   1199  CB  ASN B 144      13.261  16.537  81.696  1.00 60.38           C  
ATOM   1200  CG  ASN B 144      14.143  16.063  82.847  1.00 60.38           C  
ATOM   1202  ND2 ASN B 144      14.204  16.877  83.933  1.00 60.38           N  
ATOM   1201  OD1 ASN B 144      14.759  15.000  82.792  1.00 60.38           O  
ATOM   1205  N   ILE B 145      11.414  14.119  81.183  1.00 93.72           N  
ATOM   1206  CA  ILE B 145      10.854  12.961  81.820  1.00 93.72           C  
ATOM   1211  C   ILE B 145      11.250  11.725  81.087  1.00 93.72           C  
ATOM   1212  O   ILE B 145      11.603  10.724  81.711  1.00 93.72           O  
ATOM   1207  CB  ILE B 145       9.350  12.986  81.903  1.00 93.72           C  
ATOM   1208  CG1 ILE B 145       8.870  14.177  82.749  1.00 93.72           C  
ATOM   1209  CG2 ILE B 145       8.884  11.632  82.462  1.00 93.72           C  
ATOM   1210  CD1 ILE B 145       9.115  15.530  82.086  1.00 93.72           C  
ATOM   1213  N   PRO B 146      11.224  11.726  79.793  1.00137.08           N  
ATOM   1214  CA  PRO B 146      11.556  10.487  79.156  1.00137.08           C  
ATOM   1218  C   PRO B 146      13.013  10.175  79.443  1.00137.08           C  
ATOM   1219  O   PRO B 146      13.801  11.109  79.444  1.00137.08           O  
ATOM   1216  CB  PRO B 146      11.027  10.657  77.734  1.00137.08           C  
ATOM   1217  CG  PRO B 146       9.863  11.647  77.850  1.00137.08           C  
ATOM   1215  CD  PRO B 146      10.249  12.510  79.053  1.00137.08           C  
ATOM   1220  N   LEU B 147      13.386   8.920  79.807  1.00164.26           N  
ATOM   1221  CA  LEU B 147      14.731   8.453  80.097  1.00164.26           C  
ATOM   1226  C   LEU B 147      15.626   8.131  78.906  1.00164.26           C  
ATOM   1227  O   LEU B 147      16.732   8.643  78.786  1.00164.26           O  
ATOM   1222  CB  LEU B 147      14.665   7.203  81.014  1.00164.26           C  
ATOM   1223  CG  LEU B 147      15.981   6.628  81.601  1.00164.26           C  
ATOM   1224  CD1 LEU B 147      15.662   5.490  82.585  1.00164.26           C  
ATOM   1225  CD2 LEU B 147      16.980   6.126  80.543  1.00164.26           C  
ATOM   1228  N   PHE B 148      15.152   7.339  77.929  1.00200.15           N  
ATOM   1229  CA  PHE B 148      15.996   6.793  76.888  1.00200.15           C  
ATOM   1237  C   PHE B 148      16.478   7.740  75.786  1.00200.15           C  
ATOM   1238  O   PHE B 148      17.481   7.474  75.140  1.00200.15           O  
ATOM   1230  CB  PHE B 148      15.450   5.450  76.341  1.00200.15           C  
ATOM   1231  CG  PHE B 148      16.352   4.751  75.385  1.00200.15           C  
ATOM   1232  CD1 PHE B 148      16.439   5.157  74.079  1.00200.15           C  
ATOM   1233  CD2 PHE B 148      17.074   3.649  75.786  1.00200.15           C  
ATOM   1234  CE1 PHE B 148      17.257   4.495  73.197  1.00200.15           C  
ATOM   1235  CE2 PHE B 148      17.895   2.982  74.907  1.00200.15           C  
ATOM   1236  CZ  PHE B 148      17.990   3.407  73.605  1.00200.15           C  
ATOM   1239  N   LYS B 149      15.806   8.860  75.491  1.00173.08           N  
ATOM   1240  CA  LYS B 149      16.061   9.709  74.365  1.00173.08           C  
ATOM   1246  C   LYS B 149      17.438  10.242  74.507  1.00173.08           C  
ATOM   1247  O   LYS B 149      18.072  10.604  73.521  1.00173.08           O  
ATOM   1241  CB  LYS B 149      15.106  10.886  74.129  1.00173.08           C  
ATOM   1242  CG  LYS B 149      14.968  11.361  72.688  1.00173.08           C  
ATOM   1243  CD  LYS B 149      13.683  12.173  72.516  1.00173.08           C  
ATOM   1244  CE  LYS B 149      12.435  11.423  72.999  1.00173.08           C  
ATOM   1245  NZ  LYS B 149      11.330  12.375  73.252  1.00173.08           N1+
ATOM   1248  N   GLU B 150      17.916  10.365  75.754  1.00107.91           N  
ATOM   1249  CA  GLU B 150      19.257  10.829  75.963  1.00107.91           C  
ATOM   1255  C   GLU B 150      20.176   9.811  75.355  1.00107.91           C  
ATOM   1256  O   GLU B 150      21.015  10.111  74.508  1.00107.91           O  
ATOM   1250  CB  GLU B 150      19.628  10.695  77.428  1.00107.91           C  
ATOM   1251  CG  GLU B 150      18.469  11.081  78.319  1.00107.91           C  
ATOM   1252  CD  GLU B 150      18.687  10.371  79.629  1.00107.91           C  
ATOM   1253  OE1 GLU B 150      19.844   9.941  79.867  1.00107.91           O  
ATOM   1254  OE2 GLU B 150      17.721  10.286  80.435  1.00107.91           O1-
ATOM   1257  N   ILE B 151      19.968   8.565  75.829  1.00255.92           N  
ATOM   1258  CA  ILE B 151      20.628   7.300  75.629  1.00255.92           C  
ATOM   1263  C   ILE B 151      20.383   6.714  74.272  1.00255.92           C  
ATOM   1264  O   ILE B 151      20.935   5.665  73.964  1.00255.92           O  
ATOM   1259  CB  ILE B 151      20.378   6.268  76.710  1.00255.92           C  
ATOM   1260  CG1 ILE B 151      21.403   5.135  76.608  1.00255.92           C  
ATOM   1261  CG2 ILE B 151      18.944   5.749  76.651  1.00255.92           C  
ATOM   1262  CD1 ILE B 151      22.827   5.572  76.932  1.00255.92           C  
ATOM   1265  N   ALA B 152      19.540   7.343  73.433  1.00 96.42           N  
ATOM   1266  CA  ALA B 152      18.935   6.731  72.278  1.00 96.42           C  
ATOM   1268  C   ALA B 152      19.859   5.873  71.458  1.00 96.42           C  
ATOM   1269  O   ALA B 152      19.449   4.765  71.123  1.00 96.42           O  
ATOM   1267  CB  ALA B 152      18.322   7.768  71.322  1.00 96.42           C  
ATOM   1270  N   ASN B 153      21.100   6.258  71.096  1.00126.19           N  
ATOM   1271  CA  ASN B 153      21.781   5.221  70.367  1.00126.19           C  
ATOM   1276  C   ASN B 153      22.429   4.313  71.373  1.00126.19           C  
ATOM   1277  O   ASN B 153      23.540   4.541  71.851  1.00126.19           O  
ATOM   1272  CB  ASN B 153      22.798   5.693  69.296  1.00126.19           C  
ATOM   1273  CG  ASN B 153      23.992   6.402  69.909  1.00126.19           C  
ATOM   1275  ND2 ASN B 153      25.170   6.289  69.236  1.00126.19           N  
ATOM   1274  OD1 ASN B 153      23.888   7.023  70.963  1.00126.19           O  
ATOM   1278  N   LEU B 154      21.711   3.228  71.720  1.00 92.50           N  
ATOM   1279  CA  LEU B 154      22.166   2.299  72.711  1.00 92.50           C  
ATOM   1284  C   LEU B 154      22.307   0.998  71.982  1.00 92.50           C  
ATOM   1285  O   LEU B 154      21.767   0.864  70.888  1.00 92.50           O  
ATOM   1280  CB  LEU B 154      21.148   2.149  73.861  1.00 92.50           C  
ATOM   1281  CG  LEU B 154      21.658   1.375  75.089  1.00 92.50           C  
ATOM   1282  CD1 LEU B 154      22.884   2.079  75.690  1.00 92.50           C  
ATOM   1283  CD2 LEU B 154      20.544   1.157  76.127  1.00 92.50           C  
ATOM   1286  N   PRO B 155      22.968   0.013  72.523  1.00103.27           N  
ATOM   1287  CA  PRO B 155      23.221  -1.176  71.765  1.00103.27           C  
ATOM   1291  C   PRO B 155      22.044  -1.859  71.141  1.00103.27           C  
ATOM   1292  O   PRO B 155      22.212  -2.387  70.048  1.00103.27           O  
ATOM   1289  CB  PRO B 155      24.087  -2.049  72.665  1.00103.27           C  
ATOM   1290  CG  PRO B 155      24.892  -1.016  73.480  1.00103.27           C  
ATOM   1288  CD  PRO B 155      23.985   0.228  73.539  1.00103.27           C  
ATOM   1293  N   GLU B 156      20.849  -1.843  71.751  1.00140.87           N  
ATOM   1294  CA  GLU B 156      19.761  -2.588  71.177  1.00140.87           C  
ATOM   1300  C   GLU B 156      19.455  -2.036  69.808  1.00140.87           C  
ATOM   1301  O   GLU B 156      19.212  -2.796  68.873  1.00140.87           O  
ATOM   1295  CB  GLU B 156      18.473  -2.504  72.021  1.00140.87           C  
ATOM   1296  CG  GLU B 156      18.636  -2.814  73.522  1.00140.87           C  
ATOM   1297  CD  GLU B 156      19.438  -4.089  73.776  1.00140.87           C  
ATOM   1298  OE1 GLU B 156      20.552  -4.244  73.206  1.00140.87           O  
ATOM   1299  OE2 GLU B 156      18.939  -4.927  74.571  1.00140.87           O1-
ATOM   1302  N   VAL B 157      19.462  -0.696  69.649  1.00106.06           N  
ATOM   1303  CA  VAL B 157      19.117  -0.075  68.397  1.00106.06           C  
ATOM   1307  C   VAL B 157      20.153  -0.402  67.383  1.00106.06           C  
ATOM   1308  O   VAL B 157      19.850  -0.623  66.212  1.00106.06           O  
ATOM   1304  CB  VAL B 157      19.018   1.426  68.481  1.00106.06           C  
ATOM   1305  CG1 VAL B 157      20.404   2.009  68.804  1.00106.06           C  
ATOM   1306  CG2 VAL B 157      18.430   1.947  67.157  1.00106.06           C  
ATOM   1309  N   LYS B 158      21.423  -0.439  67.818  1.00 67.63           N  
ATOM   1310  CA  LYS B 158      22.480  -0.676  66.891  1.00 67.63           C  
ATOM   1316  C   LYS B 158      22.319  -2.045  66.310  1.00 67.63           C  
ATOM   1317  O   LYS B 158      22.708  -2.280  65.168  1.00 67.63           O  
ATOM   1311  CB  LYS B 158      23.881  -0.445  67.481  1.00 67.63           C  
ATOM   1312  CG  LYS B 158      24.149   1.062  67.603  1.00 67.63           C  
ATOM   1313  CD  LYS B 158      25.445   1.461  68.306  1.00 67.63           C  
ATOM   1314  CE  LYS B 158      25.711   2.967  68.231  1.00 67.63           C  
ATOM   1315  NZ  LYS B 158      26.975   3.299  68.923  1.00 67.63           N1+
ATOM   1318  N   HIS B 159      21.755  -2.989  67.087  1.00 51.70           N  
ATOM   1319  CA  HIS B 159      21.489  -4.313  66.596  1.00 51.70           C  
ATOM   1326  C   HIS B 159      20.449  -4.234  65.517  1.00 51.70           C  
ATOM   1327  O   HIS B 159      20.511  -4.970  64.533  1.00 51.70           O  
ATOM   1322  CB  HIS B 159      20.968  -5.268  67.688  1.00 51.70           C  
ATOM   1321  CG  HIS B 159      22.018  -5.622  68.702  1.00 51.70           C  
ATOM   1324  CD2 HIS B 159      22.214  -5.166  69.970  1.00 51.70           C  
ATOM   1320  ND1 HIS B 159      23.024  -6.534  68.473  1.00 51.70           N  
ATOM   1325  CE1 HIS B 159      23.775  -6.582  69.603  1.00 51.70           C  
ATOM   1323  NE2 HIS B 159      23.322  -5.768  70.540  1.00 51.70           N  
ATOM   1328  N   LYS B 160      19.438  -3.357  65.688  1.00 99.68           N  
ATOM   1329  CA  LYS B 160      18.415  -3.228  64.688  1.00 99.68           C  
ATOM   1335  C   LYS B 160      19.042  -2.686  63.449  1.00 99.68           C  
ATOM   1336  O   LYS B 160      18.745  -3.128  62.340  1.00 99.68           O  
ATOM   1330  CB  LYS B 160      17.276  -2.266  65.064  1.00 99.68           C  
ATOM   1331  CG  LYS B 160      16.367  -2.789  66.174  1.00 99.68           C  
ATOM   1332  CD  LYS B 160      15.286  -1.789  66.586  1.00 99.68           C  
ATOM   1333  CE  LYS B 160      14.091  -1.780  65.631  1.00 99.68           C  
ATOM   1334  NZ  LYS B 160      13.050  -0.853  66.126  1.00 99.68           N1+
ATOM   1337  N   ALA B 161      19.954  -1.715  63.620  1.00 31.78           N  
ATOM   1338  CA  ALA B 161      20.588  -1.081  62.502  1.00 31.78           C  
ATOM   1340  C   ALA B 161      21.349  -2.115  61.734  1.00 31.78           C  
ATOM   1341  O   ALA B 161      21.382  -2.080  60.506  1.00 31.78           O  
ATOM   1339  CB  ALA B 161      21.584   0.011  62.924  1.00 31.78           C  
ATOM   1342  N   ALA B 162      21.987  -3.059  62.448  1.00 27.19           N  
ATOM   1343  CA  ALA B 162      22.801  -4.076  61.843  1.00 27.19           C  
ATOM   1345  C   ALA B 162      21.971  -4.959  60.961  1.00 27.19           C  
ATOM   1346  O   ALA B 162      22.406  -5.343  59.877  1.00 27.19           O  
ATOM   1344  CB  ALA B 162      23.485  -4.979  62.882  1.00 27.19           C  
ATOM   1347  N   PHE B 163      20.746  -5.299  61.400  1.00114.65           N  
ATOM   1348  CA  PHE B 163      19.888  -6.196  60.676  1.00114.65           C  
ATOM   1356  C   PHE B 163      19.655  -5.634  59.312  1.00114.65           C  
ATOM   1357  O   PHE B 163      19.870  -6.308  58.305  1.00114.65           O  
ATOM   1349  CB  PHE B 163      18.532  -6.319  61.399  1.00114.65           C  
ATOM   1350  CG  PHE B 163      17.589  -7.195  60.649  1.00114.65           C  
ATOM   1351  CD1 PHE B 163      16.797  -6.672  59.652  1.00114.65           C  
ATOM   1352  CD2 PHE B 163      17.483  -8.532  60.954  1.00114.65           C  
ATOM   1353  CE1 PHE B 163      15.916  -7.471  58.962  1.00114.65           C  
ATOM   1354  CE2 PHE B 163      16.605  -9.336  60.267  1.00114.65           C  
ATOM   1355  CZ  PHE B 163      15.822  -8.808  59.269  1.00114.65           C  
ATOM   1358  N   ILE B 164      19.247  -4.358  59.240  1.00131.88           N  
ATOM   1359  CA  ILE B 164      19.027  -3.764  57.957  1.00131.88           C  
ATOM   1364  C   ILE B 164      20.323  -3.744  57.232  1.00131.88           C  
ATOM   1365  O   ILE B 164      20.368  -3.842  56.007  1.00131.88           O  
ATOM   1360  CB  ILE B 164      18.380  -2.403  57.990  1.00131.88           C  
ATOM   1361  CG1 ILE B 164      19.175  -1.374  58.800  1.00131.88           C  
ATOM   1362  CG2 ILE B 164      16.934  -2.594  58.463  1.00131.88           C  
ATOM   1363  CD1 ILE B 164      18.547   0.018  58.729  1.00131.88           C  
ATOM   1366  N   GLU B 165      21.424  -3.591  57.976  1.00 87.20           N  
ATOM   1367  CA  GLU B 165      22.710  -3.571  57.361  1.00 87.20           C  
ATOM   1373  C   GLU B 165      22.973  -4.898  56.699  1.00 87.20           C  
ATOM   1374  O   GLU B 165      23.630  -4.942  55.663  1.00 87.20           O  
ATOM   1368  CB  GLU B 165      23.824  -3.269  58.380  1.00 87.20           C  
ATOM   1369  CG  GLU B 165      25.215  -3.091  57.771  1.00 87.20           C  
ATOM   1370  CD  GLU B 165      25.895  -4.449  57.785  1.00 87.20           C  
ATOM   1371  OE1 GLU B 165      25.326  -5.386  58.406  1.00 87.20           O  
ATOM   1372  OE2 GLU B 165      26.997  -4.566  57.185  1.00 87.20           O1-
ATOM   1375  N   ARG B 166      22.551  -6.035  57.298  1.00212.04           N  
ATOM   1376  CA  ARG B 166      22.867  -7.285  56.657  1.00212.04           C  
ATOM   1384  C   ARG B 166      22.102  -7.605  55.395  1.00212.04           C  
ATOM   1385  O   ARG B 166      22.707  -7.815  54.346  1.00212.04           O  
ATOM   1377  CB  ARG B 166      22.780  -8.497  57.596  1.00212.04           C  
ATOM   1378  CG  ARG B 166      21.418  -8.724  58.242  1.00212.04           C  
ATOM   1379  CD  ARG B 166      21.413  -9.971  59.122  1.00212.04           C  
ATOM   1380  NE  ARG B 166      22.402  -9.765  60.219  1.00212.04           N  
ATOM   1381  CZ  ARG B 166      22.020  -9.181  61.391  1.00212.04           C  
ATOM   1382  NH1 ARG B 166      20.726  -8.788  61.574  1.00212.04           N1+
ATOM   1383  NH2 ARG B 166      22.935  -9.000  62.387  1.00212.04           N  
ATOM   1386  N   TRP B 167      20.754  -7.691  55.460  1.00120.73           N  
ATOM   1387  CA  TRP B 167      19.971  -8.100  54.318  1.00120.73           C  
ATOM   1398  C   TRP B 167      19.727  -7.016  53.304  1.00120.73           C  
ATOM   1399  O   TRP B 167      19.820  -7.254  52.100  1.00120.73           O  
ATOM   1388  CB  TRP B 167      18.612  -8.670  54.744  1.00120.73           C  
ATOM   1389  CG  TRP B 167      18.782  -9.858  55.658  1.00120.73           C  
ATOM   1391  CD1 TRP B 167      18.647  -9.922  57.013  1.00120.73           C  
ATOM   1390  CD2 TRP B 167      19.196 -11.165  55.229  1.00120.73           C  
ATOM   1393  CE2 TRP B 167      19.292 -11.960  56.371  1.00120.73           C  
ATOM   1394  CE3 TRP B 167      19.482 -11.659  53.989  1.00120.73           C  
ATOM   1392  NE1 TRP B 167      18.952 -11.185  57.458  1.00120.73           N  
ATOM   1395  CZ2 TRP B 167      19.678 -13.268  56.290  1.00120.73           C  
ATOM   1396  CZ3 TRP B 167      19.863 -12.980  53.910  1.00120.73           C  
ATOM   1397  CH2 TRP B 167      19.959 -13.768  55.038  1.00120.73           C  
ATOM   1400  N   ILE B 168      19.283  -5.830  53.768  1.00 77.49           N  
ATOM   1401  CA  ILE B 168      18.925  -4.755  52.880  1.00 77.49           C  
ATOM   1406  C   ILE B 168      20.085  -3.997  52.293  1.00 77.49           C  
ATOM   1407  O   ILE B 168      20.215  -3.899  51.074  1.00 77.49           O  
ATOM   1402  CB  ILE B 168      18.048  -3.738  53.553  1.00 77.49           C  
ATOM   1403  CG1 ILE B 168      16.747  -4.390  54.050  1.00 77.49           C  
ATOM   1404  CG2 ILE B 168      17.806  -2.590  52.561  1.00 77.49           C  
ATOM   1405  CD1 ILE B 168      15.936  -3.484  54.974  1.00 77.49           C  
ATOM   1408  N   SER B 169      20.964  -3.440  53.156  1.00 96.01           N  
ATOM   1409  CA  SER B 169      22.024  -2.570  52.713  1.00 96.01           C  
ATOM   1412  C   SER B 169      23.128  -3.319  52.035  1.00 96.01           C  
ATOM   1413  O   SER B 169      23.726  -2.816  51.084  1.00 96.01           O  
ATOM   1410  CB  SER B 169      22.633  -1.720  53.846  1.00 96.01           C  
ATOM   1411  OG  SER B 169      23.236  -2.542  54.829  1.00 96.01           O  
ATOM   1414  N   ASN B 170      23.414  -4.548  52.496  1.00 54.00           N  
ATOM   1415  CA  ASN B 170      24.499  -5.325  51.964  1.00 54.00           C  
ATOM   1420  C   ASN B 170      24.330  -5.425  50.484  1.00 54.00           C  
ATOM   1421  O   ASN B 170      23.233  -5.662  49.983  1.00 54.00           O  
ATOM   1416  CB  ASN B 170      24.537  -6.763  52.516  1.00 54.00           C  
ATOM   1417  CG  ASN B 170      25.714  -7.510  51.898  1.00 54.00           C  
ATOM   1419  ND2 ASN B 170      25.667  -8.868  51.950  1.00 54.00           N  
ATOM   1418  OD1 ASN B 170      26.644  -6.903  51.369  1.00 54.00           O  
ATOM   1422  N   ASP B 171      25.442  -5.229  49.748  1.00 34.52           N  
ATOM   1423  CA  ASP B 171      25.416  -5.281  48.319  1.00 34.52           C  
ATOM   1428  C   ASP B 171      25.042  -6.669  47.913  1.00 34.52           C  
ATOM   1429  O   ASP B 171      24.191  -6.863  47.047  1.00 34.52           O  
ATOM   1424  CB  ASP B 171      26.791  -4.961  47.703  1.00 34.52           C  
ATOM   1425  CG  ASP B 171      26.653  -4.782  46.196  1.00 34.52           C  
ATOM   1426  OD1 ASP B 171      25.908  -5.571  45.556  1.00 34.52           O  
ATOM   1427  OD2 ASP B 171      27.296  -3.838  45.664  1.00 34.52           O1-
ATOM   1430  N   ASP B 172      25.648  -7.680  48.562  1.00 52.56           N  
ATOM   1431  CA  ASP B 172      25.379  -9.031  48.173  1.00 52.56           C  
ATOM   1436  C   ASP B 172      24.055  -9.422  48.736  1.00 52.56           C  
ATOM   1437  O   ASP B 172      23.980 -10.147  49.728  1.00 52.56           O  
ATOM   1432  CB  ASP B 172      26.429 -10.024  48.700  1.00 52.56           C  
ATOM   1433  CG  ASP B 172      26.194 -11.378  48.046  1.00 52.56           C  
ATOM   1434  OD1 ASP B 172      25.160 -11.528  47.342  1.00 52.56           O  
ATOM   1435  OD2 ASP B 172      27.046 -12.282  48.249  1.00 52.56           O1-
ATOM   1438  N   SER B 173      22.965  -8.950  48.097  1.00 37.89           N  
ATOM   1439  CA  SER B 173      21.644  -9.277  48.549  1.00 37.89           C  
ATOM   1442  C   SER B 173      20.755  -9.363  47.344  1.00 37.89           C  
ATOM   1443  O   SER B 173      21.059  -8.804  46.292  1.00 37.89           O  
ATOM   1440  CB  SER B 173      21.049  -8.215  49.489  1.00 37.89           C  
ATOM   1441  OG  SER B 173      20.938  -6.974  48.808  1.00 37.89           O  
ATOM   1444  N   LEU B 174      19.624 -10.091  47.475  1.00 62.53           N  
ATOM   1445  CA  LEU B 174      18.690 -10.247  46.395  1.00 62.53           C  
ATOM   1450  C   LEU B 174      17.423  -9.521  46.753  1.00 62.53           C  
ATOM   1451  O   LEU B 174      17.102  -9.336  47.925  1.00 62.53           O  
ATOM   1446  CB  LEU B 174      18.311 -11.712  46.112  1.00 62.53           C  
ATOM   1447  CG  LEU B 174      19.473 -12.569  45.570  1.00 62.53           C  
ATOM   1448  CD1 LEU B 174      19.020 -14.016  45.312  1.00 62.53           C  
ATOM   1449  CD2 LEU B 174      20.118 -11.927  44.331  1.00 62.53           C  
ATOM   1452  N   TYR B 175      16.652  -9.125  45.721  1.00 78.66           N  
ATOM   1453  CA  TYR B 175      15.448  -8.347  45.845  1.00 78.66           C  
ATOM   1462  C   TYR B 175      14.458  -9.069  46.700  1.00 78.66           C  
ATOM   1463  O   TYR B 175      13.873  -8.487  47.612  1.00 78.66           O  
ATOM   1454  CB  TYR B 175      14.816  -8.123  44.453  1.00 78.66           C  
ATOM   1455  CG  TYR B 175      13.506  -7.412  44.532  1.00 78.66           C  
ATOM   1456  CD1 TYR B 175      13.442  -6.069  44.825  1.00 78.66           C  
ATOM   1457  CD2 TYR B 175      12.332  -8.084  44.271  1.00 78.66           C  
ATOM   1458  CE1 TYR B 175      12.231  -5.417  44.879  1.00 78.66           C  
ATOM   1459  CE2 TYR B 175      11.118  -7.439  44.323  1.00 78.66           C  
ATOM   1460  CZ  TYR B 175      11.067  -6.102  44.630  1.00 78.66           C  
ATOM   1461  OH  TYR B 175       9.823  -5.437  44.684  1.00 78.66           O  
ATOM   1464  N   ALA B 176      14.263 -10.374  46.453  1.00 34.47           N  
ATOM   1465  CA  ALA B 176      13.295 -11.107  47.213  1.00 34.47           C  
ATOM   1467  C   ALA B 176      13.705 -11.057  48.649  1.00 34.47           C  
ATOM   1468  O   ALA B 176      12.864 -10.902  49.533  1.00 34.47           O  
ATOM   1466  CB  ALA B 176      13.216 -12.585  46.799  1.00 34.47           C  
ATOM   1469  N   GLU B 177      15.018 -11.185  48.915  1.00 64.43           N  
ATOM   1470  CA  GLU B 177      15.503 -11.204  50.265  1.00 64.43           C  
ATOM   1476  C   GLU B 177      15.230  -9.890  50.930  1.00 64.43           C  
ATOM   1477  O   GLU B 177      14.661  -9.842  52.019  1.00 64.43           O  
ATOM   1471  CB  GLU B 177      17.016 -11.467  50.329  1.00 64.43           C  
ATOM   1472  CG  GLU B 177      17.384 -12.875  49.861  1.00 64.43           C  
ATOM   1473  CD  GLU B 177      18.899 -13.018  49.863  1.00 64.43           C  
ATOM   1474  OE1 GLU B 177      19.597 -11.981  50.025  1.00 64.43           O  
ATOM   1475  OE2 GLU B 177      19.379 -14.171  49.698  1.00 64.43           O1-
ATOM   1478  N   ARG B 178      15.560  -8.779  50.250  1.00 50.54           N  
ATOM   1479  CA  ARG B 178      15.410  -7.483  50.845  1.00 50.54           C  
ATOM   1487  C   ARG B 178      13.965  -7.294  51.176  1.00 50.54           C  
ATOM   1488  O   ARG B 178      13.630  -6.630  52.156  1.00 50.54           O  
ATOM   1480  CB  ARG B 178      15.848  -6.338  49.918  1.00 50.54           C  
ATOM   1481  CG  ARG B 178      17.351  -6.344  49.639  1.00 50.54           C  
ATOM   1482  CD  ARG B 178      17.828  -5.158  48.799  1.00 50.54           C  
ATOM   1483  NE  ARG B 178      17.238  -5.304  47.440  1.00 50.54           N  
ATOM   1484  CZ  ARG B 178      17.888  -6.044  46.497  1.00 50.54           C  
ATOM   1485  NH1 ARG B 178      19.049  -6.690  46.813  1.00 50.54           N1+
ATOM   1486  NH2 ARG B 178      17.377  -6.141  45.235  1.00 50.54           N  
ATOM   1489  N   LEU B 179      13.060  -7.845  50.349  1.00110.68           N  
ATOM   1490  CA  LEU B 179      11.662  -7.703  50.645  1.00110.68           C  
ATOM   1495  C   LEU B 179      11.322  -8.370  51.942  1.00110.68           C  
ATOM   1496  O   LEU B 179      10.653  -7.778  52.784  1.00110.68           O  
ATOM   1491  CB  LEU B 179      10.734  -8.274  49.560  1.00110.68           C  
ATOM   1492  CG  LEU B 179      10.456  -7.290  48.410  1.00110.68           C  
ATOM   1493  CD1 LEU B 179      11.751  -6.756  47.787  1.00110.68           C  
ATOM   1494  CD2 LEU B 179       9.513  -7.910  47.368  1.00110.68           C  
ATOM   1497  N   VAL B 180      11.801  -9.607  52.160  1.00 36.78           N  
ATOM   1498  CA  VAL B 180      11.453 -10.322  53.358  1.00 36.78           C  
ATOM   1502  C   VAL B 180      11.939  -9.543  54.543  1.00 36.78           C  
ATOM   1503  O   VAL B 180      11.239  -9.418  55.546  1.00 36.78           O  
ATOM   1499  CB  VAL B 180      12.101 -11.675  53.415  1.00 36.78           C  
ATOM   1500  CG1 VAL B 180      11.742 -12.336  54.756  1.00 36.78           C  
ATOM   1501  CG2 VAL B 180      11.667 -12.482  52.178  1.00 36.78           C  
ATOM   1504  N   ALA B 181      13.165  -8.997  54.457  1.00 31.66           N  
ATOM   1505  CA  ALA B 181      13.724  -8.262  55.557  1.00 31.66           C  
ATOM   1507  C   ALA B 181      12.886  -7.051  55.817  1.00 31.66           C  
ATOM   1508  O   ALA B 181      12.580  -6.724  56.962  1.00 31.66           O  
ATOM   1506  CB  ALA B 181      15.157  -7.775  55.281  1.00 31.66           C  
ATOM   1509  N   PHE B 182      12.450  -6.375  54.741  1.00 97.96           N  
ATOM   1510  CA  PHE B 182      11.721  -5.145  54.856  1.00 97.96           C  
ATOM   1518  C   PHE B 182      10.463  -5.409  55.626  1.00 97.96           C  
ATOM   1519  O   PHE B 182      10.082  -4.610  56.481  1.00 97.96           O  
ATOM   1511  CB  PHE B 182      11.414  -4.555  53.460  1.00 97.96           C  
ATOM   1512  CG  PHE B 182      10.799  -3.196  53.547  1.00 97.96           C  
ATOM   1513  CD1 PHE B 182      11.523  -2.125  54.025  1.00 97.96           C  
ATOM   1514  CD2 PHE B 182       9.493  -2.987  53.167  1.00 97.96           C  
ATOM   1515  CE1 PHE B 182      10.961  -0.871  54.106  1.00 97.96           C  
ATOM   1516  CE2 PHE B 182       8.927  -1.736  53.242  1.00 97.96           C  
ATOM   1517  CZ  PHE B 182       9.660  -0.671  53.710  1.00 97.96           C  
ATOM   1520  N   ALA B 183       9.793  -6.544  55.347  1.00 37.13           N  
ATOM   1521  CA  ALA B 183       8.581  -6.920  56.023  1.00 37.13           C  
ATOM   1523  C   ALA B 183       8.869  -7.145  57.474  1.00 37.13           C  
ATOM   1524  O   ALA B 183       8.059  -6.801  58.332  1.00 37.13           O  
ATOM   1522  CB  ALA B 183       7.974  -8.220  55.465  1.00 37.13           C  
ATOM   1525  N   ALA B 184      10.025  -7.751  57.797  1.00 36.44           N  
ATOM   1526  CA  ALA B 184      10.333  -8.006  59.174  1.00 36.44           C  
ATOM   1528  C   ALA B 184      10.400  -6.683  59.863  1.00 36.44           C  
ATOM   1529  O   ALA B 184       9.803  -6.486  60.919  1.00 36.44           O  
ATOM   1527  CB  ALA B 184      11.691  -8.701  59.357  1.00 36.44           C  
ATOM   1530  N   LYS B 185      11.090  -5.718  59.232  1.00103.01           N  
ATOM   1531  CA  LYS B 185      11.270  -4.417  59.797  1.00103.01           C  
ATOM   1537  C   LYS B 185       9.932  -3.760  59.932  1.00103.01           C  
ATOM   1538  O   LYS B 185       9.726  -2.948  60.831  1.00103.01           O  
ATOM   1532  CB  LYS B 185      12.164  -3.512  58.921  1.00103.01           C  
ATOM   1533  CG  LYS B 185      12.673  -2.266  59.647  1.00103.01           C  
ATOM   1534  CD  LYS B 185      13.780  -1.516  58.907  1.00103.01           C  
ATOM   1535  CE  LYS B 185      14.325  -0.344  59.721  1.00103.01           C  
ATOM   1536  NZ  LYS B 185      13.196   0.447  60.260  1.00103.01           N1+
ATOM   1539  N   GLU B 186       9.016  -3.999  58.976  1.00131.37           N  
ATOM   1540  CA  GLU B 186       7.728  -3.375  59.068  1.00131.37           C  
ATOM   1546  C   GLU B 186       6.783  -4.028  60.044  1.00131.37           C  
ATOM   1547  O   GLU B 186       6.175  -3.343  60.864  1.00131.37           O  
ATOM   1541  CB  GLU B 186       7.009  -3.312  57.711  1.00131.37           C  
ATOM   1542  CG  GLU B 186       5.863  -2.301  57.697  1.00131.37           C  
ATOM   1543  CD  GLU B 186       6.490  -0.914  57.768  1.00131.37           C  
ATOM   1544  OE1 GLU B 186       7.529  -0.703  57.087  1.00131.37           O  
ATOM   1545  OE2 GLU B 186       5.945  -0.051  58.506  1.00131.37           O1-
ATOM   1548  N   GLY B 187       6.535  -5.349  59.880  1.00 82.53           N  
ATOM   1549  CA  GLY B 187       5.632  -6.126  60.698  1.00 82.53           C  
ATOM   1550  C   GLY B 187       6.182  -6.684  61.978  1.00 82.53           C  
ATOM   1551  O   GLY B 187       5.538  -6.604  63.023  1.00 82.53           O  
ATOM   1552  N   ILE B 188       7.360  -7.341  61.916  1.00134.70           N  
ATOM   1553  CA  ILE B 188       7.829  -8.033  63.087  1.00134.70           C  
ATOM   1558  C   ILE B 188       8.270  -7.101  64.168  1.00134.70           C  
ATOM   1559  O   ILE B 188       7.710  -7.128  65.260  1.00134.70           O  
ATOM   1554  CB  ILE B 188       8.996  -8.947  62.841  1.00134.70           C  
ATOM   1555  CG1 ILE B 188       8.599 -10.122  61.941  1.00134.70           C  
ATOM   1556  CG2 ILE B 188       9.533  -9.396  64.210  1.00134.70           C  
ATOM   1557  CD1 ILE B 188       8.329  -9.713  60.502  1.00134.70           C  
ATOM   1560  N   PHE B 189       9.205  -6.180  63.854  1.00122.33           N  
ATOM   1561  CA  PHE B 189       9.882  -5.449  64.890  1.00122.33           C  
ATOM   1569  C   PHE B 189       8.972  -4.787  65.883  1.00122.33           C  
ATOM   1570  O   PHE B 189       8.763  -5.285  66.982  1.00122.33           O  
ATOM   1562  CB  PHE B 189      10.768  -4.318  64.340  1.00122.33           C  
ATOM   1563  CG  PHE B 189      12.056  -4.879  63.849  1.00122.33           C  
ATOM   1564  CD1 PHE B 189      12.154  -5.488  62.620  1.00122.33           C  
ATOM   1565  CD2 PHE B 189      13.179  -4.770  64.636  1.00122.33           C  
ATOM   1566  CE1 PHE B 189      13.362  -5.991  62.194  1.00122.33           C  
ATOM   1567  CE2 PHE B 189      14.387  -5.270  64.212  1.00122.33           C  
ATOM   1568  CZ  PHE B 189      14.479  -5.883  62.989  1.00122.33           C  
ATOM   1571  N   GLN B 190       8.283  -3.729  65.466  1.00134.72           N  
ATOM   1572  CA  GLN B 190       7.504  -2.875  66.313  1.00134.72           C  
ATOM   1578  C   GLN B 190       6.301  -3.572  66.869  1.00134.72           C  
ATOM   1579  O   GLN B 190       5.522  -2.965  67.601  1.00134.72           O  
ATOM   1573  CB  GLN B 190       7.100  -1.556  65.639  1.00134.72           C  
ATOM   1574  CG  GLN B 190       8.321  -0.655  65.443  1.00134.72           C  
ATOM   1575  CD  GLN B 190       7.873   0.669  64.853  1.00134.72           C  
ATOM   1577  NE2 GLN B 190       8.080   1.769  65.624  1.00134.72           N  
ATOM   1576  OE1 GLN B 190       7.364   0.725  63.736  1.00134.72           O  
ATOM   1580  N   ALA B 191       6.074  -4.839  66.484  1.00 77.33           N  
ATOM   1581  CA  ALA B 191       4.885  -5.549  66.866  1.00 77.33           C  
ATOM   1583  C   ALA B 191       4.732  -5.482  68.341  1.00 77.33           C  
ATOM   1584  O   ALA B 191       3.612  -5.418  68.847  1.00 77.33           O  
ATOM   1582  CB  ALA B 191       4.914  -7.041  66.485  1.00 77.33           C  
ATOM   1585  N   GLY B 192       5.848  -5.493  69.077  1.00 82.21           N  
ATOM   1586  CA  GLY B 192       5.695  -5.458  70.493  1.00 82.21           C  
ATOM   1587  C   GLY B 192       4.969  -4.204  70.880  1.00 82.21           C  
ATOM   1588  O   GLY B 192       4.069  -4.232  71.718  1.00 82.21           O  
ATOM   1589  N   ASN B 193       5.303  -3.071  70.237  1.00110.39           N  
ATOM   1590  CA  ASN B 193       4.725  -1.819  70.629  1.00110.39           C  
ATOM   1595  C   ASN B 193       3.222  -1.887  70.586  1.00110.39           C  
ATOM   1596  O   ASN B 193       2.551  -1.680  71.597  1.00110.39           O  
ATOM   1591  CB  ASN B 193       5.125  -0.671  69.679  1.00110.39           C  
ATOM   1592  CG  ASN B 193       6.646  -0.545  69.640  1.00110.39           C  
ATOM   1594  ND2 ASN B 193       7.148   0.614  69.136  1.00110.39           N  
ATOM   1593  OD1 ASN B 193       7.369  -1.455  70.045  1.00110.39           O  
ATOM   1597  N   TYR B 194       2.657  -2.253  69.424  1.00144.25           N  
ATOM   1598  CA  TYR B 194       1.235  -2.216  69.230  1.00144.25           C  
ATOM   1607  C   TYR B 194       0.582  -3.177  70.163  1.00144.25           C  
ATOM   1608  O   TYR B 194      -0.432  -2.868  70.784  1.00144.25           O  
ATOM   1599  CB  TYR B 194       0.811  -2.642  67.815  1.00144.25           C  
ATOM   1600  CG  TYR B 194       1.546  -1.789  66.845  1.00144.25           C  
ATOM   1601  CD1 TYR B 194       1.124  -0.510  66.567  1.00144.25           C  
ATOM   1602  CD2 TYR B 194       2.677  -2.271  66.230  1.00144.25           C  
ATOM   1603  CE1 TYR B 194       1.817   0.269  65.674  1.00144.25           C  
ATOM   1604  CE2 TYR B 194       3.373  -1.497  65.335  1.00144.25           C  
ATOM   1605  CZ  TYR B 194       2.940  -0.224  65.057  1.00144.25           C  
ATOM   1606  OH  TYR B 194       3.646   0.580  64.140  1.00144.25           O  
ATOM   1609  N   ALA B 195       1.176  -4.369  70.311  1.00 71.37           N  
ATOM   1610  CA  ALA B 195       0.567  -5.395  71.101  1.00 71.37           C  
ATOM   1612  C   ALA B 195       0.382  -4.862  72.481  1.00 71.37           C  
ATOM   1613  O   ALA B 195      -0.603  -5.164  73.151  1.00 71.37           O  
ATOM   1611  CB  ALA B 195       1.422  -6.672  71.187  1.00 71.37           C  
ATOM   1614  N   SER B 196       1.346  -4.069  72.967  1.00 72.62           N  
ATOM   1615  CA  SER B 196       1.214  -3.557  74.295  1.00 72.62           C  
ATOM   1618  C   SER B 196       0.110  -2.551  74.378  1.00 72.62           C  
ATOM   1619  O   SER B 196      -0.752  -2.636  75.251  1.00 72.62           O  
ATOM   1616  CB  SER B 196       2.504  -2.890  74.799  1.00 72.62           C  
ATOM   1617  OG  SER B 196       3.547  -3.851  74.869  1.00 72.62           O  
ATOM   1620  N   MET B 197       0.088  -1.592  73.436  1.00 79.40           N  
ATOM   1621  CA  MET B 197      -0.849  -0.505  73.460  1.00 79.40           C  
ATOM   1626  C   MET B 197      -2.227  -1.032  73.323  1.00 79.40           C  
ATOM   1627  O   MET B 197      -3.155  -0.478  73.907  1.00 79.40           O  
ATOM   1622  CB  MET B 197      -0.613   0.525  72.348  1.00 79.40           C  
ATOM   1623  CG  MET B 197       0.693   1.306  72.514  1.00 79.40           C  
ATOM   1624  SD  MET B 197       0.858   2.196  74.094  1.00 79.40           S  
ATOM   1625  CE  MET B 197       1.555   0.797  75.020  1.00 79.40           C  
ATOM   1628  N   PHE B 198      -2.407  -2.110  72.545  1.00123.67           N  
ATOM   1629  CA  PHE B 198      -3.726  -2.641  72.399  1.00123.67           C  
ATOM   1637  C   PHE B 198      -4.220  -3.040  73.747  1.00123.67           C  
ATOM   1638  O   PHE B 198      -5.402  -2.892  74.048  1.00123.67           O  
ATOM   1630  CB  PHE B 198      -3.837  -3.869  71.475  1.00123.67           C  
ATOM   1631  CG  PHE B 198      -3.862  -3.401  70.059  1.00123.67           C  
ATOM   1632  CD1 PHE B 198      -5.056  -3.022  69.488  1.00123.67           C  
ATOM   1633  CD2 PHE B 198      -2.713  -3.330  69.307  1.00123.67           C  
ATOM   1634  CE1 PHE B 198      -5.109  -2.584  68.186  1.00123.67           C  
ATOM   1635  CE2 PHE B 198      -2.761  -2.893  68.003  1.00123.67           C  
ATOM   1636  CZ  PHE B 198      -3.958  -2.521  67.439  1.00123.67           C  
ATOM   1639  N   TRP B 199      -3.345  -3.612  74.586  1.00 81.82           N  
ATOM   1640  CA  TRP B 199      -3.803  -4.017  75.882  1.00 81.82           C  
ATOM   1651  C   TRP B 199      -4.154  -2.833  76.736  1.00 81.82           C  
ATOM   1652  O   TRP B 199      -5.261  -2.739  77.263  1.00 81.82           O  
ATOM   1641  CB  TRP B 199      -2.781  -4.861  76.656  1.00 81.82           C  
ATOM   1642  CG  TRP B 199      -3.317  -5.313  77.990  1.00 81.82           C  
ATOM   1644  CD1 TRP B 199      -3.040  -4.867  79.249  1.00 81.82           C  
ATOM   1643  CD2 TRP B 199      -4.321  -6.327  78.127  1.00 81.82           C  
ATOM   1646  CE2 TRP B 199      -4.599  -6.452  79.488  1.00 81.82           C  
ATOM   1647  CE3 TRP B 199      -4.964  -7.086  77.192  1.00 81.82           C  
ATOM   1645  NE1 TRP B 199      -3.803  -5.552  80.166  1.00 81.82           N  
ATOM   1648  CZ2 TRP B 199      -5.529  -7.348  79.937  1.00 81.82           C  
ATOM   1649  CZ3 TRP B 199      -5.897  -7.991  77.645  1.00 81.82           C  
ATOM   1650  CH2 TRP B 199      -6.171  -8.118  78.991  1.00 81.82           C  
ATOM   1653  N   LEU B 200      -3.232  -1.858  76.844  1.00 81.26           N  
ATOM   1654  CA  LEU B 200      -3.391  -0.729  77.718  1.00 81.26           C  
ATOM   1659  C   LEU B 200      -4.608   0.033  77.304  1.00 81.26           C  
ATOM   1660  O   LEU B 200      -5.282   0.658  78.120  1.00 81.26           O  
ATOM   1655  CB  LEU B 200      -2.181   0.223  77.661  1.00 81.26           C  
ATOM   1656  CG  LEU B 200      -2.300   1.446  78.589  1.00 81.26           C  
ATOM   1657  CD1 LEU B 200      -2.388   1.026  80.066  1.00 81.26           C  
ATOM   1658  CD2 LEU B 200      -1.172   2.458  78.332  1.00 81.26           C  
ATOM   1661  N   THR B 201      -4.859   0.037  75.994  1.00185.35           N  
ATOM   1662  CA  THR B 201      -5.956   0.669  75.329  1.00185.35           C  
ATOM   1666  C   THR B 201      -7.214  -0.131  75.439  1.00185.35           C  
ATOM   1667  O   THR B 201      -8.215   0.238  74.838  1.00185.35           O  
ATOM   1663  CB  THR B 201      -5.712   0.945  73.882  1.00185.35           C  
ATOM   1665  CG2 THR B 201      -5.756  -0.356  73.080  1.00185.35           C  
ATOM   1664  OG1 THR B 201      -6.732   1.801  73.415  1.00185.35           O  
ATOM   1668  N   ASP B 202      -7.182  -1.327  76.048  1.00117.30           N  
ATOM   1669  CA  ASP B 202      -8.394  -2.097  76.124  1.00117.30           C  
ATOM   1674  C   ASP B 202      -9.358  -1.491  77.108  1.00117.30           C  
ATOM   1675  O   ASP B 202      -8.989  -1.084  78.207  1.00117.30           O  
ATOM   1670  CB  ASP B 202      -8.174  -3.547  76.581  1.00117.30           C  
ATOM   1671  CG  ASP B 202      -7.483  -4.297  75.461  1.00117.30           C  
ATOM   1672  OD1 ASP B 202      -7.792  -4.026  74.271  1.00117.30           O  
ATOM   1673  OD2 ASP B 202      -6.625  -5.155  75.791  1.00117.30           O1-
ATOM   1676  N   LYS B 203     -10.655  -1.518  76.740  1.00174.43           N  
ATOM   1677  CA  LYS B 203     -11.767  -1.068  77.539  1.00174.43           C  
ATOM   1683  C   LYS B 203     -11.755   0.358  78.026  1.00174.43           C  
ATOM   1684  O   LYS B 203     -11.413   0.634  79.174  1.00174.43           O  
ATOM   1678  CB  LYS B 203     -12.022  -1.958  78.763  1.00174.43           C  
ATOM   1679  CG  LYS B 203     -12.625  -3.310  78.391  1.00174.43           C  
ATOM   1680  CD  LYS B 203     -13.990  -3.172  77.719  1.00174.43           C  
ATOM   1681  CE  LYS B 203     -14.575  -4.494  77.223  1.00174.43           C  
ATOM   1682  NZ  LYS B 203     -14.025  -4.820  75.889  1.00174.43           N1+
ATOM   1685  N   LYS B 204     -12.095   1.300  77.118  1.00154.80           N  
ATOM   1686  CA  LYS B 204     -12.397   2.681  77.405  1.00154.80           C  
ATOM   1692  C   LYS B 204     -11.227   3.436  77.949  1.00154.80           C  
ATOM   1693  O   LYS B 204     -11.313   4.642  78.169  1.00154.80           O  
ATOM   1687  CB  LYS B 204     -13.549   2.816  78.415  1.00154.80           C  
ATOM   1688  CG  LYS B 204     -14.897   2.343  77.871  1.00154.80           C  
ATOM   1689  CD  LYS B 204     -15.402   3.181  76.699  1.00154.80           C  
ATOM   1690  CE  LYS B 204     -15.925   4.553  77.128  1.00154.80           C  
ATOM   1691  NZ  LYS B 204     -16.338   5.330  75.940  1.00154.80           N1+
ATOM   1694  N   ILE B 205     -10.072   2.781  78.111  1.00131.88           N  
ATOM   1695  CA  ILE B 205      -8.947   3.476  78.664  1.00131.88           C  
ATOM   1700  C   ILE B 205      -8.272   4.182  77.528  1.00131.88           C  
ATOM   1701  O   ILE B 205      -8.013   3.567  76.494  1.00131.88           O  
ATOM   1696  CB  ILE B 205      -7.924   2.542  79.246  1.00131.88           C  
ATOM   1697  CG1 ILE B 205      -8.576   1.600  80.273  1.00131.88           C  
ATOM   1698  CG2 ILE B 205      -6.771   3.386  79.813  1.00131.88           C  
ATOM   1699  CD1 ILE B 205      -9.329   2.320  81.387  1.00131.88           C  
ATOM   1702  N   MET B 206      -7.964   5.489  77.699  1.00 83.54           N  
ATOM   1703  CA  MET B 206      -7.262   6.258  76.702  1.00 83.54           C  
ATOM   1708  C   MET B 206      -7.790   6.037  75.318  1.00 83.54           C  
ATOM   1709  O   MET B 206      -7.206   5.292  74.534  1.00 83.54           O  
ATOM   1704  CB  MET B 206      -5.744   5.990  76.659  1.00 83.54           C  
ATOM   1705  CG  MET B 206      -4.995   6.429  77.918  1.00 83.54           C  
ATOM   1706  SD  MET B 206      -3.181   6.357  77.777  1.00 83.54           S  
ATOM   1707  CE  MET B 206      -3.086   4.559  77.518  1.00 83.54           C  
ATOM   1710  N   PRO B 207      -8.905   6.633  74.998  1.00 80.88           N  
ATOM   1711  CA  PRO B 207      -9.447   6.470  73.679  1.00 80.88           C  
ATOM   1715  C   PRO B 207      -8.574   7.032  72.596  1.00 80.88           C  
ATOM   1716  O   PRO B 207      -8.639   6.528  71.476  1.00 80.88           O  
ATOM   1713  CB  PRO B 207     -10.845   7.080  73.734  1.00 80.88           C  
ATOM   1714  CG  PRO B 207     -11.254   6.912  75.210  1.00 80.88           C  
ATOM   1712  CD  PRO B 207      -9.924   6.947  75.983  1.00 80.88           C  
ATOM   1717  N   GLY B 208      -7.789   8.094  72.877  1.00 52.05           N  
ATOM   1718  CA  GLY B 208      -6.994   8.688  71.831  1.00 52.05           C  
ATOM   1719  C   GLY B 208      -5.889   7.786  71.371  1.00 52.05           C  
ATOM   1720  O   GLY B 208      -5.800   7.435  70.195  1.00 52.05           O  
ATOM   1721  N   LEU B 209      -5.062   7.310  72.316  1.00 79.87           N  
ATOM   1722  CA  LEU B 209      -3.924   6.501  71.986  1.00 79.87           C  
ATOM   1727  C   LEU B 209      -4.461   5.307  71.276  1.00 79.87           C  
ATOM   1728  O   LEU B 209      -3.781   4.696  70.452  1.00 79.87           O  
ATOM   1723  CB  LEU B 209      -3.201   5.977  73.237  1.00 79.87           C  
ATOM   1724  CG  LEU B 209      -2.037   5.020  72.929  1.00 79.87           C  
ATOM   1725  CD1 LEU B 209      -0.909   5.729  72.164  1.00 79.87           C  
ATOM   1726  CD2 LEU B 209      -1.554   4.314  74.206  1.00 79.87           C  
ATOM   1729  N   ALA B 210      -5.703   4.928  71.629  1.00 57.44           N  
ATOM   1730  CA  ALA B 210      -6.337   3.782  71.048  1.00 57.44           C  
ATOM   1732  C   ALA B 210      -6.513   3.956  69.573  1.00 57.44           C  
ATOM   1733  O   ALA B 210      -6.133   3.085  68.792  1.00 57.44           O  
ATOM   1731  CB  ALA B 210      -7.768   3.590  71.571  1.00 57.44           C  
ATOM   1734  N   MET B 211      -7.096   5.094  69.155  1.00 97.21           N  
ATOM   1735  CA  MET B 211      -7.380   5.290  67.761  1.00 97.21           C  
ATOM   1740  C   MET B 211      -6.101   5.384  67.007  1.00 97.21           C  
ATOM   1741  O   MET B 211      -5.942   4.781  65.949  1.00 97.21           O  
ATOM   1736  CB  MET B 211      -8.130   6.598  67.480  1.00 97.21           C  
ATOM   1737  CG  MET B 211      -9.529   6.644  68.082  1.00 97.21           C  
ATOM   1738  SD  MET B 211     -10.363   8.245  67.890  1.00 97.21           S  
ATOM   1739  CE  MET B 211     -11.712   7.832  69.033  1.00 97.21           C  
ATOM   1742  N   ALA B 212      -5.142   6.144  67.561  1.00 33.65           N  
ATOM   1743  CA  ALA B 212      -3.904   6.357  66.876  1.00 33.65           C  
ATOM   1745  C   ALA B 212      -3.234   5.036  66.707  1.00 33.65           C  
ATOM   1746  O   ALA B 212      -2.655   4.753  65.659  1.00 33.65           O  
ATOM   1744  CB  ALA B 212      -2.942   7.276  67.648  1.00 33.65           C  
ATOM   1747  N   ASN B 213      -3.285   4.194  67.753  1.00 63.68           N  
ATOM   1748  CA  ASN B 213      -2.641   2.914  67.710  1.00 63.68           C  
ATOM   1753  C   ASN B 213      -3.320   2.024  66.718  1.00 63.68           C  
ATOM   1754  O   ASN B 213      -2.663   1.376  65.905  1.00 63.68           O  
ATOM   1749  CB  ASN B 213      -2.676   2.207  69.075  1.00 63.68           C  
ATOM   1750  CG  ASN B 213      -1.724   1.025  69.016  1.00 63.68           C  
ATOM   1752  ND2 ASN B 213      -2.291  -0.206  68.904  1.00 63.68           N  
ATOM   1751  OD1 ASN B 213      -0.508   1.191  69.079  1.00 63.68           O  
ATOM   1755  N   ARG B 214      -4.667   1.999  66.728  1.00 93.69           N  
ATOM   1756  CA  ARG B 214      -5.357   1.083  65.868  1.00 93.69           C  
ATOM   1764  C   ARG B 214      -4.996   1.391  64.450  1.00 93.69           C  
ATOM   1765  O   ARG B 214      -4.777   0.481  63.653  1.00 93.69           O  
ATOM   1757  CB  ARG B 214      -6.891   1.147  65.987  1.00 93.69           C  
ATOM   1758  CG  ARG B 214      -7.415   0.707  67.355  1.00 93.69           C  
ATOM   1759  CD  ARG B 214      -8.852   0.174  67.337  1.00 93.69           C  
ATOM   1760  NE  ARG B 214      -9.749   1.237  66.801  1.00 93.69           N  
ATOM   1761  CZ  ARG B 214     -10.319   2.150  67.641  1.00 93.69           C  
ATOM   1762  NH1 ARG B 214      -9.999   2.156  68.969  1.00 93.69           N1+
ATOM   1763  NH2 ARG B 214     -11.212   3.057  67.149  1.00 93.69           N  
ATOM   1766  N   ASN B 215      -4.924   2.689  64.105  1.00 61.66           N  
ATOM   1767  CA  ASN B 215      -4.658   3.102  62.756  1.00 61.66           C  
ATOM   1772  C   ASN B 215      -3.283   2.700  62.308  1.00 61.66           C  
ATOM   1773  O   ASN B 215      -3.119   2.081  61.259  1.00 61.66           O  
ATOM   1768  CB  ASN B 215      -4.724   4.633  62.588  1.00 61.66           C  
ATOM   1769  CG  ASN B 215      -6.145   5.110  62.858  1.00 61.66           C  
ATOM   1771  ND2 ASN B 215      -6.269   6.326  63.459  1.00 61.66           N  
ATOM   1770  OD1 ASN B 215      -7.117   4.426  62.544  1.00 61.66           O  
ATOM   1774  N   ILE B 216      -2.258   3.014  63.119  1.00 57.75           N  
ATOM   1775  CA  ILE B 216      -0.896   2.792  62.730  1.00 57.75           C  
ATOM   1780  C   ILE B 216      -0.700   1.329  62.503  1.00 57.75           C  
ATOM   1781  O   ILE B 216      -0.070   0.920  61.528  1.00 57.75           O  
ATOM   1776  CB  ILE B 216       0.063   3.241  63.790  1.00 57.75           C  
ATOM   1777  CG1 ILE B 216      -0.087   4.755  64.023  1.00 57.75           C  
ATOM   1778  CG2 ILE B 216       1.479   2.816  63.370  1.00 57.75           C  
ATOM   1779  CD1 ILE B 216       0.620   5.255  65.282  1.00 57.75           C  
ATOM   1782  N   CYS B 217      -1.252   0.496  63.400  1.00 37.91           N  
ATOM   1783  CA  CYS B 217      -1.090  -0.920  63.278  1.00 37.91           C  
ATOM   1786  C   CYS B 217      -1.735  -1.365  62.006  1.00 37.91           C  
ATOM   1787  O   CYS B 217      -1.206  -2.220  61.301  1.00 37.91           O  
ATOM   1784  CB  CYS B 217      -1.744  -1.697  64.432  1.00 37.91           C  
ATOM   1785  SG  CYS B 217      -1.508  -3.496  64.294  1.00 37.91           S  
ATOM   1788  N   ARG B 218      -2.908  -0.794  61.679  1.00 74.65           N  
ATOM   1789  CA  ARG B 218      -3.608  -1.195  60.493  1.00 74.65           C  
ATOM   1797  C   ARG B 218      -2.755  -0.892  59.301  1.00 74.65           C  
ATOM   1798  O   ARG B 218      -2.568  -1.737  58.427  1.00 74.65           O  
ATOM   1790  CB  ARG B 218      -4.922  -0.416  60.308  1.00 74.65           C  
ATOM   1791  CG  ARG B 218      -5.705  -0.803  59.052  1.00 74.65           C  
ATOM   1792  CD  ARG B 218      -6.995  -0.000  58.864  1.00 74.65           C  
ATOM   1793  NE  ARG B 218      -6.638   1.296  58.221  1.00 74.65           N  
ATOM   1794  CZ  ARG B 218      -6.357   2.401  58.975  1.00 74.65           C  
ATOM   1795  NH1 ARG B 218      -6.370   2.330  60.337  1.00 74.65           N1+
ATOM   1796  NH2 ARG B 218      -6.066   3.588  58.368  1.00 74.65           N  
ATOM   1799  N   ASP B 219      -2.205   0.334  59.245  1.00 51.70           N  
ATOM   1800  CA  ASP B 219      -1.423   0.767  58.124  1.00 51.70           C  
ATOM   1805  C   ASP B 219      -0.151  -0.018  58.056  1.00 51.70           C  
ATOM   1806  O   ASP B 219       0.260  -0.456  56.983  1.00 51.70           O  
ATOM   1801  CB  ASP B 219      -1.061   2.259  58.215  1.00 51.70           C  
ATOM   1802  CG  ASP B 219      -2.364   3.045  58.146  1.00 51.70           C  
ATOM   1803  OD1 ASP B 219      -3.444   2.397  58.099  1.00 51.70           O  
ATOM   1804  OD2 ASP B 219      -2.302   4.304  58.141  1.00 51.70           O1-
ATOM   1807  N   ARG B 220       0.494  -0.242  59.216  1.00156.51           N  
ATOM   1808  CA  ARG B 220       1.756  -0.920  59.251  1.00156.51           C  
ATOM   1816  C   ARG B 220       1.550  -2.303  58.732  1.00156.51           C  
ATOM   1817  O   ARG B 220       2.398  -2.842  58.023  1.00156.51           O  
ATOM   1809  CB  ARG B 220       2.348  -0.994  60.670  1.00156.51           C  
ATOM   1810  CG  ARG B 220       2.677   0.395  61.229  1.00156.51           C  
ATOM   1811  CD  ARG B 220       3.735   1.147  60.413  1.00156.51           C  
ATOM   1812  NE  ARG B 220       3.771   2.561  60.889  1.00156.51           N  
ATOM   1813  CZ  ARG B 220       4.562   2.920  61.942  1.00156.51           C  
ATOM   1814  NH1 ARG B 220       5.331   1.986  62.570  1.00156.51           N1+
ATOM   1815  NH2 ARG B 220       4.592   4.216  62.367  1.00156.51           N  
ATOM   1818  N   GLY B 221       0.405  -2.919  59.077  1.00 20.96           N  
ATOM   1819  CA  GLY B 221       0.139  -4.247  58.618  1.00 20.96           C  
ATOM   1820  C   GLY B 221       0.066  -4.225  57.126  1.00 20.96           C  
ATOM   1821  O   GLY B 221       0.611  -5.102  56.458  1.00 20.96           O  
ATOM   1822  N   ALA B 222      -0.616  -3.206  56.566  1.00 33.45           N  
ATOM   1823  CA  ALA B 222      -0.787  -3.104  55.147  1.00 33.45           C  
ATOM   1825  C   ALA B 222       0.553  -2.935  54.506  1.00 33.45           C  
ATOM   1826  O   ALA B 222       0.855  -3.576  53.501  1.00 33.45           O  
ATOM   1824  CB  ALA B 222      -1.643  -1.892  54.737  1.00 33.45           C  
ATOM   1827  N   TYR B 223       1.415  -2.089  55.096  1.00158.34           N  
ATOM   1828  CA  TYR B 223       2.690  -1.840  54.491  1.00158.34           C  
ATOM   1837  C   TYR B 223       3.448  -3.133  54.455  1.00158.34           C  
ATOM   1838  O   TYR B 223       4.200  -3.391  53.517  1.00158.34           O  
ATOM   1829  CB  TYR B 223       3.573  -0.817  55.229  1.00158.34           C  
ATOM   1830  CG  TYR B 223       2.832   0.474  55.320  1.00158.34           C  
ATOM   1831  CD1 TYR B 223       2.393   1.120  54.188  1.00158.34           C  
ATOM   1832  CD2 TYR B 223       2.530   1.015  56.549  1.00158.34           C  
ATOM   1833  CE1 TYR B 223       1.697   2.304  54.282  1.00158.34           C  
ATOM   1834  CE2 TYR B 223       1.838   2.198  56.651  1.00158.34           C  
ATOM   1835  CZ  TYR B 223       1.422   2.847  55.514  1.00158.34           C  
ATOM   1836  OH  TYR B 223       0.710   4.061  55.616  1.00158.34           O  
ATOM   1839  N   THR B 224       3.317  -3.961  55.511  1.00 37.60           N  
ATOM   1840  CA  THR B 224       4.002  -5.225  55.567  1.00 37.60           C  
ATOM   1844  C   THR B 224       3.469  -6.144  54.505  1.00 37.60           C  
ATOM   1845  O   THR B 224       4.230  -6.799  53.794  1.00 37.60           O  
ATOM   1841  CB  THR B 224       3.819  -5.921  56.885  1.00 37.60           C  
ATOM   1843  CG2 THR B 224       4.608  -7.240  56.861  1.00 37.60           C  
ATOM   1842  OG1 THR B 224       4.285  -5.100  57.946  1.00 37.60           O  
ATOM   1846  N   ASP B 225       2.132  -6.193  54.357  1.00 39.93           N  
ATOM   1847  CA  ASP B 225       1.485  -7.083  53.435  1.00 39.93           C  
ATOM   1852  C   ASP B 225       1.920  -6.748  52.045  1.00 39.93           C  
ATOM   1853  O   ASP B 225       2.127  -7.636  51.220  1.00 39.93           O  
ATOM   1848  CB  ASP B 225      -0.048  -6.968  53.474  1.00 39.93           C  
ATOM   1849  CG  ASP B 225      -0.537  -7.568  54.785  1.00 39.93           C  
ATOM   1850  OD1 ASP B 225       0.176  -8.449  55.335  1.00 39.93           O  
ATOM   1851  OD2 ASP B 225      -1.631  -7.152  55.252  1.00 39.93           O1-
ATOM   1854  N   PHE B 226       2.118  -5.449  51.765  1.00 67.73           N  
ATOM   1855  CA  PHE B 226       2.455  -5.007  50.446  1.00 67.73           C  
ATOM   1863  C   PHE B 226       3.701  -5.728  50.030  1.00 67.73           C  
ATOM   1864  O   PHE B 226       3.823  -6.140  48.878  1.00 67.73           O  
ATOM   1856  CB  PHE B 226       2.685  -3.482  50.397  1.00 67.73           C  
ATOM   1857  CG  PHE B 226       2.861  -3.048  48.982  1.00 67.73           C  
ATOM   1858  CD1 PHE B 226       1.793  -3.032  48.114  1.00 67.73           C  
ATOM   1859  CD2 PHE B 226       4.090  -2.626  48.530  1.00 67.73           C  
ATOM   1860  CE1 PHE B 226       1.954  -2.624  46.810  1.00 67.73           C  
ATOM   1861  CE2 PHE B 226       4.256  -2.217  47.227  1.00 67.73           C  
ATOM   1862  CZ  PHE B 226       3.187  -2.218  46.364  1.00 67.73           C  
ATOM   1865  N   SER B 227       4.671  -5.894  50.951  1.00 45.37           N  
ATOM   1866  CA  SER B 227       5.883  -6.592  50.621  1.00 45.37           C  
ATOM   1869  C   SER B 227       5.592  -8.045  50.386  1.00 45.37           C  
ATOM   1870  O   SER B 227       6.251  -8.686  49.567  1.00 45.37           O  
ATOM   1867  CB  SER B 227       6.954  -6.493  51.719  1.00 45.37           C  
ATOM   1868  OG  SER B 227       7.395  -5.149  51.839  1.00 45.37           O  
ATOM   1871  N   CYS B 228       4.619  -8.618  51.122  1.00 44.03           N  
ATOM   1872  CA  CYS B 228       4.268 -10.000  50.944  1.00 44.03           C  
ATOM   1875  C   CYS B 228       3.637 -10.147  49.594  1.00 44.03           C  
ATOM   1876  O   CYS B 228       3.790 -11.176  48.938  1.00 44.03           O  
ATOM   1873  CB  CYS B 228       3.294 -10.520  52.014  1.00 44.03           C  
ATOM   1874  SG  CYS B 228       4.072 -10.621  53.655  1.00 44.03           S  
ATOM   1877  N   LEU B 229       2.871  -9.122  49.168  1.00106.30           N  
ATOM   1878  CA  LEU B 229       2.216  -9.122  47.892  1.00106.30           C  
ATOM   1883  C   LEU B 229       3.234  -9.078  46.795  1.00106.30           C  
ATOM   1884  O   LEU B 229       3.103  -9.791  45.802  1.00106.30           O  
ATOM   1879  CB  LEU B 229       1.229  -7.944  47.736  1.00106.30           C  
ATOM   1880  CG  LEU B 229       0.479  -7.858  46.386  1.00106.30           C  
ATOM   1881  CD1 LEU B 229      -0.698  -6.884  46.486  1.00106.30           C  
ATOM   1882  CD2 LEU B 229       1.391  -7.424  45.227  1.00106.30           C  
ATOM   1885  N   LEU B 230       4.264  -8.219  46.927  1.00 57.19           N  
ATOM   1886  CA  LEU B 230       5.260  -8.121  45.898  1.00 57.19           C  
ATOM   1891  C   LEU B 230       5.995  -9.421  45.812  1.00 57.19           C  
ATOM   1892  O   LEU B 230       6.143  -9.993  44.736  1.00 57.19           O  
ATOM   1887  CB  LEU B 230       6.306  -7.027  46.171  1.00 57.19           C  
ATOM   1888  CG  LEU B 230       5.733  -5.601  46.100  1.00 57.19           C  
ATOM   1889  CD1 LEU B 230       6.824  -4.553  46.371  1.00 57.19           C  
ATOM   1890  CD2 LEU B 230       5.003  -5.358  44.768  1.00 57.19           C  
ATOM   1893  N   PHE B 231       6.403  -9.963  46.973  1.00 65.44           N  
ATOM   1894  CA  PHE B 231       7.189 -11.162  47.034  1.00 65.44           C  
ATOM   1902  C   PHE B 231       6.427 -12.244  46.333  1.00 65.44           C  
ATOM   1903  O   PHE B 231       6.985 -12.995  45.533  1.00 65.44           O  
ATOM   1895  CB  PHE B 231       7.417 -11.611  48.491  1.00 65.44           C  
ATOM   1896  CG  PHE B 231       8.295 -12.816  48.528  1.00 65.44           C  
ATOM   1897  CD1 PHE B 231       9.662 -12.684  48.448  1.00 65.44           C  
ATOM   1898  CD2 PHE B 231       7.758 -14.078  48.660  1.00 65.44           C  
ATOM   1899  CE1 PHE B 231      10.478 -13.788  48.489  1.00 65.44           C  
ATOM   1900  CE2 PHE B 231       8.570 -15.186  48.703  1.00 65.44           C  
ATOM   1901  CZ  PHE B 231       9.934 -15.044  48.616  1.00 65.44           C  
ATOM   1904  N   ALA B 232       5.107 -12.312  46.571  1.00 44.38           N  
ATOM   1905  CA  ALA B 232       4.301 -13.359  46.013  1.00 44.38           C  
ATOM   1907  C   ALA B 232       4.438 -13.329  44.520  1.00 44.38           C  
ATOM   1908  O   ALA B 232       4.443 -14.372  43.872  1.00 44.38           O  
ATOM   1906  CB  ALA B 232       2.807 -13.199  46.340  1.00 44.38           C  
ATOM   1909  N   HIS B 233       4.538 -12.125  43.938  1.00101.34           N  
ATOM   1910  CA  HIS B 233       4.634 -11.943  42.516  1.00101.34           C  
ATOM   1917  C   HIS B 233       5.950 -12.413  41.961  1.00101.34           C  
ATOM   1918  O   HIS B 233       6.059 -12.626  40.754  1.00101.34           O  
ATOM   1913  CB  HIS B 233       4.380 -10.494  42.074  1.00101.34           C  
ATOM   1912  CG  HIS B 233       2.957 -10.124  42.361  1.00101.34           C  
ATOM   1915  CD2 HIS B 233       2.411  -9.004  42.906  1.00101.34           C  
ATOM   1911  ND1 HIS B 233       1.900 -10.960  42.084  1.00101.34           N  
ATOM   1916  CE1 HIS B 233       0.775 -10.313  42.476  1.00101.34           C  
ATOM   1914  NE2 HIS B 233       1.034  -9.121  42.980  1.00101.34           N  
ATOM   1919  N   LEU B 234       7.005 -12.523  42.793  1.00125.85           N  
ATOM   1920  CA  LEU B 234       8.299 -12.920  42.297  1.00125.85           C  
ATOM   1925  C   LEU B 234       8.299 -14.327  41.779  1.00125.85           C  
ATOM   1926  O   LEU B 234       7.847 -15.265  42.435  1.00125.85           O  
ATOM   1921  CB  LEU B 234       9.429 -12.803  43.337  1.00125.85           C  
ATOM   1922  CG  LEU B 234       9.950 -11.367  43.530  1.00125.85           C  
ATOM   1923  CD1 LEU B 234       8.824 -10.396  43.906  1.00125.85           C  
ATOM   1924  CD2 LEU B 234      11.122 -11.334  44.525  1.00125.85           C  
ATOM   1927  N   ARG B 235       8.829 -14.482  40.546  1.00 74.66           N  
ATOM   1928  CA  ARG B 235       8.943 -15.728  39.842  1.00 74.66           C  
ATOM   1936  C   ARG B 235       9.934 -16.617  40.523  1.00 74.66           C  
ATOM   1937  O   ARG B 235       9.725 -17.826  40.620  1.00 74.66           O  
ATOM   1929  CB  ARG B 235       9.426 -15.533  38.397  1.00 74.66           C  
ATOM   1930  CG  ARG B 235       8.398 -14.832  37.509  1.00 74.66           C  
ATOM   1931  CD  ARG B 235       8.868 -14.629  36.069  1.00 74.66           C  
ATOM   1932  NE  ARG B 235       7.738 -14.018  35.318  1.00 74.66           N  
ATOM   1933  CZ  ARG B 235       7.986 -13.352  34.153  1.00 74.66           C  
ATOM   1934  NH1 ARG B 235       9.268 -13.237  33.698  1.00 74.66           N1+
ATOM   1935  NH2 ARG B 235       6.954 -12.802  33.449  1.00 74.66           N  
ATOM   1938  N   THR B 236      11.056 -16.044  40.998  1.00 51.48           N  
ATOM   1939  CA  THR B 236      12.065 -16.861  41.606  1.00 51.48           C  
ATOM   1943  C   THR B 236      12.148 -16.491  43.053  1.00 51.48           C  
ATOM   1944  O   THR B 236      12.574 -15.390  43.400  1.00 51.48           O  
ATOM   1940  CB  THR B 236      13.420 -16.634  41.007  1.00 51.48           C  
ATOM   1942  CG2 THR B 236      14.424 -17.599  41.659  1.00 51.48           C  
ATOM   1941  OG1 THR B 236      13.372 -16.861  39.606  1.00 51.48           O  
ATOM   1945  N   LYS B 237      11.734 -17.410  43.946  1.00115.92           N  
ATOM   1946  CA  LYS B 237      11.817 -17.114  45.344  1.00115.92           C  
ATOM   1952  C   LYS B 237      13.112 -17.654  45.859  1.00115.92           C  
ATOM   1953  O   LYS B 237      13.724 -18.532  45.254  1.00115.92           O  
ATOM   1947  CB  LYS B 237      10.648 -17.662  46.171  1.00115.92           C  
ATOM   1948  CG  LYS B 237       9.378 -16.852  45.913  1.00115.92           C  
ATOM   1949  CD  LYS B 237       8.109 -17.453  46.510  1.00115.92           C  
ATOM   1950  CE  LYS B 237       7.464 -18.517  45.623  1.00115.92           C  
ATOM   1951  NZ  LYS B 237       7.071 -17.923  44.324  1.00115.92           N1+
ATOM   1954  N   PRO B 238      13.559 -17.094  46.949  1.00 83.75           N  
ATOM   1955  CA  PRO B 238      14.791 -17.509  47.565  1.00 83.75           C  
ATOM   1959  C   PRO B 238      14.544 -18.760  48.346  1.00 83.75           C  
ATOM   1960  O   PRO B 238      13.386 -19.146  48.497  1.00 83.75           O  
ATOM   1957  CB  PRO B 238      15.263 -16.323  48.410  1.00 83.75           C  
ATOM   1958  CG  PRO B 238      14.018 -15.431  48.556  1.00 83.75           C  
ATOM   1956  CD  PRO B 238      13.219 -15.721  47.279  1.00 83.75           C  
ATOM   1961  N   ASN B 239      15.612 -19.411  48.848  1.00 62.82           N  
ATOM   1962  CA  ASN B 239      15.462 -20.654  49.551  1.00 62.82           C  
ATOM   1967  C   ASN B 239      14.674 -20.402  50.801  1.00 62.82           C  
ATOM   1968  O   ASN B 239      14.795 -19.359  51.439  1.00 62.82           O  
ATOM   1963  CB  ASN B 239      16.806 -21.299  49.938  1.00 62.82           C  
ATOM   1964  CG  ASN B 239      16.584 -22.788  50.179  1.00 62.82           C  
ATOM   1966  ND2 ASN B 239      16.616 -23.211  51.470  1.00 62.82           N  
ATOM   1965  OD1 ASN B 239      16.401 -23.557  49.235  1.00 62.82           O  
ATOM   1969  N   PRO B 240      13.858 -21.356  51.162  1.00 66.20           N  
ATOM   1970  CA  PRO B 240      13.007 -21.209  52.310  1.00 66.20           C  
ATOM   1974  C   PRO B 240      13.752 -21.045  53.597  1.00 66.20           C  
ATOM   1975  O   PRO B 240      13.191 -20.470  54.528  1.00 66.20           O  
ATOM   1972  CB  PRO B 240      12.068 -22.412  52.284  1.00 66.20           C  
ATOM   1973  CG  PRO B 240      11.961 -22.750  50.787  1.00 66.20           C  
ATOM   1971  CD  PRO B 240      13.298 -22.278  50.186  1.00 66.20           C  
ATOM   1976  N   LYS B 241      14.987 -21.569  53.691  1.00 39.86           N  
ATOM   1977  CA  LYS B 241      15.755 -21.474  54.903  1.00 39.86           C  
ATOM   1983  C   LYS B 241      16.140 -20.050  55.161  1.00 39.86           C  
ATOM   1984  O   LYS B 241      16.061 -19.574  56.292  1.00 39.86           O  
ATOM   1978  CB  LYS B 241      17.067 -22.275  54.853  1.00 39.86           C  
ATOM   1979  CG  LYS B 241      16.879 -23.790  54.766  1.00 39.86           C  
ATOM   1980  CD  LYS B 241      18.183 -24.538  54.484  1.00 39.86           C  
ATOM   1981  CE  LYS B 241      18.012 -26.054  54.408  1.00 39.86           C  
ATOM   1982  NZ  LYS B 241      19.328 -26.703  54.222  1.00 39.86           N1+
ATOM   1985  N   ILE B 242      16.548 -19.325  54.102  1.00 56.92           N  
ATOM   1986  CA  ILE B 242      17.034 -17.985  54.268  1.00 56.92           C  
ATOM   1991  C   ILE B 242      15.938 -17.162  54.860  1.00 56.92           C  
ATOM   1992  O   ILE B 242      16.184 -16.324  55.727  1.00 56.92           O  
ATOM   1987  CB  ILE B 242      17.421 -17.316  52.976  1.00 56.92           C  
ATOM   1988  CG1 ILE B 242      18.564 -18.072  52.280  1.00 56.92           C  
ATOM   1989  CG2 ILE B 242      17.762 -15.848  53.287  1.00 56.92           C  
ATOM   1990  CD1 ILE B 242      18.834 -17.579  50.857  1.00 56.92           C  
ATOM   1993  N   ILE B 243      14.690 -17.381  54.408  1.00 49.38           N  
ATOM   1994  CA  ILE B 243      13.617 -16.568  54.896  1.00 49.38           C  
ATOM   1999  C   ILE B 243      13.516 -16.751  56.378  1.00 49.38           C  
ATOM   2000  O   ILE B 243      13.550 -15.777  57.128  1.00 49.38           O  
ATOM   1995  CB  ILE B 243      12.302 -16.944  54.278  1.00 49.38           C  
ATOM   1996  CG1 ILE B 243      12.364 -16.730  52.755  1.00 49.38           C  
ATOM   1997  CG2 ILE B 243      11.191 -16.138  54.971  1.00 49.38           C  
ATOM   1998  CD1 ILE B 243      11.205 -17.371  51.991  1.00 49.38           C  
ATOM   2001  N   GLU B 244      13.476 -18.010  56.850  1.00 92.25           N  
ATOM   2002  CA  GLU B 244      13.370 -18.236  58.263  1.00 92.25           C  
ATOM   2008  C   GLU B 244      14.563 -17.618  58.902  1.00 92.25           C  
ATOM   2009  O   GLU B 244      14.498 -17.166  60.042  1.00 92.25           O  
ATOM   2003  CB  GLU B 244      13.385 -19.711  58.697  1.00 92.25           C  
ATOM   2004  CG  GLU B 244      12.043 -20.427  58.576  1.00 92.25           C  
ATOM   2005  CD  GLU B 244      12.203 -21.766  59.274  1.00 92.25           C  
ATOM   2006  OE1 GLU B 244      13.168 -22.499  58.928  1.00 92.25           O  
ATOM   2007  OE2 GLU B 244      11.374 -22.069  60.173  1.00 92.25           O1-
ATOM   2010  N   LYS B 245      15.701 -17.618  58.190  1.00 68.24           N  
ATOM   2011  CA  LYS B 245      16.908 -17.074  58.739  1.00 68.24           C  
ATOM   2017  C   LYS B 245      16.739 -15.604  58.993  1.00 68.24           C  
ATOM   2018  O   LYS B 245      17.209 -15.089  60.004  1.00 68.24           O  
ATOM   2012  CB  LYS B 245      18.117 -17.223  57.799  1.00 68.24           C  
ATOM   2013  CG  LYS B 245      18.560 -18.671  57.589  1.00 68.24           C  
ATOM   2014  CD  LYS B 245      19.552 -18.843  56.436  1.00 68.24           C  
ATOM   2015  CE  LYS B 245      20.914 -18.204  56.712  1.00 68.24           C  
ATOM   2016  NZ  LYS B 245      21.853 -18.501  55.606  1.00 68.24           N1+
ATOM   2019  N   ILE B 246      16.095 -14.882  58.058  1.00 57.18           N  
ATOM   2020  CA  ILE B 246      15.938 -13.458  58.171  1.00 57.18           C  
ATOM   2025  C   ILE B 246      14.995 -13.072  59.279  1.00 57.18           C  
ATOM   2026  O   ILE B 246      15.277 -12.145  60.036  1.00 57.18           O  
ATOM   2021  CB  ILE B 246      15.449 -12.842  56.893  1.00 57.18           C  
ATOM   2022  CG1 ILE B 246      16.451 -13.128  55.761  1.00 57.18           C  
ATOM   2023  CG2 ILE B 246      15.218 -11.342  57.139  1.00 57.18           C  
ATOM   2024  CD1 ILE B 246      15.922 -12.789  54.367  1.00 57.18           C  
ATOM   2027  N   ILE B 247      13.835 -13.751  59.394  1.00100.05           N  
ATOM   2028  CA  ILE B 247      12.858 -13.380  60.383  1.00100.05           C  
ATOM   2033  C   ILE B 247      13.345 -13.621  61.778  1.00100.05           C  
ATOM   2034  O   ILE B 247      13.207 -12.751  62.636  1.00100.05           O  
ATOM   2029  CB  ILE B 247      11.542 -14.085  60.227  1.00100.05           C  
ATOM   2030  CG1 ILE B 247      10.825 -13.605  58.951  1.00100.05           C  
ATOM   2031  CG2 ILE B 247      10.730 -13.853  61.514  1.00100.05           C  
ATOM   2032  CD1 ILE B 247      11.549 -13.973  57.657  1.00100.05           C  
ATOM   2035  N   THR B 248      13.972 -14.784  62.038  1.00126.65           N  
ATOM   2036  CA  THR B 248      14.331 -15.127  63.385  1.00126.65           C  
ATOM   2040  C   THR B 248      15.231 -14.066  63.941  1.00126.65           C  
ATOM   2041  O   THR B 248      15.053 -13.628  65.076  1.00126.65           O  
ATOM   2037  CB  THR B 248      15.002 -16.473  63.490  1.00126.65           C  
ATOM   2039  CG2 THR B 248      16.450 -16.384  62.979  1.00126.65           C  
ATOM   2038  OG1 THR B 248      14.993 -16.916  64.837  1.00126.65           O  
ATOM   2042  N   GLU B 249      16.188 -13.578  63.133  1.00 55.98           N  
ATOM   2043  CA  GLU B 249      17.136 -12.609  63.602  1.00 55.98           C  
ATOM   2049  C   GLU B 249      16.388 -11.396  64.066  1.00 55.98           C  
ATOM   2050  O   GLU B 249      16.721 -10.809  65.094  1.00 55.98           O  
ATOM   2044  CB  GLU B 249      18.089 -12.147  62.493  1.00 55.98           C  
ATOM   2045  CG  GLU B 249      18.998 -13.252  61.953  1.00 55.98           C  
ATOM   2046  CD  GLU B 249      19.850 -12.606  60.877  1.00 55.98           C  
ATOM   2047  OE1 GLU B 249      19.636 -11.389  60.641  1.00 55.98           O  
ATOM   2048  OE2 GLU B 249      20.712 -13.306  60.281  1.00 55.98           O1-
ATOM   2051  N   ALA B 250      15.359 -10.981  63.305  1.00 43.55           N  
ATOM   2052  CA  ALA B 250      14.551  -9.837  63.627  1.00 43.55           C  
ATOM   2054  C   ALA B 250      13.812 -10.112  64.895  1.00 43.55           C  
ATOM   2055  O   ALA B 250      13.555  -9.206  65.686  1.00 43.55           O  
ATOM   2053  CB  ALA B 250      13.505  -9.519  62.541  1.00 43.55           C  
ATOM   2056  N   VAL B 251      13.394 -11.375  65.090  1.00 46.12           N  
ATOM   2057  CA  VAL B 251      12.682 -11.748  66.275  1.00 46.12           C  
ATOM   2061  C   VAL B 251      13.603 -11.580  67.440  1.00 46.12           C  
ATOM   2062  O   VAL B 251      13.188 -11.121  68.502  1.00 46.12           O  
ATOM   2058  CB  VAL B 251      12.221 -13.177  66.242  1.00 46.12           C  
ATOM   2059  CG1 VAL B 251      11.609 -13.533  67.607  1.00 46.12           C  
ATOM   2060  CG2 VAL B 251      11.249 -13.339  65.059  1.00 46.12           C  
ATOM   2063  N   GLU B 252      14.883 -11.967  67.274  1.00 50.55           N  
ATOM   2064  CA  GLU B 252      15.835 -11.857  68.342  1.00 50.55           C  
ATOM   2070  C   GLU B 252      16.084 -10.407  68.632  1.00 50.55           C  
ATOM   2071  O   GLU B 252      16.142  -9.991  69.788  1.00 50.55           O  
ATOM   2065  CB  GLU B 252      17.182 -12.511  67.999  1.00 50.55           C  
ATOM   2066  CG  GLU B 252      17.076 -14.023  67.794  1.00 50.55           C  
ATOM   2067  CD  GLU B 252      18.464 -14.552  67.463  1.00 50.55           C  
ATOM   2068  OE1 GLU B 252      19.463 -13.883  67.837  1.00 50.55           O  
ATOM   2069  OE2 GLU B 252      18.542 -15.638  66.828  1.00 50.55           O1-
ATOM   2072  N   ILE B 253      16.224  -9.596  67.571  1.00120.03           N  
ATOM   2073  CA  ILE B 253      16.494  -8.190  67.688  1.00120.03           C  
ATOM   2078  C   ILE B 253      15.331  -7.550  68.374  1.00120.03           C  
ATOM   2079  O   ILE B 253      15.488  -6.597  69.134  1.00120.03           O  
ATOM   2074  CB  ILE B 253      16.599  -7.514  66.350  1.00120.03           C  
ATOM   2075  CG1 ILE B 253      17.705  -8.140  65.483  1.00120.03           C  
ATOM   2076  CG2 ILE B 253      16.803  -6.011  66.606  1.00120.03           C  
ATOM   2077  CD1 ILE B 253      19.115  -7.961  66.038  1.00120.03           C  
ATOM   2080  N   GLU B 254      14.112  -8.014  68.050  1.00127.06           N  
ATOM   2081  CA  GLU B 254      12.917  -7.442  68.606  1.00127.06           C  
ATOM   2087  C   GLU B 254      12.793  -7.705  70.069  1.00127.06           C  
ATOM   2088  O   GLU B 254      12.611  -6.777  70.857  1.00127.06           O  
ATOM   2082  CB  GLU B 254      11.636  -7.981  67.955  1.00127.06           C  
ATOM   2083  CG  GLU B 254      10.386  -7.697  68.790  1.00127.06           C  
ATOM   2084  CD  GLU B 254      10.310  -6.201  69.046  1.00127.06           C  
ATOM   2085  OE1 GLU B 254      10.944  -5.437  68.272  1.00127.06           O  
ATOM   2086  OE2 GLU B 254       9.618  -5.801  70.019  1.00127.06           O1-
ATOM   2089  N   LYS B 255      12.948  -8.980  70.467  1.00115.37           N  
ATOM   2090  CA  LYS B 255      12.715  -9.387  71.819  1.00115.37           C  
ATOM   2096  C   LYS B 255      13.665  -8.645  72.693  1.00115.37           C  
ATOM   2097  O   LYS B 255      13.315  -8.241  73.798  1.00115.37           O  
ATOM   2091  CB  LYS B 255      13.016 -10.876  72.059  1.00115.37           C  
ATOM   2092  CG  LYS B 255      12.199 -11.848  71.208  1.00115.37           C  
ATOM   2093  CD  LYS B 255      12.754 -13.273  71.248  1.00115.37           C  
ATOM   2094  CE  LYS B 255      14.236 -13.357  70.871  1.00115.37           C  
ATOM   2095  NZ  LYS B 255      14.768 -14.696  71.204  1.00115.37           N1+
ATOM   2098  N   GLU B 256      14.896  -8.428  72.207  1.00106.98           N  
ATOM   2099  CA  GLU B 256      15.912  -7.887  73.053  1.00106.98           C  
ATOM   2105  C   GLU B 256      15.490  -6.589  73.671  1.00106.98           C  
ATOM   2106  O   GLU B 256      15.242  -6.535  74.872  1.00106.98           O  
ATOM   2100  CB  GLU B 256      17.193  -7.619  72.251  1.00106.98           C  
ATOM   2101  CG  GLU B 256      18.390  -7.165  73.077  1.00106.98           C  
ATOM   2102  CD  GLU B 256      19.534  -6.962  72.097  1.00106.98           C  
ATOM   2103  OE1 GLU B 256      19.588  -5.873  71.465  1.00106.98           O  
ATOM   2104  OE2 GLU B 256      20.363  -7.899  71.962  1.00106.98           O1-
ATOM   2107  N   TYR B 257      15.314  -5.524  72.872  1.00115.50           N  
ATOM   2108  CA  TYR B 257      14.965  -4.246  73.422  1.00115.50           C  
ATOM   2117  C   TYR B 257      13.562  -4.228  73.923  1.00115.50           C  
ATOM   2118  O   TYR B 257      13.239  -3.488  74.852  1.00115.50           O  
ATOM   2109  CB  TYR B 257      15.224  -3.042  72.497  1.00115.50           C  
ATOM   2110  CG  TYR B 257      14.492  -3.171  71.210  1.00115.50           C  
ATOM   2111  CD1 TYR B 257      13.153  -2.873  71.127  1.00115.50           C  
ATOM   2112  CD2 TYR B 257      15.164  -3.570  70.078  1.00115.50           C  
ATOM   2113  CE1 TYR B 257      12.489  -2.981  69.927  1.00115.50           C  
ATOM   2114  CE2 TYR B 257      14.506  -3.679  68.878  1.00115.50           C  
ATOM   2115  CZ  TYR B 257      13.167  -3.384  68.803  1.00115.50           C  
ATOM   2116  OH  TYR B 257      12.489  -3.492  67.570  1.00115.50           O  
ATOM   2119  N   TYR B 258      12.684  -5.031  73.303  1.00110.94           N  
ATOM   2120  CA  TYR B 258      11.302  -5.038  73.675  1.00110.94           C  
ATOM   2129  C   TYR B 258      11.249  -5.331  75.139  1.00110.94           C  
ATOM   2130  O   TYR B 258      10.488  -4.682  75.852  1.00110.94           O  
ATOM   2121  CB  TYR B 258      10.524  -6.126  72.916  1.00110.94           C  
ATOM   2122  CG  TYR B 258       9.093  -6.106  73.330  1.00110.94           C  
ATOM   2123  CD1 TYR B 258       8.251  -5.093  72.927  1.00110.94           C  
ATOM   2124  CD2 TYR B 258       8.586  -7.128  74.099  1.00110.94           C  
ATOM   2125  CE1 TYR B 258       6.927  -5.087  73.302  1.00110.94           C  
ATOM   2126  CE2 TYR B 258       7.266  -7.123  74.473  1.00110.94           C  
ATOM   2127  CZ  TYR B 258       6.434  -6.106  74.079  1.00110.94           C  
ATOM   2128  OH  TYR B 258       5.079  -6.115  74.470  1.00110.94           O  
ATOM   2131  N   SER B 259      12.020  -6.343  75.598  1.00158.79           N  
ATOM   2132  CA  SER B 259      12.152  -6.740  76.977  1.00158.79           C  
ATOM   2135  C   SER B 259      13.270  -6.056  77.750  1.00158.79           C  
ATOM   2136  O   SER B 259      13.198  -6.013  78.976  1.00158.79           O  
ATOM   2133  CB  SER B 259      12.387  -8.250  77.122  1.00158.79           C  
ATOM   2134  OG  SER B 259      13.632  -8.606  76.539  1.00158.79           O  
ATOM   2137  N   ASN B 260      14.333  -5.519  77.095  1.00288.27           N  
ATOM   2138  CA  ASN B 260      15.520  -5.072  77.808  1.00288.27           C  
ATOM   2143  C   ASN B 260      15.900  -3.663  77.423  1.00288.27           C  
ATOM   2144  O   ASN B 260      15.201  -3.047  76.622  1.00288.27           O  
ATOM   2139  CB  ASN B 260      16.769  -5.912  77.489  1.00288.27           C  
ATOM   2140  CG  ASN B 260      16.550  -7.319  78.013  1.00288.27           C  
ATOM   2142  ND2 ASN B 260      16.815  -8.336  77.149  1.00288.27           N  
ATOM   2141  OD1 ASN B 260      16.147  -7.508  79.158  1.00288.27           O  
ATOM   2145  N   SER B 261      16.929  -3.079  78.096  1.00215.39           N  
ATOM   2146  CA  SER B 261      17.386  -1.745  77.774  1.00215.39           C  
ATOM   2149  C   SER B 261      18.349  -1.268  78.834  1.00215.39           C  
ATOM   2150  O   SER B 261      18.567  -1.946  79.838  1.00215.39           O  
ATOM   2147  CB  SER B 261      16.265  -0.695  77.723  1.00215.39           C  
ATOM   2148  OG  SER B 261      15.807  -0.414  79.038  1.00215.39           O  
ATOM   2151  N   LEU B 262      18.965  -0.077  78.618  1.00231.36           N  
ATOM   2152  CA  LEU B 262      19.858   0.515  79.587  1.00231.36           C  
ATOM   2157  C   LEU B 262      19.435   1.942  79.825  1.00231.36           C  
ATOM   2158  O   LEU B 262      19.237   2.712  78.887  1.00231.36           O  
ATOM   2153  CB  LEU B 262      21.332   0.545  79.143  1.00231.36           C  
ATOM   2154  CG  LEU B 262      21.966  -0.851  78.997  1.00231.36           C  
ATOM   2155  CD1 LEU B 262      22.028  -1.580  80.350  1.00231.36           C  
ATOM   2156  CD2 LEU B 262      21.268  -1.671  77.900  1.00231.36           C  
ATOM   2159  N   PRO B 263      19.261   2.284  81.079  1.00 91.81           N  
ATOM   2160  CA  PRO B 263      18.841   3.618  81.460  1.00 91.81           C  
ATOM   2164  C   PRO B 263      19.945   4.628  81.646  1.00 91.81           C
[truncated: 22,202 more chars]
