# Supplementary material for: Structural Descriptors for Subunit Interface Regions in Homodimers: Effect of Lipid Membrane and Secondary Structure Type
Source: J Chem Inf Model. 2025 Mar 27;65(7):3117–26. doi: 10.1021/acs.jcim.4c01233 (PMC12004529; doi:10.1021/acs.jcim.4c01233)
Supplement: Supplementary file 3 — ci4c01233_si_003.tar [file ci4c01233_si_003.tar › database/alpha/2ao2_cytop.pdb]

HEADER    model_1_1_chain_A
ATOM     18  N   GLN A   4      45.452  58.204  10.878  1.00 87.77           N  
ATOM     19  CA  GLN A   4      44.788  56.938  11.033  1.00 87.77           C  
ATOM     20  CB  GLN A   4      45.570  55.763  10.417  1.00 87.77           C  
ATOM     21  CG  GLN A   4      45.678  55.847   8.895  1.00 87.77           C  
ATOM     22  CD  GLN A   4      46.466  54.642   8.403  1.00 87.77           C  
ATOM     23  OE1 GLN A   4      46.206  53.509   8.806  1.00 87.77           O  
ATOM     24  NE2 GLN A   4      47.459  54.890   7.509  1.00 87.77           N  
ATOM     25  C   GLN A   4      44.626  56.660  12.494  1.00 87.77           C  
ATOM     26  O   GLN A   4      43.714  55.945  12.900  1.00 87.77           O  
ATOM     27  N   LEU A   5      45.494  57.250  13.325  1.00104.21           N  
ATOM     28  CA  LEU A   5      45.406  57.208  14.755  1.00104.21           C  
ATOM     29  CB  LEU A   5      46.777  57.377  15.434  1.00104.21           C  
ATOM     30  CG  LEU A   5      47.727  56.206  15.082  1.00104.21           C  
ATOM     31  CD1 LEU A   5      49.084  56.325  15.796  1.00104.21           C  
ATOM     32  CD2 LEU A   5      47.046  54.846  15.312  1.00104.21           C  
ATOM     33  C   LEU A   5      44.436  58.250  15.232  1.00104.21           C  
ATOM     34  O   LEU A   5      44.019  58.244  16.387  1.00104.21           O  
ATOM     35  N   ALA A   6      44.090  59.209  14.349  1.00 50.71           N  
ATOM     36  CA  ALA A   6      43.328  60.376  14.706  1.00 50.71           C  
ATOM     37  CB  ALA A   6      43.025  61.269  13.491  1.00 50.71           C  
ATOM     38  C   ALA A   6      42.011  60.031  15.348  1.00 50.71           C  
ATOM     39  O   ALA A   6      41.636  60.670  16.330  1.00 50.71           O  
ATOM     40  N   GLU A   7      41.267  59.030  14.836  1.00 52.07           N  
ATOM     41  CA  GLU A   7      39.977  58.712  15.402  1.00 52.07           C  
ATOM     42  CB  GLU A   7      39.258  57.552  14.685  1.00 52.07           C  
ATOM     43  CG  GLU A   7      38.724  57.864  13.288  1.00 52.07           C  
ATOM     44  CD  GLU A   7      38.076  56.584  12.771  1.00 52.07           C  
ATOM     45  OE1 GLU A   7      37.161  56.060  13.463  1.00 52.07           O  
ATOM     46  OE2 GLU A   7      38.501  56.104  11.688  1.00 52.07           O1-
ATOM     47  C   GLU A   7      40.139  58.250  16.821  1.00 52.07           C  
ATOM     48  O   GLU A   7      39.367  58.635  17.698  1.00 52.07           O  
ATOM     49  N   LEU A   8      41.143  57.394  17.090  1.00 65.29           N  
ATOM     50  CA  LEU A   8      41.312  56.876  18.418  1.00 65.29           C  
ATOM     51  CB  LEU A   8      42.484  55.882  18.529  1.00 65.29           C  
ATOM     52  CG  LEU A   8      42.725  55.315  19.946  1.00 65.29           C  
ATOM     53  CD1 LEU A   8      41.533  54.489  20.455  1.00 65.29           C  
ATOM     54  CD2 LEU A   8      44.041  54.523  19.998  1.00 65.29           C  
ATOM     55  C   LEU A   8      41.617  57.997  19.358  1.00 65.29           C  
ATOM     56  O   LEU A   8      41.020  58.107  20.428  1.00 65.29           O  
ATOM     57  N   VAL A   9      42.555  58.873  18.962  1.00 42.53           N  
ATOM     58  CA  VAL A   9      42.997  59.952  19.796  1.00 42.53           C  
ATOM     59  CB  VAL A   9      44.152  60.699  19.196  1.00 42.53           C  
ATOM     60  CG1 VAL A   9      44.520  61.880  20.110  1.00 42.53           C  
ATOM     61  CG2 VAL A   9      45.307  59.703  18.980  1.00 42.53           C  
ATOM     62  C   VAL A   9      41.875  60.914  20.025  1.00 42.53           C  
ATOM     63  O   VAL A   9      41.741  61.468  21.115  1.00 42.53           O  
ATOM     64  N   ASP A  10      41.047  61.164  18.993  1.00 45.00           N  
ATOM     65  CA  ASP A  10      39.968  62.095  19.160  1.00 45.00           C  
ATOM     66  CB  ASP A  10      39.188  62.373  17.861  1.00 45.00           C  
ATOM     67  CG  ASP A  10      38.132  63.434  18.155  1.00 45.00           C  
ATOM     68  OD1 ASP A  10      37.162  63.127  18.901  1.00 45.00           O  
ATOM     69  OD2 ASP A  10      38.290  64.576  17.648  1.00 45.00           O1-
ATOM     70  C   ASP A  10      39.012  61.552  20.175  1.00 45.00           C  
ATOM     71  O   ASP A  10      38.514  62.289  21.025  1.00 45.00           O  
ATOM     72  N   ALA A  11      38.739  60.234  20.116  1.00 26.05           N  
ATOM     73  CA  ALA A  11      37.823  59.607  21.025  1.00 26.05           C  
ATOM     74  CB  ALA A  11      37.645  58.106  20.741  1.00 26.05           C  
ATOM     75  C   ALA A  11      38.379  59.743  22.408  1.00 26.05           C  
ATOM     76  O   ALA A  11      37.647  59.993  23.363  1.00 26.05           O  
ATOM     77  N   ALA A  12      39.707  59.568  22.540  1.00 32.18           N  
ATOM     78  CA  ALA A  12      40.350  59.654  23.818  1.00 32.18           C  
ATOM     79  CB  ALA A  12      41.859  59.364  23.743  1.00 32.18           C  
ATOM     80  C   ALA A  12      40.190  61.041  24.366  1.00 32.18           C  
ATOM     81  O   ALA A  12      39.891  61.216  25.546  1.00 32.18           O  
ATOM     82  N   ALA A  13      40.391  62.066  23.515  1.00 32.56           N  
ATOM     83  CA  ALA A  13      40.290  63.438  23.929  1.00 32.56           C  
ATOM     84  CB  ALA A  13      40.660  64.425  22.808  1.00 32.56           C  
ATOM     85  C   ALA A  13      38.881  63.721  24.344  1.00 32.56           C  
ATOM     86  O   ALA A  13      38.633  64.394  25.343  1.00 32.56           O  
ATOM     87  N   GLU A  14      37.912  63.194  23.579  1.00 49.78           N  
ATOM     88  CA  GLU A  14      36.526  63.412  23.861  1.00 49.78           C  
ATOM     89  CB  GLU A  14      35.621  62.724  22.830  1.00 49.78           C  
ATOM     90  CG  GLU A  14      34.136  62.931  23.100  1.00 49.78           C  
ATOM     91  CD  GLU A  14      33.372  62.361  21.920  1.00 49.78           C  
ATOM     92  OE1 GLU A  14      33.707  61.231  21.473  1.00 49.78           O  
ATOM     93  OE2 GLU A  14      32.440  63.061  21.445  1.00 49.78           O1-
ATOM     94  C   GLU A  14      36.216  62.828  25.204  1.00 49.78           C  
ATOM     95  O   GLU A  14      35.449  63.394  25.983  1.00 49.78           O  
ATOM     96  N   ARG A  15      36.812  61.663  25.513  1.00 72.59           N  
ATOM     97  CA  ARG A  15      36.569  60.988  26.756  1.00 72.59           C  
ATOM     98  CB  ARG A  15      37.306  59.641  26.846  1.00 72.59           C  
ATOM     99  CG  ARG A  15      36.815  58.732  27.975  1.00 72.59           C  
ATOM    100  CD  ARG A  15      37.536  57.382  28.011  1.00 72.59           C  
ATOM    101  NE  ARG A  15      36.728  56.459  28.855  1.00 72.59           N  
ATOM    102  CZ  ARG A  15      37.250  55.919  29.996  1.00 72.59           C  
ATOM    103  NH1 ARG A  15      38.516  56.244  30.390  1.00 72.59           N1+
ATOM    104  NH2 ARG A  15      36.510  55.048  30.740  1.00 72.59           N  
ATOM    105  C   ARG A  15      37.066  61.834  27.891  1.00 72.59           C  
ATOM    106  O   ARG A  15      36.434  61.895  28.946  1.00 72.59           O  
ATOM    107  N   LEU A  16      38.216  62.510  27.699  1.00 56.87           N  
ATOM    108  CA  LEU A  16      38.843  63.299  28.728  1.00 56.87           C  
ATOM    109  CB  LEU A  16      40.190  63.905  28.298  1.00 56.87           C  
ATOM    110  CG  LEU A  16      41.309  62.858  28.144  1.00 56.87           C  
ATOM    111  CD1 LEU A  16      42.635  63.510  27.716  1.00 56.87           C  
ATOM    112  CD2 LEU A  16      41.450  62.009  29.419  1.00 56.87           C  
ATOM    113  C   LEU A  16      37.951  64.432  29.141  1.00 56.87           C  
ATOM    114  O   LEU A  16      37.932  64.814  30.309  1.00 56.87           O  
ATOM    115  N   GLU A  17      37.186  64.988  28.187  1.00 64.73           N  
ATOM    116  CA  GLU A  17      36.324  66.122  28.385  1.00 64.73           C  
ATOM    117  CB  GLU A  17      35.678  66.596  27.068  1.00 64.73           C  
ATOM    118  CG  GLU A  17      36.707  67.199  26.106  1.00 64.73           C  
ATOM    119  CD  GLU A  17      36.028  67.541  24.786  1.00 64.73           C  
ATOM    120  OE1 GLU A  17      34.892  67.049  24.555  1.00 64.73           O  
ATOM    121  OE2 GLU A  17      36.645  68.298  23.988  1.00 64.73           O1-
ATOM    122  C   GLU A  17      35.249  65.805  29.383  1.00 64.73           C  
ATOM    123  O   GLU A  17      34.709  66.707  30.020  1.00 64.73           O  
ATOM    124  N   VAL A  18      34.889  64.519  29.533  1.00 61.07           N  
ATOM    125  CA  VAL A  18      33.873  64.114  30.467  1.00 61.07           C  
ATOM    126  CB  VAL A  18      33.618  62.636  30.467  1.00 61.07           C  
ATOM    127  CG1 VAL A  18      32.523  62.342  31.505  1.00 61.07           C  
ATOM    128  CG2 VAL A  18      33.254  62.194  29.039  1.00 61.07           C  
ATOM    129  C   VAL A  18      34.323  64.491  31.846  1.00 61.07           C  
ATOM    130  O   VAL A  18      33.517  64.599  32.767  1.00 61.07           O  
ATOM    131  N   ALA A  19      35.636  64.696  32.032  1.00 49.49           N  
ATOM    132  CA  ALA A  19      36.194  64.977  33.324  1.00 49.49           C  
ATOM    133  CB  ALA A  19      37.700  65.273  33.262  1.00 49.49           C  
ATOM    134  C   ALA A  19      35.532  66.184  33.915  1.00 49.49           C  
ATOM    135  O   ALA A  19      35.327  66.238  35.128  1.00 49.49           O  
ATOM    136  N   ASP A  20      35.208  67.199  33.089  1.00 55.99           N  
ATOM    137  CA  ASP A  20      34.627  68.407  33.608  1.00 55.99           C  
ATOM    138  CB  ASP A  20      34.489  69.514  32.545  1.00 55.99           C  
ATOM    139  CG  ASP A  20      35.878  70.075  32.268  1.00 55.99           C  
ATOM    140  OD1 ASP A  20      36.684  70.159  33.234  1.00 55.99           O  
ATOM    141  OD2 ASP A  20      36.157  70.426  31.090  1.00 55.99           O1-
ATOM    142  C   ASP A  20      33.280  68.171  34.234  1.00 55.99           C  
ATOM    143  O   ASP A  20      33.075  68.595  35.372  1.00 55.99           O  
ATOM    144  N   PRO A  21      32.340  67.526  33.592  1.00159.23           N  
ATOM    145  CA  PRO A  21      31.058  67.332  34.216  1.00159.23           C  
ATOM    146  CD  PRO A  21      32.253  67.511  32.142  1.00159.23           C  
ATOM    147  CB  PRO A  21      30.140  66.794  33.121  1.00159.23           C  
ATOM    148  CG  PRO A  21      30.757  67.352  31.825  1.00159.23           C  
ATOM    149  C   PRO A  21      31.170  66.431  35.402  1.00159.23           C  
ATOM    150  O   PRO A  21      30.422  66.610  36.362  1.00159.23           O  
ATOM    151  N   VAL A  22      32.085  65.445  35.349  1.00 39.32           N  
ATOM    152  CA  VAL A  22      32.246  64.525  36.438  1.00 39.32           C  
ATOM    153  CB  VAL A  22      33.245  63.440  36.154  1.00 39.32           C  
ATOM    154  CG1 VAL A  22      33.485  62.647  37.450  1.00 39.32           C  
ATOM    155  CG2 VAL A  22      32.713  62.578  34.997  1.00 39.32           C  
ATOM    156  C   VAL A  22      32.742  65.269  37.631  1.00 39.32           C  
ATOM    157  O   VAL A  22      32.249  65.082  38.743  1.00 39.32           O  
ATOM    158  N   ALA A  23      33.736  66.148  37.424  1.00 30.13           N  
ATOM    159  CA  ALA A  23      34.322  66.872  38.513  1.00 30.13           C  
ATOM    160  CB  ALA A  23      35.472  67.789  38.064  1.00 30.13           C  
ATOM    161  C   ALA A  23      33.270  67.732  39.139  1.00 30.13           C  
ATOM    162  O   ALA A  23      33.189  67.836  40.361  1.00 30.13           O  
ATOM    163  N   ALA A  24      32.420  68.363  38.307  1.00 25.45           N  
ATOM    164  CA  ALA A  24      31.407  69.245  38.809  1.00 25.45           C  
ATOM    165  CB  ALA A  24      30.570  69.886  37.690  1.00 25.45           C  
ATOM    166  C   ALA A  24      30.468  68.471  39.679  1.00 25.45           C  
ATOM    167  O   ALA A  24      30.063  68.934  40.743  1.00 25.45           O  
ATOM    168  N   PHE A  25      30.104  67.256  39.237  1.00 53.50           N  
ATOM    169  CA  PHE A  25      29.181  66.423  39.949  1.00 53.50           C  
ATOM    170  CB  PHE A  25      28.925  65.113  39.180  1.00 53.50           C  
ATOM    171  CG  PHE A  25      27.942  64.284  39.926  1.00 53.50           C  
ATOM    172  CD1 PHE A  25      26.591  64.489  39.764  1.00 53.50           C  
ATOM    173  CD2 PHE A  25      28.373  63.294  40.780  1.00 53.50           C  
ATOM    174  CE1 PHE A  25      25.682  63.718  40.449  1.00 53.50           C  
ATOM    175  CE2 PHE A  25      27.468  62.520  41.466  1.00 53.50           C  
ATOM    176  CZ  PHE A  25      26.121  62.733  41.302  1.00 53.50           C  
ATOM    177  C   PHE A  25      29.765  66.075  41.287  1.00 53.50           C  
ATOM    178  O   PHE A  25      29.108  66.221  42.319  1.00 53.50           O  
ATOM    179  N   LYS A  26      31.036  65.629  41.305  1.00106.55           N  
ATOM    180  CA  LYS A  26      31.668  65.202  42.520  1.00106.55           C  
ATOM    181  CB  LYS A  26      33.065  64.600  42.326  1.00106.55           C  
ATOM    182  CG  LYS A  26      33.056  63.304  41.514  1.00106.55           C  
ATOM    183  CD  LYS A  26      34.450  62.710  41.321  1.00106.55           C  
ATOM    184  CE  LYS A  26      35.553  63.760  41.196  1.00106.55           C  
ATOM    185  NZ  LYS A  26      35.347  64.575  39.978  1.00106.55           N1+
ATOM    186  C   LYS A  26      31.807  66.354  43.459  1.00106.55           C  
ATOM    187  O   LYS A  26      31.684  66.184  44.668  1.00106.55           O  
ATOM    188  N   TRP A  27      32.093  67.558  42.934  1.00 54.34           N  
ATOM    189  CA  TRP A  27      32.271  68.695  43.789  1.00 54.34           C  
ATOM    190  CB  TRP A  27      32.612  69.975  43.007  1.00 54.34           C  
ATOM    191  CG  TRP A  27      32.783  71.199  43.873  1.00 54.34           C  
ATOM    192  CD2 TRP A  27      34.029  71.622  44.451  1.00 54.34           C  
ATOM    193  CD1 TRP A  27      31.848  72.112  44.261  1.00 54.34           C  
ATOM    194  NE1 TRP A  27      32.431  73.081  45.040  1.00 54.34           N  
ATOM    195  CE2 TRP A  27      33.773  72.792  45.166  1.00 54.34           C  
ATOM    196  CE3 TRP A  27      35.282  71.086  44.385  1.00 54.34           C  
ATOM    197  CZ2 TRP A  27      34.771  73.445  45.831  1.00 54.34           C  
ATOM    198  CZ3 TRP A  27      36.285  71.744  45.061  1.00 54.34           C  
ATOM    199  CH2 TRP A  27      36.035  72.901  45.770  1.00 54.34           C  
ATOM    200  C   TRP A  27      30.992  68.944  44.522  1.00 54.34           C  
ATOM    201  O   TRP A  27      30.984  69.124  45.738  1.00 54.34           O  
ATOM    202  N   ARG A  28      29.865  68.948  43.791  1.00118.70           N  
ATOM    203  CA  ARG A  28      28.593  69.220  44.391  1.00118.70           C  
ATOM    204  CB  ARG A  28      27.475  69.249  43.336  1.00118.70           C  
ATOM    205  CG  ARG A  28      26.083  69.531  43.898  1.00118.70           C  
ATOM    206  CD  ARG A  28      24.987  69.534  42.828  1.00118.70           C  
ATOM    207  NE  ARG A  28      25.075  70.816  42.075  1.00118.70           N  
ATOM    208  CZ  ARG A  28      24.247  71.854  42.400  1.00118.70           C  
ATOM    209  NH1 ARG A  28      23.356  71.724  43.425  1.00118.70           N1+
ATOM    210  NH2 ARG A  28      24.300  73.014  41.684  1.00118.70           N  
ATOM    211  C   ARG A  28      28.263  68.150  45.392  1.00118.70           C  
ATOM    212  O   ARG A  28      27.801  68.443  46.495  1.00118.70           O  
ATOM    213  N   ALA A  29      28.494  66.883  45.006  1.00 64.11           N  
ATOM    214  CA  ALA A  29      28.228  65.673  45.741  1.00 64.11           C  
ATOM    215  CB  ALA A  29      28.396  64.410  44.880  1.00 64.11           C  
ATOM    216  C   ALA A  29      29.118  65.526  46.936  1.00 64.11           C  
ATOM    217  O   ALA A  29      28.734  64.886  47.912  1.00 64.11           O  
ATOM    218  N   GLN A  30      30.338  66.098  46.899  1.00103.31           N  
ATOM    219  CA  GLN A  30      31.284  65.860  47.950  1.00103.31           C  
ATOM    220  CB  GLN A  30      30.696  66.149  49.346  1.00103.31           C  
ATOM    221  CG  GLN A  30      31.659  65.928  50.511  1.00103.31           C  
ATOM    222  CD  GLN A  30      30.912  66.263  51.796  1.00103.31           C  
ATOM    223  OE1 GLN A  30      29.733  65.945  51.940  1.00103.31           O  
ATOM    224  NE2 GLN A  30      31.608  66.932  52.755  1.00103.31           N  
ATOM    225  C   GLN A  30      31.689  64.416  47.868  1.00103.31           C  
ATOM    226  O   GLN A  30      31.828  63.728  48.879  1.00103.31           O  
ATOM    227  N   LEU A  31      31.886  63.931  46.621  1.00 54.28           N  
ATOM    228  CA  LEU A  31      32.317  62.583  46.357  1.00 54.28           C  
ATOM    229  CB  LEU A  31      31.654  61.959  45.117  1.00 54.28           C  
ATOM    230  CG  LEU A  31      30.124  61.805  45.219  1.00 54.28           C  
ATOM    231  CD1 LEU A  31      29.548  61.174  43.941  1.00 54.28           C  
ATOM    232  CD2 LEU A  31      29.712  61.043  46.489  1.00 54.28           C  
ATOM    233  C   LEU A  31      33.792  62.622  46.080  1.00 54.28           C  
ATOM    234  O   LEU A  31      34.331  63.645  45.657  1.00 54.28           O  
ATOM    235  N   PRO A  32      34.464  61.527  46.344  1.00 72.70           N  
ATOM    236  CA  PRO A  32      35.878  61.421  46.099  1.00 72.70           C  
ATOM    237  CD  PRO A  32      34.010  60.572  47.339  1.00 72.70           C  
ATOM    238  CB  PRO A  32      36.370  60.229  46.925  1.00 72.70           C  
ATOM    239  CG  PRO A  32      35.085  59.473  47.315  1.00 72.70           C  
ATOM    240  C   PRO A  32      36.182  61.300  44.640  1.00 72.70           C  
ATOM    241  O   PRO A  32      35.409  60.682  43.908  1.00 72.70           O  
ATOM    242  N   ILE A  33      37.313  61.885  44.205  1.00 47.32           N  
ATOM    243  CA  ILE A  33      37.724  61.838  42.834  1.00 47.32           C  
ATOM    244  CB  ILE A  33      38.911  62.713  42.558  1.00 47.32           C  
ATOM    245  CG1 ILE A  33      38.531  64.182  42.820  1.00 47.32           C  
ATOM    246  CG2 ILE A  33      39.391  62.443  41.122  1.00 47.32           C  
ATOM    247  CD1 ILE A  33      39.719  65.140  42.821  1.00 47.32           C  
ATOM    248  C   ILE A  33      38.052  60.426  42.460  1.00 47.32           C  
ATOM    249  O   ILE A  33      37.699  59.975  41.370  1.00 47.32           O  
ATOM    250  N   GLU A  34      38.748  59.683  43.343  1.00 47.85           N  
ATOM    251  CA  GLU A  34      39.080  58.336  42.971  1.00 47.85           C  
ATOM    252  CB  GLU A  34      40.575  57.999  43.084  1.00 47.85           C  
ATOM    253  CG  GLU A  34      41.431  58.713  42.038  1.00 47.85           C  
ATOM    254  CD  GLU A  34      42.876  58.295  42.255  1.00 47.85           C  
ATOM    255  OE1 GLU A  34      43.120  57.065  42.389  1.00 47.85           O  
ATOM    256  OE2 GLU A  34      43.756  59.196  42.296  1.00 47.85           O1-
ATOM    257  C   GLU A  34      38.330  57.378  43.828  1.00 47.85           C  
ATOM    258  O   GLU A  34      38.291  57.500  45.051  1.00 47.85           O  
ATOM    259  N   ASP A  35      37.689  56.393  43.168  1.00 69.66           N  
ATOM    260  CA  ASP A  35      36.970  55.367  43.852  1.00 69.66           C  
ATOM    261  CB  ASP A  35      35.480  55.319  43.453  1.00 69.66           C  
ATOM    262  CG  ASP A  35      34.715  54.447  44.441  1.00 69.66           C  
ATOM    263  OD1 ASP A  35      35.365  53.638  45.155  1.00 69.66           O  
ATOM    264  OD2 ASP A  35      33.465  54.586  44.502  1.00 69.66           O1-
ATOM    265  C   ASP A  35      37.608  54.091  43.428  1.00 69.66           C  
ATOM    266  O   ASP A  35      37.477  53.667  42.280  1.00 69.66           O  
ATOM    267  N   SER A  36      38.340  53.440  44.346  1.00161.89           N  
ATOM    268  CA  SER A  36      38.916  52.191  43.969  1.00161.89           C  
ATOM    269  CB  SER A  36      39.874  51.597  45.018  1.00161.89           C  
ATOM    270  OG  SER A  36      41.040  52.399  45.138  1.00161.89           O  
ATOM    271  C   SER A  36      37.737  51.298  43.871  1.00161.89           C  
ATOM    272  O   SER A  36      36.620  51.658  44.199  1.00161.89           O  
ATOM    273  N   GLY A  37      37.864  50.118  43.305  1.00216.68           N  
ATOM    274  CA  GLY A  37      36.638  49.392  43.360  1.00216.68           C  
ATOM    275  C   GLY A  37      35.871  49.731  42.122  1.00216.68           C  
ATOM    276  O   GLY A  37      35.551  48.845  41.334  1.00216.68           O  
ATOM    277  N   ARG A  38      35.539  51.028  41.921  1.00130.53           N  
ATOM    278  CA  ARG A  38      34.865  51.429  40.727  1.00130.53           C  
ATOM    279  CB  ARG A  38      34.335  52.872  40.747  1.00130.53           C  
ATOM    280  CG  ARG A  38      33.218  53.074  41.771  1.00130.53           C  
ATOM    281  CD  ARG A  38      32.309  54.273  41.484  1.00130.53           C  
ATOM    282  NE  ARG A  38      31.050  53.743  40.884  1.00130.53           N  
ATOM    283  CZ  ARG A  38      30.876  53.711  39.530  1.00130.53           C  
ATOM    284  NH1 ARG A  38      31.837  54.220  38.706  1.00130.53           N1+
ATOM    285  NH2 ARG A  38      29.737  53.175  39.001  1.00130.53           N  
ATOM    286  C   ARG A  38      35.857  51.313  39.628  1.00130.53           C  
ATOM    287  O   ARG A  38      35.555  50.817  38.543  1.00130.53           O  
ATOM    288  N   VAL A  39      37.094  51.758  39.905  1.00 94.44           N  
ATOM    289  CA  VAL A  39      38.095  51.724  38.885  1.00 94.44           C  
ATOM    290  CB  VAL A  39      39.378  52.396  39.295  1.00 94.44           C  
ATOM    291  CG1 VAL A  39      40.047  51.596  40.422  1.00 94.44           C  
ATOM    292  CG2 VAL A  39      40.253  52.563  38.044  1.00 94.44           C  
ATOM    293  C   VAL A  39      38.365  50.295  38.537  1.00 94.44           C  
ATOM    294  O   VAL A  39      38.457  49.941  37.362  1.00 94.44           O  
ATOM    295  N   GLU A  40      38.462  49.420  39.558  1.00 37.45           N  
ATOM    296  CA  GLU A  40      38.773  48.039  39.300  1.00 37.45           C  
ATOM    297  CB  GLU A  40      38.916  47.216  40.591  1.00 37.45           C  
ATOM    298  CG  GLU A  40      40.074  47.677  41.480  1.00 37.45           C  
ATOM    299  CD  GLU A  40      40.065  46.827  42.740  1.00 37.45           C  
ATOM    300  OE1 GLU A  40      40.566  45.673  42.681  1.00 37.45           O  
ATOM    301  OE2 GLU A  40      39.552  47.322  43.779  1.00 37.45           O1-
ATOM    302  C   GLU A  40      37.658  47.439  38.499  1.00 37.45           C  
ATOM    303  O   GLU A  40      37.890  46.675  37.562  1.00 37.45           O  
ATOM    304  N   GLN A  41      36.408  47.791  38.854  1.00 33.74           N  
ATOM    305  CA  GLN A  41      35.247  47.254  38.201  1.00 33.74           C  
ATOM    306  CB  GLN A  41      33.949  47.804  38.823  1.00 33.74           C  
ATOM    307  CG  GLN A  41      32.659  47.284  38.187  1.00 33.74           C  
ATOM    308  CD  GLN A  41      31.497  48.014  38.849  1.00 33.74           C  
ATOM    309  OE1 GLN A  41      31.679  49.063  39.467  1.00 33.74           O  
ATOM    310  NE2 GLN A  41      30.265  47.454  38.713  1.00 33.74           N  
ATOM    311  C   GLN A  41      35.260  47.673  36.761  1.00 33.74           C  
ATOM    312  O   GLN A  41      35.006  46.869  35.864  1.00 33.74           O  
ATOM    313  N   GLN A  42      35.574  48.959  36.510  1.00 56.35           N  
ATOM    314  CA  GLN A  42      35.547  49.506  35.183  1.00 56.35           C  
ATOM    315  CB  GLN A  42      35.796  51.023  35.202  1.00 56.35           C  
ATOM    316  CG  GLN A  42      34.713  51.774  35.984  1.00 56.35           C  
ATOM    317  CD  GLN A  42      35.184  53.200  36.219  1.00 56.35           C  
ATOM    318  OE1 GLN A  42      36.380  53.487  36.198  1.00 56.35           O  
ATOM    319  NE2 GLN A  42      34.211  54.118  36.467  1.00 56.35           N  
ATOM    320  C   GLN A  42      36.598  48.852  34.337  1.00 56.35           C  
ATOM    321  O   GLN A  42      36.348  48.515  33.180  1.00 56.35           O  
ATOM    322  N   LEU A  43      37.813  48.652  34.885  1.00101.58           N  
ATOM    323  CA  LEU A  43      38.838  48.027  34.093  1.00101.58           C  
ATOM    324  CB  LEU A  43      40.241  48.039  34.732  1.00101.58           C  
ATOM    325  CG  LEU A  43      40.981  49.390  34.629  1.00101.58           C  
ATOM    326  CD1 LEU A  43      40.290  50.513  35.412  1.00101.58           C  
ATOM    327  CD2 LEU A  43      42.458  49.235  35.009  1.00101.58           C  
ATOM    328  C   LEU A  43      38.467  46.606  33.809  1.00101.58           C  
ATOM    329  O   LEU A  43      38.744  46.099  32.722  1.00101.58           O  
ATOM    330  N   ALA A  44      37.839  45.920  34.784  1.00 26.18           N  
ATOM    331  CA  ALA A  44      37.500  44.535  34.596  1.00 26.18           C  
ATOM    332  CB  ALA A  44      36.845  43.911  35.842  1.00 26.18           C  
ATOM    333  C   ALA A  44      36.535  44.401  33.456  1.00 26.18           C  
ATOM    334  O   ALA A  44      36.660  43.495  32.632  1.00 26.18           O  
ATOM    335  N   LYS A  45      35.543  45.307  33.377  1.00 92.72           N  
ATOM    336  CA  LYS A  45      34.559  45.251  32.330  1.00 92.72           C  
ATOM    337  CB  LYS A  45      33.508  46.370  32.458  1.00 92.72           C  
ATOM    338  CG  LYS A  45      32.418  46.355  31.382  1.00 92.72           C  
ATOM    339  CD  LYS A  45      31.414  45.207  31.527  1.00 92.72           C  
ATOM    340  CE  LYS A  45      30.200  45.320  30.599  1.00 92.72           C  
ATOM    341  NZ  LYS A  45      30.539  44.830  29.245  1.00 92.72           N1+
ATOM    342  C   LYS A  45      35.258  45.445  31.019  1.00 92.72           C  
ATOM    343  O   LYS A  45      34.960  44.768  30.037  1.00 92.72           O  
ATOM    344  N   LEU A  46      36.226  46.377  30.983  1.00 50.25           N  
ATOM    345  CA  LEU A  46      36.936  46.698  29.780  1.00 50.25           C  
ATOM    346  CB  LEU A  46      37.941  47.844  29.998  1.00 50.25           C  
ATOM    347  CG  LEU A  46      37.250  49.197  30.266  1.00 50.25           C  
ATOM    348  CD1 LEU A  46      38.269  50.316  30.536  1.00 50.25           C  
ATOM    349  CD2 LEU A  46      36.302  49.558  29.112  1.00 50.25           C  
ATOM    350  C   LEU A  46      37.680  45.489  29.304  1.00 50.25           C  
ATOM    351  O   LEU A  46      37.717  45.209  28.107  1.00 50.25           O  
ATOM    352  N   GLY A  47      38.284  44.729  30.235  1.00 20.81           N  
ATOM    353  CA  GLY A  47      39.050  43.575  29.865  1.00 20.81           C  
ATOM    354  C   GLY A  47      38.169  42.575  29.180  1.00 20.81           C  
ATOM    355  O   GLY A  47      38.572  41.968  28.189  1.00 20.81           O  
ATOM    356  N   GLU A  48      36.945  42.353  29.699  1.00 43.21           N  
ATOM    357  CA  GLU A  48      36.089  41.371  29.095  1.00 43.21           C  
ATOM    358  CB  GLU A  48      34.793  41.090  29.876  1.00 43.21           C  
ATOM    359  CG  GLU A  48      33.817  42.265  29.923  1.00 43.21           C  
ATOM    360  CD  GLU A  48      32.467  41.713  30.355  1.00 43.21           C  
ATOM    361  OE1 GLU A  48      32.023  40.707  29.740  1.00 43.21           O  
ATOM    362  OE2 GLU A  48      31.864  42.283  31.304  1.00 43.21           O1-
ATOM    363  C   GLU A  48      35.692  41.837  27.729  1.00 43.21           C  
ATOM    364  O   GLU A  48      35.630  41.040  26.794  1.00 43.21           O  
ATOM    365  N   ASP A  49      35.406  43.147  27.579  1.00 30.51           N  
ATOM    366  CA  ASP A  49      34.979  43.691  26.318  1.00 30.51           C  
ATOM    367  CB  ASP A  49      34.656  45.193  26.386  1.00 30.51           C  
ATOM    368  CG  ASP A  49      33.386  45.372  27.207  1.00 30.51           C  
ATOM    369  OD1 ASP A  49      32.669  44.359  27.427  1.00 30.51           O  
ATOM    370  OD2 ASP A  49      33.116  46.530  27.625  1.00 30.51           O1-
ATOM    371  C   ASP A  49      36.082  43.521  25.326  1.00 30.51           C  
ATOM    372  O   ASP A  49      35.842  43.190  24.166  1.00 30.51           O  
ATOM    373  N   ALA A  50      37.333  43.740  25.763  1.00 26.08           N  
ATOM    374  CA  ALA A  50      38.445  43.604  24.872  1.00 26.08           C  
ATOM    375  CB  ALA A  50      39.792  43.912  25.548  1.00 26.08           C  
ATOM    376  C   ALA A  50      38.486  42.185  24.393  1.00 26.08           C  
ATOM    377  O   ALA A  50      38.714  41.928  23.211  1.00 26.08           O  
ATOM    378  N   ARG A  51      38.238  41.222  25.304  1.00106.46           N  
ATOM    379  CA  ARG A  51      38.327  39.823  24.985  1.00106.46           C  
ATOM    380  CB  ARG A  51      38.055  38.909  26.193  1.00106.46           C  
ATOM    381  CG  ARG A  51      39.066  39.092  27.327  1.00106.46           C  
ATOM    382  CD  ARG A  51      38.869  38.135  28.504  1.00106.46           C  
ATOM    383  NE  ARG A  51      39.871  38.496  29.550  1.00106.46           N  
ATOM    384  CZ  ARG A  51      41.150  38.022  29.485  1.00106.46           C  
ATOM    385  NH1 ARG A  51      41.551  37.268  28.421  1.00106.46           N1+
ATOM    386  NH2 ARG A  51      42.035  38.309  30.487  1.00106.46           N  
ATOM    387  C   ARG A  51      37.337  39.455  23.918  1.00106.46           C  
ATOM    388  O   ARG A  51      37.679  38.741  22.977  1.00106.46           O  
ATOM    389  N   SER A  52      36.078  39.925  24.026  1.00 39.71           N  
ATOM    390  CA  SER A  52      35.088  39.559  23.045  1.00 39.71           C  
ATOM    391  CB  SER A  52      33.663  40.007  23.422  1.00 39.71           C  
ATOM    392  OG  SER A  52      33.572  41.423  23.432  1.00 39.71           O  
ATOM    393  C   SER A  52      35.434  40.190  21.731  1.00 39.71           C  
ATOM    394  O   SER A  52      35.127  39.657  20.666  1.00 39.71           O  
ATOM    395  N   GLN A  53      36.064  41.371  21.805  1.00104.10           N  
ATOM    396  CA  GLN A  53      36.506  42.223  20.737  1.00104.10           C  
ATOM    397  CB  GLN A  53      36.691  43.668  21.203  1.00104.10           C  
ATOM    398  CG  GLN A  53      35.325  44.263  21.553  1.00104.10           C  
ATOM    399  CD  GLN A  53      35.532  45.680  22.033  1.00104.10           C  
ATOM    400  OE1 GLN A  53      36.619  46.030  22.488  1.00104.10           O  
ATOM    401  NE2 GLN A  53      34.466  46.518  21.938  1.00104.10           N  
ATOM    402  C   GLN A  53      37.737  41.694  20.053  1.00104.10           C  
ATOM    403  O   GLN A  53      38.154  42.241  19.033  1.00104.10           O  
ATOM    404  N   HIS A  54      38.389  40.663  20.627  1.00 76.30           N  
ATOM    405  CA  HIS A  54      39.591  40.100  20.070  1.00 76.30           C  
ATOM    406  ND1 HIS A  54      38.261  37.524  18.548  1.00 76.30           N  
ATOM    407  CG  HIS A  54      38.305  38.870  18.264  1.00 76.30           C  
ATOM    408  CB  HIS A  54      39.466  39.762  18.575  1.00 76.30           C  
ATOM    409  NE2 HIS A  54      36.319  38.038  17.593  1.00 76.30           N  
ATOM    410  CD2 HIS A  54      37.112  39.168  17.682  1.00 76.30           C  
ATOM    411  CE1 HIS A  54      37.052  37.076  18.126  1.00 76.30           C  
ATOM    412  C   HIS A  54      40.730  41.067  20.176  1.00 76.30           C  
ATOM    413  O   HIS A  54      41.514  41.219  19.240  1.00 76.30           O  
ATOM    414  N   ILE A  55      40.851  41.741  21.336  1.00 54.76           N  
ATOM    415  CA  ILE A  55      41.944  42.638  21.589  1.00 54.76           C  
ATOM    416  CB  ILE A  55      41.502  44.055  21.837  1.00 54.76           C  
ATOM    417  CG1 ILE A  55      40.799  44.616  20.589  1.00 54.76           C  
ATOM    418  CG2 ILE A  55      42.718  44.883  22.290  1.00 54.76           C  
ATOM    419  CD1 ILE A  55      40.030  45.912  20.840  1.00 54.76           C  
ATOM    420  C   ILE A  55      42.603  42.154  22.848  1.00 54.76           C  
ATOM    421  O   ILE A  55      41.929  41.661  23.751  1.00 54.76           O  
ATOM    422  N   ASP A  56      43.946  42.268  22.930  1.00 60.58           N  
ATOM    423  CA  ASP A  56      44.696  41.833  24.082  1.00 60.58           C  
ATOM    424  CB  ASP A  56      46.204  42.110  23.893  1.00 60.58           C  
ATOM    425  CG  ASP A  56      47.006  41.651  25.099  1.00 60.58           C  
ATOM    426  OD1 ASP A  56      46.724  42.141  26.224  1.00 60.58           O  
ATOM    427  OD2 ASP A  56      47.923  40.808  24.909  1.00 60.58           O1-
ATOM    428  C   ASP A  56      44.178  42.585  25.280  1.00 60.58           C  
ATOM    429  O   ASP A  56      44.186  43.814  25.312  1.00 60.58           O  
ATOM    430  N   PRO A  57      43.698  41.866  26.265  1.00112.16           N  
ATOM    431  CA  PRO A  57      43.120  42.481  27.439  1.00112.16           C  
ATOM    432  CD  PRO A  57      43.165  40.536  26.026  1.00112.16           C  
ATOM    433  CB  PRO A  57      42.391  41.364  28.176  1.00112.16           C  
ATOM    434  CG  PRO A  57      42.054  40.349  27.070  1.00112.16           C  
ATOM    435  C   PRO A  57      44.089  43.219  28.312  1.00112.16           C  
ATOM    436  O   PRO A  57      43.692  44.197  28.945  1.00112.16           O  
ATOM    437  N   ASP A  58      45.346  42.754  28.389  1.00 78.91           N  
ATOM    438  CA  ASP A  58      46.319  43.377  29.238  1.00 78.91           C  
ATOM    439  CB  ASP A  58      47.650  42.612  29.263  1.00 78.91           C  
ATOM    440  CG  ASP A  58      48.511  43.180  30.380  1.00 78.91           C  
ATOM    441  OD1 ASP A  58      47.995  44.021  31.163  1.00 78.91           O  
ATOM    442  OD2 ASP A  58      49.701  42.774  30.464  1.00 78.91           O1-
ATOM    443  C   ASP A  58      46.604  44.736  28.689  1.00 78.91           C  
ATOM    444  O   ASP A  58      46.792  45.698  29.433  1.00 78.91           O  
ATOM    445  N   TYR A  59      46.657  44.825  27.348  1.00137.97           N  
ATOM    446  CA  TYR A  59      46.937  46.035  26.632  1.00137.97           C  
ATOM    447  CB  TYR A  59      46.974  45.748  25.119  1.00137.97           C  
ATOM    448  CG  TYR A  59      47.174  46.994  24.329  1.00137.97           C  
ATOM    449  CD1 TYR A  59      48.443  47.433  24.036  1.00137.97           C  
ATOM    450  CD2 TYR A  59      46.094  47.716  23.870  1.00137.97           C  
ATOM    451  CE1 TYR A  59      48.632  48.577  23.299  1.00137.97           C  
ATOM    452  CE2 TYR A  59      46.275  48.862  23.132  1.00137.97           C  
ATOM    453  CZ  TYR A  59      47.550  49.290  22.845  1.00137.97           C  
ATOM    454  OH  TYR A  59      47.751  50.463  22.089  1.00137.97           O  
ATOM    455  C   TYR A  59      45.843  47.022  26.903  1.00137.97           C  
ATOM    456  O   TYR A  59      46.101  48.189  27.197  1.00137.97           O  
ATOM    457  N   VAL A  60      44.581  46.565  26.823  1.00 45.11           N  
ATOM    458  CA  VAL A  60      43.439  47.412  27.029  1.00 45.11           C  
ATOM    459  CB  VAL A  60      42.140  46.685  26.818  1.00 45.11           C  
ATOM    460  CG1 VAL A  60      40.981  47.603  27.239  1.00 45.11           C  
ATOM    461  CG2 VAL A  60      42.065  46.232  25.349  1.00 45.11           C  
ATOM    462  C   VAL A  60      43.443  47.929  28.436  1.00 45.11           C  
ATOM    463  O   VAL A  60      43.151  49.100  28.678  1.00 45.11           O  
ATOM    464  N   THR A  61      43.779  47.065  29.409  1.00 29.75           N  
ATOM    465  CA  THR A  61      43.765  47.475  30.784  1.00 29.75           C  
ATOM    466  CB  THR A  61      44.134  46.359  31.722  1.00 29.75           C  
ATOM    467  OG1 THR A  61      43.225  45.280  31.572  1.00 29.75           O  
ATOM    468  CG2 THR A  61      44.107  46.884  33.167  1.00 29.75           C  
ATOM    469  C   THR A  61      44.756  48.581  30.980  1.00 29.75           C  
ATOM    470  O   THR A  61      44.455  49.583  31.625  1.00 29.75           O  
ATOM    471  N   ARG A  62      45.969  48.435  30.419  1.00 87.42           N  
ATOM    472  CA  ARG A  62      46.995  49.426  30.595  1.00 87.42           C  
ATOM    473  CB  ARG A  62      48.324  48.993  29.957  1.00 87.42           C  
ATOM    474  CG  ARG A  62      49.090  47.970  30.799  1.00 87.42           C  
ATOM    475  CD  ARG A  62      50.054  47.107  29.984  1.00 87.42           C  
ATOM    476  NE  ARG A  62      50.241  47.762  28.664  1.00 87.42           N  
ATOM    477  CZ  ARG A  62      50.387  46.995  27.545  1.00 87.42           C  
ATOM    478  NH1 ARG A  62      50.384  45.633  27.641  1.00 87.42           N1+
ATOM    479  NH2 ARG A  62      50.529  47.588  26.324  1.00 87.42           N  
ATOM    480  C   ARG A  62      46.572  50.726  29.982  1.00 87.42           C  
ATOM    481  O   ARG A  62      46.755  51.783  30.583  1.00 87.42           O  
ATOM    482  N   VAL A  63      45.985  50.686  28.771  1.00 43.79           N  
ATOM    483  CA  VAL A  63      45.612  51.893  28.081  1.00 43.79           C  
ATOM    484  CB  VAL A  63      45.044  51.625  26.720  1.00 43.79           C  
ATOM    485  CG1 VAL A  63      44.515  52.947  26.139  1.00 43.79           C  
ATOM    486  CG2 VAL A  63      46.132  50.958  25.861  1.00 43.79           C  
ATOM    487  C   VAL A  63      44.566  52.644  28.849  1.00 43.79           C  
ATOM    488  O   VAL A  63      44.661  53.859  29.022  1.00 43.79           O  
ATOM    489  N   PHE A  64      43.532  51.933  29.330  1.00 81.02           N  
ATOM    490  CA  PHE A  64      42.445  52.538  30.044  1.00 81.02           C  
ATOM    491  CB  PHE A  64      41.264  51.582  30.261  1.00 81.02           C  
ATOM    492  CG  PHE A  64      40.553  51.540  28.951  1.00 81.02           C  
ATOM    493  CD1 PHE A  64      39.549  52.445  28.693  1.00 81.02           C  
ATOM    494  CD2 PHE A  64      40.890  50.627  27.978  1.00 81.02           C  
ATOM    495  CE1 PHE A  64      38.883  52.434  27.490  1.00 81.02           C  
ATOM    496  CE2 PHE A  64      40.228  50.610  26.773  1.00 81.02           C  
ATOM    497  CZ  PHE A  64      39.218  51.511  26.528  1.00 81.02           C  
ATOM    498  C   PHE A  64      42.910  53.066  31.358  1.00 81.02           C  
ATOM    499  O   PHE A  64      42.366  54.047  31.861  1.00 81.02           O  
ATOM    500  N   ASP A  65      43.892  52.398  31.985  1.00 43.37           N  
ATOM    501  CA  ASP A  65      44.408  52.886  33.231  1.00 43.37           C  
ATOM    502  CB  ASP A  65      45.534  51.994  33.784  1.00 43.37           C  
ATOM    503  CG  ASP A  65      45.991  52.529  35.136  1.00 43.37           C  
ATOM    504  OD1 ASP A  65      45.400  53.529  35.623  1.00 43.37           O  
ATOM    505  OD2 ASP A  65      46.948  51.936  35.702  1.00 43.37           O1-
ATOM    506  C   ASP A  65      44.989  54.250  32.980  1.00 43.37           C  
ATOM    507  O   ASP A  65      44.808  55.168  33.776  1.00 43.37           O  
ATOM    508  N   ASP A  66      45.708  54.423  31.852  1.00 38.78           N  
ATOM    509  CA  ASP A  66      46.314  55.689  31.537  1.00 38.78           C  
ATOM    510  CB  ASP A  66      47.148  55.643  30.245  1.00 38.78           C  
ATOM    511  CG  ASP A  66      48.373  54.767  30.482  1.00 38.78           C  
ATOM    512  OD1 ASP A  66      48.692  54.487  31.667  1.00 38.78           O  
ATOM    513  OD2 ASP A  66      49.008  54.368  29.469  1.00 38.78           O1-
ATOM    514  C   ASP A  66      45.233  56.709  31.324  1.00 38.78           C  
ATOM    515  O   ASP A  66      45.338  57.849  31.772  1.00 38.78           O  
ATOM    516  N   GLN A  67      44.156  56.311  30.626  1.00 50.85           N  
ATOM    517  CA  GLN A  67      43.075  57.199  30.315  1.00 50.85           C  
ATOM    518  CB  GLN A  67      41.985  56.499  29.488  1.00 50.85           C  
ATOM    519  CG  GLN A  67      40.831  57.418  29.089  1.00 50.85           C  
ATOM    520  CD  GLN A  67      41.244  58.164  27.830  1.00 50.85           C  
ATOM    521  OE1 GLN A  67      41.910  57.611  26.957  1.00 50.85           O  
ATOM    522  NE2 GLN A  67      40.833  59.457  27.729  1.00 50.85           N  
ATOM    523  C   GLN A  67      42.428  57.653  31.588  1.00 50.85           C  
ATOM    524  O   GLN A  67      42.118  58.833  31.743  1.00 50.85           O  
ATOM    525  N   ILE A  68      42.200  56.725  32.537  1.00116.30           N  
ATOM    526  CA  ILE A  68      41.556  57.077  33.774  1.00116.30           C  
ATOM    527  CB  ILE A  68      41.163  55.904  34.638  1.00116.30           C  
ATOM    528  CG1 ILE A  68      42.372  55.042  35.018  1.00116.30           C  
ATOM    529  CG2 ILE A  68      40.033  55.137  33.943  1.00116.30           C  
ATOM    530  CD1 ILE A  68      42.059  53.982  36.073  1.00116.30           C  
ATOM    531  C   ILE A  68      42.425  57.994  34.572  1.00116.30           C  
ATOM    532  O   ILE A  68      41.931  58.939  35.185  1.00116.30           O  
ATOM    533  N   ARG A  69      43.748  57.741  34.602  1.00150.78           N  
ATOM    534  CA  ARG A  69      44.600  58.572  35.402  1.00150.78           C  
ATOM    535  CB  ARG A  69      46.080  58.150  35.425  1.00150.78           C  
ATOM    536  CG  ARG A  69      46.783  58.224  34.071  1.00150.78           C  
ATOM    537  CD  ARG A  69      48.297  58.033  34.164  1.00150.78           C  
ATOM    538  NE  ARG A  69      48.539  56.680  34.734  1.00150.78           N  
ATOM    539  CZ  ARG A  69      49.669  55.997  34.396  1.00150.78           C  
ATOM    540  NH1 ARG A  69      50.568  56.557  33.535  1.00150.78           N1+
ATOM    541  NH2 ARG A  69      49.894  54.756  34.913  1.00150.78           N  
ATOM    542  C   ARG A  69      44.553  59.971  34.871  1.00150.78           C  
ATOM    543  O   ARG A  69      44.520  60.928  35.641  1.00150.78           O  
ATOM    544  N   ALA A  70      44.553  60.122  33.534  1.00 28.92           N  
ATOM    545  CA  ALA A  70      44.556  61.415  32.909  1.00 28.92           C  
ATOM    546  CB  ALA A  70      44.592  61.331  31.375  1.00 28.92           C  
ATOM    547  C   ALA A  70      43.302  62.149  33.270  1.00 28.92           C  
ATOM    548  O   ALA A  70      43.332  63.348  33.537  1.00 28.92           O  
ATOM    549  N   THR A  71      42.159  61.435  33.278  1.00 29.73           N  
ATOM    550  CA  THR A  71      40.882  62.029  33.555  1.00 29.73           C  
ATOM    551  CB  THR A  71      39.762  61.035  33.435  1.00 29.73           C  
ATOM    552  OG1 THR A  71      39.747  60.472  32.131  1.00 29.73           O  
ATOM    553  CG2 THR A  71      38.430  61.751  33.713  1.00 29.73           C  
ATOM    554  C   THR A  71      40.884  62.560  34.956  1.00 29.73           C  
ATOM    555  O   THR A  71      40.425  63.672  35.212  1.00 29.73           O  
ATOM    556  N   GLU A  72      41.430  61.768  35.895  1.00 54.85           N  
ATOM    557  CA  GLU A  72      41.496  62.091  37.290  1.00 54.85           C  
ATOM    558  CB  GLU A  72      42.139  60.935  38.076  1.00 54.85           C  
ATOM    559  CG  GLU A  72      41.309  59.649  37.990  1.00 54.85           C  
ATOM    560  CD  GLU A  72      42.201  58.469  38.338  1.00 54.85           C  
ATOM    561  OE1 GLU A  72      43.436  58.680  38.476  1.00 54.85           O  
ATOM    562  OE2 GLU A  72      41.662  57.335  38.456  1.00 54.85           O1-
ATOM    563  C   GLU A  72      42.338  63.321  37.449  1.00 54.85           C  
ATOM    564  O   GLU A  72      42.040  64.183  38.273  1.00 54.85           O  
ATOM    565  N   ALA A  73      43.403  63.444  36.636  1.00 27.80           N  
ATOM    566  CA  ALA A  73      44.303  64.561  36.724  1.00 27.80           C  
ATOM    567  CB  ALA A  73      45.443  64.489  35.693  1.00 27.80           C  
ATOM    568  C   ALA A  73      43.540  65.825  36.460  1.00 27.80           C  
ATOM    569  O   ALA A  73      43.778  66.843  37.108  1.00 27.80           O  
ATOM    570  N   ILE A  74      42.618  65.800  35.481  1.00 39.27           N  
ATOM    571  CA  ILE A  74      41.844  66.964  35.152  1.00 39.27           C  
ATOM    572  CB  ILE A  74      40.998  66.765  33.923  1.00 39.27           C  
ATOM    573  CG1 ILE A  74      41.894  66.549  32.687  1.00 39.27           C  
ATOM    574  CG2 ILE A  74      40.046  67.965  33.799  1.00 39.27           C  
ATOM    575  CD1 ILE A  74      41.138  66.068  31.449  1.00 39.27           C  
ATOM    576  C   ILE A  74      40.943  67.310  36.300  1.00 39.27           C  
ATOM    577  O   ILE A  74      40.821  68.475  36.676  1.00 39.27           O  
ATOM    578  N   GLU A  75      40.298  66.293  36.900  1.00 42.09           N  
ATOM    579  CA  GLU A  75      39.370  66.494  37.974  1.00 42.09           C  
ATOM    580  CB  GLU A  75      38.719  65.171  38.412  1.00 42.09           C  
ATOM    581  CG  GLU A  75      37.833  64.576  37.315  1.00 42.09           C  
ATOM    582  CD  GLU A  75      37.360  63.202  37.761  1.00 42.09           C  
ATOM    583  OE1 GLU A  75      37.401  62.930  38.990  1.00 42.09           O  
ATOM    584  OE2 GLU A  75      36.950  62.405  36.876  1.00 42.09           O1-
ATOM    585  C   GLU A  75      40.087  67.096  39.142  1.00 42.09           C  
ATOM    586  O   GLU A  75      39.552  67.973  39.817  1.00 42.09           O  
ATOM    587  N   TYR A  76      41.323  66.642  39.420  1.00 48.07           N  
ATOM    588  CA  TYR A  76      42.053  67.191  40.527  1.00 48.07           C  
ATOM    589  CB  TYR A  76      43.408  66.513  40.803  1.00 48.07           C  
ATOM    590  CG  TYR A  76      43.156  65.154  41.365  1.00 48.07           C  
ATOM    591  CD1 TYR A  76      42.672  65.010  42.645  1.00 48.07           C  
ATOM    592  CD2 TYR A  76      43.432  64.026  40.628  1.00 48.07           C  
ATOM    593  CE1 TYR A  76      42.446  63.759  43.170  1.00 48.07           C  
ATOM    594  CE2 TYR A  76      43.209  62.773  41.147  1.00 48.07           C  
ATOM    595  CZ  TYR A  76      42.713  62.640  42.420  1.00 48.07           C  
ATOM    596  OH  TYR A  76      42.480  61.358  42.963  1.00 48.07           O  
ATOM    597  C   TYR A  76      42.321  68.641  40.270  1.00 48.07           C  
ATOM    598  O   TYR A  76      42.199  69.465  41.175  1.00 48.07           O  
ATOM    599  N   SER A  77      42.692  68.993  39.026  1.00 27.36           N  
ATOM    600  CA  SER A  77      43.020  70.356  38.719  1.00 27.36           C  
ATOM    601  CB  SER A  77      43.443  70.546  37.251  1.00 27.36           C  
ATOM    602  OG  SER A  77      43.757  71.907  37.002  1.00 27.36           O  
ATOM    603  C   SER A  77      41.819  71.219  38.970  1.00 27.36           C  
ATOM    604  O   SER A  77      41.939  72.311  39.524  1.00 27.36           O  
ATOM    605  N   ARG A  78      40.617  70.750  38.583  1.00 91.20           N  
ATOM    606  CA  ARG A  78      39.432  71.543  38.761  1.00 91.20           C  
ATOM    607  CB  ARG A  78      38.169  70.879  38.188  1.00 91.20           C  
ATOM    608  CG  ARG A  78      38.254  70.635  36.680  1.00 91.20           C  
ATOM    609  CD  ARG A  78      38.618  71.881  35.867  1.00 91.20           C  
ATOM    610  NE  ARG A  78      38.673  71.471  34.433  1.00 91.20           N  
ATOM    611  CZ  ARG A  78      39.100  72.344  33.475  1.00 91.20           C  
ATOM    612  NH1 ARG A  78      39.518  73.595  33.822  1.00 91.20           N1+
ATOM    613  NH2 ARG A  78      39.107  71.963  32.164  1.00 91.20           N  
ATOM    614  C   ARG A  78      39.209  71.765  40.224  1.00 91.20           C  
ATOM    615  O   ARG A  78      38.883  72.873  40.647  1.00 91.20           O  
ATOM    616  N   PHE A  79      39.409  70.714  41.042  1.00119.10           N  
ATOM    617  CA  PHE A  79      39.217  70.829  42.459  1.00119.10           C  
ATOM    618  CB  PHE A  79      39.476  69.513  43.216  1.00119.10           C  
ATOM    619  CG  PHE A  79      38.193  68.758  43.236  1.00119.10           C  
ATOM    620  CD1 PHE A  79      37.679  68.172  42.102  1.00119.10           C  
ATOM    621  CD2 PHE A  79      37.475  68.677  44.406  1.00119.10           C  
ATOM    622  CE1 PHE A  79      36.483  67.492  42.150  1.00119.10           C  
ATOM    623  CE2 PHE A  79      36.281  67.999  44.460  1.00119.10           C  
ATOM    624  CZ  PHE A  79      35.784  67.399  43.328  1.00119.10           C  
ATOM    625  C   PHE A  79      40.140  71.870  43.003  1.00119.10           C  
ATOM    626  O   PHE A  79      39.746  72.656  43.863  1.00119.10           O  
ATOM    627  N   SER A  80      41.397  71.911  42.529  1.00 74.11           N  
ATOM    628  CA  SER A  80      42.304  72.875  43.077  1.00 74.11           C  
ATOM    629  CB  SER A  80      43.728  72.785  42.492  1.00 74.11           C  
ATOM    630  OG  SER A  80      43.739  73.208  41.138  1.00 74.11           O  
ATOM    631  C   SER A  80      41.782  74.259  42.814  1.00 74.11           C  
ATOM    632  O   SER A  80      41.774  75.100  43.711  1.00 74.11           O  
ATOM    633  N   ASP A  81      41.312  74.530  41.580  1.00 39.69           N  
ATOM    634  CA  ASP A  81      40.857  75.853  41.244  1.00 39.69           C  
ATOM    635  CB  ASP A  81      40.427  75.994  39.773  1.00 39.69           C  
ATOM    636  CG  ASP A  81      41.669  76.036  38.898  1.00 39.69           C  
ATOM    637  OD1 ASP A  81      42.617  76.791  39.244  1.00 39.69           O  
ATOM    638  OD2 ASP A  81      41.686  75.307  37.871  1.00 39.69           O1-
ATOM    639  C   ASP A  81      39.664  76.223  42.068  1.00 39.69           C  
ATOM    640  O   ASP A  81      39.574  77.335  42.588  1.00 39.69           O  
ATOM    641  N   TRP A  82      38.714  75.286  42.205  1.00 71.35           N  
ATOM    642  CA  TRP A  82      37.481  75.539  42.888  1.00 71.35           C  
ATOM    643  CB  TRP A  82      36.481  74.395  42.667  1.00 71.35           C  
ATOM    644  CG  TRP A  82      36.093  74.334  41.206  1.00 71.35           C  
ATOM    645  CD2 TRP A  82      35.574  73.180  40.526  1.00 71.35           C  
ATOM    646  CD1 TRP A  82      36.201  75.318  40.269  1.00 71.35           C  
ATOM    647  NE1 TRP A  82      35.778  74.855  39.048  1.00 71.35           N  
ATOM    648  CE2 TRP A  82      35.391  73.541  39.190  1.00 71.35           C  
ATOM    649  CE3 TRP A  82      35.280  71.925  40.974  1.00 71.35           C  
ATOM    650  CZ2 TRP A  82      34.911  72.645  38.277  1.00 71.35           C  
ATOM    651  CZ3 TRP A  82      34.789  71.026  40.051  1.00 71.35           C  
ATOM    652  CH2 TRP A  82      34.609  71.379  38.729  1.00 71.35           C  
ATOM    653  C   TRP A  82      37.740  75.768  44.341  1.00 71.35           C  
ATOM    654  O   TRP A  82      37.071  76.587  44.969  1.00 71.35           O  
ATOM    655  N   LYS A  83      38.708  75.039  44.926  1.00 78.36           N  
ATOM    656  CA  LYS A  83      39.011  75.234  46.314  1.00 78.36           C  
ATOM    657  CB  LYS A  83      40.129  74.304  46.818  1.00 78.36           C  
ATOM    658  CG  LYS A  83      39.721  72.833  46.943  1.00 78.36           C  
ATOM    659  CD  LYS A  83      38.611  72.587  47.968  1.00 78.36           C  
ATOM    660  CE  LYS A  83      38.371  71.104  48.270  1.00 78.36           C  
ATOM    661  NZ  LYS A  83      37.338  70.958  49.319  1.00 78.36           N1+
ATOM    662  C   LYS A  83      39.490  76.642  46.475  1.00 78.36           C  
ATOM    663  O   LYS A  83      39.119  77.330  47.424  1.00 78.36           O  
ATOM    664  N   LEU A  84      40.340  77.102  45.537  1.00 42.47           N  
ATOM    665  CA  LEU A  84      40.874  78.429  45.610  1.00 42.47           C  
ATOM    666  CB  LEU A  84      41.847  78.717  44.456  1.00 42.47           C  
ATOM    667  CG  LEU A  84      43.029  77.732  44.390  1.00 42.47           C  
ATOM    668  CD1 LEU A  84      43.970  78.076  43.225  1.00 42.47           C  
ATOM    669  CD2 LEU A  84      43.749  77.623  45.744  1.00 42.47           C  
ATOM    670  C   LEU A  84      39.746  79.403  45.476  1.00 42.47           C  
ATOM    671  O   LEU A  84      39.606  80.308  46.297  1.00 42.47           O  
ATOM    672  N   ASN A  85      38.901  79.232  44.436  1.00 64.47           N  
ATOM    673  CA  ASN A  85      37.814  80.146  44.223  1.00 64.47           C  
ATOM    674  CB  ASN A  85      38.012  80.998  42.959  1.00 64.47           C  
ATOM    675  CG  ASN A  85      37.015  82.144  42.975  1.00 64.47           C  
ATOM    676  OD1 ASN A  85      36.032  82.126  43.714  1.00 64.47           O  
ATOM    677  ND2 ASN A  85      37.273  83.175  42.127  1.00 64.47           N  
ATOM    678  C   ASN A  85      36.562  79.348  44.020  1.00 64.47           C  
ATOM    679  O   ASN A  85      36.284  78.856  42.928  1.00 64.47           O  
ATOM    680  N   PRO A  86      35.779  79.242  45.051  1.00 81.74           N  
ATOM    681  CA  PRO A  86      34.565  78.476  44.997  1.00 81.74           C  
ATOM    682  CD  PRO A  86      36.290  79.362  46.403  1.00 81.74           C  
ATOM    683  CB  PRO A  86      34.125  78.280  46.451  1.00 81.74           C  
ATOM    684  CG  PRO A  86      35.034  79.216  47.272  1.00 81.74           C  
ATOM    685  C   PRO A  86      33.516  79.074  44.113  1.00 81.74           C  
ATOM    686  O   PRO A  86      32.618  78.349  43.689  1.00 81.74           O  
ATOM    687  N   ALA A  87      33.601  80.384  43.826  1.00 37.06           N  
ATOM    688  CA  ALA A  87      32.622  81.064  43.029  1.00 37.06           C  
ATOM    689  CB  ALA A  87      32.917  82.565  42.884  1.00 37.06           C  
ATOM    690  C   ALA A  87      32.618  80.479  41.654  1.00 37.06           C  
ATOM    691  O   ALA A  87      31.573  80.400  41.011  1.00 37.06           O  
ATOM    692  N   SER A  88      33.813  80.089  41.170  1.00 52.60           N  
ATOM    693  CA  SER A  88      34.035  79.581  39.845  1.00 52.60           C  
ATOM    694  CB  SER A  88      35.528  79.547  39.476  1.00 52.60           C  
ATOM    695  OG  SER A  88      36.230  78.677  40.351  1.00 52.60           O  
ATOM    696  C   SER A  88      33.476  78.196  39.657  1.00 52.60           C  
ATOM    697  O   SER A  88      33.441  77.707  38.529  1.00 52.60           O  
ATOM    698  N   ALA A  89      33.042  77.500  40.726  1.00 36.92           N  
ATOM    699  CA  ALA A  89      32.546  76.161  40.528  1.00 36.92           C  
ATOM    700  CB  ALA A  89      32.199  75.429  41.836  1.00 36.92           C  
ATOM    701  C   ALA A  89      31.304  76.223  39.684  1.00 36.92           C  
ATOM    702  O   ALA A  89      30.549  77.193  39.731  1.00 36.92           O  
ATOM    703  N   PRO A  90      31.093  75.208  38.885  1.00116.88           N  
ATOM    704  CA  PRO A  90      29.944  75.171  38.013  1.00116.88           C  
ATOM    705  CD  PRO A  90      32.211  74.461  38.334  1.00116.88           C  
ATOM    706  CB  PRO A  90      30.303  74.215  36.871  1.00116.88           C  
ATOM    707  CG  PRO A  90      31.557  73.471  37.362  1.00116.88           C  
ATOM    708  C   PRO A  90      28.678  74.795  38.723  1.00116.88           C  
ATOM    709  O   PRO A  90      28.723  74.226  39.813  1.00116.88           O  
ATOM    710  N   PRO A  91      27.578  75.123  38.098  1.00 98.59           N  
ATOM    711  CA  PRO A  91      26.255  74.838  38.592  1.00 98.59           C  
ATOM    712  CD  PRO A  91      27.575  76.226  37.151  1.00 98.59           C  
ATOM    713  CB  PRO A  91      25.327  75.861  37.934  1.00 98.59           C  
ATOM    714  CG  PRO A  91      26.110  76.364  36.711  1.00 98.59           C  
ATOM    715  C   PRO A  91      25.893  73.431  38.258  1.00 98.59           C  
ATOM    716  O   PRO A  91      26.789  72.695  37.845  1.00 98.59           O  
ATOM    717  N   GLU A  92      24.595  73.066  38.433  1.00121.78           N  
ATOM    718  CA  GLU A  92      24.089  71.737  38.199  1.00121.78           C  
ATOM    719  CB  GLU A  92      22.566  71.625  38.010  1.00121.78           C  
ATOM    720  CG  GLU A  92      22.121  70.158  37.986  1.00121.78           C  
ATOM    721  CD  GLU A  92      20.708  70.044  37.433  1.00121.78           C  
ATOM    722  OE1 GLU A  92      19.765  70.575  38.078  1.00121.78           O  
ATOM    723  OE2 GLU A  92      20.556  69.413  36.353  1.00121.78           O1-
ATOM    724  C   GLU A  92      24.712  71.212  36.951  1.00121.78           C  
ATOM    725  O   GLU A  92      24.577  71.747  35.852  1.00121.78           O  
ATOM    726  N   PRO A  93      25.411  70.138  37.165  1.00 84.27           N  
ATOM    727  CA  PRO A  93      26.193  69.552  36.116  1.00 84.27           C  
ATOM    728  CD  PRO A  93      25.993  69.896  38.477  1.00 84.27           C  
ATOM    729  CB  PRO A  93      27.126  68.555  36.801  1.00 84.27           C  
ATOM    730  CG  PRO A  93      27.303  69.134  38.216  1.00 84.27           C  
ATOM    731  C   PRO A  93      25.342  68.942  35.057  1.00 84.27           C  
ATOM    732  O   PRO A  93      24.169  68.668  35.295  1.00 84.27           O  
ATOM    733  N   PRO A  94      25.920  68.719  33.914  1.00 73.39           N  
ATOM    734  CA  PRO A  94      25.184  68.147  32.834  1.00 73.39           C  
ATOM    735  CD  PRO A  94      27.076  69.470  33.457  1.00 73.39           C  
ATOM    736  CB  PRO A  94      26.148  68.114  31.654  1.00 73.39           C  
ATOM    737  CG  PRO A  94      27.069  69.323  31.924  1.00 73.39           C  
ATOM    738  C   PRO A  94      24.686  66.834  33.308  1.00 73.39           C  
ATOM    739  O   PRO A  94      25.325  66.253  34.184  1.00 73.39           O  
ATOM    740  N   ASP A  95      23.539  66.386  32.754  1.00 57.29           N  
ATOM    741  CA  ASP A  95      22.891  65.182  33.186  1.00 57.29           C  
ATOM    742  CB  ASP A  95      21.785  64.702  32.231  1.00 57.29           C  
ATOM    743  CG  ASP A  95      20.969  63.643  32.958  1.00 57.29           C  
ATOM    744  OD1 ASP A  95      20.866  63.731  34.211  1.00 57.29           O  
ATOM    745  OD2 ASP A  95      20.447  62.727  32.271  1.00 57.29           O1-
ATOM    746  C   ASP A  95      23.931  64.115  33.268  1.00 57.29           C  
ATOM    747  O   ASP A  95      24.596  63.782  32.289  1.00 57.29           O  
ATOM    748  N   LEU A  96      24.092  63.581  34.490  1.00114.68           N  
ATOM    749  CA  LEU A  96      25.097  62.622  34.836  1.00114.68           C  
ATOM    750  CB  LEU A  96      25.046  62.292  36.341  1.00114.68           C  
ATOM    751  CG  LEU A  96      26.240  61.485  36.881  1.00114.68           C  
ATOM    752  CD1 LEU A  96      26.268  60.049  36.349  1.00114.68           C  
ATOM    753  CD2 LEU A  96      27.556  62.236  36.634  1.00114.68           C  
ATOM    754  C   LEU A  96      24.849  61.380  34.044  1.00114.68           C  
ATOM    755  O   LEU A  96      25.787  60.704  33.620  1.00114.68           O  
ATOM    756  N   SER A  97      23.564  61.053  33.817  1.00 71.44           N  
ATOM    757  CA  SER A  97      23.218  59.874  33.079  1.00 71.44           C  
ATOM    758  CB  SER A  97      21.696  59.705  32.910  1.00 71.44           C  
ATOM    759  OG  SER A  97      21.075  59.526  34.174  1.00 71.44           O  
ATOM    760  C   SER A  97      23.810  60.007  31.712  1.00 71.44           C  
ATOM    761  O   SER A  97      24.262  59.026  31.123  1.00 71.44           O  
ATOM    762  N   ALA A  98      23.834  61.242  31.182  1.00 30.97           N  
ATOM    763  CA  ALA A  98      24.362  61.509  29.874  1.00 30.97           C  
ATOM    764  CB  ALA A  98      24.214  62.984  29.464  1.00 30.97           C  
ATOM    765  C   ALA A  98      25.825  61.174  29.845  1.00 30.97           C  
ATOM    766  O   ALA A  98      26.331  60.673  28.842  1.00 30.97           O  
ATOM    767  N   SER A  99      26.551  61.464  30.940  1.00 35.51           N  
ATOM    768  CA  SER A  99      27.969  61.231  30.984  1.00 35.51           C  
ATOM    769  CB  SER A  99      28.625  61.758  32.273  1.00 35.51           C  
ATOM    770  OG  SER A  99      28.533  63.174  32.333  1.00 35.51           O  
ATOM    771  C   SER A  99      28.273  59.766  30.895  1.00 35.51           C  
ATOM    772  O   SER A  99      29.248  59.380  30.252  1.00 35.51           O  
ATOM    773  N   ARG A 100      27.471  58.912  31.565  1.00128.73           N  
ATOM    774  CA  ARG A 100      27.710  57.493  31.537  1.00128.73           C  
ATOM    775  CB  ARG A 100      26.800  56.706  32.493  1.00128.73           C  
ATOM    776  CG  ARG A 100      27.021  57.085  33.958  1.00128.73           C  
ATOM    777  CD  ARG A 100      28.459  56.883  34.445  1.00128.73           C  
ATOM    778  NE  ARG A 100      28.704  55.418  34.563  1.00128.73           N  
ATOM    779  CZ  ARG A 100      29.957  54.965  34.857  1.00128.73           C  
ATOM    780  NH1 ARG A 100      30.982  55.853  35.019  1.00128.73           N1+
ATOM    781  NH2 ARG A 100      30.186  53.627  34.993  1.00128.73           N  
ATOM    782  C   ARG A 100      27.478  56.985  30.150  1.00128.73           C  
ATOM    783  O   ARG A 100      28.236  56.160  29.643  1.00128.73           O  
ATOM    784  N   SER A 101      26.418  57.487  29.494  1.00 25.17           N  
ATOM    785  CA  SER A 101      26.085  57.054  28.172  1.00 25.17           C  
ATOM    786  CB  SER A 101      24.841  57.775  27.622  1.00 25.17           C  
ATOM    787  OG  SER A 101      24.538  57.323  26.311  1.00 25.17           O  
ATOM    788  C   SER A 101      27.244  57.371  27.272  1.00 25.17           C  
ATOM    789  O   SER A 101      27.629  56.548  26.442  1.00 25.17           O  
ATOM    790  N   ALA A 102      27.831  58.575  27.422  1.00 31.54           N  
ATOM    791  CA  ALA A 102      28.934  59.012  26.609  1.00 31.54           C  
ATOM    792  CB  ALA A 102      29.374  60.456  26.905  1.00 31.54           C  
ATOM    793  C   ALA A 102      30.141  58.155  26.849  1.00 31.54           C  
ATOM    794  O   ALA A 102      30.859  57.809  25.910  1.00 31.54           O  
ATOM    795  N   ILE A 103      30.412  57.803  28.121  1.00 86.90           N  
ATOM    796  CA  ILE A 103      31.581  57.032  28.438  1.00 86.90           C  
ATOM    797  CB  ILE A 103      31.772  56.817  29.916  1.00 86.90           C  
ATOM    798  CG1 ILE A 103      32.047  58.154  30.626  1.00 86.90           C  
ATOM    799  CG2 ILE A 103      32.899  55.787  30.106  1.00 86.90           C  
ATOM    800  CD1 ILE A 103      33.313  58.855  30.135  1.00 86.90           C  
ATOM    801  C   ILE A 103      31.488  55.684  27.794  1.00 86.90           C  
ATOM    802  O   ILE A 103      32.460  55.206  27.211  1.00 86.90           O  
ATOM    803  N   ASP A 104      30.313  55.028  27.872  1.00 73.33           N  
ATOM    804  CA  ASP A 104      30.197  53.714  27.302  1.00 73.33           C  
ATOM    805  CB  ASP A 104      28.833  53.042  27.508  1.00 73.33           C  
ATOM    806  CG  ASP A 104      28.862  52.379  28.868  1.00 73.33           C  
ATOM    807  OD1 ASP A 104      29.967  52.317  29.469  1.00 73.33           O  
ATOM    808  OD2 ASP A 104      27.784  51.908  29.315  1.00 73.33           O1-
ATOM    809  C   ASP A 104      30.420  53.766  25.829  1.00 73.33           C  
ATOM    810  O   ASP A 104      31.090  52.898  25.274  1.00 73.33           O  
ATOM    811  N   SER A 105      29.858  54.781  25.155  1.00 80.52           N  
ATOM    812  CA  SER A 105      29.980  54.872  23.730  1.00 80.52           C  
ATOM    813  CB  SER A 105      29.151  56.023  23.131  1.00 80.52           C  
ATOM    814  OG  SER A 105      29.623  57.274  23.610  1.00 80.52           O  
ATOM    815  C   SER A 105      31.413  55.104  23.360  1.00 80.52           C  
ATOM    816  O   SER A 105      31.913  54.533  22.392  1.00 80.52           O  
ATOM    817  N   LEU A 106      32.107  55.959  24.129  1.00138.64           N  
ATOM    818  CA  LEU A 106      33.463  56.331  23.860  1.00138.64           C  
ATOM    819  CB  LEU A 106      33.904  57.448  24.825  1.00138.64           C  
ATOM    820  CG  LEU A 106      35.220  58.144  24.453  1.00138.64           C  
ATOM    821  CD1 LEU A 106      36.417  57.200  24.592  1.00138.64           C  
ATOM    822  CD2 LEU A 106      35.122  58.803  23.069  1.00138.64           C  
ATOM    823  C   LEU A 106      34.340  55.126  24.030  1.00138.64           C  
ATOM    824  O   LEU A 106      35.248  54.896  23.234  1.00138.64           O  
ATOM    825  N   ASN A 107      34.074  54.308  25.069  1.00 38.59           N  
ATOM    826  CA  ASN A 107      34.876  53.144  25.332  1.00 38.59           C  
ATOM    827  CB  ASN A 107      34.373  52.324  26.534  1.00 38.59           C  
ATOM    828  CG  ASN A 107      34.674  53.084  27.817  1.00 38.59           C  
ATOM    829  OD1 ASN A 107      35.650  53.825  27.900  1.00 38.59           O  
ATOM    830  ND2 ASN A 107      33.817  52.886  28.853  1.00 38.59           N  
ATOM    831  C   ASN A 107      34.809  52.233  24.143  1.00 38.59           C  
ATOM    832  O   ASN A 107      35.829  51.719  23.685  1.00 38.59           O  
ATOM    833  N   ASN A 108      33.594  52.019  23.605  1.00 37.34           N  
ATOM    834  CA  ASN A 108      33.394  51.119  22.504  1.00 37.34           C  
ATOM    835  CB  ASN A 108      31.904  50.937  22.167  1.00 37.34           C  
ATOM    836  CG  ASN A 108      31.286  50.098  23.279  1.00 37.34           C  
ATOM    837  OD1 ASN A 108      31.674  48.951  23.492  1.00 37.34           O  
ATOM    838  ND2 ASN A 108      30.304  50.685  24.015  1.00 37.34           N  
ATOM    839  C   ASN A 108      34.100  51.641  21.297  1.00 37.34           C  
ATOM    840  O   ASN A 108      34.697  50.881  20.536  1.00 37.34           O  
ATOM    841  N   ARG A 109      34.049  52.966  21.097  1.00101.55           N  
ATOM    842  CA  ARG A 109      34.667  53.595  19.970  1.00101.55           C  
ATOM    843  CB  ARG A 109      34.434  55.117  20.004  1.00101.55           C  
ATOM    844  CG  ARG A 109      35.042  55.923  18.854  1.00101.55           C  
ATOM    845  CD  ARG A 109      34.379  55.685  17.497  1.00101.55           C  
ATOM    846  NE  ARG A 109      34.773  56.820  16.615  1.00101.55           N  
ATOM    847  CZ  ARG A 109      34.799  56.674  15.257  1.00101.55           C  
ATOM    848  NH1 ARG A 109      34.581  55.455  14.686  1.00101.55           N1+
ATOM    849  NH2 ARG A 109      35.032  57.761  14.466  1.00101.55           N  
ATOM    850  C   ARG A 109      36.144  53.355  20.032  1.00101.55           C  
ATOM    851  O   ARG A 109      36.769  53.049  19.016  1.00101.55           O  
ATOM    852  N   MET A 110      36.750  53.492  21.228  1.00 92.06           N  
ATOM    853  CA  MET A 110      38.176  53.338  21.329  1.00 92.06           C  
ATOM    854  CB  MET A 110      38.764  53.728  22.699  1.00 92.06           C  
ATOM    855  CG  MET A 110      38.626  55.222  23.006  1.00 92.06           C  
ATOM    856  SD  MET A 110      39.749  55.854  24.290  1.00 92.06           S  
ATOM    857  CE  MET A 110      39.152  54.767  25.610  1.00 92.06           C  
ATOM    858  C   MET A 110      38.584  51.925  21.045  1.00 92.06           C  
ATOM    859  O   MET A 110      39.579  51.689  20.363  1.00 92.06           O  
ATOM    860  N   LEU A 111      37.815  50.948  21.556  1.00 53.69           N  
ATOM    861  CA  LEU A 111      38.124  49.555  21.419  1.00 53.69           C  
ATOM    862  CB  LEU A 111      37.057  48.705  22.120  1.00 53.69           C  
ATOM    863  CG  LEU A 111      36.995  48.912  23.648  1.00 53.69           C  
ATOM    864  CD1 LEU A 111      35.897  48.044  24.283  1.00 53.69           C  
ATOM    865  CD2 LEU A 111      38.369  48.682  24.302  1.00 53.69           C  
ATOM    866  C   LEU A 111      38.106  49.206  19.963  1.00 53.69           C  
ATOM    867  O   LEU A 111      38.989  48.514  19.458  1.00 53.69           O  
ATOM    868  N   SER A 112      37.096  49.708  19.238  1.00 29.01           N  
ATOM    869  CA  SER A 112      36.979  49.398  17.848  1.00 29.01           C  
ATOM    870  CB  SER A 112      35.776  50.084  17.182  1.00 29.01           C  
ATOM    871  OG  SER A 112      35.716  49.737  15.806  1.00 29.01           O  
ATOM    872  C   SER A 112      38.209  49.889  17.152  1.00 29.01           C  
ATOM    873  O   SER A 112      38.748  49.211  16.280  1.00 29.01           O  
ATOM    874  N   GLN A 113      38.681  51.089  17.528  1.00 50.45           N  
ATOM    875  CA  GLN A 113      39.823  51.701  16.909  1.00 50.45           C  
ATOM    876  CB  GLN A 113      40.060  53.136  17.398  1.00 50.45           C  
ATOM    877  CG  GLN A 113      38.958  54.094  16.949  1.00 50.45           C  
ATOM    878  CD  GLN A 113      39.054  54.198  15.435  1.00 50.45           C  
ATOM    879  OE1 GLN A 113      40.083  54.597  14.891  1.00 50.45           O  
ATOM    880  NE2 GLN A 113      37.953  53.820  14.730  1.00 50.45           N  
ATOM    881  C   GLN A 113      41.058  50.916  17.206  1.00 50.45           C  
ATOM    882  O   GLN A 113      41.902  50.741  16.328  1.00 50.45           O  
ATOM    883  N   ILE A 114      41.210  50.435  18.456  1.00136.00           N  
ATOM    884  CA  ILE A 114      42.387  49.683  18.777  1.00136.00           C  
ATOM    885  CB  ILE A 114      42.566  49.349  20.240  1.00136.00           C  
ATOM    886  CG1 ILE A 114      41.358  48.615  20.826  1.00136.00           C  
ATOM    887  CG2 ILE A 114      42.958  50.619  20.996  1.00136.00           C  
ATOM    888  CD1 ILE A 114      41.552  48.221  22.291  1.00136.00           C  
ATOM    889  C   ILE A 114      42.422  48.429  17.966  1.00136.00           C  
ATOM    890  O   ILE A 114      43.472  48.067  17.439  1.00136.00           O  
ATOM    891  N   TRP A 115      41.287  47.719  17.825  1.00 65.89           N  
ATOM    892  CA  TRP A 115      41.382  46.506  17.071  1.00 65.89           C  
ATOM    893  CB  TRP A 115      40.138  45.613  17.078  1.00 65.89           C  
ATOM    894  CG  TRP A 115      40.434  44.303  16.386  1.00 65.89           C  
ATOM    895  CD2 TRP A 115      40.225  44.059  14.988  1.00 65.89           C  
ATOM    896  CD1 TRP A 115      40.961  43.155  16.904  1.00 65.89           C  
ATOM    897  NE1 TRP A 115      41.099  42.212  15.913  1.00 65.89           N  
ATOM    898  CE2 TRP A 115      40.650  42.755  14.729  1.00 65.89           C  
ATOM    899  CE3 TRP A 115      39.725  44.858  14.003  1.00 65.89           C  
ATOM    900  CZ2 TRP A 115      40.577  42.228  13.472  1.00 65.89           C  
ATOM    901  CZ3 TRP A 115      39.652  44.324  12.737  1.00 65.89           C  
ATOM    902  CH2 TRP A 115      40.071  43.035  12.478  1.00 65.89           C  
ATOM    903  C   TRP A 115      41.697  46.811  15.638  1.00 65.89           C  
ATOM    904  O   TRP A 115      42.547  46.163  15.031  1.00 65.89           O  
ATOM    905  N   SER A 116      41.025  47.823  15.057  1.00 98.30           N  
ATOM    906  CA  SER A 116      41.190  48.119  13.661  1.00 98.30           C  
ATOM    907  CB  SER A 116      40.277  49.269  13.189  1.00 98.30           C  
ATOM    908  OG  SER A 116      40.568  50.461  13.903  1.00 98.30           O  
ATOM    909  C   SER A 116      42.611  48.493  13.349  1.00 98.30           C  
ATOM    910  O   SER A 116      43.181  48.033  12.363  1.00 98.30           O  
ATOM    911  N   HIS A 117      43.195  49.370  14.180  1.00115.31           N  
ATOM    912  CA  HIS A 117      44.505  49.960  14.077  1.00115.31           C  
ATOM    913  ND1 HIS A 117      43.857  52.676  12.653  1.00115.31           N  
ATOM    914  CG  HIS A 117      43.610  52.231  13.932  1.00115.31           C  
ATOM    915  CB  HIS A 117      44.550  51.358  14.702  1.00115.31           C  
ATOM    916  NE2 HIS A 117      41.828  53.401  13.199  1.00115.31           N  
ATOM    917  CD2 HIS A 117      42.369  52.686  14.251  1.00115.31           C  
ATOM    918  CE1 HIS A 117      42.758  53.368  12.262  1.00115.31           C  
ATOM    919  C   HIS A 117      45.623  49.116  14.604  1.00115.31           C  
ATOM    920  O   HIS A 117      46.772  49.555  14.594  1.00115.31           O  
ATOM    921  N   TRP A 118      45.337  47.908  15.112  1.00 94.72           N  
ATOM    922  CA  TRP A 118      46.297  47.129  15.844  1.00 94.72           C  
ATOM    923  CB  TRP A 118      45.763  45.726  16.173  1.00 94.72           C  
ATOM    924  CG  TRP A 118      46.612  44.961  17.156  1.00 94.72           C  
ATOM    925  CD2 TRP A 118      46.524  45.150  18.575  1.00 94.72           C  
ATOM    926  CD1 TRP A 118      47.569  44.015  16.946  1.00 94.72           C  
ATOM    927  NE1 TRP A 118      48.081  43.594  18.152  1.00 94.72           N  
ATOM    928  CE2 TRP A 118      47.446  44.286  19.162  1.00 94.72           C  
ATOM    929  CE3 TRP A 118      45.738  45.978  19.328  1.00 94.72           C  
ATOM    930  CZ2 TRP A 118      47.598  44.236  20.518  1.00 94.72           C  
ATOM    931  CZ3 TRP A 118      45.892  45.924  20.695  1.00 94.72           C  
ATOM    932  CH2 TRP A 118      46.804  45.069  21.277  1.00 94.72           C  
ATOM    933  C   TRP A 118      47.588  46.984  15.086  1.00 94.72           C  
ATOM    934  O   TRP A 118      48.657  47.006  15.695  1.00 94.72           O  
ATOM    935  N   SER A 119      47.548  46.828  13.753  1.00 85.30           N  
ATOM    936  CA  SER A 119      48.768  46.659  13.011  1.00 85.30           C  
ATOM    937  CB  SER A 119      48.522  46.517  11.501  1.00 85.30           C  
ATOM    938  OG  SER A 119      47.732  45.366  11.251  1.00 85.30           O  
ATOM    939  C   SER A 119      49.658  47.857  13.196  1.00 85.30           C  
ATOM    940  O   SER A 119      50.857  47.703  13.425  1.00 85.30           O  
ATOM    941  N   LEU A 120      49.106  49.085  13.077  1.00176.72           N  
ATOM    942  CA  LEU A 120      49.885  50.287  13.256  1.00176.72           C  
ATOM    943  CB  LEU A 120      49.126  51.619  13.069  1.00176.72           C  
ATOM    944  CG  LEU A 120      49.009  52.181  11.647  1.00176.72           C  
ATOM    945  CD1 LEU A 120      50.398  52.487  11.064  1.00176.72           C  
ATOM    946  CD2 LEU A 120      48.126  51.310  10.752  1.00176.72           C  
ATOM    947  C   LEU A 120      50.365  50.417  14.661  1.00176.72           C  
ATOM    948  O   LEU A 120      51.516  50.777  14.903  1.00176.72           O  
ATOM    949  N   LEU A 121      49.485  50.140  15.637  1.00 60.08           N  
ATOM    950  CA  LEU A 121      49.855  50.363  17.005  1.00 60.08           C  
ATOM    951  CB  LEU A 121      48.749  49.989  18.009  1.00 60.08           C  
ATOM    952  CG  LEU A 121      47.497  50.883  17.931  1.00 60.08           C  
ATOM    953  CD1 LEU A 121      46.452  50.464  18.979  1.00 60.08           C  
ATOM    954  CD2 LEU A 121      47.864  52.375  18.026  1.00 60.08           C  
ATOM    955  C   LEU A 121      51.050  49.519  17.315  1.00 60.08           C  
ATOM    956  O   LEU A 121      51.941  49.927  18.058  1.00 60.08           O  
ATOM    957  N   SER A 122      51.071  48.289  16.787  1.00 68.69           N  
ATOM    958  CA  SER A 122      52.146  47.373  17.030  1.00 68.69           C  
ATOM    959  CB  SER A 122      51.706  45.906  16.863  1.00 68.69           C  
ATOM    960  OG  SER A 122      51.243  45.672  15.543  1.00 68.69           O  
ATOM    961  C   SER A 122      53.344  47.625  16.150  1.00 68.69           C  
ATOM    962  O   SER A 122      54.385  47.005  16.365  1.00 68.69           O  
ATOM    963  N   ALA A 123      53.225  48.499  15.126  1.00 49.59           N  
ATOM    964  CA  ALA A 123      54.277  48.753  14.170  1.00 49.59           C  
ATOM    965  CB  ALA A 123      53.762  49.270  12.816  1.00 49.59           C  
ATOM    966  C   ALA A 123      55.260  49.769  14.678  1.00 49.59           C  
ATOM    967  O   ALA A 123      55.023  50.495  15.642  1.00 49.59           O  
ATOM    968  N   PRO A 124      56.391  49.796  14.012  1.00 67.15           N  
ATOM    969  CA  PRO A 124      57.440  50.724  14.345  1.00 67.15           C  
ATOM    970  CD  PRO A 124      56.908  48.591  13.382  1.00 67.15           C  
ATOM    971  CB  PRO A 124      58.656  50.275  13.536  1.00 67.15           C  
ATOM    972  CG  PRO A 124      58.436  48.760  13.362  1.00 67.15           C  
ATOM    973  C   PRO A 124      57.027  52.147  14.100  1.00 67.15           C  
ATOM    974  O   PRO A 124      57.586  53.042  14.732  1.00 67.15           O  
ATOM    975  N   SER A 125      56.072  52.371  13.177  1.00 53.27           N  
ATOM    976  CA  SER A 125      55.590  53.671  12.788  1.00 53.27           C  
ATOM    977  CB  SER A 125      54.809  53.636  11.462  1.00 53.27           C  
ATOM    978  OG  SER A 125      53.663  52.808  11.584  1.00 53.27           O  
ATOM    979  C   SER A 125      54.672  54.261  13.827  1.00 53.27           C  
ATOM    980  O   SER A 125      54.249  55.408  13.695  1.00 53.27           O  
ATOM    981  N   CYS A 126      54.347  53.514  14.897  1.00 56.42           N  
ATOM    982  CA  CYS A 126      53.353  53.940  15.851  1.00 56.42           C  
ATOM    983  CB  CYS A 126      53.237  52.969  17.047  1.00 56.42           C  
ATOM    984  SG  CYS A 126      52.177  53.603  18.387  1.00 56.42           S  
ATOM    985  C   CYS A 126      53.668  55.276  16.448  1.00 56.42           C  
ATOM    986  O   CYS A 126      52.801  56.148  16.500  1.00 56.42           O  
ATOM    987  N   ALA A 127      54.913  55.489  16.904  1.00 32.24           N  
ATOM    988  CA  ALA A 127      55.205  56.704  17.606  1.00 32.24           C  
ATOM    989  CB  ALA A 127      56.655  56.758  18.119  1.00 32.24           C  
ATOM    990  C   ALA A 127      54.993  57.887  16.716  1.00 32.24           C  
ATOM    991  O   ALA A 127      54.433  58.897  17.140  1.00 32.24           O  
ATOM    992  N   ALA A 128      55.442  57.800  15.452  1.00 31.00           N  
ATOM    993  CA  ALA A 128      55.334  58.931  14.575  1.00 31.00           C  
ATOM    994  CB  ALA A 128      55.998  58.691  13.209  1.00 31.00           C  
ATOM    995  C   ALA A 128      53.896  59.263  14.320  1.00 31.00           C  
ATOM    996  O   ALA A 128      53.502  60.428  14.386  1.00 31.00           O  
ATOM    997  N   GLN A 129      53.063  58.246  14.033  1.00 68.47           N  
ATOM    998  CA  GLN A 129      51.690  58.503  13.708  1.00 68.47           C  
ATOM    999  CB  GLN A 129      50.934  57.282  13.151  1.00 68.47           C  
ATOM   1000  CG  GLN A 129      51.402  56.901  11.747  1.00 68.47           C  
ATOM   1001  CD  GLN A 129      51.310  58.158  10.887  1.00 68.47           C  
ATOM   1002  OE1 GLN A 129      52.300  58.857  10.679  1.00 68.47           O  
ATOM   1003  NE2 GLN A 129      50.088  58.472  10.381  1.00 68.47           N  
ATOM   1004  C   GLN A 129      50.961  59.020  14.904  1.00 68.47           C  
ATOM   1005  O   GLN A 129      50.056  59.844  14.772  1.00 68.47           O  
ATOM   1006  N   LEU A 130      51.303  58.518  16.103  1.00 49.74           N  
ATOM   1007  CA  LEU A 130      50.624  58.966  17.283  1.00 49.74           C  
ATOM   1008  CB  LEU A 130      50.985  58.171  18.550  1.00 49.74           C  
ATOM   1009  CG  LEU A 130      50.243  58.668  19.807  1.00 49.74           C  
ATOM   1010  CD1 LEU A 130      48.718  58.563  19.644  1.00 49.74           C  
ATOM   1011  CD2 LEU A 130      50.753  57.954  21.068  1.00 49.74           C  
ATOM   1012  C   LEU A 130      50.920  60.411  17.530  1.00 49.74           C  
ATOM   1013  O   LEU A 130      50.023  61.176  17.880  1.00 49.74           O  
ATOM   1014  N   ASP A 131      52.186  60.837  17.350  1.00 39.02           N  
ATOM   1015  CA  ASP A 131      52.513  62.214  17.602  1.00 39.02           C  
ATOM   1016  CB  ASP A 131      54.006  62.552  17.437  1.00 39.02           C  
ATOM   1017  CG  ASP A 131      54.747  61.952  18.623  1.00 39.02           C  
ATOM   1018  OD1 ASP A 131      54.245  60.939  19.180  1.00 39.02           O  
ATOM   1019  OD2 ASP A 131      55.812  62.507  19.002  1.00 39.02           O1-
ATOM   1020  C   ASP A 131      51.750  63.057  16.635  1.00 39.02           C  
ATOM   1021  O   ASP A 131      51.276  64.138  16.979  1.00 39.02           O  
ATOM   1022  N   ARG A 132      51.615  62.574  15.387  1.00 56.54           N  
ATOM   1023  CA  ARG A 132      50.933  63.304  14.359  1.00 56.54           C  
ATOM   1024  CB  ARG A 132      50.962  62.562  13.013  1.00 56.54           C  
ATOM   1025  CG  ARG A 132      50.264  63.315  11.882  1.00 56.54           C  
ATOM   1026  CD  ARG A 132      50.280  62.565  10.550  1.00 56.54           C  
ATOM   1027  NE  ARG A 132      49.410  63.327   9.612  1.00 56.54           N  
ATOM   1028  CZ  ARG A 132      48.825  62.687   8.559  1.00 56.54           C  
ATOM   1029  NH1 ARG A 132      49.083  61.365   8.340  1.00 56.54           N1+
ATOM   1030  NH2 ARG A 132      47.970  63.366   7.738  1.00 56.54           N  
ATOM   1031  C   ARG A 132      49.492  63.488  14.741  1.00 56.54           C  
ATOM   1032  O   ARG A 132      48.932  64.568  14.568  1.00 56.54           O  
ATOM   1033  N   ALA A 133      48.849  62.425  15.263  1.00 35.12           N  
ATOM   1034  CA  ALA A 133      47.456  62.471  15.620  1.00 35.12           C  
ATOM   1035  CB  ALA A 133      46.917  61.105  16.073  1.00 35.12           C  
ATOM   1036  C   ALA A 133      47.234  63.433  16.749  1.00 35.12           C  
ATOM   1037  O   ALA A 133      46.268  64.196  16.739  1.00 35.12           O  
ATOM   1038  N   LYS A 134      48.135  63.426  17.752  1.00 58.32           N  
ATOM   1039  CA  LYS A 134      47.969  64.268  18.904  1.00 58.32           C  
ATOM   1040  CB  LYS A 134      49.145  64.206  19.899  1.00 58.32           C  
ATOM   1041  CG  LYS A 134      49.321  62.910  20.695  1.00 58.32           C  
ATOM   1042  CD  LYS A 134      50.661  62.886  21.443  1.00 58.32           C  
ATOM   1043  CE  LYS A 134      50.806  61.757  22.464  1.00 58.32           C  
ATOM   1044  NZ  LYS A 134      52.122  61.856  23.139  1.00 58.32           N1+
ATOM   1045  C   LYS A 134      47.939  65.689  18.452  1.00 58.32           C  
ATOM   1046  O   LYS A 134      47.112  66.481  18.901  1.00 58.32           O  
ATOM   1047  N   ARG A 135      48.853  66.031  17.532  1.00152.78           N  
ATOM   1048  CA  ARG A 135      49.011  67.363  17.028  1.00152.78           C  
ATOM   1049  CB  ARG A 135      50.149  67.392  15.987  1.00152.78           C  
ATOM   1050  CG  ARG A 135      50.457  68.741  15.345  1.00152.78           C  
ATOM   1051  CD  ARG A 135      51.652  68.663  14.390  1.00152.78           C  
ATOM   1052  NE  ARG A 135      51.313  67.662  13.339  1.00152.78           N  
ATOM   1053  CZ  ARG A 135      51.233  68.068  12.039  1.00152.78           C  
ATOM   1054  NH1 ARG A 135      51.510  69.368  11.734  1.00152.78           N1+
ATOM   1055  NH2 ARG A 135      50.872  67.193  11.057  1.00152.78           N  
ATOM   1056  C   ARG A 135      47.727  67.773  16.371  1.00152.78           C  
ATOM   1057  O   ARG A 135      47.231  68.876  16.603  1.00152.78           O  
ATOM   1058  N   ASP A 136      47.139  66.884  15.549  1.00 39.48           N  
ATOM   1059  CA  ASP A 136      45.936  67.218  14.839  1.00 39.48           C  
ATOM   1060  CB  ASP A 136      45.502  66.123  13.849  1.00 39.48           C  
ATOM   1061  CG  ASP A 136      46.509  66.067  12.707  1.00 39.48           C  
ATOM   1062  OD1 ASP A 136      47.282  67.048  12.535  1.00 39.48           O  
ATOM   1063  OD2 ASP A 136      46.515  65.032  11.989  1.00 39.48           O1-
ATOM   1064  C   ASP A 136      44.797  67.433  15.797  1.00 39.48           C  
ATOM   1065  O   ASP A 136      44.030  68.381  15.646  1.00 39.48           O  
ATOM   1066  N   ILE A 137      44.651  66.554  16.808  1.00100.36           N  
ATOM   1067  CA  ILE A 137      43.554  66.626  17.739  1.00100.36           C  
ATOM   1068  CB  ILE A 137      43.472  65.425  18.642  1.00100.36           C  
ATOM   1069  CG1 ILE A 137      43.247  64.156  17.800  1.00100.36           C  
ATOM   1070  CG2 ILE A 137      42.364  65.677  19.677  1.00100.36           C  
ATOM   1071  CD1 ILE A 137      41.984  64.214  16.942  1.00100.36           C  
ATOM   1072  C   ILE A 137      43.655  67.848  18.599  1.00100.36           C  
ATOM   1073  O   ILE A 137      42.651  68.500  18.886  1.00100.36           O  
ATOM   1074  N   VAL A 138      44.874  68.195  19.047  1.00 41.00           N  
ATOM   1075  CA  VAL A 138      45.015  69.321  19.922  1.00 41.00           C  
ATOM   1076  CB  VAL A 138      46.446  69.582  20.306  1.00 41.00           C  
ATOM   1077  CG1 VAL A 138      46.506  70.849  21.176  1.00 41.00           C  
ATOM   1078  CG2 VAL A 138      47.002  68.327  21.006  1.00 41.00           C  
ATOM   1079  C   VAL A 138      44.487  70.534  19.217  1.00 41.00           C  
ATOM   1080  O   VAL A 138      43.783  71.343  19.821  1.00 41.00           O  
ATOM   1081  N   ARG A 139      44.825  70.698  17.922  1.00 68.74           N  
ATOM   1082  CA  ARG A 139      44.391  71.848  17.173  1.00 68.74           C  
ATOM   1083  CB  ARG A 139      44.978  71.912  15.752  1.00 68.74           C  
ATOM   1084  CG  ARG A 139      44.813  73.292  15.109  1.00 68.74           C  
ATOM   1085  CD  ARG A 139      44.784  73.286  13.578  1.00 68.74           C  
ATOM   1086  NE  ARG A 139      45.980  72.549  13.089  1.00 68.74           N  
ATOM   1087  CZ  ARG A 139      46.514  72.864  11.872  1.00 68.74           C  
ATOM   1088  NH1 ARG A 139      46.029  73.930  11.173  1.00 68.74           N1+
ATOM   1089  NH2 ARG A 139      47.526  72.110  11.352  1.00 68.74           N  
ATOM   1090  C   ARG A 139      42.902  71.843  16.981  1.00 68.74           C  
ATOM   1091  O   ARG A 139      42.231  72.845  17.231  1.00 68.74           O  
ATOM   1092  N   SER A 140      42.345  70.698  16.540  1.00 44.68           N  
ATOM   1093  CA  SER A 140      40.950  70.603  16.206  1.00 44.68           C  
ATOM   1094  CB  SER A 140      40.594  69.217  15.639  1.00 44.68           C  
ATOM   1095  OG  SER A 140      40.849  68.215  16.612  1.00 44.68           O  
ATOM   1096  C   SER A 140      40.106  70.841  17.421  1.00 44.68           C  
ATOM   1097  O   SER A 140      39.153  71.619  17.391  1.00 44.68           O  
ATOM   1098  N   ARG A 141      40.439  70.146  18.518  1.00168.57           N  
ATOM   1099  CA  ARG A 141      39.765  70.210  19.782  1.00168.57           C  
ATOM   1100  CB  ARG A 141      40.168  69.058  20.714  1.00168.57           C  
ATOM   1101  CG  ARG A 141      39.948  67.685  20.072  1.00168.57           C  
ATOM   1102  CD  ARG A 141      38.486  67.349  19.772  1.00168.57           C  
ATOM   1103  NE  ARG A 141      37.800  67.038  21.057  1.00168.57           N  
ATOM   1104  CZ  ARG A 141      36.571  66.444  21.037  1.00168.57           C  
ATOM   1105  NH1 ARG A 141      35.960  66.171  19.847  1.00168.57           N1+
ATOM   1106  NH2 ARG A 141      35.952  66.104  22.203  1.00168.57           N  
ATOM   1107  C   ARG A 141      40.083  71.506  20.463  1.00168.57           C  
ATOM   1108  O   ARG A 141      39.367  71.924  21.373  1.00168.57           O  
ATOM   1109  N   HIS A 142      41.195  72.157  20.068  1.00 61.76           N  
ATOM   1110  CA  HIS A 142      41.611  73.373  20.706  1.00 61.76           C  
ATOM   1111  ND1 HIS A 142      40.988  75.531  18.330  1.00 61.76           N  
ATOM   1112  CG  HIS A 142      40.173  74.878  19.229  1.00 61.76           C  
ATOM   1113  CB  HIS A 142      40.569  74.506  20.628  1.00 61.76           C  
ATOM   1114  NE2 HIS A 142      39.044  75.198  17.300  1.00 61.76           N  
ATOM   1115  CD2 HIS A 142      38.990  74.683  18.583  1.00 61.76           C  
ATOM   1116  CE1 HIS A 142      40.263  75.695  17.193  1.00 61.76           C  
ATOM   1117  C   HIS A 142      41.837  73.068  22.151  1.00 61.76           C  
ATOM   1118  O   HIS A 142      41.301  73.737  23.034  1.00 61.76           O  
ATOM   1119  N   LEU A 143      42.641  72.021  22.419  1.00 48.43           N  
ATOM   1120  CA  LEU A 143      42.925  71.612  23.761  1.00 48.43           C  
ATOM   1121  CB  LEU A 143      43.611  70.238  23.837  1.00 48.43           C  
ATOM   1122  CG  LEU A 143      42.789  69.102  23.202  1.00 48.43           C  
ATOM   1123  CD1 LEU A 143      43.517  67.753  23.331  1.00 48.43           C  
ATOM   1124  CD2 LEU A 143      41.350  69.074  23.745  1.00 48.43           C  
ATOM   1125  C   LEU A 143      43.853  72.598  24.396  1.00 48.43           C  
ATOM   1126  O   LEU A 143      44.772  73.113  23.761  1.00 48.43           O  
ATOM   1127  N   ASP A 144      43.624  72.885  25.692  1.00 44.69           N  
ATOM   1128  CA  ASP A 144      44.470  73.788  26.417  1.00 44.69           C  
ATOM   1129  CB  ASP A 144      43.753  74.550  27.549  1.00 44.69           C  
ATOM   1130  CG  ASP A 144      43.174  73.581  28.572  1.00 44.69           C  
ATOM   1131  OD1 ASP A 144      43.429  72.351  28.466  1.00 44.69           O  
ATOM   1132  OD2 ASP A 144      42.451  74.073  29.477  1.00 44.69           O1-
ATOM   1133  C   ASP A 144      45.626  73.010  26.964  1.00 44.69           C  
ATOM   1134  O   ASP A 144      45.790  71.829  26.662  1.00 44.69           O  
ATOM   1135  N   SER A 145      46.473  73.667  27.777  1.00 30.27           N  
ATOM   1136  CA  SER A 145      47.667  73.043  28.276  1.00 30.27           C  
ATOM   1137  CB  SER A 145      48.536  73.974  29.144  1.00 30.27           C  
ATOM   1138  OG  SER A 145      49.689  73.279  29.598  1.00 30.27           O  
ATOM   1139  C   SER A 145      47.337  71.855  29.117  1.00 30.27           C  
ATOM   1140  O   SER A 145      47.985  70.815  29.004  1.00 30.27           O  
ATOM   1141  N   LEU A 146      46.318  71.965  29.986  1.00 42.96           N  
ATOM   1142  CA  LEU A 146      46.027  70.871  30.864  1.00 42.96           C  
ATOM   1143  CB  LEU A 146      44.909  71.202  31.864  1.00 42.96           C  
ATOM   1144  CG  LEU A 146      44.578  70.042  32.818  1.00 42.96           C  
ATOM   1145  CD1 LEU A 146      45.791  69.668  33.691  1.00 42.96           C  
ATOM   1146  CD2 LEU A 146      43.316  70.344  33.639  1.00 42.96           C  
ATOM   1147  C   LEU A 146      45.597  69.682  30.055  1.00 42.96           C  
ATOM   1148  O   LEU A 146      46.064  68.569  30.285  1.00 42.96           O  
ATOM   1149  N   TYR A 147      44.708  69.897  29.068  1.00 73.79           N  
ATOM   1150  CA  TYR A 147      44.215  68.822  28.252  1.00 73.79           C  
ATOM   1151  CB  TYR A 147      43.044  69.206  27.325  1.00 73.79           C  
ATOM   1152  CG  TYR A 147      41.784  69.147  28.127  1.00 73.79           C  
ATOM   1153  CD1 TYR A 147      41.408  70.168  28.970  1.00 73.79           C  
ATOM   1154  CD2 TYR A 147      40.965  68.045  28.022  1.00 73.79           C  
ATOM   1155  CE1 TYR A 147      40.240  70.085  29.695  1.00 73.79           C  
ATOM   1156  CE2 TYR A 147      39.799  67.954  28.743  1.00 73.79           C  
ATOM   1157  CZ  TYR A 147      39.431  68.979  29.581  1.00 73.79           C  
ATOM   1158  OH  TYR A 147      38.233  68.892  30.321  1.00 73.79           O  
ATOM   1159  C   TYR A 147      45.318  68.239  27.431  1.00 73.79           C  
ATOM   1160  O   TYR A 147      45.328  67.039  27.162  1.00 73.79           O  
ATOM   1161  N   GLN A 148      46.259  69.076  26.970  1.00 76.94           N  
ATOM   1162  CA  GLN A 148      47.324  68.577  26.150  1.00 76.94           C  
ATOM   1163  CB  GLN A 148      48.216  69.717  25.633  1.00 76.94           C  
ATOM   1164  CG  GLN A 148      49.043  69.347  24.403  1.00 76.94           C  
ATOM   1165  CD  GLN A 148      49.678  70.625  23.868  1.00 76.94           C  
ATOM   1166  OE1 GLN A 148      50.374  71.338  24.589  1.00 76.94           O  
ATOM   1167  NE2 GLN A 148      49.427  70.932  22.568  1.00 76.94           N  
ATOM   1168  C   GLN A 148      48.145  67.607  26.957  1.00 76.94           C  
ATOM   1169  O   GLN A 148      48.548  66.560  26.450  1.00 76.94           O  
ATOM   1170  N   ARG A 149      48.413  67.929  28.240  1.00 96.29           N  
ATOM   1171  CA  ARG A 149      49.171  67.056  29.099  1.00 96.29           C  
ATOM   1172  CB  ARG A 149      49.404  67.633  30.507  1.00 96.29           C  
ATOM   1173  CG  ARG A 149      50.550  68.637  30.625  1.00 96.29           C  
ATOM   1174  CD  ARG A 149      51.801  68.033  31.273  1.00 96.29           C  
ATOM   1175  NE  ARG A 149      51.414  67.541  32.626  1.00 96.29           N  
ATOM   1176  CZ  ARG A 149      51.540  68.340  33.727  1.00 96.29           C  
ATOM   1177  NH1 ARG A 149      52.077  69.590  33.613  1.00 96.29           N1+
ATOM   1178  NH2 ARG A 149      51.120  67.887  34.945  1.00 96.29           N  
ATOM   1179  C   ARG A 149      48.402  65.785  29.303  1.00 96.29           C  
ATOM   1180  O   ARG A 149      48.968  64.694  29.271  1.00 96.29           O  
ATOM   1181  N   ALA A 150      47.079  65.896  29.513  1.00 26.35           N  
ATOM   1182  CA  ALA A 150      46.258  64.751  29.796  1.00 26.35           C  
ATOM   1183  CB  ALA A 150      44.781  65.122  30.015  1.00 26.35           C  
ATOM   1184  C   ALA A 150      46.295  63.808  28.635  1.00 26.35           C  
ATOM   1185  O   ALA A 150      46.359  62.591  28.810  1.00 26.35           O  
ATOM   1186  N   LEU A 151      46.255  64.362  27.412  1.00111.67           N  
ATOM   1187  CA  LEU A 151      46.224  63.587  26.206  1.00111.67           C  
ATOM   1188  CB  LEU A 151      46.140  64.493  24.957  1.00111.67           C  
ATOM   1189  CG  LEU A 151      46.014  63.795  23.581  1.00111.67           C  
ATOM   1190  CD1 LEU A 151      47.271  63.004  23.191  1.00111.67           C  
ATOM   1191  CD2 LEU A 151      44.733  62.957  23.485  1.00111.67           C  
ATOM   1192  C   LEU A 151      47.482  62.787  26.114  1.00111.67           C  
ATOM   1193  O   LEU A 151      47.450  61.627  25.704  1.00111.67           O  
ATOM   1194  N   THR A 152      48.636  63.389  26.462  1.00116.47           N  
ATOM   1195  CA  THR A 152      49.863  62.652  26.368  1.00116.47           C  
ATOM   1196  CB  THR A 152      51.095  63.473  26.625  1.00116.47           C  
ATOM   1197  OG1 THR A 152      51.067  64.020  27.932  1.00116.47           O  
ATOM   1198  CG2 THR A 152      51.163  64.597  25.580  1.00116.47           C  
ATOM   1199  C   THR A 152      49.838  61.515  27.340  1.00116.47           C  
ATOM   1200  O   THR A 152      50.235  60.400  27.006  1.00116.47           O  
ATOM   1201  N   THR A 153      49.360  61.751  28.575  1.00110.17           N  
ATOM   1202  CA  THR A 153      49.385  60.688  29.538  1.00110.17           C  
ATOM   1203  CB  THR A 153      49.019  61.115  30.930  1.00110.17           C  
ATOM   1204  OG1 THR A 153      49.361  60.089  31.848  1.00110.17           O  
ATOM   1205  CG2 THR A 153      47.515  61.390  31.001  1.00110.17           C  
ATOM   1206  C   THR A 153      48.464  59.582  29.116  1.00110.17           C  
ATOM   1207  O   THR A 153      48.806  58.407  29.235  1.00110.17           O  
ATOM   1208  N   ALA A 154      47.272  59.924  28.592  1.00 45.68           N  
ATOM   1209  CA  ALA A 154      46.298  58.933  28.227  1.00 45.68           C  
ATOM   1210  CB  ALA A 154      44.989  59.561  27.717  1.00 45.68           C  
ATOM   1211  C   ALA A 154      46.825  58.042  27.133  1.00 45.68           C  
ATOM   1212  O   ALA A 154      46.574  56.840  27.126  1.00 45.68           O  
ATOM   1213  N   THR A 155      47.525  58.636  26.157  1.00 95.76           N  
ATOM   1214  CA  THR A 155      48.057  58.040  24.957  1.00 95.76           C  
ATOM   1215  CB  THR A 155      48.261  59.060  23.879  1.00 95.76           C  
ATOM   1216  OG1 THR A 155      49.211  60.030  24.294  1.00 95.76           O  
ATOM   1217  CG2 THR A 155      46.909  59.734  23.591  1.00 95.76           C  
ATOM   1218  C   THR A 155      49.356  57.298  25.119  1.00 95.76           C  
ATOM   1219  O   THR A 155      49.795  56.625  24.185  1.00 95.76           O  
ATOM   1220  N   GLN A 156      50.042  57.437  26.265  1.00 83.91           N  
ATOM   1221  CA  GLN A 156      51.405  56.995  26.389  1.00 83.91           C  
ATOM   1222  CB  GLN A 156      51.986  57.241  27.794  1.00 83.91           C  
ATOM   1223  CG  GLN A 156      51.303  56.425  28.891  1.00 83.91           C  
ATOM   1224  CD  GLN A 156      51.979  56.769  30.210  1.00 83.91           C  
ATOM   1225  OE1 GLN A 156      51.386  57.409  31.075  1.00 83.91           O  
ATOM   1226  NE2 GLN A 156      53.258  56.330  30.369  1.00 83.91           N  
ATOM   1227  C   GLN A 156      51.632  55.539  26.062  1.00 83.91           C  
ATOM   1228  O   GLN A 156      52.651  55.216  25.458  1.00 83.91           O  
ATOM   1229  N   SER A 157      50.750  54.614  26.476  1.00119.76           N  
ATOM   1230  CA  SER A 157      50.958  53.196  26.287  1.00119.76           C  
ATOM   1231  CB  SER A 157      50.242  52.354  27.358  1.00119.76           C  
ATOM   1232  OG  SER A 157      48.841  52.562  27.291  1.00119.76           O  
ATOM   1233  C   SER A 157      50.551  52.666  24.932  1.00119.76           C  
ATOM   1234  O   SER A 157      50.684  51.466  24.694  1.00119.76           O  
ATOM   1235  N   TYR A 158      50.062  53.498  23.994  1.00136.39           N  
ATOM   1236  CA  TYR A 158      49.533  52.952  22.768  1.00136.39           C  
ATOM   1237  CB  TYR A 158      49.002  53.997  21.767  1.00136.39           C  
ATOM   1238  CG  TYR A 158      47.796  54.696  22.299  1.00136.39           C  
ATOM   1239  CD1 TYR A 158      46.705  53.995  22.759  1.00136.39           C  
ATOM   1240  CD2 TYR A 158      47.732  56.069  22.272  1.00136.39           C  
ATOM   1241  CE1 TYR A 158      45.592  54.655  23.227  1.00136.39           C  
ATOM   1242  CE2 TYR A 158      46.622  56.734  22.735  1.00136.39           C  
ATOM   1243  CZ  TYR A 158      45.549  56.028  23.217  1.00136.39           C  
ATOM   1244  OH  TYR A 158      44.405  56.704  23.693  1.00136.39           O  
ATOM   1245  C   TYR A 158      50.551  52.152  21.996  1.00136.39           C  
ATOM   1246  O   TYR A 158      50.231  51.092  21.459  1.00136.39           O  
ATOM   1247  N   CYS A 159      51.800  52.640  21.901  1.00 83.10           N  
ATOM   1248  CA  CYS A 159      52.833  52.034  21.097  1.00 83.10           C  
ATOM   1249  CB  CYS A 159      54.010  52.974  20.776  1.00 83.10           C  
ATOM   1250  SG  CYS A 159      53.467  54.391  19.761  1.00 83.10           S  
ATOM   1251  C   CYS A 159      53.322  50.732  21.665  1.00 83.10           C  
ATOM   1252  O   CYS A 159      54.110  50.031  21.034  1.00 83.10           O  
ATOM   1253  N   GLN A 160      52.921  50.405  22.901  1.00 78.83           N  
ATOM   1254  CA  GLN A 160      53.307  49.201  23.589  1.00 78.83           C  
ATOM   1255  CB  GLN A 160      52.814  49.175  25.048  1.00 78.83           C  
ATOM   1256  CG  GLN A 160      53.426  50.295  25.897  1.00 78.83           C  
ATOM   1257  CD  GLN A 160      52.887  50.198  27.319  1.00 78.83           C  
ATOM   1258  OE1 GLN A 160      52.498  49.127  27.781  1.00 78.83           O  
ATOM   1259  NE2 GLN A 160      52.866  51.354  28.036  1.00 78.83           N  
ATOM   1260  C   GLN A 160      52.784  47.974  22.884  1.00 78.83           C  
ATOM   1261  O   GLN A 160      53.303  46.880  23.102  1.00 78.83           O  
ATOM   1262  N   ALA A 161      51.718  48.093  22.063  1.00 50.83           N  
ATOM   1263  CA  ALA A 161      51.123  46.938  21.438  1.00 50.83           C  
ATOM   1264  CB  ALA A 161      49.992  47.276  20.448  1.00 50.83           C  
ATOM   1265  C   ALA A 161      52.153  46.128  20.707  1.00 50.83           C  
ATOM   1266  O   ALA A 161      53.111  46.661  20.150  1.00 50.83           O  
TER   
HEADER    model_1_2_chain_A
ATOM     18  N   GLN B   4      53.023  95.373  59.382  1.00 95.86           N  
ATOM     19  CA  GLN B   4      52.962  94.775  60.681  1.00 95.86           C  
ATOM     20  CB  GLN B   4      52.010  95.458  61.673  1.00 95.86           C  
ATOM     21  CG  GLN B   4      52.532  96.799  62.184  1.00 95.86           C  
ATOM     22  CD  GLN B   4      51.743  97.134  63.438  1.00 95.86           C  
ATOM     23  OE1 GLN B   4      51.787  96.398  64.423  1.00 95.86           O  
ATOM     24  NE2 GLN B   4      50.996  98.267  63.403  1.00 95.86           N  
ATOM     25  C   GLN B   4      52.490  93.371  60.499  1.00 95.86           C  
ATOM     26  O   GLN B   4      52.757  92.504  61.328  1.00 95.86           O  
ATOM     27  N   LEU B   5      51.698  93.159  59.434  1.00 91.84           N  
ATOM     28  CA  LEU B   5      51.098  91.921  59.019  1.00 91.84           C  
ATOM     29  CB  LEU B   5      49.974  92.094  57.983  1.00 91.84           C  
ATOM     30  CG  LEU B   5      48.733  92.814  58.547  1.00 91.84           C  
ATOM     31  CD1 LEU B   5      47.584  92.833  57.526  1.00 91.84           C  
ATOM     32  CD2 LEU B   5      48.317  92.228  59.906  1.00 91.84           C  
ATOM     33  C   LEU B   5      52.094  90.959  58.438  1.00 91.84           C  
ATOM     34  O   LEU B   5      51.771  89.789  58.247  1.00 91.84           O  
ATOM     35  N   ALA B   6      53.304  91.417  58.075  1.00 58.32           N  
ATOM     36  CA  ALA B   6      54.214  90.587  57.331  1.00 58.32           C  
ATOM     37  CB  ALA B   6      55.560  91.280  57.057  1.00 58.32           C  
ATOM     38  C   ALA B   6      54.519  89.291  58.026  1.00 58.32           C  
ATOM     39  O   ALA B   6      54.559  88.252  57.368  1.00 58.32           O  
ATOM     40  N   GLU B   7      54.760  89.282  59.351  1.00 68.61           N  
ATOM     41  CA  GLU B   7      55.105  88.012  59.936  1.00 68.61           C  
ATOM     42  CB  GLU B   7      55.650  88.045  61.371  1.00 68.61           C  
ATOM     43  CG  GLU B   7      56.164  86.658  61.779  1.00 68.61           C  
ATOM     44  CD  GLU B   7      56.647  86.707  63.216  1.00 68.61           C  
ATOM     45  OE1 GLU B   7      57.311  87.712  63.586  1.00 68.61           O  
ATOM     46  OE2 GLU B   7      56.352  85.737  63.964  1.00 68.61           O1-
ATOM     47  C   GLU B   7      53.934  87.074  59.926  1.00 68.61           C  
ATOM     48  O   GLU B   7      54.111  85.871  59.741  1.00 68.61           O  
ATOM     49  N   LEU B   8      52.703  87.574  60.148  1.00122.17           N  
ATOM     50  CA  LEU B   8      51.593  86.666  60.191  1.00122.17           C  
ATOM     51  CB  LEU B   8      50.269  87.366  60.569  1.00122.17           C  
ATOM     52  CG  LEU B   8      49.076  86.434  60.911  1.00122.17           C  
ATOM     53  CD1 LEU B   8      47.833  87.256  61.267  1.00122.17           C  
ATOM     54  CD2 LEU B   8      48.751  85.415  59.811  1.00122.17           C  
ATOM     55  C   LEU B   8      51.452  86.031  58.842  1.00122.17           C  
ATOM     56  O   LEU B   8      51.301  84.815  58.740  1.00122.17           O  
ATOM     57  N   VAL B   9      51.517  86.835  57.763  1.00129.69           N  
ATOM     58  CA  VAL B   9      51.375  86.294  56.440  1.00129.69           C  
ATOM     59  CB  VAL B   9      51.305  87.319  55.334  1.00129.69           C  
ATOM     60  CG1 VAL B   9      49.952  88.038  55.406  1.00129.69           C  
ATOM     61  CG2 VAL B   9      52.491  88.281  55.467  1.00129.69           C  
ATOM     62  C   VAL B   9      52.512  85.368  56.150  1.00129.69           C  
ATOM     63  O   VAL B   9      52.328  84.340  55.504  1.00129.69           O  
ATOM     64  N   ASP B  10      53.726  85.693  56.621  1.00 64.11           N  
ATOM     65  CA  ASP B  10      54.840  84.846  56.317  1.00 64.11           C  
ATOM     66  CB  ASP B  10      56.177  85.398  56.835  1.00 64.11           C  
ATOM     67  CG  ASP B  10      57.280  84.585  56.176  1.00 64.11           C  
ATOM     68  OD1 ASP B  10      57.332  83.351  56.422  1.00 64.11           O  
ATOM     69  OD2 ASP B  10      58.074  85.183  55.401  1.00 64.11           O1-
ATOM     70  C   ASP B  10      54.607  83.486  56.907  1.00 64.11           C  
ATOM     71  O   ASP B  10      54.914  82.472  56.282  1.00 64.11           O  
ATOM     72  N   ALA B  11      54.051  83.426  58.131  1.00 32.70           N  
ATOM     73  CA  ALA B  11      53.796  82.172  58.784  1.00 32.70           C  
ATOM     74  CB  ALA B  11      53.214  82.353  60.196  1.00 32.70           C  
ATOM     75  C   ALA B  11      52.786  81.402  57.991  1.00 32.70           C  
ATOM     76  O   ALA B  11      52.907  80.189  57.825  1.00 32.70           O  
ATOM     77  N   ALA B  12      51.750  82.098  57.488  1.00 36.16           N  
ATOM     78  CA  ALA B  12      50.703  81.468  56.738  1.00 36.16           C  
ATOM     79  CB  ALA B  12      49.589  82.451  56.333  1.00 36.16           C  
ATOM     80  C   ALA B  12      51.272  80.883  55.476  1.00 36.16           C  
ATOM     81  O   ALA B  12      50.904  79.778  55.074  1.00 36.16           O  
ATOM     82  N   ALA B  13      52.174  81.625  54.804  1.00 37.28           N  
ATOM     83  CA  ALA B  13      52.758  81.181  53.569  1.00 37.28           C  
ATOM     84  CB  ALA B  13      53.666  82.245  52.925  1.00 37.28           C  
ATOM     85  C   ALA B  13      53.595  79.968  53.807  1.00 37.28           C  
ATOM     86  O   ALA B  13      53.560  79.013  53.033  1.00 37.28           O  
ATOM     87  N   GLU B  14      54.376  79.978  54.900  1.00 49.67           N  
ATOM     88  CA  GLU B  14      55.233  78.878  55.235  1.00 49.67           C  
ATOM     89  CB  GLU B  14      56.074  79.171  56.488  1.00 49.67           C  
ATOM     90  CG  GLU B  14      57.117  78.107  56.827  1.00 49.67           C  
ATOM     91  CD  GLU B  14      57.988  78.685  57.934  1.00 49.67           C  
ATOM     92  OE1 GLU B  14      57.892  79.919  58.170  1.00 49.67           O  
ATOM     93  OE2 GLU B  14      58.760  77.908  58.556  1.00 49.67           O1-
ATOM     94  C   GLU B  14      54.373  77.680  55.504  1.00 49.67           C  
ATOM     95  O   GLU B  14      54.729  76.554  55.163  1.00 49.67           O  
ATOM     96  N   ARG B  15      53.212  77.905  56.140  1.00 67.52           N  
ATOM     97  CA  ARG B  15      52.300  76.859  56.497  1.00 67.52           C  
ATOM     98  CB  ARG B  15      51.127  77.406  57.333  1.00 67.52           C  
ATOM     99  CG  ARG B  15      50.370  76.364  58.158  1.00 67.52           C  
ATOM    100  CD  ARG B  15      49.219  76.980  58.959  1.00 67.52           C  
ATOM    101  NE  ARG B  15      48.743  75.968  59.946  1.00 67.52           N  
ATOM    102  CZ  ARG B  15      47.724  75.113  59.637  1.00 67.52           C  
ATOM    103  NH1 ARG B  15      47.154  75.144  58.397  1.00 67.52           N1+
ATOM    104  NH2 ARG B  15      47.261  74.237  60.576  1.00 67.52           N  
ATOM    105  C   ARG B  15      51.751  76.245  55.240  1.00 67.52           C  
ATOM    106  O   ARG B  15      51.539  75.037  55.173  1.00 67.52           O  
ATOM    107  N   LEU B  16      51.504  77.066  54.201  1.00 52.66           N  
ATOM    108  CA  LEU B  16      50.965  76.589  52.956  1.00 52.66           C  
ATOM    109  CB  LEU B  16      50.751  77.703  51.919  1.00 52.66           C  
ATOM    110  CG  LEU B  16      49.650  78.715  52.278  1.00 52.66           C  
ATOM    111  CD1 LEU B  16      49.514  79.783  51.182  1.00 52.66           C  
ATOM    112  CD2 LEU B  16      48.321  78.007  52.597  1.00 52.66           C  
ATOM    113  C   LEU B  16      51.928  75.626  52.334  1.00 52.66           C  
ATOM    114  O   LEU B  16      51.524  74.644  51.717  1.00 52.66           O  
ATOM    115  N   GLU B  17      53.235  75.887  52.488  1.00 75.82           N  
ATOM    116  CA  GLU B  17      54.266  75.088  51.889  1.00 75.82           C  
ATOM    117  CB  GLU B  17      55.662  75.727  52.000  1.00 75.82           C  
ATOM    118  CG  GLU B  17      55.750  76.975  51.111  1.00 75.82           C  
ATOM    119  CD  GLU B  17      57.168  77.523  51.115  1.00 75.82           C  
ATOM    120  OE1 GLU B  17      58.056  76.871  51.726  1.00 75.82           O  
ATOM    121  OE2 GLU B  17      57.383  78.603  50.501  1.00 75.82           O1-
ATOM    122  C   GLU B  17      54.251  73.689  52.444  1.00 75.82           C  
ATOM    123  O   GLU B  17      54.788  72.774  51.823  1.00 75.82           O  
ATOM    124  N   VAL B  18      53.660  73.478  53.640  1.00137.40           N  
ATOM    125  CA  VAL B  18      53.596  72.155  54.212  1.00137.40           C  
ATOM    126  CB  VAL B  18      52.895  72.029  55.541  1.00137.40           C  
ATOM    127  CG1 VAL B  18      53.612  72.889  56.589  1.00137.40           C  
ATOM    128  CG2 VAL B  18      51.396  72.312  55.365  1.00137.40           C  
ATOM    129  C   VAL B  18      52.822  71.271  53.284  1.00137.40           C  
ATOM    130  O   VAL B  18      52.958  70.052  53.333  1.00137.40           O  
ATOM    131  N   ALA B  19      51.972  71.860  52.423  1.00 52.02           N  
ATOM    132  CA  ALA B  19      51.120  71.095  51.555  1.00 52.02           C  
ATOM    133  CB  ALA B  19      50.312  71.968  50.578  1.00 52.02           C  
ATOM    134  C   ALA B  19      51.958  70.166  50.727  1.00 52.02           C  
ATOM    135  O   ALA B  19      51.516  69.064  50.399  1.00 52.02           O  
ATOM    136  N   ASP B  20      53.175  70.593  50.336  1.00 61.77           N  
ATOM    137  CA  ASP B  20      54.009  69.783  49.490  1.00 61.77           C  
ATOM    138  CB  ASP B  20      55.313  70.500  49.103  1.00 61.77           C  
ATOM    139  CG  ASP B  20      54.937  71.654  48.189  1.00 61.77           C  
ATOM    140  OD1 ASP B  20      53.985  71.469  47.388  1.00 61.77           O  
ATOM    141  OD2 ASP B  20      55.577  72.734  48.286  1.00 61.77           O1-
ATOM    142  C   ASP B  20      54.374  68.481  50.149  1.00 61.77           C  
ATOM    143  O   ASP B  20      54.176  67.431  49.540  1.00 61.77           O  
ATOM    144  N   PRO B  21      54.901  68.459  51.348  1.00 81.84           N  
ATOM    145  CA  PRO B  21      55.242  67.214  51.984  1.00 81.84           C  
ATOM    146  CD  PRO B  21      55.542  69.598  51.982  1.00 81.84           C  
ATOM    147  CB  PRO B  21      56.118  67.576  53.186  1.00 81.84           C  
ATOM    148  CG  PRO B  21      55.889  69.086  53.391  1.00 81.84           C  
ATOM    149  C   PRO B  21      54.028  66.424  52.343  1.00 81.84           C  
ATOM    150  O   PRO B  21      54.100  65.197  52.357  1.00 81.84           O  
ATOM    151  N   VAL B  22      52.915  67.102  52.674  1.00 36.45           N  
ATOM    152  CA  VAL B  22      51.720  66.404  53.039  1.00 36.45           C  
ATOM    153  CB  VAL B  22      50.644  67.328  53.524  1.00 36.45           C  
ATOM    154  CG1 VAL B  22      49.370  66.506  53.790  1.00 36.45           C  
ATOM    155  CG2 VAL B  22      51.174  68.080  54.759  1.00 36.45           C  
ATOM    156  C   VAL B  22      51.210  65.695  51.827  1.00 36.45           C  
ATOM    157  O   VAL B  22      50.829  64.527  51.889  1.00 36.45           O  
ATOM    158  N   ALA B  23      51.211  66.395  50.679  1.00 32.20           N  
ATOM    159  CA  ALA B  23      50.719  65.838  49.455  1.00 32.20           C  
ATOM    160  CB  ALA B  23      50.784  66.835  48.286  1.00 32.20           C  
ATOM    161  C   ALA B  23      51.563  64.655  49.085  1.00 32.20           C  
ATOM    162  O   ALA B  23      51.045  63.624  48.663  1.00 32.20           O  
ATOM    163  N   ALA B  24      52.893  64.762  49.259  1.00 31.43           N  
ATOM    164  CA  ALA B  24      53.784  63.709  48.852  1.00 31.43           C  
ATOM    165  CB  ALA B  24      55.264  64.048  49.097  1.00 31.43           C  
ATOM    166  C   ALA B  24      53.484  62.452  49.610  1.00 31.43           C  
ATOM    167  O   ALA B  24      53.498  61.361  49.042  1.00 31.43           O  
ATOM    168  N   PHE B  25      53.219  62.572  50.923  1.00 52.54           N  
ATOM    169  CA  PHE B  25      52.943  61.445  51.772  1.00 52.54           C  
ATOM    170  CB  PHE B  25      52.790  61.864  53.247  1.00 52.54           C  
ATOM    171  CG  PHE B  25      52.419  60.693  54.097  1.00 52.54           C  
ATOM    172  CD1 PHE B  25      53.378  59.841  54.599  1.00 52.54           C  
ATOM    173  CD2 PHE B  25      51.097  60.454  54.407  1.00 52.54           C  
ATOM    174  CE1 PHE B  25      53.022  58.770  55.390  1.00 52.54           C  
ATOM    175  CE2 PHE B  25      50.734  59.387  55.196  1.00 52.54           C  
ATOM    176  CZ  PHE B  25      51.699  58.541  55.688  1.00 52.54           C  
ATOM    177  C   PHE B  25      51.662  60.799  51.350  1.00 52.54           C  
ATOM    178  O   PHE B  25      51.579  59.575  51.255  1.00 52.54           O  
ATOM    179  N   LYS B  26      50.623  61.614  51.093  1.00 45.92           N  
ATOM    180  CA  LYS B  26      49.344  61.085  50.726  1.00 45.92           C  
ATOM    181  CB  LYS B  26      48.228  62.135  50.611  1.00 45.92           C  
ATOM    182  CG  LYS B  26      47.748  62.674  51.958  1.00 45.92           C  
ATOM    183  CD  LYS B  26      46.848  63.906  51.833  1.00 45.92           C  
ATOM    184  CE  LYS B  26      46.365  64.457  53.175  1.00 45.92           C  
ATOM    185  NZ  LYS B  26      45.550  65.673  52.955  1.00 45.92           N1+
ATOM    186  C   LYS B  26      49.451  60.401  49.406  1.00 45.92           C  
ATOM    187  O   LYS B  26      48.742  59.430  49.160  1.00 45.92           O  
ATOM    188  N   TRP B  27      50.296  60.916  48.495  1.00 73.30           N  
ATOM    189  CA  TRP B  27      50.412  60.289  47.212  1.00 73.30           C  
ATOM    190  CB  TRP B  27      51.286  61.088  46.231  1.00 73.30           C  
ATOM    191  CG  TRP B  27      51.296  60.522  44.832  1.00 73.30           C  
ATOM    192  CD2 TRP B  27      50.225  60.705  43.896  1.00 73.30           C  
ATOM    193  CD1 TRP B  27      52.234  59.758  44.203  1.00 73.30           C  
ATOM    194  NE1 TRP B  27      51.816  59.460  42.927  1.00 73.30           N  
ATOM    195  CE2 TRP B  27      50.580  60.036  42.725  1.00 73.30           C  
ATOM    196  CE3 TRP B  27      49.038  61.374  44.001  1.00 73.30           C  
ATOM    197  CZ2 TRP B  27      49.751  60.027  41.638  1.00 73.30           C  
ATOM    198  CZ3 TRP B  27      48.208  61.366  42.902  1.00 73.30           C  
ATOM    199  CH2 TRP B  27      48.556  60.705  41.742  1.00 73.30           C  
ATOM    200  C   TRP B  27      51.004  58.922  47.373  1.00 73.30           C  
ATOM    201  O   TRP B  27      50.483  57.946  46.837  1.00 73.30           O  
ATOM    202  N   ARG B  28      52.109  58.809  48.136  1.00128.02           N  
ATOM    203  CA  ARG B  28      52.765  57.540  48.282  1.00128.02           C  
ATOM    204  CB  ARG B  28      54.062  57.628  49.103  1.00128.02           C  
ATOM    205  CG  ARG B  28      55.040  58.671  48.555  1.00128.02           C  
ATOM    206  CD  ARG B  28      55.147  58.693  47.028  1.00128.02           C  
ATOM    207  NE  ARG B  28      56.043  57.584  46.599  1.00128.02           N  
ATOM    208  CZ  ARG B  28      56.615  57.642  45.362  1.00128.02           C  
ATOM    209  NH1 ARG B  28      56.318  58.682  44.529  1.00128.02           N1+
ATOM    210  NH2 ARG B  28      57.485  56.673  44.957  1.00128.02           N  
ATOM    211  C   ARG B  28      51.842  56.591  48.980  1.00128.02           C  
ATOM    212  O   ARG B  28      51.739  55.420  48.619  1.00128.02           O  
ATOM    213  N   ALA B  29      51.161  57.101  50.020  1.00 61.87           N  
ATOM    214  CA  ALA B  29      50.228  56.411  50.865  1.00 61.87           C  
ATOM    215  CB  ALA B  29      49.832  57.268  52.077  1.00 61.87           C  
ATOM    216  C   ALA B  29      48.997  56.037  50.081  1.00 61.87           C  
ATOM    217  O   ALA B  29      48.338  55.042  50.381  1.00 61.87           O  
ATOM    218  N   GLN B  30      48.662  56.829  49.046  1.00 66.47           N  
ATOM    219  CA  GLN B  30      47.462  56.688  48.266  1.00 66.47           C  
ATOM    220  CB  GLN B  30      47.251  55.280  47.680  1.00 66.47           C  
ATOM    221  CG  GLN B  30      48.256  54.911  46.587  1.00 66.47           C  
ATOM    222  CD  GLN B  30      47.879  53.538  46.044  1.00 66.47           C  
ATOM    223  OE1 GLN B  30      46.701  53.211  45.918  1.00 66.47           O  
ATOM    224  NE2 GLN B  30      48.906  52.711  45.709  1.00 66.47           N  
ATOM    225  C   GLN B  30      46.269  57.045  49.099  1.00 66.47           C  
ATOM    226  O   GLN B  30      45.186  56.490  48.917  1.00 66.47           O  
ATOM    227  N   LEU B  31      46.454  57.996  50.041  1.00113.15           N  
ATOM    228  CA  LEU B  31      45.396  58.507  50.871  1.00113.15           C  
ATOM    229  CB  LEU B  31      45.872  58.967  52.262  1.00113.15           C  
ATOM    230  CG  LEU B  31      46.124  57.794  53.226  1.00113.15           C  
ATOM    231  CD1 LEU B  31      44.805  57.195  53.711  1.00113.15           C  
ATOM    232  CD2 LEU B  31      47.000  56.711  52.592  1.00113.15           C  
ATOM    233  C   LEU B  31      44.707  59.651  50.185  1.00113.15           C  
ATOM    234  O   LEU B  31      45.249  60.287  49.282  1.00113.15           O  
ATOM    235  N   PRO B  32      43.484  59.896  50.600  1.00 74.23           N  
ATOM    236  CA  PRO B  32      42.694  60.969  50.055  1.00 74.23           C  
ATOM    237  CD  PRO B  32      42.653  58.848  51.162  1.00 74.23           C  
ATOM    238  CB  PRO B  32      41.234  60.644  50.385  1.00 74.23           C  
ATOM    239  CG  PRO B  32      41.316  59.546  51.460  1.00 74.23           C  
ATOM    240  C   PRO B  32      43.133  62.301  50.563  1.00 74.23           C  
ATOM    241  O   PRO B  32      43.672  62.386  51.666  1.00 74.23           O  
ATOM    242  N   ILE B  33      42.929  63.353  49.751  1.00 52.85           N  
ATOM    243  CA  ILE B  33      43.304  64.689  50.103  1.00 52.85           C  
ATOM    244  CB  ILE B  33      43.209  65.623  48.933  1.00 52.85           C  
ATOM    245  CG1 ILE B  33      44.188  65.166  47.836  1.00 52.85           C  
ATOM    246  CG2 ILE B  33      43.463  67.055  49.431  1.00 52.85           C  
ATOM    247  CD1 ILE B  33      44.012  65.888  46.503  1.00 52.85           C  
ATOM    248  C   ILE B  33      42.447  65.222  51.215  1.00 52.85           C  
ATOM    249  O   ILE B  33      42.964  65.793  52.174  1.00 52.85           O  
ATOM    250  N   GLU B  34      41.111  65.041  51.151  1.00 64.46           N  
ATOM    251  CA  GLU B  34      40.311  65.688  52.157  1.00 64.46           C  
ATOM    252  CB  GLU B  34      39.132  66.502  51.590  1.00 64.46           C  
ATOM    253  CG  GLU B  34      39.564  67.717  50.762  1.00 64.46           C  
ATOM    254  CD  GLU B  34      38.315  68.455  50.298  1.00 64.46           C  
ATOM    255  OE1 GLU B  34      37.469  67.818  49.617  1.00 64.46           O  
ATOM    256  OE2 GLU B  34      38.193  69.668  50.622  1.00 64.46           O1-
ATOM    257  C   GLU B  34      39.739  64.705  53.117  1.00 64.46           C  
ATOM    258  O   GLU B  34      39.293  63.618  52.750  1.00 64.46           O  
ATOM    259  N   ASP B  35      39.786  65.077  54.408  1.00 77.14           N  
ATOM    260  CA  ASP B  35      39.168  64.297  55.429  1.00 77.14           C  
ATOM    261  CB  ASP B  35      40.146  63.550  56.350  1.00 77.14           C  
ATOM    262  CG  ASP B  35      39.308  62.757  57.346  1.00 77.14           C  
ATOM    263  OD1 ASP B  35      38.100  62.538  57.057  1.00 77.14           O  
ATOM    264  OD2 ASP B  35      39.854  62.372  58.413  1.00 77.14           O1-
ATOM    265  C   ASP B  35      38.447  65.271  56.283  1.00 77.14           C  
ATOM    266  O   ASP B  35      39.051  65.991  57.080  1.00 77.14           O  
ATOM    267  N   SER B  36      37.117  65.338  56.134  1.00164.45           N  
ATOM    268  CA  SER B  36      36.425  66.219  57.010  1.00164.45           C  
ATOM    269  CB  SER B  36      34.937  66.411  56.669  1.00164.45           C  
ATOM    270  OG  SER B  36      34.229  65.194  56.854  1.00164.45           O  
ATOM    271  C   SER B  36      36.514  65.524  58.321  1.00164.45           C  
ATOM    272  O   SER B  36      37.006  64.414  58.439  1.00164.45           O  
ATOM    273  N   GLY B  37      36.157  66.158  59.416  1.00217.23           N  
ATOM    274  CA  GLY B  37      36.285  65.321  60.566  1.00217.23           C  
ATOM    275  C   GLY B  37      37.674  65.529  61.079  1.00217.23           C  
ATOM    276  O   GLY B  37      37.861  65.946  62.217  1.00217.23           O  
ATOM    277  N   ARG B  38      38.699  65.235  60.245  1.00132.11           N  
ATOM    278  CA  ARG B  38      40.047  65.506  60.637  1.00132.11           C  
ATOM    279  CB  ARG B  38      41.122  64.953  59.688  1.00132.11           C  
ATOM    280  CG  ARG B  38      42.528  65.463  60.030  1.00132.11           C  
ATOM    281  CD  ARG B  38      43.638  64.880  59.151  1.00132.11           C  
ATOM    282  NE  ARG B  38      44.881  65.674  59.379  1.00132.11           N  
ATOM    283  CZ  ARG B  38      45.686  65.425  60.454  1.00132.11           C  
ATOM    284  NH1 ARG B  38      45.300  64.533  61.411  1.00132.11           N1+
ATOM    285  NH2 ARG B  38      46.880  66.074  60.573  1.00132.11           N  
ATOM    286  C   ARG B  38      40.184  66.985  60.637  1.00132.11           C  
ATOM    287  O   ARG B  38      40.762  67.572  61.550  1.00132.11           O  
ATOM    288  N   VAL B  39      39.626  67.629  59.595  1.00103.08           N  
ATOM    289  CA  VAL B  39      39.740  69.052  59.520  1.00103.08           C  
ATOM    290  CB  VAL B  39      39.257  69.649  58.224  1.00103.08           C  
ATOM    291  CG1 VAL B  39      37.727  69.553  58.145  1.00103.08           C  
ATOM    292  CG2 VAL B  39      39.796  71.083  58.128  1.00103.08           C  
ATOM    293  C   VAL B  39      38.959  69.640  60.653  1.00103.08           C  
ATOM    294  O   VAL B  39      39.384  70.618  61.267  1.00103.08           O  
ATOM    295  N   GLU B  40      37.785  69.047  60.958  1.00 40.79           N  
ATOM    296  CA  GLU B  40      36.945  69.570  62.003  1.00 40.79           C  
ATOM    297  CB  GLU B  40      35.600  68.832  62.081  1.00 40.79           C  
ATOM    298  CG  GLU B  40      34.765  69.031  60.813  1.00 40.79           C  
ATOM    299  CD  GLU B  40      33.548  68.123  60.879  1.00 40.79           C  
ATOM    300  OE1 GLU B  40      33.292  67.550  61.971  1.00 40.79           O  
ATOM    301  OE2 GLU B  40      32.859  67.986  59.833  1.00 40.79           O1-
ATOM    302  C   GLU B  40      37.639  69.434  63.323  1.00 40.79           C  
ATOM    303  O   GLU B  40      37.607  70.350  64.146  1.00 40.79           O  
ATOM    304  N   GLN B  41      38.291  68.282  63.564  1.00 80.35           N  
ATOM    305  CA  GLN B  41      38.959  68.105  64.821  1.00 80.35           C  
ATOM    306  CB  GLN B  41      39.511  66.680  65.027  1.00 80.35           C  
ATOM    307  CG  GLN B  41      40.586  66.241  64.031  1.00 80.35           C  
ATOM    308  CD  GLN B  41      40.937  64.794  64.358  1.00 80.35           C  
ATOM    309  OE1 GLN B  41      40.054  63.976  64.616  1.00 80.35           O  
ATOM    310  NE2 GLN B  41      42.256  64.467  64.359  1.00 80.35           N  
ATOM    311  C   GLN B  41      40.076  69.098  64.899  1.00 80.35           C  
ATOM    312  O   GLN B  41      40.357  69.656  65.960  1.00 80.35           O  
ATOM    313  N   GLN B  42      40.747  69.351  63.759  1.00 44.45           N  
ATOM    314  CA  GLN B  42      41.845  70.275  63.759  1.00 44.45           C  
ATOM    315  CB  GLN B  42      42.510  70.406  62.378  1.00 44.45           C  
ATOM    316  CG  GLN B  42      43.164  69.122  61.862  1.00 44.45           C  
ATOM    317  CD  GLN B  42      43.755  69.455  60.501  1.00 44.45           C  
ATOM    318  OE1 GLN B  42      44.013  70.618  60.194  1.00 44.45           O  
ATOM    319  NE2 GLN B  42      43.961  68.412  59.650  1.00 44.45           N  
ATOM    320  C   GLN B  42      41.342  71.643  64.109  1.00 44.45           C  
ATOM    321  O   GLN B  42      41.963  72.363  64.891  1.00 44.45           O  
ATOM    322  N   LEU B  43      40.201  72.044  63.521  1.00 57.52           N  
ATOM    323  CA  LEU B  43      39.672  73.359  63.759  1.00 57.52           C  
ATOM    324  CB  LEU B  43      38.538  73.708  62.785  1.00 57.52           C  
ATOM    325  CG  LEU B  43      39.048  73.731  61.329  1.00 57.52           C  
ATOM    326  CD1 LEU B  43      37.932  74.094  60.336  1.00 57.52           C  
ATOM    327  CD2 LEU B  43      40.293  74.623  61.191  1.00 57.52           C  
ATOM    328  C   LEU B  43      39.197  73.473  65.172  1.00 57.52           C  
ATOM    329  O   LEU B  43      39.356  74.514  65.807  1.00 57.52           O  
ATOM    330  N   ALA B  44      38.607  72.392  65.712  1.00 32.54           N  
ATOM    331  CA  ALA B  44      38.097  72.447  67.054  1.00 32.54           C  
ATOM    332  CB  ALA B  44      37.452  71.126  67.504  1.00 32.54           C  
ATOM    333  C   ALA B  44      39.230  72.732  67.991  1.00 32.54           C  
ATOM    334  O   ALA B  44      39.073  73.484  68.951  1.00 32.54           O  
ATOM    335  N   LYS B  45      40.403  72.121  67.738  1.00125.32           N  
ATOM    336  CA  LYS B  45      41.561  72.290  68.577  1.00125.32           C  
ATOM    337  CB  LYS B  45      42.727  71.397  68.106  1.00125.32           C  
ATOM    338  CG  LYS B  45      43.874  71.186  69.100  1.00125.32           C  
ATOM    339  CD  LYS B  45      44.683  72.437  69.444  1.00125.32           C  
ATOM    340  CE  LYS B  45      45.967  72.109  70.211  1.00125.32           C  
ATOM    341  NZ  LYS B  45      45.658  71.221  71.354  1.00125.32           N1+
ATOM    342  C   LYS B  45      42.004  73.723  68.528  1.00125.32           C  
ATOM    343  O   LYS B  45      42.295  74.326  69.559  1.00125.32           O  
ATOM    344  N   LEU B  46      42.041  74.321  67.319  1.00106.52           N  
ATOM    345  CA  LEU B  46      42.470  75.686  67.193  1.00106.52           C  
ATOM    346  CB  LEU B  46      42.564  76.190  65.739  1.00106.52           C  
ATOM    347  CG  LEU B  46      43.919  75.931  65.046  1.00106.52           C  
ATOM    348  CD1 LEU B  46      44.993  76.880  65.596  1.00106.52           C  
ATOM    349  CD2 LEU B  46      44.362  74.466  65.117  1.00106.52           C  
ATOM    350  C   LEU B  46      41.535  76.578  67.943  1.00106.52           C  
ATOM    351  O   LEU B  46      41.960  77.567  68.536  1.00106.52           O  
ATOM    352  N   GLY B  47      40.229  76.260  67.929  1.00 18.94           N  
ATOM    353  CA  GLY B  47      39.279  77.074  68.627  1.00 18.94           C  
ATOM    354  C   GLY B  47      39.606  77.067  70.092  1.00 18.94           C  
ATOM    355  O   GLY B  47      39.519  78.100  70.752  1.00 18.94           O  
ATOM    356  N   GLU B  48      39.968  75.892  70.644  1.00 70.00           N  
ATOM    357  CA  GLU B  48      40.276  75.775  72.044  1.00 70.00           C  
ATOM    358  CB  GLU B  48      40.527  74.321  72.486  1.00 70.00           C  
ATOM    359  CG  GLU B  48      39.259  73.476  72.629  1.00 70.00           C  
ATOM    360  CD  GLU B  48      38.669  73.760  74.004  1.00 70.00           C  
ATOM    361  OE1 GLU B  48      38.949  74.862  74.550  1.00 70.00           O  
ATOM    362  OE2 GLU B  48      37.936  72.880  74.531  1.00 70.00           O1-
ATOM    363  C   GLU B  48      41.517  76.553  72.358  1.00 70.00           C  
ATOM    364  O   GLU B  48      41.582  77.235  73.380  1.00 70.00           O  
ATOM    365  N   ASP B  49      42.537  76.469  71.480  1.00 38.24           N  
ATOM    366  CA  ASP B  49      43.780  77.149  71.711  1.00 38.24           C  
ATOM    367  CB  ASP B  49      44.840  76.893  70.625  1.00 38.24           C  
ATOM    368  CG  ASP B  49      45.344  75.463  70.756  1.00 38.24           C  
ATOM    369  OD1 ASP B  49      44.606  74.622  71.334  1.00 38.24           O  
ATOM    370  OD2 ASP B  49      46.483  75.198  70.285  1.00 38.24           O1-
ATOM    371  C   ASP B  49      43.528  78.621  71.724  1.00 38.24           C  
ATOM    372  O   ASP B  49      44.064  79.346  72.560  1.00 38.24           O  
ATOM    373  N   ALA B  50      42.684  79.101  70.794  1.00 25.03           N  
ATOM    374  CA  ALA B  50      42.406  80.501  70.705  1.00 25.03           C  
ATOM    375  CB  ALA B  50      41.422  80.838  69.573  1.00 25.03           C  
ATOM    376  C   ALA B  50      41.778  80.938  71.990  1.00 25.03           C  
ATOM    377  O   ALA B  50      42.109  81.994  72.528  1.00 25.03           O  
ATOM    378  N   ARG B  51      40.867  80.110  72.529  1.00116.71           N  
ATOM    379  CA  ARG B  51      40.123  80.438  73.711  1.00116.71           C  
ATOM    380  CB  ARG B  51      39.071  79.357  74.021  1.00116.71           C  
ATOM    381  CG  ARG B  51      38.029  79.286  72.900  1.00116.71           C  
ATOM    382  CD  ARG B  51      37.096  78.073  72.918  1.00116.71           C  
ATOM    383  NE  ARG B  51      36.190  78.237  71.746  1.00116.71           N  
ATOM    384  CZ  ARG B  51      35.878  77.178  70.941  1.00116.71           C  
ATOM    385  NH1 ARG B  51      36.343  75.930  71.237  1.00116.71           N1+
ATOM    386  NH2 ARG B  51      35.101  77.376  69.838  1.00116.71           N  
ATOM    387  C   ARG B  51      41.044  80.609  74.885  1.00116.71           C  
ATOM    388  O   ARG B  51      40.889  81.550  75.661  1.00116.71           O  
ATOM    389  N   SER B  52      42.035  79.711  75.049  1.00 38.37           N  
ATOM    390  CA  SER B  52      42.950  79.812  76.156  1.00 38.37           C  
ATOM    391  CB  SER B  52      43.869  78.586  76.283  1.00 38.37           C  
ATOM    392  OG  SER B  52      44.679  78.455  75.125  1.00 38.37           O  
ATOM    393  C   SER B  52      43.817  81.025  75.975  1.00 38.37           C  
ATOM    394  O   SER B  52      44.192  81.692  76.939  1.00 38.37           O  
ATOM    395  N   GLN B  53      44.166  81.310  74.712  1.00100.60           N  
ATOM    396  CA  GLN B  53      44.979  82.394  74.240  1.00100.60           C  
ATOM    397  CB  GLN B  53      45.559  82.124  72.847  1.00100.60           C  
ATOM    398  CG  GLN B  53      46.597  81.003  72.933  1.00100.60           C  
ATOM    399  CD  GLN B  53      47.165  80.739  71.554  1.00100.60           C  
ATOM    400  OE1 GLN B  53      46.449  80.333  70.642  1.00100.60           O  
ATOM    401  NE2 GLN B  53      48.495  80.965  71.399  1.00100.60           N  
ATOM    402  C   GLN B  53      44.236  83.700  74.296  1.00100.60           C  
ATOM    403  O   GLN B  53      44.815  84.755  74.035  1.00100.60           O  
ATOM    404  N   HIS B  54      42.914  83.656  74.558  1.00 69.14           N  
ATOM    405  CA  HIS B  54      42.110  84.843  74.651  1.00 69.14           C  
ATOM    406  ND1 HIS B  54      41.877  85.267  77.982  1.00 69.14           N  
ATOM    407  CG  HIS B  54      42.871  85.348  77.032  1.00 69.14           C  
ATOM    408  CB  HIS B  54      42.679  85.880  75.638  1.00 69.14           C  
ATOM    409  NE2 HIS B  54      43.728  84.485  78.934  1.00 69.14           N  
ATOM    410  CD2 HIS B  54      43.995  84.866  77.630  1.00 69.14           C  
ATOM    411  CE1 HIS B  54      42.444  84.745  79.100  1.00 69.14           C  
ATOM    412  C   HIS B  54      42.021  85.499  73.312  1.00 69.14           C  
ATOM    413  O   HIS B  54      42.074  86.723  73.196  1.00 69.14           O  
ATOM    414  N   ILE B  55      41.867  84.669  72.264  1.00 50.76           N  
ATOM    415  CA  ILE B  55      41.679  85.138  70.925  1.00 50.76           C  
ATOM    416  CB  ILE B  55      42.666  84.557  69.952  1.00 50.76           C  
ATOM    417  CG1 ILE B  55      44.104  84.915  70.366  1.00 50.76           C  
ATOM    418  CG2 ILE B  55      42.295  85.051  68.543  1.00 50.76           C  
ATOM    419  CD1 ILE B  55      45.165  84.081  69.649  1.00 50.76           C  
ATOM    420  C   ILE B  55      40.320  84.644  70.520  1.00 50.76           C  
ATOM    421  O   ILE B  55      39.912  83.549  70.901  1.00 50.76           O  
ATOM    422  N   ASP B  56      39.575  85.467  69.755  1.00 81.50           N  
ATOM    423  CA  ASP B  56      38.247  85.144  69.307  1.00 81.50           C  
ATOM    424  CB  ASP B  56      37.731  86.222  68.335  1.00 81.50           C  
ATOM    425  CG  ASP B  56      36.313  85.907  67.900  1.00 81.50           C  
ATOM    426  OD1 ASP B  56      35.774  84.856  68.338  1.00 81.50           O  
ATOM    427  OD2 ASP B  56      35.745  86.723  67.126  1.00 81.50           O1-
ATOM    428  C   ASP B  56      38.303  83.833  68.572  1.00 81.50           C  
ATOM    429  O   ASP B  56      38.891  83.732  67.497  1.00 81.50           O  
ATOM    430  N   PRO B  57      37.707  82.819  69.146  1.00 95.44           N  
ATOM    431  CA  PRO B  57      37.679  81.482  68.611  1.00 95.44           C  
ATOM    432  CD  PRO B  57      36.879  82.967  70.329  1.00 95.44           C  
ATOM    433  CB  PRO B  57      36.977  80.640  69.674  1.00 95.44           C  
ATOM    434  CG  PRO B  57      36.089  81.652  70.421  1.00 95.44           C  
ATOM    435  C   PRO B  57      37.021  81.344  67.268  1.00 95.44           C  
ATOM    436  O   PRO B  57      37.526  80.578  66.447  1.00 95.44           O  
ATOM    437  N   ASP B  58      35.888  82.033  67.020  1.00125.74           N  
ATOM    438  CA  ASP B  58      35.241  81.862  65.749  1.00125.74           C  
ATOM    439  CB  ASP B  58      33.745  82.266  65.693  1.00125.74           C  
ATOM    440  CG  ASP B  58      33.493  83.690  66.157  1.00125.74           C  
ATOM    441  OD1 ASP B  58      33.621  83.927  67.387  1.00125.74           O  
ATOM    442  OD2 ASP B  58      33.121  84.543  65.307  1.00125.74           O1-
ATOM    443  C   ASP B  58      36.045  82.481  64.647  1.00125.74           C  
ATOM    444  O   ASP B  58      36.071  81.958  63.535  1.00125.74           O  
ATOM    445  N   TYR B  59      36.734  83.606  64.922  1.00128.21           N  
ATOM    446  CA  TYR B  59      37.557  84.233  63.927  1.00128.21           C  
ATOM    447  CB  TYR B  59      38.203  85.524  64.468  1.00128.21           C  
ATOM    448  CG  TYR B  59      39.213  86.052  63.506  1.00128.21           C  
ATOM    449  CD1 TYR B  59      38.847  86.919  62.502  1.00128.21           C  
ATOM    450  CD2 TYR B  59      40.537  85.684  63.611  1.00128.21           C  
ATOM    451  CE1 TYR B  59      39.783  87.407  61.620  1.00128.21           C  
ATOM    452  CE2 TYR B  59      41.477  86.169  62.734  1.00128.21           C  
ATOM    453  CZ  TYR B  59      41.101  87.034  61.732  1.00128.21           C  
ATOM    454  OH  TYR B  59      42.058  87.536  60.828  1.00128.21           O  
ATOM    455  C   TYR B  59      38.635  83.259  63.548  1.00128.21           C  
ATOM    456  O   TYR B  59      38.922  83.055  62.369  1.00128.21           O  
ATOM    457  N   VAL B  60      39.242  82.606  64.555  1.00 42.23           N  
ATOM    458  CA  VAL B  60      40.313  81.674  64.335  1.00 42.23           C  
ATOM    459  CB  VAL B  60      40.841  81.114  65.625  1.00 42.23           C  
ATOM    460  CG1 VAL B  60      41.865  80.013  65.310  1.00 42.23           C  
ATOM    461  CG2 VAL B  60      41.403  82.273  66.467  1.00 42.23           C  
ATOM    462  C   VAL B  60      39.823  80.520  63.514  1.00 42.23           C  
ATOM    463  O   VAL B  60      40.491  80.082  62.577  1.00 42.23           O  
ATOM    464  N   THR B  61      38.624  80.005  63.840  1.00 31.29           N  
ATOM    465  CA  THR B  61      38.106  78.858  63.153  1.00 31.29           C  
ATOM    466  CB  THR B  61      36.739  78.474  63.635  1.00 31.29           C  
ATOM    467  OG1 THR B  61      36.774  78.171  65.022  1.00 31.29           O  
ATOM    468  CG2 THR B  61      36.254  77.257  62.830  1.00 31.29           C  
ATOM    469  C   THR B  61      37.976  79.184  61.702  1.00 31.29           C  
ATOM    470  O   THR B  61      38.411  78.411  60.848  1.00 31.29           O  
ATOM    471  N   ARG B  62      37.375  80.346  61.384  1.00 92.64           N  
ATOM    472  CA  ARG B  62      37.173  80.707  60.009  1.00 92.64           C  
ATOM    473  CB  ARG B  62      36.377  82.006  59.816  1.00 92.64           C  
ATOM    474  CG  ARG B  62      36.481  82.521  58.377  1.00 92.64           C  
ATOM    475  CD  ARG B  62      35.797  83.867  58.143  1.00 92.64           C  
ATOM    476  NE  ARG B  62      34.365  83.600  57.847  1.00 92.64           N  
ATOM    477  CZ  ARG B  62      33.962  83.528  56.546  1.00 92.64           C  
ATOM    478  NH1 ARG B  62      34.870  83.707  55.543  1.00 92.64           N1+
ATOM    479  NH2 ARG B  62      32.651  83.290  56.248  1.00 92.64           N  
ATOM    480  C   ARG B  62      38.481  80.917  59.309  1.00 92.64           C  
ATOM    481  O   ARG B  62      38.654  80.466  58.179  1.00 92.64           O  
ATOM    482  N   VAL B  63      39.438  81.615  59.949  1.00 44.90           N  
ATOM    483  CA  VAL B  63      40.680  81.915  59.291  1.00 44.90           C  
ATOM    484  CB  VAL B  63      41.593  82.762  60.127  1.00 44.90           C  
ATOM    485  CG1 VAL B  63      42.948  82.890  59.413  1.00 44.90           C  
ATOM    486  CG2 VAL B  63      40.900  84.109  60.373  1.00 44.90           C  
ATOM    487  C   VAL B  63      41.406  80.645  58.984  1.00 44.90           C  
ATOM    488  O   VAL B  63      41.952  80.480  57.894  1.00 44.90           O  
ATOM    489  N   PHE B  64      41.440  79.707  59.946  1.00 74.38           N  
ATOM    490  CA  PHE B  64      42.116  78.458  59.740  1.00 74.38           C  
ATOM    491  CB  PHE B  64      42.198  77.567  60.990  1.00 74.38           C  
ATOM    492  CG  PHE B  64      43.358  78.041  61.787  1.00 74.38           C  
ATOM    493  CD1 PHE B  64      44.619  77.602  61.462  1.00 74.38           C  
ATOM    494  CD2 PHE B  64      43.203  78.905  62.843  1.00 74.38           C  
ATOM    495  CE1 PHE B  64      45.717  78.018  62.175  1.00 74.38           C  
ATOM    496  CE2 PHE B  64      44.298  79.324  63.562  1.00 74.38           C  
ATOM    497  CZ  PHE B  64      45.556  78.882  63.231  1.00 74.38           C  
ATOM    498  C   PHE B  64      41.429  77.673  58.672  1.00 74.38           C  
ATOM    499  O   PHE B  64      42.082  76.964  57.911  1.00 74.38           O  
ATOM    500  N   ASP B  65      40.089  77.748  58.605  1.00 44.58           N  
ATOM    501  CA  ASP B  65      39.371  77.001  57.615  1.00 44.58           C  
ATOM    502  CB  ASP B  65      37.854  77.254  57.675  1.00 44.58           C  
ATOM    503  CG  ASP B  65      37.174  76.393  56.618  1.00 44.58           C  
ATOM    504  OD1 ASP B  65      37.807  75.402  56.162  1.00 44.58           O  
ATOM    505  OD2 ASP B  65      36.015  76.720  56.247  1.00 44.58           O1-
ATOM    506  C   ASP B  65      39.849  77.433  56.258  1.00 44.58           C  
ATOM    507  O   ASP B  65      40.065  76.597  55.383  1.00 44.58           O  
ATOM    508  N   ASP B  66      40.034  78.753  56.045  1.00 68.60           N  
ATOM    509  CA  ASP B  66      40.488  79.245  54.770  1.00 68.60           C  
ATOM    510  CB  ASP B  66      40.505  80.783  54.657  1.00 68.60           C  
ATOM    511  CG  ASP B  66      39.090  81.263  54.350  1.00 68.60           C  
ATOM    512  OD1 ASP B  66      38.602  80.963  53.228  1.00 68.60           O  
ATOM    513  OD2 ASP B  66      38.486  81.942  55.220  1.00 68.60           O1-
ATOM    514  C   ASP B  66      41.875  78.746  54.499  1.00 68.60           C  
ATOM    515  O   ASP B  66      42.208  78.419  53.361  1.00 68.60           O  
ATOM    516  N   GLN B  67      42.727  78.679  55.539  1.00 41.27           N  
ATOM    517  CA  GLN B  67      44.087  78.243  55.375  1.00 41.27           C  
ATOM    518  CB  GLN B  67      44.880  78.280  56.693  1.00 41.27           C  
ATOM    519  CG  GLN B  67      46.332  77.821  56.546  1.00 41.27           C  
ATOM    520  CD  GLN B  67      47.127  78.975  55.957  1.00 41.27           C  
ATOM    521  OE1 GLN B  67      46.622  80.088  55.827  1.00 41.27           O  
ATOM    522  NE2 GLN B  67      48.410  78.706  55.598  1.00 41.27           N  
ATOM    523  C   GLN B  67      44.101  76.819  54.905  1.00 41.27           C  
ATOM    524  O   GLN B  67      44.863  76.461  54.008  1.00 41.27           O  
ATOM    525  N   ILE B  68      43.243  75.975  55.507  1.00 95.62           N  
ATOM    526  CA  ILE B  68      43.174  74.573  55.203  1.00 95.62           C  
ATOM    527  CB  ILE B  68      42.167  73.856  56.065  1.00 95.62           C  
ATOM    528  CG1 ILE B  68      42.516  73.984  57.559  1.00 95.62           C  
ATOM    529  CG2 ILE B  68      42.088  72.395  55.587  1.00 95.62           C  
ATOM    530  CD1 ILE B  68      43.815  73.291  57.957  1.00 95.62           C  
ATOM    531  C   ILE B  68      42.725  74.399  53.785  1.00 95.62           C  
ATOM    532  O   ILE B  68      43.278  73.590  53.043  1.00 95.62           O  
ATOM    533  N   ARG B  69      41.708  75.176  53.372  1.00129.06           N  
ATOM    534  CA  ARG B  69      41.143  75.070  52.057  1.00129.06           C  
ATOM    535  CB  ARG B  69      40.033  76.119  51.840  1.00129.06           C  
ATOM    536  CG  ARG B  69      39.381  76.076  50.459  1.00129.06           C  
ATOM    537  CD  ARG B  69      38.353  77.189  50.214  1.00129.06           C  
ATOM    538  NE  ARG B  69      37.122  76.877  50.997  1.00129.06           N  
ATOM    539  CZ  ARG B  69      36.886  77.452  52.214  1.00129.06           C  
ATOM    540  NH1 ARG B  69      37.775  78.343  52.743  1.00129.06           N1+
ATOM    541  NH2 ARG B  69      35.742  77.151  52.896  1.00129.06           N  
ATOM    542  C   ARG B  69      42.223  75.335  51.049  1.00129.06           C  
ATOM    543  O   ARG B  69      42.337  74.626  50.052  1.00129.06           O  
ATOM    544  N   ALA B  70      43.046  76.370  51.292  1.00 32.67           N  
ATOM    545  CA  ALA B  70      44.097  76.753  50.389  1.00 32.67           C  
ATOM    546  CB  ALA B  70      44.817  78.041  50.823  1.00 32.67           C  
ATOM    547  C   ALA B  70      45.120  75.666  50.306  1.00 32.67           C  
ATOM    548  O   ALA B  70      45.675  75.409  49.239  1.00 32.67           O  
ATOM    549  N   THR B  71      45.419  75.027  51.450  1.00 32.56           N  
ATOM    550  CA  THR B  71      46.399  73.983  51.500  1.00 32.56           C  
ATOM    551  CB  THR B  71      46.624  73.490  52.897  1.00 32.56           C  
ATOM    552  OG1 THR B  71      47.054  74.560  53.726  1.00 32.56           O  
ATOM    553  CG2 THR B  71      47.687  72.380  52.866  1.00 32.56           C  
ATOM    554  C   THR B  71      45.934  72.829  50.670  1.00 32.56           C  
ATOM    555  O   THR B  71      46.703  72.257  49.900  1.00 32.56           O  
ATOM    556  N   GLU B  72      44.646  72.465  50.793  1.00 53.57           N  
ATOM    557  CA  GLU B  72      44.113  71.349  50.069  1.00 53.57           C  
ATOM    558  CB  GLU B  72      42.678  71.010  50.505  1.00 53.57           C  
ATOM    559  CG  GLU B  72      42.661  70.451  51.932  1.00 53.57           C  
ATOM    560  CD  GLU B  72      41.228  70.229  52.389  1.00 53.57           C  
ATOM    561  OE1 GLU B  72      40.388  71.145  52.179  1.00 53.57           O  
ATOM    562  OE2 GLU B  72      40.955  69.141  52.963  1.00 53.57           O1-
ATOM    563  C   GLU B  72      44.178  71.648  48.602  1.00 53.57           C  
ATOM    564  O   GLU B  72      44.420  70.756  47.792  1.00 53.57           O  
ATOM    565  N   ALA B  73      43.981  72.923  48.220  1.00 26.99           N  
ATOM    566  CA  ALA B  73      44.010  73.304  46.835  1.00 26.99           C  
ATOM    567  CB  ALA B  73      43.749  74.805  46.631  1.00 26.99           C  
ATOM    568  C   ALA B  73      45.363  73.001  46.266  1.00 26.99           C  
ATOM    569  O   ALA B  73      45.476  72.531  45.135  1.00 26.99           O  
ATOM    570  N   ILE B  74      46.436  73.284  47.028  1.00 45.87           N  
ATOM    571  CA  ILE B  74      47.770  73.022  46.566  1.00 45.87           C  
ATOM    572  CB  ILE B  74      48.829  73.602  47.466  1.00 45.87           C  
ATOM    573  CG1 ILE B  74      48.778  75.141  47.394  1.00 45.87           C  
ATOM    574  CG2 ILE B  74      50.193  73.011  47.073  1.00 45.87           C  
ATOM    575  CD1 ILE B  74      49.624  75.846  48.452  1.00 45.87           C  
ATOM    576  C   ILE B  74      47.969  71.544  46.438  1.00 45.87           C  
ATOM    577  O   ILE B  74      48.585  71.075  45.482  1.00 45.87           O  
ATOM    578  N   GLU B  75      47.452  70.762  47.401  1.00 40.65           N  
ATOM    579  CA  GLU B  75      47.626  69.341  47.352  1.00 40.65           C  
ATOM    580  CB  GLU B  75      47.036  68.637  48.580  1.00 40.65           C  
ATOM    581  CG  GLU B  75      47.793  68.985  49.862  1.00 40.65           C  
ATOM    582  CD  GLU B  75      47.106  68.271  51.010  1.00 40.65           C  
ATOM    583  OE1 GLU B  75      46.685  67.101  50.807  1.00 40.65           O  
ATOM    584  OE2 GLU B  75      46.984  68.890  52.102  1.00 40.65           O1-
ATOM    585  C   GLU B  75      46.958  68.812  46.116  1.00 40.65           C  
ATOM    586  O   GLU B  75      47.494  67.927  45.453  1.00 40.65           O  
ATOM    587  N   TYR B  76      45.778  69.351  45.755  1.00 58.32           N  
ATOM    588  CA  TYR B  76      45.082  68.885  44.584  1.00 58.32           C  
ATOM    589  CB  TYR B  76      43.738  69.590  44.308  1.00 58.32           C  
ATOM    590  CG  TYR B  76      42.692  69.126  45.264  1.00 58.32           C  
ATOM    591  CD1 TYR B  76      42.108  67.889  45.111  1.00 58.32           C  
ATOM    592  CD2 TYR B  76      42.268  69.935  46.293  1.00 58.32           C  
ATOM    593  CE1 TYR B  76      41.135  67.456  45.980  1.00 58.32           C  
ATOM    594  CE2 TYR B  76      41.295  69.509  47.166  1.00 58.32           C  
ATOM    595  CZ  TYR B  76      40.728  68.267  47.011  1.00 58.32           C  
ATOM    596  OH  TYR B  76      39.728  67.827  47.904  1.00 58.32           O  
ATOM    597  C   TYR B  76      45.921  69.128  43.367  1.00 58.32           C  
ATOM    598  O   TYR B  76      45.980  68.283  42.476  1.00 58.32           O  
ATOM    599  N   SER B  77      46.579  70.300  43.282  1.00 79.33           N  
ATOM    600  CA  SER B  77      47.357  70.628  42.121  1.00 79.33           C  
ATOM    601  CB  SER B  77      48.002  72.020  42.202  1.00 79.33           C  
ATOM    602  OG  SER B  77      46.994  73.018  42.234  1.00 79.33           O  
ATOM    603  C   SER B  77      48.475  69.641  41.972  1.00 79.33           C  
ATOM    604  O   SER B  77      48.767  69.198  40.862  1.00 79.33           O  
ATOM    605  N   ARG B  78      49.132  69.273  43.090  1.00113.20           N  
ATOM    606  CA  ARG B  78      50.232  68.345  43.054  1.00113.20           C  
ATOM    607  CB  ARG B  78      50.906  68.139  44.423  1.00113.20           C  
ATOM    608  CG  ARG B  78      52.071  69.094  44.699  1.00113.20           C  
ATOM    609  CD  ARG B  78      51.727  70.580  44.636  1.00113.20           C  
ATOM    610  NE  ARG B  78      52.985  71.324  44.929  1.00113.20           N  
ATOM    611  CZ  ARG B  78      53.203  72.562  44.399  1.00113.20           C  
ATOM    612  NH1 ARG B  78      52.281  73.111  43.558  1.00113.20           N1+
ATOM    613  NH2 ARG B  78      54.341  73.248  44.711  1.00113.20           N  
ATOM    614  C   ARG B  78      49.774  67.006  42.571  1.00113.20           C  
ATOM    615  O   ARG B  78      50.448  66.370  41.763  1.00113.20           O  
ATOM    616  N   PHE B  79      48.604  66.545  43.046  1.00 65.19           N  
ATOM    617  CA  PHE B  79      48.075  65.271  42.649  1.00 65.19           C  
ATOM    618  CB  PHE B  79      46.741  64.952  43.349  1.00 65.19           C  
ATOM    619  CG  PHE B  79      47.046  64.451  44.725  1.00 65.19           C  
ATOM    620  CD1 PHE B  79      47.767  65.207  45.620  1.00 65.19           C  
ATOM    621  CD2 PHE B  79      46.574  63.226  45.139  1.00 65.19           C  
ATOM    622  CE1 PHE B  79      48.039  64.743  46.886  1.00 65.19           C  
ATOM    623  CE2 PHE B  79      46.840  62.756  46.406  1.00 65.19           C  
ATOM    624  CZ  PHE B  79      47.578  63.512  47.284  1.00 65.19           C  
ATOM    625  C   PHE B  79      47.858  65.279  41.171  1.00 65.19           C  
ATOM    626  O   PHE B  79      48.161  64.301  40.490  1.00 65.19           O  
ATOM    627  N   SER B  80      47.321  66.384  40.626  1.00 26.35           N  
ATOM    628  CA  SER B  80      47.099  66.433  39.212  1.00 26.35           C  
ATOM    629  CB  SER B  80      46.474  67.761  38.748  1.00 26.35           C  
ATOM    630  OG  SER B  80      46.285  67.745  37.341  1.00 26.35           O  
ATOM    631  C   SER B  80      48.418  66.302  38.514  1.00 26.35           C  
ATOM    632  O   SER B  80      48.555  65.523  37.572  1.00 26.35           O  
ATOM    633  N   ASP B  81      49.437  67.043  38.990  1.00 45.76           N  
ATOM    634  CA  ASP B  81      50.725  67.084  38.356  1.00 45.76           C  
ATOM    635  CB  ASP B  81      51.716  67.961  39.148  1.00 45.76           C  
ATOM    636  CG  ASP B  81      51.212  69.401  39.183  1.00 45.76           C  
ATOM    637  OD1 ASP B  81      50.440  69.790  38.267  1.00 45.76           O  
ATOM    638  OD2 ASP B  81      51.590  70.133  40.138  1.00 45.76           O1-
ATOM    639  C   ASP B  81      51.299  65.704  38.353  1.00 45.76           C  
ATOM    640  O   ASP B  81      51.798  65.221  37.337  1.00 45.76           O  
ATOM    641  N   TRP B  82      51.218  65.029  39.509  1.00 75.12           N  
ATOM    642  CA  TRP B  82      51.779  63.725  39.696  1.00 75.12           C  
ATOM    643  CB  TRP B  82      51.727  63.288  41.168  1.00 75.12           C  
ATOM    644  CG  TRP B  82      52.701  64.078  42.008  1.00 75.12           C  
ATOM    645  CD2 TRP B  82      52.582  64.302  43.420  1.00 75.12           C  
ATOM    646  CD1 TRP B  82      53.831  64.730  41.608  1.00 75.12           C  
ATOM    647  NE1 TRP B  82      54.429  65.338  42.685  1.00 75.12           N  
ATOM    648  CE2 TRP B  82      53.670  65.086  43.807  1.00 75.12           C  
ATOM    649  CE3 TRP B  82      51.642  63.893  44.321  1.00 75.12           C  
ATOM    650  CZ2 TRP B  82      53.836  65.471  45.106  1.00 75.12           C  
ATOM    651  CZ3 TRP B  82      51.814  64.279  45.631  1.00 75.12           C  
ATOM    652  CH2 TRP B  82      52.890  65.053  46.016  1.00 75.12           C  
ATOM    653  C   TRP B  82      51.069  62.732  38.843  1.00 75.12           C  
ATOM    654  O   TRP B  82      51.687  61.810  38.317  1.00 75.12           O  
ATOM    655  N   LYS B  83      49.744  62.873  38.693  1.00 42.79           N  
ATOM    656  CA  LYS B  83      49.058  61.932  37.867  1.00 42.79           C  
ATOM    657  CB  LYS B  83      47.542  62.154  37.838  1.00 42.79           C  
ATOM    658  CG  LYS B  83      46.900  61.780  39.170  1.00 42.79           C  
ATOM    659  CD  LYS B  83      45.451  62.230  39.314  1.00 42.79           C  
ATOM    660  CE  LYS B  83      44.761  61.634  40.540  1.00 42.79           C  
ATOM    661  NZ  LYS B  83      43.327  61.996  40.529  1.00 42.79           N1+
ATOM    662  C   LYS B  83      49.603  62.061  36.478  1.00 42.79           C  
ATOM    663  O   LYS B  83      49.748  61.065  35.770  1.00 42.79           O  
ATOM    664  N   LEU B  84      49.894  63.300  36.036  1.00 43.13           N  
ATOM    665  CA  LEU B  84      50.433  63.495  34.722  1.00 43.13           C  
ATOM    666  CB  LEU B  84      50.543  64.981  34.351  1.00 43.13           C  
ATOM    667  CG  LEU B  84      49.177  65.688  34.316  1.00 43.13           C  
ATOM    668  CD1 LEU B  84      49.325  67.171  33.943  1.00 43.13           C  
ATOM    669  CD2 LEU B  84      48.182  64.945  33.409  1.00 43.13           C  
ATOM    670  C   LEU B  84      51.810  62.898  34.643  1.00 43.13           C  
ATOM    671  O   LEU B  84      52.109  62.152  33.712  1.00 43.13           O  
ATOM    672  N   ASN B  85      52.688  63.210  35.625  1.00 63.73           N  
ATOM    673  CA  ASN B  85      54.028  62.682  35.608  1.00 63.73           C  
ATOM    674  CB  ASN B  85      55.071  63.761  35.264  1.00 63.73           C  
ATOM    675  CG  ASN B  85      56.442  63.113  35.157  1.00 63.73           C  
ATOM    676  OD1 ASN B  85      56.565  61.892  35.086  1.00 63.73           O  
ATOM    677  ND2 ASN B  85      57.510  63.958  35.165  1.00 63.73           N  
ATOM    678  C   ASN B  85      54.361  62.185  36.988  1.00 63.73           C  
ATOM    679  O   ASN B  85      54.755  62.961  37.855  1.00 63.73           O  
ATOM    680  N   PRO B  86      54.231  60.905  37.212  1.00103.58           N  
ATOM    681  CA  PRO B  86      54.512  60.356  38.515  1.00103.58           C  
ATOM    682  CD  PRO B  86      53.196  60.152  36.521  1.00103.58           C  
ATOM    683  CB  PRO B  86      53.872  58.972  38.533  1.00103.58           C  
ATOM    684  CG  PRO B  86      52.718  59.092  37.525  1.00103.58           C  
ATOM    685  C   PRO B  86      55.970  60.335  38.844  1.00103.58           C  
ATOM    686  O   PRO B  86      56.305  60.245  40.024  1.00103.58           O  
ATOM    687  N   ALA B  87      56.848  60.411  37.828  1.00 34.96           N  
ATOM    688  CA  ALA B  87      58.263  60.339  38.041  1.00 34.96           C  
ATOM    689  CB  ALA B  87      59.073  60.445  36.736  1.00 34.96           C  
ATOM    690  C   ALA B  87      58.650  61.487  38.912  1.00 34.96           C  
ATOM    691  O   ALA B  87      59.561  61.379  39.731  1.00 34.96           O  
ATOM    692  N   SER B  88      57.960  62.627  38.728  1.00 47.61           N  
ATOM    693  CA  SER B  88      58.233  63.854  39.418  1.00 47.61           C  
ATOM    694  CB  SER B  88      57.448  65.042  38.837  1.00 47.61           C  
ATOM    695  OG  SER B  88      56.055  64.854  39.033  1.00 47.61           O  
ATOM    696  C   SER B  88      57.906  63.787  40.889  1.00 47.61           C  
ATOM    697  O   SER B  88      58.416  64.606  41.651  1.00 47.61           O  
ATOM    698  N   ALA B  89      57.045  62.855  41.350  1.00 46.60           N  
ATOM    699  CA  ALA B  89      56.680  62.852  42.748  1.00 46.60           C  
ATOM    700  CB  ALA B  89      55.533  61.877  43.079  1.00 46.60           C  
ATOM    701  C   ALA B  89      57.864  62.460  43.590  1.00 46.60           C  
ATOM    702  O   ALA B  89      58.592  61.525  43.264  1.00 46.60           O  
ATOM    703  N   PRO B  90      58.054  63.152  44.693  1.00 78.43           N  
ATOM    704  CA  PRO B  90      59.172  62.943  45.587  1.00 78.43           C  
ATOM    705  CD  PRO B  90      56.977  63.892  45.329  1.00 78.43           C  
ATOM    706  CB  PRO B  90      58.969  63.947  46.718  1.00 78.43           C  
ATOM    707  CG  PRO B  90      57.436  64.087  46.785  1.00 78.43           C  
ATOM    708  C   PRO B  90      59.195  61.541  46.129  1.00 78.43           C  
ATOM    709  O   PRO B  90      58.138  61.046  46.518  1.00 78.43           O  
ATOM    710  N   PRO B  91      60.343  60.904  46.174  1.00 90.32           N  
ATOM    711  CA  PRO B  91      60.472  59.557  46.660  1.00 90.32           C  
ATOM    712  CD  PRO B  91      61.517  61.338  45.439  1.00 90.32           C  
ATOM    713  CB  PRO B  91      61.881  59.095  46.280  1.00 90.32           C  
ATOM    714  CG  PRO B  91      62.629  60.394  45.926  1.00 90.32           C  
ATOM    715  C   PRO B  91      60.122  59.342  48.096  1.00 90.32           C  
ATOM    716  O   PRO B  91      59.396  58.391  48.376  1.00 90.32           O  
ATOM    717  N   GLU B  92      60.625  60.172  49.034  1.00113.95           N  
ATOM    718  CA  GLU B  92      60.184  59.970  50.383  1.00113.95           C  
ATOM    719  CB  GLU B  92      61.006  58.999  51.244  1.00113.95           C  
ATOM    720  CG  GLU B  92      60.681  57.541  50.929  1.00113.95           C  
ATOM    721  CD  GLU B  92      61.016  56.700  52.150  1.00113.95           C  
ATOM    722  OE1 GLU B  92      61.491  57.283  53.161  1.00113.95           O  
ATOM    723  OE2 GLU B  92      60.786  55.462  52.093  1.00113.95           O1-
ATOM    724  C   GLU B  92      60.124  61.274  51.092  1.00113.95           C  
ATOM    725  O   GLU B  92      61.122  61.918  51.415  1.00113.95           O  
ATOM    726  N   PRO B  93      58.905  61.640  51.331  1.00 86.86           N  
ATOM    727  CA  PRO B  93      58.610  62.830  52.072  1.00 86.86           C  
ATOM    728  CD  PRO B  93      57.834  61.290  50.414  1.00 86.86           C  
ATOM    729  CB  PRO B  93      57.213  63.272  51.635  1.00 86.86           C  
ATOM    730  CG  PRO B  93      56.607  62.030  50.962  1.00 86.86           C  
ATOM    731  C   PRO B  93      58.693  62.474  53.513  1.00 86.86           C  
ATOM    732  O   PRO B  93      58.868  61.297  53.829  1.00 86.86           O  
ATOM    733  N   PRO B  94      58.605  63.442  54.376  1.00 72.02           N  
ATOM    734  CA  PRO B  94      58.607  63.168  55.780  1.00 72.02           C  
ATOM    735  CD  PRO B  94      59.003  64.807  54.074  1.00 72.02           C  
ATOM    736  CB  PRO B  94      58.935  64.496  56.470  1.00 72.02           C  
ATOM    737  CG  PRO B  94      58.726  65.566  55.382  1.00 72.02           C  
ATOM    738  C   PRO B  94      57.282  62.600  56.153  1.00 72.02           C  
ATOM    739  O   PRO B  94      56.285  62.917  55.504  1.00 72.02           O  
ATOM    740  N   ASP B  95      57.249  61.751  57.194  1.00 66.96           N  
ATOM    741  CA  ASP B  95      56.012  61.194  57.643  1.00 66.96           C  
ATOM    742  CB  ASP B  95      56.226  60.091  58.702  1.00 66.96           C  
ATOM    743  CG  ASP B  95      55.002  59.190  58.813  1.00 66.96           C  
ATOM    744  OD1 ASP B  95      53.861  59.710  58.913  1.00 66.96           O  
ATOM    745  OD2 ASP B  95      55.197  57.945  58.789  1.00 66.96           O1-
ATOM    746  C   ASP B  95      55.296  62.349  58.267  1.00 66.96           C  
ATOM    747  O   ASP B  95      55.924  63.293  58.745  1.00 66.96           O  
ATOM    748  N   LEU B  96      53.960  62.256  58.356  1.00 75.27           N  
ATOM    749  CA  LEU B  96      53.111  63.323  58.788  1.00 75.27           C  
ATOM    750  CB  LEU B  96      51.640  62.913  58.958  1.00 75.27           C  
ATOM    751  CG  LEU B  96      50.938  62.544  57.639  1.00 75.27           C  
ATOM    752  CD1 LEU B  96      49.447  62.260  57.879  1.00 75.27           C  
ATOM    753  CD2 LEU B  96      51.177  63.611  56.559  1.00 75.27           C  
ATOM    754  C   LEU B  96      53.581  63.818  60.106  1.00 75.27           C  
ATOM    755  O   LEU B  96      53.298  64.961  60.447  1.00 75.27           O  
ATOM    756  N   SER B  97      54.273  62.984  60.897  1.00 43.49           N  
ATOM    757  CA  SER B  97      54.712  63.419  62.191  1.00 43.49           C  
ATOM    758  CB  SER B  97      55.641  62.394  62.859  1.00 43.49           C  
ATOM    759  OG  SER B  97      54.970  61.152  62.999  1.00 43.49           O  
ATOM    760  C   SER B  97      55.482  64.706  62.059  1.00 43.49           C  
ATOM    761  O   SER B  97      55.176  65.675  62.752  1.00 43.49           O  
ATOM    762  N   ALA B  98      56.481  64.769  61.154  1.00 37.81           N  
ATOM    763  CA  ALA B  98      57.282  65.960  61.023  1.00 37.81           C  
ATOM    764  CB  ALA B  98      58.440  65.781  60.027  1.00 37.81           C  
ATOM    765  C   ALA B  98      56.469  67.129  60.545  1.00 37.81           C  
ATOM    766  O   ALA B  98      56.549  68.218  61.114  1.00 37.81           O  
ATOM    767  N   SER B  99      55.645  66.940  59.495  1.00 85.12           N  
ATOM    768  CA  SER B  99      54.902  68.050  58.971  1.00 85.12           C  
ATOM    769  CB  SER B  99      54.201  67.749  57.632  1.00 85.12           C  
ATOM    770  OG  SER B  99      53.343  66.626  57.748  1.00 85.12           O  
ATOM    771  C   SER B  99      53.897  68.470  60.000  1.00 85.12           C  
ATOM    772  O   SER B  99      53.504  69.633  60.068  1.00 85.12           O  
ATOM    773  N   ARG B 100      53.483  67.511  60.843  1.00121.74           N  
ATOM    774  CA  ARG B 100      52.517  67.674  61.891  1.00121.74           C  
ATOM    775  CB  ARG B 100      52.268  66.352  62.647  1.00121.74           C  
ATOM    776  CG  ARG B 100      51.286  66.429  63.823  1.00121.74           C  
ATOM    777  CD  ARG B 100      49.800  66.340  63.460  1.00121.74           C  
ATOM    778  NE  ARG B 100      49.391  67.606  62.793  1.00121.74           N  
ATOM    779  CZ  ARG B 100      48.145  68.113  63.031  1.00121.74           C  
ATOM    780  NH1 ARG B 100      47.324  67.509  63.939  1.00121.74           N1+
ATOM    781  NH2 ARG B 100      47.718  69.224  62.359  1.00121.74           N  
ATOM    782  C   ARG B 100      53.052  68.653  62.888  1.00121.74           C  
ATOM    783  O   ARG B 100      52.316  69.515  63.362  1.00121.74           O  
ATOM    784  N   SER B 101      54.345  68.525  63.248  1.00 75.78           N  
ATOM    785  CA  SER B 101      54.956  69.394  64.216  1.00 75.78           C  
ATOM    786  CB  SER B 101      56.322  68.884  64.711  1.00 75.78           C  
ATOM    787  OG  SER B 101      57.267  68.887  63.652  1.00 75.78           O  
ATOM    788  C   SER B 101      55.156  70.757  63.629  1.00 75.78           C  
ATOM    789  O   SER B 101      55.069  71.761  64.334  1.00 75.78           O  
ATOM    790  N   ALA B 102      55.449  70.826  62.317  1.00 27.46           N  
ATOM    791  CA  ALA B 102      55.681  72.088  61.673  1.00 27.46           C  
ATOM    792  CB  ALA B 102      56.021  71.936  60.181  1.00 27.46           C  
ATOM    793  C   ALA B 102      54.421  72.884  61.755  1.00 27.46           C  
ATOM    794  O   ALA B 102      54.445  74.092  61.984  1.00 27.46           O  
ATOM    795  N   ILE B 103      53.278  72.207  61.547  1.00 40.81           N  
ATOM    796  CA  ILE B 103      52.001  72.852  61.590  1.00 40.81           C  
ATOM    797  CB  ILE B 103      50.867  71.945  61.217  1.00 40.81           C  
ATOM    798  CG1 ILE B 103      50.993  71.530  59.743  1.00 40.81           C  
ATOM    799  CG2 ILE B 103      49.553  72.671  61.547  1.00 40.81           C  
ATOM    800  CD1 ILE B 103      50.073  70.375  59.348  1.00 40.81           C  
ATOM    801  C   ILE B 103      51.737  73.356  62.975  1.00 40.81           C  
ATOM    802  O   ILE B 103      51.242  74.466  63.149  1.00 40.81           O  
ATOM    803  N   ASP B 104      52.068  72.558  64.007  1.00 36.83           N  
ATOM    804  CA  ASP B 104      51.764  72.967  65.349  1.00 36.83           C  
ATOM    805  CB  ASP B 104      52.250  71.955  66.401  1.00 36.83           C  
ATOM    806  CG  ASP B 104      51.748  72.399  67.768  1.00 36.83           C  
ATOM    807  OD1 ASP B 104      50.913  73.341  67.826  1.00 36.83           O  
ATOM    808  OD2 ASP B 104      52.199  71.799  68.780  1.00 36.83           O1-
ATOM    809  C   ASP B 104      52.462  74.263  65.624  1.00 36.83           C  
ATOM    810  O   ASP B 104      51.866  75.198  66.156  1.00 36.83           O  
ATOM    811  N   SER B 105      53.750  74.355  65.242  1.00 32.43           N  
ATOM    812  CA  SER B 105      54.537  75.528  65.503  1.00 32.43           C  
ATOM    813  CB  SER B 105      55.994  75.375  65.037  1.00 32.43           C  
ATOM    814  OG  SER B 105      56.718  76.564  65.311  1.00 32.43           O  
ATOM    815  C   SER B 105      53.964  76.708  64.777  1.00 32.43           C  
ATOM    816  O   SER B 105      53.784  77.775  65.363  1.00 32.43           O  
ATOM    817  N   LEU B 106      53.641  76.529  63.483  1.00 49.41           N  
ATOM    818  CA  LEU B 106      53.162  77.588  62.634  1.00 49.41           C  
ATOM    819  CB  LEU B 106      52.943  77.126  61.180  1.00 49.41           C  
ATOM    820  CG  LEU B 106      54.231  76.696  60.444  1.00 49.41           C  
ATOM    821  CD1 LEU B 106      53.929  76.250  59.006  1.00 49.41           C  
ATOM    822  CD2 LEU B 106      55.307  77.791  60.488  1.00 49.41           C  
ATOM    823  C   LEU B 106      51.848  78.088  63.151  1.00 49.41           C  
ATOM    824  O   LEU B 106      51.562  79.280  63.068  1.00 49.41           O  
ATOM    825  N   ASN B 107      51.004  77.176  63.674  1.00 44.62           N  
ATOM    826  CA  ASN B 107      49.717  77.555  64.190  1.00 44.62           C  
ATOM    827  CB  ASN B 107      48.902  76.377  64.759  1.00 44.62           C  
ATOM    828  CG  ASN B 107      48.343  75.543  63.619  1.00 44.62           C  
ATOM    829  OD1 ASN B 107      48.079  76.050  62.530  1.00 44.62           O  
ATOM    830  ND2 ASN B 107      48.139  74.225  63.883  1.00 44.62           N  
ATOM    831  C   ASN B 107      49.902  78.501  65.336  1.00 44.62           C  
ATOM    832  O   ASN B 107      49.183  79.492  65.449  1.00 44.62           O  
ATOM    833  N   ASN B 108      50.865  78.206  66.229  1.00 33.36           N  
ATOM    834  CA  ASN B 108      51.083  79.041  67.376  1.00 33.36           C  
ATOM    835  CB  ASN B 108      52.131  78.484  68.353  1.00 33.36           C  
ATOM    836  CG  ASN B 108      51.480  77.365  69.153  1.00 33.36           C  
ATOM    837  OD1 ASN B 108      50.345  77.496  69.611  1.00 33.36           O  
ATOM    838  ND2 ASN B 108      52.214  76.235  69.329  1.00 33.36           N  
ATOM    839  C   ASN B 108      51.564  80.382  66.933  1.00 33.36           C  
ATOM    840  O   ASN B 108      51.153  81.406  67.475  1.00 33.36           O  
ATOM    841  N   ARG B 109      52.453  80.403  65.926  1.00 79.53           N  
ATOM    842  CA  ARG B 109      53.029  81.624  65.445  1.00 79.53           C  
ATOM    843  CB  ARG B 109      54.023  81.346  64.297  1.00 79.53           C  
ATOM    844  CG  ARG B 109      55.260  80.574  64.773  1.00 79.53           C  
ATOM    845  CD  ARG B 109      55.919  79.675  63.718  1.00 79.53           C  
ATOM    846  NE  ARG B 109      56.855  80.488  62.891  1.00 79.53           N  
ATOM    847  CZ  ARG B 109      56.493  80.870  61.634  1.00 79.53           C  
ATOM    848  NH1 ARG B 109      55.245  80.573  61.163  1.00 79.53           N1+
ATOM    849  NH2 ARG B 109      57.384  81.526  60.834  1.00 79.53           N  
ATOM    850  C   ARG B 109      51.926  82.498  64.932  1.00 79.53           C  
ATOM    851  O   ARG B 109      51.875  83.689  65.236  1.00 79.53           O  
ATOM    852  N   MET B 110      50.995  81.917  64.150  1.00 45.69           N  
ATOM    853  CA  MET B 110      49.919  82.686  63.596  1.00 45.69           C  
ATOM    854  CB  MET B 110      48.985  81.867  62.681  1.00 45.69           C  
ATOM    855  CG  MET B 110      49.625  81.433  61.362  1.00 45.69           C  
ATOM    856  SD  MET B 110      48.587  80.347  60.330  1.00 45.69           S  
ATOM    857  CE  MET B 110      47.370  81.612  59.859  1.00 45.69           C  
ATOM    858  C   MET B 110      49.064  83.221  64.704  1.00 45.69           C  
ATOM    859  O   MET B 110      48.689  84.392  64.695  1.00 45.69           O  
ATOM    860  N   LEU B 111      48.751  82.378  65.706  1.00 47.52           N  
ATOM    861  CA  LEU B 111      47.874  82.776  66.770  1.00 47.52           C  
ATOM    862  CB  LEU B 111      47.601  81.624  67.754  1.00 47.52           C  
ATOM    863  CG  LEU B 111      46.833  80.452  67.107  1.00 47.52           C  
ATOM    864  CD1 LEU B 111      46.573  79.308  68.100  1.00 47.52           C  
ATOM    865  CD2 LEU B 111      45.541  80.949  66.439  1.00 47.52           C  
ATOM    866  C   LEU B 111      48.506  83.906  67.522  1.00 47.52           C  
ATOM    867  O   LEU B 111      47.836  84.876  67.872  1.00 47.52           O  
ATOM    868  N   SER B 112      49.824  83.818  67.772  1.00 77.60           N  
ATOM    869  CA  SER B 112      50.497  84.837  68.525  1.00 77.60           C  
ATOM    870  CB  SER B 112      51.984  84.517  68.781  1.00 77.60           C  
ATOM    871  OG  SER B 112      52.712  84.502  67.565  1.00 77.60           O  
ATOM    872  C   SER B 112      50.422  86.131  67.776  1.00 77.60           C  
ATOM    873  O   SER B 112      50.202  87.187  68.365  1.00 77.60           O  
ATOM    874  N   GLN B 113      50.597  86.078  66.444  1.00 63.52           N  
ATOM    875  CA  GLN B 113      50.575  87.253  65.620  1.00 63.52           C  
ATOM    876  CB  GLN B 113      50.946  86.952  64.163  1.00 63.52           C  
ATOM    877  CG  GLN B 113      52.439  86.691  63.989  1.00 63.52           C  
ATOM    878  CD  GLN B 113      53.123  88.045  64.060  1.00 63.52           C  
ATOM    879  OE1 GLN B 113      53.473  88.534  65.133  1.00 63.52           O  
ATOM    880  NE2 GLN B 113      53.302  88.685  62.875  1.00 63.52           N  
ATOM    881  C   GLN B 113      49.210  87.856  65.631  1.00 63.52           C  
ATOM    882  O   GLN B 113      49.074  89.078  65.626  1.00 63.52           O  
ATOM    883  N   ILE B 114      48.162  87.011  65.624  1.00 54.74           N  
ATOM    884  CA  ILE B 114      46.809  87.485  65.576  1.00 54.74           C  
ATOM    885  CB  ILE B 114      45.802  86.378  65.435  1.00 54.74           C  
ATOM    886  CG1 ILE B 114      46.011  85.643  64.099  1.00 54.74           C  
ATOM    887  CG2 ILE B 114      44.394  86.979  65.590  1.00 54.74           C  
ATOM    888  CD1 ILE B 114      45.200  84.353  63.975  1.00 54.74           C  
ATOM    889  C   ILE B 114      46.486  88.248  66.824  1.00 54.74           C  
ATOM    890  O   ILE B 114      45.876  89.313  66.758  1.00 54.74           O  
ATOM    891  N   TRP B 115      46.878  87.734  68.005  1.00 55.65           N  
ATOM    892  CA  TRP B 115      46.534  88.418  69.220  1.00 55.65           C  
ATOM    893  CB  TRP B 115      46.947  87.670  70.501  1.00 55.65           C  
ATOM    894  CG  TRP B 115      46.378  88.288  71.762  1.00 55.65           C  
ATOM    895  CD2 TRP B 115      46.860  89.493  72.381  1.00 55.65           C  
ATOM    896  CD1 TRP B 115      45.311  87.874  72.505  1.00 55.65           C  
ATOM    897  NE1 TRP B 115      45.097  88.744  73.548  1.00 55.65           N  
ATOM    898  CE2 TRP B 115      46.041  89.745  73.485  1.00 55.65           C  
ATOM    899  CE3 TRP B 115      47.895  90.322  72.063  1.00 55.65           C  
ATOM    900  CZ2 TRP B 115      46.246  90.835  74.281  1.00 55.65           C  
ATOM    901  CZ3 TRP B 115      48.101  91.418  72.870  1.00 55.65           C  
ATOM    902  CH2 TRP B 115      47.291  91.671  73.957  1.00 55.65           C  
ATOM    903  C   TRP B 115      47.228  89.742  69.252  1.00 55.65           C  
ATOM    904  O   TRP B 115      46.630  90.756  69.606  1.00 55.65           O  
ATOM    905  N   SER B 116      48.522  89.765  68.884  1.00 52.87           N  
ATOM    906  CA  SER B 116      49.307  90.965  68.969  1.00 52.87           C  
ATOM    907  CB  SER B 116      50.775  90.729  68.570  1.00 52.87           C  
ATOM    908  OG  SER B 116      51.390  89.839  69.492  1.00 52.87           O  
ATOM    909  C   SER B 116      48.753  92.037  68.070  1.00 52.87           C  
ATOM    910  O   SER B 116      48.621  93.191  68.471  1.00 52.87           O  
ATOM    911  N   HIS B 117      48.454  91.666  66.816  1.00117.38           N  
ATOM    912  CA  HIS B 117      48.001  92.496  65.731  1.00117.38           C  
ATOM    913  ND1 HIS B 117      50.718  93.310  64.259  1.00117.38           N  
ATOM    914  CG  HIS B 117      50.037  92.128  64.438  1.00117.38           C  
ATOM    915  CB  HIS B 117      48.539  92.007  64.381  1.00117.38           C  
ATOM    916  NE2 HIS B 117      52.245  91.772  64.755  1.00117.38           N  
ATOM    917  CD2 HIS B 117      50.986  91.197  64.738  1.00117.38           C  
ATOM    918  CE1 HIS B 117      52.034  93.042  64.463  1.00117.38           C  
ATOM    919  C   HIS B 117      46.523  92.783  65.690  1.00117.38           C  
ATOM    920  O   HIS B 117      46.064  93.460  64.773  1.00117.38           O  
ATOM    921  N   TRP B 118      45.725  92.269  66.644  1.00 92.21           N  
ATOM    922  CA  TRP B 118      44.286  92.326  66.564  1.00 92.21           C  
ATOM    923  CB  TRP B 118      43.609  91.812  67.843  1.00 92.21           C  
ATOM    924  CG  TRP B 118      42.111  91.711  67.710  1.00 92.21           C  
ATOM    925  CD2 TRP B 118      41.448  90.591  67.105  1.00 92.21           C  
ATOM    926  CD1 TRP B 118      41.134  92.588  68.082  1.00 92.21           C  
ATOM    927  NE1 TRP B 118      39.901  92.081  67.749  1.00 92.21           N  
ATOM    928  CE2 TRP B 118      40.079  90.854  67.146  1.00 92.21           C  
ATOM    929  CE3 TRP B 118      41.940  89.441  66.557  1.00 92.21           C  
ATOM    930  CZ2 TRP B 118      39.178  89.961  66.637  1.00 92.21           C  
ATOM    931  CZ3 TRP B 118      41.028  88.544  66.045  1.00 92.21           C  
ATOM    932  CH2 TRP B 118      39.673  88.800  66.085  1.00 92.21           C  
ATOM    933  C   TRP B 118      43.788  93.720  66.306  1.00 92.21           C  
ATOM    934  O   TRP B 118      42.820  93.895  65.565  1.00 92.21           O  
ATOM    935  N   SER B 119      44.412  94.750  66.905  1.00 40.39           N  
ATOM    936  CA  SER B 119      43.956  96.096  66.700  1.00 40.39           C  
ATOM    937  CB  SER B 119      44.830  97.132  67.425  1.00 40.39           C  
ATOM    938  OG  SER B 119      44.324  98.439  67.199  1.00 40.39           O  
ATOM    939  C   SER B 119      43.996  96.416  65.229  1.00 40.39           C  
ATOM    940  O   SER B 119      43.051  96.990  64.693  1.00 40.39           O  
ATOM    941  N   LEU B 120      45.102  96.065  64.542  1.00 55.11           N  
ATOM    942  CA  LEU B 120      45.260  96.321  63.136  1.00 55.11           C  
ATOM    943  CB  LEU B 120      46.678  95.958  62.654  1.00 55.11           C  
ATOM    944  CG  LEU B 120      46.931  96.205  61.157  1.00 55.11           C  
ATOM    945  CD1 LEU B 120      46.816  97.700  60.818  1.00 55.11           C  
ATOM    946  CD2 LEU B 120      48.270  95.596  60.709  1.00 55.11           C  
ATOM    947  C   LEU B 120      44.278  95.510  62.333  1.00 55.11           C  
ATOM    948  O   LEU B 120      43.632  96.028  61.424  1.00 55.11           O  
ATOM    949  N   LEU B 121      44.110  94.215  62.664  1.00 68.98           N  
ATOM    950  CA  LEU B 121      43.258  93.349  61.887  1.00 68.98           C  
ATOM    951  CB  LEU B 121      43.246  91.893  62.397  1.00 68.98           C  
ATOM    952  CG  LEU B 121      44.574  91.131  62.192  1.00 68.98           C  
ATOM    953  CD1 LEU B 121      44.482  89.695  62.733  1.00 68.98           C  
ATOM    954  CD2 LEU B 121      45.021  91.158  60.720  1.00 68.98           C  
ATOM    955  C   LEU B 121      41.843  93.853  61.910  1.00 68.98           C  
ATOM    956  O   LEU B 121      41.125  93.731  60.919  1.00 68.98           O  
ATOM    957  N   SER B 122      41.383  94.374  63.063  1.00 66.52           N  
ATOM    958  CA  SER B 122      40.036  94.862  63.202  1.00 66.52           C  
ATOM    959  CB  SER B 122      39.573  94.915  64.672  1.00 66.52           C  
ATOM    960  OG  SER B 122      40.411  95.772  65.429  1.00 66.52           O  
ATOM    961  C   SER B 122      39.850  96.237  62.606  1.00 66.52           C  
ATOM    962  O   SER B 122      38.709  96.677  62.461  1.00 66.52           O  
ATOM    963  N   ALA B 123      40.948  96.961  62.283  1.00 60.49           N  
ATOM    964  CA  ALA B 123      40.904  98.324  61.794  1.00 60.49           C  
ATOM    965  CB  ALA B 123      42.156  99.137  62.167  1.00 60.49           C  
ATOM    966  C   ALA B 123      40.766  98.392  60.296  1.00 60.49           C  
ATOM    967  O   ALA B 123      41.004  97.430  59.569  1.00 60.49           O  
ATOM    968  N   PRO B 124      40.364  99.556  59.839  1.00 69.22           N  
ATOM    969  CA  PRO B 124      40.152  99.800  58.433  1.00 69.22           C  
ATOM    970  CD  PRO B 124      39.560 100.436  60.674  1.00 69.22           C  
ATOM    971  CB  PRO B 124      39.456 101.159  58.355  1.00 69.22           C  
ATOM    972  CG  PRO B 124      38.712 101.268  59.698  1.00 69.22           C  
ATOM    973  C   PRO B 124      41.400  99.727  57.603  1.00 69.22           C  
ATOM    974  O   PRO B 124      41.299  99.449  56.409  1.00 69.22           O  
ATOM    975  N   SER B 125      42.576  99.993  58.201  1.00 92.18           N  
ATOM    976  CA  SER B 125      43.833 100.016  57.503  1.00 92.18           C  
ATOM    977  CB  SER B 125      44.958 100.613  58.361  1.00 92.18           C  
ATOM    978  OG  SER B 125      44.616 101.934  58.747  1.00 92.18           O  
ATOM    979  C   SER B 125      44.258  98.621  57.153  1.00 92.18           C  
ATOM    980  O   SER B 125      45.219  98.431  56.409  1.00 92.18           O  
ATOM    981  N   CYS B 126      43.537  97.609  57.666  1.00 52.64           N  
ATOM    982  CA  CYS B 126      43.923  96.230  57.534  1.00 52.64           C  
ATOM    983  CB  CYS B 126      42.874  95.271  58.127  1.00 52.64           C  
ATOM    984  SG  CYS B 126      43.240  93.529  57.752  1.00 52.64           S  
ATOM    985  C   CYS B 126      44.090  95.824  56.103  1.00 52.64           C  
ATOM    986  O   CYS B 126      45.092  95.199  55.752  1.00 52.64           O  
ATOM    987  N   ALA B 127      43.138  96.185  55.227  1.00 36.62           N  
ATOM    988  CA  ALA B 127      43.201  95.690  53.882  1.00 36.62           C  
ATOM    989  CB  ALA B 127      42.048  96.207  53.001  1.00 36.62           C  
ATOM    990  C   ALA B 127      44.482  96.116  53.236  1.00 36.62           C  
ATOM    991  O   ALA B 127      45.148  95.306  52.594  1.00 36.62           O  
ATOM    992  N   ALA B 128      44.863  97.398  53.396  1.00 29.63           N  
ATOM    993  CA  ALA B 128      46.055  97.918  52.783  1.00 29.63           C  
ATOM    994  CB  ALA B 128      46.218  99.432  52.996  1.00 29.63           C  
ATOM    995  C   ALA B 128      47.267  97.254  53.359  1.00 29.63           C  
ATOM    996  O   ALA B 128      48.202  96.917  52.634  1.00 29.63           O  
ATOM    997  N   GLN B 129      47.280  97.050  54.688  1.00 49.41           N  
ATOM    998  CA  GLN B 129      48.407  96.458  55.347  1.00 49.41           C  
ATOM    999  CB  GLN B 129      48.197  96.322  56.864  1.00 49.41           C  
ATOM   1000  CG  GLN B 129      48.099  97.662  57.587  1.00 49.41           C  
ATOM   1001  CD  GLN B 129      49.483  98.278  57.534  1.00 49.41           C  
ATOM   1002  OE1 GLN B 129      50.467  97.646  57.916  1.00 49.41           O  
ATOM   1003  NE2 GLN B 129      49.569  99.539  57.032  1.00 49.41           N  
ATOM   1004  C   GLN B 129      48.567  95.071  54.825  1.00 49.41           C  
ATOM   1005  O   GLN B 129      49.682  94.590  54.632  1.00 49.41           O  
ATOM   1006  N   LEU B 130      47.433  94.388  54.602  1.00 59.12           N  
ATOM   1007  CA  LEU B 130      47.444  93.032  54.144  1.00 59.12           C  
ATOM   1008  CB  LEU B 130      46.030  92.435  54.071  1.00 59.12           C  
ATOM   1009  CG  LEU B 130      46.005  90.979  53.579  1.00 59.12           C  
ATOM   1010  CD1 LEU B 130      46.841  90.067  54.493  1.00 59.12           C  
ATOM   1011  CD2 LEU B 130      44.561  90.482  53.402  1.00 59.12           C  
ATOM   1012  C   LEU B 130      48.056  92.935  52.777  1.00 59.12           C  
ATOM   1013  O   LEU B 130      48.900  92.072  52.544  1.00 59.12           O  
ATOM   1014  N   ASP B 131      47.670  93.817  51.832  1.00 61.44           N  
ATOM   1015  CA  ASP B 131      48.207  93.700  50.502  1.00 61.44           C  
ATOM   1016  CB  ASP B 131      47.674  94.703  49.459  1.00 61.44           C  
ATOM   1017  CG  ASP B 131      46.411  94.163  48.803  1.00 61.44           C  
ATOM   1018  OD1 ASP B 131      45.847  93.153  49.304  1.00 61.44           O  
ATOM   1019  OD2 ASP B 131      46.009  94.751  47.764  1.00 61.44           O1-
ATOM   1020  C   ASP B 131      49.684  93.903  50.516  1.00 61.44           C  
ATOM   1021  O   ASP B 131      50.402  93.222  49.786  1.00 61.44           O  
ATOM   1022  N   ARG B 132      50.186  94.863  51.315  1.00107.34           N  
ATOM   1023  CA  ARG B 132      51.599  95.103  51.286  1.00107.34           C  
ATOM   1024  CB  ARG B 132      52.050  96.364  52.050  1.00107.34           C  
ATOM   1025  CG  ARG B 132      51.786  96.422  53.555  1.00107.34           C  
ATOM   1026  CD  ARG B 132      52.021  97.842  54.079  1.00107.34           C  
ATOM   1027  NE  ARG B 132      52.185  97.816  55.559  1.00107.34           N  
ATOM   1028  CZ  ARG B 132      52.472  98.988  56.198  1.00107.34           C  
ATOM   1029  NH1 ARG B 132      52.527 100.146  55.479  1.00107.34           N1+
ATOM   1030  NH2 ARG B 132      52.713  99.016  57.541  1.00107.34           N  
ATOM   1031  C   ARG B 132      52.320  93.905  51.815  1.00107.34           C  
ATOM   1032  O   ARG B 132      53.359  93.518  51.281  1.00107.34           O  
ATOM   1033  N   ALA B 133      51.781  93.278  52.879  1.00 33.05           N  
ATOM   1034  CA  ALA B 133      52.429  92.133  53.448  1.00 33.05           C  
ATOM   1035  CB  ALA B 133      51.682  91.574  54.672  1.00 33.05           C  
ATOM   1036  C   ALA B 133      52.478  91.049  52.416  1.00 33.05           C  
ATOM   1037  O   ALA B 133      53.517  90.422  52.216  1.00 33.05           O  
ATOM   1038  N   LYS B 134      51.360  90.832  51.698  1.00 78.43           N  
ATOM   1039  CA  LYS B 134      51.277  89.770  50.736  1.00 78.43           C  
ATOM   1040  CB  LYS B 134      49.906  89.695  50.047  1.00 78.43           C  
ATOM   1041  CG  LYS B 134      48.770  89.253  50.974  1.00 78.43           C  
ATOM   1042  CD  LYS B 134      47.387  89.507  50.380  1.00 78.43           C  
ATOM   1043  CE  LYS B 134      47.197  88.886  48.996  1.00 78.43           C  
ATOM   1044  NZ  LYS B 134      45.833  89.174  48.497  1.00 78.43           N1+
ATOM   1045  C   LYS B 134      52.296  89.982  49.664  1.00 78.43           C  
ATOM   1046  O   LYS B 134      52.972  89.043  49.245  1.00 78.43           O  
ATOM   1047  N   ARG B 135      52.441  91.230  49.188  1.00107.05           N  
ATOM   1048  CA  ARG B 135      53.373  91.519  48.135  1.00107.05           C  
ATOM   1049  CB  ARG B 135      53.335  92.989  47.683  1.00107.05           C  
ATOM   1050  CG  ARG B 135      52.062  93.393  46.931  1.00107.05           C  
ATOM   1051  CD  ARG B 135      52.046  92.944  45.466  1.00107.05           C  
ATOM   1052  NE  ARG B 135      50.849  93.550  44.812  1.00107.05           N  
ATOM   1053  CZ  ARG B 135      50.938  94.792  44.252  1.00107.05           C  
ATOM   1054  NH1 ARG B 135      52.120  95.472  44.298  1.00107.05           N1+
ATOM   1055  NH2 ARG B 135      49.851  95.355  43.645  1.00107.05           N  
ATOM   1056  C   ARG B 135      54.760  91.246  48.628  1.00107.05           C  
ATOM   1057  O   ARG B 135      55.590  90.701  47.906  1.00107.05           O  
ATOM   1058  N   ASP B 136      55.041  91.611  49.888  1.00 43.82           N  
ATOM   1059  CA  ASP B 136      56.356  91.499  50.454  1.00 43.82           C  
ATOM   1060  CB  ASP B 136      56.423  92.076  51.876  1.00 43.82           C  
ATOM   1061  CG  ASP B 136      56.236  93.584  51.771  1.00 43.82           C  
ATOM   1062  OD1 ASP B 136      56.689  94.166  50.750  1.00 43.82           O  
ATOM   1063  OD2 ASP B 136      55.635  94.172  52.708  1.00 43.82           O1-
ATOM   1064  C   ASP B 136      56.754  90.058  50.527  1.00 43.82           C  
ATOM   1065  O   ASP B 136      57.927  89.719  50.374  1.00 43.82           O  
ATOM   1066  N   ILE B 137      55.774  89.168  50.740  1.00177.84           N  
ATOM   1067  CA  ILE B 137      56.064  87.779  50.914  1.00177.84           C  
ATOM   1068  CB  ILE B 137      54.850  86.932  51.198  1.00177.84           C  
ATOM   1069  CG1 ILE B 137      55.267  85.653  51.939  1.00177.84           C  
ATOM   1070  CG2 ILE B 137      54.141  86.641  49.872  1.00177.84           C  
ATOM   1071  CD1 ILE B 137      55.781  85.919  53.352  1.00177.84           C  
ATOM   1072  C   ILE B 137      56.759  87.255  49.682  1.00177.84           C  
ATOM   1073  O   ILE B 137      57.506  86.288  49.794  1.00177.84           O  
ATOM   1074  N   VAL B 138      56.486  87.821  48.478  1.00209.18           N  
ATOM   1075  CA  VAL B 138      57.094  87.392  47.236  1.00209.18           C  
ATOM   1076  CB  VAL B 138      56.511  88.001  45.989  1.00209.18           C  
ATOM   1077  CG1 VAL B 138      54.999  87.723  45.964  1.00209.18           C  
ATOM   1078  CG2 VAL B 138      56.932  89.471  45.868  1.00209.18           C  
ATOM   1079  C   VAL B 138      58.552  87.664  47.209  1.00209.18           C  
ATOM   1080  O   VAL B 138      59.302  86.873  46.639  1.00209.18           O  
ATOM   1081  N   ARG B 139      58.995  88.796  47.786  1.00138.07           N  
ATOM   1082  CA  ARG B 139      60.393  89.065  47.670  1.00138.07           C  
ATOM   1083  CB  ARG B 139      60.824  90.379  48.330  1.00138.07           C  
ATOM   1084  CG  ARG B 139      62.131  90.904  47.736  1.00138.07           C  
ATOM   1085  CD  ARG B 139      61.920  91.527  46.354  1.00138.07           C  
ATOM   1086  NE  ARG B 139      63.250  91.740  45.721  1.00138.07           N  
ATOM   1087  CZ  ARG B 139      63.724  90.833  44.817  1.00138.07           C  
ATOM   1088  NH1 ARG B 139      62.958  89.761  44.460  1.00138.07           N1+
ATOM   1089  NH2 ARG B 139      64.960  91.003  44.260  1.00138.07           N  
ATOM   1090  C   ARG B 139      61.118  87.954  48.352  1.00138.07           C  
ATOM   1091  O   ARG B 139      62.027  87.353  47.782  1.00138.07           O  
ATOM   1092  N   SER B 140      60.712  87.631  49.591  1.00 94.06           N  
ATOM   1093  CA  SER B 140      61.388  86.573  50.274  1.00 94.06           C  
ATOM   1094  CB  SER B 140      61.039  86.513  51.772  1.00 94.06           C  
ATOM   1095  OG  SER B 140      61.740  85.444  52.389  1.00 94.06           O  
ATOM   1096  C   SER B 140      61.037  85.239  49.680  1.00 94.06           C  
ATOM   1097  O   SER B 140      61.899  84.505  49.202  1.00 94.06           O  
ATOM   1098  N   ARG B 141      59.729  84.914  49.691  1.00157.20           N  
ATOM   1099  CA  ARG B 141      59.183  83.631  49.330  1.00157.20           C  
ATOM   1100  CB  ARG B 141      57.703  83.491  49.711  1.00157.20           C  
ATOM   1101  CG  ARG B 141      57.446  83.746  51.196  1.00157.20           C  
ATOM   1102  CD  ARG B 141      58.332  82.930  52.141  1.00157.20           C  
ATOM   1103  NE  ARG B 141      57.821  81.532  52.180  1.00157.20           N  
ATOM   1104  CZ  ARG B 141      57.846  80.861  53.368  1.00157.20           C  
ATOM   1105  NH1 ARG B 141      58.291  81.499  54.489  1.00157.20           N1+
ATOM   1106  NH2 ARG B 141      57.425  79.564  53.441  1.00157.20           N  
ATOM   1107  C   ARG B 141      59.286  83.297  47.873  1.00157.20           C  
ATOM   1108  O   ARG B 141      59.475  82.132  47.530  1.00157.20           O  
ATOM   1109  N   HIS B 142      59.138  84.287  46.973  1.00 58.05           N  
ATOM   1110  CA  HIS B 142      59.127  84.009  45.561  1.00 58.05           C  
ATOM   1111  ND1 HIS B 142      61.540  85.528  43.827  1.00 58.05           N  
ATOM   1112  CG  HIS B 142      61.470  84.649  44.883  1.00 58.05           C  
ATOM   1113  CB  HIS B 142      60.472  83.536  44.984  1.00 58.05           C  
ATOM   1114  NE2 HIS B 142      63.148  86.111  45.249  1.00 58.05           N  
ATOM   1115  CD2 HIS B 142      62.459  85.020  45.745  1.00 58.05           C  
ATOM   1116  CE1 HIS B 142      62.563  86.380  44.096  1.00 58.05           C  
ATOM   1117  C   HIS B 142      58.082  82.976  45.295  1.00 58.05           C  
ATOM   1118  O   HIS B 142      58.334  81.948  44.668  1.00 58.05           O  
ATOM   1119  N   LEU B 143      56.858  83.242  45.787  1.00 41.33           N  
ATOM   1120  CA  LEU B 143      55.760  82.342  45.611  1.00 41.33           C  
ATOM   1121  CB  LEU B 143      54.509  82.746  46.410  1.00 41.33           C  
ATOM   1122  CG  LEU B 143      54.712  82.765  47.936  1.00 41.33           C  
ATOM   1123  CD1 LEU B 143      53.418  83.175  48.660  1.00 41.33           C  
ATOM   1124  CD2 LEU B 143      55.293  81.435  48.446  1.00 41.33           C  
ATOM   1125  C   LEU B 143      55.375  82.362  44.167  1.00 41.33           C  
ATOM   1126  O   LEU B 143      55.462  83.394  43.503  1.00 41.33           O  
ATOM   1127  N   ASP B 144      54.954  81.194  43.636  1.00 45.35           N  
ATOM   1128  CA  ASP B 144      54.548  81.118  42.262  1.00 45.35           C  
ATOM   1129  CB  ASP B 144      54.828  79.762  41.580  1.00 45.35           C  
ATOM   1130  CG  ASP B 144      54.025  78.648  42.238  1.00 45.35           C  
ATOM   1131  OD1 ASP B 144      53.328  78.920  43.252  1.00 45.35           O  
ATOM   1132  OD2 ASP B 144      54.109  77.497  41.728  1.00 45.35           O1-
ATOM   1133  C   ASP B 144      53.086  81.427  42.176  1.00 45.35           C  
ATOM   1134  O   ASP B 144      52.462  81.823  43.160  1.00 45.35           O  
ATOM   1135  N   SER B 145      52.501  81.247  40.977  1.00 77.01           N  
ATOM   1136  CA  SER B 145      51.131  81.612  40.748  1.00 77.01           C  
ATOM   1137  CB  SER B 145      50.674  81.408  39.292  1.00 77.01           C  
ATOM   1138  OG  SER B 145      50.617  80.027  38.972  1.00 77.01           O  
ATOM   1139  C   SER B 145      50.211  80.822  41.629  1.00 77.01           C  
ATOM   1140  O   SER B 145      49.240  81.366  42.152  1.00 77.01           O  
ATOM   1141  N   LEU B 146      50.485  79.517  41.819  1.00 46.93           N  
ATOM   1142  CA  LEU B 146      49.607  78.687  42.597  1.00 46.93           C  
ATOM   1143  CB  LEU B 146      50.027  77.209  42.569  1.00 46.93           C  
ATOM   1144  CG  LEU B 146      49.073  76.287  43.344  1.00 46.93           C  
ATOM   1145  CD1 LEU B 146      47.671  76.295  42.715  1.00 46.93           C  
ATOM   1146  CD2 LEU B 146      49.648  74.868  43.482  1.00 46.93           C  
ATOM   1147  C   LEU B 146      49.609  79.152  44.023  1.00 46.93           C  
ATOM   1148  O   LEU B 146      48.556  79.257  44.651  1.00 46.93           O  
ATOM   1149  N   TYR B 147      50.804  79.446  44.569  1.00 73.24           N  
ATOM   1150  CA  TYR B 147      50.940  79.892  45.926  1.00 73.24           C  
ATOM   1151  CB  TYR B 147      52.396  79.953  46.421  1.00 73.24           C  
ATOM   1152  CG  TYR B 147      52.780  78.571  46.820  1.00 73.24           C  
ATOM   1153  CD1 TYR B 147      53.156  77.623  45.896  1.00 73.24           C  
ATOM   1154  CD2 TYR B 147      52.755  78.232  48.152  1.00 73.24           C  
ATOM   1155  CE1 TYR B 147      53.501  76.355  46.303  1.00 73.24           C  
ATOM   1156  CE2 TYR B 147      53.099  76.967  48.565  1.00 73.24           C  
ATOM   1157  CZ  TYR B 147      53.473  76.028  47.638  1.00 73.24           C  
ATOM   1158  OH  TYR B 147      53.827  74.729  48.059  1.00 73.24           O  
ATOM   1159  C   TYR B 147      50.324  81.239  46.119  1.00 73.24           C  
ATOM   1160  O   TYR B 147      49.754  81.518  47.173  1.00 73.24           O  
ATOM   1161  N   GLN B 148      50.453  82.135  45.127  1.00114.30           N  
ATOM   1162  CA  GLN B 148      49.905  83.450  45.286  1.00114.30           C  
ATOM   1163  CB  GLN B 148      50.198  84.369  44.089  1.00114.30           C  
ATOM   1164  CG  GLN B 148      49.727  85.808  44.301  1.00114.30           C  
ATOM   1165  CD  GLN B 148      50.693  86.492  45.260  1.00114.30           C  
ATOM   1166  OE1 GLN B 148      51.150  85.893  46.232  1.00114.30           O  
ATOM   1167  NE2 GLN B 148      51.019  87.782  44.976  1.00114.30           N  
ATOM   1168  C   GLN B 148      48.417  83.337  45.439  1.00114.30           C  
ATOM   1169  O   GLN B 148      47.821  84.015  46.274  1.00114.30           O  
ATOM   1170  N   ARG B 149      47.775  82.469  44.632  1.00 78.53           N  
ATOM   1171  CA  ARG B 149      46.350  82.293  44.699  1.00 78.53           C  
ATOM   1172  CB  ARG B 149      45.837  81.298  43.643  1.00 78.53           C  
ATOM   1173  CG  ARG B 149      45.970  81.813  42.209  1.00 78.53           C  
ATOM   1174  CD  ARG B 149      45.609  80.773  41.144  1.00 78.53           C  
ATOM   1175  NE  ARG B 149      44.378  80.070  41.603  1.00 78.53           N  
ATOM   1176  CZ  ARG B 149      44.441  78.750  41.944  1.00 78.53           C  
ATOM   1177  NH1 ARG B 149      45.607  78.060  41.778  1.00 78.53           N1+
ATOM   1178  NH2 ARG B 149      43.338  78.117  42.443  1.00 78.53           N  
ATOM   1179  C   ARG B 149      46.008  81.735  46.046  1.00 78.53           C  
ATOM   1180  O   ARG B 149      45.042  82.161  46.680  1.00 78.53           O  
ATOM   1181  N   ALA B 150      46.812  80.766  46.520  1.00 28.82           N  
ATOM   1182  CA  ALA B 150      46.564  80.109  47.771  1.00 28.82           C  
ATOM   1183  CB  ALA B 150      47.583  78.992  48.060  1.00 28.82           C  
ATOM   1184  C   ALA B 150      46.646  81.096  48.897  1.00 28.82           C  
ATOM   1185  O   ALA B 150      45.848  81.043  49.832  1.00 28.82           O  
ATOM   1186  N   LEU B 151      47.625  82.021  48.842  1.00 55.55           N  
ATOM   1187  CA  LEU B 151      47.817  82.986  49.889  1.00 55.55           C  
ATOM   1188  CB  LEU B 151      49.076  83.857  49.691  1.00 55.55           C  
ATOM   1189  CG  LEU B 151      49.326  84.860  50.835  1.00 55.55           C  
ATOM   1190  CD1 LEU B 151      49.545  84.132  52.171  1.00 55.55           C  
ATOM   1191  CD2 LEU B 151      50.477  85.823  50.502  1.00 55.55           C  
ATOM   1192  C   LEU B 151      46.622  83.884  49.944  1.00 55.55           C  
ATOM   1193  O   LEU B 151      46.194  84.288  51.024  1.00 55.55           O  
ATOM   1194  N   THR B 152      46.054  84.231  48.775  1.00 31.22           N  
ATOM   1195  CA  THR B 152      44.914  85.098  48.761  1.00 31.22           C  
ATOM   1196  CB  THR B 152      44.423  85.389  47.373  1.00 31.22           C  
ATOM   1197  OG1 THR B 152      45.454  85.998  46.609  1.00 31.22           O  
ATOM   1198  CG2 THR B 152      43.206  86.327  47.471  1.00 31.22           C  
ATOM   1199  C   THR B 152      43.795  84.434  49.503  1.00 31.22           C  
ATOM   1200  O   THR B 152      43.159  85.052  50.356  1.00 31.22           O  
ATOM   1201  N   THR B 153      43.536  83.143  49.217  1.00118.42           N  
ATOM   1202  CA  THR B 153      42.443  82.464  49.852  1.00118.42           C  
ATOM   1203  CB  THR B 153      42.204  81.073  49.350  1.00118.42           C  
ATOM   1204  OG1 THR B 153      43.351  80.267  49.576  1.00118.42           O  
ATOM   1205  CG2 THR B 153      41.861  81.126  47.855  1.00118.42           C  
ATOM   1206  C   THR B 153      42.688  82.352  51.324  1.00118.42           C  
ATOM   1207  O   THR B 153      41.777  82.541  52.128  1.00118.42           O  
ATOM   1208  N   ALA B 154      43.932  82.043  51.722  1.00 52.73           N  
ATOM   1209  CA  ALA B 154      44.222  81.801  53.106  1.00 52.73           C  
ATOM   1210  CB  ALA B 154      45.682  81.372  53.327  1.00 52.73           C  
ATOM   1211  C   ALA B 154      43.977  83.026  53.944  1.00 52.73           C  
ATOM   1212  O   ALA B 154      43.465  82.929  55.057  1.00 52.73           O  
ATOM   1213  N   THR B 155      44.389  84.198  53.433  1.00174.08           N  
ATOM   1214  CA  THR B 155      44.363  85.499  54.057  1.00174.08           C  
ATOM   1215  CB  THR B 155      45.475  86.385  53.580  1.00174.08           C  
ATOM   1216  OG1 THR B 155      45.483  87.595  54.317  1.00174.08           O  
ATOM   1217  CG2 THR B 155      45.293  86.666  52.088  1.00174.08           C  
ATOM   1218  C   THR B 155      43.055  86.247  53.990  1.00174.08           C  
ATOM   1219  O   THR B 155      42.912  87.310  54.595  1.00174.08           O  
ATOM   1220  N   GLN B 156      42.079  85.732  53.233  1.00166.25           N  
ATOM   1221  CA  GLN B 156      40.857  86.382  52.851  1.00166.25           C  
ATOM   1222  CB  GLN B 156      39.993  85.314  52.151  1.00166.25           C  
ATOM   1223  CG  GLN B 156      38.622  85.727  51.638  1.00166.25           C  
ATOM   1224  CD  GLN B 156      38.062  84.513  50.901  1.00166.25           C  
ATOM   1225  OE1 GLN B 156      38.805  83.623  50.484  1.00166.25           O  
ATOM   1226  NE2 GLN B 156      36.715  84.474  50.729  1.00166.25           N  
ATOM   1227  C   GLN B 156      40.092  86.953  54.021  1.00166.25           C  
ATOM   1228  O   GLN B 156      39.548  88.049  53.910  1.00166.25           O  
ATOM   1229  N   SER B 157      39.971  86.223  55.143  1.00 94.85           N  
ATOM   1230  CA  SER B 157      39.200  86.627  56.296  1.00 94.85           C  
ATOM   1231  CB  SER B 157      38.628  85.412  57.044  1.00 94.85           C  
ATOM   1232  OG  SER B 157      37.775  84.674  56.181  1.00 94.85           O  
ATOM   1233  C   SER B 157      39.956  87.462  57.304  1.00 94.85           C  
ATOM   1234  O   SER B 157      39.385  87.842  58.324  1.00 94.85           O  
ATOM   1235  N   TYR B 158      41.240  87.789  57.069  1.00115.81           N  
ATOM   1236  CA  TYR B 158      42.056  88.438  58.068  1.00115.81           C  
ATOM   1237  CB  TYR B 158      43.447  88.813  57.511  1.00115.81           C  
ATOM   1238  CG  TYR B 158      44.351  87.627  57.487  1.00115.81           C  
ATOM   1239  CD1 TYR B 158      43.941  86.415  56.981  1.00115.81           C  
ATOM   1240  CD2 TYR B 158      45.650  87.750  57.928  1.00115.81           C  
ATOM   1241  CE1 TYR B 158      44.798  85.341  56.957  1.00115.81           C  
ATOM   1242  CE2 TYR B 158      46.514  86.681  57.902  1.00115.81           C  
ATOM   1243  CZ  TYR B 158      46.086  85.468  57.418  1.00115.81           C  
ATOM   1244  OH  TYR B 158      46.958  84.361  57.385  1.00115.81           O  
ATOM   1245  C   TYR B 158      41.454  89.729  58.559  1.00115.81           C  
ATOM   1246  O   TYR B 158      41.389  89.968  59.763  1.00115.81           O  
ATOM   1247  N   CYS B 159      40.998  90.592  57.638  1.00 89.43           N  
ATOM   1248  CA  CYS B 159      40.505  91.913  57.934  1.00 89.43           C  
ATOM   1249  CB  CYS B 159      40.467  92.835  56.704  1.00 89.43           C  
ATOM   1250  SG  CYS B 159      42.149  93.131  56.078  1.00 89.43           S  
ATOM   1251  C   CYS B 159      39.164  91.904  58.613  1.00 89.43           C  
ATOM   1252  O   CYS B 159      38.686  92.946  59.054  1.00 89.43           O  
ATOM   1253  N   GLN B 160      38.487  90.747  58.633  1.00111.79           N  
ATOM   1254  CA  GLN B 160      37.176  90.533  59.189  1.00111.79           C  
ATOM   1255  CB  GLN B 160      36.532  89.206  58.754  1.00111.79           C  
ATOM   1256  CG  GLN B 160      36.232  89.175  57.254  1.00111.79           C  
ATOM   1257  CD  GLN B 160      35.326  87.984  56.969  1.00111.79           C  
ATOM   1258  OE1 GLN B 160      35.179  87.557  55.825  1.00111.79           O  
ATOM   1259  NE2 GLN B 160      34.687  87.438  58.037  1.00111.79           N  
ATOM   1260  C   GLN B 160      37.141  90.608  60.691  1.00111.79           C  
ATOM   1261  O   GLN B 160      36.056  90.578  61.272  1.00111.79           O  
ATOM   1262  N   ALA B 161      38.299  90.586  61.377  1.00 53.42           N  
ATOM   1263  CA  ALA B 161      38.285  90.602  62.818  1.00 53.42           C  
ATOM   1264  CB  ALA B 161      39.686  90.711  63.448  1.00 53.42           C  
ATOM   1265  C   ALA B 161      37.463  91.750  63.322  1.00 53.42           C  
ATOM   1266  O   ALA B 161      37.451  92.836  62.745  1.00 53.42           O  
TER   
