# Supplementary material for: Structural Descriptors for Subunit Interface Regions in Homodimers: Effect of Lipid Membrane and Secondary Structure Type
Source: J Chem Inf Model. 2025 Mar 27;65(7):3117–26. doi: 10.1021/acs.jcim.4c01233 (PMC12004529; doi:10.1021/acs.jcim.4c01233)
Supplement: Supplementary file 3 — ci4c01233_si_003.tar [file ci4c01233_si_003.tar › database/alpha/2xpk_cytop.pdb]

ATOM      1  N   GLN A   1      20.478   7.425 -27.702  1.00 72.64           N  
ATOM      2  CA  GLN A   1      19.963   6.608 -28.845  1.00 73.66           C  
ATOM      3  C   GLN A   1      20.412   5.145 -28.756  1.00 73.56           C  
ATOM      4  O   GLN A   1      21.407   4.766 -29.381  1.00 74.76           O  
ATOM      5  CB  GLN A   1      20.387   7.224 -30.202  1.00 75.30           C  
ATOM      6  CG  GLN A   1      21.877   7.635 -30.307  1.00 76.37           C  
ATOM      7  CD  GLN A   1      22.261   8.190 -31.680  1.00 79.24           C  
ATOM      8  NE2 GLN A   1      21.905   7.461 -32.743  1.00 79.51           N  
ATOM      9  OE1 GLN A   1      22.874   9.258 -31.779  1.00 79.15           O  
ATOM     10  N   VAL A   2      19.701   4.315 -27.992  1.00 72.19           N  
ATOM     11  CA  VAL A   2      18.574   4.710 -27.135  1.00 70.16           C  
ATOM     12  C   VAL A   2      18.885   4.348 -25.681  1.00 67.87           C  
ATOM     13  O   VAL A   2      19.348   3.235 -25.392  1.00 68.01           O  
ATOM     14  CB  VAL A   2      17.204   4.088 -27.586  1.00 70.71           C  
ATOM     15  CG1 VAL A   2      17.351   2.655 -28.010  1.00 71.80           C  
ATOM     16  CG2 VAL A   2      16.151   4.191 -26.482  1.00 69.65           C  
ATOM     17  N   LEU A   3      18.614   5.297 -24.782  1.00 65.01           N  
ATOM     18  CA  LEU A   3      19.050   5.231 -23.386  1.00 62.16           C  
ATOM     19  C   LEU A   3      18.038   4.502 -22.490  1.00 59.57           C  
ATOM     20  O   LEU A   3      16.826   4.571 -22.727  1.00 59.04           O  
ATOM     21  CB  LEU A   3      19.334   6.642 -22.846  1.00 61.74           C  
ATOM     22  CG  LEU A   3      20.216   7.653 -23.608  1.00 63.20           C  
ATOM     23  CD1 LEU A   3      19.489   8.319 -24.774  1.00 64.97           C  
ATOM     24  CD2 LEU A   3      20.715   8.731 -22.661  1.00 63.01           C  
ATOM     25  N   VAL A   4      18.555   3.800 -21.476  1.00 56.76           N  
ATOM     26  CA  VAL A   4      17.730   3.095 -20.489  1.00 53.94           C  
ATOM     27  C   VAL A   4      16.977   4.080 -19.598  1.00 51.06           C  
ATOM     28  O   VAL A   4      17.604   4.894 -18.935  1.00 50.45           O  
ATOM     29  CB  VAL A   4      18.582   2.226 -19.560  1.00 53.84           C  
ATOM     30  CG1 VAL A   4      17.683   1.385 -18.683  1.00 53.29           C  
ATOM     31  CG2 VAL A   4      19.528   1.342 -20.354  1.00 54.91           C  
ATOM     32  N   PRO A   5      15.630   4.004 -19.571  1.00 49.29           N  
ATOM     33  CA  PRO A   5      14.830   4.892 -18.715  1.00 46.91           C  
ATOM     34  C   PRO A   5      15.074   4.673 -17.216  1.00 44.44           C  
ATOM     35  O   PRO A   5      15.810   3.752 -16.818  1.00 44.33           O  
ATOM     36  CB  PRO A   5      13.387   4.510 -19.070  1.00 46.89           C  
ATOM     37  CG  PRO A   5      13.484   3.915 -20.417  1.00 48.96           C  
ATOM     38  CD  PRO A   5      14.760   3.132 -20.382  1.00 49.97           C  
ATOM     39  N   ASN A   6      14.479   5.532 -16.395  1.00 41.66           N  
ATOM     40  CA  ASN A   6      14.483   5.313 -14.963  1.00 39.19           C  
ATOM     41  C   ASN A   6      13.832   3.976 -14.708  1.00 38.17           C  
ATOM     42  O   ASN A   6      12.786   3.666 -15.288  1.00 38.32           O  
ATOM     43  CB  ASN A   6      13.694   6.409 -14.249  1.00 38.42           C  
ATOM     44  CG  ASN A   6      14.426   7.728 -14.200  1.00 37.71           C  
ATOM     45  ND2 ASN A   6      13.671   8.820 -14.185  1.00 40.15           N  
ATOM     46  OD1 ASN A   6      15.641   7.775 -14.151  1.00 36.26           O  
ATOM     47  N   LEU A   7      14.448   3.171 -13.860  1.00 37.19           N  
ATOM     48  CA  LEU A   7      13.857   1.883 -13.509  1.00 36.57           C  
ATOM     49  C   LEU A   7      13.680   1.755 -12.003  1.00 34.87           C  
ATOM     50  O   LEU A   7      14.542   2.176 -11.244  1.00 34.15           O  
ATOM     51  CB  LEU A   7      14.710   0.719 -14.016  1.00 37.73           C  
ATOM     52  CG  LEU A   7      15.227   0.647 -15.460  1.00 39.09           C  
ATOM     53  CD1 LEU A   7      15.969  -0.661 -15.593  1.00 39.52           C  
ATOM     54  CD2 LEU A   7      14.125   0.757 -16.520  1.00 38.78           C  
ATOM     55  N   ASN A   8      12.565   1.165 -11.579  1.00 33.38           N  
ATOM     56  CA  ASN A   8      12.337   0.896 -10.173  1.00 31.80           C  
ATOM     57  C   ASN A   8      11.608  -0.407  -9.923  1.00 31.73           C  
ATOM     58  O   ASN A   8      10.546  -0.629 -10.499  1.00 31.85           O  
ATOM     59  CB  ASN A   8      11.557   2.032  -9.511  1.00 30.44           C  
ATOM     60  CG  ASN A   8      11.562   1.917  -8.017  1.00 29.45           C  
ATOM     61  ND2 ASN A   8      10.390   1.695  -7.429  1.00 28.83           N  
ATOM     62  OD1 ASN A   8      12.614   1.999  -7.389  1.00 30.34           O  
ATOM     63  N   PRO A   9      12.175  -1.281  -9.071  1.00 31.61           N  
ATOM     64  CA  PRO A   9      13.502  -1.223  -8.438  1.00 32.19           C  
ATOM     65  C   PRO A   9      14.651  -1.340  -9.438  1.00 33.46           C  
ATOM     66  O   PRO A   9      14.410  -1.672 -10.597  1.00 34.24           O  
ATOM     67  CB  PRO A   9      13.524  -2.478  -7.570  1.00 31.80           C  
ATOM     68  CG  PRO A   9      12.138  -2.894  -7.450  1.00 30.96           C  
ATOM     69  CD  PRO A   9      11.432  -2.475  -8.650  1.00 31.23           C  
ATOM     70  N   THR A  10      15.877  -1.079  -8.988  1.00 33.78           N  
ATOM     71  CA  THR A  10      17.037  -1.226  -9.840  1.00 35.69           C  
ATOM     72  C   THR A  10      17.323  -2.719 -10.036  1.00 37.02           C  
ATOM     73  O   THR A  10      17.570  -3.426  -9.063  1.00 37.00           O  
ATOM     74  CB  THR A  10      18.298  -0.564  -9.233  1.00 35.82           C  
ATOM     75  CG2 THR A  10      19.442  -0.539 -10.252  1.00 36.36           C  
ATOM     76  OG1 THR A  10      18.010   0.776  -8.825  1.00 35.41           O  
ATOM     77  N   PRO A  11      17.300  -3.205 -11.294  1.00 38.63           N  
ATOM     78  CA  PRO A  11      17.593  -4.617 -11.569  1.00 39.99           C  
ATOM     79  C   PRO A  11      18.991  -4.995 -11.131  1.00 40.81           C  
ATOM     80  O   PRO A  11      19.905  -4.181 -11.232  1.00 40.92           O  
ATOM     81  CB  PRO A  11      17.483  -4.705 -13.092  1.00 40.82           C  
ATOM     82  CG  PRO A  11      16.620  -3.590 -13.461  1.00 39.72           C  
ATOM     83  CD  PRO A  11      17.026  -2.483 -12.541  1.00 39.00           C  
ATOM     84  N   GLU A  12      19.149  -6.224 -10.655  1.00 42.32           N  
ATOM     85  CA  GLU A  12      20.428  -6.696 -10.133  1.00 43.84           C  
ATOM     86  C   GLU A  12      21.572  -6.591 -11.141  1.00 45.39           C  
ATOM     87  O   GLU A  12      22.642  -6.079 -10.809  1.00 45.63           O  
ATOM     88  CB  GLU A  12      20.303  -8.117  -9.605  1.00 44.17           C  
ATOM     89  CG  GLU A  12      21.540  -8.634  -8.852  1.00 46.45           C  
ATOM     90  CD  GLU A  12      21.828  -7.891  -7.545  1.00 48.78           C  
ATOM     91  OE1 GLU A  12      20.872  -7.409  -6.881  1.00 49.35           O  
ATOM     92  OE2 GLU A  12      23.021  -7.806  -7.168  1.00 50.47           O1-
ATOM     93  N   ASN A  13      21.332  -7.058 -12.363  1.00 46.92           N  
ATOM     94  CA  ASN A  13      22.345  -7.088 -13.415  1.00 48.94           C  
ATOM     95  C   ASN A  13      21.737  -6.570 -14.711  1.00 50.28           C  
ATOM     96  O   ASN A  13      20.836  -7.204 -15.268  1.00 50.42           O  
ATOM     97  CB  ASN A  13      22.882  -8.522 -13.634  1.00 49.56           C  
ATOM     98  CG  ASN A  13      23.352  -9.200 -12.339  1.00 48.89           C  
ATOM     99  ND2 ASN A  13      22.650 -10.249 -11.939  1.00 47.55           N  
ATOM    100  OD1 ASN A  13      24.341  -8.799 -11.728  1.00 48.46           O  
ATOM    101  N   LEU A  14      22.214  -5.416 -15.179  1.00 51.42           N  
ATOM    102  CA  LEU A  14      21.760  -4.867 -16.457  1.00 53.26           C  
ATOM    103  C   LEU A  14      22.932  -4.460 -17.319  1.00 55.27           C  
ATOM    104  O   LEU A  14      23.807  -3.699 -16.899  1.00 54.96           O  
ATOM    105  CB  LEU A  14      20.804  -3.683 -16.266  1.00 52.62           C  
ATOM    106  CG  LEU A  14      20.163  -3.035 -17.505  1.00 52.73           C  
ATOM    107  CD1 LEU A  14      18.798  -2.524 -17.159  1.00 52.36           C  
ATOM    108  CD2 LEU A  14      20.998  -1.903 -18.051  1.00 53.44           C  
ATOM    109  N   GLU A  15      22.931  -4.972 -18.545  1.00 58.23           N  
ATOM    110  CA  GLU A  15      23.995  -4.685 -19.502  1.00 60.52           C  
ATOM    111  C   GLU A  15      23.400  -4.181 -20.802  1.00 61.13           C  
ATOM    112  O   GLU A  15      22.465  -4.774 -21.326  1.00 61.33           O  
ATOM    113  CB  GLU A  15      24.851  -5.927 -19.742  1.00 61.90           C  
ATOM    114  CG  GLU A  15      26.242  -5.628 -20.280  1.00 65.62           C  
ATOM    115  CD  GLU A  15      26.915  -6.853 -20.893  1.00 70.42           C  
ATOM    116  OE1 GLU A  15      27.903  -6.680 -21.634  1.00 72.63           O  
ATOM    117  OE2 GLU A  15      26.457  -7.991 -20.645  1.00 72.20           O1-
ATOM    118  N   VAL A  16      23.930  -3.065 -21.290  1.00 62.04           N  
ATOM    119  CA  VAL A  16      23.557  -2.535 -22.593  1.00 63.45           C  
ATOM    120  C   VAL A  16      24.442  -3.184 -23.657  1.00 65.71           C  
ATOM    121  O   VAL A  16      25.663  -2.987 -23.662  1.00 66.04           O  
ATOM    122  CB  VAL A  16      23.708  -1.002 -22.640  1.00 62.85           C  
ATOM    123  CG1 VAL A  16      23.361  -0.473 -24.030  1.00 63.79           C  
ATOM    124  CG2 VAL A  16      22.839  -0.349 -21.581  1.00 60.88           C  
ATOM    125  N   VAL A  17      23.823  -3.957 -24.549  1.00 67.43           N  
ATOM    126  CA  VAL A  17      24.566  -4.726 -25.561  1.00 69.99           C  
ATOM    127  C   VAL A  17      24.351  -4.240 -26.993  1.00 71.73           C  
ATOM    128  O   VAL A  17      24.896  -4.819 -27.937  1.00 73.49           O  
ATOM    129  CB  VAL A  17      24.265  -6.253 -25.479  1.00 70.43           C  
ATOM    130  CG1 VAL A  17      24.721  -6.822 -24.138  1.00 69.89           C  
ATOM    131  CG2 VAL A  17      22.778  -6.560 -25.746  1.00 70.10           C  
ATOM    132  N   GLY A  18      23.561  -3.185 -27.154  1.00 71.73           N  
ATOM    133  CA  GLY A  18      23.241  -2.678 -28.474  1.00 73.53           C  
ATOM    134  C   GLY A  18      22.866  -1.215 -28.520  1.00 73.71           C  
ATOM    135  O   GLY A  18      23.117  -0.451 -27.578  1.00 72.65           O  
ATOM    136  N   ASP A  19      22.262  -0.826 -29.637  1.00 75.17           N  
ATOM    137  CA  ASP A  19      21.897   0.564 -29.889  1.00 75.58           C  
ATOM    138  C   ASP A  19      20.429   0.819 -29.593  1.00 74.36           C  
ATOM    139  O   ASP A  19      20.013   1.964 -29.453  1.00 73.68           O  
ATOM    140  CB  ASP A  19      22.191   0.934 -31.353  1.00 77.72           C  
ATOM    141  CG  ASP A  19      23.659   1.281 -31.596  1.00 80.40           C  
ATOM    142  OD1 ASP A  19      24.171   0.911 -32.680  1.00 83.47           O  
ATOM    143  OD2 ASP A  19      24.293   1.924 -30.715  1.00 80.73           O1-
ATOM    144  N   GLY A  20      19.651  -0.259 -29.519  1.00 74.39           N  
ATOM    145  CA  GLY A  20      18.212  -0.176 -29.320  1.00 73.57           C  
ATOM    146  C   GLY A  20      17.436  -0.142 -30.623  1.00 74.70           C  
ATOM    147  O   GLY A  20      18.022  -0.068 -31.705  1.00 76.15           O  
ATOM    148  N   PHE A  21      16.109  -0.205 -30.514  1.00 74.16           N  
ATOM    149  CA  PHE A  21      15.226  -0.313 -31.676  1.00 75.01           C  
ATOM    150  C   PHE A  21      13.791   0.124 -31.392  1.00 74.33           C  
ATOM    151  O   PHE A  21      13.381   0.244 -30.237  1.00 73.07           O  
ATOM    152  CB  PHE A  21      15.260  -1.732 -32.279  1.00 75.94           C  
ATOM    153  CG  PHE A  21      14.777  -2.822 -31.354  1.00 74.38           C  
ATOM    154  CD1 PHE A  21      13.435  -3.181 -31.320  1.00 73.82           C  
ATOM    155  CD2 PHE A  21      15.673  -3.522 -30.552  1.00 73.48           C  
ATOM    156  CE1 PHE A  21      12.989  -4.201 -30.483  1.00 72.78           C  
ATOM    157  CE2 PHE A  21      15.235  -4.541 -29.710  1.00 72.15           C  
ATOM    158  CZ  PHE A  21      13.894  -4.883 -29.678  1.00 72.14           C  
ATOM    159  N   LYS A  22      13.038   0.359 -32.461  1.00 75.39           N  
ATOM    160  CA  LYS A  22      11.643   0.723 -32.357  1.00 75.05           C  
ATOM    161  C   LYS A  22      10.799  -0.540 -32.371  1.00 75.23           C  
ATOM    162  O   LYS A  22      11.080  -1.470 -33.126  1.00 76.46           O  
ATOM    163  CB  LYS A  22      11.248   1.625 -33.519  1.00 76.15           C  
ATOM    164  CG  LYS A  22      10.120   2.563 -33.180  1.00 76.54           C  
ATOM    165  CD  LYS A  22       9.017   2.476 -34.210  1.00 79.01           C  
ATOM    166  CE  LYS A  22       7.725   3.021 -33.630  1.00 79.18           C  
ATOM    167  NZ  LYS A  22       6.521   2.552 -34.355  1.00 80.56           N1+
ATOM    168  N   ILE A  23       9.776  -0.574 -31.523  1.00 74.00           N  
ATOM    169  CA  ILE A  23       8.811  -1.669 -31.504  1.00 73.99           C  
ATOM    170  C   ILE A  23       7.669  -1.321 -32.460  1.00 74.99           C  
ATOM    171  O   ILE A  23       7.094  -0.237 -32.374  1.00 74.44           O  
ATOM    172  CB  ILE A  23       8.289  -1.930 -30.065  1.00 72.54           C  
ATOM    173  CG1 ILE A  23       9.440  -2.395 -29.159  1.00 71.68           C  
ATOM    174  CG2 ILE A  23       7.117  -2.923 -30.057  1.00 71.58           C  
ATOM    175  CD1 ILE A  23       9.159  -2.269 -27.665  1.00 69.43           C  
ATOM    176  N   THR A  24       7.351  -2.244 -33.366  1.00 76.43           N  
ATOM    177  CA  THR A  24       6.385  -1.991 -34.438  1.00 77.92           C  
ATOM    178  C   THR A  24       4.944  -1.701 -33.967  1.00 77.39           C  
ATOM    179  O   THR A  24       4.604  -1.956 -32.812  1.00 76.37           O  
ATOM    180  CB  THR A  24       6.411  -3.121 -35.507  1.00 79.49           C  
ATOM    181  CG2 THR A  24       7.533  -2.878 -36.493  1.00 80.84           C  
ATOM    182  OG1 THR A  24       6.614  -4.390 -34.874  1.00 78.83           O  
ATOM    183  N   SER A  25       4.124  -1.157 -34.873  1.00 78.43           N  
ATOM    184  CA  SER A  25       2.712  -0.807 -34.624  1.00 78.26           C  
ATOM    185  C   SER A  25       1.874  -1.962 -34.097  1.00 78.11           C  
ATOM    186  O   SER A  25       0.842  -1.759 -33.447  1.00 77.25           O  
ATOM    187  CB  SER A  25       2.058  -0.291 -35.909  1.00 79.64           C  
ATOM    188  OG  SER A  25       2.297   1.090 -36.081  1.00 79.79           O  
ATOM    189  N   SER A  26       2.308  -3.173 -34.421  1.00 78.99           N  
ATOM    190  CA  SER A  26       1.672  -4.384 -33.951  1.00 78.97           C  
ATOM    191  C   SER A  26       2.763  -5.451 -33.915  1.00 79.25           C  
ATOM    192  O   SER A  26       3.768  -5.342 -34.631  1.00 80.19           O  
ATOM    193  CB  SER A  26       0.495  -4.768 -34.859  1.00 80.12           C  
ATOM    194  OG  SER A  26       0.823  -5.824 -35.734  1.00 82.23           O  
ATOM    195  N   ILE A  27       2.581  -6.462 -33.070  1.00 78.33           N  
ATOM    196  CA  ILE A  27       3.661  -7.395 -32.770  1.00 78.10           C  
ATOM    197  C   ILE A  27       3.220  -8.846 -32.774  1.00 78.50           C  
ATOM    198  O   ILE A  27       2.033  -9.141 -32.728  1.00 78.16           O  
ATOM    199  CB  ILE A  27       4.334  -7.073 -31.393  1.00 76.72           C  
ATOM    200  CG1 ILE A  27       3.295  -6.926 -30.280  1.00 74.83           C  
ATOM    201  CG2 ILE A  27       5.184  -5.822 -31.484  1.00 76.17           C  
ATOM    202  CD1 ILE A  27       3.091  -8.172 -29.457  1.00 74.08           C  
ATOM    203  N   ASN A  28       4.202  -9.739 -32.819  1.00 79.25           N  
ATOM    204  CA  ASN A  28       3.972 -11.168 -32.674  1.00 79.90           C  
ATOM    205  C   ASN A  28       4.139 -11.556 -31.229  1.00 78.50           C  
ATOM    206  O   ASN A  28       5.087 -11.127 -30.572  1.00 77.92           O  
ATOM    207  CB  ASN A  28       4.971 -11.966 -33.505  1.00 81.47           C  
ATOM    208  CG  ASN A  28       5.151 -11.407 -34.885  1.00 83.22           C  
ATOM    209  ND2 ASN A  28       6.360 -10.957 -35.182  1.00 84.46           N  
ATOM    210  OD1 ASN A  28       4.215 -11.375 -35.681  1.00 84.85           O  
ATOM    211  N   LEU A  29       3.229 -12.388 -30.742  1.00 78.21           N  
ATOM    212  CA  LEU A  29       3.265 -12.828 -29.362  1.00 76.79           C  
ATOM    213  C   LEU A  29       3.434 -14.330 -29.285  1.00 77.55           C  
ATOM    214  O   LEU A  29       2.638 -15.083 -29.832  1.00 78.58           O  
ATOM    215  CB  LEU A  29       1.997 -12.379 -28.638  1.00 75.69           C  
ATOM    216  CG  LEU A  29       1.914 -12.434 -27.107  1.00 73.86           C  
ATOM    217  CD1 LEU A  29       3.237 -12.143 -26.388  1.00 71.95           C  
ATOM    218  CD2 LEU A  29       0.815 -11.500 -26.628  1.00 72.82           C  
ATOM    219  N   VAL A  30       4.492 -14.761 -28.616  1.00 77.51           N  
ATOM    220  CA  VAL A  30       4.772 -16.178 -28.481  1.00 78.33           C  
ATOM    221  C   VAL A  30       4.766 -16.557 -27.006  1.00 77.24           C  
ATOM    222  O   VAL A  30       5.447 -15.932 -26.203  1.00 76.17           O  
ATOM    223  CB  VAL A  30       6.132 -16.550 -29.120  1.00 79.39           C  
ATOM    224  CG1 VAL A  30       6.356 -18.048 -29.063  1.00 80.10           C  
ATOM    225  CG2 VAL A  30       6.212 -16.055 -30.557  1.00 80.60           C  
ATOM    226  N   GLY A  31       3.973 -17.566 -26.658  1.00 77.68           N  
ATOM    227  CA  GLY A  31       4.006 -18.161 -25.326  1.00 77.13           C  
ATOM    228  C   GLY A  31       2.824 -17.915 -24.405  1.00 76.36           C  
ATOM    229  O   GLY A  31       2.773 -18.489 -23.321  1.00 75.55           O  
ATOM    230  N   GLU A  32       1.876 -17.083 -24.840  1.00 76.84           N  
ATOM    231  CA  GLU A  32       0.716 -16.658 -24.029  1.00 76.56           C  
ATOM    232  C   GLU A  32      -0.038 -17.787 -23.333  1.00 76.59           C  
ATOM    233  O   GLU A  32      -0.601 -17.589 -22.253  1.00 75.61           O  
ATOM    234  CB  GLU A  32      -0.307 -15.898 -24.883  1.00 77.12           C  
ATOM    235  CG  GLU A  32       0.271 -15.044 -25.990  1.00 79.90           C  
ATOM    236  CD  GLU A  32       0.315 -15.741 -27.346  1.00 83.45           C  
ATOM    237  OE1 GLU A  32      -0.238 -15.173 -28.312  1.00 84.75           O  
ATOM    238  OE2 GLU A  32       0.901 -16.842 -27.455  1.00 85.12           O1-
ATOM    239  N   GLU A  33      -0.058 -18.958 -23.965  1.00 77.76           N  
ATOM    240  CA  GLU A  33      -0.902 -20.064 -23.537  1.00 77.99           C  
ATOM    241  C   GLU A  33      -0.336 -20.843 -22.352  1.00 76.92           C  
ATOM    242  O   GLU A  33      -1.096 -21.463 -21.607  1.00 76.58           O  
ATOM    243  CB  GLU A  33      -1.201 -20.987 -24.732  1.00 79.95           C  
ATOM    244  CG  GLU A  33      -2.479 -20.652 -25.568  1.00 82.40           C  
ATOM    245  CD  GLU A  33      -2.803 -19.141 -25.713  1.00 84.03           C  
ATOM    246  OE1 GLU A  33      -3.162 -18.492 -24.704  1.00 83.28           O  
ATOM    247  OE2 GLU A  33      -2.739 -18.606 -26.844  1.00 85.29           O1-
ATOM    248  N   GLU A  34       0.985 -20.808 -22.175  1.00 76.25           N  
ATOM    249  CA  GLU A  34       1.635 -21.527 -21.061  1.00 75.10           C  
ATOM    250  C   GLU A  34       2.262 -20.612 -20.003  1.00 72.66           C  
ATOM    251  O   GLU A  34       2.508 -21.049 -18.873  1.00 71.99           O  
ATOM    252  CB  GLU A  34       2.688 -22.522 -21.565  1.00 76.56           C  
ATOM    253  CG  GLU A  34       2.128 -23.731 -22.305  1.00 80.00           C  
ATOM    254  CD  GLU A  34       2.187 -23.573 -23.822  1.00 84.06           C  
ATOM    255  OE1 GLU A  34       2.164 -24.615 -24.512  1.00 86.09           O  
ATOM    256  OE2 GLU A  34       2.268 -22.422 -24.327  1.00 84.93           O1-
ATOM    257  N   ALA A  35       2.530 -19.360 -20.379  1.00 70.62           N  
ATOM    258  CA  ALA A  35       3.065 -18.352 -19.460  1.00 68.19           C  
ATOM    259  C   ALA A  35       2.096 -18.059 -18.307  1.00 66.06           C  
ATOM    260  O   ALA A  35       0.932 -18.488 -18.332  1.00 65.93           O  
ATOM    261  CB  ALA A  35       3.400 -17.070 -20.209  1.00 67.91           C  
ATOM    262  N   ASP A  36       2.589 -17.340 -17.295  1.00 63.53           N  
ATOM    263  CA  ASP A  36       1.764 -16.910 -16.171  1.00 60.68           C  
ATOM    264  C   ASP A  36       0.635 -15.977 -16.632  1.00 59.81           C  
ATOM    265  O   ASP A  36       0.878 -14.965 -17.288  1.00 59.40           O  
ATOM    266  CB  ASP A  36       2.628 -16.223 -15.112  1.00 59.69           C  
ATOM    267  CG  ASP A  36       1.799 -15.583 -13.999  1.00 57.30           C  
ATOM    268  OD1 ASP A  36       1.225 -14.503 -14.212  1.00 54.31           O  
ATOM    269  OD2 ASP A  36       1.724 -16.164 -12.907  1.00 56.44           O1-
ATOM    270  N   GLU A  37      -0.592 -16.332 -16.257  1.00 58.77           N  
ATOM    271  CA  GLU A  37      -1.808 -15.597 -16.630  1.00 58.14           C  
ATOM    272  C   GLU A  37      -1.790 -14.109 -16.242  1.00 55.86           C  
ATOM    273  O   GLU A  37      -2.101 -13.248 -17.073  1.00 55.66           O  
ATOM    274  CB  GLU A  37      -3.021 -16.280 -15.999  1.00 58.49           C  
ATOM    275  CG  GLU A  37      -4.207 -16.493 -16.931  1.00 62.30           C  
ATOM    276  CD  GLU A  37      -5.357 -17.201 -16.213  1.00 66.22           C  
ATOM    277  OE1 GLU A  37      -5.827 -18.261 -16.703  1.00 66.65           O  
ATOM    278  OE2 GLU A  37      -5.765 -16.694 -15.136  1.00 66.14           O1-
ATOM    279  N   ASN A  38      -1.424 -13.825 -14.986  1.00 53.35           N  
ATOM    280  CA  ASN A  38      -1.283 -12.451 -14.484  1.00 50.93           C  
ATOM    281  C   ASN A  38      -0.269 -11.606 -15.265  1.00 50.49           C  
ATOM    282  O   ASN A  38      -0.559 -10.464 -15.626  1.00 49.60           O  
ATOM    283  CB  ASN A  38      -0.918 -12.469 -13.001  1.00 49.75           C  
ATOM    284  CG  ASN A  38      -1.967 -13.152 -12.141  1.00 48.08           C  
ATOM    285  ND2 ASN A  38      -3.229 -13.097 -12.572  1.00 46.26           N  
ATOM    286  OD1 ASN A  38      -1.644 -13.717 -11.092  1.00 45.05           O  
ATOM    287  N   ALA A  39       0.907 -12.189 -15.520  1.00 50.68           N  
ATOM    288  CA  ALA A  39       1.965 -11.595 -16.351  1.00 50.96           C  
ATOM    289  C   ALA A  39       1.444 -11.200 -17.716  1.00 52.10           C  
ATOM    290  O   ALA A  39       1.712 -10.089 -18.186  1.00 51.96           O  
ATOM    291  CB  ALA A  39       3.136 -12.563 -16.505  1.00 50.98           C  
ATOM    292  N   VAL A  40       0.696 -12.125 -18.332  1.00 53.20           N  
ATOM    293  CA  VAL A  40       0.125 -11.964 -19.668  1.00 54.43           C  
ATOM    294  C   VAL A  40      -0.911 -10.847 -19.679  1.00 54.16           C  
ATOM    295  O   VAL A  40      -0.956 -10.053 -20.613  1.00 54.45           O  
ATOM    296  CB  VAL A  40      -0.509 -13.315 -20.196  1.00 55.74           C  
ATOM    297  CG1 VAL A  40      -1.391 -13.101 -21.439  1.00 56.17           C  
ATOM    298  CG2 VAL A  40       0.569 -14.373 -20.468  1.00 55.94           C  
ATOM    299  N   ASN A  41      -1.744 -10.788 -18.644  1.00 53.73           N  
ATOM    300  CA  ASN A  41      -2.769  -9.757 -18.575  1.00 53.89           C  
ATOM    301  C   ASN A  41      -2.192  -8.372 -18.386  1.00 53.14           C  
ATOM    302  O   ASN A  41      -2.737  -7.397 -18.914  1.00 53.10           O  
ATOM    303  CB  ASN A  41      -3.795 -10.064 -17.494  1.00 53.62           C  
ATOM    304  CG  ASN A  41      -4.782 -11.131 -17.925  1.00 56.85           C  
ATOM    305  ND2 ASN A  41      -5.490 -11.714 -16.950  1.00 57.67           N  
ATOM    306  OD1 ASN A  41      -4.913 -11.436 -19.124  1.00 60.48           O  
ATOM    307  N   ALA A  42      -1.086  -8.296 -17.641  1.00 52.57           N  
ATOM    308  CA  ALA A  42      -0.357  -7.036 -17.452  1.00 52.36           C  
ATOM    309  C   ALA A  42       0.285  -6.590 -18.765  1.00 53.34           C  
ATOM    310  O   ALA A  42       0.387  -5.389 -19.039  1.00 53.19           O  
ATOM    311  CB  ALA A  42       0.687  -7.165 -16.355  1.00 51.06           C  
ATOM    312  N   LEU A  43       0.698  -7.567 -19.574  1.00 54.46           N  
ATOM    313  CA  LEU A  43       1.245  -7.294 -20.896  1.00 55.61           C  
ATOM    314  C   LEU A  43       0.182  -6.766 -21.841  1.00 56.48           C  
ATOM    315  O   LEU A  43       0.350  -5.689 -22.420  1.00 56.45           O  
ATOM    316  CB  LEU A  43       1.883  -8.540 -21.491  1.00 56.32           C  
ATOM    317  CG  LEU A  43       2.738  -8.256 -22.722  1.00 57.33           C  
ATOM    318  CD1 LEU A  43       3.866  -7.286 -22.385  1.00 55.77           C  
ATOM    319  CD2 LEU A  43       3.293  -9.554 -23.281  1.00 58.67           C  
ATOM    320  N   ARG A  44      -0.898  -7.539 -21.998  1.00 57.16           N  
ATOM    321  CA  ARG A  44      -2.066  -7.130 -22.783  1.00 58.02           C  
ATOM    322  C   ARG A  44      -2.522  -5.717 -22.427  1.00 57.39           C  
ATOM    323  O   ARG A  44      -2.695  -4.894 -23.324  1.00 57.98           O  
ATOM    324  CB  ARG A  44      -3.229  -8.106 -22.588  1.00 58.33           C  
ATOM    325  CG  ARG A  44      -3.067  -9.460 -23.280  1.00 60.72           C  
ATOM    326  CD  ARG A  44      -4.289 -10.354 -23.035  1.00 62.87           C  
ATOM    327  NE  ARG A  44      -4.078 -11.745 -23.436  1.00 65.55           N  
ATOM    328  CZ  ARG A  44      -4.081 -12.185 -24.697  1.00 67.92           C  
ATOM    329  NH1 ARG A  44      -4.265 -11.338 -25.711  1.00 69.03           N1+
ATOM    330  NH2 ARG A  44      -3.883 -13.475 -24.948  1.00 67.73           N  
ATOM    331  N   GLU A  45      -2.704  -5.459 -21.122  1.00 56.36           N  
ATOM    332  CA  GLU A  45      -3.113  -4.155 -20.580  1.00 55.64           C  
ATOM    333  C   GLU A  45      -2.221  -3.040 -21.099  1.00 55.18           C  
ATOM    334  O   GLU A  45      -2.713  -2.037 -21.585  1.00 55.25           O  
ATOM    335  CB  GLU A  45      -3.071  -4.146 -19.040  1.00 55.00           C  
ATOM    336  CG  GLU A  45      -4.395  -4.393 -18.276  1.00 56.92           C  
ATOM    337  CD  GLU A  45      -4.319  -3.957 -16.773  1.00 60.37           C  
ATOM    338  OE1 GLU A  45      -4.429  -2.733 -16.483  1.00 59.29           O  
ATOM    339  OE2 GLU A  45      -4.152  -4.835 -15.876  1.00 60.86           O1-
ATOM    340  N   PHE A  46      -0.909  -3.230 -20.992  1.00 54.94           N  
ATOM    341  CA  PHE A  46       0.081  -2.244 -21.436  1.00 55.12           C  
ATOM    342  C   PHE A  46       0.052  -2.037 -22.946  1.00 56.83           C  
ATOM    343  O   PHE A  46       0.152  -0.909 -23.436  1.00 56.89           O  
ATOM    344  CB  PHE A  46       1.480  -2.679 -20.989  1.00 54.51           C  
ATOM    345  CG  PHE A  46       2.608  -1.802 -21.496  1.00 53.98           C  
ATOM    346  CD1 PHE A  46       2.910  -0.592 -20.872  1.00 52.92           C  
ATOM    347  CD2 PHE A  46       3.407  -2.221 -22.557  1.00 54.40           C  
ATOM    348  CE1 PHE A  46       3.975   0.203 -21.325  1.00 53.30           C  
ATOM    349  CE2 PHE A  46       4.470  -1.441 -23.016  1.00 54.23           C  
ATOM    350  CZ  PHE A  46       4.753  -0.226 -22.404  1.00 53.80           C  
ATOM    351  N   LEU A  47      -0.084  -3.144 -23.668  1.00 58.30           N  
ATOM    352  CA  LEU A  47      -0.118  -3.141 -25.115  1.00 60.12           C  
ATOM    353  C   LEU A  47      -1.353  -2.435 -25.673  1.00 60.94           C  
ATOM    354  O   LEU A  47      -1.259  -1.722 -26.670  1.00 61.85           O  
ATOM    355  CB  LEU A  47      -0.027  -4.576 -25.636  1.00 61.03           C  
ATOM    356  CG  LEU A  47       1.307  -5.126 -26.149  1.00 61.11           C  
ATOM    357  CD1 LEU A  47       2.532  -4.625 -25.415  1.00 59.68           C  
ATOM    358  CD2 LEU A  47       1.251  -6.642 -26.115  1.00 63.42           C  
ATOM    359  N   THR A  48      -2.505  -2.634 -25.042  1.00 60.94           N  
ATOM    360  CA  THR A  48      -3.697  -1.892 -25.425  1.00 61.87           C  
ATOM    361  C   THR A  48      -3.487  -0.398 -25.175  1.00 61.89           C  
ATOM    362  O   THR A  48      -3.804   0.431 -26.035  1.00 62.78           O  
ATOM    363  CB  THR A  48      -4.940  -2.386 -24.677  1.00 61.45           C  
ATOM    364  CG2 THR A  48      -6.182  -1.641 -25.143  1.00 61.65           C  
ATOM    365  OG1 THR A  48      -5.108  -3.786 -24.921  1.00 61.89           O  
ATOM    366  N   ALA A  49      -2.920  -0.075 -24.013  1.00 61.27           N  
ATOM    367  CA  ALA A  49      -2.718   1.304 -23.574  1.00 61.02           C  
ATOM    368  C   ALA A  49      -1.731   2.086 -24.435  1.00 61.95           C  
ATOM    369  O   ALA A  49      -1.816   3.299 -24.515  1.00 61.68           O  
ATOM    370  CB  ALA A  49      -2.275   1.326 -22.122  1.00 59.71           C  
ATOM    371  N   ASN A  50      -0.793   1.393 -25.069  1.00 63.42           N  
ATOM    372  CA  ASN A  50       0.210   2.063 -25.885  1.00 65.04           C  
ATOM    373  C   ASN A  50      -0.048   1.919 -27.392  1.00 67.57           C  
ATOM    374  O   ASN A  50       0.855   2.132 -28.204  1.00 68.38           O  
ATOM    375  CB  ASN A  50       1.615   1.575 -25.524  1.00 64.72           C  
ATOM    376  CG  ASN A  50       2.063   2.025 -24.132  1.00 62.78           C  
ATOM    377  ND2 ASN A  50       1.494   1.418 -23.099  1.00 61.21           N  
ATOM    378  OD1 ASN A  50       2.911   2.905 -23.994  1.00 61.47           O  
ATOM    379  N   ASN A  51      -1.292   1.574 -27.744  1.00 69.33           N  
ATOM    380  CA  ASN A  51      -1.745   1.391 -29.139  1.00 72.05           C  
ATOM    381  C   ASN A  51      -0.987   0.327 -29.910  1.00 73.37           C  
ATOM    382  O   ASN A  51      -0.713   0.493 -31.092  1.00 74.55           O  
ATOM    383  CB  ASN A  51      -1.701   2.713 -29.908  1.00 72.89           C  
ATOM    384  CG  ASN A  51      -2.619   3.741 -29.324  1.00 73.24           C  
ATOM    385  ND2 ASN A  51      -2.044   4.818 -28.797  1.00 73.28           N  
ATOM    386  OD1 ASN A  51      -3.840   3.571 -29.335  1.00 75.18           O  
ATOM    387  N   ILE A  52      -0.636  -0.756 -29.230  1.00 73.64           N  
ATOM    388  CA  ILE A  52       0.132  -1.820 -29.846  1.00 75.27           C  
ATOM    389  C   ILE A  52      -0.767  -3.048 -30.021  1.00 76.65           C  
ATOM    390  O   ILE A  52      -1.317  -3.585 -29.051  1.00 75.83           O  
ATOM    391  CB  ILE A  52       1.449  -2.097 -29.065  1.00 74.26           C  
ATOM    392  CG1 ILE A  52       2.353  -0.861 -29.130  1.00 73.61           C  
ATOM    393  CG2 ILE A  52       2.185  -3.299 -29.640  1.00 75.19           C  
ATOM    394  CD1 ILE A  52       3.634  -0.940 -28.296  1.00 72.58           C  
ATOM    395  N   GLU A  53      -0.926  -3.462 -31.275  1.00 79.26           N  
ATOM    396  CA  GLU A  53      -1.859  -4.525 -31.639  1.00 81.30           C  
ATOM    397  C   GLU A  53      -1.161  -5.885 -31.682  1.00 82.20           C  
ATOM    398  O   GLU A  53       0.018  -5.976 -32.017  1.00 82.55           O  
ATOM    399  CB  GLU A  53      -2.525  -4.191 -32.982  1.00 82.78           C  
ATOM    400  CG  GLU A  53      -3.909  -4.827 -33.207  1.00 85.56           C  
ATOM    401  CD  GLU A  53      -4.977  -4.365 -32.206  1.00 86.76           C  
ATOM    402  OE1 GLU A  53      -5.792  -5.214 -31.776  1.00 86.79           O  
ATOM    403  OE2 GLU A  53      -5.006  -3.163 -31.850  1.00 87.11           O1-
ATOM    404  N   ILE A  54      -1.882  -6.939 -31.313  1.00 83.06           N  
ATOM    405  CA  ILE A  54      -1.315  -8.286 -31.360  1.00 84.59           C  
ATOM    406  C   ILE A  54      -1.683  -9.000 -32.673  1.00 87.16           C  
ATOM    407  O   ILE A  54      -2.857  -9.036 -33.056  1.00 87.79           O  
ATOM    408  CB  ILE A  54      -1.758  -9.142 -30.151  1.00 83.48           C  
ATOM    409  CG1 ILE A  54      -1.536  -8.383 -28.835  1.00 81.42           C  
ATOM    410  CG2 ILE A  54      -1.024 -10.497 -30.163  1.00 84.06           C  
ATOM    411  CD1 ILE A  54      -2.194  -9.023 -27.609  1.00 79.45           C  
ATOM    412  N   ASN A  55      -0.678  -9.561 -33.351  1.00 89.17           N  
ATOM    413  CA  ASN A  55      -0.888 -10.296 -34.609  1.00 91.55           C  
ATOM    414  C   ASN A  55      -1.712 -11.561 -34.439  1.00 92.59           C  
ATOM    415  O   ASN A  55      -1.667 -12.210 -33.386  1.00 91.75           O  
ATOM    416  CB  ASN A  55       0.445 -10.628 -35.286  1.00 92.29           C  
ATOM    417  CG  ASN A  55       1.005  -9.461 -36.066  1.00 92.34           C  
ATOM    418  ND2 ASN A  55       2.294  -9.520 -36.377  1.00 92.59           N  
ATOM    419  OD1 ASN A  55       0.289  -8.517 -36.387  1.00 92.00           O  
ATOM    420  N   SER A  56      -2.499 -11.881 -35.464  1.00 95.02           N  
ATOM    421  CA  SER A  56      -3.317 -13.094 -35.463  1.00 96.43           C  
ATOM    422  C   SER A  56      -2.467 -14.248 -35.951  1.00 97.99           C  
ATOM    423  O   SER A  56      -2.661 -15.385 -35.560  1.00 97.93           O  
ATOM    424  CB  SER A  56      -4.527 -12.917 -36.370  1.00 97.33           C  
ATOM    425  OG  SER A  56      -4.727 -11.551 -36.667  1.00 97.11           O  
ATOM    426  N   GLU A  57      -1.506 -13.925 -36.804  1.00 99.79           N  
ATOM    427  CA  GLU A  57      -0.589 -14.896 -37.357  1.00101.39           C  
ATOM    428  C   GLU A  57       0.743 -14.208 -37.534  1.00101.06           C  
ATOM    429  O   GLU A  57       0.790 -13.034 -37.882  1.00100.94           O  
ATOM    430  CB  GLU A  57      -1.113 -15.369 -38.709  1.00102.71           C  
ATOM    431  CG  GLU A  57      -1.755 -14.241 -39.539  1.00105.66           C  
ATOM    432  CD  GLU A  57      -2.092 -14.656 -40.959  1.00109.01           C  
ATOM    433  OE1 GLU A  57      -3.273 -14.532 -41.353  1.00109.52           O  
ATOM    434  OE2 GLU A  57      -1.178 -15.101 -41.685  1.00110.58           O1-
ATOM    435  N   ASN A  58       1.811 -14.941 -37.274  1.00100.94           N  
ATOM    436  CA  ASN A  58       3.143 -14.382 -37.370  1.00100.32           C  
ATOM    437  C   ASN A  58       3.361 -13.601 -38.664  1.00100.34           C  
ATOM    438  O   ASN A  58       2.975 -14.050 -39.728  1.00101.57           O  
ATOM    439  CB  ASN A  58       4.170 -15.510 -37.252  1.00101.37           C  
ATOM    440  CG  ASN A  58       5.569 -15.039 -37.531  1.00101.87           C  
ATOM    441  ND2 ASN A  58       5.838 -14.674 -38.803  1.00103.39           N  
ATOM    442  OD1 ASN A  58       6.398 -14.961 -36.625  1.00101.38           O  
ATOM    443  N   ASP A  59       3.950 -12.416 -38.572  1.00 98.60           N  
ATOM    444  CA  ASP A  59       4.604 -11.813 -39.730  1.00 97.90           C  
ATOM    445  C   ASP A  59       6.111 -11.929 -39.523  1.00 99.01           C  
ATOM    446  O   ASP A  59       6.551 -12.135 -38.396  1.00 98.45           O  
ATOM    447  CB  ASP A  59       4.291 -10.334 -39.886  1.00 79.13           C  
ATOM    448  CG  ASP A  59       5.578  -9.504 -39.966  1.00 76.36           C  
ATOM    449  OD1 ASP A  59       5.916  -8.919 -41.001  1.00 69.43           O  
ATOM    450  OD2 ASP A  59       6.350  -9.525 -38.870  1.00 71.69           O1-
ATOM    451  N   PRO A  60       6.913 -11.744 -40.591  1.00100.76           N  
ATOM    452  CA  PRO A  60       8.379 -11.820 -40.449  1.00100.79           C  
ATOM    453  C   PRO A  60       9.116 -10.536 -40.024  1.00 99.73           C  
ATOM    454  O   PRO A  60      10.211 -10.628 -39.476  1.00 99.63           O  
ATOM    455  CB  PRO A  60       8.845 -12.266 -41.846  1.00102.99           C  
ATOM    456  CG  PRO A  60       7.589 -12.553 -42.627  1.00104.00           C  
ATOM    457  CD  PRO A  60       6.516 -11.755 -42.007  1.00102.78           C  
ATOM    458  N   ASN A  61       8.537  -9.363 -40.272  1.00 98.81           N  
ATOM    459  CA  ASN A  61       9.203  -8.093 -39.936  1.00 97.48           C  
ATOM    460  C   ASN A  61       8.541  -7.164 -38.880  1.00 94.59           C  
ATOM    461  O   ASN A  61       8.899  -5.991 -38.761  1.00 93.87           O  
ATOM    462  CB  ASN A  61       9.588  -7.331 -41.213  1.00 99.30           C  
ATOM    463  CG  ASN A  61       8.433  -7.172 -42.182  1.00101.42           C  
ATOM    464  ND2 ASN A  61       7.907  -8.283 -42.668  1.00102.74           N  
ATOM    465  OD1 ASN A  61       8.039  -6.057 -42.509  1.00102.90           O  
ATOM    466  N   SER A  62       7.567  -7.711 -38.150  1.00 92.44           N  
ATOM    467  CA  SER A  62       7.064  -7.205 -36.860  1.00 89.21           C  
ATOM    468  C   SER A  62       8.015  -7.576 -35.733  1.00 87.25           C  
ATOM    469  O   SER A  62       8.696  -8.595 -35.801  1.00 87.85           O  
ATOM    470  CB  SER A  62       5.699  -7.827 -36.530  1.00 88.67           C  
ATOM    471  OG  SER A  62       4.647  -7.114 -37.148  1.00 88.55           O  
ATOM    472  N   THR A  63       8.048  -6.751 -34.692  1.00 84.38           N  
ATOM    473  CA  THR A  63       8.765  -7.082 -33.472  1.00 81.78           C  
ATOM    474  C   THR A  63       8.104  -8.307 -32.832  1.00 80.62           C  
ATOM    475  O   THR A  63       6.880  -8.447 -32.863  1.00 79.95           O  
ATOM    476  CB  THR A  63       8.792  -5.883 -32.494  1.00 80.35           C  
ATOM    477  CG2 THR A  63       9.737  -6.143 -31.327  1.00 78.86           C  
ATOM    478  OG1 THR A  63       9.221  -4.704 -33.188  1.00 80.56           O  
ATOM    479  N   THR A  64       8.932  -9.196 -32.282  1.00 79.72           N  
ATOM    480  CA  THR A  64       8.477 -10.431 -31.638  1.00 78.71           C  
ATOM    481  C   THR A  64       8.670 -10.363 -30.118  1.00 76.56           C  
ATOM    482  O   THR A  64       9.736  -9.969 -29.633  1.00 76.13           O  
ATOM    483  CB  THR A  64       9.222 -11.667 -32.204  1.00 79.90           C  
ATOM    484  CG2 THR A  64       8.571 -12.962 -31.737  1.00 79.62           C  
ATOM    485  OG1 THR A  64       9.210 -11.619 -33.634  1.00 81.32           O  
ATOM    486  N   LEU A  65       7.635 -10.752 -29.376  1.00 74.72           N  
ATOM    487  CA  LEU A  65       7.715 -10.810 -27.926  1.00 72.58           C  
ATOM    488  C   LEU A  65       7.444 -12.228 -27.426  1.00 72.08           C  
ATOM    489  O   LEU A  65       6.382 -12.799 -27.685  1.00 72.26           O  
ATOM    490  CB  LEU A  65       6.738  -9.814 -27.294  1.00 71.44           C  
ATOM    491  CG  LEU A  65       7.083  -9.176 -25.941  1.00 70.72           C  
ATOM    492  CD1 LEU A  65       6.109  -8.042 -25.643  1.00 69.91           C  
ATOM    493  CD2 LEU A  65       7.126 -10.181 -24.758  1.00 69.87           C  
ATOM    494  N   ILE A  66       8.414 -12.786 -26.706  1.00 71.13           N  
ATOM    495  CA  ILE A  66       8.294 -14.130 -26.157  1.00 70.48           C  
ATOM    496  C   ILE A  66       8.274 -14.073 -24.629  1.00 68.55           C  
ATOM    497  O   ILE A  66       9.104 -13.409 -24.017  1.00 67.29           O  
ATOM    498  CB  ILE A  66       9.421 -15.084 -26.670  1.00 71.82           C  
ATOM    499  CG1 ILE A  66       9.664 -14.919 -28.177  1.00 73.42           C  
ATOM    500  CG2 ILE A  66       9.078 -16.540 -26.369  1.00 71.76           C  
ATOM    501  CD1 ILE A  66      10.754 -13.926 -28.545  1.00 73.52           C  
ATOM    502  N   ILE A  67       7.320 -14.785 -24.035  1.00 67.82           N  
ATOM    503  CA  ILE A  67       7.070 -14.744 -22.597  1.00 66.73           C  
ATOM    504  C   ILE A  67       6.718 -16.120 -21.999  1.00 67.21           C  
ATOM    505  O   ILE A  67       5.820 -16.806 -22.491  1.00 67.96           O  
ATOM    506  CB  ILE A  67       5.956 -13.700 -22.272  1.00 65.75           C  
ATOM    507  CG1 ILE A  67       5.753 -13.551 -20.769  1.00 63.54           C  
ATOM    508  CG2 ILE A  67       4.636 -14.045 -22.985  1.00 66.18           C  
ATOM    509  CD1 ILE A  67       4.990 -12.310 -20.396  1.00 62.62           C  
ATOM    510  N   GLY A  68       7.420 -16.519 -20.940  1.00 67.00           N  
ATOM    511  CA  GLY A  68       7.128 -17.784 -20.259  1.00 67.60           C  
ATOM    512  C   GLY A  68       7.998 -18.041 -19.043  1.00 67.68           C  
ATOM    513  O   GLY A  68       8.736 -17.165 -18.606  1.00 66.84           O  
ATOM    514  N   GLU A  69       7.895 -19.251 -18.499  1.00 68.80           N  
ATOM    515  CA  GLU A  69       8.702 -19.699 -17.364  1.00 69.70           C  
ATOM    516  C   GLU A  69       9.707 -20.770 -17.788  1.00 71.76           C  
ATOM    517  O   GLU A  69       9.587 -21.338 -18.870  1.00 73.13           O  
ATOM    518  CB  GLU A  69       7.803 -20.244 -16.248  1.00 68.93           C  
ATOM    519  CG  GLU A  69       7.036 -19.175 -15.484  1.00 68.11           C  
ATOM    520  CD  GLU A  69       5.728 -18.766 -16.165  1.00 68.87           C  
ATOM    521  OE1 GLU A  69       4.724 -19.493 -16.005  1.00 70.04           O  
ATOM    522  OE2 GLU A  69       5.697 -17.709 -16.841  1.00 68.48           O1-
ATOM    523  N   VAL A  70      10.685 -21.051 -16.926  1.00 73.04           N  
ATOM    524  CA  VAL A  70      11.768 -22.002 -17.236  1.00 75.53           C  
ATOM    525  C   VAL A  70      11.286 -23.448 -17.397  1.00 77.49           C  
ATOM    526  O   VAL A  70      11.837 -24.196 -18.202  1.00 78.81           O  
ATOM    527  CB  VAL A  70      12.947 -21.948 -16.204  1.00 75.01           C  
ATOM    528  CG1 VAL A  70      13.559 -20.570 -16.150  1.00 73.91           C  
ATOM    529  CG2 VAL A  70      12.502 -22.383 -14.811  1.00 74.17           C  
ATOM    530  N   ASP A  71      10.258 -23.821 -16.632  1.00 78.44           N  
ATOM    531  CA  ASP A  71       9.665 -25.167 -16.672  1.00 80.62           C  
ATOM    532  C   ASP A  71       8.908 -25.400 -17.983  1.00 82.01           C  
ATOM    533  O   ASP A  71       8.684 -26.542 -18.373  1.00 83.14           O  
ATOM    534  CB  ASP A  71       8.674 -25.396 -15.500  1.00 80.00           C  
ATOM    535  CG  ASP A  71       9.211 -24.928 -14.120  1.00 80.77           C  
ATOM    536  OD1 ASP A  71       9.483 -25.804 -13.249  1.00 81.20           O  
ATOM    537  OD2 ASP A  71       9.323 -23.686 -13.897  1.00 81.33           O1-
ATOM    538  N   ASP A  72       8.509 -24.311 -18.639  1.00 82.57           N  
ATOM    539  CA  ASP A  72       7.598 -24.350 -19.780  1.00 84.14           C  
ATOM    540  C   ASP A  72       8.259 -24.811 -21.073  1.00 86.46           C  
ATOM    541  O   ASP A  72       9.464 -24.637 -21.264  1.00 86.84           O  
ATOM    542  CB  ASP A  72       6.966 -22.970 -20.000  1.00 83.31           C  
ATOM    543  CG  ASP A  72       5.926 -22.622 -18.954  1.00 81.75           C  
ATOM    544  OD1 ASP A  72       5.488 -21.456 -18.917  1.00 80.27           O  
ATOM    545  OD2 ASP A  72       5.539 -23.507 -18.168  1.00 81.89           O1-
ATOM    546  N   ASP A  73       7.447 -25.386 -21.960  1.00 88.39           N  
ATOM    547  CA  ASP A  73       7.911 -25.834 -23.268  1.00 90.90           C  
ATOM    548  C   ASP A  73       7.773 -24.748 -24.338  1.00 91.33           C  
ATOM    549  O   ASP A  73       6.777 -24.703 -25.068  1.00 91.65           O  
ATOM    550  CB  ASP A  73       7.172 -27.108 -23.692  1.00 92.29           C  
ATOM    551  CG  ASP A  73       7.567 -27.582 -25.091  1.00 95.29           C  
ATOM    552  OD1 ASP A  73       6.683 -28.096 -25.806  1.00 96.91           O  
ATOM    553  OD2 ASP A  73       8.750 -27.430 -25.481  1.00 97.09           O1-
ATOM    554  N   ILE A  74       8.783 -23.878 -24.417  1.00 91.45           N  
ATOM    555  CA  ILE A  74       8.839 -22.802 -25.415  1.00 91.98           C  
ATOM    556  C   ILE A  74      10.247 -22.708 -26.020  1.00 93.05           C  
ATOM    557  O   ILE A  74      11.109 -22.008 -25.477  1.00 92.37           O  
ATOM    558  CB  ILE A  74       8.485 -21.388 -24.828  1.00 90.52           C  
ATOM    559  CG1 ILE A  74       7.538 -21.453 -23.612  1.00 89.48           C  
ATOM    560  CG2 ILE A  74       7.981 -20.457 -25.937  1.00 90.75           C  
ATOM    561  CD1 ILE A  74       6.050 -21.628 -23.928  1.00 90.36           C  
ATOM    562  N   PRO A  75      10.487 -23.413 -27.140  1.00 94.59           N  
ATOM    563  CA  PRO A  75      11.802 -23.386 -27.791  1.00 95.60           C  
ATOM    564  C   PRO A  75      12.280 -21.991 -28.241  1.00 95.14           C  
ATOM    565  O   PRO A  75      13.477 -21.709 -28.151  1.00 95.33           O  
ATOM    566  CB  PRO A  75      11.618 -24.316 -28.998  1.00 97.38           C  
ATOM    567  CG  PRO A  75      10.501 -25.221 -28.608  1.00 97.30           C  
ATOM    568  CD  PRO A  75       9.578 -24.383 -27.780  1.00 95.65           C  
ATOM    569  N   GLU A  76      11.364 -21.137 -28.708  1.00 94.42           N  
ATOM    570  CA  GLU A  76      11.714 -19.788 -29.196  1.00 94.05           C  
ATOM    571  C   GLU A  76      12.226 -18.880 -28.083  1.00 92.11           C  
ATOM    572  O   GLU A  76      12.854 -17.852 -28.349  1.00 92.12           O  
ATOM    573  CB  GLU A  76      10.519 -19.098 -29.856  1.00 94.12           C  
ATOM    574  CG  GLU A  76      10.044 -19.702 -31.164  1.00 97.20           C  
ATOM    575  CD  GLU A  76       8.932 -20.733 -30.980  1.00 99.17           C  
ATOM    576  OE1 GLU A  76       8.349 -21.158 -32.004  1.00100.95           O  
ATOM    577  OE2 GLU A  76       8.637 -21.123 -29.825  1.00 98.71           O1-
ATOM    578  N   LEU A  77      11.927 -19.258 -26.842  1.00 90.33           N  
ATOM    579  CA  LEU A  77      12.354 -18.519 -25.661  1.00 88.19           C  
ATOM    580  C   LEU A  77      13.824 -18.783 -25.395  1.00 88.47           C  
ATOM    581  O   LEU A  77      14.596 -17.847 -25.205  1.00 87.95           O  
ATOM    582  CB  LEU A  77      11.500 -18.911 -24.451  1.00 86.68           C  
ATOM    583  CG  LEU A  77      11.532 -18.110 -23.144  1.00 84.38           C  
ATOM    584  CD1 LEU A  77      11.456 -16.596 -23.359  1.00 82.22           C  
ATOM    585  CD2 LEU A  77      10.387 -18.574 -22.255  1.00 82.42           C  
ATOM    586  N   ASP A  78      14.209 -20.058 -25.404  1.00 89.35           N  
ATOM    587  CA  ASP A  78      15.615 -20.447 -25.286  1.00 90.01           C  
ATOM    588  C   ASP A  78      16.473 -19.830 -26.385  1.00 90.81           C  
ATOM    589  O   ASP A  78      17.640 -19.514 -26.158  1.00 90.75           O  
ATOM    590  CB  ASP A  78      15.762 -21.974 -25.270  1.00 91.00           C  
ATOM    591  CG  ASP A  78      15.544 -22.571 -23.880  1.00 90.41           C  
ATOM    592  OD1 ASP A  78      15.502 -21.804 -22.888  1.00 89.28           O  
ATOM    593  OD2 ASP A  78      15.422 -23.809 -23.777  1.00 91.08           O1-
ATOM    594  N   GLU A  79      15.869 -19.638 -27.555  1.00 91.61           N  
ATOM    595  CA  GLU A  79      16.543 -19.043 -28.706  1.00 92.92           C  
ATOM    596  C   GLU A  79      16.759 -17.534 -28.581  1.00 91.50           C  
ATOM    597  O   GLU A  79      17.863 -17.042 -28.834  1.00 92.06           O  
ATOM    598  CB  GLU A  79      15.785 -19.363 -30.005  1.00 94.54           C  
ATOM    599  CG  GLU A  79      15.782 -20.847 -30.406  1.00 97.80           C  
ATOM    600  CD  GLU A  79      17.115 -21.334 -30.978  1.00101.47           C  
ATOM    601  OE1 GLU A  79      17.089 -22.110 -31.958  1.00103.36           O  
ATOM    602  OE2 GLU A  79      18.187 -20.950 -30.456  1.00101.60           O1-
ATOM    603  N   ALA A  80      15.706 -16.810 -28.193  1.00 89.56           N  
ATOM    604  CA  ALA A  80      15.736 -15.342 -28.116  1.00 87.85           C  
ATOM    605  C   ALA A  80      16.587 -14.811 -26.958  1.00 86.23           C  
ATOM    606  O   ALA A  80      17.073 -13.677 -27.005  1.00 85.60           O  
ATOM    607  CB  ALA A  80      14.323 -14.790 -28.043  1.00 86.94           C  
ATOM    608  N   LEU A  81      16.757 -15.641 -25.928  1.00 85.15           N  
ATOM    609  CA  LEU A  81      17.623 -15.329 -24.795  1.00 83.81           C  
ATOM    610  C   LEU A  81      19.096 -15.324 -25.204  1.00 84.96           C  
ATOM    611  O   LEU A  81      19.824 -14.374 -24.898  1.00 84.32           O  
ATOM    612  CB  LEU A  81      17.390 -16.316 -23.644  1.00 82.90           C  
ATOM    613  CG  LEU A  81      16.046 -16.274 -22.902  1.00 80.96           C  
ATOM    614  CD1 LEU A  81      15.920 -17.496 -22.022  1.00 80.69           C  
ATOM    615  CD2 LEU A  81      15.849 -15.002 -22.071  1.00 78.86           C  
ATOM    616  N   ASN A  82      19.512 -16.382 -25.907  1.00 86.33           N  
ATOM    617  CA  ASN A  82      20.889 -16.557 -26.398  1.00 87.59           C  
ATOM    618  C   ASN A  82      21.967 -16.477 -25.303  1.00 86.61           C  
ATOM    619  O   ASN A  82      22.815 -15.576 -25.304  1.00 86.35           O  
ATOM    620  CB  ASN A  82      21.201 -15.614 -27.586  1.00 88.70           C  
ATOM    621  CG  ASN A  82      22.281 -16.176 -28.536  1.00 91.42           C  
ATOM    622  ND2 ASN A  82      22.156 -17.456 -28.895  1.00 93.05           N  
ATOM    623  OD1 ASN A  82      23.204 -15.462 -28.942  1.00 92.18           O  
ATOM    624  N   GLY A  83      21.919 -17.429 -24.375  1.00 85.87           N  
ATOM    625  CA  GLY A  83      22.920 -17.526 -23.320  1.00 85.05           C  
ATOM    626  C   GLY A  83      22.327 -17.434 -21.929  1.00 83.14           C  
ATOM    627  O   GLY A  83      22.165 -18.454 -21.257  1.00 83.32           O  
ATOM    628  N   THR A  84      22.003 -16.208 -21.514  1.00 81.19           N  
ATOM    629  CA  THR A  84      21.489 -15.896 -20.172  1.00 78.97           C  
ATOM    630  C   THR A  84      20.078 -16.430 -19.911  1.00 77.94           C  
ATOM    631  O   THR A  84      19.242 -16.473 -20.820  1.00 78.50           O  
ATOM    632  CB  THR A  84      21.492 -14.377 -19.916  1.00 77.98           C  
ATOM    633  CG2 THR A  84      22.911 -13.871 -19.575  1.00 77.80           C  
ATOM    634  OG1 THR A  84      21.002 -13.705 -21.084  1.00 78.15           O  
ATOM    635  N   THR A  85      19.822 -16.831 -18.663  1.00 76.20           N  
ATOM    636  CA  THR A  85      18.554 -17.479 -18.283  1.00 75.02           C  
ATOM    637  C   THR A  85      18.177 -17.289 -16.796  1.00 73.06           C  
ATOM    638  O   THR A  85      18.990 -16.838 -15.981  1.00 72.63           O  
ATOM    639  CB  THR A  85      18.511 -18.996 -18.733  1.00 76.10           C  
ATOM    640  CG2 THR A  85      19.902 -19.540 -18.955  1.00 77.69           C  
ATOM    641  OG1 THR A  85      17.857 -19.806 -17.747  1.00 75.45           O  
ATOM    642  N   ALA A  86      16.937 -17.622 -16.459  1.00 71.62           N  
ATOM    643  CA  ALA A  86      16.449 -17.455 -15.101  1.00 69.84           C  
ATOM    644  C   ALA A  86      16.490 -18.741 -14.280  1.00 69.82           C  
ATOM    645  O   ALA A  86      15.982 -18.774 -13.156  1.00 68.66           O  
ATOM    646  CB  ALA A  86      15.046 -16.876 -15.116  1.00 68.93           C  
ATOM    647  N   GLU A  87      17.100 -19.789 -14.833  1.00 70.74           N  
ATOM    648  CA  GLU A  87      17.176 -21.094 -14.164  1.00 71.13           C  
ATOM    649  C   GLU A  87      17.972 -21.048 -12.851  1.00 70.19           C  
ATOM    650  O   GLU A  87      17.631 -21.727 -11.884  1.00 69.70           O  
ATOM    651  CB  GLU A  87      17.745 -22.155 -15.127  1.00 72.99           C  
ATOM    652  CG  GLU A  87      18.167 -23.513 -14.494  1.00 75.02           C  
ATOM    653  CD  GLU A  87      16.996 -24.354 -13.964  1.00 76.04           C  
ATOM    654  OE1 GLU A  87      16.021 -24.595 -14.715  1.00 75.87           O  
ATOM    655  OE2 GLU A  87      17.065 -24.785 -12.791  1.00 75.79           O1-
ATOM    656  N   ASN A  88      19.017 -20.229 -12.825  1.00 69.74           N  
ATOM    657  CA  ASN A  88      19.915 -20.146 -11.679  1.00 69.28           C  
ATOM    658  C   ASN A  88      19.495 -19.184 -10.569  1.00 67.05           C  
ATOM    659  O   ASN A  88      20.268 -18.934  -9.637  1.00 67.32           O  
ATOM    660  CB  ASN A  88      21.314 -19.759 -12.164  1.00 70.67           C  
ATOM    661  CG  ASN A  88      22.260 -20.938 -12.200  1.00 73.77           C  
ATOM    662  ND2 ASN A  88      22.345 -21.663 -11.084  1.00 74.43           N  
ATOM    663  OD1 ASN A  88      22.900 -21.205 -13.223  1.00 77.55           O  
ATOM    664  N   LEU A  89      18.284 -18.642 -10.661  1.00 64.83           N  
ATOM    665  CA  LEU A  89      17.881 -17.529  -9.798  1.00 61.76           C  
ATOM    666  C   LEU A  89      16.837 -17.932  -8.755  1.00 60.14           C  
ATOM    667  O   LEU A  89      16.144 -18.940  -8.921  1.00 60.27           O  
ATOM    668  CB  LEU A  89      17.394 -16.351 -10.650  1.00 61.18           C  
ATOM    669  CG  LEU A  89      18.312 -15.907 -11.798  1.00 61.02           C  
ATOM    670  CD1 LEU A  89      17.642 -14.858 -12.668  1.00 60.44           C  
ATOM    671  CD2 LEU A  89      19.671 -15.412 -11.298  1.00 60.63           C  
ATOM    672  N   LYS A  90      16.745 -17.147  -7.676  1.00 57.92           N  
ATOM    673  CA  LYS A  90      15.786 -17.406  -6.593  1.00 55.79           C  
ATOM    674  C   LYS A  90      14.352 -17.116  -7.016  1.00 54.60           C  
ATOM    675  O   LYS A  90      14.122 -16.545  -8.090  1.00 54.66           O  
ATOM    676  CB  LYS A  90      16.138 -16.615  -5.325  1.00 54.96           C  
ATOM    677  CG  LYS A  90      16.431 -15.131  -5.541  1.00 53.64           C  
ATOM    678  CD  LYS A  90      15.848 -14.284  -4.421  1.00 52.40           C  
ATOM    679  CE  LYS A  90      16.670 -14.338  -3.129  1.00 52.51           C  
ATOM    680  NZ  LYS A  90      17.845 -13.427  -3.122  1.00 50.58           N1+
ATOM    681  N   GLU A  91      13.398 -17.510  -6.177  1.00 53.05           N  
ATOM    682  CA  GLU A  91      11.997 -17.229  -6.437  1.00 52.10           C  
ATOM    683  C   GLU A  91      11.834 -15.747  -6.747  1.00 50.22           C  
ATOM    684  O   GLU A  91      12.519 -14.913  -6.159  1.00 49.37           O  
ATOM    685  CB  GLU A  91      11.117 -17.601  -5.241  1.00 52.10           C  
ATOM    686  CG  GLU A  91      11.002 -19.086  -4.956  1.00 55.20           C  
ATOM    687  CD  GLU A  91      11.710 -19.488  -3.670  1.00 59.99           C  
ATOM    688  OE1 GLU A  91      11.018 -19.571  -2.623  1.00 60.31           O  
ATOM    689  OE2 GLU A  91      12.954 -19.695  -3.698  1.00 61.35           O1-
ATOM    690  N   GLU A  92      10.930 -15.445  -7.676  1.00 48.75           N  
ATOM    691  CA  GLU A  92      10.654 -14.090  -8.179  1.00 46.91           C  
ATOM    692  C   GLU A  92      11.705 -13.545  -9.139  1.00 46.58           C  
ATOM    693  O   GLU A  92      11.565 -12.435  -9.632  1.00 45.62           O  
ATOM    694  CB  GLU A  92      10.394 -13.085  -7.047  1.00 45.76           C  
ATOM    695  CG  GLU A  92       9.274 -13.460  -6.101  1.00 45.16           C  
ATOM    696  CD  GLU A  92       9.168 -12.501  -4.938  1.00 44.77           C  
ATOM    697  OE1 GLU A  92       9.975 -12.583  -3.997  1.00 46.06           O  
ATOM    698  OE2 GLU A  92       8.272 -11.659  -4.958  1.00 43.73           O1-
ATOM    699  N   GLY A  93      12.755 -14.322  -9.396  1.00 46.70           N  
ATOM    700  CA  GLY A  93      13.754 -13.962 -10.403  1.00 46.84           C  
ATOM    701  C   GLY A  93      13.215 -14.065 -11.820  1.00 47.35           C  
ATOM    702  O   GLY A  93      12.223 -14.722 -12.073  1.00 47.45           O  
ATOM    703  N   TYR A  94      13.855 -13.374 -12.743  1.00 47.74           N  
ATOM    704  CA  TYR A  94      13.505 -13.441 -14.155  1.00 48.43           C  
ATOM    705  C   TYR A  94      14.706 -12.962 -14.962  1.00 49.67           C  
ATOM    706  O   TYR A  94      15.540 -12.199 -14.456  1.00 48.86           O  
ATOM    707  CB  TYR A  94      12.281 -12.562 -14.472  1.00 47.31           C  
ATOM    708  CG  TYR A  94      12.588 -11.086 -14.350  1.00 45.79           C  
ATOM    709  CD1 TYR A  94      13.027 -10.346 -15.446  1.00 44.54           C  
ATOM    710  CD2 TYR A  94      12.490 -10.446 -13.124  1.00 42.95           C  
ATOM    711  CE1 TYR A  94      13.342  -8.998 -15.318  1.00 43.82           C  
ATOM    712  CE2 TYR A  94      12.801  -9.107 -12.989  1.00 42.97           C  
ATOM    713  CZ  TYR A  94      13.224  -8.384 -14.083  1.00 42.82           C  
ATOM    714  OH  TYR A  94      13.518  -7.053 -13.916  1.00 40.75           O  
ATOM    715  N   ALA A  95      14.792 -13.436 -16.205  1.00 51.38           N  
ATOM    716  CA  ALA A  95      15.694 -12.872 -17.203  1.00 52.76           C  
ATOM    717  C   ALA A  95      14.875 -12.128 -18.239  1.00 53.25           C  
ATOM    718  O   ALA A  95      13.738 -12.494 -18.519  1.00 53.15           O  
ATOM    719  CB  ALA A  95      16.530 -13.958 -17.873  1.00 54.36           C  
ATOM    720  N   LEU A  96      15.457 -11.069 -18.785  1.00 54.06           N  
ATOM    721  CA  LEU A  96      14.865 -10.325 -19.883  1.00 55.23           C  
ATOM    722  C   LEU A  96      15.978  -9.957 -20.853  1.00 57.10           C  
ATOM    723  O   LEU A  96      17.030  -9.451 -20.436  1.00 57.02           O  
ATOM    724  CB  LEU A  96      14.134  -9.070 -19.376  1.00 53.80           C  
ATOM    725  CG  LEU A  96      13.374  -8.172 -20.356  1.00 52.99           C  
ATOM    726  CD1 LEU A  96      12.363  -7.322 -19.628  1.00 51.37           C  
ATOM    727  CD2 LEU A  96      14.320  -7.285 -21.136  1.00 53.23           C  
ATOM    728  N   VAL A  97      15.742 -10.230 -22.137  1.00 59.21           N  
ATOM    729  CA  VAL A  97      16.687  -9.899 -23.199  1.00 61.47           C  
ATOM    730  C   VAL A  97      15.976  -9.132 -24.303  1.00 62.69           C  
ATOM    731  O   VAL A  97      14.944  -9.568 -24.808  1.00 62.70           O  
ATOM    732  CB  VAL A  97      17.360 -11.160 -23.812  1.00 62.86           C  
ATOM    733  CG1 VAL A  97      18.536 -10.759 -24.693  1.00 64.42           C  
ATOM    734  CG2 VAL A  97      17.835 -12.122 -22.731  1.00 62.66           C  
ATOM    735  N   SER A  98      16.527  -7.974 -24.652  1.00 64.19           N  
ATOM    736  CA  SER A  98      16.065  -7.225 -25.811  1.00 66.37           C  
ATOM    737  C   SER A  98      17.185  -7.141 -26.849  1.00 69.06           C  
ATOM    738  O   SER A  98      18.221  -6.501 -26.619  1.00 69.10           O  
ATOM    739  CB  SER A  98      15.521  -5.839 -25.429  1.00 65.03           C  
ATOM    740  OG  SER A  98      16.447  -5.109 -24.653  1.00 64.42           O  
ATOM    741  N   ASN A  99      16.958  -7.821 -27.974  1.00 71.95           N  
ATOM    742  CA  ASN A  99      17.918  -7.898 -29.066  1.00 75.13           C  
ATOM    743  C   ASN A  99      17.280  -7.889 -30.457  1.00 77.11           C  
ATOM    744  O   ASN A  99      16.512  -8.785 -30.808  1.00 77.68           O  
ATOM    745  CB  ASN A  99      18.807  -9.123 -28.908  1.00 76.21           C  
ATOM    746  CG  ASN A  99      20.191  -8.885 -29.434  1.00 78.43           C  
ATOM    747  ND2 ASN A  99      20.667  -9.793 -30.267  1.00 79.96           N  
ATOM    748  OD1 ASN A  99      20.827  -7.880 -29.107  1.00 79.10           O  
ATOM    749  N   ASP A 100      17.642  -6.875 -31.242  1.00 78.51           N  
ATOM    750  CA  ASP A 100      17.047  -6.576 -32.556  1.00 80.47           C  
ATOM    751  C   ASP A 100      15.789  -7.361 -32.961  1.00 80.57           C  
ATOM    752  O   ASP A 100      15.870  -8.432 -33.559  1.00 81.84           O  
ATOM    753  CB  ASP A 100      18.114  -6.634 -33.655  1.00 82.77           C  
ATOM    754  CG  ASP A 100      18.569  -8.048 -33.951  1.00 85.83           C  
ATOM    755  OD1 ASP A 100      18.762  -8.821 -32.996  1.00 87.14           O  
ATOM    756  OD2 ASP A 100      18.725  -8.388 -35.140  1.00 88.59           O1-
ATOM    757  N   GLY A 101      14.629  -6.801 -32.629  1.00 79.25           N  
ATOM    758  CA  GLY A 101      13.330  -7.336 -33.016  1.00 78.66           C  
ATOM    759  C   GLY A 101      12.709  -8.321 -32.049  1.00 77.36           C  
ATOM    760  O   GLY A 101      11.558  -8.704 -32.206  1.00 77.47           O  
ATOM    761  N   LYS A 102      13.474  -8.722 -31.045  1.00 75.97           N  
ATOM    762  CA  LYS A 102      13.077  -9.789 -30.125  1.00 74.68           C  
ATOM    763  C   LYS A 102      13.221  -9.394 -28.650  1.00 72.01           C  
ATOM    764  O   LYS A 102      14.332  -9.128 -28.175  1.00 71.59           O  
ATOM    765  CB  LYS A 102      13.896 -11.055 -30.404  1.00 76.21           C  
ATOM    766  CG  LYS A 102      13.403 -11.891 -31.578  1.00 79.27           C  
ATOM    767  CD  LYS A 102      14.574 -12.509 -32.352  1.00 83.26           C  
ATOM    768  CE  LYS A 102      14.225 -13.879 -32.933  1.00 85.79           C  
ATOM    769  NZ  LYS A 102      12.933 -13.894 -33.675  1.00 86.43           N1+
ATOM    770  N   ILE A 103      12.095  -9.350 -27.939  1.00 69.39           N  
ATOM    771  CA  ILE A 103      12.111  -9.218 -26.488  1.00 66.41           C  
ATOM    772  C   ILE A 103      11.757 -10.562 -25.859  1.00 65.29           C  
ATOM    773  O   ILE A 103      10.724 -11.151 -26.171  1.00 65.27           O  
ATOM    774  CB  ILE A 103      11.157  -8.097 -25.961  1.00 65.35           C  
ATOM    775  CG1 ILE A 103      11.477  -6.737 -26.591  1.00 65.24           C  
ATOM    776  CG2 ILE A 103      11.255  -7.969 -24.452  1.00 63.48           C  
ATOM    777  CD1 ILE A 103      10.440  -6.259 -27.575  1.00 65.82           C  
ATOM    778  N   ALA A 104      12.620 -11.045 -24.973  1.00 63.85           N  
ATOM    779  CA  ALA A 104      12.359 -12.297 -24.265  1.00 62.91           C  
ATOM    780  C   ALA A 104      12.286 -12.106 -22.742  1.00 60.80           C  
ATOM    781  O   ALA A 104      13.208 -11.557 -22.129  1.00 59.90           O  
ATOM    782  CB  ALA A 104      13.402 -13.354 -24.635  1.00 63.97           C  
ATOM    783  N   ILE A 105      11.172 -12.560 -22.159  1.00 59.34           N  
ATOM    784  CA  ILE A 105      10.924 -12.502 -20.721  1.00 57.06           C  
ATOM    785  C   ILE A 105      10.734 -13.923 -20.192  1.00 56.89           C  
ATOM    786  O   ILE A 105       9.771 -14.602 -20.551  1.00 57.21           O  
ATOM    787  CB  ILE A 105       9.672 -11.648 -20.381  1.00 56.22           C  
ATOM    788  CG1 ILE A 105       9.795 -10.242 -20.970  1.00 55.86           C  
ATOM    789  CG2 ILE A 105       9.448 -11.568 -18.865  1.00 54.23           C  
ATOM    790  CD1 ILE A 105       8.495  -9.454 -20.952  1.00 55.61           C  
ATOM    791  N   GLU A 106      11.660 -14.358 -19.338  1.00 56.04           N  
ATOM    792  CA  GLU A 106      11.597 -15.674 -18.712  1.00 55.68           C  
ATOM    793  C   GLU A 106      11.688 -15.571 -17.194  1.00 53.62           C  
ATOM    794  O   GLU A 106      12.687 -15.126 -16.658  1.00 53.20           O  
ATOM    795  CB  GLU A 106      12.707 -16.596 -19.248  1.00 56.96           C  
ATOM    796  CG  GLU A 106      12.573 -18.063 -18.793  1.00 58.64           C  
ATOM    797  CD  GLU A 106      13.796 -18.934 -19.125  1.00 62.55           C  
ATOM    798  OE1 GLU A 106      14.887 -18.694 -18.543  1.00 61.96           O  
ATOM    799  OE2 GLU A 106      13.654 -19.879 -19.946  1.00 64.24           O1-
ATOM    800  N   GLY A 107      10.643 -15.999 -16.504  1.00 52.61           N  
ATOM    801  CA  GLY A 107      10.656 -16.029 -15.051  1.00 51.05           C  
ATOM    802  C   GLY A 107      11.029 -17.389 -14.499  1.00 51.27           C  
ATOM    803  O   GLY A 107      10.724 -18.421 -15.098  1.00 51.88           O  
ATOM    804  N   LYS A 108      11.707 -17.384 -13.359  1.00 50.56           N  
ATOM    805  CA  LYS A 108      11.948 -18.593 -12.587  1.00 50.99           C  
ATOM    806  C   LYS A 108      10.608 -19.182 -12.105  1.00 50.40           C  
ATOM    807  O   LYS A 108      10.465 -20.399 -11.969  1.00 51.20           O  
ATOM    808  CB  LYS A 108      12.884 -18.287 -11.403  1.00 50.56           C  
ATOM    809  CG  LYS A 108      13.097 -19.429 -10.373  1.00 52.04           C  
ATOM    810  CD  LYS A 108      13.717 -20.713 -10.988  1.00 55.34           C  
ATOM    811  CE  LYS A 108      14.285 -21.643  -9.905  1.00 56.08           C  
ATOM    812  NZ  LYS A 108      14.932 -22.836 -10.508  1.00 58.73           N1+
ATOM    813  N   ASP A 109       9.635 -18.310 -11.864  1.00 48.89           N  
ATOM    814  CA  ASP A 109       8.291 -18.724 -11.498  1.00 48.35           C  
ATOM    815  C   ASP A 109       7.300 -17.715 -12.095  1.00 47.56           C  
ATOM    816  O   ASP A 109       7.718 -16.752 -12.750  1.00 47.71           O  
ATOM    817  CB  ASP A 109       8.157 -18.866  -9.964  1.00 47.50           C  
ATOM    818  CG  ASP A 109       8.684 -17.633  -9.188  1.00 47.77           C  
ATOM    819  OD1 ASP A 109       8.773 -16.521  -9.756  1.00 48.01           O  
ATOM    820  OD2 ASP A 109       9.014 -17.772  -7.989  1.00 48.93           O1-
ATOM    821  N   GLY A 110       6.002 -17.940 -11.894  1.00 46.80           N  
ATOM    822  CA  GLY A 110       4.970 -16.979 -12.307  1.00 46.02           C  
ATOM    823  C   GLY A 110       5.196 -15.547 -11.809  1.00 45.06           C  
ATOM    824  O   GLY A 110       4.962 -14.579 -12.554  1.00 45.14           O  
ATOM    825  N   ASP A 111       5.646 -15.400 -10.558  1.00 43.50           N  
ATOM    826  CA  ASP A 111       5.951 -14.070 -10.010  1.00 42.44           C  
ATOM    827  C   ASP A 111       7.053 -13.442 -10.841  1.00 42.04           C  
ATOM    828  O   ASP A 111       6.932 -12.302 -11.285  1.00 42.09           O  
ATOM    829  CB  ASP A 111       6.358 -14.127  -8.528  1.00 41.62           C  
ATOM    830  CG  ASP A 111       5.262 -14.731  -7.625  1.00 42.57           C  
ATOM    831  OD1 ASP A 111       4.064 -14.440  -7.826  1.00 43.67           O  
ATOM    832  OD2 ASP A 111       5.609 -15.494  -6.692  1.00 43.97           O1-
ATOM    833  N   GLY A 112       8.105 -14.212 -11.087  1.00 42.09           N  
ATOM    834  CA  GLY A 112       9.221 -13.768 -11.913  1.00 42.34           C  
ATOM    835  C   GLY A 112       8.800 -13.139 -13.223  1.00 42.22           C  
ATOM    836  O   GLY A 112       9.234 -12.048 -13.556  1.00 42.23           O  
ATOM    837  N   THR A 113       7.918 -13.824 -13.942  1.00 42.57           N  
ATOM    838  CA  THR A 113       7.492 -13.408 -15.276  1.00 42.69           C  
ATOM    839  C   THR A 113       6.679 -12.126 -15.206  1.00 41.34           C  
ATOM    840  O   THR A 113       6.864 -11.211 -16.010  1.00 41.51           O  
ATOM    841  CB  THR A 113       6.713 -14.545 -15.969  1.00 43.52           C  
ATOM    842  CG2 THR A 113       6.580 -14.284 -17.430  1.00 44.30           C  
ATOM    843  OG1 THR A 113       7.446 -15.763 -15.808  1.00 45.27           O  
ATOM    844  N   PHE A 114       5.791 -12.062 -14.225  1.00 39.97           N  
ATOM    845  CA  PHE A 114       5.079 -10.843 -13.919  1.00 38.73           C  
ATOM    846  C   PHE A 114       6.046  -9.673 -13.701  1.00 38.27           C  
ATOM    847  O   PHE A 114       5.892  -8.614 -14.311  1.00 38.71           O  
ATOM    848  CB  PHE A 114       4.207 -11.052 -12.688  1.00 37.81           C  
ATOM    849  CG  PHE A 114       3.310  -9.889 -12.377  1.00 37.42           C  
ATOM    850  CD1 PHE A 114       2.063  -9.773 -12.990  1.00 37.58           C  
ATOM    851  CD2 PHE A 114       3.706  -8.906 -11.467  1.00 35.44           C  
ATOM    852  CE1 PHE A 114       1.231  -8.711 -12.696  1.00 35.17           C  
ATOM    853  CE2 PHE A 114       2.883  -7.844 -11.153  1.00 33.90           C  
ATOM    854  CZ  PHE A 114       1.642  -7.740 -11.767  1.00 35.47           C  
ATOM    855  N   TYR A 115       7.045  -9.875 -12.847  1.00 37.19           N  
ATOM    856  CA  TYR A 115       8.041  -8.846 -12.597  1.00 36.74           C  
ATOM    857  C   TYR A 115       8.805  -8.425 -13.855  1.00 37.41           C  
ATOM    858  O   TYR A 115       8.960  -7.227 -14.115  1.00 36.77           O  
ATOM    859  CB  TYR A 115       8.959  -9.218 -11.411  1.00 35.91           C  
ATOM    860  CG  TYR A 115       8.191  -9.271 -10.104  1.00 36.17           C  
ATOM    861  CD1 TYR A 115       7.115  -8.397  -9.863  1.00 35.01           C  
ATOM    862  CD2 TYR A 115       8.514 -10.187  -9.112  1.00 36.52           C  
ATOM    863  CE1 TYR A 115       6.397  -8.445  -8.688  1.00 33.84           C  
ATOM    864  CE2 TYR A 115       7.790 -10.228  -7.912  1.00 35.23           C  
ATOM    865  CZ  TYR A 115       6.734  -9.360  -7.719  1.00 33.87           C  
ATOM    866  OH  TYR A 115       6.009  -9.408  -6.550  1.00 33.98           O  
ATOM    867  N   GLY A 116       9.256  -9.401 -14.644  1.00 38.42           N  
ATOM    868  CA  GLY A 116       9.815  -9.108 -15.957  1.00 39.34           C  
ATOM    869  C   GLY A 116       8.942  -8.208 -16.815  1.00 39.36           C  
ATOM    870  O   GLY A 116       9.443  -7.319 -17.485  1.00 39.28           O  
ATOM    871  N   VAL A 117       7.635  -8.448 -16.809  1.00 39.96           N  
ATOM    872  CA  VAL A 117       6.709  -7.600 -17.567  1.00 40.90           C  
ATOM    873  C   VAL A 117       6.778  -6.153 -17.048  1.00 40.63           C  
ATOM    874  O   VAL A 117       6.866  -5.207 -17.831  1.00 41.68           O  
ATOM    875  CB  VAL A 117       5.265  -8.163 -17.540  1.00 40.90           C  
ATOM    876  CG1 VAL A 117       4.246  -7.166 -18.063  1.00 39.71           C  
ATOM    877  CG2 VAL A 117       5.191  -9.427 -18.362  1.00 42.96           C  
ATOM    878  N   GLN A 118       6.780  -5.984 -15.732  1.00 39.54           N  
ATOM    879  CA  GLN A 118       6.912  -4.649 -15.144  1.00 38.95           C  
ATOM    880  C   GLN A 118       8.165  -3.896 -15.622  1.00 39.62           C  
ATOM    881  O   GLN A 118       8.110  -2.710 -15.917  1.00 39.69           O  
ATOM    882  CB  GLN A 118       6.883  -4.717 -13.610  1.00 37.53           C  
ATOM    883  CG  GLN A 118       5.697  -5.478 -13.031  1.00 37.01           C  
ATOM    884  CD  GLN A 118       4.349  -4.943 -13.509  1.00 37.66           C  
ATOM    885  NE2 GLN A 118       3.367  -5.832 -13.614  1.00 36.10           N  
ATOM    886  OE1 GLN A 118       4.196  -3.741 -13.782  1.00 37.29           O  
ATOM    887  N   THR A 119       9.288  -4.596 -15.706  1.00 40.60           N  
ATOM    888  CA  THR A 119      10.532  -3.996 -16.129  1.00 41.19           C  
ATOM    889  C   THR A 119      10.420  -3.598 -17.588  1.00 42.73           C  
ATOM    890  O   THR A 119      10.880  -2.521 -17.981  1.00 42.76           O  
ATOM    891  CB  THR A 119      11.666  -4.971 -15.933  1.00 41.48           C  
ATOM    892  CG2 THR A 119      12.992  -4.348 -16.336  1.00 41.91           C  
ATOM    893  OG1 THR A 119      11.709  -5.332 -14.552  1.00 40.81           O  
ATOM    894  N   PHE A 120       9.781  -4.472 -18.368  1.00 44.06           N  
ATOM    895  CA  PHE A 120       9.531  -4.248 -19.785  1.00 45.40           C  
ATOM    896  C   PHE A 120       8.719  -2.973 -20.023  1.00 45.12           C  
ATOM    897  O   PHE A 120       9.087  -2.140 -20.863  1.00 45.02           O  
ATOM    898  CB  PHE A 120       8.827  -5.460 -20.390  1.00 46.40           C  
ATOM    899  CG  PHE A 120       8.277  -5.214 -21.756  1.00 47.99           C  
ATOM    900  CD1 PHE A 120       9.113  -5.221 -22.865  1.00 50.47           C  
ATOM    901  CD2 PHE A 120       6.930  -4.961 -21.937  1.00 48.13           C  
ATOM    902  CE1 PHE A 120       8.609  -4.986 -24.135  1.00 50.95           C  
ATOM    903  CE2 PHE A 120       6.421  -4.719 -23.199  1.00 50.00           C  
ATOM    904  CZ  PHE A 120       7.264  -4.734 -24.298  1.00 51.18           C  
ATOM    905  N   LYS A 121       7.623  -2.840 -19.275  1.00 44.47           N  
ATOM    906  CA  LYS A 121       6.813  -1.609 -19.259  1.00 44.33           C  
ATOM    907  C   LYS A 121       7.628  -0.340 -18.967  1.00 44.01           C  
ATOM    908  O   LYS A 121       7.410   0.695 -19.600  1.00 44.29           O  
ATOM    909  CB  LYS A 121       5.678  -1.747 -18.245  1.00 43.50           C  
ATOM    910  CG  LYS A 121       4.641  -2.797 -18.632  1.00 43.17           C  
ATOM    911  CD  LYS A 121       3.845  -3.276 -17.446  1.00 42.32           C  
ATOM    912  CE  LYS A 121       3.060  -2.141 -16.780  1.00 41.12           C  
ATOM    913  NZ  LYS A 121       2.381  -2.656 -15.554  1.00 40.41           N1+
ATOM    914  N   GLN A 122       8.571  -0.429 -18.028  1.00 43.38           N  
ATOM    915  CA  GLN A 122       9.435   0.706 -17.691  1.00 43.74           C  
ATOM    916  C   GLN A 122      10.526   0.932 -18.743  1.00 45.56           C  
ATOM    917  O   GLN A 122      11.019   2.056 -18.905  1.00 45.68           O  
ATOM    918  CB  GLN A 122      10.078   0.533 -16.302  1.00 42.55           C  
ATOM    919  CG  GLN A 122       9.082   0.442 -15.143  1.00 40.74           C  
ATOM    920  CD  GLN A 122       9.762   0.400 -13.791  1.00 39.29           C  
ATOM    921  NE2 GLN A 122       8.998   0.643 -12.727  1.00 38.32           N  
ATOM    922  OE1 GLN A 122      10.961   0.163 -13.699  1.00 41.01           O  
ATOM    923  N   LEU A 123      10.906  -0.130 -19.449  1.00 47.19           N  
ATOM    924  CA  LEU A 123      11.894  -0.012 -20.520  1.00 49.61           C  
ATOM    925  C   LEU A 123      11.381   0.726 -21.761  1.00 51.29           C  
ATOM    926  O   LEU A 123      12.105   1.538 -22.344  1.00 51.72           O  
ATOM    927  CB  LEU A 123      12.440  -1.378 -20.913  1.00 49.99           C  
ATOM    928  CG  LEU A 123      13.417  -1.970 -19.907  1.00 49.41           C  
ATOM    929  CD1 LEU A 123      13.626  -3.405 -20.261  1.00 50.08           C  
ATOM    930  CD2 LEU A 123      14.745  -1.203 -19.850  1.00 48.32           C  
ATOM    931  N   VAL A 124      10.136   0.436 -22.145  1.00 52.71           N  
ATOM    932  CA  VAL A 124       9.515   1.025 -23.325  1.00 54.79           C  
ATOM    933  C   VAL A 124       9.117   2.487 -23.120  1.00 55.35           C  
ATOM    934  O   VAL A 124       8.279   2.805 -22.284  1.00 54.64           O  
ATOM    935  CB  VAL A 124       8.277   0.227 -23.760  1.00 55.04           C  
ATOM    936  CG1 VAL A 124       7.655   0.847 -25.005  1.00 55.88           C  
ATOM    937  CG2 VAL A 124       8.650  -1.221 -24.017  1.00 56.18           C  
ATOM    938  N   LYS A 125       9.732   3.364 -23.899  1.00 57.35           N  
ATOM    939  CA  LYS A 125       9.336   4.758 -23.984  1.00 58.52           C  
ATOM    940  C   LYS A 125       9.215   5.116 -25.468  1.00 60.19           C  
ATOM    941  O   LYS A 125      10.164   4.908 -26.221  1.00 61.12           O  
ATOM    942  CB  LYS A 125      10.394   5.622 -23.282  1.00 58.24           C  
ATOM    943  CG  LYS A 125      10.614   7.023 -23.859  1.00 59.87           C  
ATOM    944  CD  LYS A 125      11.433   7.886 -22.909  1.00 61.70           C  
ATOM    945  CE  LYS A 125      10.979   9.344 -22.985  1.00 62.47           C  
ATOM    946  NZ  LYS A 125      11.396  10.106 -21.763  1.00 62.88           N1+
ATOM    947  N   GLU A 126       8.064   5.615 -25.906  1.00 61.30           N  
ATOM    948  CA  GLU A 126       7.940   6.069 -27.299  1.00 63.52           C  
ATOM    949  C   GLU A 126       7.960   4.913 -28.304  1.00 65.00           C  
ATOM    950  O   GLU A 126       8.430   5.072 -29.436  1.00 66.29           O  
ATOM    951  CB  GLU A 126       9.105   7.019 -27.632  1.00 64.00           C  
ATOM    952  CG  GLU A 126       8.768   8.496 -27.741  1.00 65.38           C  
ATOM    953  CD  GLU A 126       7.614   8.894 -26.867  1.00 66.91           C  
ATOM    954  OE1 GLU A 126       6.571   8.208 -26.894  1.00 68.65           O  
ATOM    955  OE2 GLU A 126       7.746   9.894 -26.153  1.00 67.71           O1-
ATOM    956  N   SER A 127       7.485   3.746 -27.879  1.00 64.90           N  
ATOM    957  CA  SER A 127       7.701   2.494 -28.621  1.00 65.98           C  
ATOM    958  C   SER A 127       9.178   2.067 -28.748  1.00 66.09           C  
ATOM    959  O   SER A 127       9.452   0.954 -29.156  1.00 66.70           O  
ATOM    960  CB  SER A 127       7.000   2.509 -29.990  1.00 67.32           C  
ATOM    961  OG  SER A 127       5.636   2.152 -29.860  1.00 67.67           O  
ATOM    962  N   ASN A 128      10.111   2.945 -28.381  1.00 65.26           N  
ATOM    963  CA  ASN A 128      11.537   2.613 -28.344  1.00 65.23           C  
ATOM    964  C   ASN A 128      11.938   1.848 -27.095  1.00 63.79           C  
ATOM    965  O   ASN A 128      11.531   2.195 -25.991  1.00 63.00           O  
ATOM    966  CB  ASN A 128      12.394   3.874 -28.441  1.00 65.43           C  
ATOM    967  CG  ASN A 128      12.404   4.474 -29.833  1.00 67.36           C  
ATOM    968  ND2 ASN A 128      12.521   5.793 -29.905  1.00 66.72           N  
ATOM    969  OD1 ASN A 128      12.314   3.761 -30.831  1.00 70.82           O  
ATOM    970  N   ILE A 129      12.752   0.817 -27.281  1.00 63.63           N  
ATOM    971  CA  ILE A 129      13.305   0.036 -26.182  1.00 62.07           C  
ATOM    972  C   ILE A 129      14.820  -0.070 -26.366  1.00 62.21           C  
ATOM    973  O   ILE A 129      15.282  -0.245 -27.485  1.00 63.56           O  
ATOM    974  CB  ILE A 129      12.649  -1.377 -26.109  1.00 62.38           C  
ATOM    975  CG1 ILE A 129      13.027  -2.098 -24.801  1.00 60.57           C  
ATOM    976  CG2 ILE A 129      12.955  -2.222 -27.390  1.00 63.65           C  
ATOM    977  CD1 ILE A 129      12.380  -3.457 -24.628  1.00 59.65           C  
ATOM    978  N   PRO A 130      15.602   0.055 -25.277  1.00 61.00           N  
ATOM    979  CA  PRO A 130      17.057  -0.131 -25.425  1.00 61.06           C  
ATOM    980  C   PRO A 130      17.392  -1.606 -25.612  1.00 61.57           C  
ATOM    981  O   PRO A 130      16.545  -2.456 -25.323  1.00 61.13           O  
ATOM    982  CB  PRO A 130      17.610   0.379 -24.090  1.00 59.72           C  
ATOM    983  CG  PRO A 130      16.474   0.210 -23.120  1.00 58.40           C  
ATOM    984  CD  PRO A 130      15.220   0.436 -23.899  1.00 59.12           C  
ATOM    985  N   GLU A 131      18.599  -1.909 -26.097  1.00 62.44           N  
ATOM    986  CA  GLU A 131      19.044  -3.310 -26.230  1.00 62.93           C  
ATOM    987  C   GLU A 131      19.811  -3.779 -25.001  1.00 61.32           C  
ATOM    988  O   GLU A 131      20.970  -3.404 -24.792  1.00 61.13           O  
ATOM    989  CB  GLU A 131      19.869  -3.532 -27.502  1.00 64.95           C  
ATOM    990  CG  GLU A 131      19.066  -4.111 -28.662  1.00 68.57           C  
ATOM    991  CD  GLU A 131      19.697  -3.866 -30.027  1.00 72.98           C  
ATOM    992  OE1 GLU A 131      19.551  -4.748 -30.901  1.00 76.39           O  
ATOM    993  OE2 GLU A 131      20.325  -2.800 -30.237  1.00 73.62           O1-
ATOM    994  N   VAL A 132      19.157  -4.615 -24.196  1.00 59.87           N  
ATOM    995  CA  VAL A 132      19.697  -5.001 -22.894  1.00 58.32           C  
ATOM    996  C   VAL A 132      19.661  -6.497 -22.604  1.00 58.33           C  
ATOM    997  O   VAL A 132      18.810  -7.229 -23.112  1.00 58.28           O  
ATOM    998  CB  VAL A 132      19.024  -4.209 -21.705  1.00 56.54           C  
ATOM    999  CG1 VAL A 132      19.273  -2.728 -21.829  1.00 55.92           C  
ATOM   1000  CG2 VAL A 132      17.533  -4.458 -21.638  1.00 55.78           C  
ATOM   1001  N   ASN A 133      20.629  -6.930 -21.797  1.00 58.09           N  
ATOM   1002  CA  ASN A 133      20.581  -8.205 -21.090  1.00 57.93           C  
ATOM   1003  C   ASN A 133      20.354  -7.943 -19.601  1.00 55.53           C  
ATOM   1004  O   ASN A 133      21.055  -7.118 -19.002  1.00 54.66           O  
ATOM   1005  CB  ASN A 133      21.876  -8.989 -21.288  1.00 59.35           C  
ATOM   1006  CG  ASN A 133      21.873  -9.799 -22.560  1.00 63.35           C  
ATOM   1007  ND2 ASN A 133      22.258 -11.068 -22.449  1.00 66.79           N  
ATOM   1008  OD1 ASN A 133      21.530  -9.297 -23.636  1.00 66.29           O  
ATOM   1009  N   ILE A 134      19.374  -8.640 -19.021  1.00 53.65           N  
ATOM   1010  CA  ILE A 134      19.008  -8.469 -17.606  1.00 51.15           C  
ATOM   1011  C   ILE A 134      18.750  -9.808 -16.915  1.00 50.76           C  
ATOM   1012  O   ILE A 134      18.013 -10.653 -17.432  1.00 51.02           O  
ATOM   1013  CB  ILE A 134      17.717  -7.603 -17.418  1.00 49.74           C  
ATOM   1014  CG1 ILE A 134      17.944  -6.159 -17.859  1.00 48.98           C  
ATOM   1015  CG2 ILE A 134      17.211  -7.680 -15.969  1.00 47.70           C  
ATOM   1016  CD1 ILE A 134      16.658  -5.345 -18.029  1.00 47.78           C  
ATOM   1017  N   THR A 135      19.361  -9.987 -15.749  1.00 49.45           N  
ATOM   1018  CA  THR A 135      18.878 -10.967 -14.788  1.00 48.60           C  
ATOM   1019  C   THR A 135      18.632 -10.243 -13.462  1.00 46.51           C  
ATOM   1020  O   THR A 135      19.428  -9.403 -13.045  1.00 45.77           O  
ATOM   1021  CB  THR A 135      19.806 -12.214 -14.637  1.00 49.57           C  
ATOM   1022  CG2 THR A 135      19.604 -13.171 -15.794  1.00 51.23           C  
ATOM   1023  OG1 THR A 135      21.179 -11.815 -14.612  1.00 51.08           O  
ATOM   1024  N   ASP A 136      17.516 -10.564 -12.817  1.00 44.78           N  
ATOM   1025  CA  ASP A 136      17.027  -9.769 -11.710  1.00 42.51           C  
ATOM   1026  C   ASP A 136      16.276 -10.659 -10.716  1.00 41.66           C  
ATOM   1027  O   ASP A 136      15.633 -11.643 -11.110  1.00 42.23           O  
ATOM   1028  CB  ASP A 136      16.126  -8.655 -12.255  1.00 41.93           C  
ATOM   1029  CG  ASP A 136      15.956  -7.495 -11.282  1.00 40.64           C  
ATOM   1030  OD1 ASP A 136      16.751  -7.413 -10.319  1.00 40.32           O  
ATOM   1031  OD2 ASP A 136      15.030  -6.670 -11.486  1.00 37.21           O1-
ATOM   1032  N   TYR A 137      16.382 -10.302  -9.435  1.00 39.76           N  
ATOM   1033  CA  TYR A 137      15.795 -11.025  -8.306  1.00 38.87           C  
ATOM   1034  C   TYR A 137      15.853 -10.141  -7.042  1.00 37.29           C  
ATOM   1035  O   TYR A 137      16.704  -9.238  -6.948  1.00 36.59           O  
ATOM   1036  CB  TYR A 137      16.522 -12.367  -8.075  1.00 39.81           C  
ATOM   1037  CG  TYR A 137      18.017 -12.241  -7.892  1.00 41.31           C  
ATOM   1038  CD1 TYR A 137      18.556 -12.002  -6.642  1.00 42.36           C  
ATOM   1039  CD2 TYR A 137      18.890 -12.370  -8.964  1.00 44.21           C  
ATOM   1040  CE1 TYR A 137      19.912 -11.874  -6.458  1.00 44.08           C  
ATOM   1041  CE2 TYR A 137      20.264 -12.249  -8.791  1.00 45.96           C  
ATOM   1042  CZ  TYR A 137      20.764 -11.993  -7.531  1.00 46.27           C  
ATOM   1043  OH  TYR A 137      22.116 -11.868  -7.318  1.00 47.82           O  
ATOM   1044  N   PRO A 138      14.962 -10.392  -6.059  1.00 36.26           N  
ATOM   1045  CA  PRO A 138      14.945  -9.519  -4.877  1.00 35.12           C  
ATOM   1046  C   PRO A 138      15.980  -9.877  -3.805  1.00 35.08           C  
ATOM   1047  O   PRO A 138      16.314 -11.034  -3.629  1.00 35.73           O  
ATOM   1048  CB  PRO A 138      13.536  -9.698  -4.331  1.00 34.19           C  
ATOM   1049  CG  PRO A 138      13.091 -11.016  -4.803  1.00 35.42           C  
ATOM   1050  CD  PRO A 138      13.917 -11.428  -5.991  1.00 36.28           C  
ATOM   1051  N   THR A 139      16.487  -8.881  -3.095  1.00 34.37           N  
ATOM   1052  CA  THR A 139      17.347  -9.142  -1.956  1.00 34.42           C  
ATOM   1053  C   THR A 139      16.529  -9.779  -0.842  1.00 34.36           C  
ATOM   1054  O   THR A 139      16.945 -10.789  -0.252  1.00 34.82           O  
ATOM   1055  CB  THR A 139      17.968  -7.860  -1.438  1.00 33.48           C  
ATOM   1056  CG2 THR A 139      18.951  -8.156  -0.310  1.00 34.05           C  
ATOM   1057  OG1 THR A 139      18.680  -7.236  -2.502  1.00 34.64           O  
ATOM   1058  N   VAL A 140      15.359  -9.185  -0.585  1.00 33.19           N  
ATOM   1059  CA  VAL A 140      14.503  -9.564   0.528  1.00 32.41           C  
ATOM   1060  C   VAL A 140      13.264 -10.276  -0.007  1.00 32.44           C  
ATOM   1061  O   VAL A 140      12.616  -9.817  -0.947  1.00 32.60           O  
ATOM   1062  CB  VAL A 140      14.132  -8.316   1.412  1.00 31.49           C  
ATOM   1063  CG1 VAL A 140      13.184  -8.694   2.513  1.00 31.41           C  
ATOM   1064  CG2 VAL A 140      15.381  -7.742   2.057  1.00 31.20           C  
ATOM   1065  N   SER A 141      12.945 -11.404   0.605  1.00 32.69           N  
ATOM   1066  CA  SER A 141      11.885 -12.298   0.141  1.00 33.33           C  
ATOM   1067  C   SER A 141      10.473 -11.692   0.225  1.00 32.18           C  
ATOM   1068  O   SER A 141       9.644 -11.938  -0.661  1.00 32.55           O  
ATOM   1069  CB  SER A 141      11.966 -13.605   0.944  1.00 34.71           C  
ATOM   1070  OG  SER A 141      10.872 -14.468   0.696  1.00 37.26           O  
ATOM   1071  N   ALA A 142      10.209 -10.903   1.275  1.00 30.51           N  
ATOM   1072  CA  ALA A 142       8.900 -10.271   1.474  1.00 29.07           C  
ATOM   1073  C   ALA A 142       9.054  -8.773   1.618  1.00 28.11           C  
ATOM   1074  O   ALA A 142       9.756  -8.292   2.525  1.00 27.92           O  
ATOM   1075  CB  ALA A 142       8.161 -10.864   2.686  1.00 27.93           C  
ATOM   1076  N   ARG A 143       8.399  -8.042   0.717  1.00 27.30           N  
ATOM   1077  CA  ARG A 143       8.562  -6.580   0.607  1.00 26.34           C  
ATOM   1078  C   ARG A 143       7.187  -5.908   0.486  1.00 25.57           C  
ATOM   1079  O   ARG A 143       6.366  -6.317  -0.328  1.00 25.96           O  
ATOM   1080  CB  ARG A 143       9.414  -6.234  -0.618  1.00 26.27           C  
ATOM   1081  CG  ARG A 143      10.708  -7.047  -0.753  1.00 27.19           C  
ATOM   1082  CD  ARG A 143      11.316  -7.015  -2.167  1.00 27.46           C  
ATOM   1083  NE  ARG A 143      10.378  -7.429  -3.209  1.00 26.12           N  
ATOM   1084  CZ  ARG A 143      10.059  -8.684  -3.487  1.00 27.42           C  
ATOM   1085  NH1 ARG A 143      10.637  -9.691  -2.823  1.00 28.51           N1+
ATOM   1086  NH2 ARG A 143       9.181  -8.934  -4.459  1.00 27.08           N  
ATOM   1087  N   GLY A 144       6.915  -4.893   1.293  1.00 24.42           N  
ATOM   1088  CA  GLY A 144       5.639  -4.211   1.149  1.00 24.04           C  
ATOM   1089  C   GLY A 144       5.189  -3.223   2.208  1.00 23.84           C  
ATOM   1090  O   GLY A 144       5.976  -2.469   2.774  1.00 23.26           O  
ATOM   1091  N   ILE A 145       3.889  -3.211   2.448  1.00 23.77           N  
ATOM   1092  CA  ILE A 145       3.279  -2.161   3.214  1.00 23.56           C  
ATOM   1093  C   ILE A 145       2.427  -2.821   4.262  1.00 24.21           C  
ATOM   1094  O   ILE A 145       1.798  -3.836   3.983  1.00 25.22           O  
ATOM   1095  CB  ILE A 145       2.416  -1.268   2.281  1.00 23.74           C  
ATOM   1096  CG1 ILE A 145       3.281  -0.212   1.586  1.00 22.82           C  
ATOM   1097  CG2 ILE A 145       1.290  -0.570   3.034  1.00 23.41           C  
ATOM   1098  CD1 ILE A 145       4.275  -0.762   0.583  1.00 21.11           C  
ATOM   1099  N   VAL A 146       2.449  -2.268   5.477  1.00 24.19           N  
ATOM   1100  CA  VAL A 146       1.451  -2.574   6.505  1.00 23.72           C  
ATOM   1101  C   VAL A 146       0.541  -1.351   6.731  1.00 23.87           C  
ATOM   1102  O   VAL A 146       0.982  -0.287   7.171  1.00 22.98           O  
ATOM   1103  CB  VAL A 146       2.107  -3.101   7.827  1.00 23.97           C  
ATOM   1104  CG1 VAL A 146       3.216  -2.152   8.348  1.00 23.09           C  
ATOM   1105  CG2 VAL A 146       1.048  -3.377   8.898  1.00 23.24           C  
ATOM   1106  N   GLU A 147      -0.736  -1.485   6.393  1.00 24.28           N  
ATOM   1107  CA  GLU A 147      -1.629  -0.391   6.658  1.00 24.41           C  
ATOM   1108  C   GLU A 147      -1.943  -0.548   8.138  1.00 24.79           C  
ATOM   1109  O   GLU A 147      -2.835  -1.312   8.536  1.00 24.83           O  
ATOM   1110  CB  GLU A 147      -2.864  -0.420   5.756  1.00 24.92           C  
ATOM   1111  CG  GLU A 147      -3.684   0.834   5.895  1.00 24.82           C  
ATOM   1112  CD  GLU A 147      -5.082   0.754   5.294  1.00 26.57           C  
ATOM   1113  OE1 GLU A 147      -5.960   1.521   5.753  1.00 26.42           O  
ATOM   1114  OE2 GLU A 147      -5.295  -0.031   4.355  1.00 28.53           O1-
ATOM   1115  N   GLY A 148      -1.170   0.158   8.961  1.00 24.48           N  
ATOM   1116  CA  GLY A 148      -1.125  -0.155  10.376  1.00 24.45           C  
ATOM   1117  C   GLY A 148      -1.156   1.069  11.223  1.00 24.46           C  
ATOM   1118  O   GLY A 148      -0.698   1.056  12.354  1.00 25.54           O  
ATOM   1119  N   PHE A 149      -1.747   2.131  10.710  1.00 24.41           N  
ATOM   1120  CA  PHE A 149      -1.660   3.380  11.421  1.00 24.07           C  
ATOM   1121  C   PHE A 149      -2.947   3.705  12.134  1.00 24.95           C  
ATOM   1122  O   PHE A 149      -3.983   3.005  11.973  1.00 25.43           O  
ATOM   1123  CB  PHE A 149      -1.261   4.499  10.468  1.00 24.04           C  
ATOM   1124  CG  PHE A 149      -2.053   4.524   9.199  1.00 23.30           C  
ATOM   1125  CD1 PHE A 149      -3.315   5.124   9.159  1.00 22.91           C  
ATOM   1126  CD2 PHE A 149      -1.531   3.970   8.042  1.00 22.00           C  
ATOM   1127  CE1 PHE A 149      -4.052   5.153   7.984  1.00 23.67           C  
ATOM   1128  CE2 PHE A 149      -2.246   3.983   6.873  1.00 22.23           C  
ATOM   1129  CZ  PHE A 149      -3.515   4.568   6.842  1.00 25.90           C  
ATOM   1130  N   TYR A 150      -2.849   4.740  12.960  1.00 24.55           N  
ATOM   1131  CA  TYR A 150      -3.994   5.385  13.577  1.00 25.39           C  
ATOM   1132  C   TYR A 150      -4.512   6.485  12.644  1.00 25.48           C  
ATOM   1133  O   TYR A 150      -3.772   7.041  11.838  1.00 25.20           O  
ATOM   1134  CB  TYR A 150      -3.600   5.982  14.940  1.00 25.17           C  
ATOM   1135  CG  TYR A 150      -3.278   4.962  16.030  1.00 23.72           C  
ATOM   1136  CD1 TYR A 150      -1.964   4.592  16.292  1.00 23.38           C  
ATOM   1137  CD2 TYR A 150      -4.294   4.377  16.809  1.00 23.05           C  
ATOM   1138  CE1 TYR A 150      -1.654   3.663  17.311  1.00 24.52           C  
ATOM   1139  CE2 TYR A 150      -3.994   3.445  17.834  1.00 22.06           C  
ATOM   1140  CZ  TYR A 150      -2.677   3.104  18.083  1.00 22.85           C  
ATOM   1141  OH  TYR A 150      -2.359   2.185  19.058  1.00 22.76           O  
ATOM   1142  N   GLY A 151      -5.796   6.779  12.745  1.00 26.61           N  
ATOM   1143  CA  GLY A 151      -6.439   7.810  11.915  1.00 27.13           C  
ATOM   1144  C   GLY A 151      -7.308   7.160  10.860  1.00 28.02           C  
ATOM   1145  O   GLY A 151      -7.475   5.923  10.860  1.00 28.26           O  
ATOM   1146  N   THR A 152      -7.858   7.996   9.973  1.00 28.38           N  
ATOM   1147  CA  THR A 152      -8.742   7.564   8.890  1.00 28.74           C  
ATOM   1148  C   THR A 152      -8.038   6.559   7.989  1.00 28.93           C  
ATOM   1149  O   THR A 152      -7.029   6.902   7.339  1.00 28.52           O  
ATOM   1150  CB  THR A 152      -9.149   8.733   7.984  1.00 28.95           C  
ATOM   1151  CG2 THR A 152     -10.167   8.281   6.968  1.00 28.29           C  
ATOM   1152  OG1 THR A 152      -9.696   9.790   8.777  1.00 30.38           O  
ATOM   1153  N   PRO A 153      -8.573   5.319   7.941  1.00 28.74           N  
ATOM   1154  CA  PRO A 153      -8.083   4.272   7.071  1.00 28.60           C  
ATOM   1155  C   PRO A 153      -8.171   4.661   5.596  1.00 28.65           C  
ATOM   1156  O   PRO A 153      -9.039   5.447   5.186  1.00 29.53           O  
ATOM   1157  CB  PRO A 153      -9.039   3.111   7.354  1.00 29.18           C  
ATOM   1158  CG  PRO A 153      -9.629   3.394   8.698  1.00 28.79           C  
ATOM   1159  CD  PRO A 153      -9.740   4.874   8.725  1.00 29.45           C  
ATOM   1160  N   TRP A 154      -7.262   4.116   4.805  1.00 27.82           N  
ATOM   1161  CA  TRP A 154      -7.332   4.249   3.368  1.00 27.57           C  
ATOM   1162  C   TRP A 154      -8.710   3.816   2.876  1.00 28.08           C  
ATOM   1163  O   TRP A 154      -9.252   2.821   3.362  1.00 27.90           O  
ATOM   1164  CB  TRP A 154      -6.260   3.383   2.710  1.00 26.79           C  
ATOM   1165  CG  TRP A 154      -4.900   3.944   2.819  1.00 25.17           C  
ATOM   1166  CD1 TRP A 154      -4.545   5.191   3.287  1.00 23.64           C  
ATOM   1167  CD2 TRP A 154      -3.695   3.302   2.430  1.00 23.04           C  
ATOM   1168  CE2 TRP A 154      -2.635   4.204   2.698  1.00 23.89           C  
ATOM   1169  CE3 TRP A 154      -3.397   2.039   1.904  1.00 23.06           C  
ATOM   1170  NE1 TRP A 154      -3.184   5.344   3.236  1.00 22.18           N  
ATOM   1171  CZ2 TRP A 154      -1.286   3.887   2.421  1.00 21.43           C  
ATOM   1172  CZ3 TRP A 154      -2.071   1.711   1.649  1.00 21.68           C  
ATOM   1173  CH2 TRP A 154      -1.029   2.646   1.893  1.00 21.96           C  
ATOM   1174  N   THR A 155      -9.260   4.577   1.929  1.00 28.61           N  
ATOM   1175  CA  THR A 155     -10.519   4.236   1.287  1.00 29.69           C  
ATOM   1176  C   THR A 155     -10.342   2.975   0.448  1.00 30.76           C  
ATOM   1177  O   THR A 155      -9.223   2.579   0.093  1.00 31.18           O  
ATOM   1178  CB  THR A 155     -11.074   5.384   0.377  1.00 30.27           C  
ATOM   1179  CG2 THR A 155     -11.137   6.726   1.129  1.00 29.43           C  
ATOM   1180  OG1 THR A 155     -10.284   5.496  -0.822  1.00 29.09           O  
ATOM   1181  N   HIS A 156     -11.446   2.327   0.136  1.00 31.75           N  
ATOM   1182  CA  HIS A 156     -11.371   1.123  -0.656  1.00 32.94           C  
ATOM   1183  C   HIS A 156     -10.688   1.380  -2.010  1.00 33.43           C  
ATOM   1184  O   HIS A 156      -9.784   0.628  -2.400  1.00 33.63           O  
ATOM   1185  CB  HIS A 156     -12.765   0.523  -0.820  1.00 33.36           C  
ATOM   1186  CG  HIS A 156     -12.811  -0.640  -1.747  1.00 34.95           C  
ATOM   1187  CD2 HIS A 156     -13.337  -0.767  -2.990  1.00 35.84           C  
ATOM   1188  ND1 HIS A 156     -12.279  -1.871  -1.418  1.00 34.68           N  
ATOM   1189  CE1 HIS A 156     -12.484  -2.708  -2.422  1.00 37.13           C  
ATOM   1190  NE2 HIS A 156     -13.122  -2.063  -3.387  1.00 37.91           N  
ATOM   1191  N   GLN A 157     -11.100   2.441  -2.705  1.00 33.75           N  
ATOM   1192  CA  GLN A 157     -10.458   2.810  -3.979  1.00 34.90           C  
ATOM   1193  C   GLN A 157      -8.946   3.136  -3.842  1.00 34.04           C  
ATOM   1194  O   GLN A 157      -8.148   2.717  -4.691  1.00 34.61           O  
ATOM   1195  CB  GLN A 157     -11.228   3.938  -4.686  1.00 35.55           C  
ATOM   1196  CG  GLN A 157     -11.459   3.678  -6.189  1.00 39.49           C  
ATOM   1197  CD  GLN A 157     -12.344   2.443  -6.486  1.00 44.03           C  
ATOM   1198  NE2 GLN A 157     -11.960   1.675  -7.508  1.00 45.81           N  
ATOM   1199  OE1 GLN A 157     -13.353   2.193  -5.815  1.00 45.25           O  
ATOM   1200  N   ASP A 158      -8.563   3.859  -2.780  1.00 32.58           N  
ATOM   1201  CA  ASP A 158      -7.160   4.065  -2.428  1.00 31.80           C  
ATOM   1202  C   ASP A 158      -6.351   2.767  -2.417  1.00 31.00           C  
ATOM   1203  O   ASP A 158      -5.252   2.693  -2.964  1.00 31.46           O  
ATOM   1204  CB  ASP A 158      -7.020   4.654  -1.018  1.00 32.00           C  
ATOM   1205  CG  ASP A 158      -7.292   6.138  -0.956  1.00 33.49           C  
ATOM   1206  OD1 ASP A 158      -7.339   6.783  -2.030  1.00 36.58           O  
ATOM   1207  OD2 ASP A 158      -7.466   6.656   0.179  1.00 32.85           O1-
ATOM   1208  N   ARG A 159      -6.884   1.753  -1.761  1.00 30.04           N  
ATOM   1209  CA  ARG A 159      -6.169   0.501  -1.607  1.00 29.58           C  
ATOM   1210  C   ARG A 159      -6.007  -0.233  -2.930  1.00 29.88           C  
ATOM   1211  O   ARG A 159      -4.961  -0.827  -3.186  1.00 29.03           O  
ATOM   1212  CB  ARG A 159      -6.882  -0.377  -0.576  1.00 29.77           C  
ATOM   1213  CG  ARG A 159      -7.016   0.279   0.800  1.00 28.39           C  
ATOM   1214  CD  ARG A 159      -7.689  -0.649   1.760  1.00 27.62           C  
ATOM   1215  NE  ARG A 159      -7.654  -0.116   3.117  1.00 29.15           N  
ATOM   1216  CZ  ARG A 159      -8.699  -0.066   3.944  1.00 30.06           C  
ATOM   1217  NH1 ARG A 159      -9.900  -0.511   3.559  1.00 28.51           N1+
ATOM   1218  NH2 ARG A 159      -8.540   0.417   5.172  1.00 29.51           N  
ATOM   1219  N   LEU A 160      -7.050  -0.189  -3.761  1.00 30.72           N  
ATOM   1220  CA  LEU A 160      -7.011  -0.825  -5.079  1.00 32.05           C  
ATOM   1221  C   LEU A 160      -5.899  -0.197  -5.936  1.00 31.97           C  
ATOM   1222  O   LEU A 160      -5.163  -0.885  -6.648  1.00 32.43           O  
ATOM   1223  CB  LEU A 160      -8.384  -0.728  -5.775  1.00 32.59           C  
ATOM   1224  CG  LEU A 160      -9.506  -1.655  -5.260  1.00 32.89           C  
ATOM   1225  CD1 LEU A 160     -10.848  -1.378  -5.939  1.00 29.81           C  
ATOM   1226  CD2 LEU A 160      -9.123  -3.140  -5.424  1.00 33.23           C  
ATOM   1227  N   ASP A 161      -5.780   1.122  -5.828  1.00 31.65           N  
ATOM   1228  CA  ASP A 161      -4.735   1.873  -6.503  1.00 31.25           C  
ATOM   1229  C   ASP A 161      -3.350   1.560  -5.888  1.00 29.81           C  
ATOM   1230  O   ASP A 161      -2.379   1.371  -6.618  1.00 30.26           O  
ATOM   1231  CB  ASP A 161      -5.084   3.359  -6.466  1.00 31.58           C  
ATOM   1232  CG  ASP A 161      -4.018   4.240  -7.114  1.00 33.75           C  
ATOM   1233  OD1 ASP A 161      -4.077   4.457  -8.356  1.00 35.21           O  
ATOM   1234  OD2 ASP A 161      -3.147   4.742  -6.358  1.00 32.65           O1-
ATOM   1235  N   GLN A 162      -3.265   1.461  -4.565  1.00 27.96           N  
ATOM   1236  CA  GLN A 162      -2.017   1.048  -3.920  1.00 26.92           C  
ATOM   1237  C   GLN A 162      -1.543  -0.346  -4.349  1.00 27.38           C  
ATOM   1238  O   GLN A 162      -0.353  -0.548  -4.616  1.00 27.47           O  
ATOM   1239  CB  GLN A 162      -2.152   1.081  -2.409  1.00 25.83           C  
ATOM   1240  CG  GLN A 162      -2.200   2.467  -1.812  1.00 25.21           C  
ATOM   1241  CD  GLN A 162      -0.848   3.226  -1.875  1.00 23.10           C  
ATOM   1242  NE2 GLN A 162       0.198   2.626  -1.355  1.00 18.53           N  
ATOM   1243  OE1 GLN A 162      -0.785   4.347  -2.362  1.00 23.47           O  
ATOM   1244  N   ILE A 163      -2.470  -1.303  -4.417  1.00 27.43           N  
ATOM   1245  CA  ILE A 163      -2.138  -2.687  -4.774  1.00 27.46           C  
ATOM   1246  C   ILE A 163      -1.574  -2.764  -6.201  1.00 28.38           C  
ATOM   1247  O   ILE A 163      -0.566  -3.455  -6.435  1.00 28.12           O  
ATOM   1248  CB  ILE A 163      -3.362  -3.639  -4.593  1.00 28.21           C  
ATOM   1249  CG1 ILE A 163      -3.653  -3.862  -3.102  1.00 27.14           C  
ATOM   1250  CG2 ILE A 163      -3.148  -5.004  -5.330  1.00 28.31           C  
ATOM   1251  CD1 ILE A 163      -5.102  -4.271  -2.807  1.00 28.07           C  
ATOM   1252  N   LYS A 164      -2.214  -2.053  -7.142  1.00 29.03           N  
ATOM   1253  CA  LYS A 164      -1.684  -1.917  -8.516  1.00 30.26           C  
ATOM   1254  C   LYS A 164      -0.266  -1.380  -8.479  1.00 29.20           C  
ATOM   1255  O   LYS A 164       0.639  -1.943  -9.103  1.00 29.83           O  
ATOM   1256  CB  LYS A 164      -2.528  -0.960  -9.362  1.00 30.91           C  
ATOM   1257  CG  LYS A 164      -3.754  -1.557 -10.021  1.00 34.97           C  
ATOM   1258  CD  LYS A 164      -4.519  -0.463 -10.830  1.00 39.86           C  
ATOM   1259  CE  LYS A 164      -5.816  -1.001 -11.488  1.00 43.91           C  
ATOM   1260  NZ  LYS A 164      -5.588  -2.056 -12.547  1.00 45.54           N1+
ATOM   1261  N   PHE A 165      -0.093  -0.296  -7.722  1.00 27.72           N  
ATOM   1262  CA  PHE A 165       1.172   0.396  -7.581  1.00 26.37           C  
ATOM   1263  C   PHE A 165       2.259  -0.504  -6.994  1.00 25.81           C  
ATOM   1264  O   PHE A 165       3.431  -0.425  -7.397  1.00 25.87           O  
ATOM   1265  CB  PHE A 165       0.949   1.632  -6.696  1.00 26.26           C  
ATOM   1266  CG  PHE A 165       2.189   2.386  -6.378  1.00 24.55           C  
ATOM   1267  CD1 PHE A 165       2.861   3.084  -7.367  1.00 24.42           C  
ATOM   1268  CD2 PHE A 165       2.678   2.418  -5.074  1.00 25.18           C  
ATOM   1269  CE1 PHE A 165       4.011   3.803  -7.070  1.00 25.71           C  
ATOM   1270  CE2 PHE A 165       3.848   3.150  -4.756  1.00 24.03           C  
ATOM   1271  CZ  PHE A 165       4.500   3.840  -5.751  1.00 23.51           C  
ATOM   1272  N   TYR A 166       1.882  -1.365  -6.055  1.00 24.90           N  
ATOM   1273  CA  TYR A 166       2.842  -2.330  -5.485  1.00 25.16           C  
ATOM   1274  C   TYR A 166       3.339  -3.311  -6.542  1.00 26.49           C  
ATOM   1275  O   TYR A 166       4.524  -3.685  -6.564  1.00 26.15           O  
ATOM   1276  CB  TYR A 166       2.269  -3.079  -4.267  1.00 24.15           C  
ATOM   1277  CG  TYR A 166       1.716  -2.181  -3.171  1.00 23.19           C  
ATOM   1278  CD1 TYR A 166       2.184  -0.869  -3.004  1.00 22.82           C  
ATOM   1279  CD2 TYR A 166       0.748  -2.652  -2.289  1.00 23.52           C  
ATOM   1280  CE1 TYR A 166       1.661  -0.028  -2.015  1.00 22.48           C  
ATOM   1281  CE2 TYR A 166       0.235  -1.856  -1.271  1.00 22.45           C  
ATOM   1282  CZ  TYR A 166       0.691  -0.531  -1.145  1.00 25.09           C  
ATOM   1283  OH  TYR A 166       0.182   0.277  -0.159  1.00 22.08           O  
ATOM   1284  N   GLY A 167       2.423  -3.719  -7.425  1.00 28.07           N  
ATOM   1285  CA  GLY A 167       2.745  -4.680  -8.477  1.00 29.55           C  
ATOM   1286  C   GLY A 167       3.777  -4.101  -9.416  1.00 30.43           C  
ATOM   1287  O   GLY A 167       4.770  -4.763  -9.735  1.00 31.34           O  
ATOM   1288  N   GLU A 168       3.537  -2.860  -9.838  1.00 30.37           N  
ATOM   1289  CA  GLU A 168       4.403  -2.153 -10.781  1.00 31.45           C  
ATOM   1290  C   GLU A 168       5.805  -1.971 -10.265  1.00 30.79           C  
ATOM   1291  O   GLU A 168       6.750  -1.865 -11.055  1.00 32.18           O  
ATOM   1292  CB  GLU A 168       3.817  -0.782 -11.146  1.00 31.47           C  
ATOM   1293  CG  GLU A 168       2.504  -0.910 -11.884  1.00 35.30           C  
ATOM   1294  CD  GLU A 168       1.891   0.416 -12.275  1.00 41.04           C  
ATOM   1295  OE1 GLU A 168       1.438   0.488 -13.442  1.00 44.37           O  
ATOM   1296  OE2 GLU A 168       1.849   1.365 -11.441  1.00 40.59           O1-
ATOM   1297  N   ASN A 169       5.937  -1.929  -8.947  1.00 29.28           N  
ATOM   1298  CA  ASN A 169       7.209  -1.697  -8.307  1.00 28.26           C  
ATOM   1299  C   ASN A 169       7.738  -2.926  -7.565  1.00 28.37           C  
ATOM   1300  O   ASN A 169       8.634  -2.829  -6.725  1.00 27.69           O  
ATOM   1301  CB  ASN A 169       7.073  -0.505  -7.376  1.00 27.85           C  
ATOM   1302  CG  ASN A 169       6.814   0.794  -8.132  1.00 28.37           C  
ATOM   1303  ND2 ASN A 169       5.532   1.184  -8.232  1.00 29.46           N  
ATOM   1304  OD1 ASN A 169       7.744   1.439  -8.615  1.00 27.36           O  
ATOM   1305  N   LYS A 170       7.166  -4.088  -7.880  1.00 28.56           N  
ATOM   1306  CA  LYS A 170       7.654  -5.380  -7.385  1.00 28.23           C  
ATOM   1307  C   LYS A 170       7.547  -5.556  -5.849  1.00 28.05           C  
ATOM   1308  O   LYS A 170       8.310  -6.322  -5.222  1.00 27.70           O  
ATOM   1309  CB  LYS A 170       9.075  -5.649  -7.910  1.00 29.37           C  
ATOM   1310  CG  LYS A 170       9.233  -5.580  -9.449  1.00 28.85           C  
ATOM   1311  CD  LYS A 170      10.580  -6.128  -9.894  1.00 29.69           C  
ATOM   1312  CE  LYS A 170      10.802  -6.037 -11.399  1.00 30.82           C  
ATOM   1313  NZ  LYS A 170      11.406  -4.761 -11.860  1.00 30.51           N1+
ATOM   1314  N   LEU A 171       6.585  -4.852  -5.242  1.00 27.12           N  
ATOM   1315  CA  LEU A 171       6.258  -5.080  -3.827  1.00 26.45           C  
ATOM   1316  C   LEU A 171       5.246  -6.201  -3.758  1.00 26.42           C  
ATOM   1317  O   LEU A 171       4.268  -6.156  -4.493  1.00 27.52           O  
ATOM   1318  CB  LEU A 171       5.715  -3.807  -3.162  1.00 25.24           C  
ATOM   1319  CG  LEU A 171       6.796  -2.744  -2.967  1.00 24.70           C  
ATOM   1320  CD1 LEU A 171       6.226  -1.340  -2.701  1.00 23.36           C  
ATOM   1321  CD2 LEU A 171       7.793  -3.152  -1.883  1.00 23.32           C  
ATOM   1322  N   ASN A 172       5.486  -7.189  -2.894  1.00 26.45           N  
ATOM   1323  CA  ASN A 172       4.703  -8.448  -2.850  1.00 27.18           C  
ATOM   1324  C   ASN A 172       3.815  -8.632  -1.600  1.00 27.44           C  
ATOM   1325  O   ASN A 172       3.113  -9.633  -1.481  1.00 28.29           O  
ATOM   1326  CB  ASN A 172       5.622  -9.682  -3.023  1.00 27.06           C  
ATOM   1327  CG  ASN A 172       6.605  -9.873  -1.859  1.00 27.85           C  
ATOM   1328  ND2 ASN A 172       7.450 -10.893  -1.952  1.00 27.16           N  
ATOM   1329  OD1 ASN A 172       6.610  -9.108  -0.896  1.00 28.84           O  
ATOM   1330  N   THR A 173       3.849  -7.683  -0.668  1.00 26.55           N  
ATOM   1331  CA  THR A 173       3.163  -7.875   0.600  1.00 26.81           C  
ATOM   1332  C   THR A 173       2.351  -6.651   0.964  1.00 26.14           C  
ATOM   1333  O   THR A 173       2.872  -5.534   0.966  1.00 25.82           O  
ATOM   1334  CB  THR A 173       4.166  -8.127   1.750  1.00 27.10           C  
ATOM   1335  CG2 THR A 173       3.440  -8.296   3.063  1.00 27.48           C  
ATOM   1336  OG1 THR A 173       4.941  -9.304   1.479  1.00 28.06           O  
ATOM   1337  N   TYR A 174       1.079  -6.859   1.270  1.00 25.65           N  
ATOM   1338  CA  TYR A 174       0.261  -5.784   1.807  1.00 24.95           C  
ATOM   1339  C   TYR A 174      -0.458  -6.302   3.047  1.00 24.88           C  
ATOM   1340  O   TYR A 174      -1.241  -7.254   2.948  1.00 24.49           O  
ATOM   1341  CB  TYR A 174      -0.753  -5.293   0.763  1.00 24.98           C  
ATOM   1342  CG  TYR A 174      -1.916  -4.548   1.361  1.00 25.49           C  
ATOM   1343  CD1 TYR A 174      -1.749  -3.270   1.885  1.00 24.57           C  
ATOM   1344  CD2 TYR A 174      -3.191  -5.126   1.424  1.00 27.99           C  
ATOM   1345  CE1 TYR A 174      -2.817  -2.563   2.457  1.00 27.03           C  
ATOM   1346  CE2 TYR A 174      -4.290  -4.415   1.991  1.00 28.96           C  
ATOM   1347  CZ  TYR A 174      -4.085  -3.129   2.509  1.00 27.81           C  
ATOM   1348  OH  TYR A 174      -5.114  -2.413   3.074  1.00 25.64           O  
ATOM   1349  N   ILE A 175      -0.199  -5.670   4.204  1.00 23.91           N  
ATOM   1350  CA  ILE A 175      -0.807  -6.091   5.453  1.00 23.63           C  
ATOM   1351  C   ILE A 175      -1.983  -5.221   5.833  1.00 24.15           C  
ATOM   1352  O   ILE A 175      -1.835  -4.046   6.094  1.00 23.84           O  
ATOM   1353  CB  ILE A 175       0.219  -6.192   6.600  1.00 23.30           C  
ATOM   1354  CG1 ILE A 175       1.420  -7.042   6.142  1.00 24.07           C  
ATOM   1355  CG2 ILE A 175      -0.449  -6.780   7.844  1.00 22.22           C  
ATOM   1356  CD1 ILE A 175       2.345  -7.566   7.246  1.00 23.69           C  
ATOM   1357  N   TYR A 176      -3.174  -5.797   5.836  1.00 26.12           N  
ATOM   1358  CA  TYR A 176      -4.364  -5.092   6.296  1.00 27.06           C  
ATOM   1359  C   TYR A 176      -4.435  -5.062   7.824  1.00 27.43           C  
ATOM   1360  O   TYR A 176      -4.693  -6.084   8.431  1.00 29.17           O  
ATOM   1361  CB  TYR A 176      -5.602  -5.764   5.728  1.00 27.81           C  
ATOM   1362  CG  TYR A 176      -6.855  -5.050   6.096  1.00 29.61           C  
ATOM   1363  CD1 TYR A 176      -7.360  -4.039   5.293  1.00 30.84           C  
ATOM   1364  CD2 TYR A 176      -7.524  -5.367   7.268  1.00 31.25           C  
ATOM   1365  CE1 TYR A 176      -8.493  -3.365   5.648  1.00 32.47           C  
ATOM   1366  CE2 TYR A 176      -8.650  -4.707   7.632  1.00 31.91           C  
ATOM   1367  CZ  TYR A 176      -9.123  -3.702   6.825  1.00 33.31           C  
ATOM   1368  OH  TYR A 176     -10.240  -3.052   7.204  1.00 34.29           O  
ATOM   1369  N   ALA A 177      -4.199  -3.910   8.442  1.00 26.78           N  
ATOM   1370  CA  ALA A 177      -4.187  -3.798   9.900  1.00 26.88           C  
ATOM   1371  C   ALA A 177      -4.489  -2.392  10.419  1.00 26.75           C  
ATOM   1372  O   ALA A 177      -3.769  -1.864  11.236  1.00 26.68           O  
ATOM   1373  CB  ALA A 177      -2.867  -4.263  10.445  1.00 26.55           C  
ATOM   1374  N   PRO A 178      -5.564  -1.785   9.960  1.00 26.89           N  
ATOM   1375  CA  PRO A 178      -5.829  -0.409  10.362  1.00 26.95           C  
ATOM   1376  C   PRO A 178      -6.291  -0.328  11.807  1.00 28.27           C  
ATOM   1377  O   PRO A 178      -7.325  -0.879  12.145  1.00 28.59           O  
ATOM   1378  CB  PRO A 178      -6.980  -0.003   9.451  1.00 26.79           C  
ATOM   1379  CG  PRO A 178      -7.031  -1.065   8.391  1.00 26.82           C  
ATOM   1380  CD  PRO A 178      -6.545  -2.285   8.990  1.00 26.69           C  
ATOM   1381  N   LYS A 179      -5.532   0.361  12.647  1.00 28.77           N  
ATOM   1382  CA  LYS A 179      -5.876   0.512  14.052  1.00 29.35           C  
ATOM   1383  C   LYS A 179      -7.294   1.030  14.240  1.00 30.57           C  
ATOM   1384  O   LYS A 179      -7.942   0.743  15.265  1.00 31.28           O  
ATOM   1385  CB  LYS A 179      -4.891   1.443  14.753  1.00 28.78           C  
ATOM   1386  CG  LYS A 179      -3.525   0.856  14.955  1.00 27.27           C  
ATOM   1387  CD  LYS A 179      -3.513  -0.126  16.107  1.00 26.73           C  
ATOM   1388  CE  LYS A 179      -2.139  -0.311  16.634  1.00 24.35           C  
ATOM   1389  NZ  LYS A 179      -1.317  -0.818  15.538  1.00 26.35           N1+
ATOM   1390  N   ASP A 180      -7.790   1.763  13.250  1.00 31.16           N  
ATOM   1391  CA  ASP A 180      -9.122   2.352  13.370  1.00 32.66           C  
ATOM   1392  C   ASP A 180     -10.239   1.706  12.539  1.00 33.51           C  
ATOM   1393  O   ASP A 180     -11.325   2.301  12.388  1.00 34.12           O  
ATOM   1394  CB  ASP A 180      -9.060   3.876  13.210  1.00 32.60           C  
ATOM   1395  CG  ASP A 180      -8.482   4.559  14.449  1.00 33.78           C  
ATOM   1396  OD1 ASP A 180      -7.795   5.602  14.324  1.00 34.55           O  
ATOM   1397  OD2 ASP A 180      -8.710   4.033  15.565  1.00 36.25           O1-
ATOM   1398  N   ASP A 181      -9.983   0.500  12.020  1.00 33.49           N  
ATOM   1399  CA  ASP A 181     -11.064  -0.358  11.542  1.00 34.66           C  
ATOM   1400  C   ASP A 181     -11.566  -1.142  12.755  1.00 35.77           C  
ATOM   1401  O   ASP A 181     -10.831  -2.000  13.288  1.00 35.87           O  
ATOM   1402  CB  ASP A 181     -10.608  -1.307  10.430  1.00 34.58           C  
ATOM   1403  CG  ASP A 181     -11.596  -2.466  10.191  1.00 35.41           C  
ATOM   1404  OD1 ASP A 181     -12.723  -2.444  10.735  1.00 35.83           O  
ATOM   1405  OD2 ASP A 181     -11.251  -3.413   9.447  1.00 34.77           O1-
ATOM   1406  N   PRO A 182     -12.803  -0.832  13.217  1.00 36.41           N  
ATOM   1407  CA  PRO A 182     -13.348  -1.406  14.466  1.00 36.88           C  
ATOM   1408  C   PRO A 182     -13.308  -2.927  14.486  1.00 37.08           C  
ATOM   1409  O   PRO A 182     -13.066  -3.516  15.531  1.00 37.50           O  
ATOM   1410  CB  PRO A 182     -14.796  -0.901  14.502  1.00 37.36           C  
ATOM   1411  CG  PRO A 182     -14.806   0.319  13.633  1.00 37.30           C  
ATOM   1412  CD  PRO A 182     -13.758   0.088  12.564  1.00 36.53           C  
ATOM   1413  N   TYR A 183     -13.501  -3.551  13.332  1.00 37.18           N  
ATOM   1414  CA  TYR A 183     -13.513  -5.016  13.222  1.00 37.58           C  
ATOM   1415  C   TYR A 183     -12.118  -5.618  13.254  1.00 36.90           C  
ATOM   1416  O   TYR A 183     -11.958  -6.834  13.320  1.00 37.06           O  
ATOM   1417  CB  TYR A 183     -14.250  -5.440  11.950  1.00 37.87           C  
ATOM   1418  CG  TYR A 183     -15.625  -4.856  11.889  1.00 40.79           C  
ATOM   1419  CD1 TYR A 183     -15.874  -3.675  11.174  1.00 42.59           C  
ATOM   1420  CD2 TYR A 183     -16.681  -5.446  12.592  1.00 43.59           C  
ATOM   1421  CE1 TYR A 183     -17.151  -3.109  11.140  1.00 43.93           C  
ATOM   1422  CE2 TYR A 183     -17.965  -4.887  12.571  1.00 45.59           C  
ATOM   1423  CZ  TYR A 183     -18.190  -3.716  11.845  1.00 45.42           C  
ATOM   1424  OH  TYR A 183     -19.450  -3.172  11.826  1.00 44.90           O  
ATOM   1425  N   HIS A 184     -11.106  -4.766  13.203  1.00 36.17           N  
ATOM   1426  CA  HIS A 184      -9.735  -5.236  13.264  1.00 35.93           C  
ATOM   1427  C   HIS A 184      -9.198  -5.272  14.704  1.00 36.11           C  
ATOM   1428  O   HIS A 184      -8.298  -6.056  15.022  1.00 36.12           O  
ATOM   1429  CB  HIS A 184      -8.822  -4.378  12.369  1.00 35.07           C  
ATOM   1430  CG  HIS A 184      -7.369  -4.553  12.668  1.00 33.11           C  
ATOM   1431  CD2 HIS A 184      -6.523  -5.572  12.401  1.00 31.33           C  
ATOM   1432  ND1 HIS A 184      -6.639  -3.627  13.380  1.00 34.34           N  
ATOM   1433  CE1 HIS A 184      -5.400  -4.064  13.527  1.00 31.23           C  
ATOM   1434  NE2 HIS A 184      -5.304  -5.240  12.938  1.00 31.38           N  
ATOM   1435  N   ARG A 185      -9.748  -4.434  15.572  1.00 36.51           N  
ATOM   1436  CA  ARG A 185      -9.168  -4.260  16.887  1.00 37.18           C  
ATOM   1437  C   ARG A 185     -10.216  -3.976  17.961  1.00 38.37           C  
ATOM   1438  O   ARG A 185     -10.368  -4.766  18.880  1.00 38.93           O  
ATOM   1439  CB  ARG A 185      -8.074  -3.173  16.840  1.00 36.70           C  
ATOM   1440  CG  ARG A 185      -7.195  -3.022  18.091  1.00 36.26           C  
ATOM   1441  CD  ARG A 185      -5.961  -2.178  17.758  1.00 37.31           C  
ATOM   1442  NE  ARG A 185      -5.070  -1.928  18.901  1.00 38.41           N  
ATOM   1443  CZ  ARG A 185      -5.144  -0.867  19.716  1.00 40.16           C  
ATOM   1444  NH1 ARG A 185      -6.072   0.080  19.547  1.00 41.25           N1+
ATOM   1445  NH2 ARG A 185      -4.276  -0.742  20.711  1.00 40.62           N  
ATOM   1446  N   GLU A 186     -10.930  -2.857  17.865  1.00 39.55           N  
ATOM   1447  CA  GLU A 186     -11.894  -2.477  18.913  1.00 41.06           C  
ATOM   1448  C   GLU A 186     -12.978  -3.533  19.111  1.00 41.82           C  
ATOM   1449  O   GLU A 186     -13.367  -3.824  20.240  1.00 42.64           O  
ATOM   1450  CB  GLU A 186     -12.541  -1.130  18.597  1.00 41.24           C  
ATOM   1451  CG  GLU A 186     -13.471  -0.598  19.685  1.00 44.02           C  
ATOM   1452  CD  GLU A 186     -14.420   0.511  19.183  1.00 49.38           C  
ATOM   1453  OE1 GLU A 186     -15.151   1.098  20.027  1.00 51.52           O  
ATOM   1454  OE2 GLU A 186     -14.442   0.803  17.952  1.00 49.44           O1-
ATOM   1455  N   LYS A 187     -13.451  -4.098  18.002  1.00 41.71           N  
ATOM   1456  CA  LYS A 187     -14.530  -5.065  17.990  1.00 42.28           C  
ATOM   1457  C   LYS A 187     -14.044  -6.248  17.189  1.00 42.02           C  
ATOM   1458  O   LYS A 187     -14.746  -6.755  16.311  1.00 41.69           O  
ATOM   1459  CB  LYS A 187     -15.785  -4.462  17.356  1.00 42.91           C  
ATOM   1460  CG  LYS A 187     -16.353  -3.268  18.127  1.00 44.78           C  
ATOM   1461  CD  LYS A 187     -17.592  -2.719  17.447  1.00 49.60           C  
ATOM   1462  CE  LYS A 187     -18.036  -1.396  18.090  1.00 52.03           C  
ATOM   1463  NZ  LYS A 187     -19.410  -1.014  17.665  1.00 52.81           N1+
ATOM   1464  N   TRP A 188     -12.824  -6.678  17.520  1.00 41.59           N  
ATOM   1465  CA  TRP A 188     -12.118  -7.736  16.809  1.00 41.22           C  
ATOM   1466  C   TRP A 188     -12.883  -9.067  16.756  1.00 42.25           C  
ATOM   1467  O   TRP A 188     -12.682  -9.854  15.829  1.00 41.96           O  
ATOM   1468  CB  TRP A 188     -10.704  -7.929  17.397  1.00 40.51           C  
ATOM   1469  CG  TRP A 188     -10.689  -8.559  18.768  1.00 39.36           C  
ATOM   1470  CD1 TRP A 188     -10.614  -7.907  19.971  1.00 38.81           C  
ATOM   1471  CD2 TRP A 188     -10.775  -9.967  19.077  1.00 38.30           C  
ATOM   1472  CE2 TRP A 188     -10.744 -10.090  20.485  1.00 38.72           C  
ATOM   1473  CE3 TRP A 188     -10.903 -11.132  18.300  1.00 37.16           C  
ATOM   1474  NE1 TRP A 188     -10.646  -8.824  21.009  1.00 39.47           N  
ATOM   1475  CZ2 TRP A 188     -10.807 -11.335  21.131  1.00 40.61           C  
ATOM   1476  CZ3 TRP A 188     -10.966 -12.369  18.944  1.00 38.24           C  
ATOM   1477  CH2 TRP A 188     -10.921 -12.460  20.344  1.00 38.35           C  
ATOM   1478  N   ARG A 189     -13.740  -9.320  17.748  1.00 43.73           N  
ATOM   1479  CA  ARG A 189     -14.551 -10.560  17.801  1.00 45.11           C  
ATOM   1480  C   ARG A 189     -15.670 -10.568  16.787  1.00 46.76           C  
ATOM   1481  O   ARG A 189     -16.143 -11.634  16.406  1.00 47.94           O  
ATOM   1482  CB  ARG A 189     -15.202 -10.742  19.173  1.00 45.46           C  
ATOM   1483  CG  ARG A 189     -14.273 -11.120  20.309  1.00 44.29           C  
ATOM   1484  CD  ARG A 189     -15.001 -10.972  21.639  1.00 42.56           C  
ATOM   1485  NE  ARG A 189     -14.125 -11.168  22.794  1.00 41.78           N  
ATOM   1486  CZ  ARG A 189     -13.430 -10.204  23.394  1.00 41.61           C  
ATOM   1487  NH1 ARG A 189     -12.686 -10.505  24.440  1.00 42.88           N1+
ATOM   1488  NH2 ARG A 189     -13.476  -8.942  22.962  1.00 39.25           N  
ATOM   1489  N   GLU A 190     -16.119  -9.381  16.381  1.00 47.98           N  
ATOM   1490  CA  GLU A 190     -17.309  -9.244  15.552  1.00 49.75           C  
ATOM   1491  C   GLU A 190     -17.000  -9.400  14.069  1.00 50.07           C  
ATOM   1492  O   GLU A 190     -15.993  -8.862  13.587  1.00 49.78           O  
ATOM   1493  CB  GLU A 190     -18.000  -7.909  15.824  1.00 49.85           C  
ATOM   1494  CG  GLU A 190     -18.674  -7.877  17.172  1.00 53.04           C  
ATOM   1495  CD  GLU A 190     -18.863  -6.473  17.685  1.00 56.83           C  
ATOM   1496  OE1 GLU A 190     -19.503  -5.657  16.977  1.00 59.22           O  
ATOM   1497  OE2 GLU A 190     -18.376  -6.183  18.804  1.00 58.27           O1-
ATOM   1498  N   PRO A 191     -17.863 -10.142  13.343  1.00 51.11           N  
ATOM   1499  CA  PRO A 191     -17.680 -10.362  11.907  1.00 51.22           C  
ATOM   1500  C   PRO A 191     -17.990  -9.120  11.060  1.00 51.17           C  
ATOM   1501  O   PRO A 191     -18.773  -8.257  11.463  1.00 50.72           O  
ATOM   1502  CB  PRO A 191     -18.676 -11.489  11.599  1.00 52.03           C  
ATOM   1503  CG  PRO A 191     -19.742 -11.352  12.653  1.00 52.49           C  
ATOM   1504  CD  PRO A 191     -19.029 -10.886  13.876  1.00 51.96           C  
ATOM   1505  N   TYR A 192     -17.363  -9.044   9.890  1.00 51.64           N  
ATOM   1506  CA  TYR A 192     -17.582  -7.936   8.973  1.00 52.36           C  
ATOM   1507  C   TYR A 192     -19.011  -7.974   8.438  1.00 54.08           C  
ATOM   1508  O   TYR A 192     -19.525  -9.055   8.123  1.00 54.78           O  
ATOM   1509  CB  TYR A 192     -16.569  -7.951   7.816  1.00 51.32           C  
ATOM   1510  CG  TYR A 192     -15.215  -7.391   8.193  1.00 49.77           C  
ATOM   1511  CD1 TYR A 192     -14.968  -6.006   8.152  1.00 48.50           C  
ATOM   1512  CD2 TYR A 192     -14.181  -8.233   8.619  1.00 46.95           C  
ATOM   1513  CE1 TYR A 192     -13.709  -5.478   8.511  1.00 46.28           C  
ATOM   1514  CE2 TYR A 192     -12.926  -7.714   8.986  1.00 46.47           C  
ATOM   1515  CZ  TYR A 192     -12.700  -6.344   8.924  1.00 44.85           C  
ATOM   1516  OH  TYR A 192     -11.474  -5.847   9.292  1.00 44.98           O  
ATOM   1517  N   PRO A 193     -19.658  -6.797   8.352  1.00 55.15           N  
ATOM   1518  CA  PRO A 193     -20.936  -6.681   7.646  1.00 56.46           C  
ATOM   1519  C   PRO A 193     -20.793  -7.137   6.189  1.00 57.35           C  
ATOM   1520  O   PRO A 193     -19.731  -6.948   5.591  1.00 56.70           O  
ATOM   1521  CB  PRO A 193     -21.230  -5.182   7.704  1.00 56.44           C  
ATOM   1522  CG  PRO A 193     -20.437  -4.681   8.895  1.00 55.92           C  
ATOM   1523  CD  PRO A 193     -19.204  -5.510   8.916  1.00 54.59           C  
ATOM   1524  N   GLU A 194     -21.848  -7.738   5.637  1.00 59.05           N  
ATOM   1525  CA  GLU A 194     -21.857  -8.230   4.245  1.00 60.19           C  
ATOM   1526  C   GLU A 194     -21.187  -7.274   3.222  1.00 59.58           C  
ATOM   1527  O   GLU A 194     -20.332  -7.706   2.437  1.00 59.38           O  
ATOM   1528  CB  GLU A 194     -23.293  -8.610   3.823  1.00 61.60           C  
ATOM   1529  CG  GLU A 194     -23.522  -8.868   2.324  1.00 64.36           C  
ATOM   1530  CD  GLU A 194     -22.594  -9.937   1.750  1.00 68.44           C  
ATOM   1531  OE1 GLU A 194     -22.458 -11.028   2.367  1.00 68.92           O  
ATOM   1532  OE2 GLU A 194     -21.992  -9.672   0.678  1.00 69.43           O1-
ATOM   1533  N   SER A 195     -21.550  -5.990   3.255  1.00 59.06           N  
ATOM   1534  CA  SER A 195     -21.006  -5.008   2.302  1.00 58.47           C  
ATOM   1535  C   SER A 195     -19.479  -4.797   2.367  1.00 57.58           C  
ATOM   1536  O   SER A 195     -18.856  -4.568   1.329  1.00 57.59           O  
ATOM   1537  CB  SER A 195     -21.755  -3.672   2.375  1.00 58.59           C  
ATOM   1538  OG  SER A 195     -21.525  -3.015   3.597  1.00 57.51           O  
ATOM   1539  N   GLU A 196     -18.879  -4.861   3.557  1.00 56.59           N  
ATOM   1540  CA  GLU A 196     -17.424  -4.781   3.658  1.00 55.92           C  
ATOM   1541  C   GLU A 196     -16.803  -6.112   3.240  1.00 55.51           C  
ATOM   1542  O   GLU A 196     -15.657  -6.142   2.790  1.00 54.56           O  
ATOM   1543  CB  GLU A 196     -16.914  -4.407   5.062  1.00 55.86           C  
ATOM   1544  CG  GLU A 196     -17.871  -3.651   5.976  1.00 58.93           C  
ATOM   1545  CD  GLU A 196     -18.033  -2.149   5.668  1.00 62.45           C  
ATOM   1546  OE1 GLU A 196     -18.752  -1.482   6.459  1.00 62.88           O  
ATOM   1547  OE2 GLU A 196     -17.470  -1.637   4.656  1.00 63.14           O1-
ATOM   1548  N   MET A 197     -17.545  -7.210   3.401  1.00 55.47           N  
ATOM   1549  CA  MET A 197     -17.043  -8.520   2.981  1.00 55.63           C  
ATOM   1550  C   MET A 197     -16.799  -8.515   1.470  1.00 54.94           C  
ATOM   1551  O   MET A 197     -15.770  -8.992   1.009  1.00 54.24           O  
ATOM   1552  CB  MET A 197     -17.970  -9.689   3.409  1.00 56.57           C  
ATOM   1553  CG  MET A 197     -17.836 -10.141   4.876  1.00 58.12           C  
ATOM   1554  SD  MET A 197     -16.131 -10.490   5.470  1.00 61.55           S  
ATOM   1555  CE  MET A 197     -16.025 -12.278   5.217  1.00 62.80           C  
ATOM   1556  N   GLN A 198     -17.722  -7.921   0.717  1.00 54.83           N  
ATOM   1557  CA  GLN A 198     -17.612  -7.871  -0.740  1.00 54.84           C  
ATOM   1558  C   GLN A 198     -16.482  -6.956  -1.246  1.00 53.11           C  
ATOM   1559  O   GLN A 198     -15.802  -7.290  -2.223  1.00 53.21           O  
ATOM   1560  CB  GLN A 198     -18.961  -7.515  -1.373  1.00 56.12           C  
ATOM   1561  CG  GLN A 198     -19.392  -8.483  -2.504  1.00 60.72           C  
ATOM   1562  CD  GLN A 198     -18.646  -8.241  -3.839  1.00 65.56           C  
ATOM   1563  NE2 GLN A 198     -19.297  -7.508  -4.754  1.00 66.24           N  
ATOM   1564  OE1 GLN A 198     -17.510  -8.718  -4.046  1.00 66.29           O  
ATOM   1565  N   ARG A 199     -16.279  -5.819  -0.574  1.00 50.90           N  
ATOM   1566  CA  ARG A 199     -15.137  -4.936  -0.834  1.00 48.63           C  
ATOM   1567  C   ARG A 199     -13.813  -5.633  -0.533  1.00 46.96           C  
ATOM   1568  O   ARG A 199     -12.850  -5.474  -1.282  1.00 46.30           O  
ATOM   1569  CB  ARG A 199     -15.253  -3.637  -0.030  1.00 48.49           C  
ATOM   1570  CG  ARG A 199     -16.241  -2.646  -0.633  1.00 50.09           C  
ATOM   1571  CD  ARG A 199     -16.990  -1.879   0.443  1.00 53.97           C  
ATOM   1572  NE  ARG A 199     -16.084  -1.073   1.254  1.00 56.44           N  
ATOM   1573  CZ  ARG A 199     -15.936   0.246   1.144  1.00 57.92           C  
ATOM   1574  NH1 ARG A 199     -16.643   0.935   0.253  1.00 57.11           N1+
ATOM   1575  NH2 ARG A 199     -15.065   0.881   1.934  1.00 58.62           N  
ATOM   1576  N   MET A 200     -13.774  -6.409   0.553  1.00 45.16           N  
ATOM   1577  CA  MET A 200     -12.601  -7.218   0.895  1.00 43.66           C  
ATOM   1578  C   MET A 200     -12.249  -8.206  -0.203  1.00 43.04           C  
ATOM   1579  O   MET A 200     -11.078  -8.474  -0.445  1.00 42.54           O  
ATOM   1580  CB  MET A 200     -12.834  -8.009   2.183  1.00 44.23           C  
ATOM   1581  CG  MET A 200     -12.631  -7.243   3.459  1.00 43.84           C  
ATOM   1582  SD  MET A 200     -10.905  -7.075   3.934  1.00 43.89           S  
ATOM   1583  CE  MET A 200     -11.136  -6.179   5.469  1.00 42.96           C  
ATOM   1584  N   GLN A 201     -13.281  -8.761  -0.837  1.00 42.48           N  
ATOM   1585  CA  GLN A 201     -13.121  -9.739  -1.907  1.00 41.75           C  
ATOM   1586  C   GLN A 201     -12.394  -9.117  -3.101  1.00 41.12           C  
ATOM   1587  O   GLN A 201     -11.447  -9.710  -3.617  1.00 41.15           O  
ATOM   1588  CB  GLN A 201     -14.481 -10.337  -2.309  1.00 42.37           C  
ATOM   1589  CG  GLN A 201     -14.411 -11.422  -3.383  1.00 42.64           C  
ATOM   1590  CD  GLN A 201     -13.743 -12.690  -2.886  1.00 44.34           C  
ATOM   1591  NE2 GLN A 201     -12.446 -12.833  -3.139  1.00 43.29           N  
ATOM   1592  OE1 GLN A 201     -14.394 -13.541  -2.290  1.00 48.15           O  
ATOM   1593  N   GLU A 202     -12.814  -7.917  -3.511  1.00 40.39           N  
ATOM   1594  CA  GLU A 202     -12.118  -7.148  -4.551  1.00 39.85           C  
ATOM   1595  C   GLU A 202     -10.627  -6.904  -4.244  1.00 38.57           C  
ATOM   1596  O   GLU A 202      -9.789  -6.952  -5.147  1.00 38.76           O  
ATOM   1597  CB  GLU A 202     -12.827  -5.811  -4.816  1.00 40.41           C  
ATOM   1598  CG  GLU A 202     -14.317  -5.923  -5.078  1.00 42.78           C  
ATOM   1599  CD  GLU A 202     -14.947  -4.681  -5.725  1.00 47.97           C  
ATOM   1600  OE1 GLU A 202     -14.345  -3.570  -5.735  1.00 47.86           O  
ATOM   1601  OE2 GLU A 202     -16.083  -4.827  -6.244  1.00 50.87           O1-
ATOM   1602  N   LEU A 203     -10.299  -6.638  -2.981  1.00 37.27           N  
ATOM   1603  CA  LEU A 203      -8.905  -6.400  -2.560  1.00 35.95           C  
ATOM   1604  C   LEU A 203      -8.022  -7.640  -2.704  1.00 35.96           C  
ATOM   1605  O   LEU A 203      -6.853  -7.551  -3.128  1.00 35.39           O  
ATOM   1606  CB  LEU A 203      -8.846  -5.917  -1.104  1.00 35.20           C  
ATOM   1607  CG  LEU A 203      -9.504  -4.591  -0.668  1.00 34.57           C  
ATOM   1608  CD1 LEU A 203      -9.113  -4.260   0.771  1.00 32.05           C  
ATOM   1609  CD2 LEU A 203      -9.141  -3.438  -1.598  1.00 35.18           C  
ATOM   1610  N   ILE A 204      -8.593  -8.787  -2.330  1.00 35.83           N  
ATOM   1611  CA  ILE A 204      -7.918 -10.076  -2.406  1.00 35.93           C  
ATOM   1612  C   ILE A 204      -7.767 -10.447  -3.861  1.00 36.41           C  
ATOM   1613  O   ILE A 204      -6.734 -10.967  -4.265  1.00 36.95           O  
ATOM   1614  CB  ILE A 204      -8.725 -11.171  -1.679  1.00 36.17           C  
ATOM   1615  CG1 ILE A 204      -8.837 -10.844  -0.196  1.00 35.33           C  
ATOM   1616  CG2 ILE A 204      -8.108 -12.579  -1.902  1.00 36.38           C  
ATOM   1617  CD1 ILE A 204     -10.009 -11.518   0.455  1.00 38.10           C  
ATOM   1618  N   ASN A 205      -8.800 -10.164  -4.643  1.00 37.05           N  
ATOM   1619  CA  ASN A 205      -8.753 -10.389  -6.083  1.00 38.27           C  
ATOM   1620  C   ASN A 205      -7.688  -9.523  -6.736  1.00 37.78           C  
ATOM   1621  O   ASN A 205      -6.901 -10.012  -7.545  1.00 38.80           O  
ATOM   1622  CB  ASN A 205     -10.122 -10.149  -6.729  1.00 38.89           C  
ATOM   1623  CG  ASN A 205     -11.115 -11.284  -6.459  1.00 40.85           C  
ATOM   1624  ND2 ASN A 205     -12.358 -11.081  -6.902  1.00 40.67           N  
ATOM   1625  OD1 ASN A 205     -10.775 -12.323  -5.858  1.00 40.74           O  
ATOM   1626  N   ALA A 206      -7.649  -8.250  -6.361  1.00 36.55           N  
ATOM   1627  CA  ALA A 206      -6.673  -7.324  -6.914  1.00 36.13           C  
ATOM   1628  C   ALA A 206      -5.281  -7.710  -6.441  1.00 35.93           C  
ATOM   1629  O   ALA A 206      -4.330  -7.596  -7.205  1.00 36.29           O  
ATOM   1630  CB  ALA A 206      -7.011  -5.874  -6.551  1.00 34.87           C  
ATOM   1631  N   SER A 207      -5.167  -8.199  -5.205  1.00 35.71           N  
ATOM   1632  CA  SER A 207      -3.874  -8.649  -4.676  1.00 36.10           C  
ATOM   1633  C   SER A 207      -3.299  -9.818  -5.455  1.00 37.33           C  
ATOM   1634  O   SER A 207      -2.106  -9.816  -5.782  1.00 37.70           O  
ATOM   1635  CB  SER A 207      -3.940  -8.999  -3.187  1.00 35.37           C  
ATOM   1636  OG  SER A 207      -4.239  -7.855  -2.412  1.00 35.04           O  
ATOM   1637  N   ALA A 208      -4.134 -10.811  -5.757  1.00 38.25           N  
ATOM   1638  CA  ALA A 208      -3.684 -11.946  -6.575  1.00 39.53           C  
ATOM   1639  C   ALA A 208      -3.292 -11.529  -8.005  1.00 40.09           C  
ATOM   1640  O   ALA A 208      -2.271 -11.981  -8.536  1.00 40.69           O  
ATOM   1641  CB  ALA A 208      -4.735 -13.046  -6.587  1.00 40.00           C  
ATOM   1642  N   GLU A 209      -4.087 -10.644  -8.605  1.00 40.31           N  
ATOM   1643  CA  GLU A 209      -3.794 -10.114  -9.935  1.00 41.50           C  
ATOM   1644  C   GLU A 209      -2.423  -9.468 -10.033  1.00 40.40           C  
ATOM   1645  O   GLU A 209      -1.879  -9.388 -11.130  1.00 40.94           O  
ATOM   1646  CB  GLU A 209      -4.827  -9.060 -10.360  1.00 42.11           C  
ATOM   1647  CG  GLU A 209      -6.051  -9.599 -11.103  1.00 46.52           C  
ATOM   1648  CD  GLU A 209      -7.001  -8.487 -11.583  1.00 50.41           C  
ATOM   1649  OE1 GLU A 209      -6.992  -7.363 -11.016  1.00 51.51           O  
ATOM   1650  OE2 GLU A 209      -7.779  -8.748 -12.529  1.00 53.14           O1-
ATOM   1651  N   ASN A 210      -1.897  -8.985  -8.900  1.00 38.71           N  
ATOM   1652  CA  ASN A 210      -0.644  -8.215  -8.856  1.00 37.77           C  
ATOM   1653  C   ASN A 210       0.507  -8.893  -8.097  1.00 37.21           C  
ATOM   1654  O   ASN A 210       1.501  -8.240  -7.750  1.00 36.64           O  
ATOM   1655  CB  ASN A 210      -0.893  -6.804  -8.302  1.00 36.72           C  
ATOM   1656  CG  ASN A 210      -1.689  -5.931  -9.266  1.00 37.54           C  
ATOM   1657  ND2 ASN A 210      -2.988  -5.812  -9.025  1.00 37.46           N  
ATOM   1658  OD1 ASN A 210      -1.140  -5.380 -10.218  1.00 38.36           O  
ATOM   1659  N   LYS A 211       0.366 -10.193  -7.842  1.00 36.57           N  
ATOM   1660  CA  LYS A 211       1.401 -11.000  -7.177  1.00 36.54           C  
ATOM   1661  C   LYS A 211       1.728 -10.509  -5.768  1.00 35.61           C  
ATOM   1662  O   LYS A 211       2.828 -10.764  -5.246  1.00 35.90           O  
ATOM   1663  CB  LYS A 211       2.679 -11.103  -8.042  1.00 36.98           C  
ATOM   1664  CG  LYS A 211       2.458 -11.669  -9.449  1.00 37.91           C  
ATOM   1665  CD  LYS A 211       1.644 -12.946  -9.409  1.00 35.96           C  
ATOM   1666  CE  LYS A 211       1.908 -13.791 -10.607  1.00 38.64           C  
ATOM   1667  NZ  LYS A 211       1.064 -15.036 -10.559  1.00 37.35           N1+
ATOM   1668  N   VAL A 212       0.757  -9.814  -5.170  1.00 34.44           N  
ATOM   1669  CA  VAL A 212       0.833  -9.281  -3.814  1.00 32.77           C  
ATOM   1670  C   VAL A 212       0.151 -10.218  -2.810  1.00 32.82           C  
ATOM   1671  O   VAL A 212      -1.010 -10.602  -3.000  1.00 32.77           O  
ATOM   1672  CB  VAL A 212       0.170  -7.857  -3.742  1.00 32.41           C  
ATOM   1673  CG1 VAL A 212       0.118  -7.334  -2.306  1.00 30.41           C  
ATOM   1674  CG2 VAL A 212       0.896  -6.855  -4.653  1.00 30.61           C  
ATOM   1675  N   ASP A 213       0.874 -10.577  -1.744  1.00 32.69           N  
ATOM   1676  CA  ASP A 213       0.289 -11.302  -0.608  1.00 32.96           C  
ATOM   1677  C   ASP A 213      -0.543 -10.417   0.312  1.00 31.81           C  
ATOM   1678  O   ASP A 213      -0.001  -9.615   1.067  1.00 32.56           O  
ATOM   1679  CB  ASP A 213       1.371 -11.992   0.205  1.00 33.37           C  
ATOM   1680  CG  ASP A 213       1.928 -13.209  -0.497  1.00 36.59           C  
ATOM   1681  OD1 ASP A 213       1.124 -14.018  -1.027  1.00 38.75           O  
ATOM   1682  OD2 ASP A 213       3.175 -13.359  -0.525  1.00 39.18           O1-
ATOM   1683  N   PHE A 214      -1.860 -10.558   0.236  1.00 31.17           N  
ATOM   1684  CA  PHE A 214      -2.785  -9.877   1.142  1.00 30.11           C  
ATOM   1685  C   PHE A 214      -2.735 -10.590   2.487  1.00 29.57           C  
ATOM   1686  O   PHE A 214      -3.077 -11.782   2.590  1.00 29.56           O  
ATOM   1687  CB  PHE A 214      -4.210  -9.919   0.573  1.00 30.36           C  
ATOM   1688  CG  PHE A 214      -5.229  -9.217   1.412  1.00 29.77           C  
ATOM   1689  CD1 PHE A 214      -5.581  -7.880   1.139  1.00 30.47           C  
ATOM   1690  CD2 PHE A 214      -5.863  -9.874   2.472  1.00 28.39           C  
ATOM   1691  CE1 PHE A 214      -6.558  -7.206   1.915  1.00 27.93           C  
ATOM   1692  CE2 PHE A 214      -6.840  -9.202   3.260  1.00 27.65           C  
ATOM   1693  CZ  PHE A 214      -7.178  -7.873   2.980  1.00 27.47           C  
ATOM   1694  N   VAL A 215      -2.291  -9.865   3.505  1.00 28.45           N  
ATOM   1695  CA  VAL A 215      -2.151 -10.425   4.838  1.00 28.63           C  
ATOM   1696  C   VAL A 215      -3.246  -9.838   5.715  1.00 28.49           C  
ATOM   1697  O   VAL A 215      -3.359  -8.624   5.859  1.00 28.60           O  
ATOM   1698  CB  VAL A 215      -0.750 -10.136   5.437  1.00 28.49           C  
ATOM   1699  CG1 VAL A 215      -0.622 -10.764   6.803  1.00 27.01           C  
ATOM   1700  CG2 VAL A 215       0.352 -10.639   4.499  1.00 27.66           C  
ATOM   1701  N   PHE A 216      -4.072 -10.696   6.288  1.00 28.98           N  
ATOM   1702  CA  PHE A 216      -5.171 -10.192   7.079  1.00 28.75           C  
ATOM   1703  C   PHE A 216      -4.746 -10.119   8.519  1.00 29.15           C  
ATOM   1704  O   PHE A 216      -4.457 -11.154   9.138  1.00 29.70           O  
ATOM   1705  CB  PHE A 216      -6.425 -11.051   6.960  1.00 29.07           C  
ATOM   1706  CG  PHE A 216      -7.538 -10.564   7.814  1.00 28.65           C  
ATOM   1707  CD1 PHE A 216      -8.316  -9.491   7.407  1.00 30.20           C  
ATOM   1708  CD2 PHE A 216      -7.780 -11.135   9.054  1.00 30.36           C  
ATOM   1709  CE1 PHE A 216      -9.350  -9.005   8.217  1.00 31.89           C  
ATOM   1710  CE2 PHE A 216      -8.807 -10.661   9.876  1.00 29.46           C  
ATOM   1711  CZ  PHE A 216      -9.591  -9.607   9.464  1.00 31.43           C  
ATOM   1712  N   GLY A 217      -4.724  -8.899   9.054  1.00 28.67           N  
ATOM   1713  CA  GLY A 217      -4.291  -8.688  10.425  1.00 28.88           C  
ATOM   1714  C   GLY A 217      -5.428  -8.538  11.409  1.00 28.89           C  
ATOM   1715  O   GLY A 217      -6.495  -8.001  11.078  1.00 28.79           O  
ATOM   1716  N   ILE A 218      -5.188  -9.014  12.629  1.00 29.34           N  
ATOM   1717  CA  ILE A 218      -6.170  -8.909  13.725  1.00 29.60           C  
ATOM   1718  C   ILE A 218      -5.439  -8.514  15.004  1.00 28.99           C  
ATOM   1719  O   ILE A 218      -4.321  -8.963  15.248  1.00 29.03           O  
ATOM   1720  CB  ILE A 218      -6.963 -10.238  13.912  1.00 30.06           C  
ATOM   1721  CG1 ILE A 218      -8.036 -10.109  14.991  1.00 31.03           C  
ATOM   1722  CG2 ILE A 218      -6.040 -11.406  14.236  1.00 30.83           C  
ATOM   1723  CD1 ILE A 218      -9.431 -10.130  14.426  1.00 31.98           C  
ATOM   1724  N   SER A 219      -6.064  -7.668  15.809  1.00 28.59           N  
ATOM   1725  CA  SER A 219      -5.446  -7.214  17.039  1.00 28.34           C  
ATOM   1726  C   SER A 219      -6.396  -7.390  18.213  1.00 29.20           C  
ATOM   1727  O   SER A 219      -7.173  -6.475  18.553  1.00 29.17           O  
ATOM   1728  CB  SER A 219      -4.980  -5.747  16.926  1.00 27.93           C  
ATOM   1729  OG  SER A 219      -4.132  -5.554  15.805  1.00 25.46           O  
ATOM   1730  N   PRO A 220      -6.334  -8.563  18.853  1.00 29.79           N  
ATOM   1731  CA  PRO A 220      -7.240  -8.909  19.932  1.00 30.64           C  
ATOM   1732  C   PRO A 220      -6.761  -8.470  21.335  1.00 31.50           C  
ATOM   1733  O   PRO A 220      -7.460  -8.692  22.310  1.00 31.90           O  
ATOM   1734  CB  PRO A 220      -7.262 -10.435  19.838  1.00 31.05           C  
ATOM   1735  CG  PRO A 220      -5.854 -10.769  19.491  1.00 30.08           C  
ATOM   1736  CD  PRO A 220      -5.395  -9.663  18.565  1.00 30.05           C  
ATOM   1737  N   GLY A 221      -5.607  -7.820  21.430  1.00 31.78           N  
ATOM   1738  CA  GLY A 221      -4.895  -7.703  22.702  1.00 33.06           C  
ATOM   1739  C   GLY A 221      -5.462  -6.836  23.814  1.00 34.37           C  
ATOM   1740  O   GLY A 221      -5.083  -6.994  24.982  1.00 34.14           O  
ATOM   1741  N   ILE A 222      -6.351  -5.911  23.464  1.00 35.08           N  
ATOM   1742  CA  ILE A 222      -6.927  -5.007  24.449  1.00 35.95           C  
ATOM   1743  C   ILE A 222      -7.749  -5.750  25.489  1.00 37.28           C  
ATOM   1744  O   ILE A 222      -7.697  -5.413  26.659  1.00 37.69           O  
ATOM   1745  CB  ILE A 222      -7.790  -3.912  23.800  1.00 35.87           C  
ATOM   1746  CG1 ILE A 222      -6.929  -3.025  22.909  1.00 35.75           C  
ATOM   1747  CG2 ILE A 222      -8.470  -3.040  24.854  1.00 36.34           C  
ATOM   1748  CD1 ILE A 222      -7.651  -1.805  22.408  1.00 35.13           C  
ATOM   1749  N   ASP A 223      -8.487  -6.773  25.058  1.00 38.29           N  
ATOM   1750  CA  ASP A 223      -9.409  -7.484  25.941  1.00 39.02           C  
ATOM   1751  C   ASP A 223      -9.556  -8.990  25.716  1.00 39.23           C  
ATOM   1752  O   ASP A 223     -10.424  -9.612  26.306  1.00 40.47           O  
ATOM   1753  CB  ASP A 223     -10.781  -6.821  25.874  1.00 39.51           C  
ATOM   1754  CG  ASP A 223     -11.323  -6.765  24.477  1.00 39.57           C  
ATOM   1755  OD1 ASP A 223     -10.668  -7.263  23.564  1.00 39.92           O  
ATOM   1756  OD2 ASP A 223     -12.409  -6.219  24.288  1.00 41.63           O1-
ATOM   1757  N   ILE A 224      -8.718  -9.589  24.891  1.00 38.20           N  
ATOM   1758  CA  ILE A 224      -8.776 -11.024  24.744  1.00 38.61           C  
ATOM   1759  C   ILE A 224      -8.645 -11.726  26.110  1.00 39.52           C  
ATOM   1760  O   ILE A 224      -7.821 -11.355  26.933  1.00 39.83           O  
ATOM   1761  CB  ILE A 224      -7.721 -11.556  23.745  1.00 38.05           C  
ATOM   1762  CG1 ILE A 224      -8.025 -13.024  23.403  1.00 38.25           C  
ATOM   1763  CG2 ILE A 224      -6.308 -11.331  24.270  1.00 35.81           C  
ATOM   1764  CD1 ILE A 224      -7.221 -13.603  22.267  1.00 36.74           C  
ATOM   1765  N   ARG A 225      -9.490 -12.717  26.348  1.00 39.98           N  
ATOM   1766  CA  ARG A 225      -9.379 -13.536  27.551  1.00 40.56           C  
ATOM   1767  C   ARG A 225      -8.604 -14.794  27.205  1.00 40.24           C  
ATOM   1768  O   ARG A 225      -8.652 -15.250  26.067  1.00 39.78           O  
ATOM   1769  CB  ARG A 225     -10.758 -13.797  28.157  1.00 41.10           C  
ATOM   1770  CG  ARG A 225     -11.365 -12.505  28.766  1.00 42.13           C  
ATOM   1771  CD  ARG A 225     -12.895 -12.376  28.614  1.00 45.54           C  
ATOM   1772  NE  ARG A 225     -13.406 -12.805  27.300  1.00 47.51           N  
ATOM   1773  CZ  ARG A 225     -14.651 -13.253  27.064  1.00 48.96           C  
ATOM   1774  NH1 ARG A 225     -15.550 -13.339  28.045  1.00 48.65           N1+
ATOM   1775  NH2 ARG A 225     -15.007 -13.631  25.836  1.00 48.23           N  
ATOM   1776  N   PHE A 226      -7.845 -15.308  28.170  1.00 40.90           N  
ATOM   1777  CA  PHE A 226      -6.880 -16.371  27.909  1.00 41.23           C  
ATOM   1778  C   PHE A 226      -7.202 -17.683  28.576  1.00 42.69           C  
ATOM   1779  O   PHE A 226      -6.838 -18.732  28.063  1.00 42.70           O  
ATOM   1780  CB  PHE A 226      -5.477 -15.963  28.360  1.00 40.84           C  
ATOM   1781  CG  PHE A 226      -4.862 -14.904  27.526  1.00 38.83           C  
ATOM   1782  CD1 PHE A 226      -4.514 -15.151  26.208  1.00 37.19           C  
ATOM   1783  CD2 PHE A 226      -4.615 -13.646  28.058  1.00 38.91           C  
ATOM   1784  CE1 PHE A 226      -3.944 -14.152  25.430  1.00 35.93           C  
ATOM   1785  CE2 PHE A 226      -4.044 -12.643  27.276  1.00 36.38           C  
ATOM   1786  CZ  PHE A 226      -3.707 -12.903  25.968  1.00 34.58           C  
ATOM   1787  N   ASP A 227      -7.857 -17.625  29.727  1.00 44.52           N  
ATOM   1788  CA  ASP A 227      -8.052 -18.815  30.540  1.00 46.87           C  
ATOM   1789  C   ASP A 227      -9.479 -19.343  30.556  1.00 47.38           C  
ATOM   1790  O   ASP A 227     -10.435 -18.566  30.553  1.00 47.74           O  
ATOM   1791  CB  ASP A 227      -7.593 -18.536  31.970  1.00 47.98           C  
ATOM   1792  CG  ASP A 227      -6.100 -18.318  32.066  1.00 49.53           C  
ATOM   1793  OD1 ASP A 227      -5.354 -18.799  31.171  1.00 50.33           O  
ATOM   1794  OD2 ASP A 227      -5.674 -17.666  33.047  1.00 52.24           O1-
ATOM   1795  N   GLY A 228      -9.607 -20.665  30.588  1.00 48.05           N  
ATOM   1796  CA  GLY A 228     -10.909 -21.320  30.732  1.00 49.19           C  
ATOM   1797  C   GLY A 228     -11.818 -21.229  29.514  1.00 48.98           C  
ATOM   1798  O   GLY A 228     -11.342 -21.183  28.379  1.00 48.16           O  
ATOM   1799  N   ASP A 229     -13.127 -21.202  29.762  1.00 49.56           N  
ATOM   1800  CA  ASP A 229     -14.130 -21.182  28.697  1.00 49.92           C  
ATOM   1801  C   ASP A 229     -14.157 -19.862  27.911  1.00 48.81           C  
ATOM   1802  O   ASP A 229     -14.386 -19.856  26.697  1.00 48.07           O  
ATOM   1803  CB  ASP A 229     -15.528 -21.513  29.255  1.00 51.33           C  
ATOM   1804  CG  ASP A 229     -15.662 -22.975  29.742  1.00 53.70           C  
ATOM   1805  OD1 ASP A 229     -14.814 -23.841  29.403  1.00 55.00           O  
ATOM   1806  OD2 ASP A 229     -16.640 -23.249  30.468  1.00 55.87           O1-
ATOM   1807  N   ALA A 230     -13.923 -18.752  28.609  1.00 48.20           N  
ATOM   1808  CA  ALA A 230     -13.802 -17.447  27.975  1.00 46.71           C  
ATOM   1809  C   ALA A 230     -12.578 -17.431  27.055  1.00 45.76           C  
ATOM   1810  O   ALA A 230     -12.633 -16.886  25.969  1.00 44.80           O  
ATOM   1811  CB  ALA A 230     -13.713 -16.353  29.029  1.00 46.85           C  
ATOM   1812  N   GLY A 231     -11.480 -18.046  27.493  1.00 45.61           N  
ATOM   1813  CA  GLY A 231     -10.308 -18.241  26.645  1.00 45.09           C  
ATOM   1814  C   GLY A 231     -10.640 -19.089  25.435  1.00 45.34           C  
ATOM   1815  O   GLY A 231     -10.162 -18.828  24.331  1.00 44.35           O  
ATOM   1816  N   GLU A 232     -11.474 -20.102  25.645  1.00 46.41           N  
ATOM   1817  CA  GLU A 232     -11.939 -20.953  24.559  1.00 47.38           C  
ATOM   1818  C   GLU A 232     -12.849 -20.188  23.621  1.00 46.64           C  
ATOM   1819  O   GLU A 232     -12.700 -20.271  22.406  1.00 46.13           O  
ATOM   1820  CB  GLU A 232     -12.669 -22.182  25.097  1.00 48.28           C  
ATOM   1821  CG  GLU A 232     -11.734 -23.231  25.629  1.00 52.42           C  
ATOM   1822  CD  GLU A 232     -10.979 -23.957  24.524  1.00 56.16           C  
ATOM   1823  OE1 GLU A 232      -9.723 -23.986  24.591  1.00 56.42           O  
ATOM   1824  OE2 GLU A 232     -11.645 -24.497  23.600  1.00 56.79           O1-
ATOM   1825  N   GLU A 233     -13.797 -19.455  24.190  1.00 46.89           N  
ATOM   1826  CA  GLU A 233     -14.722 -18.681  23.390  1.00 47.28           C  
ATOM   1827  C   GLU A 233     -13.960 -17.646  22.544  1.00 45.61           C  
ATOM   1828  O   GLU A 233     -14.255 -17.476  21.365  1.00 45.72           O  
ATOM   1829  CB  GLU A 233     -15.781 -18.009  24.271  1.00 48.18           C  
ATOM   1830  CG  GLU A 233     -17.184 -18.042  23.669  1.00 52.27           C  
ATOM   1831  CD  GLU A 233     -18.006 -16.780  23.966  1.00 57.56           C  
ATOM   1832  OE1 GLU A 233     -17.554 -15.661  23.603  1.00 60.11           O  
ATOM   1833  OE2 GLU A 233     -19.109 -16.899  24.554  1.00 58.89           O1-
ATOM   1834  N   ASP A 234     -12.971 -16.986  23.142  1.00 43.97           N  
ATOM   1835  CA  ASP A 234     -12.170 -15.994  22.442  1.00 42.38           C  
ATOM   1836  C   ASP A 234     -11.259 -16.569  21.388  1.00 42.05           C  
ATOM   1837  O   ASP A 234     -11.147 -15.995  20.316  1.00 41.79           O  
ATOM   1838  CB  ASP A 234     -11.365 -15.144  23.414  1.00 41.81           C  
ATOM   1839  CG  ASP A 234     -12.155 -13.983  23.938  1.00 41.07           C  
ATOM   1840  OD1 ASP A 234     -13.334 -13.874  23.527  1.00 41.85           O  
ATOM   1841  OD2 ASP A 234     -11.605 -13.174  24.731  1.00 39.19           O1-
ATOM   1842  N   PHE A 235     -10.607 -17.693  21.667  1.00 42.54           N  
ATOM   1843  CA  PHE A 235      -9.780 -18.308  20.641  1.00 42.05           C  
ATOM   1844  C   PHE A 235     -10.624 -18.667  19.428  1.00 42.54           C  
ATOM   1845  O   PHE A 235     -10.197 -18.466  18.299  1.00 42.00           O  
ATOM   1846  CB  PHE A 235      -8.997 -19.521  21.139  1.00 42.32           C  
ATOM   1847  CG  PHE A 235      -8.070 -20.096  20.094  1.00 41.17           C  
ATOM   1848  CD1 PHE A 235      -6.868 -19.442  19.775  1.00 39.42           C  
ATOM   1849  CD2 PHE A 235      -8.424 -21.247  19.388  1.00 39.05           C  
ATOM   1850  CE1 PHE A 235      -6.017 -19.948  18.795  1.00 38.46           C  
ATOM   1851  CE2 PHE A 235      -7.591 -21.763  18.412  1.00 38.74           C  
ATOM   1852  CZ  PHE A 235      -6.382 -21.120  18.110  1.00 39.38           C  
ATOM   1853  N   ASN A 236     -11.834 -19.164  19.655  1.00 43.70           N  
ATOM   1854  CA  ASN A 236     -12.698 -19.529  18.530  1.00 44.75           C  
ATOM   1855  C   ASN A 236     -13.197 -18.360  17.693  1.00 44.32           C  
ATOM   1856  O   ASN A 236     -13.543 -18.544  16.532  1.00 44.55           O  
ATOM   1857  CB  ASN A 236     -13.826 -20.453  18.969  1.00 45.31           C  
ATOM   1858  CG  ASN A 236     -13.309 -21.830  19.342  1.00 47.88           C  
ATOM   1859  ND2 ASN A 236     -13.780 -22.357  20.471  1.00 49.42           N  
ATOM   1860  OD1 ASN A 236     -12.462 -22.403  18.635  1.00 47.94           O  
ATOM   1861  N   HIS A 237     -13.213 -17.167  18.282  1.00 43.94           N  
ATOM   1862  CA  HIS A 237     -13.497 -15.951  17.539  1.00 43.38           C  
ATOM   1863  C   HIS A 237     -12.366 -15.651  16.560  1.00 42.07           C  
ATOM   1864  O   HIS A 237     -12.617 -15.357  15.417  1.00 41.97           O  
ATOM   1865  CB  HIS A 237     -13.762 -14.772  18.476  1.00 43.50           C  
ATOM   1866  CG  HIS A 237     -15.125 -14.783  19.090  1.00 45.77           C  
ATOM   1867  CD2 HIS A 237     -15.548 -14.438  20.332  1.00 48.17           C  
ATOM   1868  ND1 HIS A 237     -16.256 -15.168  18.396  1.00 48.95           N  
ATOM   1869  CE1 HIS A 237     -17.314 -15.063  19.183  1.00 49.32           C  
ATOM   1870  NE2 HIS A 237     -16.913 -14.619  20.363  1.00 49.76           N  
ATOM   1871  N   LEU A 238     -11.122 -15.764  17.009  1.00 41.67           N  
ATOM   1872  CA  LEU A 238      -9.961 -15.639  16.124  1.00 40.78           C  
ATOM   1873  C   LEU A 238     -10.026 -16.553  14.894  1.00 40.79           C  
ATOM   1874  O   LEU A 238      -9.893 -16.071  13.764  1.00 39.88           O  
ATOM   1875  CB  LEU A 238      -8.658 -15.890  16.890  1.00 40.24           C  
ATOM   1876  CG  LEU A 238      -8.211 -14.810  17.883  1.00 40.75           C  
ATOM   1877  CD1 LEU A 238      -7.075 -15.350  18.723  1.00 40.23           C  
ATOM   1878  CD2 LEU A 238      -7.789 -13.493  17.192  1.00 38.80           C  
ATOM   1879  N   ILE A 239     -10.216 -17.858  15.133  1.00 40.99           N  
ATOM   1880  CA  ILE A 239     -10.361 -18.878  14.082  1.00 41.49           C  
ATOM   1881  C   ILE A 239     -11.531 -18.551  13.146  1.00 42.16           C  
ATOM   1882  O   ILE A 239     -11.373 -18.587  11.929  1.00 42.33           O  
ATOM   1883  CB  ILE A 239     -10.560 -20.324  14.687  1.00 42.06           C  
ATOM   1884  CG1 ILE A 239      -9.320 -20.803  15.450  1.00 41.16           C  
ATOM   1885  CG2 ILE A 239     -10.955 -21.337  13.628  1.00 41.35           C  
ATOM   1886  CD1 ILE A 239      -8.083 -21.063  14.605  1.00 39.84           C  
ATOM   1887  N   THR A 240     -12.691 -18.224  13.721  1.00 42.83           N  
ATOM   1888  CA  THR A 240     -13.881 -17.851  12.957  1.00 43.07           C  
ATOM   1889  C   THR A 240     -13.521 -16.725  12.003  1.00 42.62           C  
ATOM   1890  O   THR A 240     -13.605 -16.881  10.785  1.00 42.16           O  
ATOM   1891  CB  THR A 240     -15.035 -17.407  13.901  1.00 43.51           C  
ATOM   1892  CG2 THR A 240     -16.281 -16.972  13.114  1.00 42.73           C  
ATOM   1893  OG1 THR A 240     -15.375 -18.488  14.783  1.00 44.58           O  
ATOM   1894  N   LYS A 241     -13.082 -15.609  12.581  1.00 42.79           N  
ATOM   1895  CA  LYS A 241     -12.665 -14.421  11.832  1.00 42.77           C  
ATOM   1896  C   LYS A 241     -11.697 -14.780  10.695  1.00 42.68           C  
ATOM   1897  O   LYS A 241     -11.956 -14.461   9.537  1.00 42.52           O  
ATOM   1898  CB  LYS A 241     -12.061 -13.390  12.791  1.00 42.55           C  
ATOM   1899  CG  LYS A 241     -12.040 -11.954  12.287  1.00 42.43           C  
ATOM   1900  CD  LYS A 241     -13.440 -11.359  12.192  1.00 41.67           C  
ATOM   1901  CE  LYS A 241     -13.373  -9.848  12.189  1.00 40.07           C  
ATOM   1902  NZ  LYS A 241     -13.277  -9.288  13.549  1.00 36.24           N1+
ATOM   1903  N   ALA A 242     -10.624 -15.495  11.026  1.00 43.12           N  
ATOM   1904  CA  ALA A 242      -9.649 -15.961  10.035  1.00 43.58           C  
ATOM   1905  C   ALA A 242     -10.276 -16.806   8.923  1.00 44.76           C  
ATOM   1906  O   ALA A 242      -9.965 -16.599   7.748  1.00 44.77           O  
ATOM   1907  CB  ALA A 242      -8.542 -16.734  10.710  1.00 43.54           C  
ATOM   1908  N   GLU A 243     -11.148 -17.749   9.294  1.00 45.66           N  
ATOM   1909  CA  GLU A 243     -11.787 -18.643   8.331  1.00 46.88           C  
ATOM   1910  C   GLU A 243     -12.586 -17.859   7.290  1.00 46.25           C  
ATOM   1911  O   GLU A 243     -12.514 -18.153   6.093  1.00 46.61           O  
ATOM   1912  CB  GLU A 243     -12.680 -19.679   9.034  1.00 47.82           C  
ATOM   1913  CG  GLU A 243     -11.927 -20.899   9.551  1.00 51.84           C  
ATOM   1914  CD  GLU A 243     -12.759 -21.801  10.482  1.00 57.71           C  
ATOM   1915  OE1 GLU A 243     -13.549 -21.253  11.304  1.00 60.30           O  
ATOM   1916  OE2 GLU A 243     -12.601 -23.056  10.414  1.00 58.12           O1-
ATOM   1917  N   SER A 244     -13.315 -16.843   7.742  1.00 45.26           N  
ATOM   1918  CA  SER A 244     -14.185 -16.077   6.853  1.00 44.84           C  
ATOM   1919  C   SER A 244     -13.385 -15.317   5.790  1.00 44.09           C  
ATOM   1920  O   SER A 244     -13.909 -14.953   4.729  1.00 45.12           O  
ATOM   1921  CB  SER A 244     -15.131 -15.144   7.643  1.00 44.51           C  
ATOM   1922  OG  SER A 244     -14.558 -13.877   7.886  1.00 43.98           O  
ATOM   1923  N   LEU A 245     -12.113 -15.087   6.080  1.00 42.53           N  
ATOM   1924  CA  LEU A 245     -11.231 -14.432   5.147  1.00 40.85           C  
ATOM   1925  C   LEU A 245     -10.478 -15.412   4.304  1.00 40.74           C  
ATOM   1926  O   LEU A 245     -10.214 -15.154   3.133  1.00 40.28           O  
ATOM   1927  CB  LEU A 245     -10.281 -13.507   5.890  1.00 40.32           C  
ATOM   1928  CG  LEU A 245     -11.067 -12.203   5.974  1.00 39.01           C  
ATOM   1929  CD1 LEU A 245     -11.202 -11.749   7.396  1.00 39.90           C  
ATOM   1930  CD2 LEU A 245     -10.514 -11.129   5.049  1.00 36.05           C  
ATOM   1931  N   TYR A 246     -10.134 -16.540   4.915  1.00 41.10           N  
ATOM   1932  CA  TYR A 246      -9.528 -17.653   4.230  1.00 41.44           C  
ATOM   1933  C   TYR A 246     -10.455 -18.154   3.123  1.00 42.68           C  
ATOM   1934  O   TYR A 246      -9.991 -18.505   2.033  1.00 42.47           O  
ATOM   1935  CB  TYR A 246      -9.238 -18.782   5.219  1.00 41.35           C  
ATOM   1936  CG  TYR A 246      -8.684 -20.003   4.538  1.00 41.05           C  
ATOM   1937  CD1 TYR A 246      -7.313 -20.178   4.416  1.00 40.30           C  
ATOM   1938  CD2 TYR A 246      -9.537 -20.975   3.977  1.00 41.51           C  
ATOM   1939  CE1 TYR A 246      -6.793 -21.291   3.771  1.00 42.81           C  
ATOM   1940  CE2 TYR A 246      -9.020 -22.099   3.319  1.00 41.71           C  
ATOM   1941  CZ  TYR A 246      -7.648 -22.242   3.222  1.00 42.32           C  
ATOM   1942  OH  TYR A 246      -7.100 -23.317   2.588  1.00 43.14           O  
ATOM   1943  N   ASP A 247     -11.758 -18.180   3.420  1.00 43.78           N  
ATOM   1944  CA  ASP A 247     -12.789 -18.624   2.469  1.00 45.58           C  
ATOM   1945  C   ASP A 247     -12.938 -17.710   1.265  1.00 45.44           C  
ATOM   1946  O   ASP A 247     -13.409 -18.141   0.212  1.00 46.45           O  
ATOM   1947  CB  ASP A 247     -14.160 -18.769   3.147  1.00 46.40           C  
ATOM   1948  CG  ASP A 247     -14.192 -19.878   4.187  1.00 48.46           C  
ATOM   1949  OD1 ASP A 247     -13.276 -20.739   4.196  1.00 50.33           O  
ATOM   1950  OD2 ASP A 247     -15.139 -19.872   5.007  1.00 50.54           O1-
ATOM   1951  N   MET A 248     -12.561 -16.443   1.434  1.00 44.59           N  
ATOM   1952  CA  MET A 248     -12.539 -15.479   0.339  1.00 43.34           C  
ATOM   1953  C   MET A 248     -11.240 -15.549  -0.467  1.00 42.26           C  
ATOM   1954  O   MET A 248     -11.113 -14.860  -1.480  1.00 42.69           O  
ATOM   1955  CB  MET A 248     -12.744 -14.076   0.884  1.00 43.11           C  
ATOM   1956  CG  MET A 248     -14.129 -13.831   1.398  1.00 45.45           C  
ATOM   1957  SD  MET A 248     -14.466 -12.081   1.748  1.00 48.29           S  
ATOM   1958  CE  MET A 248     -16.181 -12.058   1.183  1.00 48.78           C  
ATOM   1959  N   GLY A 249     -10.285 -16.369  -0.027  1.00 40.54           N  
ATOM   1960  CA  GLY A 249      -9.007 -16.514  -0.722  1.00 38.95           C  
ATOM   1961  C   GLY A 249      -7.750 -16.021  -0.005  1.00 37.72           C  
ATOM   1962  O   GLY A 249      -6.650 -16.102  -0.573  1.00 37.30           O  
ATOM   1963  N   VAL A 250      -7.890 -15.511   1.229  1.00 36.43           N  
ATOM   1964  CA  VAL A 250      -6.708 -15.078   2.019  1.00 35.13           C  
ATOM   1965  C   VAL A 250      -5.841 -16.255   2.459  1.00 34.99           C  
ATOM   1966  O   VAL A 250      -6.332 -17.213   3.069  1.00 34.68           O  
ATOM   1967  CB  VAL A 250      -7.045 -14.228   3.268  1.00 34.06           C  
ATOM   1968  CG1 VAL A 250      -5.785 -13.899   4.021  1.00 32.85           C  
ATOM   1969  CG2 VAL A 250      -7.747 -12.955   2.884  1.00 33.28           C  
ATOM   1970  N   ARG A 251      -4.545 -16.155   2.162  1.00 34.44           N  
ATOM   1971  CA  ARG A 251      -3.593 -17.195   2.553  1.00 34.32           C  
ATOM   1972  C   ARG A 251      -2.460 -16.740   3.494  1.00 33.45           C  
ATOM   1973  O   ARG A 251      -1.553 -17.529   3.769  1.00 33.83           O  
ATOM   1974  CB  ARG A 251      -3.032 -17.895   1.301  1.00 35.00           C  
ATOM   1975  CG  ARG A 251      -4.070 -18.690   0.500  1.00 36.14           C  
ATOM   1976  CD  ARG A 251      -4.614 -19.861   1.317  1.00 38.11           C  
ATOM   1977  NE  ARG A 251      -5.705 -20.577   0.653  1.00 38.76           N  
ATOM   1978  CZ  ARG A 251      -6.983 -20.199   0.641  1.00 39.83           C  
ATOM   1979  NH1 ARG A 251      -7.387 -19.094   1.262  1.00 39.24           N1+
ATOM   1980  NH2 ARG A 251      -7.877 -20.941   0.002  1.00 40.27           N  
ATOM   1981  N   SER A 252      -2.522 -15.493   3.991  1.00 32.16           N  
ATOM   1982  CA  SER A 252      -1.531 -14.947   4.959  1.00 31.56           C  
ATOM   1983  C   SER A 252      -2.222 -14.257   6.135  1.00 31.09           C  
ATOM   1984  O   SER A 252      -3.168 -13.478   5.938  1.00 31.78           O  
ATOM   1985  CB  SER A 252      -0.591 -13.932   4.300  1.00 30.96           C  
ATOM   1986  OG  SER A 252       0.446 -14.548   3.574  1.00 32.24           O  
ATOM   1987  N   PHE A 253      -1.738 -14.507   7.350  1.00 30.61           N  
ATOM   1988  CA  PHE A 253      -2.382 -13.967   8.550  1.00 29.80           C  
ATOM   1989  C   PHE A 253      -1.402 -13.380   9.579  1.00 29.37           C  
ATOM   1990  O   PHE A 253      -0.244 -13.840   9.721  1.00 29.24           O  
ATOM   1991  CB  PHE A 253      -3.290 -15.022   9.206  1.00 30.23           C  
ATOM   1992  CG  PHE A 253      -4.392 -15.536   8.302  1.00 30.11           C  
ATOM   1993  CD1 PHE A 253      -4.166 -16.604   7.428  1.00 30.24           C  
ATOM   1994  CD2 PHE A 253      -5.656 -14.963   8.329  1.00 30.40           C  
ATOM   1995  CE1 PHE A 253      -5.173 -17.066   6.586  1.00 29.64           C  
ATOM   1996  CE2 PHE A 253      -6.672 -15.425   7.484  1.00 29.31           C  
ATOM   1997  CZ  PHE A 253      -6.424 -16.481   6.624  1.00 29.94           C  
ATOM   1998  N   ALA A 254      -1.882 -12.350  10.279  1.00 28.38           N  
ATOM   1999  CA  ALA A 254      -1.135 -11.702  11.362  1.00 27.52           C  
ATOM   2000  C   ALA A 254      -2.012 -11.505  12.590  1.00 27.48           C  
ATOM   2001  O   ALA A 254      -3.191 -11.121  12.499  1.00 27.46           O  
ATOM   2002  CB  ALA A 254      -0.534 -10.358  10.915  1.00 26.38           C  
ATOM   2003  N   ILE A 255      -1.420 -11.797  13.744  1.00 27.36           N  
ATOM   2004  CA  ILE A 255      -1.999 -11.439  15.024  1.00 26.73           C  
ATOM   2005  C   ILE A 255      -0.991 -10.547  15.756  1.00 26.23           C  
ATOM   2006  O   ILE A 255       0.160 -10.913  15.945  1.00 25.80           O  
ATOM   2007  CB  ILE A 255      -2.364 -12.683  15.856  1.00 26.61           C  
ATOM   2008  CG1 ILE A 255      -3.287 -13.608  15.040  1.00 26.87           C  
ATOM   2009  CG2 ILE A 255      -3.013 -12.248  17.151  1.00 26.82           C  
ATOM   2010  CD1 ILE A 255      -3.399 -15.050  15.527  1.00 25.56           C  
ATOM   2011  N   TYR A 256      -1.449  -9.376  16.168  1.00 26.27           N  
ATOM   2012  CA  TYR A 256      -0.579  -8.354  16.723  1.00 26.12           C  
ATOM   2013  C   TYR A 256      -0.877  -8.055  18.179  1.00 26.72           C  
ATOM   2014  O   TYR A 256      -2.046  -8.028  18.590  1.00 27.35           O  
ATOM   2015  CB  TYR A 256      -0.735  -7.070  15.915  1.00 25.54           C  
ATOM   2016  CG  TYR A 256      -0.113  -7.145  14.540  1.00 25.22           C  
ATOM   2017  CD1 TYR A 256      -0.759  -6.608  13.424  1.00 25.09           C  
ATOM   2018  CD2 TYR A 256       1.134  -7.728  14.360  1.00 24.63           C  
ATOM   2019  CE1 TYR A 256      -0.165  -6.664  12.145  1.00 23.48           C  
ATOM   2020  CE2 TYR A 256       1.723  -7.793  13.108  1.00 24.14           C  
ATOM   2021  CZ  TYR A 256       1.070  -7.268  12.017  1.00 24.43           C  
ATOM   2022  OH  TYR A 256       1.687  -7.338  10.794  1.00 28.12           O  
ATOM   2023  N   TRP A 257       0.180  -7.784  18.936  1.00 26.34           N  
ATOM   2024  CA  TRP A 257       0.074  -7.517  20.355  1.00 27.27           C  
ATOM   2025  C   TRP A 257       0.637  -6.150  20.763  1.00 27.92           C  
ATOM   2026  O   TRP A 257       0.970  -5.963  21.926  1.00 28.38           O  
ATOM   2027  CB  TRP A 257       0.821  -8.595  21.138  1.00 27.36           C  
ATOM   2028  CG  TRP A 257       0.375  -9.986  20.820  1.00 26.44           C  
ATOM   2029  CD1 TRP A 257       1.047 -10.912  20.069  1.00 24.04           C  
ATOM   2030  CD2 TRP A 257      -0.839 -10.608  21.245  1.00 26.36           C  
ATOM   2031  CE2 TRP A 257      -0.843 -11.922  20.710  1.00 27.54           C  
ATOM   2032  CE3 TRP A 257      -1.930 -10.186  22.020  1.00 27.42           C  
ATOM   2033  NE1 TRP A 257       0.323 -12.079  20.004  1.00 27.74           N  
ATOM   2034  CZ2 TRP A 257      -1.891 -12.819  20.928  1.00 26.95           C  
ATOM   2035  CZ3 TRP A 257      -2.992 -11.089  22.240  1.00 27.70           C  
ATOM   2036  CH2 TRP A 257      -2.957 -12.383  21.694  1.00 27.81           C  
ATOM   2037  N   ASP A 258       0.751  -5.216  19.817  1.00 28.17           N  
ATOM   2038  CA  ASP A 258       1.349  -3.907  20.091  1.00 29.04           C  
ATOM   2039  C   ASP A 258       0.370  -2.960  20.788  1.00 29.83           C  
ATOM   2040  O   ASP A 258      -0.861  -3.055  20.590  1.00 29.80           O  
ATOM   2041  CB  ASP A 258       1.900  -3.242  18.803  1.00 28.16           C  
ATOM   2042  CG  ASP A 258       0.851  -3.150  17.668  1.00 30.01           C  
ATOM   2043  OD1 ASP A 258       0.320  -4.209  17.252  1.00 31.18           O  
ATOM   2044  OD2 ASP A 258       0.570  -2.022  17.169  1.00 28.68           O1-
ATOM   2045  N   ASP A 259       0.927  -2.046  21.591  1.00 30.29           N  
ATOM   2046  CA  ASP A 259       0.193  -0.892  22.115  1.00 31.01           C  
ATOM   2047  C   ASP A 259      -0.919  -1.331  23.074  1.00 32.63           C  
ATOM   2048  O   ASP A 259      -2.007  -0.738  23.062  1.00 33.19           O  
ATOM   2049  CB  ASP A 259      -0.440  -0.067  20.972  1.00 30.44           C  
ATOM   2050  CG  ASP A 259       0.554   0.812  20.205  1.00 29.86           C  
ATOM   2051  OD1 ASP A 259       0.067   1.535  19.305  1.00 29.76           O  
ATOM   2052  OD2 ASP A 259       1.779   0.806  20.471  1.00 29.28           O1-
ATOM   2053  N   ILE A 260      -0.656  -2.371  23.875  1.00 33.52           N  
ATOM   2054  CA  ILE A 260      -1.595  -2.861  24.908  1.00 34.69           C  
ATOM   2055  C   ILE A 260      -0.972  -2.849  26.327  1.00 36.24           C  
ATOM   2056  O   ILE A 260       0.256  -2.874  26.476  1.00 35.75           O  
ATOM   2057  CB  ILE A 260      -2.152  -4.279  24.564  1.00 34.32           C  
ATOM   2058  CG1 ILE A 260      -1.022  -5.326  24.512  1.00 33.79           C  
ATOM   2059  CG2 ILE A 260      -2.941  -4.247  23.255  1.00 33.73           C  
ATOM   2060  CD1 ILE A 260      -1.482  -6.736  24.115  1.00 32.81           C  
ATOM   2061  N   GLN A 261      -1.821  -2.812  27.357  1.00 38.45           N  
ATOM   2062  CA  GLN A 261      -1.360  -2.828  28.765  1.00 40.63           C  
ATOM   2063  C   GLN A 261      -0.981  -4.214  29.268  1.00 41.33           C  
ATOM   2064  O   GLN A 261      -0.029  -4.374  30.049  1.00 41.98           O  
ATOM   2065  CB  GLN A 261      -2.389  -2.176  29.714  1.00 41.60           C  
ATOM   2066  CG  GLN A 261      -2.562  -0.655  29.500  1.00 43.77           C  
ATOM   2067  CD  GLN A 261      -1.206   0.086  29.370  1.00 47.38           C  
ATOM   2068  NE2 GLN A 261      -0.351  -0.050  30.399  1.00 47.07           N  
ATOM   2069  OE1 GLN A 261      -0.929   0.750  28.345  1.00 48.57           O  
ATOM   2070  N   ASP A 262      -1.735  -5.212  28.822  1.00 41.88           N  
ATOM   2071  CA  ASP A 262      -1.458  -6.603  29.163  1.00 42.53           C  
ATOM   2072  C   ASP A 262      -0.098  -7.054  28.618  1.00 41.47           C  
ATOM   2073  O   ASP A 262       0.185  -6.888  27.436  1.00 41.02           O  
ATOM   2074  CB  ASP A 262      -2.557  -7.496  28.598  1.00 43.23           C  
ATOM   2075  CG  ASP A 262      -2.491  -8.908  29.136  1.00 45.45           C  
ATOM   2076  OD1 ASP A 262      -2.431  -9.849  28.314  1.00 46.75           O  
ATOM   2077  OD2 ASP A 262      -2.497  -9.068  30.379  1.00 48.11           O1-
ATOM   2078  N   LYS A 263       0.740  -7.618  29.482  1.00 41.03           N  
ATOM   2079  CA  LYS A 263       2.059  -8.100  29.060  1.00 39.52           C  
ATOM   2080  C   LYS A 263       2.243  -9.546  29.512  1.00 39.22           C  
ATOM   2081  O   LYS A 263       3.185  -9.884  30.241  1.00 39.86           O  
ATOM   2082  CB  LYS A 263       3.171  -7.191  29.590  1.00 39.50           C  
ATOM   2083  CG  LYS A 263       3.036  -5.742  29.147  1.00 39.31           C  
ATOM   2084  CD  LYS A 263       4.269  -4.930  29.434  1.00 40.78           C  
ATOM   2085  CE  LYS A 263       5.452  -5.371  28.568  1.00 41.54           C  
ATOM   2086  NZ  LYS A 263       6.602  -4.413  28.678  1.00 41.10           N1+
ATOM   2087  N   SER A 264       1.317 -10.392  29.075  1.00 37.77           N  
ATOM   2088  CA  SER A 264       1.357 -11.811  29.375  1.00 36.95           C  
ATOM   2089  C   SER A 264       2.075 -12.540  28.242  1.00 35.88           C  
ATOM   2090  O   SER A 264       1.430 -13.189  27.416  1.00 36.26           O  
ATOM   2091  CB  SER A 264      -0.066 -12.355  29.544  1.00 37.12           C  
ATOM   2092  OG  SER A 264      -0.827 -11.573  30.454  1.00 37.28           O  
ATOM   2093  N   ALA A 265       3.399 -12.428  28.201  1.00 34.22           N  
ATOM   2094  CA  ALA A 265       4.209 -12.986  27.116  1.00 33.40           C  
ATOM   2095  C   ALA A 265       3.849 -14.433  26.760  1.00 34.00           C  
ATOM   2096  O   ALA A 265       3.649 -14.746  25.580  1.00 33.93           O  
ATOM   2097  CB  ALA A 265       5.680 -12.882  27.452  1.00 32.82           C  
ATOM   2098  N   ALA A 266       3.770 -15.301  27.776  1.00 34.31           N  
ATOM   2099  CA  ALA A 266       3.490 -16.735  27.594  1.00 34.70           C  
ATOM   2100  C   ALA A 266       2.137 -16.955  26.950  1.00 34.33           C  
ATOM   2101  O   ALA A 266       1.964 -17.850  26.127  1.00 34.19           O  
ATOM   2102  CB  ALA A 266       3.549 -17.484  28.939  1.00 35.25           C  
ATOM   2103  N   LYS A 267       1.171 -16.132  27.340  1.00 34.30           N  
ATOM   2104  CA  LYS A 267      -0.191 -16.294  26.849  1.00 34.22           C  
ATOM   2105  C   LYS A 267      -0.343 -15.796  25.415  1.00 33.00           C  
ATOM   2106  O   LYS A 267      -1.006 -16.442  24.610  1.00 32.59           O  
ATOM   2107  CB  LYS A 267      -1.184 -15.679  27.831  1.00 34.88           C  
ATOM   2108  CG  LYS A 267      -1.434 -16.631  29.001  1.00 37.93           C  
ATOM   2109  CD  LYS A 267      -2.228 -16.029  30.140  1.00 41.08           C  
ATOM   2110  CE  LYS A 267      -2.433 -17.104  31.225  1.00 43.67           C  
ATOM   2111  NZ  LYS A 267      -3.304 -16.576  32.300  1.00 45.92           N1+
ATOM   2112  N   HIS A 268       0.325 -14.676  25.100  1.00 32.23           N  
ATOM   2113  CA  HIS A 268       0.438 -14.166  23.722  1.00 30.67           C  
ATOM   2114  C   HIS A 268       1.072 -15.195  22.808  1.00 30.67           C  
ATOM   2115  O   HIS A 268       0.501 -15.573  21.788  1.00 29.74           O  
ATOM   2116  CB  HIS A 268       1.283 -12.904  23.678  1.00 29.69           C  
ATOM   2117  CG  HIS A 268       0.712 -11.767  24.457  1.00 28.45           C  
ATOM   2118  CD2 HIS A 268      -0.492 -11.611  25.060  1.00 27.07           C  
ATOM   2119  ND1 HIS A 268       1.418 -10.610  24.695  1.00 25.83           N  
ATOM   2120  CE1 HIS A 268       0.663  -9.786  25.404  1.00 27.52           C  
ATOM   2121  NE2 HIS A 268      -0.497 -10.372  25.639  1.00 25.54           N  
ATOM   2122  N   ALA A 269       2.261 -15.642  23.186  1.00 31.22           N  
ATOM   2123  CA  ALA A 269       2.928 -16.693  22.443  1.00 32.32           C  
ATOM   2124  C   ALA A 269       2.063 -17.944  22.280  1.00 33.06           C  
ATOM   2125  O   ALA A 269       2.093 -18.560  21.223  1.00 33.77           O  
ATOM   2126  CB  ALA A 269       4.250 -17.032  23.086  1.00 32.50           C  
ATOM   2127  N   GLN A 270       1.292 -18.312  23.305  1.00 34.30           N  
ATOM   2128  CA  GLN A 270       0.465 -19.547  23.261  1.00 36.01           C  
ATOM   2129  C   GLN A 270      -0.760 -19.455  22.351  1.00 35.69           C  
ATOM   2130  O   GLN A 270      -1.218 -20.466  21.793  1.00 36.24           O  
ATOM   2131  CB  GLN A 270       0.020 -19.977  24.663  1.00 36.99           C  
ATOM   2132  CG  GLN A 270       1.091 -20.740  25.476  1.00 40.57           C  
ATOM   2133  CD  GLN A 270       0.960 -20.550  26.988  1.00 44.62           C  
ATOM   2134  NE2 GLN A 270      -0.176 -20.018  27.452  1.00 46.11           N  
ATOM   2135  OE1 GLN A 270       1.881 -20.869  27.724  1.00 47.91           O  
ATOM   2136  N   VAL A 271      -1.320 -18.254  22.249  1.00 34.92           N  
ATOM   2137  CA  VAL A 271      -2.376 -17.988  21.295  1.00 34.26           C  
ATOM   2138  C   VAL A 271      -1.793 -18.180  19.905  1.00 33.72           C  
ATOM   2139  O   VAL A 271      -2.380 -18.879  19.074  1.00 34.32           O  
ATOM   2140  CB  VAL A 271      -2.972 -16.563  21.449  1.00 34.12           C  
ATOM   2141  CG1 VAL A 271      -3.916 -16.230  20.270  1.00 34.03           C  
ATOM   2142  CG2 VAL A 271      -3.748 -16.452  22.755  1.00 34.40           C  
ATOM   2143  N   LEU A 272      -0.625 -17.592  19.671  1.00 32.48           N  
ATOM   2144  CA  LEU A 272       0.033 -17.697  18.389  1.00 31.93           C  
ATOM   2145  C   LEU A 272       0.297 -19.150  18.049  1.00 32.86           C  
ATOM   2146  O   LEU A 272      -0.017 -19.577  16.937  1.00 32.74           O  
ATOM   2147  CB  LEU A 272       1.326 -16.882  18.348  1.00 31.02           C  
ATOM   2148  CG  LEU A 272       1.156 -15.359  18.402  1.00 30.40           C  
ATOM   2149  CD1 LEU A 272       2.510 -14.652  18.608  1.00 27.30           C  
ATOM   2150  CD2 LEU A 272       0.402 -14.805  17.180  1.00 27.91           C  
ATOM   2151  N   ASN A 273       0.839 -19.907  19.010  1.00 34.22           N  
ATOM   2152  CA  ASN A 273       1.160 -21.340  18.807  1.00 35.30           C  
ATOM   2153  C   ASN A 273      -0.054 -22.203  18.447  1.00 35.74           C  
ATOM   2154  O   ASN A 273       0.003 -23.010  17.527  1.00 35.94           O  
ATOM   2155  CB  ASN A 273       1.929 -21.922  20.007  1.00 35.89           C  
ATOM   2156  CG  ASN A 273       3.368 -21.360  20.134  1.00 36.43           C  
ATOM   2157  ND2 ASN A 273       3.950 -21.467  21.339  1.00 36.47           N  
ATOM   2158  OD1 ASN A 273       3.936 -20.838  19.168  1.00 35.10           O  
ATOM   2159  N   ARG A 274      -1.162 -21.985  19.144  1.00 36.30           N  
ATOM   2160  CA  ARG A 274      -2.386 -22.741  18.919  1.00 37.28           C  
ATOM   2161  C   ARG A 274      -2.945 -22.426  17.536  1.00 37.16           C  
ATOM   2162  O   ARG A 274      -3.374 -23.337  16.814  1.00 38.12           O  
ATOM   2163  CB  ARG A 274      -3.412 -22.406  20.006  1.00 37.52           C  
ATOM   2164  CG  ARG A 274      -3.997 -23.600  20.719  1.00 40.84           C  
ATOM   2165  CD  ARG A 274      -5.491 -23.805  20.446  1.00 43.27           C  
ATOM   2166  NE  ARG A 274      -6.307 -23.102  21.431  1.00 45.94           N  
ATOM   2167  CZ  ARG A 274      -7.500 -23.500  21.878  1.00 46.90           C  
ATOM   2168  NH1 ARG A 274      -8.066 -24.612  21.455  1.00 47.63           N1+
ATOM   2169  NH2 ARG A 274      -8.137 -22.765  22.768  1.00 48.45           N  
ATOM   2170  N   PHE A 275      -2.952 -21.143  17.170  1.00 36.51           N  
ATOM   2171  CA  PHE A 275      -3.393 -20.697  15.829  1.00 36.19           C  
ATOM   2172  C   PHE A 275      -2.496 -21.265  14.718  1.00 36.58           C  
ATOM   2173  O   PHE A 275      -2.965 -21.616  13.656  1.00 36.18           O  
ATOM   2174  CB  PHE A 275      -3.409 -19.169  15.763  1.00 35.10           C  
ATOM   2175  CG  PHE A 275      -4.025 -18.603  14.499  1.00 34.57           C  
ATOM   2176  CD1 PHE A 275      -5.374 -18.256  14.465  1.00 32.76           C  
ATOM   2177  CD2 PHE A 275      -3.246 -18.382  13.352  1.00 33.95           C  
ATOM   2178  CE1 PHE A 275      -5.951 -17.720  13.329  1.00 31.89           C  
ATOM   2179  CE2 PHE A 275      -3.826 -17.835  12.192  1.00 33.81           C  
ATOM   2180  CZ  PHE A 275      -5.193 -17.508  12.189  1.00 31.96           C  
ATOM   2181  N   ASN A 276      -1.200 -21.334  14.984  1.00 37.78           N  
ATOM   2182  CA  ASN A 276      -0.242 -21.946  14.087  1.00 39.32           C  
ATOM   2183  C   ASN A 276      -0.545 -23.440  13.870  1.00 41.27           C  
ATOM   2184  O   ASN A 276      -0.405 -23.949  12.763  1.00 42.06           O  
ATOM   2185  CB  ASN A 276       1.164 -21.774  14.666  1.00 39.16           C  
ATOM   2186  CG  ASN A 276       2.254 -22.043  13.653  1.00 39.78           C  
ATOM   2187  ND2 ASN A 276       3.394 -22.545  14.120  1.00 40.53           N  
ATOM   2188  OD1 ASN A 276       2.075 -21.804  12.463  1.00 40.52           O  
ATOM   2189  N   GLU A 277      -0.965 -24.133  14.924  1.00 42.79           N  
ATOM   2190  CA  GLU A 277      -1.208 -25.572  14.852  1.00 45.00           C  
ATOM   2191  C   GLU A 277      -2.590 -25.869  14.249  1.00 45.10           C  
ATOM   2192  O   GLU A 277      -2.714 -26.702  13.342  1.00 45.38           O  
ATOM   2193  CB  GLU A 277      -1.054 -26.201  16.250  1.00 45.97           C  
ATOM   2194  CG  GLU A 277      -0.956 -27.735  16.281  1.00 50.70           C  
ATOM   2195  CD  GLU A 277       0.462 -28.270  15.970  1.00 56.11           C  
ATOM   2196  OE1 GLU A 277       0.572 -29.502  15.725  1.00 56.80           O  
ATOM   2197  OE2 GLU A 277       1.451 -27.470  15.975  1.00 55.66           O1-
ATOM   2198  N   GLU A 278      -3.611 -25.163  14.738  1.00 44.81           N  
ATOM   2199  CA  GLU A 278      -5.004 -25.467  14.395  1.00 44.91           C  
ATOM   2200  C   GLU A 278      -5.496 -24.761  13.138  1.00 44.14           C  
ATOM   2201  O   GLU A 278      -6.529 -25.127  12.584  1.00 44.52           O  
ATOM   2202  CB  GLU A 278      -5.945 -25.164  15.575  1.00 45.07           C  
ATOM   2203  CG  GLU A 278      -5.711 -26.061  16.813  1.00 46.42           C  
ATOM   2204  CD  GLU A 278      -6.701 -25.801  17.962  1.00 47.14           C  
ATOM   2205  OE1 GLU A 278      -7.715 -25.093  17.758  1.00 48.07           O  
ATOM   2206  OE2 GLU A 278      -6.461 -26.323  19.072  1.00 46.81           O1-
ATOM   2207  N   PHE A 279      -4.766 -23.748  12.684  1.00 42.87           N  
ATOM   2208  CA  PHE A 279      -5.164 -23.034  11.482  1.00 41.65           C  
ATOM   2209  C   PHE A 279      -4.104 -23.106  10.385  1.00 41.61           C  
ATOM   2210  O   PHE A 279      -4.389 -23.544   9.291  1.00 42.05           O  
ATOM   2211  CB  PHE A 279      -5.552 -21.581  11.804  1.00 41.04           C  
ATOM   2212  CG  PHE A 279      -6.283 -20.895  10.694  1.00 40.51           C  
ATOM   2213  CD1 PHE A 279      -7.673 -20.948  10.626  1.00 40.44           C  
ATOM   2214  CD2 PHE A 279      -5.586 -20.228   9.691  1.00 38.88           C  
ATOM   2215  CE1 PHE A 279      -8.364 -20.326   9.583  1.00 40.51           C  
ATOM   2216  CE2 PHE A 279      -6.270 -19.612   8.641  1.00 39.92           C  
ATOM   2217  CZ  PHE A 279      -7.667 -19.657   8.591  1.00 39.16           C  
ATOM   2218  N   VAL A 280      -2.879 -22.689  10.675  1.00 41.63           N  
ATOM   2219  CA  VAL A 280      -1.859 -22.590   9.635  1.00 41.86           C  
ATOM   2220  C   VAL A 280      -1.489 -23.953   9.050  1.00 43.21           C  
ATOM   2221  O   VAL A 280      -1.630 -24.168   7.845  1.00 43.15           O  
ATOM   2222  CB  VAL A 280      -0.619 -21.770  10.109  1.00 41.22           C  
ATOM   2223  CG1 VAL A 280       0.471 -21.780   9.064  1.00 39.77           C  
ATOM   2224  CG2 VAL A 280      -1.037 -20.323  10.440  1.00 40.03           C  
ATOM   2225  N   LYS A 281      -1.056 -24.875   9.911  1.00 44.83           N  
ATOM   2226  CA  LYS A 281      -0.663 -26.222   9.498  1.00 46.63           C  
ATOM   2227  C   LYS A 281      -1.852 -27.037   9.029  1.00 47.09           C  
ATOM   2228  O   LYS A 281      -1.755 -27.763   8.043  1.00 48.14           O  
ATOM   2229  CB  LYS A 281       0.064 -26.966  10.627  1.00 47.66           C  
ATOM   2230  CG  LYS A 281       1.305 -26.240  11.138  1.00 49.52           C  
ATOM   2231  CD  LYS A 281       2.089 -27.067  12.148  1.00 52.70           C  
ATOM   2232  CE  LYS A 281       3.169 -26.195  12.805  1.00 53.98           C  
ATOM   2233  NZ  LYS A 281       4.054 -26.948  13.751  1.00 54.21           N1+
ATOM   2234  N   ALA A 282      -2.971 -26.912   9.736  1.00 47.04           N  
ATOM   2235  CA  ALA A 282      -4.181 -27.650   9.391  1.00 47.58           C  
ATOM   2236  C   ALA A 282      -4.711 -27.270   8.014  1.00 47.53           C  
ATOM   2237  O   ALA A 282      -5.354 -28.084   7.360  1.00 48.58           O  
ATOM   2238  CB  ALA A 282      -5.267 -27.465  10.461  1.00 47.27           C  
ATOM   2239  N   LYS A 283      -4.460 -26.040   7.568  1.00 46.88           N  
ATOM   2240  CA  LYS A 283      -4.917 -25.640   6.229  1.00 46.21           C  
ATOM   2241  C   LYS A 283      -3.939 -26.103   5.168  1.00 46.11           C  
ATOM   2242  O   LYS A 283      -4.344 -26.392   4.041  1.00 46.33           O  
ATOM   2243  CB  LYS A 283      -5.174 -24.139   6.132  1.00 45.64           C  
ATOM   2244  CG  LYS A 283      -6.398 -23.664   6.915  1.00 45.62           C  
ATOM   2245  CD  LYS A 283      -7.725 -24.253   6.417  1.00 45.84           C  
ATOM   2246  CE  LYS A 283      -8.845 -23.431   7.008  1.00 46.28           C  
ATOM   2247  NZ  LYS A 283     -10.173 -23.670   6.441  1.00 48.42           N1+
ATOM   2248  N   GLY A 284      -2.655 -26.165   5.540  1.00 45.84           N  
ATOM   2249  CA  GLY A 284      -1.584 -26.715   4.690  1.00 45.60           C  
ATOM   2250  C   GLY A 284      -1.009 -25.831   3.586  1.00 44.98           C  
ATOM   2251  O   GLY A 284       0.118 -26.057   3.145  1.00 45.38           O  
ATOM   2252  N   ASP A 285      -1.784 -24.843   3.138  1.00 43.81           N  
ATOM   2253  CA  ASP A 285      -1.404 -23.932   2.052  1.00 43.38           C  
ATOM   2254  C   ASP A 285      -1.368 -22.443   2.502  1.00 41.83           C  
ATOM   2255  O   ASP A 285      -1.444 -21.530   1.671  1.00 41.51           O  
ATOM   2256  CB  ASP A 285      -2.384 -24.084   0.885  1.00 43.86           C  
ATOM   2257  CG  ASP A 285      -3.774 -23.517   1.198  1.00 45.36           C  
ATOM   2258  OD1 ASP A 285      -4.148 -23.406   2.397  1.00 45.66           O  
ATOM   2259  OD2 ASP A 285      -4.499 -23.176   0.231  1.00 47.50           O1-
ATOM   2260  N   VAL A 286      -1.284 -22.224   3.813  1.00 40.23           N  
ATOM   2261  CA  VAL A 286      -1.238 -20.892   4.405  1.00 38.40           C  
ATOM   2262  C   VAL A 286       0.227 -20.498   4.690  1.00 37.86           C  
ATOM   2263  O   VAL A 286       1.030 -21.327   5.132  1.00 38.56           O  
ATOM   2264  CB  VAL A 286      -2.144 -20.840   5.683  1.00 38.25           C  
ATOM   2265  CG1 VAL A 286      -1.809 -19.646   6.587  1.00 37.77           C  
ATOM   2266  CG2 VAL A 286      -3.625 -20.814   5.297  1.00 36.22           C  
ATOM   2267  N   LYS A 287       0.585 -19.246   4.428  1.00 37.00           N  
ATOM   2268  CA  LYS A 287       1.966 -18.766   4.678  1.00 36.97           C  
ATOM   2269  C   LYS A 287       2.290 -18.662   6.181  1.00 35.82           C  
ATOM   2270  O   LYS A 287       1.372 -18.730   7.004  1.00 35.89           O  
ATOM   2271  CB  LYS A 287       2.205 -17.445   3.948  1.00 36.86           C  
ATOM   2272  CG  LYS A 287       1.935 -17.546   2.436  1.00 39.17           C  
ATOM   2273  CD  LYS A 287       3.190 -17.424   1.585  1.00 41.93           C  
ATOM   2274  CE  LYS A 287       3.666 -15.970   1.574  1.00 43.46           C  
ATOM   2275  NZ  LYS A 287       4.353 -15.595   0.314  1.00 45.28           N1+
ATOM   2276  N   PRO A 288       3.589 -18.545   6.558  1.00 35.11           N  
ATOM   2277  CA  PRO A 288       3.925 -18.375   7.988  1.00 34.27           C  
ATOM   2278  C   PRO A 288       3.117 -17.264   8.711  1.00 33.55           C  
ATOM   2279  O   PRO A 288       2.850 -16.212   8.129  1.00 33.09           O  
ATOM   2280  CB  PRO A 288       5.414 -18.012   7.955  1.00 34.41           C  
ATOM   2281  CG  PRO A 288       5.941 -18.681   6.700  1.00 34.77           C  
ATOM   2282  CD  PRO A 288       4.798 -18.617   5.709  1.00 35.11           C  
ATOM   2283  N   LEU A 289       2.709 -17.533   9.953  1.00 32.93           N  
ATOM   2284  CA  LEU A 289       2.038 -16.571  10.817  1.00 31.97           C  
ATOM   2285  C   LEU A 289       2.980 -15.400  11.088  1.00 31.24           C  
ATOM   2286  O   LEU A 289       4.179 -15.607  11.283  1.00 31.66           O  
ATOM   2287  CB  LEU A 289       1.718 -17.218  12.164  1.00 32.42           C  
ATOM   2288  CG  LEU A 289       0.334 -17.169  12.812  1.00 32.29           C  
ATOM   2289  CD1 LEU A 289       0.450 -17.554  14.279  1.00 31.18           C  
ATOM   2290  CD2 LEU A 289      -0.398 -15.851  12.652  1.00 29.86           C  
ATOM   2291  N   ILE A 290       2.425 -14.186  11.081  1.00 30.11           N  
ATOM   2292  CA  ILE A 290       3.144 -12.944  11.392  1.00 29.09           C  
ATOM   2293  C   ILE A 290       2.568 -12.419  12.704  1.00 28.77           C  
ATOM   2294  O   ILE A 290       1.398 -12.641  13.023  1.00 29.22           O  
ATOM   2295  CB  ILE A 290       2.988 -11.900  10.243  1.00 28.74           C  
ATOM   2296  CG1 ILE A 290       3.562 -12.454   8.935  1.00 28.65           C  
ATOM   2297  CG2 ILE A 290       3.593 -10.521  10.585  1.00 27.69           C  
ATOM   2298  CD1 ILE A 290       2.700 -12.129   7.724  1.00 27.95           C  
ATOM   2299  N   THR A 291       3.419 -11.766  13.474  1.00 28.29           N  
ATOM   2300  CA  THR A 291       3.062 -11.194  14.755  1.00 27.84           C  
ATOM   2301  C   THR A 291       4.046 -10.066  15.077  1.00 27.93           C  
ATOM   2302  O   THR A 291       5.127  -9.932  14.453  1.00 27.39           O  
ATOM   2303  CB  THR A 291       3.186 -12.264  15.889  1.00 28.48           C  
ATOM   2304  CG2 THR A 291       4.655 -12.620  16.169  1.00 26.72           C  
ATOM   2305  OG1 THR A 291       2.612 -11.765  17.102  1.00 28.63           O  
ATOM   2306  N   CYS A 292       3.694  -9.283  16.081  1.00 27.97           N  
ATOM   2307  CA  CYS A 292       4.688  -8.493  16.765  1.00 28.07           C  
ATOM   2308  C   CYS A 292       4.401  -8.652  18.246  1.00 28.59           C  
ATOM   2309  O   CYS A 292       3.214  -8.710  18.639  1.00 28.84           O  
ATOM   2310  CB  CYS A 292       4.591  -7.030  16.345  1.00 27.67           C  
ATOM   2311  SG  CYS A 292       3.136  -6.207  16.999  1.00 29.91           S  
ATOM   2312  N   PRO A 293       5.467  -8.713  19.079  1.00 28.56           N  
ATOM   2313  CA  PRO A 293       5.330  -8.817  20.536  1.00 28.70           C  
ATOM   2314  C   PRO A 293       4.895  -7.484  21.147  1.00 28.53           C  
ATOM   2315  O   PRO A 293       4.920  -6.479  20.452  1.00 29.00           O  
ATOM   2316  CB  PRO A 293       6.748  -9.167  21.005  1.00 29.53           C  
ATOM   2317  CG  PRO A 293       7.650  -9.108  19.781  1.00 28.54           C  
ATOM   2318  CD  PRO A 293       6.866  -8.497  18.669  1.00 28.37           C  
ATOM   2319  N   THR A 294       4.489  -7.452  22.416  1.00 28.46           N  
ATOM   2320  CA  THR A 294       4.076  -6.186  23.038  1.00 28.19           C  
ATOM   2321  C   THR A 294       5.306  -5.271  23.211  1.00 28.59           C  
ATOM   2322  O   THR A 294       5.200  -4.033  23.136  1.00 27.90           O  
ATOM   2323  CB  THR A 294       3.360  -6.396  24.373  1.00 28.64           C  
ATOM   2324  CG2 THR A 294       2.806  -5.089  24.898  1.00 29.07           C  
ATOM   2325  OG1 THR A 294       2.277  -7.313  24.199  1.00 29.08           O  
ATOM   2326  N   GLU A 295       6.462  -5.902  23.439  1.00 28.46           N  
ATOM   2327  CA  GLU A 295       7.757  -5.234  23.324  1.00 28.93           C  
ATOM   2328  C   GLU A 295       8.305  -5.417  21.906  1.00 28.19           C  
ATOM   2329  O   GLU A 295       8.698  -6.508  21.529  1.00 27.89           O  
ATOM   2330  CB  GLU A 295       8.749  -5.786  24.352  1.00 29.02           C  
ATOM   2331  CG  GLU A 295       8.361  -5.503  25.807  1.00 30.05           C  
ATOM   2332  CD  GLU A 295       9.290  -6.204  26.799  1.00 32.12           C  
ATOM   2333  OE1 GLU A 295      10.205  -6.941  26.358  1.00 31.92           O  
ATOM   2334  OE2 GLU A 295       9.113  -6.014  28.018  1.00 32.70           O1-
ATOM   2335  N   TYR A 296       8.330  -4.347  21.119  1.00 28.02           N  
ATOM   2336  CA  TYR A 296       8.648  -4.513  19.698  1.00 27.63           C  
ATOM   2337  C   TYR A 296       9.763  -3.629  19.204  1.00 27.49           C  
ATOM   2338  O   TYR A 296      10.080  -3.647  18.013  1.00 28.44           O  
ATOM   2339  CB  TYR A 296       7.402  -4.358  18.806  1.00 26.68           C  
ATOM   2340  CG  TYR A 296       6.679  -3.072  19.068  1.00 26.53           C  
ATOM   2341  CD1 TYR A 296       5.518  -3.046  19.832  1.00 26.15           C  
ATOM   2342  CD2 TYR A 296       7.183  -1.861  18.573  1.00 26.76           C  
ATOM   2343  CE1 TYR A 296       4.871  -1.833  20.094  1.00 28.68           C  
ATOM   2344  CE2 TYR A 296       6.549  -0.653  18.820  1.00 25.31           C  
ATOM   2345  CZ  TYR A 296       5.395  -0.633  19.575  1.00 28.50           C  
ATOM   2346  OH  TYR A 296       4.772   0.599  19.825  1.00 30.47           O  
ATOM   2347  N   ASP A 297      10.358  -2.850  20.090  1.00 27.90           N  
ATOM   2348  CA  ASP A 297      11.517  -2.027  19.720  1.00 27.98           C  
ATOM   2349  C   ASP A 297      12.626  -2.314  20.714  1.00 29.10           C  
ATOM   2350  O   ASP A 297      12.339  -2.695  21.863  1.00 29.65           O  
ATOM   2351  CB  ASP A 297      11.165  -0.543  19.709  1.00 27.25           C  
ATOM   2352  CG  ASP A 297      11.013   0.040  21.102  1.00 29.08           C  
ATOM   2353  OD1 ASP A 297      11.964   0.710  21.584  1.00 29.46           O  
ATOM   2354  OD2 ASP A 297       9.942  -0.160  21.726  1.00 31.46           O1-
ATOM   2355  N   THR A 298      13.882  -2.145  20.285  1.00 29.41           N  
ATOM   2356  CA  THR A 298      15.024  -2.567  21.093  1.00 30.11           C  
ATOM   2357  C   THR A 298      15.051  -1.928  22.470  1.00 30.94           C  
ATOM   2358  O   THR A 298      15.320  -2.615  23.463  1.00 31.85           O  
ATOM   2359  CB  THR A 298      16.361  -2.411  20.352  1.00 30.31           C  
ATOM   2360  CG2 THR A 298      17.495  -3.127  21.102  1.00 29.57           C  
ATOM   2361  OG1 THR A 298      16.230  -2.973  19.042  1.00 29.31           O  
ATOM   2362  N   GLY A 299      14.728  -0.635  22.535  1.00 31.26           N  
ATOM   2363  CA  GLY A 299      14.585   0.063  23.812  1.00 31.89           C  
ATOM   2364  C   GLY A 299      13.665  -0.658  24.796  1.00 33.19           C  
ATOM   2365  O   GLY A 299      13.959  -0.715  26.009  1.00 33.90           O  
ATOM   2366  N   ALA A 300      12.564  -1.230  24.276  1.00 33.05           N  
ATOM   2367  CA  ALA A 300      11.552  -1.930  25.104  1.00 32.91           C  
ATOM   2368  C   ALA A 300      11.862  -3.401  25.333  1.00 33.19           C  
ATOM   2369  O   ALA A 300      11.369  -3.987  26.302  1.00 34.18           O  
ATOM   2370  CB  ALA A 300      10.159  -1.796  24.500  1.00 32.14           C  
ATOM   2371  N   MET A 301      12.656  -3.997  24.447  1.00 32.82           N  
ATOM   2372  CA  MET A 301      12.920  -5.442  24.485  1.00 33.34           C  
ATOM   2373  C   MET A 301      14.150  -5.814  25.305  1.00 34.57           C  
ATOM   2374  O   MET A 301      14.225  -6.903  25.878  1.00 35.21           O  
ATOM   2375  CB  MET A 301      13.079  -5.990  23.066  1.00 32.90           C  
ATOM   2376  CG  MET A 301      11.859  -5.768  22.144  1.00 32.20           C  
ATOM   2377  SD  MET A 301      12.211  -5.750  20.355  1.00 34.22           S  
ATOM   2378  CE  MET A 301      12.749  -7.437  20.071  1.00 32.97           C  
ATOM   2379  N   VAL A 302      15.123  -4.909  25.345  1.00 35.43           N  
ATOM   2380  CA  VAL A 302      16.442  -5.221  25.877  1.00 36.72           C  
ATOM   2381  C   VAL A 302      16.818  -4.213  26.942  1.00 38.46           C  
ATOM   2382  O   VAL A 302      16.625  -2.998  26.764  1.00 38.19           O  
ATOM   2383  CB  VAL A 302      17.505  -5.224  24.748  1.00 36.44           C  
ATOM   2384  CG1 VAL A 302      18.930  -5.394  25.297  1.00 35.98           C  
ATOM   2385  CG2 VAL A 302      17.193  -6.304  23.733  1.00 35.87           C  
ATOM   2386  N   SER A 303      17.332  -4.725  28.056  1.00 40.22           N  
ATOM   2387  CA  SER A 303      17.935  -3.884  29.067  1.00 42.17           C  
ATOM   2388  C   SER A 303      19.320  -4.419  29.313  1.00 43.87           C  
ATOM   2389  O   SER A 303      19.476  -5.599  29.639  1.00 44.81           O  
ATOM   2390  CB  SER A 303      17.135  -3.934  30.368  1.00 42.64           C  
ATOM   2391  OG  SER A 303      17.953  -3.567  31.464  1.00 43.39           O  
ATOM   2392  N   ASN A 304      20.326  -3.558  29.151  1.00 45.01           N  
ATOM   2393  CA  ASN A 304      21.727  -3.937  29.403  1.00 46.31           C  
ATOM   2394  C   ASN A 304      22.191  -5.171  28.605  1.00 45.93           C  
ATOM   2395  O   ASN A 304      22.716  -6.144  29.180  1.00 46.76           O  
ATOM   2396  CB  ASN A 304      21.947  -4.152  30.906  1.00 47.75           C  
ATOM   2397  CG  ASN A 304      23.073  -3.299  31.457  1.00 51.25           C  
ATOM   2398  ND2 ASN A 304      23.918  -3.919  32.299  1.00 54.16           N  
ATOM   2399  OD1 ASN A 304      23.189  -2.088  31.141  1.00 52.91           O  
ATOM   2400  N   GLY A 305      21.964  -5.132  27.288  1.00 44.47           N  
ATOM   2401  CA  GLY A 305      22.343  -6.230  26.386  1.00 43.58           C  
ATOM   2402  C   GLY A 305      21.619  -7.557  26.597  1.00 42.91           C  
ATOM   2403  O   GLY A 305      21.824  -8.507  25.834  1.00 43.50           O  
ATOM   2404  N   GLN A 306      20.783  -7.624  27.632  1.00 41.94           N  
ATOM   2405  CA  GLN A 306      19.977  -8.806  27.927  1.00 41.18           C  
ATOM   2406  C   GLN A 306      18.493  -8.544  27.678  1.00 39.05           C  
ATOM   2407  O   GLN A 306      17.997  -7.482  28.032  1.00 38.69           O  
ATOM   2408  CB  GLN A 306      20.195  -9.250  29.383  1.00 42.19           C  
ATOM   2409  CG  GLN A 306      21.480 -10.071  29.616  1.00 44.41           C  
ATOM   2410  CD  GLN A 306      21.667 -11.171  28.579  1.00 46.31           C  
ATOM   2411  NE2 GLN A 306      20.865 -12.236  28.668  1.00 46.49           N  
ATOM   2412  OE1 GLN A 306      22.506 -11.048  27.693  1.00 48.32           O  
ATOM   2413  N   PRO A 307      17.778  -9.514  27.076  1.00 37.93           N  
ATOM   2414  CA  PRO A 307      16.330  -9.358  26.885  1.00 36.63           C  
ATOM   2415  C   PRO A 307      15.582  -9.196  28.195  1.00 36.53           C  
ATOM   2416  O   PRO A 307      15.830  -9.920  29.152  1.00 37.54           O  
ATOM   2417  CB  PRO A 307      15.909 -10.671  26.216  1.00 36.00           C  
ATOM   2418  CG  PRO A 307      17.027 -11.615  26.465  1.00 38.08           C  
ATOM   2419  CD  PRO A 307      18.268 -10.771  26.494  1.00 37.89           C  
ATOM   2420  N   ARG A 308      14.665  -8.246  28.236  1.00 35.90           N  
ATOM   2421  CA  ARG A 308      13.781  -8.114  29.388  1.00 35.98           C  
ATOM   2422  C   ARG A 308      12.830  -9.308  29.529  1.00 35.46           C  
ATOM   2423  O   ARG A 308      12.705 -10.139  28.625  1.00 35.43           O  
ATOM   2424  CB  ARG A 308      12.978  -6.820  29.310  1.00 35.63           C  
ATOM   2425  CG  ARG A 308      13.814  -5.579  29.215  1.00 36.08           C  
ATOM   2426  CD  ARG A 308      12.934  -4.356  29.259  1.00 36.52           C  
ATOM   2427  NE  ARG A 308      13.583  -3.189  28.660  1.00 39.21           N  
ATOM   2428  CZ  ARG A 308      14.084  -2.151  29.343  1.00 41.46           C  
ATOM   2429  NH1 ARG A 308      14.040  -2.119  30.677  1.00 42.79           N1+
ATOM   2430  NH2 ARG A 308      14.634  -1.133  28.687  1.00 40.30           N  
ATOM   2431  N   ALA A 309      12.157  -9.374  30.672  1.00 34.88           N  
ATOM   2432  CA  ALA A 309      11.333 -10.515  31.016  1.00 34.38           C  
ATOM   2433  C   ALA A 309      10.297 -10.879  29.939  1.00 33.48           C  
ATOM   2434  O   ALA A 309      10.244 -12.031  29.506  1.00 33.54           O  
ATOM   2435  CB  ALA A 309      10.673 -10.297  32.373  1.00 35.08           C  
ATOM   2436  N   TYR A 310       9.481  -9.917  29.499  1.00 32.59           N  
ATOM   2437  CA  TYR A 310       8.479 -10.218  28.456  1.00 31.28           C  
ATOM   2438  C   TYR A 310       9.105 -10.835  27.191  1.00 30.81           C  
ATOM   2439  O   TYR A 310       8.697 -11.915  26.755  1.00 30.45           O  
ATOM   2440  CB  TYR A 310       7.657  -8.984  28.086  1.00 30.73           C  
ATOM   2441  CG  TYR A 310       6.625  -9.228  26.979  1.00 29.82           C  
ATOM   2442  CD1 TYR A 310       5.272  -9.418  27.281  1.00 28.76           C  
ATOM   2443  CD2 TYR A 310       7.010  -9.265  25.633  1.00 26.59           C  
ATOM   2444  CE1 TYR A 310       4.323  -9.632  26.249  1.00 27.98           C  
ATOM   2445  CE2 TYR A 310       6.087  -9.500  24.624  1.00 28.43           C  
ATOM   2446  CZ  TYR A 310       4.746  -9.678  24.931  1.00 26.71           C  
ATOM   2447  OH  TYR A 310       3.851  -9.894  23.907  1.00 25.88           O  
ATOM   2448  N   THR A 311      10.068 -10.121  26.606  1.00 29.78           N  
ATOM   2449  CA  THR A 311      10.785 -10.571  25.426  1.00 29.72           C  
ATOM   2450  C   THR A 311      11.407 -11.954  25.622  1.00 31.11           C  
ATOM   2451  O   THR A 311      11.290 -12.811  24.726  1.00 31.16           O  
ATOM   2452  CB  THR A 311      11.867  -9.520  25.002  1.00 29.34           C  
ATOM   2453  CG2 THR A 311      12.801 -10.045  23.899  1.00 28.86           C  
ATOM   2454  OG1 THR A 311      11.205  -8.350  24.517  1.00 28.60           O  
ATOM   2455  N   ARG A 312      12.063 -12.168  26.777  1.00 32.24           N  
ATOM   2456  CA  ARG A 312      12.707 -13.454  27.088  1.00 33.38           C  
ATOM   2457  C   ARG A 312      11.711 -14.590  27.022  1.00 33.46           C  
ATOM   2458  O   ARG A 312      11.978 -15.621  26.395  1.00 33.98           O  
ATOM   2459  CB  ARG A 312      13.379 -13.446  28.464  1.00 34.64           C  
ATOM   2460  CG  ARG A 312      14.051 -14.807  28.825  1.00 38.28           C  
ATOM   2461  CD  ARG A 312      14.760 -14.829  30.181  1.00 43.60           C  
ATOM   2462  NE  ARG A 312      15.597 -13.635  30.388  1.00 51.74           N  
ATOM   2463  CZ  ARG A 312      16.798 -13.407  29.823  1.00 54.10           C  
ATOM   2464  NH1 ARG A 312      17.358 -14.307  28.992  1.00 54.71           N1+
ATOM   2465  NH2 ARG A 312      17.448 -12.268  30.095  1.00 52.77           N  
ATOM   2466  N   ILE A 313      10.553 -14.388  27.642  1.00 33.34           N  
ATOM   2467  CA  ILE A 313       9.521 -15.424  27.669  1.00 33.99           C  
ATOM   2468  C   ILE A 313       8.871 -15.608  26.317  1.00 33.83           C  
ATOM   2469  O   ILE A 313       8.576 -16.744  25.912  1.00 34.71           O  
ATOM   2470  CB  ILE A 313       8.462 -15.171  28.758  1.00 34.10           C  
ATOM   2471  CG1 ILE A 313       9.102 -15.323  30.148  1.00 35.74           C  
ATOM   2472  CG2 ILE A 313       7.301 -16.164  28.617  1.00 34.22           C  
ATOM   2473  CD1 ILE A 313       8.540 -14.385  31.203  1.00 35.33           C  
ATOM   2474  N   PHE A 314       8.652 -14.494  25.618  1.00 33.15           N  
ATOM   2475  CA  PHE A 314       8.039 -14.525  24.297  1.00 32.76           C  
ATOM   2476  C   PHE A 314       8.936 -15.297  23.339  1.00 33.39           C  
ATOM   2477  O   PHE A 314       8.515 -16.278  22.731  1.00 33.95           O  
ATOM   2478  CB  PHE A 314       7.795 -13.098  23.791  1.00 31.11           C  
ATOM   2479  CG  PHE A 314       6.810 -13.016  22.684  1.00 29.60           C  
ATOM   2480  CD1 PHE A 314       5.446 -13.013  22.952  1.00 29.56           C  
ATOM   2481  CD2 PHE A 314       7.229 -12.937  21.360  1.00 28.92           C  
ATOM   2482  CE1 PHE A 314       4.505 -12.928  21.909  1.00 29.26           C  
ATOM   2483  CE2 PHE A 314       6.292 -12.861  20.308  1.00 28.29           C  
ATOM   2484  CZ  PHE A 314       4.934 -12.854  20.583  1.00 27.24           C  
ATOM   2485  N   ALA A 315      10.185 -14.857  23.247  1.00 34.41           N  
ATOM   2486  CA  ALA A 315      11.217 -15.508  22.434  1.00 35.56           C  
ATOM   2487  C   ALA A 315      11.305 -17.005  22.666  1.00 37.08           C  
ATOM   2488  O   ALA A 315      11.424 -17.763  21.702  1.00 37.70           O  
ATOM   2489  CB  ALA A 315      12.594 -14.848  22.675  1.00 35.14           C  
ATOM   2490  N   GLU A 316      11.257 -17.440  23.927  1.00 38.76           N  
ATOM   2491  CA  GLU A 316      11.396 -18.879  24.205  1.00 41.25           C  
ATOM   2492  C   GLU A 316      10.114 -19.713  23.999  1.00 40.94           C  
ATOM   2493  O   GLU A 316      10.188 -20.926  23.836  1.00 41.79           O  
ATOM   2494  CB  GLU A 316      12.084 -19.147  25.562  1.00 42.73           C  
ATOM   2495  CG  GLU A 316      11.232 -18.969  26.817  1.00 47.71           C  
ATOM   2496  CD  GLU A 316      10.715 -20.302  27.389  1.00 56.20           C  
ATOM   2497  OE1 GLU A 316      11.487 -21.302  27.452  1.00 58.56           O  
ATOM   2498  OE2 GLU A 316       9.522 -20.348  27.789  1.00 59.69           O1-
ATOM   2499  N   THR A 317       8.956 -19.053  23.965  1.00 40.23           N  
ATOM   2500  CA  THR A 317       7.666 -19.730  23.792  1.00 39.79           C  
ATOM   2501  C   THR A 317       7.194 -19.801  22.327  1.00 38.95           C  
ATOM   2502  O   THR A 317       6.709 -20.842  21.891  1.00 38.75           O  
ATOM   2503  CB  THR A 317       6.565 -19.058  24.668  1.00 39.67           C  
ATOM   2504  CG2 THR A 317       5.253 -19.805  24.596  1.00 40.11           C  
ATOM   2505  OG1 THR A 317       6.985 -19.035  26.038  1.00 41.78           O  
ATOM   2506  N   VAL A 318       7.323 -18.694  21.582  1.00 38.09           N  
ATOM   2507  CA  VAL A 318       6.739 -18.588  20.237  1.00 37.43           C  
ATOM   2508  C   VAL A 318       7.423 -19.525  19.222  1.00 38.31           C  
ATOM   2509  O   VAL A 318       8.647 -19.524  19.124  1.00 38.33           O  
ATOM   2510  CB  VAL A 318       6.697 -17.106  19.735  1.00 36.78           C  
ATOM   2511  CG1 VAL A 318       8.113 -16.584  19.351  1.00 35.93           C  
ATOM   2512  CG2 VAL A 318       5.713 -16.956  18.584  1.00 34.38           C  
ATOM   2513  N   ASP A 319       6.627 -20.319  18.487  1.00 39.29           N  
ATOM   2514  CA  ASP A 319       7.153 -21.312  17.516  1.00 40.70           C  
ATOM   2515  C   ASP A 319       8.146 -20.679  16.539  1.00 40.50           C  
ATOM   2516  O   ASP A 319       8.001 -19.510  16.193  1.00 39.41           O  
ATOM   2517  CB  ASP A 319       6.022 -21.999  16.724  1.00 41.49           C  
ATOM   2518  CG  ASP A 319       5.339 -23.149  17.505  1.00 44.75           C  
ATOM   2519  OD1 ASP A 319       5.982 -23.836  18.350  1.00 47.60           O  
ATOM   2520  OD2 ASP A 319       4.137 -23.370  17.256  1.00 47.08           O1-
ATOM   2521  N   PRO A 320       9.154 -21.453  16.100  1.00 41.33           N  
ATOM   2522  CA  PRO A 320      10.224 -20.994  15.200  1.00 41.31           C  
ATOM   2523  C   PRO A 320       9.786 -20.480  13.819  1.00 40.70           C  
ATOM   2524  O   PRO A 320      10.455 -19.607  13.262  1.00 40.94           O  
ATOM   2525  CB  PRO A 320      11.094 -22.248  15.034  1.00 42.00           C  
ATOM   2526  CG  PRO A 320      10.848 -23.028  16.281  1.00 42.71           C  
ATOM   2527  CD  PRO A 320       9.388 -22.846  16.530  1.00 42.41           C  
ATOM   2528  N   SER A 321       8.700 -21.019  13.275  1.00 40.35           N  
ATOM   2529  CA  SER A 321       8.247 -20.670  11.932  1.00 39.91           C  
ATOM   2530  C   SER A 321       7.383 -19.401  11.868  1.00 38.95           C  
ATOM   2531  O   SER A 321       6.989 -18.966  10.781  1.00 39.36           O  
ATOM   2532  CB  SER A 321       7.455 -21.824  11.344  1.00 40.23           C  
ATOM   2533  OG  SER A 321       6.256 -22.000  12.080  1.00 42.03           O  
ATOM   2534  N   ILE A 322       7.064 -18.829  13.023  1.00 37.93           N  
ATOM   2535  CA  ILE A 322       6.264 -17.605  13.087  1.00 36.26           C  
ATOM   2536  C   ILE A 322       7.165 -16.393  12.837  1.00 35.79           C  
ATOM   2537  O   ILE A 322       8.246 -16.289  13.435  1.00 35.97           O  
ATOM   2538  CB  ILE A 322       5.561 -17.489  14.459  1.00 35.98           C  
ATOM   2539  CG1 ILE A 322       4.429 -18.523  14.571  1.00 34.74           C  
ATOM   2540  CG2 ILE A 322       5.083 -16.054  14.723  1.00 35.01           C  
ATOM   2541  CD1 ILE A 322       3.835 -18.692  15.979  1.00 32.57           C  
ATOM   2542  N   GLU A 323       6.737 -15.508  11.936  1.00 34.75           N  
ATOM   2543  CA  GLU A 323       7.451 -14.252  11.659  1.00 34.47           C  
ATOM   2544  C   GLU A 323       7.182 -13.172  12.718  1.00 32.91           C  
ATOM   2545  O   GLU A 323       6.020 -12.853  13.017  1.00 32.75           O  
ATOM   2546  CB  GLU A 323       7.083 -13.706  10.274  1.00 34.58           C  
ATOM   2547  CG  GLU A 323       7.612 -14.536   9.095  1.00 38.31           C  
ATOM   2548  CD  GLU A 323       8.963 -14.037   8.525  1.00 41.82           C  
ATOM   2549  OE1 GLU A 323       9.645 -13.167   9.143  1.00 39.47           O  
ATOM   2550  OE2 GLU A 323       9.325 -14.536   7.427  1.00 45.15           O1-
ATOM   2551  N   VAL A 324       8.258 -12.605  13.263  1.00 31.53           N  
ATOM   2552  CA  VAL A 324       8.168 -11.628  14.337  1.00 29.83           C  
ATOM   2553  C   VAL A 324       8.662 -10.306  13.805  1.00 29.25           C  
ATOM   2554  O   VAL A 324       9.751 -10.234  13.250  1.00 29.88           O  
ATOM   2555  CB  VAL A 324       9.003 -12.055  15.554  1.00 30.34           C  
ATOM   2556  CG1 VAL A 324       8.734 -11.166  16.761  1.00 27.98           C  
ATOM   2557  CG2 VAL A 324       8.704 -13.522  15.912  1.00 30.42           C  
ATOM   2558  N   MET A 325       7.844  -9.270  13.951  1.00 28.08           N  
ATOM   2559  CA  MET A 325       8.187  -7.927  13.504  1.00 27.21           C  
ATOM   2560  C   MET A 325       8.741  -7.153  14.670  1.00 26.90           C  
ATOM   2561  O   MET A 325       8.369  -7.402  15.835  1.00 27.04           O  
ATOM   2562  CB  MET A 325       6.952  -7.180  12.977  1.00 26.64           C  
ATOM   2563  CG  MET A 325       6.193  -7.968  11.949  1.00 27.53           C  
ATOM   2564  SD  MET A 325       4.983  -7.009  11.079  1.00 29.02           S  
ATOM   2565  CE  MET A 325       5.953  -6.397   9.700  1.00 27.85           C  
ATOM   2566  N   TRP A 326       9.630  -6.220  14.344  1.00 25.46           N  
ATOM   2567  CA  TRP A 326      10.073  -5.222  15.281  1.00 24.69           C  
ATOM   2568  C   TRP A 326      10.448  -3.957  14.489  1.00 24.30           C  
ATOM   2569  O   TRP A 326      10.587  -4.001  13.272  1.00 24.32           O  
ATOM   2570  CB  TRP A 326      11.183  -5.793  16.181  1.00 25.06           C  
ATOM   2571  CG  TRP A 326      12.570  -5.264  16.034  1.00 24.20           C  
ATOM   2572  CD1 TRP A 326      13.264  -4.536  16.961  1.00 24.49           C  
ATOM   2573  CD2 TRP A 326      13.447  -5.439  14.929  1.00 25.27           C  
ATOM   2574  CE2 TRP A 326      14.667  -4.781  15.252  1.00 25.98           C  
ATOM   2575  CE3 TRP A 326      13.336  -6.090  13.694  1.00 26.65           C  
ATOM   2576  NE1 TRP A 326      14.522  -4.239  16.502  1.00 25.19           N  
ATOM   2577  CZ2 TRP A 326      15.767  -4.756  14.382  1.00 25.96           C  
ATOM   2578  CZ3 TRP A 326      14.449  -6.062  12.822  1.00 26.43           C  
ATOM   2579  CH2 TRP A 326      15.641  -5.401  13.179  1.00 24.93           C  
ATOM   2580  N   THR A 327      10.579  -2.834  15.182  1.00 23.67           N  
ATOM   2581  CA  THR A 327      10.616  -1.533  14.540  1.00 23.11           C  
ATOM   2582  C   THR A 327      12.018  -0.959  14.502  1.00 23.91           C  
ATOM   2583  O   THR A 327      12.216   0.112  13.911  1.00 23.84           O  
ATOM   2584  CB  THR A 327       9.764  -0.516  15.323  1.00 22.56           C  
ATOM   2585  CG2 THR A 327       8.309  -0.861  15.232  1.00 21.23           C  
ATOM   2586  OG1 THR A 327      10.180  -0.507  16.705  1.00 21.84           O  
ATOM   2587  N   GLY A 328      12.963  -1.628  15.176  1.00 23.40           N  
ATOM   2588  CA  GLY A 328      14.342  -1.161  15.257  1.00 23.14           C  
ATOM   2589  C   GLY A 328      14.741  -0.807  16.675  1.00 23.50           C  
ATOM   2590  O   GLY A 328      14.132  -1.296  17.618  1.00 23.83           O  
ATOM   2591  N   PRO A 329      15.765   0.055  16.842  1.00 23.99           N  
ATOM   2592  CA  PRO A 329      16.239   0.513  18.163  1.00 24.62           C  
ATOM   2593  C   PRO A 329      15.175   1.266  18.979  1.00 24.38           C  
ATOM   2594  O   PRO A 329      15.242   1.287  20.234  1.00 25.39           O  
ATOM   2595  CB  PRO A 329      17.392   1.475  17.808  1.00 24.27           C  
ATOM   2596  CG  PRO A 329      17.851   1.022  16.512  1.00 23.88           C  
ATOM   2597  CD  PRO A 329      16.612   0.600  15.771  1.00 23.69           C  
ATOM   2598  N   GLY A 330      14.238   1.888  18.267  1.00 23.27           N  
ATOM   2599  CA  GLY A 330      13.121   2.642  18.852  1.00 22.45           C  
ATOM   2600  C   GLY A 330      11.869   2.450  18.018  1.00 21.73           C  
ATOM   2601  O   GLY A 330      11.897   1.757  17.006  1.00 21.87           O  
ATOM   2602  N   VAL A 331      10.747   3.003  18.472  1.00 21.32           N  
ATOM   2603  CA  VAL A 331       9.479   2.877  17.733  1.00 20.33           C  
ATOM   2604  C   VAL A 331       9.537   3.673  16.410  1.00 20.00           C  
ATOM   2605  O   VAL A 331       9.210   3.136  15.336  1.00 19.98           O  
ATOM   2606  CB  VAL A 331       8.268   3.315  18.607  1.00 20.43           C  
ATOM   2607  CG1 VAL A 331       6.969   3.204  17.831  1.00 19.53           C  
ATOM   2608  CG2 VAL A 331       8.189   2.454  19.893  1.00 21.29           C  
ATOM   2609  N   VAL A 332       9.951   4.940  16.494  1.00 19.77           N  
ATOM   2610  CA  VAL A 332      10.273   5.761  15.318  1.00 19.63           C  
ATOM   2611  C   VAL A 332      11.710   6.275  15.507  1.00 20.41           C  
ATOM   2612  O   VAL A 332      11.941   7.198  16.297  1.00 21.46           O  
ATOM   2613  CB  VAL A 332       9.269   6.935  15.162  1.00 19.02           C  
ATOM   2614  CG1 VAL A 332       9.666   7.860  14.012  1.00 19.06           C  
ATOM   2615  CG2 VAL A 332       7.856   6.419  14.961  1.00 18.20           C  
ATOM   2616  N   THR A 333      12.678   5.642  14.825  1.00 21.30           N  
ATOM   2617  CA  THR A 333      14.126   5.881  15.061  1.00 21.66           C  
ATOM   2618  C   THR A 333      14.841   6.362  13.823  1.00 22.15           C  
ATOM   2619  O   THR A 333      14.374   6.136  12.700  1.00 22.52           O  
ATOM   2620  CB  THR A 333      14.953   4.621  15.487  1.00 21.90           C  
ATOM   2621  CG2 THR A 333      15.150   4.608  16.929  1.00 22.71           C  
ATOM   2622  OG1 THR A 333      14.373   3.394  14.992  1.00 21.82           O  
ATOM   2623  N   ASN A 334      15.996   6.975  14.031  1.00 22.12           N  
ATOM   2624  CA  ASN A 334      16.816   7.419  12.917  1.00 23.61           C  
ATOM   2625  C   ASN A 334      17.291   6.292  12.012  1.00 24.25           C  
ATOM   2626  O   ASN A 334      17.442   6.486  10.813  1.00 24.76           O  
ATOM   2627  CB  ASN A 334      18.037   8.177  13.438  1.00 22.80           C  
ATOM   2628  CG  ASN A 334      17.679   9.520  13.969  1.00 24.18           C  
ATOM   2629  ND2 ASN A 334      18.383   9.972  15.023  1.00 21.85           N  
ATOM   2630  OD1 ASN A 334      16.757  10.168  13.443  1.00 25.81           O  
ATOM   2631  N   GLU A 335      17.535   5.128  12.599  1.00 25.57           N  
ATOM   2632  CA  GLU A 335      18.392   4.126  11.986  1.00 27.25           C  
ATOM   2633  C   GLU A 335      18.091   2.700  12.432  1.00 27.15           C  
ATOM   2634  O   GLU A 335      17.639   2.471  13.558  1.00 26.58           O  
ATOM   2635  CB  GLU A 335      19.814   4.377  12.436  1.00 27.98           C  
ATOM   2636  CG  GLU A 335      20.555   5.483  11.716  1.00 32.66           C  
ATOM   2637  CD  GLU A 335      22.037   5.499  12.101  1.00 37.65           C  
ATOM   2638  OE1 GLU A 335      22.634   6.591  12.096  1.00 41.29           O  
ATOM   2639  OE2 GLU A 335      22.601   4.420  12.411  1.00 40.25           O1-
ATOM   2640  N   ILE A 336      18.390   1.748  11.560  1.00 27.02           N  
ATOM   2641  CA  ILE A 336      18.587   0.377  12.006  1.00 27.42           C  
ATOM   2642  C   ILE A 336      19.984  -0.055  11.614  1.00 28.17           C  
ATOM   2643  O   ILE A 336      20.208  -0.493  10.482  1.00 29.34           O  
ATOM   2644  CB  ILE A 336      17.567  -0.629  11.442  1.00 27.18           C  
ATOM   2645  CG1 ILE A 336      16.134  -0.251  11.861  1.00 24.88           C  
ATOM   2646  CG2 ILE A 336      17.917  -2.045  11.934  1.00 28.06           C  
ATOM   2647  CD1 ILE A 336      15.070  -1.182  11.313  1.00 22.66           C  
ATOM   2648  N   PRO A 337      20.933   0.064  12.546  1.00 28.02           N  
ATOM   2649  CA  PRO A 337      22.254  -0.386  12.214  1.00 28.64           C  
ATOM   2650  C   PRO A 337      22.289  -1.913  12.253  1.00 29.37           C  
ATOM   2651  O   PRO A 337      21.391  -2.548  12.819  1.00 29.13           O  
ATOM   2652  CB  PRO A 337      23.132   0.226  13.334  1.00 29.01           C  
ATOM   2653  CG  PRO A 337      22.181   1.016  14.244  1.00 28.51           C  
ATOM   2654  CD  PRO A 337      20.824   0.491  13.955  1.00 27.85           C  
ATOM   2655  N   LEU A 338      23.328  -2.499  11.678  1.00 30.34           N  
ATOM   2656  CA  LEU A 338      23.401  -3.943  11.553  1.00 31.64           C  
ATOM   2657  C   LEU A 338      23.424  -4.608  12.930  1.00 32.41           C  
ATOM   2658  O   LEU A 338      22.747  -5.614  13.138  1.00 32.44           O  
ATOM   2659  CB  LEU A 338      24.622  -4.340  10.730  1.00 32.16           C  
ATOM   2660  CG  LEU A 338      24.740  -5.780  10.233  1.00 33.29           C  
ATOM   2661  CD1 LEU A 338      23.523  -6.223   9.408  1.00 31.46           C  
ATOM   2662  CD2 LEU A 338      26.030  -5.897   9.434  1.00 33.06           C  
ATOM   2663  N   SER A 339      24.159  -4.001  13.866  1.00 32.82           N  
ATOM   2664  CA  SER A 339      24.308  -4.522  15.220  1.00 33.57           C  
ATOM   2665  C   SER A 339      22.986  -4.633  15.994  1.00 33.37           C  
ATOM   2666  O   SER A 339      22.858  -5.449  16.891  1.00 34.15           O  
ATOM   2667  CB  SER A 339      25.309  -3.674  15.994  1.00 33.43           C  
ATOM   2668  OG  SER A 339      24.795  -2.377  16.230  1.00 35.00           O  
ATOM   2669  N   ASP A 340      22.016  -3.793  15.658  1.00 33.15           N  
ATOM   2670  CA  ASP A 340      20.662  -3.892  16.231  1.00 32.35           C  
ATOM   2671  C   ASP A 340      19.897  -5.098  15.699  1.00 31.98           C  
ATOM   2672  O   ASP A 340      19.192  -5.759  16.452  1.00 32.06           O  
ATOM   2673  CB  ASP A 340      19.840  -2.640  15.917  1.00 31.41           C  
ATOM   2674  CG  ASP A 340      18.557  -2.580  16.729  1.00 31.69           C  
ATOM   2675  OD1 ASP A 340      18.676  -2.309  17.950  1.00 32.32           O  
ATOM   2676  OD2 ASP A 340      17.446  -2.824  16.166  1.00 30.47           O1-
ATOM   2677  N   ALA A 341      20.005  -5.348  14.395  1.00 31.63           N  
ATOM   2678  CA  ALA A 341      19.361  -6.506  13.786  1.00 31.86           C  
ATOM   2679  C   ALA A 341      20.010  -7.801  14.264  1.00 32.87           C  
ATOM   2680  O   ALA A 341      19.314  -8.786  14.539  1.00 33.56           O  
ATOM   2681  CB  ALA A 341      19.390  -6.419  12.290  1.00 31.00           C  
ATOM   2682  N   GLN A 342      21.336  -7.785  14.365  1.00 33.69           N  
ATOM   2683  CA  GLN A 342      22.111  -8.899  14.889  1.00 34.91           C  
ATOM   2684  C   GLN A 342      21.659  -9.253  16.313  1.00 35.01           C  
ATOM   2685  O   GLN A 342      21.493 -10.444  16.658  1.00 35.30           O  
ATOM   2686  CB  GLN A 342      23.608  -8.550  14.881  1.00 35.64           C  
ATOM   2687  CG  GLN A 342      24.537  -9.670  15.443  1.00 38.42           C  
ATOM   2688  CD  GLN A 342      26.003  -9.207  15.623  1.00 42.53           C  
ATOM   2689  NE2 GLN A 342      26.913 -10.170  15.781  1.00 43.74           N  
ATOM   2690  OE1 GLN A 342      26.302  -8.001  15.631  1.00 43.72           O  
ATOM   2691  N   LEU A 343      21.461  -8.208  17.126  1.00 33.84           N  
ATOM   2692  CA  LEU A 343      21.060  -8.367  18.524  1.00 33.37           C  
ATOM   2693  C   LEU A 343      19.691  -9.025  18.665  1.00 33.05           C  
ATOM   2694  O   LEU A 343      19.520  -9.947  19.456  1.00 33.59           O  
ATOM   2695  CB  LEU A 343      21.037  -7.013  19.225  1.00 32.17           C  
ATOM   2696  CG  LEU A 343      20.762  -7.035  20.727  1.00 32.19           C  
ATOM   2697  CD1 LEU A 343      21.854  -7.835  21.462  1.00 33.36           C  
ATOM   2698  CD2 LEU A 343      20.651  -5.620  21.272  1.00 31.94           C  
ATOM   2699  N   ILE A 344      18.731  -8.534  17.890  1.00 32.23           N  
ATOM   2700  CA  ILE A 344      17.333  -8.939  18.017  1.00 32.30           C  
ATOM   2701  C   ILE A 344      17.125 -10.306  17.341  1.00 33.29           C  
ATOM   2702  O   ILE A 344      16.343 -11.139  17.811  1.00 34.27           O  
ATOM   2703  CB  ILE A 344      16.398  -7.833  17.449  1.00 30.78           C  
ATOM   2704  CG1 ILE A 344      16.609  -6.495  18.186  1.00 29.56           C  
ATOM   2705  CG2 ILE A 344      14.949  -8.249  17.461  1.00 30.84           C  
ATOM   2706  CD1 ILE A 344      16.482  -6.535  19.703  1.00 29.30           C  
ATOM   2707  N   SER A 345      17.847 -10.530  16.248  1.00 33.49           N  
ATOM   2708  CA  SER A 345      17.837 -11.810  15.558  1.00 33.96           C  
ATOM   2709  C   SER A 345      18.339 -12.955  16.459  1.00 34.50           C  
ATOM   2710  O   SER A 345      17.766 -14.045  16.470  1.00 34.78           O  
ATOM   2711  CB  SER A 345      18.724 -11.704  14.329  1.00 33.88           C  
ATOM   2712  OG  SER A 345      18.395 -12.705  13.407  1.00 35.90           O  
ATOM   2713  N   GLY A 346      19.420 -12.690  17.192  1.00 34.74           N  
ATOM   2714  CA  GLY A 346      20.028 -13.637  18.119  1.00 34.99           C  
ATOM   2715  C   GLY A 346      19.179 -13.886  19.347  1.00 35.36           C  
ATOM   2716  O   GLY A 346      19.146 -14.996  19.855  1.00 35.60           O  
ATOM   2717  N   ILE A 347      18.478 -12.863  19.824  1.00 35.13           N  
ATOM   2718  CA  ILE A 347      17.495 -13.069  20.880  1.00 35.70           C  
ATOM   2719  C   ILE A 347      16.369 -14.006  20.411  1.00 36.37           C  
ATOM   2720  O   ILE A 347      15.964 -14.915  21.143  1.00 37.80           O  
ATOM   2721  CB  ILE A 347      16.934 -11.732  21.395  1.00 35.02           C  
ATOM   2722  CG1 ILE A 347      17.974 -11.051  22.278  1.00 35.01           C  
ATOM   2723  CG2 ILE A 347      15.652 -11.937  22.185  1.00 33.97           C  
ATOM   2724  CD1 ILE A 347      17.786  -9.578  22.369  1.00 34.16           C  
ATOM   2725  N   TYR A 348      15.893 -13.803  19.188  1.00 36.20           N  
ATOM   2726  CA  TYR A 348      14.810 -14.608  18.630  1.00 36.26           C  
ATOM   2727  C   TYR A 348      15.290 -15.845  17.845  1.00 37.43           C  
ATOM   2728  O   TYR A 348      14.487 -16.698  17.478  1.00 37.32           O  
ATOM   2729  CB  TYR A 348      13.860 -13.725  17.804  1.00 34.95           C  
ATOM   2730  CG  TYR A 348      12.789 -13.080  18.671  1.00 33.92           C  
ATOM   2731  CD1 TYR A 348      12.979 -11.823  19.245  1.00 33.81           C  
ATOM   2732  CD2 TYR A 348      11.610 -13.755  18.959  1.00 33.04           C  
ATOM   2733  CE1 TYR A 348      12.007 -11.258  20.073  1.00 32.89           C  
ATOM   2734  CE2 TYR A 348      10.641 -13.206  19.768  1.00 31.59           C  
ATOM   2735  CZ  TYR A 348      10.834 -11.965  20.322  1.00 32.23           C  
ATOM   2736  OH  TYR A 348       9.853 -11.438  21.129  1.00 30.46           O  
ATOM   2737  N   ASP A 349      16.597 -15.951  17.606  1.00 39.06           N  
ATOM   2738  CA  ASP A 349      17.186 -17.112  16.895  1.00 40.62           C  
ATOM   2739  C   ASP A 349      16.420 -17.432  15.589  1.00 39.52           C  
ATOM   2740  O   ASP A 349      16.048 -18.575  15.333  1.00 40.48           O  
ATOM   2741  CB  ASP A 349      17.288 -18.337  17.842  1.00 41.95           C  
ATOM   2742  CG  ASP A 349      18.118 -19.488  17.248  1.00 47.28           C  
ATOM   2743  OD1 ASP A 349      18.878 -19.238  16.269  1.00 50.99           O  
ATOM   2744  OD2 ASP A 349      18.017 -20.645  17.755  1.00 50.56           O1-
ATOM   2745  N   ARG A 350      16.166 -16.389  14.797  1.00 38.32           N  
ATOM   2746  CA  ARG A 350      15.488 -16.471  13.491  1.00 37.31           C  
ATOM   2747  C   ARG A 350      15.769 -15.165  12.773  1.00 36.18           C  
ATOM   2748  O   ARG A 350      16.183 -14.192  13.414  1.00 35.60           O  
ATOM   2749  CB  ARG A 350      13.965 -16.632  13.629  1.00 37.21           C  
ATOM   2750  CG  ARG A 350      13.422 -16.135  14.970  1.00 37.79           C  
ATOM   2751  CD  ARG A 350      12.139 -15.362  14.932  1.00 36.08           C  
ATOM   2752  NE  ARG A 350      10.943 -16.197  15.020  1.00 39.22           N  
ATOM   2753  CZ  ARG A 350      10.656 -17.113  15.950  1.00 37.46           C  
ATOM   2754  NH1 ARG A 350      11.475 -17.414  16.939  1.00 37.82           N1+
ATOM   2755  NH2 ARG A 350       9.511 -17.747  15.862  1.00 38.84           N  
ATOM   2756  N   ASN A 351      15.552 -15.157  11.453  1.00 35.11           N  
ATOM   2757  CA  ASN A 351      15.503 -13.920  10.663  1.00 33.92           C  
ATOM   2758  C   ASN A 351      14.265 -13.116  10.995  1.00 32.53           C  
ATOM   2759  O   ASN A 351      13.154 -13.642  11.022  1.00 32.02           O  
ATOM   2760  CB  ASN A 351      15.507 -14.208   9.162  1.00 34.10           C  
ATOM   2761  CG  ASN A 351      16.821 -14.775   8.680  1.00 35.56           C  
ATOM   2762  ND2 ASN A 351      17.906 -14.014   8.856  1.00 32.58           N  
ATOM   2763  OD1 ASN A 351      16.859 -15.889   8.136  1.00 37.55           O  
ATOM   2764  N   MET A 352      14.469 -11.828  11.221  1.00 31.65           N  
ATOM   2765  CA  MET A 352      13.435 -10.942  11.755  1.00 30.53           C  
ATOM   2766  C   MET A 352      12.613 -10.261  10.664  1.00 29.50           C  
ATOM   2767  O   MET A 352      13.024 -10.203   9.507  1.00 29.94           O  
ATOM   2768  CB  MET A 352      14.093  -9.901  12.663  1.00 30.79           C  
ATOM   2769  CG  MET A 352      14.710 -10.505  13.942  1.00 31.66           C  
ATOM   2770  SD  MET A 352      13.494 -11.352  14.999  1.00 35.85           S  
ATOM   2771  CE  MET A 352      12.356  -9.998  15.351  1.00 33.00           C  
ATOM   2772  N   ALA A 353      11.440  -9.764  11.041  1.00 28.36           N  
ATOM   2773  CA  ALA A 353      10.626  -8.936  10.163  1.00 27.40           C  
ATOM   2774  C   ALA A 353      10.658  -7.493  10.677  1.00 26.05           C  
ATOM   2775  O   ALA A 353      10.718  -7.271  11.889  1.00 25.57           O  
ATOM   2776  CB  ALA A 353       9.183  -9.471  10.084  1.00 27.10           C  
ATOM   2777  N   VAL A 354      10.627  -6.520   9.761  1.00 25.25           N  
ATOM   2778  CA  VAL A 354      10.727  -5.100  10.151  1.00 23.92           C  
ATOM   2779  C   VAL A 354       9.421  -4.452   9.854  1.00 23.12           C  
ATOM   2780  O   VAL A 354       8.909  -4.609   8.745  1.00 22.93           O  
ATOM   2781  CB  VAL A 354      11.829  -4.317   9.382  1.00 24.00           C  
ATOM   2782  CG1 VAL A 354      11.704  -2.786   9.614  1.00 22.49           C  
ATOM   2783  CG2 VAL A 354      13.197  -4.822   9.750  1.00 23.33           C  
ATOM   2784  N   TRP A 355       8.878  -3.752  10.856  1.00 22.22           N  
ATOM   2785  CA  TRP A 355       7.763  -2.823  10.668  1.00 20.75           C  
ATOM   2786  C   TRP A 355       8.393  -1.424  10.763  1.00 20.50           C  
ATOM   2787  O   TRP A 355       8.627  -0.928  11.864  1.00 20.51           O  
ATOM   2788  CB  TRP A 355       6.755  -3.062  11.789  1.00 20.19           C  
ATOM   2789  CG  TRP A 355       5.594  -2.079  11.923  1.00 20.83           C  
ATOM   2790  CD1 TRP A 355       5.659  -0.720  11.908  1.00 19.20           C  
ATOM   2791  CD2 TRP A 355       4.202  -2.409  12.153  1.00 20.81           C  
ATOM   2792  CE2 TRP A 355       3.499  -1.195  12.244  1.00 20.14           C  
ATOM   2793  CE3 TRP A 355       3.497  -3.614  12.289  1.00 21.75           C  
ATOM   2794  NE1 TRP A 355       4.413  -0.186  12.091  1.00 20.37           N  
ATOM   2795  CZ2 TRP A 355       2.121  -1.133  12.455  1.00 19.58           C  
ATOM   2796  CZ3 TRP A 355       2.129  -3.561  12.518  1.00 22.62           C  
ATOM   2797  CH2 TRP A 355       1.454  -2.315  12.590  1.00 22.74           C  
ATOM   2798  N   TRP A 356       8.675  -0.785   9.632  1.00 19.54           N  
ATOM   2799  CA  TRP A 356       9.350   0.515   9.646  1.00 19.23           C  
ATOM   2800  C   TRP A 356       8.360   1.686   9.696  1.00 19.24           C  
ATOM   2801  O   TRP A 356       7.615   1.911   8.752  1.00 19.57           O  
ATOM   2802  CB  TRP A 356      10.259   0.621   8.420  1.00 19.08           C  
ATOM   2803  CG  TRP A 356      11.166   1.817   8.357  1.00 19.30           C  
ATOM   2804  CD1 TRP A 356      11.195   2.758   7.369  1.00 19.29           C  
ATOM   2805  CD2 TRP A 356      12.209   2.174   9.279  1.00 19.90           C  
ATOM   2806  CE2 TRP A 356      12.804   3.364   8.795  1.00 19.78           C  
ATOM   2807  CE3 TRP A 356      12.686   1.619  10.486  1.00 21.04           C  
ATOM   2808  NE1 TRP A 356      12.175   3.685   7.623  1.00 18.96           N  
ATOM   2809  CZ2 TRP A 356      13.872   4.018   9.475  1.00 19.63           C  
ATOM   2810  CZ3 TRP A 356      13.736   2.264  11.160  1.00 18.09           C  
ATOM   2811  CH2 TRP A 356      14.312   3.457  10.649  1.00 18.78           C  
ATOM   2812  N   ASN A 357       8.379   2.449  10.787  1.00 19.01           N  
ATOM   2813  CA  ASN A 357       7.419   3.507  10.988  1.00 18.60           C  
ATOM   2814  C   ASN A 357       7.851   4.782  10.295  1.00 19.59           C  
ATOM   2815  O   ASN A 357       8.143   5.800  10.924  1.00 19.71           O  
ATOM   2816  CB  ASN A 357       7.145   3.733  12.480  1.00 18.24           C  
ATOM   2817  CG  ASN A 357       6.131   2.738  13.056  1.00 18.21           C  
ATOM   2818  ND2 ASN A 357       6.373   2.287  14.271  1.00 17.29           N  
ATOM   2819  OD1 ASN A 357       5.133   2.407  12.417  1.00 19.05           O  
ATOM   2820  N   TYR A 358       7.868   4.721   8.968  1.00 20.37           N  
ATOM   2821  CA  TYR A 358       8.108   5.876   8.115  1.00 19.69           C  
ATOM   2822  C   TYR A 358       7.616   5.404   6.761  1.00 19.77           C  
ATOM   2823  O   TYR A 358       8.048   4.329   6.314  1.00 20.56           O  
ATOM   2824  CB  TYR A 358       9.604   6.186   8.051  1.00 19.27           C  
ATOM   2825  CG  TYR A 358       9.918   7.440   7.269  1.00 19.53           C  
ATOM   2826  CD1 TYR A 358      10.158   8.658   7.918  1.00 20.01           C  
ATOM   2827  CD2 TYR A 358       9.974   7.422   5.888  1.00 20.22           C  
ATOM   2828  CE1 TYR A 358      10.445   9.811   7.192  1.00 18.66           C  
ATOM   2829  CE2 TYR A 358      10.248   8.568   5.161  1.00 20.63           C  
ATOM   2830  CZ  TYR A 358      10.486   9.752   5.816  1.00 20.69           C  
ATOM   2831  OH  TYR A 358      10.766  10.881   5.079  1.00 23.10           O  
ATOM   2832  N   PRO A 359       6.786   6.210   6.058  1.00 19.34           N  
ATOM   2833  CA  PRO A 359       6.420   7.640   6.261  1.00 19.34           C  
ATOM   2834  C   PRO A 359       5.217   7.942   7.182  1.00 19.49           C  
ATOM   2835  O   PRO A 359       4.694   9.061   7.124  1.00 19.26           O  
ATOM   2836  CB  PRO A 359       6.092   8.134   4.832  1.00 19.27           C  
ATOM   2837  CG  PRO A 359       5.605   6.908   4.096  1.00 19.33           C  
ATOM   2838  CD  PRO A 359       6.201   5.667   4.817  1.00 19.48           C  
ATOM   2839  N   VAL A 360       4.766   6.971   7.990  1.00 19.19           N  
ATOM   2840  CA  VAL A 360       3.627   7.182   8.883  1.00 18.11           C  
ATOM   2841  C   VAL A 360       3.761   8.503   9.639  1.00 18.85           C  
ATOM   2842  O   VAL A 360       4.869   8.836  10.111  1.00 17.81           O  
ATOM   2843  CB  VAL A 360       3.448   6.001   9.862  1.00 18.45           C  
ATOM   2844  CG1 VAL A 360       4.673   5.841  10.742  1.00 16.14           C  
ATOM   2845  CG2 VAL A 360       2.178   6.192  10.715  1.00 17.37           C  
ATOM   2846  N   THR A 361       2.640   9.251   9.734  1.00 19.23           N  
ATOM   2847  CA  THR A 361       2.608  10.571  10.396  1.00 19.00           C  
ATOM   2848  C   THR A 361       1.508  10.697  11.467  1.00 19.51           C  
ATOM   2849  O   THR A 361       1.222  11.805  11.950  1.00 19.57           O  
ATOM   2850  CB  THR A 361       2.366  11.715   9.388  1.00 19.92           C  
ATOM   2851  CG2 THR A 361       3.545  11.909   8.453  1.00 19.11           C  
ATOM   2852  OG1 THR A 361       1.167  11.444   8.631  1.00 20.96           O  
ATOM   2853  N   ASP A 362       0.902   9.574  11.858  1.00 19.07           N  
ATOM   2854  CA  ASP A 362      -0.198   9.594  12.816  1.00 18.86           C  
ATOM   2855  C   ASP A 362       0.132  10.268  14.145  1.00 19.42           C  
ATOM   2856  O   ASP A 362      -0.766  10.781  14.843  1.00 20.47           O  
ATOM   2857  CB  ASP A 362      -0.789   8.191  13.013  1.00 18.76           C  
ATOM   2858  CG  ASP A 362       0.229   7.157  13.492  1.00 19.92           C  
ATOM   2859  OD1 ASP A 362       1.359   7.513  13.903  1.00 21.30           O  
ATOM   2860  OD2 ASP A 362      -0.118   5.956  13.471  1.00 19.92           O1-
ATOM   2861  N   TYR A 363       1.419  10.306  14.465  1.00 19.21           N  
ATOM   2862  CA  TYR A 363       1.894  10.839  15.725  1.00 19.40           C  
ATOM   2863  C   TYR A 363       2.220  12.338  15.604  1.00 19.83           C  
ATOM   2864  O   TYR A 363       2.417  12.995  16.600  1.00 19.61           O  
ATOM   2865  CB  TYR A 363       3.106  10.037  16.221  1.00 17.98           C  
ATOM   2866  CG  TYR A 363       4.270  10.084  15.274  1.00 18.67           C  
ATOM   2867  CD1 TYR A 363       5.180  11.128  15.340  1.00 18.45           C  
ATOM   2868  CD2 TYR A 363       4.462   9.096  14.304  1.00 16.95           C  
ATOM   2869  CE1 TYR A 363       6.238  11.180  14.496  1.00 18.51           C  
ATOM   2870  CE2 TYR A 363       5.509   9.151  13.457  1.00 16.25           C  
ATOM   2871  CZ  TYR A 363       6.393  10.206  13.555  1.00 18.19           C  
ATOM   2872  OH  TYR A 363       7.447  10.310  12.720  1.00 16.76           O  
ATOM   2873  N   PHE A 364       2.273  12.855  14.379  1.00 20.51           N  
ATOM   2874  CA  PHE A 364       2.624  14.272  14.106  1.00 20.76           C  
ATOM   2875  C   PHE A 364       1.947  14.689  12.802  1.00 20.55           C  
ATOM   2876  O   PHE A 364       2.601  15.006  11.823  1.00 19.98           O  
ATOM   2877  CB  PHE A 364       4.151  14.419  14.010  1.00 19.89           C  
ATOM   2878  CG  PHE A 364       4.656  15.822  14.187  1.00 21.83           C  
ATOM   2879  CD1 PHE A 364       4.335  16.570  15.320  1.00 23.99           C  
ATOM   2880  CD2 PHE A 364       5.492  16.397  13.236  1.00 21.51           C  
ATOM   2881  CE1 PHE A 364       4.818  17.894  15.472  1.00 22.94           C  
ATOM   2882  CE2 PHE A 364       5.967  17.705  13.386  1.00 21.40           C  
ATOM   2883  CZ  PHE A 364       5.625  18.445  14.499  1.00 21.97           C  
ATOM   2884  N   LYS A 365       0.619  14.684  12.807  1.00 21.10           N  
ATOM   2885  CA  LYS A 365      -0.193  14.718  11.571  1.00 21.58           C  
ATOM   2886  C   LYS A 365       0.024  15.902  10.638  1.00 20.83           C  
ATOM   2887  O   LYS A 365      -0.242  15.799   9.427  1.00 20.73           O  
ATOM   2888  CB  LYS A 365      -1.687  14.564  11.887  1.00 21.88           C  
ATOM   2889  CG  LYS A 365      -2.006  13.152  12.332  1.00 25.26           C  
ATOM   2890  CD  LYS A 365      -3.486  12.856  12.628  1.00 27.52           C  
ATOM   2891  CE  LYS A 365      -3.544  11.610  13.539  1.00 31.44           C  
ATOM   2892  NZ  LYS A 365      -4.888  10.956  13.622  1.00 35.91           N1+
ATOM   2893  N   GLY A 366       0.498  17.011  11.186  1.00 19.07           N  
ATOM   2894  CA  GLY A 366       0.655  18.200  10.389  1.00 19.51           C  
ATOM   2895  C   GLY A 366       1.740  18.140   9.327  1.00 19.64           C  
ATOM   2896  O   GLY A 366       1.688  18.888   8.364  1.00 19.77           O  
ATOM   2897  N   LYS A 367       2.735  17.279   9.515  1.00 19.57           N  
ATOM   2898  CA  LYS A 367       3.854  17.207   8.573  1.00 19.71           C  
ATOM   2899  C   LYS A 367       3.621  16.070   7.621  1.00 19.51           C  
ATOM   2900  O   LYS A 367       3.053  15.060   8.006  1.00 20.22           O  
ATOM   2901  CB  LYS A 367       5.204  17.039   9.285  1.00 19.14           C  
ATOM   2902  CG  LYS A 367       6.349  17.106   8.320  1.00 19.11           C  
ATOM   2903  CD  LYS A 367       7.623  17.571   8.934  1.00 18.99           C  
ATOM   2904  CE  LYS A 367       8.585  17.911   7.849  1.00 17.00           C  
ATOM   2905  NZ  LYS A 367       9.852  18.359   8.408  1.00 18.10           N1+
ATOM   2906  N   LEU A 368       3.990  16.271   6.360  1.00 19.48           N  
ATOM   2907  CA  LEU A 368       3.958  15.200   5.379  1.00 19.33           C  
ATOM   2908  C   LEU A 368       5.340  14.578   5.334  1.00 19.50           C  
ATOM   2909  O   LEU A 368       6.359  15.286   5.378  1.00 19.17           O  
ATOM   2910  CB  LEU A 368       3.579  15.727   3.999  1.00 19.76           C  
ATOM   2911  CG  LEU A 368       2.128  16.192   3.797  1.00 19.76           C  
ATOM   2912  CD1 LEU A 368       2.037  17.105   2.608  1.00 18.66           C  
ATOM   2913  CD2 LEU A 368       1.171  15.022   3.650  1.00 18.79           C  
ATOM   2914  N   ALA A 369       5.396  13.252   5.275  1.00 19.18           N  
ATOM   2915  CA  ALA A 369       6.700  12.606   5.277  1.00 18.25           C  
ATOM   2916  C   ALA A 369       7.013  12.156   3.865  1.00 18.17           C  
ATOM   2917  O   ALA A 369       6.460  11.153   3.374  1.00 18.44           O  
ATOM   2918  CB  ALA A 369       6.720  11.448   6.276  1.00 18.11           C  
ATOM   2919  N   LEU A 370       7.908  12.898   3.218  1.00 17.38           N  
ATOM   2920  CA  LEU A 370       8.097  12.830   1.771  1.00 17.28           C  
ATOM   2921  C   LEU A 370       9.527  12.433   1.358  1.00 18.04           C  
ATOM   2922  O   LEU A 370       9.959  12.699   0.231  1.00 18.96           O  
ATOM   2923  CB  LEU A 370       7.729  14.194   1.162  1.00 15.87           C  
ATOM   2924  CG  LEU A 370       6.300  14.478   0.695  1.00 16.05           C  
ATOM   2925  CD1 LEU A 370       5.251  13.486   1.276  1.00 16.92           C  
ATOM   2926  CD2 LEU A 370       5.837  15.952   0.875  1.00 13.65           C  
ATOM   2927  N   GLY A 371      10.266  11.801   2.263  1.00 18.17           N  
ATOM   2928  CA  GLY A 371      11.640  11.396   1.975  1.00 17.43           C  
ATOM   2929  C   GLY A 371      11.846   9.921   1.678  1.00 18.16           C  
ATOM   2930  O   GLY A 371      10.906   9.128   1.732  1.00 16.90           O  
ATOM   2931  N   PRO A 372      13.109   9.540   1.387  1.00 19.04           N  
ATOM   2932  CA  PRO A 372      13.455   8.164   1.050  1.00 19.85           C  
ATOM   2933  C   PRO A 372      13.570   7.340   2.304  1.00 20.61           C  
ATOM   2934  O   PRO A 372      13.623   7.921   3.409  1.00 20.14           O  
ATOM   2935  CB  PRO A 372      14.838   8.296   0.406  1.00 19.74           C  
ATOM   2936  CG  PRO A 372      15.401   9.557   0.968  1.00 18.79           C  
ATOM   2937  CD  PRO A 372      14.297  10.413   1.467  1.00 18.25           C  
ATOM   2938  N   MET A 373      13.563   6.009   2.135  1.00 21.62           N  
ATOM   2939  CA  MET A 373      14.122   5.085   3.125  1.00 22.18           C  
ATOM   2940  C   MET A 373      15.495   5.589   3.542  1.00 22.60           C  
ATOM   2941  O   MET A 373      16.389   5.718   2.707  1.00 22.88           O  
ATOM   2942  CB  MET A 373      14.276   3.680   2.520  1.00 22.56           C  
ATOM   2943  CG  MET A 373      12.993   2.928   2.331  1.00 21.18           C  
ATOM   2944  SD  MET A 373      11.886   2.913   3.757  1.00 22.99           S  
ATOM   2945  CE  MET A 373      10.852   4.366   3.525  1.00 19.47           C  
ATOM   2946  N   HIS A 374      15.659   5.882   4.831  1.00 23.13           N  
ATOM   2947  CA  HIS A 374      16.865   6.539   5.314  1.00 23.06           C  
ATOM   2948  C   HIS A 374      17.236   6.002   6.685  1.00 23.41           C  
ATOM   2949  O   HIS A 374      16.414   6.000   7.594  1.00 23.40           O  
ATOM   2950  CB  HIS A 374      16.676   8.068   5.356  1.00 21.95           C  
ATOM   2951  CG  HIS A 374      17.866   8.818   5.885  1.00 22.60           C  
ATOM   2952  CD2 HIS A 374      18.927   9.372   5.249  1.00 23.46           C  
ATOM   2953  ND1 HIS A 374      18.055   9.073   7.227  1.00 22.29           N  
ATOM   2954  CE1 HIS A 374      19.183   9.741   7.396  1.00 23.79           C  
ATOM   2955  NE2 HIS A 374      19.731   9.940   6.211  1.00 24.04           N  
ATOM   2956  N   GLY A 375      18.489   5.572   6.820  1.00 23.97           N  
ATOM   2957  CA  GLY A 375      19.020   5.087   8.081  1.00 25.03           C  
ATOM   2958  C   GLY A 375      19.137   3.573   8.170  1.00 25.64           C  
ATOM   2959  O   GLY A 375      19.652   3.056   9.153  1.00 26.55           O  
ATOM   2960  N   LEU A 376      18.654   2.869   7.158  1.00 26.19           N  
ATOM   2961  CA  LEU A 376      18.622   1.406   7.165  1.00 27.83           C  
ATOM   2962  C   LEU A 376      19.929   0.788   6.619  1.00 29.19           C  
ATOM   2963  O   LEU A 376      20.394   1.110   5.515  1.00 29.27           O  
ATOM   2964  CB  LEU A 376      17.403   0.906   6.382  1.00 27.45           C  
ATOM   2965  CG  LEU A 376      16.065   1.431   6.917  1.00 28.02           C  
ATOM   2966  CD1 LEU A 376      15.006   1.345   5.861  1.00 26.83           C  
ATOM   2967  CD2 LEU A 376      15.627   0.658   8.181  1.00 27.63           C  
ATOM   2968  N   ASP A 377      20.537  -0.080   7.410  1.00 30.43           N  
ATOM   2969  CA  ASP A 377      21.785  -0.699   7.002  1.00 31.85           C  
ATOM   2970  C   ASP A 377      21.634  -1.392   5.659  1.00 32.34           C  
ATOM   2971  O   ASP A 377      20.649  -2.082   5.409  1.00 32.28           O  
ATOM   2972  CB  ASP A 377      22.240  -1.723   8.031  1.00 32.18           C  
ATOM   2973  CG  ASP A 377      23.730  -1.966   7.970  1.00 34.56           C  
ATOM   2974  OD1 ASP A 377      24.179  -2.930   7.288  1.00 35.92           O  
ATOM   2975  OD2 ASP A 377      24.451  -1.165   8.598  1.00 36.38           O1-
ATOM   2976  N   LYS A 378      22.632  -1.219   4.804  1.00 33.49           N  
ATOM   2977  CA  LYS A 378      22.676  -1.954   3.547  1.00 34.43           C  
ATOM   2978  C   LYS A 378      23.033  -3.436   3.635  1.00 34.55           C  
ATOM   2979  O   LYS A 378      23.021  -4.125   2.612  1.00 35.55           O  
ATOM   2980  CB  LYS A 378      23.523  -1.212   2.524  1.00 34.89           C  
ATOM   2981  CG  LYS A 378      22.670  -0.126   1.870  1.00 36.59           C  
ATOM   2982  CD  LYS A 378      23.490   0.917   1.181  1.00 37.57           C  
ATOM   2983  CE  LYS A 378      23.815   0.452  -0.190  1.00 37.77           C  
ATOM   2984  NZ  LYS A 378      24.222   1.602  -0.996  1.00 39.55           N1+
ATOM   2985  N   GLY A 379      23.323  -3.934   4.839  1.00 34.15           N  
ATOM   2986  CA  GLY A 379      23.498  -5.383   5.042  1.00 34.00           C  
ATOM   2987  C   GLY A 379      22.421  -6.004   5.918  1.00 33.95           C  
ATOM   2988  O   GLY A 379      22.596  -7.115   6.415  1.00 34.44           O  
ATOM   2989  N   LEU A 380      21.308  -5.279   6.116  1.00 33.23           N  
ATOM   2990  CA  LEU A 380      20.183  -5.708   6.961  1.00 32.64           C  
ATOM   2991  C   LEU A 380      19.610  -7.079   6.602  1.00 33.27           C  
ATOM   2992  O   LEU A 380      19.109  -7.801   7.476  1.00 33.02           O  
ATOM   2993  CB  LEU A 380      19.056  -4.689   6.875  1.00 32.38           C  
ATOM   2994  CG  LEU A 380      18.433  -4.300   8.212  1.00 33.04           C  
ATOM   2995  CD1 LEU A 380      19.493  -3.651   9.117  1.00 33.66           C  
ATOM   2996  CD2 LEU A 380      17.269  -3.353   7.995  1.00 32.27           C  
ATOM   2997  N   ASN A 381      19.693  -7.424   5.319  1.00 33.58           N  
ATOM   2998  CA  ASN A 381      19.229  -8.715   4.806  1.00 34.73           C  
ATOM   2999  C   ASN A 381      19.880  -9.934   5.447  1.00 35.24           C  
ATOM   3000  O   ASN A 381      19.327 -11.036   5.361  1.00 35.08           O  
ATOM   3001  CB  ASN A 381      19.371  -8.796   3.276  1.00 34.83           C  
ATOM   3002  CG  ASN A 381      20.814  -8.691   2.810  1.00 36.74           C  
ATOM   3003  ND2 ASN A 381      21.514  -7.659   3.268  1.00 36.41           N  
ATOM   3004  OD1 ASN A 381      21.292  -9.530   2.037  1.00 38.54           O  
ATOM   3005  N   GLN A 382      21.049  -9.734   6.068  1.00 35.63           N  
ATOM   3006  CA  GLN A 382      21.710 -10.810   6.808  1.00 36.28           C  
ATOM   3007  C   GLN A 382      20.825 -11.344   7.943  1.00 35.70           C  
ATOM   3008  O   GLN A 382      20.812 -12.546   8.187  1.00 37.11           O  
ATOM   3009  CB  GLN A 382      23.072 -10.380   7.341  1.00 36.54           C  
ATOM   3010  CG  GLN A 382      23.828 -11.547   7.969  1.00 39.67           C  
ATOM   3011  CD  GLN A 382      25.281 -11.243   8.336  1.00 41.96           C  
ATOM   3012  NE2 GLN A 382      26.017 -12.287   8.732  1.00 41.43           N  
ATOM   3013  OE1 GLN A 382      25.732 -10.095   8.275  1.00 42.68           O  
ATOM   3014  N   TYR A 383      20.055 -10.458   8.580  1.00 34.31           N  
ATOM   3015  CA  TYR A 383      19.190 -10.796   9.713  1.00 33.02           C  
ATOM   3016  C   TYR A 383      17.679 -10.527   9.520  1.00 31.96           C  
ATOM   3017  O   TYR A 383      16.899 -10.771  10.434  1.00 31.91           O  
ATOM   3018  CB  TYR A 383      19.656 -10.013  10.942  1.00 32.53           C  
ATOM   3019  CG  TYR A 383      21.105 -10.229  11.307  1.00 33.67           C  
ATOM   3020  CD1 TYR A 383      21.536 -11.405  11.962  1.00 34.58           C  
ATOM   3021  CD2 TYR A 383      22.054  -9.252  11.020  1.00 32.40           C  
ATOM   3022  CE1 TYR A 383      22.896 -11.585  12.304  1.00 34.74           C  
ATOM   3023  CE2 TYR A 383      23.378  -9.419  11.349  1.00 33.05           C  
ATOM   3024  CZ  TYR A 383      23.798 -10.580  11.980  1.00 34.85           C  
ATOM   3025  OH  TYR A 383      25.125 -10.678  12.291  1.00 37.90           O  
ATOM   3026  N   VAL A 384      17.278 -10.002   8.365  1.00 30.97           N  
ATOM   3027  CA  VAL A 384      15.893  -9.621   8.106  1.00 30.54           C  
ATOM   3028  C   VAL A 384      15.447 -10.288   6.800  1.00 31.34           C  
ATOM   3029  O   VAL A 384      16.172 -10.243   5.802  1.00 31.66           O  
ATOM   3030  CB  VAL A 384      15.731  -8.044   7.962  1.00 29.84           C  
ATOM   3031  CG1 VAL A 384      14.300  -7.641   7.503  1.00 28.13           C  
ATOM   3032  CG2 VAL A 384      16.123  -7.326   9.233  1.00 29.09           C  
ATOM   3033  N   ASP A 385      14.258 -10.891   6.810  1.00 31.91           N  
ATOM   3034  CA  ASP A 385      13.722 -11.592   5.626  1.00 32.99           C  
ATOM   3035  C   ASP A 385      12.399 -11.008   5.135  1.00 31.82           C  
ATOM   3036  O   ASP A 385      11.823 -11.475   4.158  1.00 33.00           O  
ATOM   3037  CB  ASP A 385      13.587 -13.116   5.887  1.00 33.97           C  
ATOM   3038  CG  ASP A 385      12.586 -13.474   7.046  1.00 36.87           C  
ATOM   3039  OD1 ASP A 385      12.247 -14.689   7.200  1.00 39.83           O  
ATOM   3040  OD2 ASP A 385      12.142 -12.575   7.809  1.00 39.02           O1-
ATOM   3041  N   PHE A 386      11.928  -9.974   5.807  1.00 30.71           N  
ATOM   3042  CA  PHE A 386      10.586  -9.485   5.614  1.00 30.05           C  
ATOM   3043  C   PHE A 386      10.613  -8.004   5.982  1.00 29.45           C  
ATOM   3044  O   PHE A 386      10.835  -7.658   7.152  1.00 29.43           O  
ATOM   3045  CB  PHE A 386       9.695 -10.269   6.570  1.00 30.41           C  
ATOM   3046  CG  PHE A 386       8.217 -10.100   6.353  1.00 29.66           C  
ATOM   3047  CD1 PHE A 386       7.407 -11.215   6.221  1.00 30.99           C  
ATOM   3048  CD2 PHE A 386       7.615  -8.851   6.368  1.00 30.24           C  
ATOM   3049  CE1 PHE A 386       6.008 -11.090   6.066  1.00 30.84           C  
ATOM   3050  CE2 PHE A 386       6.221  -8.725   6.204  1.00 29.98           C  
ATOM   3051  CZ  PHE A 386       5.427  -9.840   6.055  1.00 28.48           C  
ATOM   3052  N   PHE A 387      10.413  -7.131   4.995  1.00 28.54           N  
ATOM   3053  CA  PHE A 387      10.537  -5.697   5.224  1.00 27.13           C  
ATOM   3054  C   PHE A 387       9.297  -4.926   4.780  1.00 26.25           C  
ATOM   3055  O   PHE A 387       8.977  -4.919   3.602  1.00 26.70           O  
ATOM   3056  CB  PHE A 387      11.786  -5.135   4.524  1.00 27.43           C  
ATOM   3057  CG  PHE A 387      11.977  -3.648   4.738  1.00 26.26           C  
ATOM   3058  CD1 PHE A 387      12.659  -3.177   5.841  1.00 24.84           C  
ATOM   3059  CD2 PHE A 387      11.445  -2.724   3.832  1.00 26.32           C  
ATOM   3060  CE1 PHE A 387      12.829  -1.783   6.056  1.00 26.75           C  
ATOM   3061  CE2 PHE A 387      11.602  -1.334   4.029  1.00 26.83           C  
ATOM   3062  CZ  PHE A 387      12.295  -0.855   5.149  1.00 24.95           C  
ATOM   3063  N   THR A 388       8.616  -4.261   5.717  1.00 25.36           N  
ATOM   3064  CA  THR A 388       7.407  -3.484   5.385  1.00 24.95           C  
ATOM   3065  C   THR A 388       7.506  -2.080   5.969  1.00 24.35           C  
ATOM   3066  O   THR A 388       8.186  -1.854   6.979  1.00 24.53           O  
ATOM   3067  CB  THR A 388       6.091  -4.126   5.934  1.00 25.17           C  
ATOM   3068  CG2 THR A 388       5.816  -5.530   5.350  1.00 24.29           C  
ATOM   3069  OG1 THR A 388       6.160  -4.211   7.359  1.00 25.90           O  
ATOM   3070  N   VAL A 389       6.819  -1.141   5.337  1.00 23.39           N  
ATOM   3071  CA  VAL A 389       6.691   0.190   5.895  1.00 22.08           C  
ATOM   3072  C   VAL A 389       5.249   0.498   6.277  1.00 21.74           C  
ATOM   3073  O   VAL A 389       4.304   0.082   5.616  1.00 21.94           O  
ATOM   3074  CB  VAL A 389       7.260   1.289   4.952  1.00 22.17           C  
ATOM   3075  CG1 VAL A 389       8.703   0.965   4.528  1.00 20.52           C  
ATOM   3076  CG2 VAL A 389       6.353   1.492   3.727  1.00 21.15           C  
ATOM   3077  N   ASN A 390       5.102   1.217   7.377  1.00 21.29           N  
ATOM   3078  CA  ASN A 390       3.845   1.813   7.783  1.00 20.81           C  
ATOM   3079  C   ASN A 390       3.787   3.189   7.113  1.00 20.93           C  
ATOM   3080  O   ASN A 390       4.650   4.045   7.381  1.00 21.93           O  
ATOM   3081  CB  ASN A 390       3.826   1.935   9.328  1.00 20.50           C  
ATOM   3082  CG  ASN A 390       2.431   2.181   9.913  1.00 20.37           C  
ATOM   3083  ND2 ASN A 390       2.384   2.558  11.201  1.00 19.50           N  
ATOM   3084  OD1 ASN A 390       1.421   2.045   9.226  1.00 19.25           O  
ATOM   3085  N   PRO A 391       2.790   3.413   6.231  1.00 20.69           N  
ATOM   3086  CA  PRO A 391       2.607   4.665   5.481  1.00 20.38           C  
ATOM   3087  C   PRO A 391       1.790   5.730   6.208  1.00 20.11           C  
ATOM   3088  O   PRO A 391       1.447   5.539   7.356  1.00 19.04           O  
ATOM   3089  CB  PRO A 391       1.844   4.208   4.231  1.00 20.46           C  
ATOM   3090  CG  PRO A 391       1.045   3.034   4.719  1.00 20.84           C  
ATOM   3091  CD  PRO A 391       1.898   2.346   5.745  1.00 21.19           C  
ATOM   3092  N   MET A 392       1.510   6.850   5.522  1.00 20.38           N  
ATOM   3093  CA  MET A 392       0.640   7.912   6.021  1.00 20.97           C  
ATOM   3094  C   MET A 392      -0.801   7.599   5.637  1.00 21.79           C  
ATOM   3095  O   MET A 392      -1.040   6.892   4.662  1.00 22.59           O  
ATOM   3096  CB  MET A 392       0.979   9.264   5.372  1.00 20.54           C  
ATOM   3097  CG  MET A 392       2.427   9.698   5.441  1.00 19.95           C  
ATOM   3098  SD  MET A 392       2.552  11.368   4.784  1.00 21.95           S  
ATOM   3099  CE  MET A 392       2.695  10.994   3.047  1.00 17.93           C  
ATOM   3100  N   GLU A 393      -1.748   8.176   6.362  1.00 22.57           N  
ATOM   3101  CA  GLU A 393      -3.163   8.096   6.000  1.00 24.34           C  
ATOM   3102  C   GLU A 393      -3.413   8.741   4.635  1.00 24.88           C  
ATOM   3103  O   GLU A 393      -4.500   8.587   4.058  1.00 25.84           O  
ATOM   3104  CB  GLU A 393      -4.050   8.721   7.089  1.00 24.60           C  
ATOM   3105  CG  GLU A 393      -3.775  10.217   7.361  1.00 27.57           C  
ATOM   3106  CD  GLU A 393      -4.812  10.864   8.298  1.00 29.49           C  
ATOM   3107  OE1 GLU A 393      -4.853  10.506   9.493  1.00 27.13           O  
ATOM   3108  OE2 GLU A 393      -5.574  11.744   7.816  1.00 32.35           O1-
ATOM   3109  N   HIS A 394      -2.380   9.440   4.137  1.00 25.10           N  
ATOM   3110  CA  HIS A 394      -2.350  10.138   2.841  1.00 24.47           C  
ATOM   3111  C   HIS A 394      -1.715   9.196   1.840  1.00 25.17           C  
ATOM   3112  O   HIS A 394      -0.471   9.072   1.761  1.00 25.94           O  
ATOM   3113  CB  HIS A 394      -1.521  11.415   2.957  1.00 23.36           C  
ATOM   3114  CG  HIS A 394      -1.976  12.313   4.062  1.00 23.53           C  
ATOM   3115  CD2 HIS A 394      -1.357  12.719   5.193  1.00 24.57           C  
ATOM   3116  ND1 HIS A 394      -3.227  12.894   4.081  1.00 24.54           N  
ATOM   3117  CE1 HIS A 394      -3.359  13.618   5.176  1.00 25.43           C  
ATOM   3118  NE2 HIS A 394      -2.241  13.523   5.873  1.00 25.84           N  
ATOM   3119  N   ALA A 395      -2.569   8.512   1.095  1.00 24.76           N  
ATOM   3120  CA  ALA A 395      -2.167   7.346   0.347  1.00 24.53           C  
ATOM   3121  C   ALA A 395      -1.323   7.702  -0.867  1.00 24.64           C  
ATOM   3122  O   ALA A 395      -0.360   7.004  -1.186  1.00 24.85           O  
ATOM   3123  CB  ALA A 395      -3.399   6.552  -0.060  1.00 25.03           C  
ATOM   3124  N   GLU A 396      -1.687   8.796  -1.530  1.00 25.18           N  
ATOM   3125  CA  GLU A 396      -1.038   9.228  -2.777  1.00 24.99           C  
ATOM   3126  C   GLU A 396       0.363   9.761  -2.534  1.00 23.94           C  
ATOM   3127  O   GLU A 396       1.281   9.396  -3.245  1.00 24.46           O  
ATOM   3128  CB  GLU A 396      -1.903  10.280  -3.494  1.00 25.27           C  
ATOM   3129  CG  GLU A 396      -1.424  10.674  -4.876  1.00 26.63           C  
ATOM   3130  CD  GLU A 396      -1.460   9.531  -5.897  1.00 31.41           C  
ATOM   3131  OE1 GLU A 396      -2.301   8.611  -5.751  1.00 30.97           O  
ATOM   3132  OE2 GLU A 396      -0.652   9.569  -6.874  1.00 33.18           O1-
ATOM   3133  N   LEU A 397       0.522  10.636  -1.540  1.00 22.69           N  
ATOM   3134  CA  LEU A 397       1.837  11.170  -1.204  1.00 21.60           C  
ATOM   3135  C   LEU A 397       2.765  10.185  -0.554  1.00 20.92           C  
ATOM   3136  O   LEU A 397       3.971  10.391  -0.573  1.00 21.03           O  
ATOM   3137  CB  LEU A 397       1.740  12.448  -0.365  1.00 21.98           C  
ATOM   3138  CG  LEU A 397       1.117  13.619  -1.163  1.00 22.77           C  
ATOM   3139  CD1 LEU A 397       1.242  14.898  -0.368  1.00 24.56           C  
ATOM   3140  CD2 LEU A 397       1.711  13.789  -2.519  1.00 21.22           C  
ATOM   3141  N   SER A 398       2.218   9.107   0.005  1.00 21.19           N  
ATOM   3142  CA  SER A 398       3.035   8.013   0.571  1.00 21.30           C  
ATOM   3143  C   SER A 398       3.819   7.254  -0.496  1.00 21.57           C  
ATOM   3144  O   SER A 398       4.732   6.478  -0.181  1.00 22.53           O  
ATOM   3145  CB  SER A 398       2.168   7.026   1.370  1.00 21.21           C  
ATOM   3146  OG  SER A 398       1.631   7.634   2.539  1.00 21.41           O  
ATOM   3147  N   LYS A 399       3.477   7.476  -1.758  1.00 21.91           N  
ATOM   3148  CA  LYS A 399       4.079   6.704  -2.856  1.00 22.24           C  
ATOM   3149  C   LYS A 399       5.539   7.035  -3.066  1.00 22.13           C  
ATOM   3150  O   LYS A 399       6.291   6.199  -3.539  1.00 23.19           O  
ATOM   3151  CB  LYS A 399       3.312   6.905  -4.153  1.00 22.42           C  
ATOM   3152  CG  LYS A 399       1.958   6.192  -4.225  1.00 22.32           C  
ATOM   3153  CD  LYS A 399       1.267   6.593  -5.538  1.00 23.77           C  
ATOM   3154  CE  LYS A 399      -0.031   5.818  -5.788  1.00 26.42           C  
ATOM   3155  NZ  LYS A 399      -0.760   6.280  -7.029  1.00 25.50           N1+
ATOM   3156  N   ILE A 400       5.941   8.247  -2.701  1.00 21.75           N  
ATOM   3157  CA  ILE A 400       7.314   8.696  -2.921  1.00 21.76           C  
ATOM   3158  C   ILE A 400       8.276   7.862  -2.119  1.00 22.47           C  
ATOM   3159  O   ILE A 400       9.287   7.366  -2.626  1.00 23.49           O  
ATOM   3160  CB  ILE A 400       7.502  10.191  -2.538  1.00 20.99           C  
ATOM   3161  CG1 ILE A 400       6.775  11.079  -3.561  1.00 19.93           C  
ATOM   3162  CG2 ILE A 400       8.962  10.533  -2.461  1.00 18.44           C  
ATOM   3163  CD1 ILE A 400       6.588  12.550  -3.084  1.00 21.07           C  
ATOM   3164  N   SER A 401       7.930   7.707  -0.856  1.00 23.08           N  
ATOM   3165  CA  SER A 401       8.719   6.957   0.068  1.00 23.95           C  
ATOM   3166  C   SER A 401       8.552   5.463  -0.158  1.00 24.16           C  
ATOM   3167  O   SER A 401       9.529   4.709  -0.057  1.00 25.45           O  
ATOM   3168  CB  SER A 401       8.299   7.332   1.475  1.00 24.48           C  
ATOM   3169  OG  SER A 401       9.258   6.820   2.381  1.00 27.89           O  
ATOM   3170  N   ILE A 402       7.341   5.029  -0.484  1.00 22.98           N  
ATOM   3171  CA  ILE A 402       7.104   3.611  -0.762  1.00 23.08           C  
ATOM   3172  C   ILE A 402       7.916   3.155  -1.977  1.00 23.50           C  
ATOM   3173  O   ILE A 402       8.492   2.056  -1.989  1.00 23.37           O  
ATOM   3174  CB  ILE A 402       5.612   3.327  -1.016  1.00 23.21           C  
ATOM   3175  CG1 ILE A 402       4.789   3.454   0.284  1.00 22.26           C  
ATOM   3176  CG2 ILE A 402       5.456   1.973  -1.669  1.00 23.76           C  
ATOM   3177  CD1 ILE A 402       3.230   3.401   0.074  1.00 20.04           C  
ATOM   3178  N   HIS A 403       7.954   4.024  -2.992  1.00 23.49           N  
ATOM   3179  CA  HIS A 403       8.767   3.829  -4.169  1.00 23.91           C  
ATOM   3180  C   HIS A 403      10.224   3.552  -3.792  1.00 23.88           C  
ATOM   3181  O   HIS A 403      10.829   2.631  -4.336  1.00 24.92           O  
ATOM   3182  CB  HIS A 403       8.655   5.063  -5.049  1.00 24.08           C  
ATOM   3183  CG  HIS A 403       9.255   4.915  -6.414  1.00 25.80           C  
ATOM   3184  CD2 HIS A 403       8.685   4.653  -7.616  1.00 27.01           C  
ATOM   3185  ND1 HIS A 403      10.599   5.106  -6.663  1.00 25.72           N  
ATOM   3186  CE1 HIS A 403      10.830   4.959  -7.957  1.00 25.26           C  
ATOM   3187  NE2 HIS A 403       9.685   4.691  -8.559  1.00 26.14           N  
ATOM   3188  N   THR A 404      10.788   4.325  -2.864  1.00 23.08           N  
ATOM   3189  CA  THR A 404      12.180   4.077  -2.429  1.00 22.99           C  
ATOM   3190  C   THR A 404      12.315   2.776  -1.624  1.00 23.52           C  
ATOM   3191  O   THR A 404      13.335   2.088  -1.711  1.00 24.48           O  
ATOM   3192  CB  THR A 404      12.821   5.276  -1.637  1.00 22.22           C  
ATOM   3193  CG2 THR A 404      12.631   6.597  -2.372  1.00 21.18           C  
ATOM   3194  OG1 THR A 404      12.241   5.380  -0.328  1.00 21.36           O  
ATOM   3195  N   ALA A 405      11.294   2.448  -0.835  1.00 23.62           N  
ATOM   3196  CA  ALA A 405      11.257   1.190  -0.092  1.00 24.52           C  
ATOM   3197  C   ALA A 405      11.327  -0.019  -1.030  1.00 25.97           C  
ATOM   3198  O   ALA A 405      11.898  -1.059  -0.678  1.00 26.13           O  
ATOM   3199  CB  ALA A 405       9.976   1.117   0.748  1.00 24.02           C  
ATOM   3200  N   ALA A 406      10.712   0.127  -2.208  1.00 26.63           N  
ATOM   3201  CA  ALA A 406      10.653  -0.919  -3.204  1.00 27.76           C  
ATOM   3202  C   ALA A 406      12.038  -1.142  -3.753  1.00 28.99           C  
ATOM   3203  O   ALA A 406      12.446  -2.286  -3.927  1.00 30.08           O  
ATOM   3204  CB  ALA A 406       9.679  -0.544  -4.330  1.00 27.60           C  
ATOM   3205  N   ASP A 407      12.756  -0.051  -4.016  1.00 29.50           N  
ATOM   3206  CA  ASP A 407      14.168  -0.130  -4.418  1.00 30.44           C  
ATOM   3207  C   ASP A 407      15.100  -0.670  -3.324  1.00 30.08           C  
ATOM   3208  O   ASP A 407      15.988  -1.478  -3.613  1.00 31.59           O  
ATOM   3209  CB  ASP A 407      14.691   1.228  -4.904  1.00 31.18           C  
ATOM   3210  CG  ASP A 407      16.121   1.138  -5.450  1.00 33.88           C  
ATOM   3211  OD1 ASP A 407      16.371   0.324  -6.375  1.00 37.07           O  
ATOM   3212  OD2 ASP A 407      17.007   1.861  -4.938  1.00 36.83           O1-
ATOM   3213  N   TYR A 408      14.907  -0.235  -2.079  1.00 28.16           N  
ATOM   3214  CA  TYR A 408      15.742  -0.699  -0.983  1.00 27.23           C  
ATOM   3215  C   TYR A 408      15.563  -2.213  -0.727  1.00 28.23           C  
ATOM   3216  O   TYR A 408      16.556  -2.940  -0.563  1.00 27.65           O  
ATOM   3217  CB  TYR A 408      15.511   0.150   0.292  1.00 26.56           C  
ATOM   3218  CG  TYR A 408      16.160  -0.409   1.536  1.00 24.36           C  
ATOM   3219  CD1 TYR A 408      17.515  -0.241   1.766  1.00 24.02           C  
ATOM   3220  CD2 TYR A 408      15.413  -1.123   2.477  1.00 23.91           C  
ATOM   3221  CE1 TYR A 408      18.132  -0.763   2.916  1.00 24.58           C  
ATOM   3222  CE2 TYR A 408      16.009  -1.664   3.624  1.00 23.77           C  
ATOM   3223  CZ  TYR A 408      17.382  -1.473   3.827  1.00 24.96           C  
ATOM   3224  OH  TYR A 408      17.998  -1.994   4.930  1.00 25.83           O  
ATOM   3225  N   SER A 409      14.325  -2.704  -0.736  1.00 28.07           N  
ATOM   3226  CA  SER A 409      14.109  -4.123  -0.387  1.00 29.33           C  
ATOM   3227  C   SER A 409      14.505  -5.105  -1.496  1.00 30.64           C  
ATOM   3228  O   SER A 409      15.033  -6.188  -1.224  1.00 31.44           O  
ATOM   3229  CB  SER A 409      12.699  -4.391   0.158  1.00 28.15           C  
ATOM   3230  OG  SER A 409      11.689  -3.788  -0.624  1.00 29.38           O  
ATOM   3231  N   TRP A 410      14.300  -4.690  -2.740  1.00 31.81           N  
ATOM   3232  CA  TRP A 410      14.678  -5.469  -3.921  1.00 32.49           C  
ATOM   3233  C   TRP A 410      16.185  -5.457  -4.194  1.00 33.57           C  
ATOM   3234  O   TRP A 410      16.770  -6.506  -4.460  1.00 35.27           O  
ATOM   3235  CB  TRP A 410      13.928  -4.949  -5.153  1.00 31.66           C  
ATOM   3236  CG  TRP A 410      14.149  -5.758  -6.401  1.00 32.72           C  
ATOM   3237  CD1 TRP A 410      15.198  -5.659  -7.288  1.00 33.13           C  
ATOM   3238  CD2 TRP A 410      13.299  -6.796  -6.906  1.00 32.38           C  
ATOM   3239  CE2 TRP A 410      13.888  -7.278  -8.095  1.00 32.84           C  
ATOM   3240  CE3 TRP A 410      12.093  -7.357  -6.470  1.00 31.57           C  
ATOM   3241  NE1 TRP A 410      15.051  -6.579  -8.298  1.00 32.93           N  
ATOM   3242  CZ2 TRP A 410      13.314  -8.299  -8.848  1.00 34.67           C  
ATOM   3243  CZ3 TRP A 410      11.527  -8.367  -7.211  1.00 33.40           C  
ATOM   3244  CH2 TRP A 410      12.137  -8.834  -8.390  1.00 35.16           C  
ATOM   3245  N   ASN A 411      16.811  -4.291  -4.162  1.00 33.88           N  
ATOM   3246  CA  ASN A 411      18.238  -4.190  -4.444  1.00 34.90           C  
ATOM   3247  C   ASN A 411      18.989  -3.442  -3.356  1.00 34.68           C  
ATOM   3248  O   ASN A 411      19.475  -2.323  -3.546  1.00 34.29           O  
ATOM   3249  CB  ASN A 411      18.483  -3.538  -5.797  1.00 35.84           C  
ATOM   3250  CG  ASN A 411      19.896  -3.775  -6.320  1.00 36.92           C  
ATOM   3251  ND2 ASN A 411      20.052  -3.745  -7.619  1.00 37.86           N  
ATOM   3252  OD1 ASN A 411      20.815  -3.990  -5.562  1.00 39.04           O  
ATOM   3253  N   MET A 412      19.081  -4.096  -2.218  1.00 34.41           N  
ATOM   3254  CA  MET A 412      19.549  -3.474  -0.997  1.00 34.75           C  
ATOM   3255  C   MET A 412      20.971  -2.950  -1.076  1.00 35.86           C  
ATOM   3256  O   MET A 412      21.271  -1.845  -0.600  1.00 35.55           O  
ATOM   3257  CB  MET A 412      19.430  -4.461   0.163  1.00 34.12           C  
ATOM   3258  CG  MET A 412      19.688  -3.793   1.473  1.00 33.95           C  
ATOM   3259  SD  MET A 412      19.368  -4.783   2.911  1.00 34.61           S  
ATOM   3260  CE  MET A 412      17.570  -4.947   2.808  1.00 30.76           C  
ATOM   3261  N   ASP A 413      21.843  -3.756  -1.670  1.00 37.78           N  
ATOM   3262  CA  ASP A 413      23.276  -3.489  -1.686  1.00 39.20           C  
ATOM   3263  C   ASP A 413      23.657  -2.238  -2.482  1.00 38.53           C  
ATOM   3264  O   ASP A 413      24.668  -1.608  -2.198  1.00 38.71           O  
ATOM   3265  CB  ASP A 413      24.037  -4.736  -2.194  1.00 41.04           C  
ATOM   3266  CG  ASP A 413      25.541  -4.519  -2.251  1.00 44.78           C  
ATOM   3267  OD1 ASP A 413      26.160  -4.910  -3.272  1.00 49.13           O  
ATOM   3268  OD2 ASP A 413      26.101  -3.925  -1.290  1.00 47.59           O1-
ATOM   3269  N   ASN A 414      22.855  -1.878  -3.474  1.00 38.14           N  
ATOM   3270  CA  ASN A 414      23.184  -0.732  -4.303  1.00 38.29           C  
ATOM   3271  C   ASN A 414      22.293   0.507  -4.078  1.00 36.94           C  
ATOM   3272  O   ASN A 414      22.369   1.496  -4.817  1.00 36.58           O  
ATOM   3273  CB  ASN A 414      23.303  -1.153  -5.774  1.00 39.95           C  
ATOM   3274  CG  ASN A 414      24.639  -1.908  -6.058  1.00 43.57           C  
ATOM   3275  ND2 ASN A 414      24.553  -3.225  -6.288  1.00 44.36           N  
ATOM   3276  OD1 ASN A 414      25.725  -1.305  -6.038  1.00 46.67           O  
ATOM   3277  N   TYR A 415      21.498   0.450  -3.009  1.00 35.12           N  
ATOM   3278  CA  TYR A 415      20.528   1.486  -2.689  1.00 32.98           C  
ATOM   3279  C   TYR A 415      21.187   2.796  -2.274  1.00 32.32           C  
ATOM   3280  O   TYR A 415      21.916   2.864  -1.279  1.00 32.31           O  
ATOM   3281  CB  TYR A 415      19.539   1.001  -1.615  1.00 31.71           C  
ATOM   3282  CG  TYR A 415      18.592   2.078  -1.142  1.00 29.99           C  
ATOM   3283  CD1 TYR A 415      17.476   2.408  -1.881  1.00 27.86           C  
ATOM   3284  CD2 TYR A 415      18.837   2.789   0.044  1.00 28.11           C  
ATOM   3285  CE1 TYR A 415      16.615   3.393  -1.454  1.00 28.15           C  
ATOM   3286  CE2 TYR A 415      17.984   3.771   0.481  1.00 25.89           C  
ATOM   3287  CZ  TYR A 415      16.871   4.083  -0.277  1.00 26.96           C  
ATOM   3288  OH  TYR A 415      15.998   5.073   0.133  1.00 23.01           O  
ATOM   3289  N   ASP A 416      20.894   3.839  -3.037  1.00 31.67           N  
ATOM   3290  CA  ASP A 416      21.429   5.163  -2.789  1.00 31.41           C  
ATOM   3291  C   ASP A 416      20.216   6.038  -2.545  1.00 30.35           C  
ATOM   3292  O   ASP A 416      19.499   6.360  -3.491  1.00 30.08           O  
ATOM   3293  CB  ASP A 416      22.236   5.635  -4.011  1.00 31.85           C  
ATOM   3294  CG  ASP A 416      22.833   7.028  -3.839  1.00 33.94           C  
ATOM   3295  OD1 ASP A 416      23.952   7.241  -4.347  1.00 34.55           O  
ATOM   3296  OD2 ASP A 416      22.193   7.929  -3.221  1.00 36.06           O1-
ATOM   3297  N   TYR A 417      19.993   6.410  -1.280  1.00 29.61           N  
ATOM   3298  CA  TYR A 417      18.776   7.120  -0.869  1.00 29.12           C  
ATOM   3299  C   TYR A 417      18.498   8.363  -1.692  1.00 29.24           C  
ATOM   3300  O   TYR A 417      17.375   8.558  -2.147  1.00 29.38           O  
ATOM   3301  CB  TYR A 417      18.721   7.411   0.651  1.00 27.96           C  
ATOM   3302  CG  TYR A 417      19.636   8.507   1.169  1.00 27.15           C  
ATOM   3303  CD1 TYR A 417      19.290   9.841   1.057  1.00 24.34           C  
ATOM   3304  CD2 TYR A 417      20.833   8.192   1.821  1.00 27.22           C  
ATOM   3305  CE1 TYR A 417      20.122  10.847   1.544  1.00 24.79           C  
ATOM   3306  CE2 TYR A 417      21.689   9.190   2.320  1.00 25.60           C  
ATOM   3307  CZ  TYR A 417      21.320  10.516   2.180  1.00 27.45           C  
ATOM   3308  OH  TYR A 417      22.142  11.514   2.671  1.00 26.76           O  
ATOM   3309  N   ASP A 418      19.525   9.171  -1.920  1.00 29.53           N  
ATOM   3310  CA  ASP A 418      19.373  10.393  -2.693  1.00 30.10           C  
ATOM   3311  C   ASP A 418      18.970  10.163  -4.138  1.00 30.44           C  
ATOM   3312  O   ASP A 418      18.164  10.921  -4.685  1.00 31.15           O  
ATOM   3313  CB  ASP A 418      20.648  11.240  -2.663  1.00 31.00           C  
ATOM   3314  CG  ASP A 418      20.438  12.597  -3.309  1.00 34.45           C  
ATOM   3315  OD1 ASP A 418      19.470  13.306  -2.923  1.00 39.43           O  
ATOM   3316  OD2 ASP A 418      21.194  12.956  -4.224  1.00 38.23           O1-
ATOM   3317  N   LYS A 419      19.549   9.148  -4.768  1.00 30.71           N  
ATOM   3318  CA  LYS A 419      19.207   8.821  -6.144  1.00 31.64           C  
ATOM   3319  C   LYS A 419      17.822   8.193  -6.250  1.00 30.48           C  
ATOM   3320  O   LYS A 419      17.089   8.472  -7.197  1.00 30.33           O  
ATOM   3321  CB  LYS A 419      20.253   7.904  -6.784  1.00 32.92           C  
ATOM   3322  CG  LYS A 419      21.520   8.634  -7.183  1.00 37.34           C  
ATOM   3323  CD  LYS A 419      22.278   7.854  -8.265  1.00 45.39           C  
ATOM   3324  CE  LYS A 419      23.783   8.168  -8.256  1.00 48.84           C  
ATOM   3325  NZ  LYS A 419      24.454   7.380  -9.339  1.00 54.14           N1+
ATOM   3326  N   ALA A 420      17.466   7.357  -5.272  1.00 29.24           N  
ATOM   3327  CA  ALA A 420      16.157   6.712  -5.256  1.00 27.84           C  
ATOM   3328  C   ALA A 420      15.079   7.755  -4.985  1.00 26.94           C  
ATOM   3329  O   ALA A 420      13.960   7.650  -5.492  1.00 27.65           O  
ATOM   3330  CB  ALA A 420      16.109   5.562  -4.232  1.00 27.36           C  
ATOM   3331  N   TRP A 421      15.426   8.785  -4.227  1.00 25.08           N  
ATOM   3332  CA  TRP A 421      14.473   9.830  -3.927  1.00 24.20           C  
ATOM   3333  C   TRP A 421      14.166  10.603  -5.202  1.00 24.78           C  
ATOM   3334  O   TRP A 421      13.005  10.799  -5.539  1.00 25.08           O  
ATOM   3335  CB  TRP A 421      15.011  10.750  -2.839  1.00 22.43           C  
ATOM   3336  CG  TRP A 421      14.051  11.790  -2.412  1.00 21.45           C  
ATOM   3337  CD1 TRP A 421      12.906  11.610  -1.675  1.00 19.19           C  
ATOM   3338  CD2 TRP A 421      14.158  13.200  -2.644  1.00 21.78           C  
ATOM   3339  CE2 TRP A 421      13.031  13.809  -2.035  1.00 19.32           C  
ATOM   3340  CE3 TRP A 421      15.086  14.009  -3.327  1.00 21.58           C  
ATOM   3341  NE1 TRP A 421      12.280  12.811  -1.468  1.00 18.26           N  
ATOM   3342  CZ2 TRP A 421      12.812  15.180  -2.080  1.00 19.14           C  
ATOM   3343  CZ3 TRP A 421      14.870  15.372  -3.375  1.00 21.54           C  
ATOM   3344  CH2 TRP A 421      13.728  15.949  -2.764  1.00 21.76           C  
ATOM   3345  N   ASN A 422      15.206  11.030  -5.911  1.00 25.79           N  
ATOM   3346  CA  ASN A 422      15.035  11.775  -7.156  1.00 26.90           C  
ATOM   3347  C   ASN A 422      14.305  10.937  -8.211  1.00 28.16           C  
ATOM   3348  O   ASN A 422      13.414  11.434  -8.916  1.00 29.52           O  
ATOM   3349  CB  ASN A 422      16.395  12.241  -7.684  1.00 27.42           C  
ATOM   3350  CG  ASN A 422      16.910  13.484  -6.968  1.00 27.43           C  
ATOM   3351  ND2 ASN A 422      17.803  13.306  -6.005  1.00 24.56           N  
ATOM   3352  OD1 ASN A 422      16.493  14.594  -7.282  1.00 30.16           O  
ATOM   3353  N   ARG A 423      14.655   9.661  -8.309  1.00 28.48           N  
ATOM   3354  CA  ARG A 423      14.049   8.778  -9.292  1.00 29.32           C  
ATOM   3355  C   ARG A 423      12.572   8.584  -8.964  1.00 28.88           C  
ATOM   3356  O   ARG A 423      11.727   8.506  -9.862  1.00 29.60           O  
ATOM   3357  CB  ARG A 423      14.812   7.461  -9.312  1.00 29.58           C  
ATOM   3358  CG  ARG A 423      14.264   6.387 -10.197  1.00 32.38           C  
ATOM   3359  CD  ARG A 423      15.363   5.362 -10.496  1.00 35.24           C  
ATOM   3360  NE  ARG A 423      15.895   4.765  -9.269  1.00 35.59           N  
ATOM   3361  CZ  ARG A 423      17.159   4.845  -8.862  1.00 35.66           C  
ATOM   3362  NH1 ARG A 423      18.062   5.491  -9.581  1.00 36.24           N1+
ATOM   3363  NH2 ARG A 423      17.521   4.260  -7.727  1.00 34.74           N  
ATOM   3364  N   ALA A 424      12.259   8.547  -7.671  1.00 27.94           N  
ATOM   3365  CA  ALA A 424      10.895   8.361  -7.237  1.00 27.21           C  
ATOM   3366  C   ALA A 424      10.019   9.526  -7.691  1.00 27.21           C  
ATOM   3367  O   ALA A 424       8.953   9.311  -8.252  1.00 27.29           O  
ATOM   3368  CB  ALA A 424      10.837   8.182  -5.729  1.00 26.63           C  
ATOM   3369  N   ILE A 425      10.491  10.753  -7.486  1.00 27.17           N  
ATOM   3370  CA  ILE A 425       9.708  11.936  -7.853  1.00 27.31           C  
ATOM   3371  C   ILE A 425       9.632  12.117  -9.366  1.00 28.80           C  
ATOM   3372  O   ILE A 425       8.569  12.451  -9.910  1.00 29.67           O  
ATOM   3373  CB  ILE A 425      10.206  13.211  -7.114  1.00 27.01           C  
ATOM   3374  CG1 ILE A 425      10.122  12.970  -5.592  1.00 25.19           C  
ATOM   3375  CG2 ILE A 425       9.404  14.467  -7.554  1.00 24.49           C  
ATOM   3376  CD1 ILE A 425      10.458  14.159  -4.706  1.00 22.72           C  
ATOM   3377  N   ASP A 426      10.744  11.864 -10.046  1.00 29.96           N  
ATOM   3378  CA  ASP A 426      10.772  11.810 -11.514  1.00 31.00           C  
ATOM   3379  C   ASP A 426       9.747  10.851 -12.093  1.00 31.02           C  
ATOM   3380  O   ASP A 426       8.995  11.216 -13.010  1.00 32.02           O  
ATOM   3381  CB  ASP A 426      12.141  11.365 -12.004  1.00 31.82           C  
ATOM   3382  CG  ASP A 426      13.188  12.436 -11.874  1.00 33.74           C  
ATOM   3383  OD1 ASP A 426      12.836  13.612 -11.635  1.00 35.98           O  
ATOM   3384  OD2 ASP A 426      14.382  12.088 -12.028  1.00 38.19           O1-
ATOM   3385  N   MET A 427       9.722   9.628 -11.578  1.00 30.46           N  
ATOM   3386  CA  MET A 427       8.829   8.610 -12.139  1.00 31.36           C  
ATOM   3387  C   MET A 427       7.365   8.863 -11.811  1.00 31.25           C  
ATOM   3388  O   MET A 427       6.474   8.571 -12.629  1.00 31.82           O  
ATOM   3389  CB  MET A 427       9.244   7.211 -11.718  1.00 31.25           C  
ATOM   3390  CG  MET A 427      10.555   6.810 -12.330  1.00 31.94           C  
ATOM   3391  SD  MET A 427      11.087   5.199 -11.770  1.00 33.45           S  
ATOM   3392  CE  MET A 427      10.251   4.138 -12.957  1.00 32.77           C  
ATOM   3393  N   LEU A 428       7.137   9.439 -10.629  1.00 30.05           N  
ATOM   3394  CA  LEU A 428       5.798   9.751 -10.161  1.00 29.15           C  
ATOM   3395  C   LEU A 428       5.224  11.075 -10.671  1.00 29.10           C  
ATOM   3396  O   LEU A 428       4.025  11.199 -10.810  1.00 29.40           O  
ATOM   3397  CB  LEU A 428       5.787   9.736  -8.630  1.00 27.47           C  
ATOM   3398  CG  LEU A 428       5.802   8.318  -8.041  1.00 26.80           C  
ATOM   3399  CD1 LEU A 428       6.118   8.352  -6.559  1.00 24.74           C  
ATOM   3400  CD2 LEU A 428       4.501   7.528  -8.321  1.00 21.21           C  
ATOM   3401  N   TYR A 429       6.067  12.058 -10.937  1.00 29.02           N  
ATOM   3402  CA  TYR A 429       5.555  13.413 -11.106  1.00 29.35           C  
ATOM   3403  C   TYR A 429       5.640  14.019 -12.507  1.00 30.84           C  
ATOM   3404  O   TYR A 429       4.966  15.000 -12.787  1.00 30.98           O  
ATOM   3405  CB  TYR A 429       6.081  14.348  -9.995  1.00 28.46           C  
ATOM   3406  CG  TYR A 429       5.345  14.057  -8.702  1.00 27.93           C  
ATOM   3407  CD1 TYR A 429       5.781  13.041  -7.845  1.00 27.81           C  
ATOM   3408  CD2 TYR A 429       4.165  14.742  -8.372  1.00 26.33           C  
ATOM   3409  CE1 TYR A 429       5.073  12.712  -6.681  1.00 26.16           C  
ATOM   3410  CE2 TYR A 429       3.469  14.439  -7.218  1.00 26.06           C  
ATOM   3411  CZ  TYR A 429       3.924  13.410  -6.384  1.00 28.32           C  
ATOM   3412  OH  TYR A 429       3.227  13.091  -5.239  1.00 30.59           O  
ATOM   3413  N   GLY A 430       6.428  13.410 -13.386  1.00 32.38           N  
ATOM   3414  CA  GLY A 430       6.413  13.775 -14.789  1.00 34.98           C  
ATOM   3415  C   GLY A 430       6.918  15.186 -14.959  1.00 35.79           C  
ATOM   3416  O   GLY A 430       7.944  15.553 -14.385  1.00 36.45           O  
ATOM   3417  N   ASP A 431       6.185  15.993 -15.709  1.00 36.78           N  
ATOM   3418  CA  ASP A 431       6.600  17.376 -15.951  1.00 37.99           C  
ATOM   3419  C   ASP A 431       6.601  18.243 -14.678  1.00 36.12           C  
ATOM   3420  O   ASP A 431       7.127  19.339 -14.673  1.00 35.60           O  
ATOM   3421  CB  ASP A 431       5.784  17.993 -17.100  1.00 39.55           C  
ATOM   3422  CG  ASP A 431       5.962  17.210 -18.433  1.00 46.17           C  
ATOM   3423  OD1 ASP A 431       5.018  17.192 -19.279  1.00 51.27           O  
ATOM   3424  OD2 ASP A 431       7.048  16.590 -18.638  1.00 50.35           O1-
ATOM   3425  N   LEU A 432       6.041  17.724 -13.590  1.00 34.89           N  
ATOM   3426  CA  LEU A 432       6.052  18.448 -12.316  1.00 33.79           C  
ATOM   3427  C   LEU A 432       7.171  18.032 -11.338  1.00 32.56           C  
ATOM   3428  O   LEU A 432       7.218  18.527 -10.222  1.00 31.92           O  
ATOM   3429  CB  LEU A 432       4.671  18.394 -11.634  1.00 32.91           C  
ATOM   3430  CG  LEU A 432       3.597  19.306 -12.228  1.00 34.19           C  
ATOM   3431  CD1 LEU A 432       2.259  19.072 -11.563  1.00 33.94           C  
ATOM   3432  CD2 LEU A 432       3.997  20.782 -12.103  1.00 35.29           C  
ATOM   3433  N   ALA A 433       8.071  17.150 -11.765  1.00 31.92           N  
ATOM   3434  CA  ALA A 433       9.048  16.552 -10.844  1.00 31.31           C  
ATOM   3435  C   ALA A 433      10.026  17.558 -10.233  1.00 30.68           C  
ATOM   3436  O   ALA A 433      10.309  17.509  -9.047  1.00 30.05           O  
ATOM   3437  CB  ALA A 433       9.806  15.410 -11.529  1.00 31.46           C  
ATOM   3438  N   GLU A 434      10.561  18.461 -11.040  1.00 30.96           N  
ATOM   3439  CA  GLU A 434      11.519  19.427 -10.519  1.00 30.86           C  
ATOM   3440  C   GLU A 434      10.887  20.298  -9.430  1.00 29.87           C  
ATOM   3441  O   GLU A 434      11.499  20.515  -8.389  1.00 29.03           O  
ATOM   3442  CB  GLU A 434      12.131  20.282 -11.634  1.00 31.18           C  
ATOM   3443  CG  GLU A 434      13.143  19.522 -12.517  1.00 35.50           C  
ATOM   3444  CD  GLU A 434      14.132  18.628 -11.729  1.00 39.41           C  
ATOM   3445  OE1 GLU A 434      14.804  19.127 -10.786  1.00 39.99           O  
ATOM   3446  OE2 GLU A 434      14.235  17.418 -12.063  1.00 41.91           O1-
ATOM   3447  N   ASP A 435       9.661  20.771  -9.661  1.00 29.30           N  
ATOM   3448  CA  ASP A 435       8.966  21.590  -8.669  1.00 28.57           C  
ATOM   3449  C   ASP A 435       8.600  20.774  -7.440  1.00 27.17           C  
ATOM   3450  O   ASP A 435       8.803  21.223  -6.310  1.00 26.45           O  
ATOM   3451  CB  ASP A 435       7.752  22.318  -9.265  1.00 28.92           C  
ATOM   3452  CG  ASP A 435       8.149  23.475 -10.178  1.00 32.00           C  
ATOM   3453  OD1 ASP A 435       9.336  23.827 -10.245  1.00 34.96           O  
ATOM   3454  OD2 ASP A 435       7.284  24.063 -10.845  1.00 35.61           O1-
ATOM   3455  N   MET A 436       8.093  19.565  -7.654  1.00 26.63           N  
ATOM   3456  CA  MET A 436       7.764  18.670  -6.531  1.00 25.80           C  
ATOM   3457  C   MET A 436       9.008  18.319  -5.715  1.00 24.75           C  
ATOM   3458  O   MET A 436       8.935  18.187  -4.514  1.00 24.26           O  
ATOM   3459  CB  MET A 436       7.059  17.402  -7.022  1.00 26.75           C  
ATOM   3460  CG  MET A 436       6.393  16.557  -5.928  1.00 26.69           C  
ATOM   3461  SD  MET A 436       5.091  17.408  -5.022  1.00 30.26           S  
ATOM   3462  CE  MET A 436       4.891  16.287  -3.623  1.00 27.46           C  
ATOM   3463  N   LYS A 437      10.151  18.189  -6.371  1.00 24.17           N  
ATOM   3464  CA  LYS A 437      11.420  18.072  -5.664  1.00 23.10           C  
ATOM   3465  C   LYS A 437      11.717  19.225  -4.703  1.00 22.57           C  
ATOM   3466  O   LYS A 437      12.134  18.989  -3.582  1.00 22.77           O  
ATOM   3467  CB  LYS A 437      12.564  17.895  -6.658  1.00 23.88           C  
ATOM   3468  CG  LYS A 437      12.837  16.460  -6.993  1.00 23.37           C  
ATOM   3469  CD  LYS A 437      13.768  16.396  -8.147  1.00 26.03           C  
ATOM   3470  CE  LYS A 437      13.661  15.052  -8.813  1.00 27.58           C  
ATOM   3471  NZ  LYS A 437      14.651  14.929  -9.886  1.00 29.07           N1+
ATOM   3472  N   VAL A 438      11.485  20.464  -5.119  1.00 22.35           N  
ATOM   3473  CA  VAL A 438      11.739  21.618  -4.263  1.00 21.83           C  
ATOM   3474  C   VAL A 438      10.882  21.575  -2.989  1.00 21.90           C  
ATOM   3475  O   VAL A 438      11.388  21.810  -1.865  1.00 22.22           O  
ATOM   3476  CB  VAL A 438      11.503  22.934  -5.021  1.00 22.46           C  
ATOM   3477  CG1 VAL A 438      11.682  24.120  -4.115  1.00 21.21           C  
ATOM   3478  CG2 VAL A 438      12.457  23.023  -6.236  1.00 22.98           C  
ATOM   3479  N   PHE A 439       9.601  21.270  -3.167  1.00 20.70           N  
ATOM   3480  CA  PHE A 439       8.678  21.172  -2.077  1.00 20.38           C  
ATOM   3481  C   PHE A 439       9.020  20.000  -1.159  1.00 20.54           C  
ATOM   3482  O   PHE A 439       9.303  20.198   0.030  1.00 20.82           O  
ATOM   3483  CB  PHE A 439       7.256  21.051  -2.622  1.00 20.36           C  
ATOM   3484  CG  PHE A 439       6.214  20.717  -1.579  1.00 19.56           C  
ATOM   3485  CD1 PHE A 439       5.852  21.644  -0.608  1.00 18.79           C  
ATOM   3486  CD2 PHE A 439       5.560  19.488  -1.602  1.00 19.50           C  
ATOM   3487  CE1 PHE A 439       4.867  21.333   0.361  1.00 18.92           C  
ATOM   3488  CE2 PHE A 439       4.575  19.178  -0.647  1.00 19.43           C  
ATOM   3489  CZ  PHE A 439       4.235  20.098   0.337  1.00 17.98           C  
ATOM   3490  N   ALA A 440       9.008  18.792  -1.713  1.00 20.33           N  
ATOM   3491  CA  ALA A 440       9.257  17.568  -0.938  1.00 20.13           C  
ATOM   3492  C   ALA A 440      10.589  17.559  -0.182  1.00 19.77           C  
ATOM   3493  O   ALA A 440      10.683  17.001   0.891  1.00 19.66           O  
ATOM   3494  CB  ALA A 440       9.144  16.341  -1.850  1.00 19.96           C  
ATOM   3495  N   ASN A 441      11.609  18.187  -0.751  1.00 19.90           N  
ATOM   3496  CA  ASN A 441      12.916  18.356  -0.111  1.00 19.39           C  
ATOM   3497  C   ASN A 441      12.890  19.005   1.278  1.00 19.38           C  
ATOM   3498  O   ASN A 441      13.784  18.758   2.112  1.00 18.50           O  
ATOM   3499  CB  ASN A 441      13.750  19.264  -1.015  1.00 19.99           C  
ATOM   3500  CG  ASN A 441      15.214  19.260  -0.665  1.00 19.62           C  
ATOM   3501  ND2 ASN A 441      15.890  20.370  -0.931  1.00 17.51           N  
ATOM   3502  OD1 ASN A 441      15.739  18.259  -0.186  1.00 20.12           O  
ATOM   3503  N   HIS A 442      11.908  19.894   1.496  1.00 19.22           N  
ATOM   3504  CA  HIS A 442      11.704  20.561   2.792  1.00 17.97           C  
ATOM   3505  C   HIS A 442      10.816  19.787   3.725  1.00 17.40           C  
ATOM   3506  O   HIS A 442      10.406  20.328   4.750  1.00 17.65           O  
ATOM   3507  CB  HIS A 442      11.044  21.931   2.571  1.00 18.67           C  
ATOM   3508  CG  HIS A 442      11.997  22.972   2.076  1.00 18.96           C  
ATOM   3509  CD2 HIS A 442      12.516  23.186   0.847  1.00 18.55           C  
ATOM   3510  ND1 HIS A 442      12.576  23.905   2.907  1.00 20.55           N  
ATOM   3511  CE1 HIS A 442      13.386  24.673   2.203  1.00 19.73           C  
ATOM   3512  NE2 HIS A 442      13.372  24.251   0.952  1.00 21.27           N  
ATOM   3513  N   SER A 443      10.484  18.548   3.377  1.00 16.74           N  
ATOM   3514  CA  SER A 443       9.478  17.801   4.140  1.00 16.89           C  
ATOM   3515  C   SER A 443       9.813  16.317   4.264  1.00 17.05           C  
ATOM   3516  O   SER A 443       8.955  15.472   4.007  1.00 16.59           O  
ATOM   3517  CB  SER A 443       8.110  17.941   3.457  1.00 17.04           C  
ATOM   3518  OG  SER A 443       7.068  17.637   4.368  1.00 16.54           O  
ATOM   3519  N   THR A 444      11.059  16.008   4.632  1.00 16.70           N  
ATOM   3520  CA  THR A 444      11.503  14.625   4.744  1.00 17.39           C  
ATOM   3521  C   THR A 444      11.727  14.153   6.195  1.00 17.91           C  
ATOM   3522  O   THR A 444      11.500  12.978   6.510  1.00 17.84           O  
ATOM   3523  CB  THR A 444      12.784  14.375   3.902  1.00 17.60           C  
ATOM   3524  CG2 THR A 444      12.547  14.723   2.425  1.00 16.84           C  
ATOM   3525  OG1 THR A 444      13.844  15.200   4.389  1.00 19.47           O  
ATOM   3526  N   ARG A 445      12.165  15.074   7.053  1.00 17.80           N  
ATOM   3527  CA  ARG A 445      12.484  14.811   8.459  1.00 18.30           C  
ATOM   3528  C   ARG A 445      11.276  14.789   9.406  1.00 19.00           C  
ATOM   3529  O   ARG A 445      10.481  15.731   9.470  1.00 20.10           O  
ATOM   3530  CB  ARG A 445      13.489  15.869   8.957  1.00 17.18           C  
ATOM   3531  CG  ARG A 445      13.938  15.653  10.401  1.00 18.36           C  
ATOM   3532  CD  ARG A 445      14.863  14.448  10.527  1.00 15.73           C  
ATOM   3533  NE  ARG A 445      15.288  14.239  11.896  1.00 16.00           N  
ATOM   3534  CZ  ARG A 445      15.831  13.094  12.328  1.00 16.79           C  
ATOM   3535  NH1 ARG A 445      16.000  12.057  11.519  1.00 15.35           N1+
ATOM   3536  NH2 ARG A 445      16.179  12.970  13.581  1.00 17.37           N  
ATOM   3537  N   MET A 446      11.136  13.738  10.182  1.00 19.69           N  
ATOM   3538  CA  MET A 446      10.030  13.718  11.147  1.00 20.08           C  
ATOM   3539  C   MET A 446      10.587  13.751  12.554  1.00 20.45           C  
ATOM   3540  O   MET A 446      11.469  12.976  12.884  1.00 21.38           O  
ATOM   3541  CB  MET A 446       9.183  12.469  10.963  1.00 20.21           C  
ATOM   3542  CG  MET A 446       8.441  12.381   9.627  1.00 20.19           C  
ATOM   3543  SD  MET A 446       7.019  13.479   9.560  1.00 24.29           S  
ATOM   3544  CE  MET A 446       5.970  12.929  10.909  1.00 19.84           C  
ATOM   3545  N   ASP A 447      10.046  14.630  13.389  1.00 21.23           N  
ATOM   3546  CA  ASP A 447      10.510  14.841  14.740  1.00 21.95           C  
ATOM   3547  C   ASP A 447       9.345  15.445  15.548  1.00 21.93           C  
ATOM   3548  O   ASP A 447       8.907  16.563  15.259  1.00 22.06           O  
ATOM   3549  CB  ASP A 447      11.723  15.793  14.678  1.00 22.33           C  
ATOM   3550  CG  ASP A 447      12.448  15.954  16.017  1.00 24.90           C  
ATOM   3551  OD1 ASP A 447      11.963  15.410  17.029  1.00 27.18           O  
ATOM   3552  OD2 ASP A 447      13.519  16.633  16.054  1.00 27.72           O1-
ATOM   3553  N   ASN A 448       8.820  14.699  16.529  1.00 22.55           N  
ATOM   3554  CA  ASN A 448       7.791  15.224  17.467  1.00 22.41           C  
ATOM   3555  C   ASN A 448       8.406  15.884  18.698  1.00 23.09           C  
ATOM   3556  O   ASN A 448       7.712  16.195  19.655  1.00 24.52           O  
ATOM   3557  CB  ASN A 448       6.748  14.167  17.861  1.00 21.72           C  
ATOM   3558  CG  ASN A 448       7.296  13.089  18.826  1.00 21.20           C  
ATOM   3559  ND2 ASN A 448       6.391  12.304  19.421  1.00 17.86           N  
ATOM   3560  OD1 ASN A 448       8.500  12.967  19.025  1.00 19.84           O  
ATOM   3561  N   LYS A 449       9.715  16.084  18.667  1.00 23.82           N  
ATOM   3562  CA  LYS A 449      10.484  16.738  19.733  1.00 24.92           C  
ATOM   3563  C   LYS A 449      10.645  15.908  20.988  1.00 25.09           C  
ATOM   3564  O   LYS A 449      11.238  16.368  21.933  1.00 25.24           O  
ATOM   3565  CB  LYS A 449       9.895  18.093  20.111  1.00 25.85           C  
ATOM   3566  CG  LYS A 449       9.950  19.109  19.018  1.00 29.60           C  
ATOM   3567  CD  LYS A 449       8.646  19.910  18.967  1.00 35.41           C  
ATOM   3568  CE  LYS A 449       8.710  21.035  17.902  1.00 38.56           C  
ATOM   3569  NZ  LYS A 449       7.655  20.945  16.809  1.00 38.67           N1+
ATOM   3570  N   THR A 450      10.071  14.714  21.024  1.00 25.04           N  
ATOM   3571  CA  THR A 450      10.302  13.811  22.143  1.00 25.44           C  
ATOM   3572  C   THR A 450      10.742  12.450  21.656  1.00 25.34           C  
ATOM   3573  O   THR A 450      11.858  12.293  21.255  1.00 25.92           O  
ATOM   3574  CB  THR A 450       9.101  13.695  23.092  1.00 25.50           C  
ATOM   3575  CG2 THR A 450       8.788  15.035  23.691  1.00 26.03           C  
ATOM   3576  OG1 THR A 450       7.963  13.235  22.377  1.00 26.39           O  
ATOM   3577  N   TRP A 451       9.847  11.484  21.657  1.00 25.13           N  
ATOM   3578  CA  TRP A 451      10.225  10.119  21.446  1.00 24.92           C  
ATOM   3579  C   TRP A 451      10.380   9.696  19.979  1.00 24.79           C  
ATOM   3580  O   TRP A 451      11.015   8.677  19.708  1.00 24.51           O  
ATOM   3581  CB  TRP A 451       9.246   9.199  22.187  1.00 25.24           C  
ATOM   3582  CG  TRP A 451       7.841   9.298  21.713  1.00 24.93           C  
ATOM   3583  CD1 TRP A 451       6.873  10.128  22.192  1.00 25.28           C  
ATOM   3584  CD2 TRP A 451       7.228   8.517  20.685  1.00 25.18           C  
ATOM   3585  CE2 TRP A 451       5.884   8.952  20.572  1.00 24.28           C  
ATOM   3586  CE3 TRP A 451       7.691   7.521  19.821  1.00 24.69           C  
ATOM   3587  NE1 TRP A 451       5.691   9.929  21.507  1.00 23.60           N  
ATOM   3588  CZ2 TRP A 451       5.009   8.426  19.645  1.00 24.15           C  
ATOM   3589  CZ3 TRP A 451       6.825   6.991  18.911  1.00 24.53           C  
ATOM   3590  CH2 TRP A 451       5.489   7.452  18.822  1.00 26.78           C  
ATOM   3591  N   ALA A 452       9.825  10.473  19.049  1.00 23.76           N  
ATOM   3592  CA  ALA A 452       9.736  10.061  17.650  1.00 23.68           C  
ATOM   3593  C   ALA A 452      10.546  10.920  16.696  1.00 24.24           C  
ATOM   3594  O   ALA A 452      10.308  12.136  16.580  1.00 24.34           O  
ATOM   3595  CB  ALA A 452       8.273   9.976  17.198  1.00 23.52           C  
ATOM   3596  N   LYS A 453      11.507  10.287  16.009  1.00 24.43           N  
ATOM   3597  CA  LYS A 453      12.371  10.987  15.045  1.00 24.36           C  
ATOM   3598  C   LYS A 453      12.982  10.029  14.025  1.00 24.20           C  
ATOM   3599  O   LYS A 453      13.470   8.953  14.387  1.00 24.08           O  
ATOM   3600  CB  LYS A 453      13.431  11.862  15.743  1.00 25.06           C  
ATOM   3601  CG  LYS A 453      14.659  11.171  16.348  1.00 29.48           C  
ATOM   3602  CD  LYS A 453      15.043  11.773  17.737  1.00 34.91           C  
ATOM   3603  CE  LYS A 453      13.928  11.443  18.790  1.00 38.55           C  
ATOM   3604  NZ  LYS A 453      14.319  11.195  20.238  1.00 39.06           N1+
ATOM   3605  N   SER A 454      12.904  10.425  12.747  1.00 23.30           N  
ATOM   3606  CA  SER A 454      13.298   9.609  11.605  1.00 21.93           C  
ATOM   3607  C   SER A 454      13.217  10.415  10.302  1.00 21.06           C  
ATOM   3608  O   SER A 454      12.382  11.334  10.160  1.00 20.63           O  
ATOM   3609  CB  SER A 454      12.389   8.388  11.473  1.00 22.26           C  
ATOM   3610  OG  SER A 454      13.019   7.367  10.694  1.00 22.57           O  
ATOM   3611  N   GLY A 455      14.075  10.054   9.354  1.00 19.99           N  
ATOM   3612  CA  GLY A 455      14.088  10.680   8.042  1.00 19.54           C  
ATOM   3613  C   GLY A 455      15.359  11.451   7.751  1.00 19.65           C  
ATOM   3614  O   GLY A 455      16.086  11.864   8.650  1.00 20.07           O  
ATOM   3615  N   ARG A 456      15.643  11.629   6.470  1.00 19.95           N  
ATOM   3616  CA  ARG A 456      16.685  12.521   6.055  1.00 19.43           C  
ATOM   3617  C   ARG A 456      16.359  13.923   6.587  1.00 19.54           C  
ATOM   3618  O   ARG A 456      15.182  14.313   6.640  1.00 18.61           O  
ATOM   3619  CB  ARG A 456      16.691  12.521   4.536  1.00 20.05           C  
ATOM   3620  CG  ARG A 456      17.957  13.046   3.909  1.00 19.87           C  
ATOM   3621  CD  ARG A 456      17.645  13.670   2.588  1.00 22.12           C  
ATOM   3622  NE  ARG A 456      16.924  14.938   2.754  1.00 24.54           N  
ATOM   3623  CZ  ARG A 456      16.476  15.682   1.744  1.00 24.28           C  
ATOM   3624  NH1 ARG A 456      16.679  15.292   0.488  1.00 23.36           N1+
ATOM   3625  NH2 ARG A 456      15.837  16.809   1.992  1.00 20.87           N  
ATOM   3626  N   GLU A 457      17.389  14.695   6.958  1.00 20.01           N  
ATOM   3627  CA  GLU A 457      17.197  16.102   7.339  1.00 19.89           C  
ATOM   3628  C   GLU A 457      16.537  16.879   6.180  1.00 19.74           C  
ATOM   3629  O   GLU A 457      16.776  16.560   5.004  1.00 19.69           O  
ATOM   3630  CB  GLU A 457      18.531  16.741   7.741  1.00 20.88           C  
ATOM   3631  CG  GLU A 457      19.327  16.034   8.907  1.00 23.73           C  
ATOM   3632  CD  GLU A 457      18.546  15.933  10.257  1.00 31.10           C  
ATOM   3633  OE1 GLU A 457      18.475  14.792  10.809  1.00 32.76           O  
ATOM   3634  OE2 GLU A 457      18.014  16.970  10.775  1.00 30.81           O1-
ATOM   3635  N   ASP A 458      15.667  17.844   6.503  1.00 19.40           N  
ATOM   3636  CA  ASP A 458      15.014  18.694   5.501  1.00 19.23           C  
ATOM   3637  C   ASP A 458      16.087  19.556   4.829  1.00 19.64           C  
ATOM   3638  O   ASP A 458      17.011  20.036   5.486  1.00 19.92           O  
ATOM   3639  CB  ASP A 458      13.985  19.651   6.160  1.00 18.79           C  
ATOM   3640  CG  ASP A 458      12.757  18.937   6.726  1.00 20.21           C  
ATOM   3641  OD1 ASP A 458      12.339  17.883   6.193  1.00 20.54           O  
ATOM   3642  OD2 ASP A 458      12.181  19.445   7.726  1.00 22.84           O1-
ATOM   3643  N   ALA A 459      15.956  19.746   3.518  1.00 20.58           N  
ATOM   3644  CA  ALA A 459      16.796  20.671   2.710  1.00 20.27           C  
ATOM   3645  C   ALA A 459      18.220  20.937   3.266  1.00 20.76           C  
ATOM   3646  O   ALA A 459      18.492  22.041   3.763  1.00 20.82           O  
ATOM   3647  CB  ALA A 459      16.027  21.981   2.504  1.00 19.26           C  
ATOM   3648  N   PRO A 460      19.124  19.930   3.201  1.00 21.76           N  
ATOM   3649  CA  PRO A 460      20.445  20.056   3.851  1.00 22.39           C  
ATOM   3650  C   PRO A 460      21.395  21.030   3.165  1.00 23.26           C  
ATOM   3651  O   PRO A 460      22.163  21.703   3.852  1.00 23.73           O  
ATOM   3652  CB  PRO A 460      21.024  18.632   3.781  1.00 22.03           C  
ATOM   3653  CG  PRO A 460      19.927  17.779   3.317  1.00 22.00           C  
ATOM   3654  CD  PRO A 460      19.004  18.621   2.533  1.00 21.91           C  
ATOM   3655  N   GLU A 461      21.360  21.090   1.836  1.00 24.03           N  
ATOM   3656  CA  GLU A 461      22.173  22.040   1.083  1.00 25.11           C  
ATOM   3657  C   GLU A 461      21.809  23.473   1.498  1.00 24.36           C  
ATOM   3658  O   GLU A 461      22.693  24.300   1.755  1.00 25.04           O  
ATOM   3659  CB  GLU A 461      21.968  21.865  -0.430  1.00 26.24           C  
ATOM   3660  CG  GLU A 461      22.188  20.425  -0.990  1.00 32.08           C  
ATOM   3661  CD  GLU A 461      21.029  19.415  -0.689  1.00 37.88           C  
ATOM   3662  OE1 GLU A 461      19.849  19.828  -0.477  1.00 35.96           O  
ATOM   3663  OE2 GLU A 461      21.333  18.183  -0.670  1.00 41.42           O1-
ATOM   3664  N   LEU A 462      20.513  23.763   1.568  1.00 23.22           N  
ATOM   3665  CA  LEU A 462      20.037  25.101   1.926  1.00 22.35           C  
ATOM   3666  C   LEU A 462      20.400  25.425   3.372  1.00 22.13           C  
ATOM   3667  O   LEU A 462      20.872  26.544   3.671  1.00 22.23           O  
ATOM   3668  CB  LEU A 462      18.527  25.234   1.705  1.00 21.68           C  
ATOM   3669  CG  LEU A 462      17.919  26.573   2.140  1.00 20.28           C  
ATOM   3670  CD1 LEU A 462      18.539  27.708   1.360  1.00 17.76           C  
ATOM   3671  CD2 LEU A 462      16.397  26.542   1.971  1.00 18.60           C  
ATOM   3672  N   ARG A 463      20.216  24.439   4.252  1.00 21.19           N  
ATOM   3673  CA  ARG A 463      20.637  24.564   5.644  1.00 21.04           C  
ATOM   3674  C   ARG A 463      22.091  24.965   5.742  1.00 22.08           C  
ATOM   3675  O   ARG A 463      22.403  25.890   6.489  1.00 23.58           O  
ATOM   3676  CB  ARG A 463      20.371  23.269   6.421  1.00 21.11           C  
ATOM   3677  CG  ARG A 463      20.653  23.280   7.989  1.00 21.56           C  
ATOM   3678  CD  ARG A 463      20.890  24.693   8.496  1.00 22.44           C  
ATOM   3679  NE  ARG A 463      19.742  25.256   9.143  1.00 23.49           N  
ATOM   3680  CZ  ARG A 463      19.682  26.478   9.668  1.00 24.51           C  
ATOM   3681  NH1 ARG A 463      20.708  27.349   9.609  1.00 18.89           N1+
ATOM   3682  NH2 ARG A 463      18.555  26.817  10.272  1.00 26.31           N  
ATOM   3683  N   ALA A 464      22.976  24.303   4.987  1.00 22.57           N  
ATOM   3684  CA  ALA A 464      24.404  24.631   5.003  1.00 23.27           C  
ATOM   3685  C   ALA A 464      24.718  26.040   4.483  1.00 23.60           C  
ATOM   3686  O   ALA A 464      25.675  26.662   4.938  1.00 24.66           O  
ATOM   3687  CB  ALA A 464      25.235  23.568   4.249  1.00 23.11           C  
ATOM   3688  N   LYS A 465      23.922  26.541   3.544  1.00 22.94           N  
ATOM   3689  CA  LYS A 465      24.075  27.908   3.091  1.00 22.96           C  
ATOM   3690  C   LYS A 465      23.653  28.916   4.159  1.00 23.04           C  
ATOM   3691  O   LYS A 465      24.203  30.016   4.244  1.00 22.84           O  
ATOM   3692  CB  LYS A 465      23.240  28.148   1.835  1.00 22.86           C  
ATOM   3693  CG  LYS A 465      23.705  27.424   0.622  1.00 24.54           C  
ATOM   3694  CD  LYS A 465      22.903  27.842  -0.579  1.00 30.85           C  
ATOM   3695  CE  LYS A 465      23.468  27.206  -1.864  1.00 36.53           C  
ATOM   3696  NZ  LYS A 465      22.764  27.737  -3.111  1.00 40.22           N1+
ATOM   3697  N   MET A 466      22.644  28.556   4.955  1.00 23.00           N  
ATOM   3698  CA  MET A 466      22.161  29.434   6.001  1.00 22.24           C  
ATOM   3699  C   MET A 466      23.229  29.566   7.080  1.00 23.31           C  
ATOM   3700  O   MET A 466      23.596  30.688   7.472  1.00 23.54           O  
ATOM   3701  CB  MET A 466      20.867  28.884   6.574  1.00 21.98           C  
ATOM   3702  CG  MET A 466      19.643  29.095   5.704  1.00 19.85           C  
ATOM   3703  SD  MET A 466      18.185  28.177   6.293  1.00 18.07           S  
ATOM   3704  CE  MET A 466      16.958  28.816   5.153  1.00 16.18           C  
ATOM   3705  N   ASP A 467      23.763  28.422   7.516  1.00 23.31           N  
ATOM   3706  CA  ASP A 467      24.871  28.391   8.475  1.00 24.16           C  
ATOM   3707  C   ASP A 467      26.060  29.220   8.000  1.00 24.53           C  
ATOM   3708  O   ASP A 467      26.709  29.917   8.800  1.00 24.58           O  
ATOM   3709  CB  ASP A 467      25.342  26.948   8.731  1.00 24.08           C  
ATOM   3710  CG  ASP A 467      24.268  26.085   9.376  1.00 26.62           C  
ATOM   3711  OD1 ASP A 467      23.290  26.649   9.928  1.00 29.51           O  
ATOM   3712  OD2 ASP A 467      24.389  24.835   9.349  1.00 28.95           O1-
ATOM   3713  N   GLU A 468      26.348  29.163   6.704  1.00 24.35           N  
ATOM   3714  CA  GLU A 468      27.486  29.927   6.192  1.00 25.14           C  
ATOM   3715  C   GLU A 468      27.196  31.434   6.226  1.00 24.12           C  
ATOM   3716  O   GLU A 468      28.093  32.234   6.487  1.00 24.58           O  
ATOM   3717  CB  GLU A 468      27.964  29.409   4.823  1.00 25.65           C  
ATOM   3718  CG  GLU A 468      29.234  30.129   4.277  1.00 31.81           C  
ATOM   3719  CD  GLU A 468      30.488  30.097   5.241  1.00 37.93           C  
ATOM   3720  OE1 GLU A 468      31.357  31.001   5.092  1.00 38.80           O  
ATOM   3721  OE2 GLU A 468      30.616  29.170   6.114  1.00 38.47           O1-
ATOM   3722  N   LEU A 469      25.939  31.815   6.009  1.00 23.11           N  
ATOM   3723  CA  LEU A 469      25.527  33.218   6.153  1.00 22.52           C  
ATOM   3724  C   LEU A 469      25.806  33.748   7.561  1.00 22.64           C  
ATOM   3725  O   LEU A 469      26.431  34.770   7.718  1.00 23.02           O  
ATOM   3726  CB  LEU A 469      24.020  33.387   5.840  1.00 21.73           C  
ATOM   3727  CG  LEU A 469      23.551  34.840   5.927  1.00 19.84           C  
ATOM   3728  CD1 LEU A 469      24.123  35.680   4.791  1.00 21.25           C  
ATOM   3729  CD2 LEU A 469      22.087  34.942   5.946  1.00 19.81           C  
ATOM   3730  N   TRP A 470      25.310  33.053   8.576  1.00 22.62           N  
ATOM   3731  CA  TRP A 470      25.560  33.428   9.971  1.00 24.21           C  
ATOM   3732  C   TRP A 470      27.038  33.446  10.297  1.00 25.43           C  
ATOM   3733  O   TRP A 470      27.520  34.393  10.915  1.00 25.96           O  
ATOM   3734  CB  TRP A 470      24.800  32.513  10.941  1.00 23.00           C  
ATOM   3735  CG  TRP A 470      23.315  32.465  10.662  1.00 21.81           C  
ATOM   3736  CD1 TRP A 470      22.516  31.348  10.646  1.00 21.35           C  
ATOM   3737  CD2 TRP A 470      22.453  33.582  10.351  1.00 19.71           C  
ATOM   3738  CE2 TRP A 470      21.150  33.073  10.188  1.00 20.23           C  
ATOM   3739  CE3 TRP A 470      22.663  34.959  10.201  1.00 23.01           C  
ATOM   3740  NE1 TRP A 470      21.207  31.712  10.387  1.00 21.31           N  
ATOM   3741  CZ2 TRP A 470      20.052  33.896   9.882  1.00 21.27           C  
ATOM   3742  CZ3 TRP A 470      21.567  35.787   9.903  1.00 24.00           C  
ATOM   3743  CH2 TRP A 470      20.277  35.241   9.741  1.00 22.53           C  
ATOM   3744  N   ASN A 471      27.763  32.432   9.832  1.00 26.98           N  
ATOM   3745  CA  ASN A 471      29.223  32.409   9.960  1.00 29.11           C  
ATOM   3746  C   ASN A 471      29.945  33.648   9.365  1.00 29.12           C  
ATOM   3747  O   ASN A 471      30.783  34.259  10.026  1.00 29.59           O  
ATOM   3748  CB  ASN A 471      29.766  31.135   9.339  1.00 30.39           C  
ATOM   3749  CG  ASN A 471      31.150  30.841   9.791  1.00 36.49           C  
ATOM   3750  ND2 ASN A 471      31.350  30.813  11.113  1.00 41.97           N  
ATOM   3751  OD1 ASN A 471      32.063  30.674   8.977  1.00 42.46           O  
ATOM   3752  N   LYS A 472      29.594  34.029   8.137  1.00 28.50           N  
ATOM   3753  CA  LYS A 472      30.116  35.242   7.496  1.00 28.49           C  
ATOM   3754  C   LYS A 472      29.743  36.515   8.248  1.00 28.22           C  
ATOM   3755  O   LYS A 472      30.589  37.382   8.501  1.00 28.09           O  
ATOM   3756  CB  LYS A 472      29.600  35.356   6.056  1.00 28.29           C  
ATOM   3757  CG  LYS A 472      30.371  34.563   5.040  1.00 28.98           C  
ATOM   3758  CD  LYS A 472      29.591  34.499   3.723  1.00 32.49           C  
ATOM   3759  CE  LYS A 472      30.429  34.137   2.487  1.00 31.48           C  
ATOM   3760  NZ  LYS A 472      31.512  33.199   2.791  1.00 31.48           N1+
ATOM   3761  N   LEU A 473      28.471  36.632   8.591  1.00 27.59           N  
ATOM   3762  CA  LEU A 473      27.973  37.842   9.242  1.00 27.73           C  
ATOM   3763  C   LEU A 473      28.589  38.044  10.630  1.00 28.32           C  
ATOM   3764  O   LEU A 473      28.968  39.160  10.993  1.00 28.99           O  
ATOM   3765  CB  LEU A 473      26.440  37.816   9.311  1.00 27.35           C  
ATOM   3766  CG  LEU A 473      25.665  37.990   7.998  1.00 27.03           C  
ATOM   3767  CD1 LEU A 473      24.173  37.819   8.255  1.00 26.01           C  
ATOM   3768  CD2 LEU A 473      25.941  39.377   7.398  1.00 26.79           C  
ATOM   3769  N   SER A 474      28.709  36.967  11.402  1.00 28.34           N  
ATOM   3770  CA  SER A 474      29.314  37.054  12.723  1.00 29.36           C  
ATOM   3771  C   SER A 474      30.831  37.266  12.700  1.00 30.83           C  
ATOM   3772  O   SER A 474      31.400  37.677  13.702  1.00 31.77           O  
ATOM   3773  CB  SER A 474      28.982  35.806  13.538  1.00 29.13           C  
ATOM   3774  OG  SER A 474      29.470  34.628  12.915  1.00 27.44           O  
ATOM   3775  N   SER A 475      31.469  36.937  11.576  1.00 31.77           N  
ATOM   3776  CA  SER A 475      32.901  37.146  11.347  1.00 33.28           C  
ATOM   3777  C   SER A 475      33.099  38.507  10.703  1.00 34.29           C  
ATOM   3778  O   SER A 475      34.219  38.923  10.426  1.00 34.49           O  
ATOM   3779  CB  SER A 475      33.442  36.093  10.385  1.00 32.70           C  
ATOM   3780  OG  SER A 475      33.451  34.819  10.992  1.00 32.86           O  
ATOM   3781  N   LYS A 476      31.980  39.166  10.428  1.00 34.96           N  
ATOM   3782  CA  LYS A 476      31.951  40.490   9.833  1.00 36.30           C  
ATOM   3783  C   LYS A 476      32.732  40.522   8.489  1.00 36.23           C  
ATOM   3784  O   LYS A 476      33.565  41.384   8.206  1.00 36.90           O  
ATOM   3785  CB  LYS A 476      32.246  41.558  10.921  1.00 37.30           C  
ATOM   3786  CG  LYS A 476      33.398  42.500  10.719  1.00 42.20           C  
ATOM   3787  CD  LYS A 476      34.734  42.001  11.313  1.00 48.22           C  
ATOM   3788  CE  LYS A 476      35.006  42.544  12.734  1.00 49.00           C  
ATOM   3789  NZ  LYS A 476      36.487  42.618  12.970  1.00 46.77           N1+
ATOM   3790  N   GLU A 477      32.426  39.519   7.671  1.00 35.31           N  
ATOM   3791  CA  GLU A 477      32.929  39.377   6.315  1.00 35.13           C  
ATOM   3792  C   GLU A 477      31.802  39.706   5.319  1.00 34.98           C  
ATOM   3793  O   GLU A 477      30.613  39.604   5.667  1.00 34.47           O  
ATOM   3794  CB  GLU A 477      33.441  37.948   6.088  1.00 34.69           C  
ATOM   3795  CG  GLU A 477      34.559  37.569   7.023  1.00 35.59           C  
ATOM   3796  CD  GLU A 477      35.022  36.128   6.893  1.00 39.41           C  
ATOM   3797  OE1 GLU A 477      36.137  35.824   7.364  1.00 41.07           O  
ATOM   3798  OE2 GLU A 477      34.290  35.278   6.337  1.00 41.87           O1-
ATOM   3799  N   ASP A 478      32.161  40.114   4.101  1.00 34.72           N  
ATOM   3800  CA  ASP A 478      31.146  40.466   3.126  1.00 34.73           C  
ATOM   3801  C   ASP A 478      30.309  39.234   2.791  1.00 33.60           C  
ATOM   3802  O   ASP A 478      30.832  38.147   2.595  1.00 34.45           O  
ATOM   3803  CB  ASP A 478      31.738  41.068   1.855  1.00 35.25           C  
ATOM   3804  CG  ASP A 478      30.664  41.603   0.921  1.00 36.71           C  
ATOM   3805  OD1 ASP A 478      30.638  42.812   0.665  1.00 41.52           O  
ATOM   3806  OD2 ASP A 478      29.812  40.837   0.450  1.00 37.73           O1-
ATOM   3807  N   ALA A 479      29.006  39.417   2.724  1.00 31.90           N  
ATOM   3808  CA  ALA A 479      28.101  38.288   2.591  1.00 30.50           C  
ATOM   3809  C   ALA A 479      27.106  38.506   1.467  1.00 29.39           C  
ATOM   3810  O   ALA A 479      26.129  37.780   1.364  1.00 27.99           O  
ATOM   3811  CB  ALA A 479      27.376  38.052   3.916  1.00 30.20           C  
ATOM   3812  N   SER A 480      27.369  39.487   0.610  1.00 29.11           N  
ATOM   3813  CA  SER A 480      26.343  39.896  -0.333  1.00 30.36           C  
ATOM   3814  C   SER A 480      26.091  38.915  -1.502  1.00 29.85           C  
ATOM   3815  O   SER A 480      24.988  38.887  -2.053  1.00 30.18           O  
ATOM   3816  CB  SER A 480      26.541  41.336  -0.799  1.00 30.74           C  
ATOM   3817  OG  SER A 480      27.821  41.497  -1.324  1.00 33.81           O  
ATOM   3818  N   ALA A 481      27.088  38.109  -1.843  1.00 29.13           N  
ATOM   3819  CA  ALA A 481      26.950  37.106  -2.879  1.00 29.00           C  
ATOM   3820  C   ALA A 481      26.081  35.965  -2.364  1.00 28.25           C  
ATOM   3821  O   ALA A 481      25.214  35.480  -3.066  1.00 28.08           O  
ATOM   3822  CB  ALA A 481      28.342  36.587  -3.327  1.00 28.78           C  
ATOM   3823  N   LEU A 482      26.317  35.564  -1.120  1.00 28.06           N  
ATOM   3824  CA  LEU A 482      25.518  34.545  -0.465  1.00 27.33           C  
ATOM   3825  C   LEU A 482      24.093  35.027  -0.183  1.00 26.50           C  
ATOM   3826  O   LEU A 482      23.141  34.242  -0.292  1.00 25.76           O  
ATOM   3827  CB  LEU A 482      26.212  34.068   0.822  1.00 27.46           C  
ATOM   3828  CG  LEU A 482      25.556  32.949   1.638  1.00 26.93           C  
ATOM   3829  CD1 LEU A 482      25.075  31.774   0.769  1.00 26.00           C  
ATOM   3830  CD2 LEU A 482      26.511  32.452   2.705  1.00 26.90           C  
ATOM   3831  N   ILE A 483      23.946  36.298   0.193  1.00 25.79           N  
ATOM   3832  CA  ILE A 483      22.615  36.869   0.353  1.00 25.59           C  
ATOM   3833  C   ILE A 483      21.837  36.887  -0.990  1.00 26.58           C  
ATOM   3834  O   ILE A 483      20.650  36.550  -1.013  1.00 25.92           O  
ATOM   3835  CB  ILE A 483      22.656  38.261   0.978  1.00 25.32           C  
ATOM   3836  CG1 ILE A 483      22.952  38.174   2.475  1.00 24.49           C  
ATOM   3837  CG2 ILE A 483      21.356  39.025   0.715  1.00 23.65           C  
ATOM   3838  CD1 ILE A 483      23.452  39.518   3.057  1.00 24.85           C  
ATOM   3839  N   GLU A 484      22.508  37.254  -2.086  1.00 27.51           N  
ATOM   3840  CA  GLU A 484      21.860  37.302  -3.404  1.00 29.46           C  
ATOM   3841  C   GLU A 484      21.376  35.912  -3.753  1.00 29.19           C  
ATOM   3842  O   GLU A 484      20.261  35.720  -4.205  1.00 29.92           O  
ATOM   3843  CB  GLU A 484      22.823  37.832  -4.481  1.00 30.65           C  
ATOM   3844  CG  GLU A 484      22.229  37.954  -5.931  1.00 34.60           C  
ATOM   3845  CD  GLU A 484      21.260  39.148  -6.131  1.00 41.26           C  
ATOM   3846  OE1 GLU A 484      20.628  39.251  -7.211  1.00 42.55           O  
ATOM   3847  OE2 GLU A 484      21.123  39.997  -5.220  1.00 44.62           O1-
ATOM   3848  N   GLU A 485      22.234  34.947  -3.488  1.00 28.93           N  
ATOM   3849  CA  GLU A 485      21.977  33.543  -3.697  1.00 29.15           C  
ATOM   3850  C   GLU A 485      20.805  32.962  -2.867  1.00 27.10           C  
ATOM   3851  O   GLU A 485      20.066  32.110  -3.363  1.00 26.63           O  
ATOM   3852  CB  GLU A 485      23.299  32.796  -3.452  1.00 29.73           C  
ATOM   3853  CG  GLU A 485      23.227  31.297  -3.357  1.00 32.96           C  
ATOM   3854  CD  GLU A 485      24.621  30.664  -3.359  1.00 37.29           C  
ATOM   3855  OE1 GLU A 485      24.698  29.414  -3.455  1.00 37.11           O  
ATOM   3856  OE2 GLU A 485      25.636  31.416  -3.257  1.00 37.71           O1-
ATOM   3857  N   LEU A 486      20.643  33.417  -1.619  1.00 25.69           N  
ATOM   3858  CA  LEU A 486      19.525  32.954  -0.774  1.00 23.51           C  
ATOM   3859  C   LEU A 486      18.187  33.566  -1.228  1.00 23.24           C  
ATOM   3860  O   LEU A 486      17.168  32.892  -1.187  1.00 22.46           O  
ATOM   3861  CB  LEU A 486      19.787  33.171   0.723  1.00 22.69           C  
ATOM   3862  CG  LEU A 486      20.880  32.330   1.430  1.00 22.06           C  
ATOM   3863  CD1 LEU A 486      21.289  32.966   2.751  1.00 19.10           C  
ATOM   3864  CD2 LEU A 486      20.507  30.848   1.664  1.00 18.40           C  
ATOM   3865  N   TYR A 487      18.194  34.816  -1.705  1.00 23.15           N  
ATOM   3866  CA  TYR A 487      17.015  35.354  -2.400  1.00 23.19           C  
ATOM   3867  C   TYR A 487      16.543  34.424  -3.528  1.00 23.26           C  
ATOM   3868  O   TYR A 487      15.352  34.219  -3.703  1.00 22.83           O  
ATOM   3869  CB  TYR A 487      17.266  36.764  -2.967  1.00 23.30           C  
ATOM   3870  CG  TYR A 487      17.129  37.905  -1.967  1.00 23.28           C  
ATOM   3871  CD1 TYR A 487      18.244  38.631  -1.562  1.00 21.42           C  
ATOM   3872  CD2 TYR A 487      15.882  38.260  -1.422  1.00 25.45           C  
ATOM   3873  CE1 TYR A 487      18.147  39.674  -0.651  1.00 22.64           C  
ATOM   3874  CE2 TYR A 487      15.778  39.336  -0.482  1.00 23.94           C  
ATOM   3875  CZ  TYR A 487      16.934  40.018  -0.115  1.00 22.46           C  
ATOM   3876  OH  TYR A 487      16.914  41.050   0.783  1.00 23.64           O  
ATOM   3877  N   GLY A 488      17.492  33.898  -4.301  1.00 23.80           N  
ATOM   3878  CA  GLY A 488      17.214  33.004  -5.405  1.00 24.16           C  
ATOM   3879  C   GLY A 488      16.520  31.744  -4.924  1.00 24.33           C  
ATOM   3880  O   GLY A 488      15.520  31.308  -5.516  1.00 24.25           O  
ATOM   3881  N   GLU A 489      17.058  31.166  -3.853  1.00 23.78           N  
ATOM   3882  CA  GLU A 489      16.472  29.989  -3.231  1.00 24.26           C  
ATOM   3883  C   GLU A 489      15.052  30.239  -2.709  1.00 23.65           C  
ATOM   3884  O   GLU A 489      14.132  29.450  -2.993  1.00 23.72           O  
ATOM   3885  CB  GLU A 489      17.361  29.519  -2.091  1.00 24.57           C  
ATOM   3886  CG  GLU A 489      18.761  29.067  -2.537  1.00 28.12           C  
ATOM   3887  CD  GLU A 489      18.767  27.697  -3.259  1.00 34.05           C  
ATOM   3888  OE1 GLU A 489      19.867  27.202  -3.591  1.00 36.91           O  
ATOM   3889  OE2 GLU A 489      17.690  27.106  -3.487  1.00 36.06           O1-
ATOM   3890  N   PHE A 490      14.852  31.330  -1.974  1.00 22.12           N  
ATOM   3891  CA  PHE A 490      13.525  31.600  -1.420  1.00 21.88           C  
ATOM   3892  C   PHE A 490      12.480  31.895  -2.500  1.00 22.61           C  
ATOM   3893  O   PHE A 490      11.319  31.482  -2.377  1.00 22.29           O  
ATOM   3894  CB  PHE A 490      13.577  32.691  -0.336  1.00 21.06           C  
ATOM   3895  CG  PHE A 490      14.566  32.389   0.778  1.00 21.42           C  
ATOM   3896  CD1 PHE A 490      14.735  31.063   1.264  1.00 20.90           C  
ATOM   3897  CD2 PHE A 490      15.335  33.405   1.341  1.00 20.50           C  
ATOM   3898  CE1 PHE A 490      15.650  30.774   2.298  1.00 18.93           C  
ATOM   3899  CE2 PHE A 490      16.235  33.121   2.376  1.00 18.03           C  
ATOM   3900  CZ  PHE A 490      16.388  31.803   2.849  1.00 19.49           C  
ATOM   3901  N   ALA A 491      12.889  32.588  -3.563  1.00 22.67           N  
ATOM   3902  CA  ALA A 491      12.010  32.817  -4.709  1.00 23.46           C  
ATOM   3903  C   ALA A 491      11.713  31.531  -5.492  1.00 23.98           C  
ATOM   3904  O   ALA A 491      10.625  31.361  -6.032  1.00 24.42           O  
ATOM   3905  CB  ALA A 491      12.600  33.878  -5.625  1.00 23.63           C  
ATOM   3906  N   ARG A 492      12.690  30.636  -5.563  1.00 24.85           N  
ATOM   3907  CA  ARG A 492      12.499  29.327  -6.162  1.00 26.12           C  
ATOM   3908  C   ARG A 492      11.482  28.487  -5.379  1.00 26.53           C  
ATOM   3909  O   ARG A 492      10.584  27.891  -5.983  1.00 27.47           O  
ATOM   3910  CB  ARG A 492      13.858  28.618  -6.310  1.00 26.76           C  
ATOM   3911  CG  ARG A 492      13.843  27.231  -6.909  1.00 28.49           C  
ATOM   3912  CD  ARG A 492      12.891  27.133  -8.098  1.00 32.60           C  
ATOM   3913  NE  ARG A 492      12.785  25.763  -8.601  1.00 36.99           N  
ATOM   3914  CZ  ARG A 492      11.781  25.293  -9.344  1.00 37.63           C  
ATOM   3915  NH1 ARG A 492      10.759  26.091  -9.695  1.00 38.10           N1+
ATOM   3916  NH2 ARG A 492      11.805  24.015  -9.727  1.00 35.72           N  
ATOM   3917  N   MET A 493      11.593  28.450  -4.046  1.00 26.73           N  
ATOM   3918  CA  MET A 493      10.592  27.736  -3.208  1.00 26.84           C  
ATOM   3919  C   MET A 493       9.191  28.203  -3.502  1.00 27.17           C  
ATOM   3920  O   MET A 493       8.300  27.397  -3.754  1.00 28.64           O  
ATOM   3921  CB  MET A 493      10.856  27.886  -1.699  1.00 25.58           C  
ATOM   3922  CG  MET A 493      12.037  27.066  -1.206  1.00 26.02           C  
ATOM   3923  SD  MET A 493      12.860  27.781   0.245  1.00 28.49           S  
ATOM   3924  CE  MET A 493      11.609  27.591   1.514  1.00 26.09           C  
ATOM   3925  N   GLU A 494       8.993  29.509  -3.472  1.00 27.57           N  
ATOM   3926  CA  GLU A 494       7.676  30.094  -3.662  1.00 27.83           C  
ATOM   3927  C   GLU A 494       7.111  29.774  -5.047  1.00 28.36           C  
ATOM   3928  O   GLU A 494       5.937  29.418  -5.150  1.00 28.82           O  
ATOM   3929  CB  GLU A 494       7.764  31.604  -3.429  1.00 28.66           C  
ATOM   3930  CG  GLU A 494       6.431  32.350  -3.353  1.00 30.64           C  
ATOM   3931  CD  GLU A 494       6.601  33.757  -2.816  1.00 35.05           C  
ATOM   3932  OE1 GLU A 494       5.600  34.503  -2.715  1.00 37.40           O  
ATOM   3933  OE2 GLU A 494       7.751  34.135  -2.485  1.00 38.15           O1-
ATOM   3934  N   GLU A 495       7.939  29.871  -6.096  1.00 28.01           N  
ATOM   3935  CA  GLU A 495       7.505  29.585  -7.479  1.00 28.87           C  
ATOM   3936  C   GLU A 495       7.089  28.130  -7.674  1.00 27.05           C  
ATOM   3937  O   GLU A 495       6.061  27.840  -8.275  1.00 25.75           O  
ATOM   3938  CB  GLU A 495       8.606  29.942  -8.489  1.00 30.64           C  
ATOM   3939  CG  GLU A 495       8.287  29.532  -9.937  1.00 35.50           C  
ATOM   3940  CD  GLU A 495       9.532  29.449 -10.878  1.00 44.27           C  
ATOM   3941  OE1 GLU A 495      10.706  29.268 -10.397  1.00 45.87           O  
ATOM   3942  OE2 GLU A 495       9.316  29.564 -12.127  1.00 46.51           O1-
ATOM   3943  N   ALA A 496       7.930  27.231  -7.177  1.00 26.23           N  
ATOM   3944  CA  ALA A 496       7.658  25.795  -7.170  1.00 25.90           C  
ATOM   3945  C   ALA A 496       6.296  25.464  -6.545  1.00 25.59           C  
ATOM   3946  O   ALA A 496       5.509  24.723  -7.135  1.00 25.32           O  
ATOM   3947  CB  ALA A 496       8.763  25.061  -6.449  1.00 25.06           C  
ATOM   3948  N   CYS A 497       6.011  26.038  -5.372  1.00 25.59           N  
ATOM   3949  CA  CYS A 497       4.749  25.738  -4.645  1.00 25.57           C  
ATOM   3950  C   CYS A 497       3.509  26.292  -5.369  1.00 25.81           C  
ATOM   3951  O   CYS A 497       2.434  25.675  -5.355  1.00 25.87           O  
ATOM   3952  CB  CYS A 497       4.796  26.255  -3.198  1.00 24.64           C  
ATOM   3953  SG  CYS A 497       6.019  25.436  -2.133  1.00 25.39           S  
ATOM   3954  N   ASN A 498       3.678  27.456  -5.974  1.00 26.16           N  
ATOM   3955  CA  ASN A 498       2.649  28.103  -6.738  1.00 27.80           C  
ATOM   3956  C   ASN A 498       2.305  27.322  -8.005  1.00 28.54           C  
ATOM   3957  O   ASN A 498       1.132  27.121  -8.327  1.00 29.20           O  
ATOM   3958  CB  ASN A 498       3.107  29.515  -7.108  1.00 28.50           C  
ATOM   3959  CG  ASN A 498       2.840  30.509  -6.015  1.00 29.72           C  
ATOM   3960  ND2 ASN A 498       3.736  31.479  -5.867  1.00 30.73           N  
ATOM   3961  OD1 ASN A 498       1.816  30.428  -5.323  1.00 31.86           O  
ATOM   3962  N   ASN A 499       3.338  26.884  -8.714  1.00 29.10           N  
ATOM   3963  CA  ASN A 499       3.170  26.021  -9.860  1.00 30.04           C  
ATOM   3964  C   ASN A 499       2.513  24.708  -9.437  1.00 28.86           C  
ATOM   3965  O   ASN A 499       1.648  24.200 -10.146  1.00 29.64           O  
ATOM   3966  CB  ASN A 499       4.514  25.790 -10.578  1.00 31.22           C  
ATOM   3967  CG  ASN A 499       4.363  24.941 -11.869  1.00 36.68           C  
ATOM   3968  ND2 ASN A 499       5.167  23.889 -11.989  1.00 37.93           N  
ATOM   3969  OD1 ASN A 499       3.517  25.230 -12.734  1.00 42.69           O  
ATOM   3970  N   LEU A 500       2.886  24.193  -8.265  1.00 26.67           N  
ATOM   3971  CA  LEU A 500       2.311  22.964  -7.763  1.00 25.28           C  
ATOM   3972  C   LEU A 500       0.827  23.107  -7.403  1.00 25.81           C  
ATOM   3973  O   LEU A 500       0.026  22.208  -7.689  1.00 25.55           O  
ATOM   3974  CB  LEU A 500       3.125  22.434  -6.586  1.00 23.99           C  
ATOM   3975  CG  LEU A 500       4.464  21.730  -6.862  1.00 22.91           C  
ATOM   3976  CD1 LEU A 500       5.184  21.313  -5.582  1.00 19.57           C  
ATOM   3977  CD2 LEU A 500       4.286  20.511  -7.748  1.00 21.62           C  
ATOM   3978  N   LYS A 501       0.470  24.239  -6.791  1.00 25.99           N  
ATOM   3979  CA  LYS A 501      -0.932  24.586  -6.496  1.00 27.33           C  
ATOM   3980  C   LYS A 501      -1.769  24.709  -7.771  1.00 28.56           C  
ATOM   3981  O   LYS A 501      -2.947  24.335  -7.786  1.00 28.29           O  
ATOM   3982  CB  LYS A 501      -1.028  25.913  -5.722  1.00 26.76           C  
ATOM   3983  CG  LYS A 501      -0.598  25.818  -4.269  1.00 28.53           C  
ATOM   3984  CD  LYS A 501      -0.439  27.196  -3.643  1.00 31.02           C  
ATOM   3985  CE  LYS A 501      -1.806  27.864  -3.452  1.00 34.27           C  
ATOM   3986  NZ  LYS A 501      -1.682  29.251  -2.965  1.00 35.78           N1+
ATOM   3987  N   ALA A 502      -1.160  25.254  -8.825  1.00 29.75           N  
ATOM   3988  CA  ALA A 502      -1.861  25.456 -10.095  1.00 31.95           C  
ATOM   3989  C   ALA A 502      -1.939  24.166 -10.925  1.00 33.12           C  
ATOM   3990  O   ALA A 502      -2.891  23.987 -11.677  1.00 34.00           O  
ATOM   3991  CB  ALA A 502      -1.230  26.597 -10.910  1.00 31.68           C  
ATOM   3992  N   ASN A 503      -0.969  23.258 -10.777  1.00 33.28           N  
ATOM   3993  CA  ASN A 503      -0.899  22.128 -11.705  1.00 33.77           C  
ATOM   3994  C   ASN A 503      -0.936  20.706 -11.124  1.00 34.10           C  
ATOM   3995  O   ASN A 503      -1.180  19.744 -11.866  1.00 34.71           O  
ATOM   3996  CB  ASN A 503       0.261  22.319 -12.686  1.00 33.93           C  
ATOM   3997  CG  ASN A 503       0.107  23.585 -13.529  1.00 35.64           C  
ATOM   3998  ND2 ASN A 503       0.961  24.575 -13.292  1.00 36.12           N  
ATOM   3999  OD1 ASN A 503      -0.781  23.675 -14.369  1.00 39.79           O  
ATOM   4000  N   LEU A 504      -0.717  20.535  -9.821  1.00 33.46           N  
ATOM   4001  CA  LEU A 504      -0.872  19.193  -9.274  1.00 33.50           C  
ATOM   4002  C   LEU A 504      -2.267  18.637  -9.566  1.00 34.64           C  
ATOM   4003  O   LEU A 504      -3.251  19.379  -9.497  1.00 34.98           O  
ATOM   4004  CB  LEU A 504      -0.609  19.145  -7.780  1.00 31.84           C  
ATOM   4005  CG  LEU A 504       0.845  18.916  -7.381  1.00 31.78           C  
ATOM   4006  CD1 LEU A 504       0.951  18.970  -5.861  1.00 30.04           C  
ATOM   4007  CD2 LEU A 504       1.460  17.616  -7.942  1.00 28.98           C  
ATOM   4008  N   PRO A 505      -2.351  17.330  -9.896  1.00 35.67           N  
ATOM   4009  CA  PRO A 505      -3.638  16.663  -9.999  1.00 36.25           C  
ATOM   4010  C   PRO A 505      -4.310  16.708  -8.642  1.00 36.27           C  
ATOM   4011  O   PRO A 505      -3.618  16.633  -7.617  1.00 35.56           O  
ATOM   4012  CB  PRO A 505      -3.259  15.207 -10.325  1.00 36.71           C  
ATOM   4013  CG  PRO A 505      -1.860  15.261 -10.819  1.00 36.93           C  
ATOM   4014  CD  PRO A 505      -1.226  16.393 -10.096  1.00 35.46           C  
ATOM   4015  N   GLU A 506      -5.642  16.814  -8.637  1.00 36.94           N  
ATOM   4016  CA  GLU A 506      -6.427  16.878  -7.414  1.00 36.65           C  
ATOM   4017  C   GLU A 506      -6.016  15.792  -6.405  1.00 35.58           C  
ATOM   4018  O   GLU A 506      -5.963  16.050  -5.202  1.00 35.41           O  
ATOM   4019  CB  GLU A 506      -7.923  16.762  -7.740  1.00 37.66           C  
ATOM   4020  CG  GLU A 506      -8.820  16.429  -6.515  1.00 41.30           C  
ATOM   4021  CD  GLU A 506     -10.280  16.092  -6.882  1.00 47.76           C  
ATOM   4022  OE1 GLU A 506     -10.574  14.942  -7.319  1.00 46.85           O  
ATOM   4023  OE2 GLU A 506     -11.140  16.999  -6.712  1.00 51.59           O1-
ATOM   4024  N   VAL A 507      -5.722  14.590  -6.889  1.00 34.65           N  
ATOM   4025  CA  VAL A 507      -5.505  13.473  -5.995  1.00 34.25           C  
ATOM   4026  C   VAL A 507      -4.313  13.726  -5.072  1.00 33.48           C  
ATOM   4027  O   VAL A 507      -4.333  13.351  -3.892  1.00 32.53           O  
ATOM   4028  CB  VAL A 507      -5.443  12.086  -6.746  1.00 34.76           C  
ATOM   4029  CG1 VAL A 507      -4.197  11.957  -7.612  1.00 35.02           C  
ATOM   4030  CG2 VAL A 507      -5.536  10.928  -5.762  1.00 34.74           C  
ATOM   4031  N   ALA A 508      -3.291  14.391  -5.610  1.00 33.52           N  
ATOM   4032  CA  ALA A 508      -2.142  14.813  -4.819  1.00 32.61           C  
ATOM   4033  C   ALA A 508      -2.426  16.125  -4.088  1.00 32.17           C  
ATOM   4034  O   ALA A 508      -2.054  16.288  -2.924  1.00 32.21           O  
ATOM   4035  CB  ALA A 508      -0.916  14.942  -5.698  1.00 33.03           C  
ATOM   4036  N   LEU A 509      -3.107  17.043  -4.759  1.00 31.84           N  
ATOM   4037  CA  LEU A 509      -3.318  18.381  -4.218  1.00 31.62           C  
ATOM   4038  C   LEU A 509      -4.168  18.383  -2.950  1.00 31.66           C  
ATOM   4039  O   LEU A 509      -3.885  19.143  -2.015  1.00 31.99           O  
ATOM   4040  CB  LEU A 509      -3.894  19.334  -5.270  1.00 30.66           C  
ATOM   4041  CG  LEU A 509      -3.969  20.810  -4.857  1.00 31.95           C  
ATOM   4042  CD1 LEU A 509      -2.563  21.451  -4.802  1.00 28.28           C  
ATOM   4043  CD2 LEU A 509      -4.896  21.626  -5.794  1.00 31.50           C  
ATOM   4044  N   GLU A 510      -5.191  17.531  -2.901  1.00 32.00           N  
ATOM   4045  CA  GLU A 510      -6.037  17.439  -1.714  1.00 32.08           C  
ATOM   4046  C   GLU A 510      -5.227  17.026  -0.471  1.00 30.45           C  
ATOM   4047  O   GLU A 510      -5.569  17.442   0.636  1.00 30.11           O  
ATOM   4048  CB  GLU A 510      -7.245  16.499  -1.937  1.00 33.20           C  
ATOM   4049  CG  GLU A 510      -6.883  15.002  -1.885  1.00 38.41           C  
ATOM   4050  CD  GLU A 510      -7.978  14.028  -2.430  1.00 46.51           C  
ATOM   4051  OE1 GLU A 510      -8.825  14.442  -3.304  1.00 47.81           O  
ATOM   4052  OE2 GLU A 510      -7.964  12.836  -1.970  1.00 45.87           O1-
ATOM   4053  N   GLU A 511      -4.167  16.223  -0.651  1.00 28.72           N  
ATOM   4054  CA  GLU A 511      -3.313  15.786   0.466  1.00 27.47           C  
ATOM   4055  C   GLU A 511      -2.253  16.820   0.927  1.00 27.02           C  
ATOM   4056  O   GLU A 511      -1.723  16.702   2.024  1.00 27.51           O  
ATOM   4057  CB  GLU A 511      -2.597  14.482   0.104  1.00 27.55           C  
ATOM   4058  CG  GLU A 511      -3.524  13.312  -0.255  1.00 28.14           C  
ATOM   4059  CD  GLU A 511      -2.799  11.989  -0.421  1.00 30.24           C  
ATOM   4060  OE1 GLU A 511      -1.546  11.957  -0.324  1.00 29.92           O  
ATOM   4061  OE2 GLU A 511      -3.482  10.957  -0.654  1.00 31.40           O1-
ATOM   4062  N   CYS A 512      -1.918  17.817   0.108  1.00 26.02           N  
ATOM   4063  CA  CYS A 512      -0.814  18.717   0.478  1.00 25.35           C  
ATOM   4064  C   CYS A 512      -1.035  20.217   0.372  1.00 24.61           C  
ATOM   4065  O   CYS A 512      -0.120  20.967   0.615  1.00 24.38           O  
ATOM   4066  CB  CYS A 512       0.472  18.354  -0.262  1.00 24.62           C  
ATOM   4067  SG  CYS A 512       0.478  18.584  -2.044  1.00 26.93           S  
ATOM   4068  N   SER A 513      -2.234  20.671   0.042  1.00 24.78           N  
ATOM   4069  CA  SER A 513      -2.415  22.098  -0.205  1.00 24.84           C  
ATOM   4070  C   SER A 513      -2.011  22.985   0.995  1.00 23.83           C  
ATOM   4071  O   SER A 513      -1.412  24.051   0.823  1.00 24.01           O  
ATOM   4072  CB  SER A 513      -3.843  22.383  -0.645  1.00 25.32           C  
ATOM   4073  OG  SER A 513      -4.726  22.107   0.402  1.00 27.02           O  
ATOM   4074  N   ARG A 514      -2.321  22.538   2.203  1.00 23.01           N  
ATOM   4075  CA  ARG A 514      -2.011  23.316   3.398  1.00 22.38           C  
ATOM   4076  C   ARG A 514      -0.513  23.432   3.608  1.00 21.77           C  
ATOM   4077  O   ARG A 514      -0.003  24.502   3.986  1.00 21.73           O  
ATOM   4078  CB  ARG A 514      -2.706  22.730   4.643  1.00 22.37           C  
ATOM   4079  CG  ARG A 514      -4.215  23.022   4.714  1.00 23.70           C  
ATOM   4080  CD  ARG A 514      -4.876  22.443   5.984  1.00 24.91           C  
ATOM   4081  NE  ARG A 514      -4.731  20.987   6.031  1.00 25.96           N  
ATOM   4082  CZ  ARG A 514      -5.249  20.192   6.976  1.00 26.95           C  
ATOM   4083  NH1 ARG A 514      -5.914  20.718   7.996  1.00 24.59           N1+
ATOM   4084  NH2 ARG A 514      -5.063  18.866   6.921  1.00 24.92           N  
ATOM   4085  N   GLN A 515       0.200  22.336   3.364  1.00 21.13           N  
ATOM   4086  CA  GLN A 515       1.640  22.353   3.518  1.00 21.15           C  
ATOM   4087  C   GLN A 515       2.323  23.201   2.438  1.00 21.66           C  
ATOM   4088  O   GLN A 515       3.386  23.791   2.669  1.00 21.47           O  
ATOM   4089  CB  GLN A 515       2.202  20.939   3.562  1.00 20.53           C  
ATOM   4090  CG  GLN A 515       1.872  20.212   4.866  1.00 20.01           C  
ATOM   4091  CD  GLN A 515       0.514  19.538   4.814  1.00 20.53           C  
ATOM   4092  NE2 GLN A 515       0.053  18.990   5.946  1.00 14.70           N  
ATOM   4093  OE1 GLN A 515      -0.129  19.535   3.754  1.00 24.16           O  
ATOM   4094  N   LEU A 516       1.711  23.250   1.262  1.00 21.89           N  
ATOM   4095  CA  LEU A 516       2.177  24.121   0.170  1.00 22.22           C  
ATOM   4096  C   LEU A 516       2.083  25.570   0.597  1.00 22.80           C  
ATOM   4097  O   LEU A 516       3.037  26.340   0.380  1.00 22.60           O  
ATOM   4098  CB  LEU A 516       1.309  23.923  -1.056  1.00 21.68           C  
ATOM   4099  CG  LEU A 516       1.735  23.157  -2.310  1.00 22.78           C  
ATOM   4100  CD1 LEU A 516       3.088  22.515  -2.261  1.00 21.06           C  
ATOM   4101  CD2 LEU A 516       0.646  22.187  -2.725  1.00 19.28           C  
ATOM   4102  N   ASP A 517       0.934  25.934   1.183  1.00 23.43           N  
ATOM   4103  CA  ASP A 517       0.701  27.278   1.717  1.00 25.15           C  
ATOM   4104  C   ASP A 517       1.713  27.664   2.811  1.00 24.59           C  
ATOM   4105  O   ASP A 517       2.305  28.746   2.733  1.00 25.50           O  
ATOM   4106  CB  ASP A 517      -0.742  27.425   2.197  1.00 26.47           C  
ATOM   4107  CG  ASP A 517      -1.748  27.589   1.025  1.00 32.09           C  
ATOM   4108  OD1 ASP A 517      -1.333  27.627  -0.151  1.00 37.53           O  
ATOM   4109  OD2 ASP A 517      -2.968  27.716   1.270  1.00 37.86           O1-
ATOM   4110  N   GLU A 518       1.910  26.783   3.801  1.00 23.60           N  
ATOM   4111  CA  GLU A 518       2.973  26.898   4.813  1.00 23.34           C  
ATOM   4112  C   GLU A 518       4.341  27.247   4.253  1.00 22.01           C  
ATOM   4113  O   GLU A 518       5.052  28.114   4.798  1.00 21.84           O  
ATOM   4114  CB  GLU A 518       3.214  25.544   5.495  1.00 23.57           C  
ATOM   4115  CG  GLU A 518       2.616  25.307   6.809  1.00 26.45           C  
ATOM   4116  CD  GLU A 518       3.028  26.275   7.849  1.00 27.72           C  
ATOM   4117  OE1 GLU A 518       4.087  26.058   8.458  1.00 29.27           O  
ATOM   4118  OE2 GLU A 518       2.241  27.213   8.095  1.00 29.26           O1-
ATOM   4119  N   LEU A 519       4.770  26.480   3.249  1.00 20.34           N  
ATOM   4120  CA  LEU A 519       6.110  26.696   2.676  1.00 19.77           C  
ATOM   4121  C   LEU A 519       6.214  28.067   1.971  1.00 19.37           C  
ATOM   4122  O   LEU A 519       7.222  28.752   2.089  1.00 20.36           O  
ATOM   4123  CB  LEU A 519       6.563  25.515   1.801  1.00 19.16           C  
ATOM   4124  CG  LEU A 519       8.082  25.433   1.514  1.00 20.34           C  
ATOM   4125  CD1 LEU A 519       8.903  25.446   2.840  1.00 17.15           C  
ATOM   4126  CD2 LEU A 519       8.480  24.224   0.593  1.00 15.23           C  
ATOM   4127  N   ILE A 520       5.160  28.478   1.288  1.00 19.13           N  
ATOM   4128  CA  ILE A 520       5.092  29.810   0.663  1.00 19.23           C  
ATOM   4129  C   ILE A 520       5.260  30.897   1.717  1.00 19.24           C  
ATOM   4130  O   ILE A 520       6.107  31.795   1.591  1.00 20.30           O  
ATOM   4131  CB  ILE A 520       3.761  29.989  -0.120  1.00 18.80           C  
ATOM   4132  CG1 ILE A 520       3.794  29.087  -1.348  1.00 19.14           C  
ATOM   4133  CG2 ILE A 520       3.574  31.414  -0.564  1.00 17.80           C  
ATOM   4134  CD1 ILE A 520       2.451  28.791  -1.971  1.00 17.32           C  
ATOM   4135  N   THR A 521       4.469  30.794   2.769  1.00 19.33           N  
ATOM   4136  CA  THR A 521       4.587  31.659   3.950  1.00 19.50           C  
ATOM   4137  C   THR A 521       6.008  31.743   4.481  1.00 18.83           C  
ATOM   4138  O   THR A 521       6.533  32.830   4.681  1.00 18.91           O  
ATOM   4139  CB  THR A 521       3.653  31.141   5.065  1.00 19.05           C  
ATOM   4140  CG2 THR A 521       3.868  31.881   6.377  1.00 17.52           C  
ATOM   4141  OG1 THR A 521       2.315  31.382   4.634  1.00 21.55           O  
ATOM   4142  N   LEU A 522       6.616  30.584   4.710  1.00 18.72           N  
ATOM   4143  CA  LEU A 522       7.946  30.537   5.299  1.00 18.77           C  
ATOM   4144  C   LEU A 522       8.958  31.135   4.338  1.00 18.82           C  
ATOM   4145  O   LEU A 522       9.868  31.835   4.767  1.00 19.46           O  
ATOM   4146  CB  LEU A 522       8.354  29.106   5.661  1.00 18.10           C  
ATOM   4147  CG  LEU A 522       7.669  28.483   6.870  1.00 17.71           C  
ATOM   4148  CD1 LEU A 522       8.018  27.002   6.975  1.00 13.38           C  
ATOM   4149  CD2 LEU A 522       8.031  29.279   8.140  1.00 15.80           C  
ATOM   4150  N   ALA A 523       8.798  30.858   3.047  1.00 18.96           N  
ATOM   4151  CA  ALA A 523       9.655  31.468   1.996  1.00 18.85           C  
ATOM   4152  C   ALA A 523       9.548  32.983   1.993  1.00 19.17           C  
ATOM   4153  O   ALA A 523      10.549  33.697   1.877  1.00 19.65           O  
ATOM   4154  CB  ALA A 523       9.278  30.918   0.634  1.00 19.15           C  
ATOM   4155  N   GLN A 524       8.323  33.475   2.124  1.00 19.38           N  
ATOM   4156  CA  GLN A 524       8.076  34.900   2.219  1.00 19.44           C  
ATOM   4157  C   GLN A 524       8.736  35.500   3.451  1.00 19.44           C  
ATOM   4158  O   GLN A 524       9.305  36.623   3.408  1.00 20.07           O  
ATOM   4159  CB  GLN A 524       6.570  35.163   2.191  1.00 19.84           C  
ATOM   4160  CG  GLN A 524       5.959  34.910   0.802  1.00 19.96           C  
ATOM   4161  CD  GLN A 524       4.419  35.041   0.776  1.00 22.62           C  
ATOM   4162  NE2 GLN A 524       3.892  35.357  -0.393  1.00 22.29           N  
ATOM   4163  OE1 GLN A 524       3.725  34.876   1.791  1.00 20.26           O  
ATOM   4164  N   GLY A 525       8.689  34.752   4.543  1.00 18.93           N  
ATOM   4165  CA  GLY A 525       9.290  35.201   5.812  1.00 18.65           C  
ATOM   4166  C   GLY A 525      10.786  35.081   5.808  1.00 18.54           C  
ATOM   4167  O   GLY A 525      11.471  35.887   6.454  1.00 18.48           O  
ATOM   4168  N   ASP A 526      11.286  34.059   5.094  1.00 17.63           N  
ATOM   4169  CA  ASP A 526      12.709  33.932   4.766  1.00 18.09           C  
ATOM   4170  C   ASP A 526      13.266  35.122   3.944  1.00 18.27           C  
ATOM   4171  O   ASP A 526      14.321  35.661   4.238  1.00 18.00           O  
ATOM   4172  CB  ASP A 526      12.964  32.641   4.000  1.00 17.95           C  
ATOM   4173  CG  ASP A 526      12.759  31.412   4.850  1.00 19.13           C  
ATOM   4174  OD1 ASP A 526      12.690  31.562   6.082  1.00 21.61           O  
ATOM   4175  OD2 ASP A 526      12.663  30.302   4.291  1.00 18.29           O1-
ATOM   4176  N   LYS A 527      12.562  35.486   2.891  1.00 18.67           N  
ATOM   4177  CA  LYS A 527      12.920  36.643   2.086  1.00 19.99           C  
ATOM   4178  C   LYS A 527      12.921  37.929   2.929  1.00 20.56           C  
ATOM   4179  O   LYS A 527      13.867  38.734   2.867  1.00 20.47           O  
ATOM   4180  CB  LYS A 527      11.940  36.746   0.915  1.00 20.37           C  
ATOM   4181  CG  LYS A 527      12.216  37.833  -0.111  1.00 22.42           C  
ATOM   4182  CD  LYS A 527      11.508  39.099   0.246  1.00 24.52           C  
ATOM   4183  CE  LYS A 527      11.660  40.128  -0.857  1.00 27.89           C  
ATOM   4184  NZ  LYS A 527      11.068  41.401  -0.352  1.00 29.00           N1+
ATOM   4185  N   ALA A 528      11.859  38.131   3.708  1.00 20.48           N  
ATOM   4186  CA  ALA A 528      11.777  39.313   4.573  1.00 20.66           C  
ATOM   4187  C   ALA A 528      12.881  39.375   5.653  1.00 21.07           C  
ATOM   4188  O   ALA A 528      13.356  40.468   6.038  1.00 21.41           O  
ATOM   4189  CB  ALA A 528      10.447  39.389   5.187  1.00 20.69           C  
ATOM   4190  N   SER A 529      13.285  38.210   6.138  1.00 20.87           N  
ATOM   4191  CA  SER A 529      14.397  38.096   7.063  1.00 20.85           C  
ATOM   4192  C   SER A 529      15.688  38.551   6.404  1.00 21.62           C  
ATOM   4193  O   SER A 529      16.515  39.221   7.041  1.00 22.46           O  
ATOM   4194  CB  SER A 529      14.544  36.642   7.526  1.00 20.66           C  
ATOM   4195  OG  SER A 529      13.474  36.312   8.382  1.00 19.82           O  
ATOM   4196  N   LEU A 530      15.876  38.193   5.133  1.00 21.69           N  
ATOM   4197  CA  LEU A 530      16.982  38.748   4.345  1.00 22.20           C  
ATOM   4198  C   LEU A 530      16.918  40.277   4.227  1.00 22.88           C  
ATOM   4199  O   LEU A 530      17.898  40.965   4.490  1.00 22.83           O  
ATOM   4200  CB  LEU A 530      17.058  38.084   2.979  1.00 21.86           C  
ATOM   4201  CG  LEU A 530      17.601  36.643   2.915  1.00 20.95           C  
ATOM   4202  CD1 LEU A 530      17.725  36.235   1.490  1.00 20.52           C  
ATOM   4203  CD2 LEU A 530      18.979  36.486   3.559  1.00 21.43           C  
ATOM   4204  N   ASP A 531      15.756  40.806   3.871  1.00 24.31           N  
ATOM   4205  CA  ASP A 531      15.569  42.263   3.772  1.00 26.22           C  
ATOM   4206  C   ASP A 531      15.972  42.927   5.074  1.00 26.63           C  
ATOM   4207  O   ASP A 531      16.570  44.000   5.070  1.00 27.09           O  
ATOM   4208  CB  ASP A 531      14.110  42.629   3.462  1.00 25.86           C  
ATOM   4209  CG  ASP A 531      13.724  42.338   2.024  1.00 28.19           C  
ATOM   4210  OD1 ASP A 531      14.643  42.119   1.187  1.00 26.20           O  
ATOM   4211  OD2 ASP A 531      12.493  42.345   1.724  1.00 29.07           O1-
ATOM   4212  N   MET A 532      15.637  42.251   6.173  1.00 26.78           N  
ATOM   4213  CA  MET A 532      15.881  42.713   7.526  1.00 27.37           C  
ATOM   4214  C   MET A 532      17.366  42.776   7.856  1.00 27.70           C  
ATOM   4215  O   MET A 532      17.817  43.773   8.390  1.00 27.87           O  
ATOM   4216  CB  MET A 532      15.139  41.800   8.506  1.00 27.42           C  
ATOM   4217  CG  MET A 532      15.234  42.173   9.973  1.00 28.43           C  
ATOM   4218  SD  MET A 532      14.415  41.002  11.084  1.00 30.34           S  
ATOM   4219  CE  MET A 532      15.306  39.480  10.731  1.00 26.87           C  
ATOM   4220  N   ILE A 533      18.113  41.703   7.566  1.00 27.96           N  
ATOM   4221  CA  ILE A 533      19.581  41.718   7.641  1.00 28.01           C  
ATOM   4222  C   ILE A 533      20.229  42.820   6.749  1.00 28.96           C  
ATOM   4223  O   ILE A 533      21.085  43.585   7.206  1.00 28.90           O  
ATOM   4224  CB  ILE A 533      20.178  40.344   7.256  1.00 27.99           C  
ATOM   4225  CG1 ILE A 533      19.710  39.221   8.197  1.00 27.80           C  
ATOM   4226  CG2 ILE A 533      21.714  40.406   7.131  1.00 27.25           C  
ATOM   4227  CD1 ILE A 533      19.894  39.504   9.725  1.00 31.22           C  
ATOM   4228  N   VAL A 534      19.841  42.877   5.475  1.00 29.37           N  
ATOM   4229  CA  VAL A 534      20.398  43.859   4.554  1.00 29.96           C  
ATOM   4230  C   VAL A 534      20.226  45.279   5.106  1.00 31.31           C  
ATOM   4231  O   VAL A 534      21.141  46.117   4.982  1.00 31.74           O  
ATOM   4232  CB  VAL A 534      19.810  43.711   3.117  1.00 30.16           C  
ATOM   4233  CG1 VAL A 534      20.203  44.867   2.207  1.00 30.00           C  
ATOM   4234  CG2 VAL A 534      20.250  42.395   2.470  1.00 28.76           C  
ATOM   4235  N   ALA A 535      19.079  45.535   5.744  1.00 31.94           N  
ATOM   4236  CA  ALA A 535      18.755  46.867   6.295  1.00 32.68           C  
ATOM   4237  C   ALA A 535      19.672  47.272   7.453  1.00 33.17           C  
ATOM   4238  O   ALA A 535      20.023  48.422   7.569  1.00 33.06           O  
ATOM   4239  CB  ALA A 535      17.317  46.909   6.729  1.00 32.40           C  
ATOM   4240  N   GLN A 536      20.024  46.306   8.305  1.00 33.86           N  
ATOM   4241  CA  GLN A 536      20.913  46.484   9.442  1.00 34.96           C  
ATOM   4242  C   GLN A 536      22.343  46.774   8.976  1.00 36.68           C  
ATOM   4243  O   GLN A 536      23.037  47.665   9.522  1.00 36.65           O  
ATOM   4244  CB  GLN A 536      20.910  45.225  10.284  1.00 34.42           C  
ATOM   4245  CG  GLN A 536      19.683  45.010  11.177  1.00 34.94           C  
ATOM   4246  CD  GLN A 536      19.665  43.604  11.845  1.00 33.30           C  
ATOM   4247  OE1 GLN A 536      19.779  43.499  13.068  1.00 32.13           O  
ATOM   4248  N   LEU A 537      22.773  46.011   7.970  1.00 37.54           N  
ATOM   4249  CA  LEU A 537      24.035  46.247   7.281  1.00 39.30           C  
ATOM   4250  C   LEU A 537      24.079  47.619   6.613  1.00 41.00           C  
ATOM   4251  O   LEU A 537      25.142  48.241   6.555  1.00 41.46           O  
ATOM   4252  CB  LEU A 537      24.299  45.151   6.248  1.00 38.54           C  
ATOM   4253  CG  LEU A 537      24.574  43.759   6.836  1.00 39.35           C  
ATOM   4254  CD1 LEU A 537      24.670  42.708   5.722  1.00 39.25           C  
ATOM   4255  CD2 LEU A 537      25.844  43.755   7.715  1.00 37.93           C  
ATOM   4256  N   ASN A 538      22.928  48.083   6.114  1.00 42.29           N  
ATOM   4257  CA  ASN A 538      22.830  49.387   5.466  1.00 43.81           C  
ATOM   4258  C   ASN A 538      22.539  50.486   6.484  1.00 44.58           C  
ATOM   4259  O   ASN A 538      22.462  51.665   6.118  1.00 45.07           O  
ATOM   4260  CB  ASN A 538      21.756  49.386   4.359  1.00 44.12           C  
ATOM   4261  CG  ASN A 538      22.189  48.614   3.094  1.00 45.98           C  
ATOM   4262  ND2 ASN A 538      21.205  48.141   2.308  1.00 45.24           N  
ATOM   4263  OD1 ASN A 538      23.383  48.450   2.829  1.00 46.72           O  
ATOM   4264  N   GLU A 539      22.391  50.091   7.752  1.00 44.80           N  
ATOM   4265  CA  GLU A 539      21.929  50.984   8.837  1.00 46.23           C  
ATOM   4266  C   GLU A 539      20.666  51.804   8.494  1.00 46.21           C  
ATOM   4267  O   GLU A 539      20.567  52.985   8.825  1.00 46.11           O  
ATOM   4268  CB  GLU A 539      23.058  51.905   9.305  1.00 47.58           C  
ATOM   4269  CG  GLU A 539      24.135  51.223  10.156  1.00 49.90           C  
ATOM   4270  CD  GLU A 539      25.138  52.230  10.704  1.00 55.95           C  
ATOM   4271  OE1 GLU A 539      26.331  52.141  10.329  1.00 58.07           O  
ATOM   4272  OE2 GLU A 539      24.735  53.130  11.491  1.00 57.64           O1-
ATOM   4273  N   ASP A 540      19.714  51.152   7.828  1.00 45.56           N  
ATOM   4274  CA  ASP A 540      18.412  51.732   7.530  1.00 45.89           C  
ATOM   4275  C   ASP A 540      17.359  51.227   8.530  1.00 45.50           C  
ATOM   4276  O   ASP A 540      16.822  50.117   8.384  1.00 44.85           O  
ATOM   4277  CB  ASP A 540      17.997  51.407   6.087  1.00 45.78           C  
ATOM   4278  CG  ASP A 540      16.716  52.119   5.668  1.00 47.39           C  
ATOM   4279  OD1 ASP A 540      15.969  52.634   6.532  1.00 48.40           O  
ATOM   4280  OD2 ASP A 540      16.448  52.166   4.454  1.00 49.55           O1-
ATOM   4281  N   THR A 541      17.069  52.056   9.532  1.00 45.46           N  
ATOM   4282  CA  THR A 541      16.143  51.725  10.620  1.00 45.06           C  
ATOM   4283  C   THR A 541      14.712  51.457  10.142  1.00 44.47           C  
ATOM   4284  O   THR A 541      14.045  50.528  10.601  1.00 43.68           O  
ATOM   4285  CB  THR A 541      16.169  52.838  11.696  1.00 45.87           C  
ATOM   4286  CG2 THR A 541      14.787  53.062  12.332  1.00 46.84           C  
ATOM   4287  OG1 THR A 541      17.109  52.473  12.713  1.00 45.43           O  
ATOM   4288  N   GLU A 542      14.272  52.264   9.192  1.00 44.34           N  
ATOM   4289  CA  GLU A 542      12.915  52.225   8.694  1.00 44.13           C  
ATOM   4290  C   GLU A 542      12.666  50.913   7.975  1.00 41.74           C  
ATOM   4291  O   GLU A 542      11.646  50.250   8.196  1.00 41.13           O  
ATOM   4292  CB  GLU A 542      12.717  53.378   7.722  1.00 45.29           C  
ATOM   4293  CG  GLU A 542      11.269  53.658   7.398  1.00 51.61           C  
ATOM   4294  CD  GLU A 542      10.712  54.854   8.194  1.00 58.92           C  
ATOM   4295  OE1 GLU A 542       9.558  55.284   7.909  1.00 58.89           O  
ATOM   4296  OE2 GLU A 542      11.442  55.357   9.097  1.00 61.51           O1-
ATOM   4297  N   ALA A 543      13.609  50.564   7.103  1.00 39.42           N  
ATOM   4298  CA  ALA A 543      13.506  49.382   6.285  1.00 37.70           C  
ATOM   4299  C   ALA A 543      13.634  48.101   7.131  1.00 36.11           C  
ATOM   4300  O   ALA A 543      12.985  47.106   6.830  1.00 35.12           O  
ATOM   4301  CB  ALA A 543      14.533  49.416   5.138  1.00 37.28           C  
ATOM   4302  N   TYR A 544      14.458  48.155   8.177  1.00 35.02           N  
ATOM   4303  CA  TYR A 544      14.590  47.092   9.171  1.00 34.43           C  
ATOM   4304  C   TYR A 544      13.260  46.757   9.850  1.00 34.32           C  
ATOM   4305  O   TYR A 544      12.786  45.634   9.745  1.00 33.21           O  
ATOM   4306  CB  TYR A 544      15.684  47.440  10.209  1.00 34.77           C  
ATOM   4307  CG  TYR A 544      15.674  46.588  11.484  1.00 35.05           C  
ATOM   4308  CD1 TYR A 544      16.011  45.221  11.462  1.00 35.35           C  
ATOM   4309  CD2 TYR A 544      15.355  47.159  12.713  1.00 36.09           C  
ATOM   4310  CE1 TYR A 544      16.010  44.437  12.649  1.00 35.09           C  
ATOM   4311  CE2 TYR A 544      15.335  46.392  13.890  1.00 37.61           C  
ATOM   4312  CZ  TYR A 544      15.661  45.043  13.850  1.00 37.57           C  
ATOM   4313  OH  TYR A 544      15.632  44.330  15.027  1.00 39.16           O  
ATOM   4314  N   GLU A 545      12.662  47.745  10.517  1.00 34.96           N  
ATOM   4315  CA  GLU A 545      11.412  47.570  11.256  1.00 35.60           C  
ATOM   4316  C   GLU A 545      10.315  47.037  10.351  1.00 34.43           C  
ATOM   4317  O   GLU A 545       9.518  46.185  10.735  1.00 34.14           O  
ATOM   4318  CB  GLU A 545      10.943  48.889  11.900  1.00 36.47           C  
ATOM   4319  CG  GLU A 545      11.935  49.560  12.850  1.00 41.09           C  
ATOM   4320  CD  GLU A 545      12.141  48.841  14.207  1.00 46.80           C  
ATOM   4321  OE1 GLU A 545      11.541  47.754  14.457  1.00 47.16           O  
ATOM   4322  OE2 GLU A 545      12.916  49.394  15.035  1.00 47.93           O1-
ATOM   4323  N   SER A 546      10.288  47.547   9.137  1.00 33.62           N  
ATOM   4324  CA  SER A 546       9.282  47.165   8.187  1.00 32.30           C  
ATOM   4325  C   SER A 546       9.477  45.734   7.678  1.00 31.02           C  
ATOM   4326  O   SER A 546       8.495  45.006   7.466  1.00 31.42           O  
ATOM   4327  CB  SER A 546       9.269  48.180   7.064  1.00 32.97           C  
ATOM   4328  OG  SER A 546       9.071  47.526   5.837  1.00 35.73           O  
ATOM   4329  N   ALA A 547      10.725  45.305   7.496  1.00 29.03           N  
ATOM   4330  CA  ALA A 547      10.971  43.910   7.128  1.00 27.23           C  
ATOM   4331  C   ALA A 547      10.742  42.974   8.311  1.00 26.51           C  
ATOM   4332  O   ALA A 547      10.272  41.823   8.140  1.00 26.65           O  
ATOM   4333  CB  ALA A 547      12.357  43.727   6.560  1.00 26.52           C  
ATOM   4334  N   LYS A 548      11.075  43.463   9.497  1.00 25.97           N  
ATOM   4335  CA  LYS A 548      10.930  42.713  10.736  1.00 26.12           C  
ATOM   4336  C   LYS A 548       9.467  42.350  11.052  1.00 25.92           C  
ATOM   4337  O   LYS A 548       9.190  41.206  11.388  1.00 25.07           O  
ATOM   4338  CB  LYS A 548      11.600  43.452  11.897  1.00 26.55           C  
ATOM   4339  CG  LYS A 548      11.461  42.782  13.258  1.00 29.02           C  
ATOM   4340  CD  LYS A 548      12.379  43.456  14.266  1.00 32.95           C  
ATOM   4341  CE  LYS A 548      11.705  43.614  15.609  1.00 38.46           C  
ATOM   4342  NZ  LYS A 548      12.226  44.828  16.343  1.00 41.48           N1+
ATOM   4343  N   GLU A 549       8.534  43.296  10.915  1.00 25.93           N  
ATOM   4344  CA  GLU A 549       7.136  42.960  11.169  1.00 26.34           C  
ATOM   4345  C   GLU A 549       6.623  41.965  10.141  1.00 24.96           C  
ATOM   4346  O   GLU A 549       5.867  41.055  10.491  1.00 24.25           O  
ATOM   4347  CB  GLU A 549       6.195  44.181  11.345  1.00 27.70           C  
ATOM   4348  CG  GLU A 549       6.170  45.192  10.228  1.00 33.04           C  
ATOM   4349  CD  GLU A 549       4.783  45.863  10.035  1.00 40.37           C  
ATOM   4350  OE1 GLU A 549       4.477  46.886  10.690  1.00 38.27           O  
ATOM   4351  OE2 GLU A 549       3.996  45.346   9.196  1.00 44.55           O1-
ATOM   4352  N   ILE A 550       7.062  42.097   8.886  1.00 23.69           N  
ATOM   4353  CA  ILE A 550       6.696  41.100   7.875  1.00 22.38           C  
ATOM   4354  C   ILE A 550       7.200  39.711   8.311  1.00 22.01           C  
ATOM   4355  O   ILE A 550       6.396  38.763   8.395  1.00 22.41           O  
ATOM   4356  CB  ILE A 550       7.149  41.496   6.425  1.00 22.05           C  
ATOM   4357  CG1 ILE A 550       6.477  42.804   5.979  1.00 21.28           C  
ATOM   4358  CG2 ILE A 550       6.848  40.381   5.407  1.00 21.04           C  
ATOM   4359  CD1 ILE A 550       6.944  43.343   4.603  1.00 16.01           C  
ATOM   4360  N   ALA A 551       8.492  39.610   8.639  1.00 21.10           N  
ATOM   4361  CA  ALA A 551       9.112  38.329   9.015  1.00 20.89           C  
ATOM   4362  C   ALA A 551       8.448  37.704  10.211  1.00 21.51           C  
ATOM   4363  O   ALA A 551       8.179  36.512  10.210  1.00 21.37           O  
ATOM   4364  CB  ALA A 551      10.626  38.493   9.288  1.00 20.27           C  
ATOM   4365  N   GLN A 552       8.178  38.517  11.232  1.00 23.38           N  
ATOM   4366  CA  GLN A 552       7.508  38.052  12.460  1.00 25.06           C  
ATOM   4367  C   GLN A 552       6.059  37.619  12.181  1.00 24.68           C  
ATOM   4368  O   GLN A 552       5.591  36.630  12.731  1.00 25.37           O  
ATOM   4369  CB  GLN A 552       7.578  39.132  13.569  1.00 25.75           C  
ATOM   4370  CG  GLN A 552       6.966  38.718  14.928  1.00 29.66           C  
ATOM   4371  CD  GLN A 552       7.730  37.591  15.681  1.00 33.94           C  
ATOM   4372  NE2 GLN A 552       7.101  36.391  15.803  1.00 30.01           N  
ATOM   4373  OE1 GLN A 552       8.859  37.811  16.163  1.00 36.13           O  
ATOM   4374  N   ASN A 553       5.358  38.331  11.312  1.00 24.20           N  
ATOM   4375  CA  ASN A 553       4.002  37.936  10.982  1.00 24.21           C  
ATOM   4376  C   ASN A 553       3.957  36.677  10.148  1.00 23.35           C  
ATOM   4377  O   ASN A 553       3.055  35.886  10.325  1.00 22.86           O  
ATOM   4378  CB  ASN A 553       3.217  39.059  10.324  1.00 25.99           C  
ATOM   4379  CG  ASN A 553       2.799  40.101  11.308  1.00 30.03           C  
ATOM   4380  ND2 ASN A 553       3.191  41.338  11.065  1.00 36.69           N  
ATOM   4381  OD1 ASN A 553       2.150  39.791  12.308  1.00 37.50           O  
ATOM   4382  N   LYS A 554       4.958  36.451   9.293  1.00 22.26           N  
ATOM   4383  CA  LYS A 554       5.017  35.201   8.547  1.00 21.38           C  
ATOM   4384  C   LYS A 554       5.316  34.034   9.484  1.00 21.22           C  
ATOM   4385  O   LYS A 554       4.715  32.967   9.378  1.00 21.59           O  
ATOM   4386  CB  LYS A 554       6.076  35.254   7.430  1.00 21.18           C  
ATOM   4387  CG  LYS A 554       5.793  36.258   6.347  1.00 20.76           C  
ATOM   4388  CD  LYS A 554       4.435  35.978   5.695  1.00 18.76           C  
ATOM   4389  CE  LYS A 554       4.122  37.087   4.674  1.00 21.82           C  
ATOM   4390  NZ  LYS A 554       3.021  36.632   3.765  1.00 22.00           N1+
ATOM   4391  N   LEU A 555       6.268  34.233  10.386  1.00 20.88           N  
ATOM   4392  CA  LEU A 555       6.588  33.220  11.375  1.00 20.49           C  
ATOM   4393  C   LEU A 555       5.363  32.903  12.227  1.00 20.71           C  
ATOM   4394  O   LEU A 555       5.056  31.719  12.439  1.00 20.90           O  
ATOM   4395  CB  LEU A 555       7.788  33.641  12.251  1.00 19.50           C  
ATOM   4396  CG  LEU A 555       8.168  32.659  13.353  1.00 19.32           C  
ATOM   4397  CD1 LEU A 555       8.603  31.253  12.777  1.00 16.63           C  
ATOM   4398  CD2 LEU A 555       9.229  33.279  14.255  1.00 18.19           C  
ATOM   4399  N   ASN A 556       4.677  33.943  12.710  1.00 21.19           N  
ATOM   4400  CA  ASN A 556       3.433  33.741  13.468  1.00 22.35           C  
ATOM   4401  C   ASN A 556       2.331  32.976  12.720  1.00 22.56           C  
ATOM   4402  O   ASN A 556       1.672  32.119  13.310  1.00 23.58           O  
ATOM   4403  CB  ASN A 556       2.865  35.054  14.002  1.00 23.21           C  
ATOM   4404  CG  ASN A 556       3.748  35.704  15.077  1.00 25.30           C  
ATOM   4405  ND2 ASN A 556       3.590  37.017  15.252  1.00 23.26           N  
ATOM   4406  OD1 ASN A 556       4.575  35.038  15.726  1.00 28.04           O  
ATOM   4407  N   THR A 557       2.114  33.273  11.442  1.00 22.24           N  
ATOM   4408  CA  THR A 557       1.210  32.457  10.629  1.00 22.00           C  
ATOM   4409  C   THR A 557       1.600  30.951  10.607  1.00 22.11           C  
ATOM   4410  O   THR A 557       0.753  30.077  10.833  1.00 21.46           O  
ATOM   4411  CB  THR A 557       1.141  32.985   9.189  1.00 22.23           C  
ATOM   4412  CG2 THR A 557       0.270  32.032   8.281  1.00 18.92           C  
ATOM   4413  OG1 THR A 557       0.598  34.314   9.199  1.00 22.25           O  
ATOM   4414  N   ALA A 558       2.875  30.674  10.323  1.00 22.32           N  
ATOM   4415  CA  ALA A 558       3.410  29.314  10.203  1.00 23.16           C  
ATOM   4416  C   ALA A 558       3.307  28.531  11.490  1.00 24.01           C  
ATOM   4417  O   ALA A 558       2.973  27.357  11.466  1.00 25.07           O  
ATOM   4418  CB  ALA A 558       4.885  29.359   9.752  1.00 23.81           C  
ATOM   4419  N   LEU A 559       3.580  29.184  12.617  1.00 24.85           N  
ATOM   4420  CA  LEU A 559       3.478  28.546  13.938  1.00 25.21           C  
ATOM   4421  C   LEU A 559       2.046  28.270  14.384  1.00 26.16           C  
ATOM   4422  O   LEU A 559       1.789  27.240  15.006  1.00 26.71           O  
ATOM   4423  CB  LEU A 559       4.178  29.390  15.010  1.00 24.65           C  
ATOM   4424  CG  LEU A 559       5.687  29.566  14.896  1.00 24.54           C  
ATOM   4425  CD1 LEU A 559       6.192  30.375  16.064  1.00 23.79           C  
ATOM   4426  CD2 LEU A 559       6.383  28.204  14.865  1.00 24.59           C  
ATOM   4427  N   SER A 560       1.129  29.189  14.088  1.00 26.97           N  
ATOM   4428  CA  SER A 560      -0.271  29.037  14.459  1.00 28.21           C  
ATOM   4429  C   SER A 560      -1.043  28.133  13.524  1.00 28.66           C  
ATOM   4430  O   SER A 560      -2.191  27.797  13.789  1.00 30.81           O  
ATOM   4431  CB  SER A 560      -0.977  30.370  14.446  1.00 28.42           C  
ATOM   4432  OG  SER A 560      -0.620  31.104  15.595  1.00 32.74           O  
ATOM   4433  N   SER A 561      -0.446  27.733  12.429  1.00 27.16           N  
ATOM   4434  CA  SER A 561      -1.214  27.037  11.442  1.00 26.97           C  
ATOM   4435  C   SER A 561      -0.968  25.522  11.585  1.00 25.35           C  
ATOM   4436  O   SER A 561       0.136  25.117  11.930  1.00 25.74           O  
ATOM   4437  CB  SER A 561      -0.874  27.637  10.063  1.00 26.33           C  
ATOM   4438  OG  SER A 561      -0.385  26.621   9.233  1.00 33.73           O  
ATOM   4439  N   PHE A 562      -1.990  24.706  11.341  1.00 23.86           N  
ATOM   4440  CA  PHE A 562      -1.929  23.234  11.475  1.00 22.88           C  
ATOM   4441  C   PHE A 562      -0.774  22.541  10.709  1.00 21.88           C  
ATOM   4442  O   PHE A 562      -0.093  21.683  11.241  1.00 21.00           O  
ATOM   4443  CB  PHE A 562      -3.274  22.616  11.057  1.00 23.03           C  
ATOM   4444  CG  PHE A 562      -3.247  21.118  10.911  1.00 23.01           C  
ATOM   4445  CD1 PHE A 562      -3.075  20.528   9.665  1.00 23.41           C  
ATOM   4446  CD2 PHE A 562      -3.404  20.292  12.021  1.00 24.18           C  
ATOM   4447  CE1 PHE A 562      -3.065  19.116   9.521  1.00 23.02           C  
ATOM   4448  CE2 PHE A 562      -3.359  18.897  11.881  1.00 24.43           C  
ATOM   4449  CZ  PHE A 562      -3.198  18.319  10.621  1.00 21.52           C  
ATOM   4450  N   ALA A 563      -0.581  22.926   9.459  1.00 20.92           N  
ATOM   4451  CA  ALA A 563       0.469  22.363   8.626  1.00 20.43           C  
ATOM   4452  C   ALA A 563       1.857  22.622   9.202  1.00 19.70           C  
ATOM   4453  O   ALA A 563       2.109  23.664   9.803  1.00 20.80           O  
ATOM   4454  CB  ALA A 563       0.355  22.928   7.196  1.00 19.57           C  
ATOM   4455  N   VAL A 564       2.758  21.662   9.028  1.00 18.53           N  
ATOM   4456  CA  VAL A 564       4.125  21.800   9.528  1.00 17.11           C  
ATOM   4457  C   VAL A 564       5.095  21.435   8.390  1.00 17.29           C  
ATOM   4458  O   VAL A 564       4.889  20.449   7.677  1.00 17.33           O  
ATOM   4459  CB  VAL A 564       4.348  20.909  10.772  1.00 17.33           C  
ATOM   4460  CG1 VAL A 564       5.875  20.636  11.065  1.00 15.83           C  
ATOM   4461  CG2 VAL A 564       3.643  21.494  11.990  1.00 15.62           C  
ATOM   4462  N   ILE A 565       6.142  22.238   8.197  1.00 17.36           N  
ATOM   4463  CA  ILE A 565       7.151  21.894   7.179  1.00 16.97           C  
ATOM   4464  C   ILE A 565       8.418  22.644   7.459  1.00 17.09           C  
ATOM   4465  O   ILE A 565       8.361  23.757   7.977  1.00 16.89           O  
ATOM   4466  CB  ILE A 565       6.621  22.186   5.728  1.00 17.11           C  
ATOM   4467  CG1 ILE A 565       7.419  21.409   4.677  1.00 16.73           C  
ATOM   4468  CG2 ILE A 565       6.509  23.699   5.448  1.00 16.14           C  
ATOM   4469  CD1 ILE A 565       6.845  21.547   3.209  1.00 16.22           C  
ATOM   4470  N   SER A 566       9.564  22.030   7.144  1.00 18.12           N  
ATOM   4471  CA  SER A 566      10.861  22.724   7.177  1.00 18.24           C  
ATOM   4472  C   SER A 566      11.181  23.382   8.527  1.00 18.46           C  
ATOM   4473  O   SER A 566      11.697  24.497   8.566  1.00 19.11           O  
ATOM   4474  CB  SER A 566      10.896  23.791   6.058  1.00 18.40           C  
ATOM   4475  OG  SER A 566      12.233  24.181   5.702  1.00 19.32           O  
ATOM   4476  N   GLU A 567      10.897  22.704   9.635  1.00 19.28           N  
ATOM   4477  CA  GLU A 567      11.119  23.300  10.970  1.00 19.63           C  
ATOM   4478  C   GLU A 567      12.532  23.814  11.230  1.00 19.56           C  
ATOM   4479  O   GLU A 567      12.711  24.910  11.820  1.00 20.08           O  
ATOM   4480  CB  GLU A 567      10.715  22.350  12.107  1.00 18.92           C  
ATOM   4481  CG  GLU A 567       9.322  21.858  12.065  1.00 20.04           C  
ATOM   4482  CD  GLU A 567       9.203  20.454  11.461  1.00 25.11           C  
ATOM   4483  OE1 GLU A 567       9.467  20.281  10.242  1.00 22.72           O  
ATOM   4484  OE2 GLU A 567       8.816  19.511  12.218  1.00 27.50           O1-
ATOM   4485  N   LYS A 568      13.522  23.032  10.823  1.00 18.93           N  
ATOM   4486  CA  LYS A 568      14.927  23.341  11.143  1.00 20.43           C  
ATOM   4487  C   LYS A 568      15.601  24.136  10.056  1.00 19.89           C  
ATOM   4488  O   LYS A 568      16.775  24.538  10.169  1.00 21.37           O  
ATOM   4489  CB  LYS A 568      15.755  22.066  11.360  1.00 20.97           C  
ATOM   4490  CG  LYS A 568      15.173  21.081  12.357  1.00 25.22           C  
ATOM   4491  CD  LYS A 568      15.968  20.983  13.632  1.00 31.19           C  
ATOM   4492  CE  LYS A 568      15.136  21.422  14.816  1.00 36.61           C  
ATOM   4493  NZ  LYS A 568      15.696  20.834  16.077  1.00 38.02           N1+
ATOM   4494  N   VAL A 569      14.875  24.370   8.989  1.00 18.36           N  
ATOM   4495  CA  VAL A 569      15.445  25.051   7.862  1.00 16.91           C  
ATOM   4496  C   VAL A 569      14.692  26.371   7.648  1.00 17.25           C  
ATOM   4497  O   VAL A 569      15.059  27.403   8.256  1.00 17.17           O  
ATOM   4498  CB  VAL A 569      15.476  24.112   6.623  1.00 16.48           C  
ATOM   4499  CG1 VAL A 569      16.321  24.713   5.484  1.00 15.51           C  
ATOM   4500  CG2 VAL A 569      16.043  22.788   7.030  1.00 13.66           C  
ATOM   4501  N   ALA A 570      13.615  26.344   6.851  1.00 16.78           N  
ATOM   4502  CA  ALA A 570      12.960  27.595   6.465  1.00 16.73           C  
ATOM   4503  C   ALA A 570      12.311  28.288   7.656  1.00 17.17           C  
ATOM   4504  O   ALA A 570      12.193  29.528   7.715  1.00 18.29           O  
ATOM   4505  CB  ALA A 570      11.967  27.361   5.331  1.00 16.17           C  
ATOM   4506  N   GLN A 571      11.873  27.507   8.630  1.00 17.27           N  
ATOM   4507  CA  GLN A 571      11.197  28.123   9.766  1.00 17.74           C  
ATOM   4508  C   GLN A 571      12.235  28.615  10.781  1.00 17.59           C  
ATOM   4509  O   GLN A 571      12.180  29.742  11.270  1.00 18.14           O  
ATOM   4510  CB  GLN A 571      10.207  27.137  10.364  1.00 17.24           C  
ATOM   4511  CG  GLN A 571       9.426  27.683  11.484  1.00 17.99           C  
ATOM   4512  CD  GLN A 571       8.776  26.577  12.259  1.00 23.59           C  
ATOM   4513  NE2 GLN A 571       7.684  26.014  11.702  1.00 23.74           N  
ATOM   4514  OE1 GLN A 571       9.273  26.181  13.334  1.00 23.05           O  
ATOM   4515  N   SER A 572      13.208  27.767  11.058  1.00 17.13           N  
ATOM   4516  CA  SER A 572      14.299  28.132  11.939  1.00 17.68           C  
ATOM   4517  C   SER A 572      15.057  29.396  11.468  1.00 17.54           C  
ATOM   4518  O   SER A 572      15.431  30.248  12.282  1.00 18.07           O  
ATOM   4519  CB  SER A 572      15.254  26.946  12.057  1.00 17.65           C  
ATOM   4520  OG  SER A 572      15.905  27.001  13.289  1.00 19.59           O  
ATOM   4521  N   PHE A 573      15.284  29.525  10.160  1.00 17.22           N  
ATOM   4522  CA  PHE A 573      15.940  30.715   9.617  1.00 16.28           C  
ATOM   4523  C   PHE A 573      15.320  32.030  10.071  1.00 16.55           C  
ATOM   4524  O   PHE A 573      16.057  32.967  10.380  1.00 16.05           O  
ATOM   4525  CB  PHE A 573      15.951  30.648   8.105  1.00 16.66           C  
ATOM   4526  CG  PHE A 573      16.843  31.680   7.452  1.00 17.77           C  
ATOM   4527  CD1 PHE A 573      18.239  31.580   7.541  1.00 16.05           C  
ATOM   4528  CD2 PHE A 573      16.277  32.768   6.761  1.00 17.46           C  
ATOM   4529  CE1 PHE A 573      19.056  32.535   6.933  1.00 16.42           C  
ATOM   4530  CE2 PHE A 573      17.090  33.743   6.155  1.00 15.57           C  
ATOM   4531  CZ  PHE A 573      18.462  33.626   6.228  1.00 17.63           C  
ATOM   4532  N   ILE A 574      13.979  32.111  10.124  1.00 16.51           N  
ATOM   4533  CA  ILE A 574      13.314  33.342  10.579  1.00 17.01           C  
ATOM   4534  C   ILE A 574      13.666  33.610  12.055  1.00 18.29           C  
ATOM   4535  O   ILE A 574      14.002  34.744  12.437  1.00 18.80           O  
ATOM   4536  CB  ILE A 574      11.742  33.325  10.369  1.00 17.60           C  
ATOM   4537  CG1 ILE A 574      11.362  32.952   8.922  1.00 16.36           C  
ATOM   4538  CG2 ILE A 574      11.146  34.693  10.752  1.00 16.37           C  
ATOM   4539  CD1 ILE A 574       9.875  32.583   8.722  1.00 13.30           C  
ATOM   4540  N   GLN A 575      13.650  32.547  12.863  1.00 18.55           N  
ATOM   4541  CA  GLN A 575      13.946  32.623  14.286  1.00 19.68           C  
ATOM   4542  C   GLN A 575      15.387  33.092  14.469  1.00 19.97           C  
ATOM   4543  O   GLN A 575      15.641  34.050  15.193  1.00 21.28           O  
ATOM   4544  CB  GLN A 575      13.633  31.270  14.986  1.00 19.62           C  
ATOM   4545  CG  GLN A 575      12.160  30.823  14.763  1.00 21.80           C  
ATOM   4546  CD  GLN A 575      11.762  29.426  15.302  1.00 25.35           C  
ATOM   4547  NE2 GLN A 575      10.641  29.383  16.019  1.00 24.98           N  
ATOM   4548  OE1 GLN A 575      12.412  28.400  15.022  1.00 25.58           O  
ATOM   4549  N   GLU A 576      16.306  32.440  13.777  1.00 19.42           N  
ATOM   4550  CA  GLU A 576      17.722  32.800  13.746  1.00 19.86           C  
ATOM   4551  C   GLU A 576      17.971  34.253  13.369  1.00 20.98           C  
ATOM   4552  O   GLU A 576      18.777  34.938  14.029  1.00 21.48           O  
ATOM   4553  CB  GLU A 576      18.461  31.879  12.775  1.00 19.64           C  
ATOM   4554  CG  GLU A 576      18.517  30.458  13.284  1.00 19.40           C  
ATOM   4555  CD  GLU A 576      18.676  29.395  12.200  1.00 23.68           C  
ATOM   4556  OE1 GLU A 576      19.328  29.628  11.163  1.00 24.05           O  
ATOM   4557  OE2 GLU A 576      18.163  28.270  12.416  1.00 26.11           O1-
ATOM   4558  N   ALA A 577      17.275  34.730  12.332  1.00 20.74           N  
ATOM   4559  CA  ALA A 577      17.428  36.105  11.867  1.00 20.98           C  
ATOM   4560  C   ALA A 577      16.888  37.129  12.860  1.00 22.35           C  
ATOM   4561  O   ALA A 577      17.504  38.180  13.059  1.00 23.63           O  
ATOM   4562  CB  ALA A 577      16.760  36.284  10.523  1.00 20.34           C  
ATOM   4563  N   LEU A 578      15.727  36.851  13.454  1.00 22.71           N  
ATOM   4564  CA  LEU A 578      15.155  37.716  14.499  1.00 23.89           C  
ATOM   4565  C   LEU A 578      16.007  37.796  15.769  1.00 25.30           C  
ATOM   4566  O   LEU A 578      15.871  38.762  16.521  1.00 26.14           O  
ATOM   4567  CB  LEU A 578      13.740  37.260  14.885  1.00 22.90           C  
ATOM   4568  CG  LEU A 578      12.722  37.499  13.779  1.00 22.41           C  
ATOM   4569  CD1 LEU A 578      11.467  36.619  13.928  1.00 18.43           C  
ATOM   4570  CD2 LEU A 578      12.395  38.988  13.727  1.00 20.50           C  
ATOM   4571  N   SER A 579      16.875  36.798  15.991  1.00 25.96           N  
ATOM   4572  CA  SER A 579      17.698  36.698  17.200  1.00 27.44           C  
ATOM   4573  C   SER A 579      19.127  37.204  16.967  1.00 28.59           C  
ATOM   4574  O   SER A 579      19.935  37.264  17.896  1.00 28.87           O  
ATOM   4575  CB  SER A 579      17.776  35.240  17.650  1.00 27.17           C  
ATOM   4576  OG  SER A 579      16.515  34.756  18.087  1.00 29.55           O  
ATOM   4577  N   PHE A 580      19.444  37.542  15.721  1.00 29.40           N  
ATOM   4578  CA  PHE A 580      20.776  38.000  15.366  1.00 30.88           C  
ATOM   4579  C   PHE A 580      20.793  39.524  15.473  1.00 32.04           C  
ATOM   4580  O   PHE A 580      20.097  40.208  14.733  1.00 32.56           O  
ATOM   4581  CB  PHE A 580      21.112  37.559  13.943  1.00 30.06           C  
ATOM   4582  CG  PHE A 580      22.591  37.499  13.638  1.00 30.30           C  
ATOM   4583  CD1 PHE A 580      23.152  36.336  13.150  1.00 30.90           C  
ATOM   4584  CD2 PHE A 580      23.415  38.605  13.811  1.00 32.14           C  
ATOM   4585  CE1 PHE A 580      24.522  36.267  12.843  1.00 31.26           C  
ATOM   4586  CE2 PHE A 580      24.781  38.546  13.519  1.00 32.57           C  
ATOM   4587  CZ  PHE A 580      25.332  37.377  13.029  1.00 31.74           C  
ATOM   4588  N   ASP A 581      21.575  40.054  16.398  1.00 33.53           N  
ATOM   4589  CA  ASP A 581      21.637  41.505  16.571  1.00 35.52           C  
ATOM   4590  C   ASP A 581      22.749  42.099  15.731  1.00 36.44           C  
ATOM   4591  O   ASP A 581      23.932  41.986  16.069  1.00 35.83           O  
ATOM   4592  CB  ASP A 581      21.848  41.870  18.035  1.00 35.69           C  
ATOM   4593  CG  ASP A 581      21.213  43.201  18.411  1.00 37.80           C  
ATOM   4594  OD1 ASP A 581      20.765  43.325  19.595  1.00 38.82           O  
ATOM   4595  OD2 ASP A 581      21.174  44.116  17.552  1.00 35.68           O1-
ATOM   4596  N   LEU A 582      22.357  42.735  14.630  1.00 38.39           N  
ATOM   4597  CA  LEU A 582      23.308  43.465  13.788  1.00 40.27           C  
ATOM   4598  C   LEU A 582      23.242  44.962  14.064  1.00 42.19           C  
ATOM   4599  O   LEU A 582      23.815  45.753  13.322  1.00 42.77           O  
ATOM   4600  CB  LEU A 582      23.053  43.196  12.298  1.00 40.01           C  
ATOM   4601  CG  LEU A 582      23.775  42.098  11.486  1.00 39.21           C  
ATOM   4602  CD1 LEU A 582      25.194  41.787  12.015  1.00 37.84           C  
ATOM   4603  CD2 LEU A 582      22.942  40.861  11.434  1.00 39.47           C  
ATOM   4604  N   THR A 583      22.545  45.354  15.127  1.00 43.88           N  
ATOM   4605  CA  THR A 583      22.417  46.774  15.457  1.00 46.25           C  
ATOM   4606  C   THR A 583      23.497  47.141  16.475  1.00 48.09           C  
ATOM   4607  O   THR A 583      23.480  48.233  17.046  1.00 48.89           O  
ATOM   4608  CB  THR A 583      21.018  47.150  16.042  1.00 46.40           C  
ATOM   4609  CG2 THR A 583      19.868  46.534  15.244  1.00 45.54           C  
ATOM   4610  OG1 THR A 583      20.936  46.733  17.411  1.00 46.58           O  
ATOM   4611  N   LEU A 584      24.427  46.218  16.708  1.00 49.36           N  
ATOM   4612  CA  LEU A 584      25.488  46.447  17.670  1.00 51.06           C  
ATOM   4613  C   LEU A 584      26.497  47.401  17.078  1.00 52.63           C  
ATOM   4614  O   LEU A 584      27.280  47.031  16.201  1.00 52.44           O  
ATOM   4615  CB  LEU A 584      26.115  45.132  18.136  1.00 50.55           C  
ATOM   4616  CG  LEU A 584      25.540  44.585  19.452  1.00 50.13           C  
ATOM   4617  CD1 LEU A 584      24.073  44.967  19.730  1.00 47.96           C  
ATOM   4618  CD2 LEU A 584      25.728  43.093  19.519  1.00 48.22           C  
ATOM   4619  N   ILE A 585      26.443  48.629  17.614  1.00 54.77           N  
ATOM   4620  CA  ILE A 585      26.984  49.877  17.036  1.00 56.62           C  
ATOM   4621  C   ILE A 585      26.602  50.168  15.571  1.00 57.03           C  
ATOM   4622  O   ILE A 585      26.351  51.344  15.241  1.00 57.41           O  
ATOM   4623  CB  ILE A 585      28.496  50.114  17.328  1.00 57.14           C  
ATOM   4624  CG1 ILE A 585      28.628  51.187  18.423  1.00 58.07           C  
ATOM   4625  CG2 ILE A 585      29.261  50.550  16.047  1.00 57.73           C  
ATOM   4626  CD1 ILE A 585      30.069  51.378  19.011  1.00 60.13           C  
ATOM   4627  OXT ILE A 585      26.524  49.260  14.717  1.00 56.74           O1-
TER
ATOM   4628  N   GLN B   1      30.186  24.257  66.159  1.00 76.67           N  
ATOM   4629  CA  GLN B   1      29.604  25.247  67.107  1.00 77.28           C  
ATOM   4630  C   GLN B   1      30.066  26.662  66.768  1.00 75.81           C  
ATOM   4631  O   GLN B   1      30.475  27.440  67.623  1.00 76.75           O  
ATOM   4632  CB  GLN B   1      29.887  24.858  68.565  1.00 78.92           C  
ATOM   4633  CG  GLN B   1      31.355  24.629  68.876  1.00 81.57           C  
ATOM   4634  CD  GLN B   1      32.056  23.673  67.913  1.00 82.85           C  
ATOM   4635  NE2 GLN B   1      31.900  22.379  68.148  1.00 84.13           N  
ATOM   4636  OE1 GLN B   1      32.732  24.100  66.973  1.00 82.49           O  
ATOM   4637  N   VAL B   2      30.012  26.961  65.476  1.00 73.73           N  
ATOM   4638  CA  VAL B   2      30.105  28.329  64.963  1.00 71.52           C  
ATOM   4639  C   VAL B   2      29.033  28.584  63.872  1.00 69.12           C  
ATOM   4640  O   VAL B   2      27.974  29.143  64.194  1.00 69.12           O  
ATOM   4641  CB  VAL B   2      31.536  28.761  64.591  1.00 71.12           C  
ATOM   4642  CG1 VAL B   2      32.082  29.607  65.701  1.00 72.05           C  
ATOM   4643  CG2 VAL B   2      32.421  27.551  64.320  1.00 70.91           C  
ATOM   4644  N   LEU B   3      29.230  28.155  62.618  1.00 66.23           N  
ATOM   4645  CA  LEU B   3      30.394  27.457  62.092  1.00 63.71           C  
ATOM   4646  C   LEU B   3      31.166  28.457  61.215  1.00 60.67           C  
ATOM   4647  O   LEU B   3      30.985  29.664  61.364  1.00 59.84           O  
ATOM   4648  CB  LEU B   3      29.919  26.267  61.252  1.00 63.55           C  
ATOM   4649  CG  LEU B   3      28.689  25.398  61.604  1.00 64.65           C  
ATOM   4650  CD1 LEU B   3      28.969  24.351  62.669  1.00 66.01           C  
ATOM   4651  CD2 LEU B   3      27.430  26.180  61.946  1.00 65.60           C  
ATOM   4652  N   VAL B   4      32.017  27.981  60.309  1.00 57.77           N  
ATOM   4653  CA  VAL B   4      32.573  28.882  59.276  1.00 54.85           C  
ATOM   4654  C   VAL B   4      31.466  29.313  58.304  1.00 51.98           C  
ATOM   4655  O   VAL B   4      30.859  28.476  57.651  1.00 51.27           O  
ATOM   4656  CB  VAL B   4      33.711  28.267  58.422  1.00 54.56           C  
ATOM   4657  CG1 VAL B   4      34.400  29.357  57.614  1.00 53.10           C  
ATOM   4658  CG2 VAL B   4      34.715  27.509  59.268  1.00 55.84           C  
ATOM   4659  N   PRO B   5      31.208  30.618  58.199  1.00 49.76           N  
ATOM   4660  CA  PRO B   5      30.230  31.063  57.218  1.00 47.53           C  
ATOM   4661  C   PRO B   5      30.685  30.797  55.766  1.00 45.17           C  
ATOM   4662  O   PRO B   5      31.817  30.325  55.523  1.00 44.76           O  
ATOM   4663  CB  PRO B   5      30.149  32.569  57.470  1.00 47.24           C  
ATOM   4664  CG  PRO B   5      30.746  32.777  58.797  1.00 49.21           C  
ATOM   4665  CD  PRO B   5      31.801  31.756  58.911  1.00 50.25           C  
ATOM   4666  N   ASN B   6      29.787  31.068  54.823  1.00 42.40           N  
ATOM   4667  CA  ASN B   6      30.154  31.171  53.417  1.00 39.88           C  
ATOM   4668  C   ASN B   6      31.280  32.189  53.233  1.00 38.81           C  
ATOM   4669  O   ASN B   6      31.234  33.278  53.802  1.00 38.54           O  
ATOM   4670  CB  ASN B   6      28.939  31.564  52.570  1.00 38.75           C  
ATOM   4671  CG  ASN B   6      27.971  30.415  52.367  1.00 38.12           C  
ATOM   4672  ND2 ASN B   6      26.672  30.722  52.401  1.00 37.72           N  
ATOM   4673  OD1 ASN B   6      28.379  29.271  52.165  1.00 35.98           O  
ATOM   4674  N   LEU B   7      32.294  31.809  52.455  1.00 37.48           N  
ATOM   4675  CA  LEU B   7      33.410  32.700  52.149  1.00 36.38           C  
ATOM   4676  C   LEU B   7      33.632  32.799  50.646  1.00 34.43           C  
ATOM   4677  O   LEU B   7      33.599  31.792  49.939  1.00 33.33           O  
ATOM   4678  CB  LEU B   7      34.700  32.198  52.804  1.00 37.75           C  
ATOM   4679  CG  LEU B   7      34.804  32.010  54.312  1.00 38.52           C  
ATOM   4680  CD1 LEU B   7      36.019  31.194  54.558  1.00 39.02           C  
ATOM   4681  CD2 LEU B   7      34.906  33.344  54.990  1.00 39.02           C  
ATOM   4682  N   ASN B   8      33.868  34.013  50.167  1.00 32.75           N  
ATOM   4683  CA  ASN B   8      34.196  34.210  48.769  1.00 31.21           C  
ATOM   4684  C   ASN B   8      35.283  35.230  48.567  1.00 30.95           C  
ATOM   4685  O   ASN B   8      35.145  36.363  49.038  1.00 30.74           O  
ATOM   4686  CB  ASN B   8      32.978  34.596  47.930  1.00 29.99           C  
ATOM   4687  CG  ASN B   8      33.270  34.489  46.456  1.00 29.40           C  
ATOM   4688  ND2 ASN B   8      33.584  33.277  46.002  1.00 26.44           N  
ATOM   4689  OD1 ASN B   8      33.279  35.490  45.739  1.00 29.83           O  
ATOM   4690  N   PRO B   9      36.371  34.839  47.872  1.00 30.91           N  
ATOM   4691  CA  PRO B   9      36.650  33.500  47.330  1.00 31.03           C  
ATOM   4692  C   PRO B   9      37.039  32.472  48.386  1.00 32.12           C  
ATOM   4693  O   PRO B   9      37.267  32.819  49.532  1.00 32.63           O  
ATOM   4694  CB  PRO B   9      37.838  33.734  46.419  1.00 30.42           C  
ATOM   4695  CG  PRO B   9      37.938  35.201  46.255  1.00 30.74           C  
ATOM   4696  CD  PRO B   9      37.429  35.789  47.506  1.00 30.97           C  
ATOM   4697  N   THR B  10      37.081  31.208  47.985  1.00 33.18           N  
ATOM   4698  CA  THR B  10      37.491  30.119  48.854  1.00 35.45           C  
ATOM   4699  C   THR B  10      38.975  30.287  49.168  1.00 36.89           C  
ATOM   4700  O   THR B  10      39.799  30.362  48.247  1.00 36.77           O  
ATOM   4701  CB  THR B  10      37.241  28.730  48.199  1.00 35.81           C  
ATOM   4702  CG2 THR B  10      37.368  27.567  49.229  1.00 36.14           C  
ATOM   4703  OG1 THR B  10      35.929  28.698  47.621  1.00 36.28           O  
ATOM   4704  N   PRO B  11      39.321  30.375  50.469  1.00 38.82           N  
ATOM   4705  CA  PRO B  11      40.732  30.536  50.841  1.00 40.29           C  
ATOM   4706  C   PRO B  11      41.539  29.307  50.459  1.00 41.08           C  
ATOM   4707  O   PRO B  11      40.998  28.198  50.443  1.00 41.92           O  
ATOM   4708  CB  PRO B  11      40.670  30.709  52.365  1.00 41.16           C  
ATOM   4709  CG  PRO B  11      39.272  31.228  52.614  1.00 40.25           C  
ATOM   4710  CD  PRO B  11      38.448  30.428  51.658  1.00 39.00           C  
ATOM   4711  N   GLU B  12      42.801  29.512  50.111  1.00 41.76           N  
ATOM   4712  CA  GLU B  12      43.668  28.418  49.709  1.00 43.21           C  
ATOM   4713  C   GLU B  12      43.815  27.326  50.793  1.00 44.65           C  
ATOM   4714  O   GLU B  12      43.593  26.144  50.535  1.00 44.79           O  
ATOM   4715  CB  GLU B  12      45.022  28.964  49.280  1.00 42.98           C  
ATOM   4716  CG  GLU B  12      45.983  27.904  48.804  1.00 45.20           C  
ATOM   4717  CD  GLU B  12      45.526  27.146  47.564  1.00 47.37           C  
ATOM   4718  OE1 GLU B  12      44.686  27.646  46.796  1.00 47.42           O  
ATOM   4719  OE2 GLU B  12      46.040  26.030  47.337  1.00 50.93           O1-
ATOM   4720  N   ASN B  13      44.181  27.730  52.003  1.00 46.29           N  
ATOM   4721  CA  ASN B  13      44.283  26.797  53.122  1.00 47.94           C  
ATOM   4722  C   ASN B  13      43.540  27.360  54.321  1.00 49.27           C  
ATOM   4723  O   ASN B  13      43.906  28.407  54.856  1.00 49.32           O  
ATOM   4724  CB  ASN B  13      45.743  26.535  53.484  1.00 48.42           C  
ATOM   4725  CG  ASN B  13      46.582  26.082  52.287  1.00 47.94           C  
ATOM   4726  ND2 ASN B  13      47.551  26.907  51.903  1.00 46.15           N  
ATOM   4727  OD1 ASN B  13      46.372  25.001  51.733  1.00 47.40           O  
ATOM   4728  N   LEU B  14      42.480  26.665  54.726  1.00 50.63           N  
ATOM   4729  CA  LEU B  14      41.705  27.034  55.907  1.00 52.51           C  
ATOM   4730  C   LEU B  14      41.557  25.802  56.768  1.00 54.74           C  
ATOM   4731  O   LEU B  14      41.270  24.708  56.272  1.00 54.57           O  
ATOM   4732  CB  LEU B  14      40.320  27.569  55.524  1.00 51.35           C  
ATOM   4733  CG  LEU B  14      39.353  28.125  56.581  1.00 52.24           C  
ATOM   4734  CD1 LEU B  14      38.334  29.052  55.927  1.00 51.14           C  
ATOM   4735  CD2 LEU B  14      38.625  27.032  57.360  1.00 52.91           C  
ATOM   4736  N   GLU B  15      41.744  25.987  58.068  1.00 57.16           N  
ATOM   4737  CA  GLU B  15      41.586  24.889  58.994  1.00 59.81           C  
ATOM   4738  C   GLU B  15      40.970  25.326  60.306  1.00 60.49           C  
ATOM   4739  O   GLU B  15      41.408  26.304  60.922  1.00 60.44           O  
ATOM   4740  CB  GLU B  15      42.925  24.217  59.236  1.00 61.40           C  
ATOM   4741  CG  GLU B  15      42.805  22.771  59.633  1.00 65.53           C  
ATOM   4742  CD  GLU B  15      44.139  22.083  59.572  1.00 70.82           C  
ATOM   4743  OE1 GLU B  15      44.342  21.122  60.348  1.00 73.25           O  
ATOM   4744  OE2 GLU B  15      44.988  22.518  58.747  1.00 71.50           O1-
ATOM   4745  N   VAL B  16      39.936  24.597  60.708  1.00 61.40           N  
ATOM   4746  CA  VAL B  16      39.231  24.867  61.950  1.00 63.02           C  
ATOM   4747  C   VAL B  16      40.104  24.340  63.081  1.00 65.20           C  
ATOM   4748  O   VAL B  16      40.419  23.159  63.125  1.00 65.66           O  
ATOM   4749  CB  VAL B  16      37.823  24.234  61.932  1.00 62.72           C  
ATOM   4750  CG1 VAL B  16      37.124  24.395  63.273  1.00 63.78           C  
ATOM   4751  CG2 VAL B  16      36.991  24.872  60.828  1.00 60.84           C  
ATOM   4752  N   VAL B  17      40.537  25.238  63.957  1.00 66.92           N  
ATOM   4753  CA  VAL B  17      41.446  24.872  65.045  1.00 69.82           C  
ATOM   4754  C   VAL B  17      40.785  24.859  66.433  1.00 71.80           C  
ATOM   4755  O   VAL B  17      41.455  24.681  67.436  1.00 73.60           O  
ATOM   4756  CB  VAL B  17      42.720  25.749  65.050  1.00 69.74           C  
ATOM   4757  CG1 VAL B  17      43.532  25.496  63.791  1.00 68.86           C  
ATOM   4758  CG2 VAL B  17      42.368  27.222  65.186  1.00 69.29           C  
ATOM   4759  N   GLY B  18      39.469  25.034  66.475  1.00 72.27           N  
ATOM   4760  CA  GLY B  18      38.743  25.063  67.729  1.00 74.46           C  
ATOM   4761  C   GLY B  18      37.257  25.344  67.581  1.00 74.65           C  
ATOM   4762  O   GLY B  18      36.695  25.293  66.478  1.00 73.43           O  
ATOM   4763  N   ASP B  19      36.632  25.658  68.712  1.00 76.19           N  
ATOM   4764  CA  ASP B  19      35.180  25.784  68.817  1.00 76.42           C  
ATOM   4765  C   ASP B  19      34.629  27.165  68.440  1.00 74.96           C  
ATOM   4766  O   ASP B  19      33.447  27.295  68.112  1.00 74.08           O  
ATOM   4767  CB  ASP B  19      34.670  25.325  70.206  1.00 78.52           C  
ATOM   4768  CG  ASP B  19      35.799  25.055  71.223  1.00 82.12           C  
ATOM   4769  OD1 ASP B  19      35.485  24.960  72.436  1.00 85.65           O  
ATOM   4770  OD2 ASP B  19      36.986  24.920  70.838  1.00 83.10           O1-
ATOM   4771  N   GLY B  20      35.486  28.183  68.470  1.00 74.65           N  
ATOM   4772  CA  GLY B  20      35.095  29.540  68.098  1.00 73.46           C  
ATOM   4773  C   GLY B  20      34.831  30.375  69.322  1.00 74.41           C  
ATOM   4774  O   GLY B  20      34.717  29.841  70.415  1.00 75.96           O  
ATOM   4775  N   PHE B  21      34.755  31.688  69.150  1.00 73.83           N  
ATOM   4776  CA  PHE B  21      34.481  32.580  70.271  1.00 74.95           C  
ATOM   4777  C   PHE B  21      33.708  33.820  69.860  1.00 74.34           C  
ATOM   4778  O   PHE B  21      33.590  34.130  68.680  1.00 72.63           O  
ATOM   4779  CB  PHE B  21      35.766  32.967  71.008  1.00 75.90           C  
ATOM   4780  CG  PHE B  21      36.734  33.771  70.184  1.00 74.94           C  
ATOM   4781  CD1 PHE B  21      36.710  35.160  70.218  1.00 74.58           C  
ATOM   4782  CD2 PHE B  21      37.695  33.137  69.397  1.00 73.64           C  
ATOM   4783  CE1 PHE B  21      37.610  35.901  69.469  1.00 73.31           C  
ATOM   4784  CE2 PHE B  21      38.599  33.872  68.648  1.00 72.08           C  
ATOM   4785  CZ  PHE B  21      38.560  35.253  68.686  1.00 72.31           C  
ATOM   4786  N   LYS B  22      33.184  34.520  70.859  1.00 75.62           N  
ATOM   4787  CA  LYS B  22      32.430  35.739  70.656  1.00 75.55           C  
ATOM   4788  C   LYS B  22      33.339  36.942  70.897  1.00 75.82           C  
ATOM   4789  O   LYS B  22      33.995  37.037  71.927  1.00 77.27           O  
ATOM   4790  CB  LYS B  22      31.223  35.744  71.592  1.00 76.56           C  
ATOM   4791  CG  LYS B  22      30.137  36.742  71.254  1.00 77.50           C  
ATOM   4792  CD  LYS B  22      30.204  37.953  72.160  1.00 80.03           C  
ATOM   4793  CE  LYS B  22      29.073  38.924  71.876  1.00 80.46           C  
ATOM   4794  NZ  LYS B  22      29.539  40.332  72.089  1.00 81.61           N1+
ATOM   4795  N   ILE B  23      33.382  37.844  69.921  1.00 74.75           N  
ATOM   4796  CA  ILE B  23      34.196  39.058  69.980  1.00 74.97           C  
ATOM   4797  C   ILE B  23      33.467  40.102  70.814  1.00 75.98           C  
ATOM   4798  O   ILE B  23      32.271  40.293  70.648  1.00 75.59           O  
ATOM   4799  CB  ILE B  23      34.496  39.600  68.546  1.00 73.27           C  
ATOM   4800  CG1 ILE B  23      35.222  38.536  67.716  1.00 72.31           C  
ATOM   4801  CG2 ILE B  23      35.320  40.882  68.589  1.00 72.51           C  
ATOM   4802  CD1 ILE B  23      35.167  38.768  66.204  1.00 70.59           C  
ATOM   4803  N   THR B  24      34.189  40.774  71.709  1.00 77.75           N  
ATOM   4804  CA  THR B  24      33.570  41.700  72.678  1.00 79.27           C  
ATOM   4805  C   THR B  24      33.072  43.002  72.040  1.00 78.59           C  
ATOM   4806  O   THR B  24      33.469  43.329  70.927  1.00 77.33           O  
ATOM   4807  CB  THR B  24      34.510  41.997  73.887  1.00 80.95           C  
ATOM   4808  CG2 THR B  24      34.741  40.735  74.708  1.00 81.89           C  
ATOM   4809  OG1 THR B  24      35.770  42.488  73.418  1.00 80.71           O  
ATOM   4810  N   SER B  25      32.196  43.719  72.754  1.00 79.54           N  
ATOM   4811  CA  SER B  25      31.616  44.997  72.311  1.00 79.33           C  
ATOM   4812  C   SER B  25      32.665  46.056  72.048  1.00 79.51           C  
ATOM   4813  O   SER B  25      32.436  47.009  71.293  1.00 78.73           O  
ATOM   4814  CB  SER B  25      30.663  45.535  73.374  1.00 80.54           C  
ATOM   4815  OG  SER B  25      29.539  44.698  73.496  1.00 80.64           O  
ATOM   4816  N   SER B  26      33.802  45.880  72.712  1.00 80.68           N  
ATOM   4817  CA  SER B  26      34.950  46.752  72.592  1.00 81.07           C  
ATOM   4818  C   SER B  26      36.191  45.870  72.442  1.00 80.75           C  
ATOM   4819  O   SER B  26      36.262  44.786  73.024  1.00 81.17           O  
ATOM   4820  CB  SER B  26      35.053  47.634  73.834  1.00 82.95           C  
ATOM   4821  OG  SER B  26      35.665  48.868  73.519  1.00 83.86           O  
ATOM   4822  N   ILE B  27      37.156  46.324  71.647  1.00 79.91           N  
ATOM   4823  CA  ILE B  27      38.340  45.520  71.336  1.00 79.46           C  
ATOM   4824  C   ILE B  27      39.629  46.322  71.382  1.00 79.93           C  
ATOM   4825  O   ILE B  27      39.608  47.552  71.272  1.00 79.84           O  
ATOM   4826  CB  ILE B  27      38.238  44.830  69.931  1.00 77.77           C  
ATOM   4827  CG1 ILE B  27      37.954  45.842  68.813  1.00 76.15           C  
ATOM   4828  CG2 ILE B  27      37.198  43.739  69.933  1.00 77.39           C  
ATOM   4829  CD1 ILE B  27      39.161  46.181  67.977  1.00 74.86           C  
ATOM   4830  N   ASN B  28      40.749  45.611  71.514  1.00 80.20           N  
ATOM   4831  CA  ASN B  28      42.061  46.230  71.414  1.00 80.86           C  
ATOM   4832  C   ASN B  28      42.591  46.111  70.001  1.00 79.24           C  
ATOM   4833  O   ASN B  28      42.693  45.014  69.454  1.00 78.00           O  
ATOM   4834  CB  ASN B  28      43.055  45.598  72.388  1.00 82.32           C  
ATOM   4835  CG  ASN B  28      42.536  45.559  73.801  1.00 83.98           C  
ATOM   4836  ND2 ASN B  28      42.413  44.358  74.347  1.00 84.51           N  
ATOM   4837  OD1 ASN B  28      42.247  46.592  74.399  1.00 84.56           O  
ATOM   4838  N   LEU B  29      42.929  47.254  69.421  1.00 79.07           N  
ATOM   4839  CA  LEU B  29      43.471  47.293  68.082  1.00 77.98           C  
ATOM   4840  C   LEU B  29      44.967  47.551  68.108  1.00 78.78           C  
ATOM   4841  O   LEU B  29      45.426  48.575  68.620  1.00 79.69           O  
ATOM   4842  CB  LEU B  29      42.758  48.356  67.245  1.00 77.18           C  
ATOM   4843  CG  LEU B  29      42.932  48.272  65.725  1.00 74.88           C  
ATOM   4844  CD1 LEU B  29      42.251  47.028  65.155  1.00 72.45           C  
ATOM   4845  CD2 LEU B  29      42.388  49.530  65.076  1.00 73.89           C  
ATOM   4846  N   VAL B  30      45.717  46.609  67.543  1.00 78.44           N  
ATOM   4847  CA  VAL B  30      47.168  46.683  67.508  1.00 79.21           C  
ATOM   4848  C   VAL B  30      47.680  46.687  66.075  1.00 77.81           C  
ATOM   4849  O   VAL B  30      47.424  45.759  65.313  1.00 76.53           O  
ATOM   4850  CB  VAL B  30      47.814  45.497  68.271  1.00 80.25           C  
ATOM   4851  CG1 VAL B  30      49.339  45.566  68.199  1.00 81.03           C  
ATOM   4852  CG2 VAL B  30      47.349  45.466  69.720  1.00 81.90           C  
ATOM   4853  N   GLY B  31      48.403  47.742  65.722  1.00 78.18           N  
ATOM   4854  CA  GLY B  31      49.122  47.793  64.461  1.00 77.47           C  
ATOM   4855  C   GLY B  31      48.561  48.775  63.468  1.00 76.89           C  
ATOM   4856  O   GLY B  31      49.074  48.878  62.353  1.00 75.69           O  
ATOM   4857  N   GLU B  32      47.525  49.506  63.884  1.00 78.02           N  
ATOM   4858  CA  GLU B  32      46.766  50.405  62.996  1.00 78.29           C  
ATOM   4859  C   GLU B  32      47.595  51.529  62.368  1.00 78.52           C  
ATOM   4860  O   GLU B  32      47.252  52.029  61.287  1.00 77.70           O  
ATOM   4861  CB  GLU B  32      45.504  50.962  63.686  1.00 78.98           C  
ATOM   4862  CG  GLU B  32      45.739  51.940  64.846  1.00 82.75           C  
ATOM   4863  CD  GLU B  32      46.159  51.257  66.148  1.00 86.43           C  
ATOM   4864  OE1 GLU B  32      46.027  50.011  66.242  1.00 86.75           O  
ATOM   4865  OE2 GLU B  32      46.622  51.970  67.076  1.00 88.49           O1-
ATOM   4866  N   GLU B  33      48.681  51.898  63.048  1.00 79.89           N  
ATOM   4867  CA  GLU B  33      49.584  52.971  62.631  1.00 80.41           C  
ATOM   4868  C   GLU B  33      50.559  52.504  61.554  1.00 79.06           C  
ATOM   4869  O   GLU B  33      51.003  53.301  60.729  1.00 78.81           O  
ATOM   4870  CB  GLU B  33      50.382  53.495  63.832  1.00 82.46           C  
ATOM   4871  CG  GLU B  33      49.559  53.767  65.114  1.00 85.42           C  
ATOM   4872  CD  GLU B  33      49.825  52.760  66.255  1.00 88.35           C  
ATOM   4873  OE1 GLU B  33      49.905  51.535  65.993  1.00 87.67           O  
ATOM   4874  OE2 GLU B  33      49.948  53.202  67.425  1.00 89.88           O1-
ATOM   4875  N   GLU B  34      50.867  51.208  61.566  1.00 78.07           N  
ATOM   4876  CA  GLU B  34      51.934  50.621  60.748  1.00 76.78           C  
ATOM   4877  C   GLU B  34      51.445  49.853  59.496  1.00 73.87           C  
ATOM   4878  O   GLU B  34      52.137  49.792  58.470  1.00 72.91           O  
ATOM   4879  CB  GLU B  34      52.791  49.706  61.631  1.00 78.17           C  
ATOM   4880  CG  GLU B  34      53.588  50.430  62.727  1.00 81.89           C  
ATOM   4881  CD  GLU B  34      55.037  50.728  62.319  1.00 85.32           C  
ATOM   4882  OE1 GLU B  34      55.311  50.951  61.113  1.00 85.32           O  
ATOM   4883  OE2 GLU B  34      55.914  50.737  63.212  1.00 87.59           O1-
ATOM   4884  N   ALA B  35      50.256  49.265  59.599  1.00 71.73           N  
ATOM   4885  CA  ALA B  35      49.679  48.461  58.529  1.00 68.46           C  
ATOM   4886  C   ALA B  35      49.068  49.327  57.429  1.00 66.36           C  
ATOM   4887  O   ALA B  35      48.794  50.511  57.633  1.00 66.68           O  
ATOM   4888  CB  ALA B  35      48.639  47.508  59.096  1.00 68.49           C  
ATOM   4889  N   ASP B  36      48.876  48.705  56.267  1.00 63.66           N  
ATOM   4890  CA  ASP B  36      48.229  49.279  55.074  1.00 61.16           C  
ATOM   4891  C   ASP B  36      46.991  50.142  55.357  1.00 60.35           C  
ATOM   4892  O   ASP B  36      46.037  49.679  55.973  1.00 59.92           O  
ATOM   4893  CB  ASP B  36      47.859  48.136  54.106  1.00 59.56           C  
ATOM   4894  CG  ASP B  36      47.355  48.641  52.775  1.00 57.70           C  
ATOM   4895  OD1 ASP B  36      46.113  48.765  52.619  1.00 54.72           O  
ATOM   4896  OD2 ASP B  36      48.208  48.934  51.902  1.00 55.84           O1-
ATOM   4897  N   GLU B  37      47.019  51.380  54.867  1.00 59.69           N  
ATOM   4898  CA  GLU B  37      45.958  52.363  55.100  1.00 59.57           C  
ATOM   4899  C   GLU B  37      44.585  51.941  54.602  1.00 57.49           C  
ATOM   4900  O   GLU B  37      43.582  52.218  55.258  1.00 57.69           O  
ATOM   4901  CB  GLU B  37      46.313  53.702  54.453  1.00 60.30           C  
ATOM   4902  CG  GLU B  37      47.374  54.485  55.210  1.00 64.84           C  
ATOM   4903  CD  GLU B  37      47.293  55.990  54.979  1.00 68.95           C  
ATOM   4904  OE1 GLU B  37      48.127  56.713  55.570  1.00 70.41           O  
ATOM   4905  OE2 GLU B  37      46.401  56.449  54.217  1.00 69.51           O1-
ATOM   4906  N   ASN B  38      44.546  51.291  53.439  1.00 55.07           N  
ATOM   4907  CA  ASN B  38      43.285  50.880  52.832  1.00 52.71           C  
ATOM   4908  C   ASN B  38      42.665  49.712  53.574  1.00 52.38           C  
ATOM   4909  O   ASN B  38      41.432  49.664  53.744  1.00 51.75           O  
ATOM   4910  CB  ASN B  38      43.460  50.542  51.351  1.00 51.27           C  
ATOM   4911  CG  ASN B  38      43.884  51.734  50.520  1.00 50.40           C  
ATOM   4912  ND2 ASN B  38      43.304  52.897  50.803  1.00 49.57           N  
ATOM   4913  OD1 ASN B  38      44.723  51.608  49.620  1.00 48.85           O  
ATOM   4914  N   ALA B  39      43.515  48.784  54.021  1.00 52.08           N  
ATOM   4915  CA  ALA B  39      43.064  47.673  54.854  1.00 52.47           C  
ATOM   4916  C   ALA B  39      42.459  48.163  56.179  1.00 53.89           C  
ATOM   4917  O   ALA B  39      41.439  47.630  56.637  1.00 53.61           O  
ATOM   4918  CB  ALA B  39      44.194  46.702  55.108  1.00 52.46           C  
ATOM   4919  N   VAL B  40      43.083  49.184  56.774  1.00 55.36           N  
ATOM   4920  CA  VAL B  40      42.634  49.749  58.059  1.00 56.79           C  
ATOM   4921  C   VAL B  40      41.311  50.503  57.906  1.00 56.66           C  
ATOM   4922  O   VAL B  40      40.419  50.379  58.763  1.00 57.12           O  
ATOM   4923  CB  VAL B  40      43.732  50.637  58.750  1.00 58.18           C  
ATOM   4924  CG1 VAL B  40      43.221  51.242  60.065  1.00 59.66           C  
ATOM   4925  CG2 VAL B  40      44.995  49.833  59.019  1.00 58.07           C  
ATOM   4926  N   ASN B  41      41.174  51.265  56.821  1.00 56.00           N  
ATOM   4927  CA  ASN B  41      39.915  51.984  56.559  1.00 56.24           C  
ATOM   4928  C   ASN B  41      38.741  51.033  56.301  1.00 55.01           C  
ATOM   4929  O   ASN B  41      37.636  51.250  56.810  1.00 55.43           O  
ATOM   4930  CB  ASN B  41      40.072  53.023  55.442  1.00 55.98           C  
ATOM   4931  CG  ASN B  41      41.100  54.103  55.784  1.00 59.35           C  
ATOM   4932  ND2 ASN B  41      41.345  55.002  54.841  1.00 60.26           N  
ATOM   4933  OD1 ASN B  41      41.672  54.123  56.881  1.00 63.07           O  
ATOM   4934  N   ALA B  42      39.002  49.971  55.540  1.00 53.65           N  
ATOM   4935  CA  ALA B  42      38.053  48.881  55.361  1.00 52.67           C  
ATOM   4936  C   ALA B  42      37.696  48.244  56.709  1.00 53.43           C  
ATOM   4937  O   ALA B  42      36.527  47.971  56.972  1.00 52.92           O  
ATOM   4938  CB  ALA B  42      38.605  47.842  54.407  1.00 51.00           C
[truncated: 349,678 more chars]
