# Supplementary material for: Structural Descriptors for Subunit Interface Regions in Homodimers: Effect of Lipid Membrane and Secondary Structure Type
Source: J Chem Inf Model. 2025 Mar 27;65(7):3117–26. doi: 10.1021/acs.jcim.4c01233 (PMC12004529; doi:10.1021/acs.jcim.4c01233)
Supplement: Supplementary file 3 — ci4c01233_si_003.tar [file ci4c01233_si_003.tar › database/alpha/3r12_cytop.pdb]

ATOM      1  N   LYS A   5     -19.292  43.870  49.220  1.00212.11           N  
ATOM      2  CA  LYS A   5     -18.693  43.529  47.971  1.00212.11           C  
ATOM      3  C   LYS A   5     -19.279  42.218  47.579  1.00212.11           C  
ATOM      4  O   LYS A   5     -19.178  41.231  48.305  1.00212.11           O  
ATOM      5  CB  LYS A   5     -17.161  43.420  48.016  1.00212.11           C  
ATOM      6  CG  LYS A   5     -16.487  44.782  48.213  1.00212.11           C  
ATOM      7  CD  LYS A   5     -14.988  44.710  48.514  1.00212.11           C  
ATOM      8  CE  LYS A   5     -14.283  46.065  48.425  1.00212.11           C  
ATOM      9  NZ  LYS A   5     -14.536  46.849  49.653  1.00212.11           N1+
ATOM     10  N   ILE A   6     -19.920  42.206  46.397  1.00147.98           N  
ATOM     11  CA  ILE A   6     -20.620  41.067  45.886  1.00147.98           C  
ATOM     12  C   ILE A   6     -19.647  39.969  45.637  1.00147.98           C  
ATOM     13  O   ILE A   6     -19.916  38.805  45.927  1.00147.98           O  
ATOM     14  CB  ILE A   6     -21.319  41.367  44.589  1.00147.98           C  
ATOM     15  CG1 ILE A   6     -20.311  41.734  43.485  1.00147.98           C  
ATOM     16  CG2 ILE A   6     -22.343  42.477  44.873  1.00147.98           C  
ATOM     17  CD1 ILE A   6     -20.901  41.726  42.075  1.00147.98           C  
ATOM     18  N   HIS A   7     -18.476  40.323  45.090  1.00104.39           N  
ATOM     19  CA  HIS A   7     -17.534  39.322  44.715  1.00104.39           C  
ATOM     20  C   HIS A   7     -17.068  38.570  45.922  1.00104.39           C  
ATOM     21  O   HIS A   7     -16.954  37.349  45.868  1.00104.39           O  
ATOM     22  CB  HIS A   7     -16.305  39.880  43.977  1.00104.39           C  
ATOM     23  CG  HIS A   7     -15.418  38.798  43.425  1.00104.39           C  
ATOM     24  CD2 HIS A   7     -14.062  38.689  43.411  1.00104.39           C  
ATOM     25  ND1 HIS A   7     -15.889  37.682  42.766  1.00104.39           N  
ATOM     26  CE1 HIS A   7     -14.801  36.961  42.387  1.00104.39           C  
ATOM     27  NE2 HIS A   7     -13.669  37.535  42.756  1.00104.39           N  
ATOM     28  N   HIS A   8     -16.791  39.257  47.047  1.00 75.89           N  
ATOM     29  CA  HIS A   8     -16.262  38.572  48.198  1.00 75.89           C  
ATOM     30  C   HIS A   8     -17.237  37.570  48.731  1.00 75.89           C  
ATOM     31  O   HIS A   8     -16.878  36.417  48.964  1.00 75.89           O  
ATOM     32  CB  HIS A   8     -15.903  39.523  49.353  1.00 75.89           C  
ATOM     33  CG  HIS A   8     -14.711  40.382  49.050  1.00 75.89           C  
ATOM     34  CD2 HIS A   8     -13.466  40.371  49.595  1.00 75.89           C  
ATOM     35  ND1 HIS A   8     -14.697  41.385  48.109  1.00 75.89           N  
ATOM     36  CE1 HIS A   8     -13.453  41.927  48.131  1.00 75.89           C  
ATOM     37  NE2 HIS A   8     -12.670  41.344  49.019  1.00 75.89           N  
ATOM     38  N   HIS A   9     -18.503  37.979  48.935  1.00 47.21           N  
ATOM     39  CA  HIS A   9     -19.484  37.080  49.469  1.00 47.21           C  
ATOM     40  C   HIS A   9     -19.717  35.984  48.490  1.00 47.21           C  
ATOM     41  O   HIS A   9     -19.888  34.828  48.870  1.00 47.21           O  
ATOM     42  CB  HIS A   9     -20.838  37.743  49.754  1.00 47.21           C  
ATOM     43  CG  HIS A   9     -21.860  36.746  50.216  1.00 47.21           C  
ATOM     44  CD2 HIS A   9     -21.930  36.023  51.366  1.00 47.21           C  
ATOM     45  ND1 HIS A   9     -22.956  36.371  49.469  1.00 47.21           N  
ATOM     46  CE1 HIS A   9     -23.630  35.448  50.200  1.00 47.21           C  
ATOM     47  NE2 HIS A   9     -23.045  35.204  51.359  1.00 47.21           N  
ATOM     48  N   HIS A  10     -19.738  36.334  47.194  1.00 65.29           N  
ATOM     49  CA  HIS A  10     -19.953  35.372  46.161  1.00 65.29           C  
ATOM     50  C   HIS A  10     -18.829  34.394  46.205  1.00 65.29           C  
ATOM     51  O   HIS A  10     -19.037  33.199  46.022  1.00 65.29           O  
ATOM     52  CB  HIS A  10     -19.975  36.008  44.759  1.00 65.29           C  
ATOM     53  CG  HIS A  10     -20.169  35.005  43.662  1.00 65.29           C  
ATOM     54  CD2 HIS A  10     -19.310  34.599  42.686  1.00 65.29           C  
ATOM     55  ND1 HIS A  10     -21.323  34.281  43.472  1.00 65.29           N  
ATOM     56  CE1 HIS A  10     -21.108  33.477  42.400  1.00 65.29           C  
ATOM     57  NE2 HIS A  10     -19.899  33.634  41.890  1.00 65.29           N  
ATOM     58  N   HIS A  11     -17.600  34.881  46.444  1.00 79.45           N  
ATOM     59  CA  HIS A  11     -16.437  34.044  46.478  1.00 79.45           C  
ATOM     60  C   HIS A  11     -16.491  33.148  47.683  1.00 79.45           C  
ATOM     61  O   HIS A  11     -16.003  32.019  47.650  1.00 79.45           O  
ATOM     62  CB  HIS A  11     -15.112  34.821  46.503  1.00 79.45           C  
ATOM     63  CG  HIS A  11     -13.933  33.930  46.244  1.00 79.45           C  
ATOM     64  CD2 HIS A  11     -13.385  33.527  45.064  1.00 79.45           C  
ATOM     65  ND1 HIS A  11     -13.183  33.327  47.229  1.00 79.45           N  
ATOM     66  CE1 HIS A  11     -12.227  32.596  46.602  1.00 79.45           C  
ATOM     67  NE2 HIS A  11     -12.309  32.688  45.286  1.00 79.45           N  
ATOM     68  N   HIS A  12     -17.155  33.615  48.762  1.00 80.01           N  
ATOM     69  CA  HIS A  12     -17.331  32.929  50.023  1.00 80.01           C  
ATOM     70  C   HIS A  12     -18.056  31.647  49.741  1.00 80.01           C  
ATOM     71  O   HIS A  12     -18.082  30.723  50.555  1.00 80.01           O  
ATOM     72  CB  HIS A  12     -18.169  33.721  51.039  1.00 80.01           C  
ATOM     73  CG  HIS A  12     -18.280  33.013  52.358  1.00 80.01           C  
ATOM     74  CD2 HIS A  12     -19.268  32.211  52.841  1.00 80.01           C  
ATOM     75  ND1 HIS A  12     -17.328  33.074  53.352  1.00 80.01           N  
ATOM     76  CE1 HIS A  12     -17.783  32.312  54.379  1.00 80.01           C  
ATOM     77  NE2 HIS A  12     -18.958  31.767  54.114  1.00 80.01           N  
ATOM     78  N   MET A  13     -18.628  31.564  48.529  1.00153.98           N  
ATOM     79  CA  MET A  13     -19.364  30.467  47.986  1.00153.98           C  
ATOM     80  C   MET A  13     -18.454  29.246  48.050  1.00153.98           C  
ATOM     81  O   MET A  13     -18.943  28.144  47.836  1.00153.98           O  
ATOM     82  CB  MET A  13     -19.750  30.613  46.506  1.00153.98           C  
ATOM     83  CG  MET A  13     -20.518  29.416  45.945  1.00153.98           C  
ATOM     84  SD  MET A  13     -20.809  29.489  44.154  1.00153.98           S  
ATOM     85  CE  MET A  13     -19.069  29.212  43.711  1.00153.98           C  
ATOM     86  N   ILE A  14     -17.121  29.403  48.305  1.00134.21           N  
ATOM     87  CA  ILE A  14     -16.073  28.395  48.416  1.00134.21           C  
ATOM     88  C   ILE A  14     -16.605  27.329  49.315  1.00134.21           C  
ATOM     89  O   ILE A  14     -16.188  26.170  49.237  1.00134.21           O  
ATOM     90  CB  ILE A  14     -14.843  28.933  49.093  1.00134.21           C  
ATOM     91  CG1 ILE A  14     -14.153  29.977  48.208  1.00134.21           C  
ATOM     92  CG2 ILE A  14     -13.948  27.753  49.515  1.00134.21           C  
ATOM     93  CD1 ILE A  14     -13.127  30.803  48.979  1.00134.21           C  
ATOM     94  N   GLU A  15     -17.523  27.704  50.220  1.00 87.13           N  
ATOM     95  CA  GLU A  15     -18.093  26.751  51.115  1.00 87.13           C  
ATOM     96  C   GLU A  15     -18.666  25.602  50.345  1.00 87.13           C  
ATOM     97  O   GLU A  15     -18.597  24.457  50.792  1.00 87.13           O  
ATOM     98  CB  GLU A  15     -19.245  27.298  51.964  1.00 87.13           C  
ATOM     99  CG  GLU A  15     -19.817  26.178  52.831  1.00 87.13           C  
ATOM    100  CD  GLU A  15     -20.885  26.729  53.753  1.00 87.13           C  
ATOM    101  OE1 GLU A  15     -20.623  27.763  54.423  1.00 87.13           O  
ATOM    102  OE2 GLU A  15     -21.979  26.107  53.803  1.00 87.13           O1-
ATOM    103  N   TYR A  16     -19.266  25.852  49.170  1.00 61.18           N  
ATOM    104  CA  TYR A  16     -19.839  24.749  48.455  1.00 61.18           C  
ATOM    105  C   TYR A  16     -18.757  23.777  48.062  1.00 61.18           C  
ATOM    106  O   TYR A  16     -18.950  22.569  48.177  1.00 61.18           O  
ATOM    107  CB  TYR A  16     -20.635  25.194  47.215  1.00 61.18           C  
ATOM    108  CG  TYR A  16     -21.756  26.037  47.731  1.00 61.18           C  
ATOM    109  CD1 TYR A  16     -21.570  27.386  47.906  1.00 61.18           C  
ATOM    110  CD2 TYR A  16     -22.981  25.495  48.056  1.00 61.18           C  
ATOM    111  CE1 TYR A  16     -22.576  28.188  48.383  1.00 61.18           C  
ATOM    112  CE2 TYR A  16     -23.998  26.292  48.536  1.00 61.18           C  
ATOM    113  CZ  TYR A  16     -23.794  27.640  48.698  1.00 61.18           C  
ATOM    114  OH  TYR A  16     -24.828  28.466  49.189  1.00 61.18           O  
ATOM    115  N   ARG A  17     -17.585  24.260  47.597  1.00125.72           N  
ATOM    116  CA  ARG A  17     -16.530  23.371  47.181  1.00125.72           C  
ATOM    117  C   ARG A  17     -16.038  22.569  48.345  1.00125.72           C  
ATOM    118  O   ARG A  17     -15.717  21.392  48.197  1.00125.72           O  
ATOM    119  CB  ARG A  17     -15.340  24.079  46.514  1.00125.72           C  
ATOM    120  CG  ARG A  17     -15.692  24.614  45.125  1.00125.72           C  
ATOM    121  CD  ARG A  17     -14.479  25.094  44.327  1.00125.72           C  
ATOM    122  NE  ARG A  17     -14.012  23.966  43.470  1.00125.72           N  
ATOM    123  CZ  ARG A  17     -14.515  23.801  42.212  1.00125.72           C  
ATOM    124  NH1 ARG A  17     -15.410  24.698  41.704  1.00125.72           N1+
ATOM    125  NH2 ARG A  17     -14.115  22.737  41.454  1.00125.72           N  
ATOM    126  N   ILE A  18     -15.945  23.172  49.543  1.00 41.41           N  
ATOM    127  CA  ILE A  18     -15.498  22.405  50.670  1.00 41.41           C  
ATOM    128  C   ILE A  18     -16.497  21.318  50.947  1.00 41.41           C  
ATOM    129  O   ILE A  18     -16.121  20.169  51.175  1.00 41.41           O  
ATOM    130  CB  ILE A  18     -15.335  23.235  51.910  1.00 41.41           C  
ATOM    131  CG1 ILE A  18     -14.225  24.274  51.682  1.00 41.41           C  
ATOM    132  CG2 ILE A  18     -15.071  22.296  53.103  1.00 41.41           C  
ATOM    133  CD1 ILE A  18     -14.187  25.377  52.738  1.00 41.41           C  
ATOM    134  N   GLU A  19     -17.805  21.637  50.909  1.00105.88           N  
ATOM    135  CA  GLU A  19     -18.808  20.656  51.226  1.00105.88           C  
ATOM    136  C   GLU A  19     -18.783  19.519  50.243  1.00105.88           C  
ATOM    137  O   GLU A  19     -19.004  18.368  50.618  1.00105.88           O  
ATOM    138  CB  GLU A  19     -20.219  21.270  51.390  1.00105.88           C  
ATOM    139  CG  GLU A  19     -20.648  22.258  50.303  1.00105.88           C  
ATOM    140  CD  GLU A  19     -21.856  23.032  50.816  1.00105.88           C  
ATOM    141  OE1 GLU A  19     -22.945  22.414  50.952  1.00105.88           O  
ATOM    142  OE2 GLU A  19     -21.701  24.253  51.088  1.00105.88           O1-
ATOM    143  N   GLU A  20     -18.509  19.796  48.956  1.00 40.98           N  
ATOM    144  CA  GLU A  20     -18.471  18.744  47.978  1.00 40.98           C  
ATOM    145  C   GLU A  20     -17.356  17.809  48.315  1.00 40.98           C  
ATOM    146  O   GLU A  20     -17.511  16.590  48.267  1.00 40.98           O  
ATOM    147  CB  GLU A  20     -18.175  19.268  46.566  1.00 40.98           C  
ATOM    148  CG  GLU A  20     -19.265  20.166  45.983  1.00 40.98           C  
ATOM    149  CD  GLU A  20     -18.715  20.754  44.689  1.00 40.98           C  
ATOM    150  OE1 GLU A  20     -17.688  20.226  44.183  1.00 40.98           O  
ATOM    151  OE2 GLU A  20     -19.315  21.743  44.191  1.00 40.98           O1-
ATOM    152  N   ALA A  21     -16.190  18.377  48.671  1.00 45.46           N  
ATOM    153  CA  ALA A  21     -15.010  17.626  48.968  1.00 45.46           C  
ATOM    154  C   ALA A  21     -15.248  16.787  50.193  1.00 45.46           C  
ATOM    155  O   ALA A  21     -14.811  15.639  50.268  1.00 45.46           O  
ATOM    156  CB  ALA A  21     -13.809  18.566  49.139  1.00 45.46           C  
ATOM    157  N   VAL A  22     -15.959  17.337  51.194  1.00 37.24           N  
ATOM    158  CA  VAL A  22     -16.262  16.588  52.381  1.00 37.24           C  
ATOM    159  C   VAL A  22     -17.132  15.424  52.008  1.00 37.24           C  
ATOM    160  O   VAL A  22     -16.956  14.321  52.521  1.00 37.24           O  
ATOM    161  CB  VAL A  22     -17.016  17.387  53.402  1.00 37.24           C  
ATOM    162  CG1 VAL A  22     -17.431  16.461  54.561  1.00 37.24           C  
ATOM    163  CG2 VAL A  22     -16.135  18.573  53.826  1.00 37.24           C  
ATOM    164  N   ALA A  23     -18.100  15.644  51.096  1.00 27.96           N  
ATOM    165  CA  ALA A  23     -19.020  14.604  50.723  1.00 27.96           C  
ATOM    166  C   ALA A  23     -18.274  13.461  50.110  1.00 27.96           C  
ATOM    167  O   ALA A  23     -18.550  12.303  50.420  1.00 27.96           O  
ATOM    168  CB  ALA A  23     -20.060  15.070  49.691  1.00 27.96           C  
ATOM    169  N   LYS A  24     -17.304  13.758  49.226  1.00 99.62           N  
ATOM    170  CA  LYS A  24     -16.571  12.719  48.562  1.00 99.62           C  
ATOM    171  C   LYS A  24     -15.811  11.950  49.593  1.00 99.62           C  
ATOM    172  O   LYS A  24     -15.750  10.722  49.552  1.00 99.62           O  
ATOM    173  CB  LYS A  24     -15.548  13.258  47.548  1.00 99.62           C  
ATOM    174  CG  LYS A  24     -14.833  12.165  46.750  1.00 99.62           C  
ATOM    175  CD  LYS A  24     -15.734  11.434  45.750  1.00 99.62           C  
ATOM    176  CE  LYS A  24     -14.994  10.373  44.929  1.00 99.62           C  
ATOM    177  NZ  LYS A  24     -15.933   9.678  44.021  1.00 99.62           N1+
ATOM    178  N   TYR A  25     -15.237  12.676  50.568  1.00 76.31           N  
ATOM    179  CA  TYR A  25     -14.423  12.123  51.613  1.00 76.31           C  
ATOM    180  C   TYR A  25     -15.227  11.133  52.376  1.00 76.31           C  
ATOM    181  O   TYR A  25     -14.779  10.016  52.631  1.00 76.31           O  
ATOM    182  CB  TYR A  25     -14.051  13.236  52.599  1.00 76.31           C  
ATOM    183  CG  TYR A  25     -13.355  12.748  53.820  1.00 76.31           C  
ATOM    184  CD1 TYR A  25     -12.040  12.350  53.770  1.00 76.31           C  
ATOM    185  CD2 TYR A  25     -14.019  12.739  55.027  1.00 76.31           C  
ATOM    186  CE1 TYR A  25     -11.407  11.919  54.910  1.00 76.31           C  
ATOM    187  CE2 TYR A  25     -13.388  12.309  56.170  1.00 76.31           C  
ATOM    188  CZ  TYR A  25     -12.080  11.896  56.108  1.00 76.31           C  
ATOM    189  OH  TYR A  25     -11.421  11.453  57.274  1.00 76.31           O  
ATOM    190  N   ARG A  26     -16.452  11.524  52.753  1.00103.60           N  
ATOM    191  CA  ARG A  26     -17.230  10.643  53.561  1.00103.60           C  
ATOM    192  C   ARG A  26     -17.533   9.386  52.816  1.00103.60           C  
ATOM    193  O   ARG A  26     -17.381   8.294  53.359  1.00103.60           O  
ATOM    194  CB  ARG A  26     -18.563  11.260  54.021  1.00103.60           C  
ATOM    195  CG  ARG A  26     -18.373  12.365  55.062  1.00103.60           C  
ATOM    196  CD  ARG A  26     -19.660  12.795  55.766  1.00103.60           C  
ATOM    197  NE  ARG A  26     -20.489  13.536  54.779  1.00103.60           N  
ATOM    198  CZ  ARG A  26     -21.358  14.495  55.214  1.00103.60           C  
ATOM    199  NH1 ARG A  26     -21.441  14.785  56.546  1.00103.60           N1+
ATOM    200  NH2 ARG A  26     -22.134  15.173  54.321  1.00103.60           N  
ATOM    201  N   GLU A  27     -17.991   9.492  51.556  0.50 98.19           N  
ATOM    202  CA  GLU A  27     -18.356   8.278  50.888  0.50 98.19           C  
ATOM    203  C   GLU A  27     -17.166   7.435  50.523  0.50 98.19           C  
ATOM    204  O   GLU A  27     -17.093   6.263  50.890  0.50 98.19           O  
ATOM    205  CB  GLU A  27     -19.132   8.531  49.581  0.50 98.19           C  
ATOM    206  CG  GLU A  27     -19.733   7.271  48.944  0.50 98.19           C  
ATOM    207  CD  GLU A  27     -21.004   6.909  49.705  0.50 98.19           C  
ATOM    208  OE1 GLU A  27     -21.210   7.481  50.807  0.50 98.19           O  
ATOM    209  OE2 GLU A  27     -21.784   6.058  49.197  0.50 98.19           O1-
ATOM    210  N   PHE A  28     -16.232   8.028  49.748  1.00 95.16           N  
ATOM    211  CA  PHE A  28     -15.113   7.360  49.128  1.00 95.16           C  
ATOM    212  C   PHE A  28     -13.860   7.112  49.930  1.00 95.16           C  
ATOM    213  O   PHE A  28     -13.265   6.042  49.826  1.00 95.16           O  
ATOM    214  CB  PHE A  28     -14.731   8.041  47.811  1.00 95.16           C  
ATOM    215  CG  PHE A  28     -15.968   7.893  46.998  1.00 95.16           C  
ATOM    216  CD1 PHE A  28     -16.183   6.753  46.259  1.00 95.16           C  
ATOM    217  CD2 PHE A  28     -16.928   8.877  47.007  1.00 95.16           C  
ATOM    218  CE1 PHE A  28     -17.330   6.610  45.517  1.00 95.16           C  
ATOM    219  CE2 PHE A  28     -18.078   8.739  46.266  1.00 95.16           C  
ATOM    220  CZ  PHE A  28     -18.279   7.604  45.521  1.00 95.16           C  
ATOM    221  N   TYR A  29     -13.421   8.077  50.759  1.00 98.56           N  
ATOM    222  CA  TYR A  29     -12.103   8.061  51.352  1.00 98.56           C  
ATOM    223  C   TYR A  29     -11.731   6.768  52.020  1.00 98.56           C  
ATOM    224  O   TYR A  29     -12.513   6.165  52.754  1.00 98.56           O  
ATOM    225  CB  TYR A  29     -11.909   9.204  52.363  1.00 98.56           C  
ATOM    226  CG  TYR A  29     -10.514   9.196  52.892  1.00 98.56           C  
ATOM    227  CD1 TYR A  29      -9.480   9.733  52.156  1.00 98.56           C  
ATOM    228  CD2 TYR A  29     -10.237   8.671  54.133  1.00 98.56           C  
ATOM    229  CE1 TYR A  29      -8.191   9.740  52.640  1.00 98.56           C  
ATOM    230  CE2 TYR A  29      -8.953   8.676  54.623  1.00 98.56           C  
ATOM    231  CZ  TYR A  29      -7.929   9.210  53.879  1.00 98.56           C  
ATOM    232  OH  TYR A  29      -6.616   9.214  54.395  1.00 98.56           O  
ATOM    233  N   GLU A  30     -10.492   6.296  51.736  1.00109.97           N  
ATOM    234  CA  GLU A  30      -9.961   5.146  52.413  1.00109.97           C  
ATOM    235  C   GLU A  30      -8.501   5.384  52.649  1.00109.97           C  
ATOM    236  O   GLU A  30      -7.787   5.886  51.783  1.00109.97           O  
ATOM    237  CB  GLU A  30     -10.103   3.817  51.661  1.00109.97           C  
ATOM    238  CG  GLU A  30      -9.514   2.654  52.460  1.00109.97           C  
ATOM    239  CD  GLU A  30     -10.126   1.363  51.944  1.00109.97           C  
ATOM    240  OE1 GLU A  30     -11.377   1.237  52.019  1.00109.97           O  
ATOM    241  OE2 GLU A  30      -9.356   0.488  51.470  1.00109.97           O1-
ATOM    242  N   PHE A  31      -8.015   5.001  53.845  1.00 79.69           N  
ATOM    243  CA  PHE A  31      -6.651   5.236  54.210  1.00 79.69           C  
ATOM    244  C   PHE A  31      -5.850   4.074  53.722  1.00 79.69           C  
ATOM    245  O   PHE A  31      -6.061   2.940  54.147  1.00 79.69           O  
ATOM    246  CB  PHE A  31      -6.474   5.304  55.734  1.00 79.69           C  
ATOM    247  CG  PHE A  31      -5.052   5.589  56.081  1.00 79.69           C  
ATOM    248  CD1 PHE A  31      -4.630   6.890  56.207  1.00 79.69           C  
ATOM    249  CD2 PHE A  31      -4.146   4.572  56.286  1.00 79.69           C  
ATOM    250  CE1 PHE A  31      -3.328   7.181  56.536  1.00 79.69           C  
ATOM    251  CE2 PHE A  31      -2.840   4.856  56.615  1.00 79.69           C  
ATOM    252  CZ  PHE A  31      -2.430   6.161  56.739  1.00 79.69           C  
ATOM    253  N   LYS A  32      -4.911   4.333  52.793  1.00101.98           N  
ATOM    254  CA  LYS A  32      -4.069   3.289  52.281  1.00101.98           C  
ATOM    255  C   LYS A  32      -2.771   3.919  51.878  1.00101.98           C  
ATOM    256  O   LYS A  32      -2.715   5.120  51.618  1.00101.98           O  
ATOM    257  CB  LYS A  32      -4.636   2.601  51.029  1.00101.98           C  
ATOM    258  CG  LYS A  32      -3.711   1.514  50.490  1.00101.98           C  
ATOM    259  CD  LYS A  32      -4.280   0.717  49.314  1.00101.98           C  
ATOM    260  CE  LYS A  32      -5.138  -0.486  49.706  1.00101.98           C  
ATOM    261  NZ  LYS A  32      -5.366  -1.331  48.512  1.00101.98           N1+
ATOM    262  N   PRO A  33      -1.709   3.156  51.835  1.00143.30           N  
ATOM    263  CA  PRO A  33      -0.468   3.763  51.421  1.00143.30           C  
ATOM    264  C   PRO A  33      -0.431   4.046  49.953  1.00143.30           C  
ATOM    265  O   PRO A  33      -1.011   3.289  49.179  1.00143.30           O  
ATOM    266  CB  PRO A  33       0.642   2.841  51.919  1.00143.30           C  
ATOM    267  CG  PRO A  33       0.019   2.175  53.159  1.00143.30           C  
ATOM    268  CD  PRO A  33      -1.492   2.152  52.864  1.00143.30           C  
ATOM    269  N   VAL A  34       0.197   5.171  49.562  1.00 64.12           N  
ATOM    270  CA  VAL A  34       0.352   5.576  48.194  1.00 64.12           C  
ATOM    271  C   VAL A  34       1.400   4.751  47.504  1.00 64.12           C  
ATOM    272  O   VAL A  34       1.251   4.427  46.329  1.00 64.12           O  
ATOM    273  CB  VAL A  34       0.735   7.017  48.045  1.00 64.12           C  
ATOM    274  CG1 VAL A  34       0.979   7.294  46.552  1.00 64.12           C  
ATOM    275  CG2 VAL A  34      -0.374   7.888  48.660  1.00 64.12           C  
ATOM    276  N   ARG A  35       2.499   4.400  48.206  0.50 95.69           N  
ATOM    277  CA  ARG A  35       3.585   3.731  47.547  0.50 95.69           C  
ATOM    278  C   ARG A  35       4.250   2.813  48.518  0.50 95.69           C  
ATOM    279  O   ARG A  35       3.977   2.854  49.718  0.50 95.69           O  
ATOM    280  CB  ARG A  35       4.682   4.710  47.102  0.50 95.69           C  
ATOM    281  CG  ARG A  35       5.266   5.474  48.295  0.50 95.69           C  
ATOM    282  CD  ARG A  35       6.231   6.601  47.924  0.50 95.69           C  
ATOM    283  NE  ARG A  35       7.496   5.989  47.428  0.50 95.69           N  
ATOM    284  CZ  ARG A  35       8.436   6.787  46.843  0.50 95.69           C  
ATOM    285  NH1 ARG A  35       8.187   8.120  46.690  0.50 95.69           N1+
ATOM    286  NH2 ARG A  35       9.620   6.257  46.418  0.50 95.69           N  
ATOM    287  N   GLU A  36       5.146   1.953  47.987  1.00 87.40           N  
ATOM    288  CA  GLU A  36       5.936   1.060  48.782  1.00 87.40           C  
ATOM    289  C   GLU A  36       7.025   1.876  49.391  1.00 87.40           C  
ATOM    290  O   GLU A  36       7.119   3.078  49.145  1.00 87.40           O  
ATOM    291  CB  GLU A  36       6.600  -0.085  48.006  1.00 87.40           C  
ATOM    292  CG  GLU A  36       5.627  -1.215  47.686  1.00 87.40           C  
ATOM    293  CD  GLU A  36       5.391  -2.004  48.969  1.00 87.40           C  
ATOM    294  OE1 GLU A  36       6.286  -1.992  49.858  1.00 87.40           O  
ATOM    295  OE2 GLU A  36       4.308  -2.637  49.070  1.00 87.40           O1-
ATOM    296  N   SER A  37       7.868   1.235  50.224  1.00 42.90           N  
ATOM    297  CA  SER A  37       8.878   1.950  50.951  1.00 42.90           C  
ATOM    298  C   SER A  37       9.743   2.723  50.006  1.00 42.90           C  
ATOM    299  O   SER A  37       9.904   2.371  48.839  1.00 42.90           O  
ATOM    300  CB  SER A  37       9.820   1.047  51.769  1.00 42.90           C  
ATOM    301  OG  SER A  37       9.113   0.393  52.812  1.00 42.90           O  
ATOM    302  N   ALA A  38      10.325   3.823  50.525  1.00 39.57           N  
ATOM    303  CA  ALA A  38      11.159   4.708  49.765  1.00 39.57           C  
ATOM    304  C   ALA A  38      12.575   4.428  50.157  1.00 39.57           C  
ATOM    305  O   ALA A  38      12.841   4.003  51.280  1.00 39.57           O  
ATOM    306  CB  ALA A  38      10.886   6.194  50.057  1.00 39.57           C  
ATOM    307  N   GLY A  39      13.521   4.623  49.216  1.00 24.15           N  
ATOM    308  CA  GLY A  39      14.904   4.361  49.488  1.00 24.15           C  
ATOM    309  C   GLY A  39      15.546   5.586  50.060  1.00 24.15           C  
ATOM    310  O   GLY A  39      14.905   6.618  50.254  1.00 24.15           O  
ATOM    311  N   ILE A  40      16.864   5.484  50.321  1.00 86.20           N  
ATOM    312  CA  ILE A  40      17.639   6.534  50.921  1.00 86.20           C  
ATOM    313  C   ILE A  40      17.671   7.737  50.028  1.00 86.20           C  
ATOM    314  O   ILE A  40      17.531   8.872  50.486  1.00 86.20           O  
ATOM    315  CB  ILE A  40      19.059   6.105  51.189  1.00 86.20           C  
ATOM    316  CG1 ILE A  40      19.813   7.186  51.978  1.00 86.20           C  
ATOM    317  CG2 ILE A  40      19.723   5.721  49.855  1.00 86.20           C  
ATOM    318  CD1 ILE A  40      19.290   7.378  53.399  1.00 86.20           C  
ATOM    319  N   GLU A  41      17.868   7.526  48.716  1.00123.42           N  
ATOM    320  CA  GLU A  41      17.983   8.655  47.843  1.00123.42           C  
ATOM    321  C   GLU A  41      16.678   9.374  47.782  1.00123.42           C  
ATOM    322  O   GLU A  41      16.640  10.602  47.732  1.00123.42           O  
ATOM    323  CB  GLU A  41      18.417   8.287  46.417  1.00123.42           C  
ATOM    324  CG  GLU A  41      18.710   9.519  45.559  1.00123.42           C  
ATOM    325  CD  GLU A  41      19.953  10.203  46.118  1.00123.42           C  
ATOM    326  OE1 GLU A  41      21.023   9.539  46.169  1.00123.42           O  
ATOM    327  OE2 GLU A  41      19.849  11.398  46.504  1.00123.42           O1-
ATOM    328  N   ASP A  42      15.565   8.621  47.785  1.00 93.51           N  
ATOM    329  CA  ASP A  42      14.287   9.263  47.711  1.00 93.51           C  
ATOM    330  C   ASP A  42      14.096  10.104  48.939  1.00 93.51           C  
ATOM    331  O   ASP A  42      13.554  11.206  48.870  1.00 93.51           O  
ATOM    332  CB  ASP A  42      13.105   8.288  47.627  1.00 93.51           C  
ATOM    333  CG  ASP A  42      11.878   9.156  47.394  1.00 93.51           C  
ATOM    334  OD1 ASP A  42      12.052  10.342  47.005  1.00 93.51           O  
ATOM    335  OD2 ASP A  42      10.748   8.648  47.622  1.00 93.51           O1-
ATOM    336  N   VAL A  43      14.535   9.596  50.107  1.00 44.66           N  
ATOM    337  CA  VAL A  43      14.373  10.333  51.328  1.00 44.66           C  
ATOM    338  C   VAL A  43      15.163  11.607  51.241  1.00 44.66           C  
ATOM    339  O   VAL A  43      14.666  12.680  51.580  1.00 44.66           O  
ATOM    340  CB  VAL A  43      14.872   9.587  52.533  1.00 44.66           C  
ATOM    341  CG1 VAL A  43      14.784  10.523  53.751  1.00 44.66           C  
ATOM    342  CG2 VAL A  43      14.062   8.287  52.686  1.00 44.66           C  
ATOM    343  N   LYS A  44      16.416  11.533  50.755  1.00 51.70           N  
ATOM    344  CA  LYS A  44      17.245  12.704  50.709  1.00 51.70           C  
ATOM    345  C   LYS A  44      16.619  13.745  49.826  1.00 51.70           C  
ATOM    346  O   LYS A  44      16.635  14.932  50.149  1.00 51.70           O  
ATOM    347  CB  LYS A  44      18.641  12.434  50.121  1.00 51.70           C  
ATOM    348  CG  LYS A  44      19.544  11.546  50.981  1.00 51.70           C  
ATOM    349  CD  LYS A  44      20.786  11.069  50.222  1.00 51.70           C  
ATOM    350  CE  LYS A  44      21.766  10.252  51.065  1.00 51.70           C  
ATOM    351  NZ  LYS A  44      22.964   9.929  50.258  1.00 51.70           N1+
ATOM    352  N   SER A  45      16.051  13.328  48.679  1.00 38.39           N  
ATOM    353  CA  SER A  45      15.489  14.258  47.737  1.00 38.39           C  
ATOM    354  C   SER A  45      14.320  14.970  48.345  1.00 38.39           C  
ATOM    355  O   SER A  45      14.032  16.116  48.009  1.00 38.39           O  
ATOM    356  CB  SER A  45      15.006  13.587  46.438  1.00 38.39           C  
ATOM    357  OG  SER A  45      16.112  13.066  45.714  1.00 38.39           O  
ATOM    358  N   ALA A  46      13.584  14.270  49.219  1.00 66.95           N  
ATOM    359  CA  ALA A  46      12.416  14.767  49.893  1.00 66.95           C  
ATOM    360  C   ALA A  46      12.729  15.797  50.938  1.00 66.95           C  
ATOM    361  O   ALA A  46      11.900  16.663  51.217  1.00 66.95           O  
ATOM    362  CB  ALA A  46      11.609  13.652  50.582  1.00 66.95           C  
ATOM    363  N   ILE A  47      13.911  15.712  51.580  1.00 85.54           N  
ATOM    364  CA  ILE A  47      14.149  16.481  52.771  1.00 85.54           C  
ATOM    365  C   ILE A  47      14.507  17.919  52.553  1.00 85.54           C  
ATOM    366  O   ILE A  47      15.328  18.276  51.710  1.00 85.54           O  
ATOM    367  CB  ILE A  47      15.191  15.868  53.662  1.00 85.54           C  
ATOM    368  CG1 ILE A  47      14.698  14.503  54.174  1.00 85.54           C  
ATOM    369  CG2 ILE A  47      15.529  16.861  54.787  1.00 85.54           C  
ATOM    370  CD1 ILE A  47      15.799  13.660  54.815  1.00 85.54           C  
ATOM    371  N   GLU A  48      13.822  18.782  53.336  1.00 89.55           N  
ATOM    372  CA  GLU A  48      14.118  20.178  53.459  1.00 89.55           C  
ATOM    373  C   GLU A  48      14.686  20.267  54.846  1.00 89.55           C  
ATOM    374  O   GLU A  48      13.964  20.178  55.839  1.00 89.55           O  
ATOM    375  CB  GLU A  48      12.875  21.081  53.337  1.00 89.55           C  
ATOM    376  CG  GLU A  48      12.312  21.092  51.910  1.00 89.55           C  
ATOM    377  CD  GLU A  48      10.983  21.838  51.878  1.00 89.55           C  
ATOM    378  OE1 GLU A  48      10.876  22.894  52.558  1.00 89.55           O  
ATOM    379  OE2 GLU A  48      10.059  21.360  51.168  1.00 89.55           O1-
ATOM    380  N   HIS A  49      16.019  20.437  54.934  1.00 93.29           N  
ATOM    381  CA  HIS A  49      16.753  20.391  56.171  1.00 93.29           C  
ATOM    382  C   HIS A  49      16.546  21.695  56.876  1.00 93.29           C  
ATOM    383  O   HIS A  49      16.923  22.748  56.362  1.00 93.29           O  
ATOM    384  CB  HIS A  49      18.251  20.166  55.885  1.00 93.29           C  
ATOM    385  CG  HIS A  49      19.129  19.896  57.065  1.00 93.29           C  
ATOM    386  CD2 HIS A  49      20.357  20.399  57.365  1.00 93.29           C  
ATOM    387  ND1 HIS A  49      18.840  18.991  58.062  1.00 93.29           N  
ATOM    388  CE1 HIS A  49      19.901  18.989  58.907  1.00 93.29           C  
ATOM    389  NE2 HIS A  49      20.847  19.828  58.525  1.00 93.29           N  
ATOM    390  N   THR A  50      15.991  21.647  58.112  1.00 72.42           N  
ATOM    391  CA  THR A  50      15.514  22.862  58.714  1.00 72.42           C  
ATOM    392  C   THR A  50      16.126  23.194  60.045  1.00 72.42           C  
ATOM    393  O   THR A  50      16.525  22.325  60.818  1.00 72.42           O  
ATOM    394  CB  THR A  50      14.028  22.815  58.926  1.00 72.42           C  
ATOM    395  CG2 THR A  50      13.554  24.155  59.512  1.00 72.42           C  
ATOM    396  OG1 THR A  50      13.380  22.564  57.690  1.00 72.42           O  
ATOM    397  N   ASN A  51      16.254  24.519  60.303  1.00 88.78           N  
ATOM    398  CA  ASN A  51      16.637  25.043  61.587  1.00 88.78           C  
ATOM    399  C   ASN A  51      15.854  26.316  61.792  1.00 88.78           C  
ATOM    400  O   ASN A  51      16.247  27.382  61.319  1.00 88.78           O  
ATOM    401  CB  ASN A  51      18.132  25.397  61.683  1.00 88.78           C  
ATOM    402  CG  ASN A  51      18.455  25.703  63.141  1.00 88.78           C  
ATOM    403  ND2 ASN A  51      19.394  24.921  63.741  1.00 88.78           N  
ATOM    404  OD1 ASN A  51      17.884  26.617  63.732  1.00 88.78           O  
ATOM    405  N   LEU A  52      14.660  26.188  62.404  1.00129.07           N  
ATOM    406  CA  LEU A  52      13.706  27.193  62.803  1.00129.07           C  
ATOM    407  C   LEU A  52      13.951  27.785  64.158  1.00129.07           C  
ATOM    408  O   LEU A  52      13.300  28.764  64.522  1.00129.07           O  
ATOM    409  CB  LEU A  52      12.262  26.675  62.772  1.00129.07           C  
ATOM    410  CG  LEU A  52      11.749  26.500  61.331  1.00129.07           C  
ATOM    411  CD1 LEU A  52      10.307  25.977  61.294  1.00129.07           C  
ATOM    412  CD2 LEU A  52      11.902  27.810  60.543  1.00129.07           C  
ATOM    413  N   LYS A  53      14.790  27.140  64.990  1.00126.14           N  
ATOM    414  CA  LYS A  53      14.949  27.550  66.363  1.00126.14           C  
ATOM    415  C   LYS A  53      15.253  29.012  66.447  1.00126.14           C  
ATOM    416  O   LYS A  53      16.036  29.565  65.678  1.00126.14           O  
ATOM    417  CB  LYS A  53      16.095  26.825  67.086  1.00126.14           C  
ATOM    418  CG  LYS A  53      15.971  25.302  67.063  1.00126.14           C  
ATOM    419  CD  LYS A  53      16.183  24.722  65.664  1.00126.14           C  
ATOM    420  CE  LYS A  53      16.089  23.198  65.587  1.00126.14           C  
ATOM    421  NZ  LYS A  53      17.248  22.579  66.268  1.00126.14           N1+
ATOM    422  N   PRO A  54      14.609  29.644  67.394  1.00157.08           N  
ATOM    423  CA  PRO A  54      14.830  31.048  67.606  1.00157.08           C  
ATOM    424  C   PRO A  54      16.216  31.334  68.088  1.00157.08           C  
ATOM    425  O   PRO A  54      16.689  32.453  67.900  1.00157.08           O  
ATOM    426  CB  PRO A  54      13.718  31.507  68.543  1.00157.08           C  
ATOM    427  CG  PRO A  54      12.563  30.544  68.214  1.00157.08           C  
ATOM    428  CD  PRO A  54      13.257  29.250  67.757  1.00157.08           C  
ATOM    429  N   PHE A  55      16.868  30.356  68.742  1.00 78.51           N  
ATOM    430  CA  PHE A  55      18.199  30.513  69.254  1.00 78.51           C  
ATOM    431  C   PHE A  55      19.231  30.484  68.164  1.00 78.51           C  
ATOM    432  O   PHE A  55      20.295  31.077  68.326  1.00 78.51           O  
ATOM    433  CB  PHE A  55      18.591  29.492  70.344  1.00 78.51           C  
ATOM    434  CG  PHE A  55      18.515  28.105  69.804  1.00 78.51           C  
ATOM    435  CD1 PHE A  55      19.524  27.602  69.014  1.00 78.51           C  
ATOM    436  CD2 PHE A  55      17.445  27.294  70.109  1.00 78.51           C  
ATOM    437  CE1 PHE A  55      19.460  26.321  68.518  1.00 78.51           C  
ATOM    438  CE2 PHE A  55      17.376  26.011  69.617  1.00 78.51           C  
ATOM    439  CZ  PHE A  55      18.383  25.523  68.819  1.00 78.51           C  
ATOM    440  N   ALA A  56      18.950  29.792  67.037  1.00 56.62           N  
ATOM    441  CA  ALA A  56      19.912  29.509  65.997  1.00 56.62           C  
ATOM    442  C   ALA A  56      20.760  30.698  65.664  1.00 56.62           C  
ATOM    443  O   ALA A  56      20.275  31.820  65.527  1.00 56.62           O  
ATOM    444  CB  ALA A  56      19.277  29.006  64.687  1.00 56.62           C  
ATOM    445  N   THR A  57      22.083  30.441  65.566  1.00 44.88           N  
ATOM    446  CA  THR A  57      23.095  31.418  65.282  1.00 44.88           C  
ATOM    447  C   THR A  57      23.465  31.301  63.835  1.00 44.88           C  
ATOM    448  O   THR A  57      23.058  30.369  63.143  1.00 44.88           O  
ATOM    449  CB  THR A  57      24.348  31.170  66.065  1.00 44.88           C  
ATOM    450  CG2 THR A  57      23.997  31.127  67.563  1.00 44.88           C  
ATOM    451  OG1 THR A  57      24.914  29.927  65.675  1.00 44.88           O  
ATOM    452  N   PRO A  58      24.230  32.251  63.359  1.00 69.51           N  
ATOM    453  CA  PRO A  58      24.677  32.206  61.996  1.00 69.51           C  
ATOM    454  C   PRO A  58      25.568  31.030  61.756  1.00 69.51           C  
ATOM    455  O   PRO A  58      25.575  30.496  60.648  1.00 69.51           O  
ATOM    456  CB  PRO A  58      25.316  33.568  61.728  1.00 69.51           C  
ATOM    457  CG  PRO A  58      24.552  34.511  62.678  1.00 69.51           C  
ATOM    458  CD  PRO A  58      24.133  33.615  63.857  1.00 69.51           C  
ATOM    459  N   ASP A  59      26.325  30.608  62.783  1.00 73.01           N  
ATOM    460  CA  ASP A  59      27.209  29.496  62.625  1.00 73.01           C  
ATOM    461  C   ASP A  59      26.380  28.273  62.391  1.00 73.01           C  
ATOM    462  O   ASP A  59      26.737  27.416  61.584  1.00 73.01           O  
ATOM    463  CB  ASP A  59      28.079  29.246  63.868  1.00 73.01           C  
ATOM    464  CG  ASP A  59      29.236  28.377  63.411  1.00 73.01           C  
ATOM    465  OD1 ASP A  59      29.442  28.300  62.171  1.00 73.01           O  
ATOM    466  OD2 ASP A  59      29.924  27.779  64.280  1.00 73.01           O1-
ATOM    467  N   ASP A  60      25.238  28.167  63.098  1.00 44.88           N  
ATOM    468  CA  ASP A  60      24.388  27.016  62.985  1.00 44.88           C  
ATOM    469  C   ASP A  60      23.827  26.939  61.597  1.00 44.88           C  
ATOM    470  O   ASP A  60      23.677  25.850  61.045  1.00 44.88           O  
ATOM    471  CB  ASP A  60      23.234  27.016  64.003  1.00 44.88           C  
ATOM    472  CG  ASP A  60      23.865  26.776  65.371  1.00 44.88           C  
ATOM    473  OD1 ASP A  60      25.104  26.969  65.483  1.00 44.88           O  
ATOM    474  OD2 ASP A  60      23.130  26.398  66.320  1.00 44.88           O1-
ATOM    475  N   ILE A  61      23.492  28.096  60.996  1.00 94.23           N  
ATOM    476  CA  ILE A  61      22.950  28.111  59.666  1.00 94.23           C  
ATOM    477  C   ILE A  61      23.999  27.623  58.713  1.00 94.23           C  
ATOM    478  O   ILE A  61      23.704  26.871  57.787  1.00 94.23           O  
ATOM    479  CB  ILE A  61      22.494  29.476  59.248  1.00 94.23           C  
ATOM    480  CG1 ILE A  61      21.442  29.981  60.252  1.00 94.23           C  
ATOM    481  CG2 ILE A  61      21.969  29.389  57.803  1.00 94.23           C  
ATOM    482  CD1 ILE A  61      20.245  29.043  60.403  1.00 94.23           C  
ATOM    483  N   LYS A  62      25.263  28.041  58.920  1.00 61.68           N  
ATOM    484  CA  LYS A  62      26.334  27.622  58.061  1.00 61.68           C  
ATOM    485  C   LYS A  62      26.436  26.127  58.122  1.00 61.68           C  
ATOM    486  O   LYS A  62      26.606  25.470  57.097  1.00 61.68           O  
ATOM    487  CB  LYS A  62      27.696  28.182  58.500  1.00 61.68           C  
ATOM    488  CG  LYS A  62      27.801  29.701  58.375  1.00 61.68           C  
ATOM    489  CD  LYS A  62      28.981  30.276  59.159  1.00 61.68           C  
ATOM    490  CE  LYS A  62      29.126  31.794  59.047  1.00 61.68           C  
ATOM    491  NZ  LYS A  62      29.763  32.148  57.760  1.00 61.68           N1+
ATOM    492  N   LYS A  63      26.331  25.540  59.330  1.00 58.46           N  
ATOM    493  CA  LYS A  63      26.453  24.114  59.453  1.00 58.46           C  
ATOM    494  C   LYS A  63      25.306  23.448  58.754  1.00 58.46           C  
ATOM    495  O   LYS A  63      25.468  22.393  58.141  1.00 58.46           O  
ATOM    496  CB  LYS A  63      26.450  23.600  60.900  1.00 58.46           C  
ATOM    497  CG  LYS A  63      26.853  22.124  60.963  1.00 58.46           C  
ATOM    498  CD  LYS A  63      27.076  21.581  62.374  1.00 58.46           C  
ATOM    499  CE  LYS A  63      27.662  20.167  62.401  1.00 58.46           C  
ATOM    500  NZ  LYS A  63      29.111  20.222  62.707  1.00 58.46           N1+
ATOM    501  N   LEU A  64      24.105  24.051  58.836  1.00116.92           N  
ATOM    502  CA  LEU A  64      22.903  23.510  58.260  1.00116.92           C  
ATOM    503  C   LEU A  64      23.117  23.394  56.781  1.00116.92           C  
ATOM    504  O   LEU A  64      22.824  22.361  56.178  1.00116.92           O  
ATOM    505  CB  LEU A  64      21.731  24.497  58.494  1.00116.92           C  
ATOM    506  CG  LEU A  64      20.314  24.096  58.024  1.00116.92           C  
ATOM    507  CD1 LEU A  64      20.226  23.872  56.509  1.00116.92           C  
ATOM    508  CD2 LEU A  64      19.755  22.926  58.837  1.00116.92           C  
ATOM    509  N   CYS A  65      23.651  24.464  56.161  1.00 43.94           N  
ATOM    510  CA  CYS A  65      23.845  24.498  54.738  1.00 43.94           C  
ATOM    511  C   CYS A  65      24.867  23.489  54.316  1.00 43.94           C  
ATOM    512  O   CYS A  65      24.684  22.814  53.303  1.00 43.94           O  
ATOM    513  CB  CYS A  65      24.284  25.882  54.226  1.00 43.94           C  
ATOM    514  SG  CYS A  65      22.986  27.135  54.451  1.00 43.94           S  
ATOM    515  N   LEU A  66      25.968  23.344  55.078  1.00 43.34           N  
ATOM    516  CA  LEU A  66      26.980  22.408  54.674  1.00 43.34           C  
ATOM    517  C   LEU A  66      26.395  21.035  54.688  1.00 43.34           C  
ATOM    518  O   LEU A  66      26.633  20.237  53.782  1.00 43.34           O  
ATOM    519  CB  LEU A  66      28.224  22.387  55.577  1.00 43.34           C  
ATOM    520  CG  LEU A  66      29.280  21.364  55.107  1.00 43.34           C  
ATOM    521  CD1 LEU A  66      29.794  21.684  53.693  1.00 43.34           C  
ATOM    522  CD2 LEU A  66      30.412  21.224  56.137  1.00 43.34           C  
ATOM    523  N   GLU A  67      25.586  20.730  55.718  1.00 52.77           N  
ATOM    524  CA  GLU A  67      25.009  19.423  55.851  1.00 52.77           C  
ATOM    525  C   GLU A  67      24.105  19.151  54.683  1.00 52.77           C  
ATOM    526  O   GLU A  67      24.045  18.024  54.194  1.00 52.77           O  
ATOM    527  CB  GLU A  67      24.250  19.249  57.181  1.00 52.77           C  
ATOM    528  CG  GLU A  67      25.220  19.177  58.364  1.00 52.77           C  
ATOM    529  CD  GLU A  67      24.450  19.292  59.669  1.00 52.77           C  
ATOM    530  OE1 GLU A  67      23.200  19.428  59.617  1.00 52.77           O  
ATOM    531  OE2 GLU A  67      25.116  19.253  60.738  1.00 52.77           O1-
ATOM    532  N   ALA A  68      23.371  20.170  54.202  1.00 30.64           N  
ATOM    533  CA  ALA A  68      22.502  19.978  53.076  1.00 30.64           C  
ATOM    534  C   ALA A  68      23.334  19.616  51.887  1.00 30.64           C  
ATOM    535  O   ALA A  68      22.952  18.756  51.096  1.00 30.64           O  
ATOM    536  CB  ALA A  68      21.717  21.246  52.704  1.00 30.64           C  
ATOM    537  N   ARG A  69      24.489  20.287  51.711  1.00 89.77           N  
ATOM    538  CA  ARG A  69      25.336  20.022  50.580  1.00 89.77           C  
ATOM    539  C   ARG A  69      25.909  18.634  50.643  1.00 89.77           C  
ATOM    540  O   ARG A  69      25.914  17.912  49.645  1.00 89.77           O  
ATOM    541  CB  ARG A  69      26.495  21.025  50.469  1.00 89.77           C  
ATOM    542  CG  ARG A  69      26.082  22.363  49.850  1.00 89.77           C  
ATOM    543  CD  ARG A  69      27.057  23.502  50.144  1.00 89.77           C  
ATOM    544  NE  ARG A  69      26.679  24.060  51.473  1.00 89.77           N  
ATOM    545  CZ  ARG A  69      27.630  24.604  52.285  1.00 89.77           C  
ATOM    546  NH1 ARG A  69      28.948  24.530  51.936  1.00 89.77           N1+
ATOM    547  NH2 ARG A  69      27.259  25.228  53.439  1.00 89.77           N  
ATOM    548  N   GLU A  70      26.396  18.208  51.822  1.00 50.97           N  
ATOM    549  CA  GLU A  70      27.032  16.924  51.908  1.00 50.97           C  
ATOM    550  C   GLU A  70      26.039  15.837  51.603  1.00 50.97           C  
ATOM    551  O   GLU A  70      26.313  14.938  50.810  1.00 50.97           O  
ATOM    552  CB  GLU A  70      27.626  16.677  53.305  1.00 50.97           C  
ATOM    553  CG  GLU A  70      28.784  17.628  53.626  1.00 50.97           C  
ATOM    554  CD  GLU A  70      29.139  17.462  55.094  1.00 50.97           C  
ATOM    555  OE1 GLU A  70      28.479  16.620  55.759  1.00 50.97           O  
ATOM    556  OE2 GLU A  70      30.067  18.171  55.569  1.00 50.97           O1-
ATOM    557  N   ASN A  71      24.854  15.910  52.230  1.00 92.71           N  
ATOM    558  CA  ASN A  71      23.783  14.955  52.125  1.00 92.71           C  
ATOM    559  C   ASN A  71      22.980  15.094  50.861  1.00 92.71           C  
ATOM    560  O   ASN A  71      22.154  14.231  50.568  1.00 92.71           O  
ATOM    561  CB  ASN A  71      22.841  14.974  53.335  1.00 92.71           C  
ATOM    562  CG  ASN A  71      23.609  14.293  54.460  1.00 92.71           C  
ATOM    563  ND2 ASN A  71      23.980  15.082  55.503  1.00 92.71           N  
ATOM    564  OD1 ASN A  71      23.894  13.097  54.404  1.00 92.71           O  
ATOM    565  N   ARG A  72      23.134  16.209  50.119  1.00155.00           N  
ATOM    566  CA  ARG A  72      22.368  16.448  48.925  1.00155.00           C  
ATOM    567  C   ARG A  72      20.897  16.468  49.211  1.00155.00           C  
ATOM    568  O   ARG A  72      20.111  15.801  48.539  1.00155.00           O  
ATOM    569  CB  ARG A  72      22.638  15.469  47.770  1.00155.00           C  
ATOM    570  CG  ARG A  72      23.910  15.794  46.988  1.00155.00           C  
ATOM    571  CD  ARG A  72      24.151  14.835  45.825  1.00155.00           C  
ATOM    572  NE  ARG A  72      24.621  13.552  46.417  1.00155.00           N  
ATOM    573  CZ  ARG A  72      23.940  12.390  46.196  1.00155.00           C  
ATOM    574  NH1 ARG A  72      22.765  12.405  45.504  1.00155.00           N1+
ATOM    575  NH2 ARG A  72      24.437  11.212  46.674  1.00155.00           N  
ATOM    576  N   PHE A  73      20.483  17.257  50.225  1.00 80.44           N  
ATOM    577  CA  PHE A  73      19.083  17.393  50.509  1.00 80.44           C  
ATOM    578  C   PHE A  73      18.503  18.353  49.518  1.00 80.44           C  
ATOM    579  O   PHE A  73      19.217  19.131  48.890  1.00 80.44           O  
ATOM    580  CB  PHE A  73      18.718  17.936  51.906  1.00 80.44           C  
ATOM    581  CG  PHE A  73      19.122  16.944  52.942  1.00 80.44           C  
ATOM    582  CD1 PHE A  73      18.664  15.647  52.890  1.00 80.44           C  
ATOM    583  CD2 PHE A  73      19.917  17.326  53.998  1.00 80.44           C  
ATOM    584  CE1 PHE A  73      19.026  14.732  53.852  1.00 80.44           C  
ATOM    585  CE2 PHE A  73      20.280  16.417  54.964  1.00 80.44           C  
ATOM    586  CZ  PHE A  73      19.840  15.117  54.890  1.00 80.44           C  
ATOM    587  N   HIS A  74      17.167  18.302  49.359  1.00 49.33           N  
ATOM    588  CA  HIS A  74      16.451  19.112  48.414  1.00 49.33           C  
ATOM    589  C   HIS A  74      16.653  20.561  48.745  1.00 49.33           C  
ATOM    590  O   HIS A  74      16.877  21.377  47.853  1.00 49.33           O  
ATOM    591  CB  HIS A  74      14.936  18.827  48.435  1.00 49.33           C  
ATOM    592  CG  HIS A  74      14.155  19.505  47.344  1.00 49.33           C  
ATOM    593  CD2 HIS A  74      13.374  20.620  47.386  1.00 49.33           C  
ATOM    594  ND1 HIS A  74      14.087  19.049  46.046  1.00 49.33           N  
ATOM    595  CE1 HIS A  74      13.273  19.901  45.372  1.00 49.33           C  
ATOM    596  NE2 HIS A  74      12.816  20.871  46.144  1.00 49.33           N  
ATOM    597  N   GLY A  75      16.593  20.932  50.039  1.00 33.59           N  
ATOM    598  CA  GLY A  75      16.739  22.325  50.348  1.00 33.59           C  
ATOM    599  C   GLY A  75      16.962  22.489  51.816  1.00 33.59           C  
ATOM    600  O   GLY A  75      17.047  21.519  52.568  1.00 33.59           O  
ATOM    601  N   VAL A  76      17.099  23.762  52.239  1.00 56.58           N  
ATOM    602  CA  VAL A  76      17.226  24.112  53.623  1.00 56.58           C  
ATOM    603  C   VAL A  76      16.075  25.022  53.951  1.00 56.58           C  
ATOM    604  O   VAL A  76      15.528  25.695  53.079  1.00 56.58           O  
ATOM    605  CB  VAL A  76      18.489  24.866  53.936  1.00 56.58           C  
ATOM    606  CG1 VAL A  76      19.699  23.979  53.590  1.00 56.58           C  
ATOM    607  CG2 VAL A  76      18.463  26.211  53.190  1.00 56.58           C  
ATOM    608  N   CYS A  77      15.644  25.031  55.227  1.00 53.38           N  
ATOM    609  CA  CYS A  77      14.565  25.887  55.634  1.00 53.38           C  
ATOM    610  C   CYS A  77      15.042  26.633  56.837  1.00 53.38           C  
ATOM    611  O   CYS A  77      15.435  26.024  57.832  1.00 53.38           O  
ATOM    612  CB  CYS A  77      13.294  25.118  56.039  1.00 53.38           C  
ATOM    613  SG  CYS A  77      11.931  26.211  56.548  1.00 53.38           S  
ATOM    614  N   VAL A  78      15.019  27.982  56.771  1.00 58.50           N  
ATOM    615  CA  VAL A  78      15.479  28.786  57.867  1.00 58.50           C  
ATOM    616  C   VAL A  78      14.576  29.977  58.020  1.00 58.50           C  
ATOM    617  O   VAL A  78      13.709  30.236  57.187  1.00 58.50           O  
ATOM    618  CB  VAL A  78      16.886  29.280  57.698  1.00 58.50           C  
ATOM    619  CG1 VAL A  78      17.832  28.062  57.705  1.00 58.50           C  
ATOM    620  CG2 VAL A  78      16.962  30.126  56.414  1.00 58.50           C  
ATOM    621  N   ASN A  79      14.756  30.725  59.129  1.00 57.56           N  
ATOM    622  CA  ASN A  79      13.977  31.897  59.424  1.00 57.56           C  
ATOM    623  C   ASN A  79      14.360  32.965  58.441  1.00 57.56           C  
ATOM    624  O   ASN A  79      15.412  32.891  57.811  1.00 57.56           O  
ATOM    625  CB  ASN A  79      14.220  32.446  60.838  1.00 57.56           C  
ATOM    626  CG  ASN A  79      13.591  31.468  61.819  1.00 57.56           C  
ATOM    627  ND2 ASN A  79      14.367  31.073  62.864  1.00 57.56           N  
ATOM    628  OD1 ASN A  79      12.442  31.060  61.657  1.00 57.56           O  
ATOM    629  N   PRO A  80      13.521  33.959  58.289  1.00 75.44           N  
ATOM    630  CA  PRO A  80      13.732  34.992  57.304  1.00 75.44           C  
ATOM    631  C   PRO A  80      14.992  35.793  57.446  1.00 75.44           C  
ATOM    632  O   PRO A  80      15.550  36.205  56.431  1.00 75.44           O  
ATOM    633  CB  PRO A  80      12.457  35.835  57.324  1.00 75.44           C  
ATOM    634  CG  PRO A  80      11.368  34.841  57.774  1.00 75.44           C  
ATOM    635  CD  PRO A  80      12.118  33.821  58.648  1.00 75.44           C  
ATOM    636  N   CYS A  81      15.473  36.019  58.678  1.00 52.53           N  
ATOM    637  CA  CYS A  81      16.640  36.831  58.876  1.00 52.53           C  
ATOM    638  C   CYS A  81      17.828  36.171  58.235  1.00 52.53           C  
ATOM    639  O   CYS A  81      18.762  36.839  57.798  1.00 52.53           O  
ATOM    640  CB  CYS A  81      16.952  37.070  60.365  1.00 52.53           C  
ATOM    641  SG  CYS A  81      17.244  35.533  61.291  1.00 52.53           S  
ATOM    642  N   TYR A  82      17.836  34.829  58.240  1.00121.41           N  
ATOM    643  CA  TYR A  82      18.854  33.937  57.748  1.00121.41           C  
ATOM    644  C   TYR A  82      18.912  33.736  56.254  1.00121.41           C  
ATOM    645  O   TYR A  82      19.875  33.150  55.763  1.00121.41           O  
ATOM    646  CB  TYR A  82      18.856  32.577  58.455  1.00121.41           C  
ATOM    647  CG  TYR A  82      19.258  32.883  59.859  1.00121.41           C  
ATOM    648  CD1 TYR A  82      20.526  33.350  60.125  1.00121.41           C  
ATOM    649  CD2 TYR A  82      18.387  32.697  60.908  1.00121.41           C  
ATOM    650  CE1 TYR A  82      20.916  33.636  61.412  1.00121.41           C  
ATOM    651  CE2 TYR A  82      18.772  32.982  62.199  1.00121.41           C  
ATOM    652  CZ  TYR A  82      20.037  33.455  62.455  1.00121.41           C  
ATOM    653  OH  TYR A  82      20.430  33.748  63.779  1.00121.41           O  
ATOM    654  N   VAL A  83      17.854  34.096  55.500  1.00 59.80           N  
ATOM    655  CA  VAL A  83      17.753  33.769  54.096  1.00 59.80           C  
ATOM    656  C   VAL A  83      18.941  34.231  53.281  1.00 59.80           C  
ATOM    657  O   VAL A  83      19.458  33.464  52.471  1.00 59.80           O  
ATOM    658  CB  VAL A  83      16.504  34.324  53.465  1.00 59.80           C  
ATOM    659  CG1 VAL A  83      16.567  34.064  51.949  1.00 59.80           C  
ATOM    660  CG2 VAL A  83      15.277  33.690  54.153  1.00 59.80           C  
ATOM    661  N   LYS A  84      19.424  35.476  53.453  0.50 90.23           N  
ATOM    662  CA  LYS A  84      20.526  35.944  52.649  0.50 90.23           C  
ATOM    663  C   LYS A  84      21.739  35.102  52.915  0.50 90.23           C  
ATOM    664  O   LYS A  84      22.482  34.771  51.993  0.50 90.23           O  
ATOM    665  CB  LYS A  84      20.878  37.420  52.925  0.50 90.23           C  
ATOM    666  CG  LYS A  84      21.418  37.683  54.332  0.50 90.23           C  
ATOM    667  CD  LYS A  84      21.873  39.125  54.567  1.00 90.23           C  
ATOM    668  CE  LYS A  84      20.886  39.931  55.418  1.00 90.23           C  
ATOM    669  NZ  LYS A  84      21.413  41.292  55.665  1.00 90.23           N1+
ATOM    670  N   LEU A  85      21.970  34.732  54.190  1.00 45.52           N  
ATOM    671  CA  LEU A  85      23.130  33.968  54.559  1.00 45.52           C  
ATOM    672  C   LEU A  85      23.074  32.611  53.920  1.00 45.52           C  
ATOM    673  O   LEU A  85      24.076  32.126  53.397  1.00 45.52           O  
ATOM    674  CB  LEU A  85      23.234  33.761  56.080  1.00 45.52           C  
ATOM    675  CG  LEU A  85      24.468  32.950  56.514  1.00 45.52           C  
ATOM    676  CD1 LEU A  85      25.769  33.692  56.163  1.00 45.52           C  
ATOM    677  CD2 LEU A  85      24.381  32.558  58.000  1.00 45.52           C  
ATOM    678  N   ALA A  86      21.896  31.958  53.946  1.00 31.12           N  
ATOM    679  CA  ALA A  86      21.754  30.634  53.398  1.00 31.12           C  
ATOM    680  C   ALA A  86      22.005  30.682  51.920  1.00 31.12           C  
ATOM    681  O   ALA A  86      22.633  29.788  51.356  1.00 31.12           O  
ATOM    682  CB  ALA A  86      20.354  30.033  53.618  1.00 31.12           C  
ATOM    683  N   ARG A  87      21.511  31.738  51.250  1.00133.77           N  
ATOM    684  CA  ARG A  87      21.676  31.889  49.832  1.00133.77           C  
ATOM    685  C   ARG A  87      23.141  31.979  49.528  1.00133.77           C  
ATOM    686  O   ARG A  87      23.627  31.358  48.585  1.00133.77           O  
ATOM    687  CB  ARG A  87      21.010  33.178  49.319  1.00133.77           C  
ATOM    688  CG  ARG A  87      21.128  33.430  47.813  1.00133.77           C  
ATOM    689  CD  ARG A  87      20.274  32.498  46.948  1.00133.77           C  
ATOM    690  NE  ARG A  87      21.066  31.272  46.640  1.00133.77           N  
ATOM    691  CZ  ARG A  87      20.430  30.123  46.267  1.00133.77           C  
ATOM    692  NH1 ARG A  87      19.069  30.036  46.335  1.00133.77           N1+
ATOM    693  NH2 ARG A  87      21.155  29.058  45.816  1.00133.77           N  
ATOM    694  N   GLU A  88      23.886  32.755  50.335  1.00 36.01           N  
ATOM    695  CA  GLU A  88      25.290  32.950  50.106  0.50 36.01           C  
ATOM    696  C   GLU A  88      26.010  31.647  50.270  1.00 36.01           C  
ATOM    697  O   GLU A  88      26.840  31.279  49.441  1.00 36.01           O  
ATOM    698  CB  GLU A  88      25.907  33.931  51.115  0.50 36.01           C  
ATOM    699  CG  GLU A  88      25.344  35.351  51.014  0.50 36.01           C  
ATOM    700  CD  GLU A  88      26.036  36.209  52.064  0.50 36.01           C  
ATOM    701  OE1 GLU A  88      27.171  35.847  52.474  0.50 36.01           O  
ATOM    702  OE2 GLU A  88      25.433  37.237  52.473  0.50 36.01           O1-
ATOM    703  N   GLU A  89      25.686  30.899  51.340  1.00 91.09           N  
ATOM    704  CA  GLU A  89      26.386  29.683  51.643  1.00 91.09           C  
ATOM    705  C   GLU A  89      26.147  28.678  50.552  1.00 91.09           C  
ATOM    706  O   GLU A  89      27.030  27.893  50.210  1.00 91.09           O  
ATOM    707  CB  GLU A  89      25.924  29.057  52.971  1.00 91.09           C  
ATOM    708  CG  GLU A  89      26.099  29.985  54.181  1.00 91.09           C  
ATOM    709  CD  GLU A  89      27.583  30.225  54.428  1.00 91.09           C  
ATOM    710  OE1 GLU A  89      28.337  29.220  54.528  1.00 91.09           O  
ATOM    711  OE2 GLU A  89      27.986  31.416  54.519  1.00 91.09           O1-
ATOM    712  N   LEU A  90      24.905  28.642  50.037  1.00 95.67           N  
ATOM    713  CA  LEU A  90      24.409  27.736  49.032  1.00 95.67           C  
ATOM    714  C   LEU A  90      24.792  28.048  47.618  1.00 95.67           C  
ATOM    715  O   LEU A  90      24.710  27.160  46.771  1.00 95.67           O  
ATOM    716  CB  LEU A  90      22.886  27.549  49.098  1.00 95.67           C  
ATOM    717  CG  LEU A  90      22.463  26.822  50.387  1.00 95.67           C  
ATOM    718  CD1 LEU A  90      20.941  26.631  50.453  1.00 95.67           C  
ATOM    719  CD2 LEU A  90      23.233  25.502  50.555  1.00 95.67           C  
ATOM    720  N   GLU A  91      25.159  29.310  47.310  1.00 59.94           N  
ATOM    721  CA  GLU A  91      25.358  29.749  45.952  1.00 59.94           C  
ATOM    722  C   GLU A  91      26.180  28.782  45.157  1.00 59.94           C  
ATOM    723  O   GLU A  91      27.213  28.284  45.604  1.00 59.94           O  
ATOM    724  CB  GLU A  91      26.006  31.137  45.852  1.00 59.94           C  
ATOM    725  CG  GLU A  91      25.878  31.747  44.457  1.00 59.94           C  
ATOM    726  CD  GLU A  91      26.389  33.177  44.529  1.00 59.94           C  
ATOM    727  OE1 GLU A  91      27.084  33.500  45.528  1.00 59.94           O  
ATOM    728  OE2 GLU A  91      26.093  33.965  43.591  1.00 59.94           O1-
ATOM    729  N   GLY A  92      25.685  28.481  43.936  1.00 23.99           N  
ATOM    730  CA  GLY A  92      26.328  27.586  43.021  1.00 23.99           C  
ATOM    731  C   GLY A  92      25.721  26.221  43.151  1.00 23.99           C  
ATOM    732  O   GLY A  92      26.050  25.323  42.377  1.00 23.99           O  
ATOM    733  N   THR A  93      24.815  26.013  44.126  1.00 54.78           N  
ATOM    734  CA  THR A  93      24.256  24.696  44.262  1.00 54.78           C  
ATOM    735  C   THR A  93      22.794  24.740  43.936  1.00 54.78           C  
ATOM    736  O   THR A  93      22.189  25.803  43.810  1.00 54.78           O  
ATOM    737  CB  THR A  93      24.350  24.113  45.647  1.00 54.78           C  
ATOM    738  CG2 THR A  93      25.820  24.115  46.098  1.00 54.78           C  
ATOM    739  OG1 THR A  93      23.552  24.860  46.554  1.00 54.78           O  
ATOM    740  N   ASP A  94      22.223  23.538  43.732  1.00 67.94           N  
ATOM    741  CA  ASP A  94      20.833  23.291  43.470  1.00 67.94           C  
ATOM    742  C   ASP A  94      20.024  23.424  44.727  1.00 67.94           C  
ATOM    743  O   ASP A  94      18.806  23.578  44.663  1.00 67.94           O  
ATOM    744  CB  ASP A  94      20.566  21.891  42.884  1.00 67.94           C  
ATOM    745  CG  ASP A  94      20.959  21.920  41.413  1.00 67.94           C  
ATOM    746  OD1 ASP A  94      20.845  23.013  40.796  1.00 67.94           O  
ATOM    747  OD2 ASP A  94      21.373  20.852  40.886  1.00 67.94           O1-
ATOM    748  N   VAL A  95      20.667  23.324  45.909  1.00 56.00           N  
ATOM    749  CA  VAL A  95      19.932  23.312  47.147  1.00 56.00           C  
ATOM    750  C   VAL A  95      19.073  24.537  47.264  1.00 56.00           C  
ATOM    751  O   VAL A  95      19.532  25.669  47.125  1.00 56.00           O  
ATOM    752  CB  VAL A  95      20.809  23.243  48.361  1.00 56.00           C  
ATOM    753  CG1 VAL A  95      19.915  23.280  49.612  1.00 56.00           C  
ATOM    754  CG2 VAL A  95      21.672  21.975  48.263  1.00 56.00           C  
ATOM    755  N   LYS A  96      17.778  24.310  47.563  1.00117.21           N  
ATOM    756  CA  LYS A  96      16.773  25.336  47.627  1.00117.21           C  
ATOM    757  C   LYS A  96      16.822  26.017  48.961  1.00117.21           C  
ATOM    758  O   LYS A  96      17.174  25.413  49.974  1.00117.21           O  
ATOM    759  CB  LYS A  96      15.346  24.774  47.524  1.00117.21           C  
ATOM    760  CG  LYS A  96      15.086  23.865  46.319  1.00117.21           C  
ATOM    761  CD  LYS A  96      15.134  24.543  44.948  1.00117.21           C  
ATOM    762  CE  LYS A  96      14.741  23.587  43.816  1.00117.21           C  
ATOM    763  NZ  LYS A  96      14.301  24.345  42.624  1.00117.21           N1+
ATOM    764  N   VAL A  97      16.456  27.314  48.983  1.00 59.19           N  
ATOM    765  CA  VAL A  97      16.381  28.056  50.208  1.00 59.19           C  
ATOM    766  C   VAL A  97      14.924  28.287  50.481  1.00 59.19           C  
ATOM    767  O   VAL A  97      14.253  28.996  49.731  1.00 59.19           O  
ATOM    768  CB  VAL A  97      17.033  29.407  50.100  1.00 59.19           C  
ATOM    769  CG1 VAL A  97      16.818  30.164  51.419  1.00 59.19           C  
ATOM    770  CG2 VAL A  97      18.512  29.216  49.718  1.00 59.19           C  
ATOM    771  N   VAL A  98      14.398  27.698  51.576  1.00 55.89           N  
ATOM    772  CA  VAL A  98      13.011  27.863  51.901  1.00 55.89           C  
ATOM    773  C   VAL A  98      12.943  28.628  53.183  1.00 55.89           C  
ATOM    774  O   VAL A  98      13.766  28.439  54.077  1.00 55.89           O  
ATOM    775  CB  VAL A  98      12.284  26.566  52.132  1.00 55.89           C  
ATOM    776  CG1 VAL A  98      10.848  26.860  52.608  1.00 55.89           C  
ATOM    777  CG2 VAL A  98      12.361  25.735  50.841  1.00 55.89           C  
ATOM    778  N   THR A  99      11.963  29.542  53.302  1.00121.14           N  
ATOM    779  CA  THR A  99      11.836  30.267  54.527  1.00121.14           C  
ATOM    780  C   THR A  99      10.393  30.242  54.906  1.00121.14           C  
ATOM    781  O   THR A  99       9.561  29.716  54.166  1.00121.14           O  
ATOM    782  CB  THR A  99      12.288  31.695  54.450  1.00121.14           C  
ATOM    783  CG2 THR A  99      11.282  32.502  53.613  1.00121.14           C  
ATOM    784  OG1 THR A  99      12.394  32.239  55.758  1.00121.14           O  
ATOM    785  N   VAL A 100      10.068  30.798  56.090  1.00 70.74           N  
ATOM    786  CA  VAL A 100       8.718  30.763  56.573  1.00 70.74           C  
ATOM    787  C   VAL A 100       8.170  32.161  56.654  1.00 70.74           C  
ATOM    788  O   VAL A 100       8.895  33.124  56.917  1.00 70.74           O  
ATOM    789  CB  VAL A 100       8.584  30.144  57.938  1.00 70.74           C  
ATOM    790  CG1 VAL A 100       8.969  28.659  57.845  1.00 70.74           C  
ATOM    791  CG2 VAL A 100       9.460  30.926  58.932  1.00 70.74           C  
ATOM    792  N   VAL A 101       6.849  32.296  56.399  1.00 78.74           N  
ATOM    793  CA  VAL A 101       6.186  33.573  56.449  1.00 78.74           C  
ATOM    794  C   VAL A 101       5.032  33.480  57.398  1.00 78.74           C  
ATOM    795  O   VAL A 101       4.244  32.533  57.358  1.00 78.74           O  
ATOM    796  CB  VAL A 101       5.650  34.029  55.126  1.00 78.74           C  
ATOM    797  CG1 VAL A 101       4.819  35.308  55.339  1.00 78.74           C  
ATOM    798  CG2 VAL A 101       6.846  34.225  54.180  1.00 78.74           C  
ATOM    799  N   GLY A 102       4.922  34.483  58.295  1.00 53.15           N  
ATOM    800  CA  GLY A 102       3.834  34.516  59.234  1.00 53.15           C  
ATOM    801  C   GLY A 102       3.908  33.284  60.093  1.00 53.15           C  
ATOM    802  O   GLY A 102       2.879  32.707  60.444  1.00 53.15           O  
ATOM    803  N   PHE A 103       5.129  32.875  60.490  1.00151.91           N  
ATOM    804  CA  PHE A 103       5.339  31.619  61.161  1.00151.91           C  
ATOM    805  C   PHE A 103       5.812  31.852  62.564  1.00151.91           C  
ATOM    806  O   PHE A 103       6.519  32.831  62.802  1.00151.91           O  
ATOM    807  CB  PHE A 103       6.441  30.845  60.409  1.00151.91           C  
ATOM    808  CG  PHE A 103       6.795  29.552  61.049  1.00151.91           C  
ATOM    809  CD1 PHE A 103       7.707  29.512  62.079  1.00151.91           C  
ATOM    810  CD2 PHE A 103       6.240  28.380  60.592  1.00151.91           C  
ATOM    811  CE1 PHE A 103       8.046  28.314  62.659  1.00151.91           C  
ATOM    812  CE2 PHE A 103       6.576  27.178  61.168  1.00151.91           C  
ATOM    813  CZ  PHE A 103       7.479  27.148  62.204  1.00151.91           C  
ATOM    814  N   PRO A 104       5.501  30.990  63.523  1.00118.69           N  
ATOM    815  CA  PRO A 104       4.625  29.842  63.368  1.00118.69           C  
ATOM    816  C   PRO A 104       3.144  30.089  63.554  1.00118.69           C  
ATOM    817  O   PRO A 104       2.365  29.184  63.253  1.00118.69           O  
ATOM    818  CB  PRO A 104       5.147  28.780  64.336  1.00118.69           C  
ATOM    819  CG  PRO A 104       5.942  29.576  65.382  1.00118.69           C  
ATOM    820  CD  PRO A 104       6.464  30.781  64.592  1.00118.69           C  
ATOM    821  N   LEU A 105       2.740  31.255  64.099  1.00 85.44           N  
ATOM    822  CA  LEU A 105       1.365  31.520  64.452  1.00 85.44           C  
ATOM    823  C   LEU A 105       0.421  31.644  63.286  1.00 85.44           C  
ATOM    824  O   LEU A 105      -0.700  31.142  63.351  1.00 85.44           O  
ATOM    825  CB  LEU A 105       1.195  32.803  65.281  1.00 85.44           C  
ATOM    826  CG  LEU A 105       1.782  32.708  66.697  1.00 85.44           C  
ATOM    827  CD1 LEU A 105       1.572  34.023  67.461  1.00 85.44           C  
ATOM    828  CD2 LEU A 105       1.219  31.496  67.454  1.00 85.44           C  
ATOM    829  N   GLY A 106       0.808  32.356  62.212  1.00 52.44           N  
ATOM    830  CA  GLY A 106      -0.053  32.509  61.062  1.00 52.44           C  
ATOM    831  C   GLY A 106      -1.042  33.614  61.294  1.00 52.44           C  
ATOM    832  O   GLY A 106      -1.925  33.840  60.468  1.00 52.44           O  
ATOM    833  N   ALA A 107      -0.909  34.284  62.455  1.00 84.55           N  
ATOM    834  CA  ALA A 107      -1.734  35.331  62.997  1.00 84.55           C  
ATOM    835  C   ALA A 107      -1.630  36.660  62.315  1.00 84.55           C  
ATOM    836  O   ALA A 107      -2.612  37.399  62.290  1.00 84.55           O  
ATOM    837  CB  ALA A 107      -1.446  35.577  64.485  1.00 84.55           C  
ATOM    838  N   ASN A 108      -0.443  37.022  61.795  1.00120.84           N  
ATOM    839  CA  ASN A 108      -0.189  38.348  61.298  1.00120.84           C  
ATOM    840  C   ASN A 108      -1.147  38.764  60.231  1.00120.84           C  
ATOM    841  O   ASN A 108      -1.824  37.947  59.608  1.00120.84           O  
ATOM    842  CB  ASN A 108       1.267  38.561  60.830  1.00120.84           C  
ATOM    843  CG  ASN A 108       1.661  37.496  59.817  1.00120.84           C  
ATOM    844  ND2 ASN A 108       2.759  37.767  59.064  1.00120.84           N  
ATOM    845  OD1 ASN A 108       1.032  36.444  59.714  1.00120.84           O  
ATOM    846  N   GLU A 109      -1.250  40.098  60.041  1.00 56.42           N  
ATOM    847  CA  GLU A 109      -2.135  40.651  59.064  1.00 56.42           C  
ATOM    848  C   GLU A 109      -1.644  40.181  57.734  1.00 56.42           C  
ATOM    849  O   GLU A 109      -0.462  39.889  57.562  1.00 56.42           O  
ATOM    850  CB  GLU A 109      -2.204  42.186  59.086  1.00 56.42           C  
ATOM    851  CG  GLU A 109      -2.863  42.725  60.361  1.00 56.42           C  
ATOM    852  CD  GLU A 109      -2.960  44.239  60.247  1.00 56.42           C  
ATOM    853  OE1 GLU A 109      -3.431  44.725  59.184  1.00 56.42           O  
ATOM    854  OE2 GLU A 109      -2.563  44.931  61.221  1.00 56.42           O1-
ATOM    855  N   THR A 110      -2.565  40.079  56.758  1.00 45.00           N  
ATOM    856  CA  THR A 110      -2.269  39.527  55.469  1.00 45.00           C  
ATOM    857  C   THR A 110      -1.200  40.334  54.807  1.00 45.00           C  
ATOM    858  O   THR A 110      -0.283  39.777  54.207  1.00 45.00           O  
ATOM    859  CB  THR A 110      -3.459  39.537  54.560  1.00 45.00           C  
ATOM    860  CG2 THR A 110      -3.053  38.936  53.210  1.00 45.00           C  
ATOM    861  OG1 THR A 110      -4.520  38.785  55.130  1.00 45.00           O  
ATOM    862  N   ARG A 111      -1.281  41.670  54.935  1.00170.22           N  
ATOM    863  CA  ARG A 111      -0.386  42.588  54.290  1.00170.22           C  
ATOM    864  C   ARG A 111       1.015  42.289  54.721  1.00170.22           C  
ATOM    865  O   ARG A 111       1.948  42.337  53.921  1.00170.22           O  
ATOM    866  CB  ARG A 111      -0.670  44.040  54.721  1.00170.22           C  
ATOM    867  CG  ARG A 111      -2.048  44.561  54.308  1.00170.22           C  
ATOM    868  CD  ARG A 111      -2.344  45.998  54.761  1.00170.22           C  
ATOM    869  NE  ARG A 111      -2.969  45.944  56.115  1.00170.22           N  
ATOM    870  CZ  ARG A 111      -3.305  47.099  56.764  1.00170.22           C  
ATOM    871  NH1 ARG A 111      -2.961  48.307  56.231  1.00170.22           N1+
ATOM    872  NH2 ARG A 111      -3.985  47.049  57.945  1.00170.22           N  
ATOM    873  N   THR A 112       1.196  41.994  56.018  1.00 36.84           N  
ATOM    874  CA  THR A 112       2.492  41.711  56.565  1.00 36.84           C  
ATOM    875  C   THR A 112       3.009  40.448  55.946  1.00 36.84           C  
ATOM    876  O   THR A 112       4.199  40.313  55.664  1.00 36.84           O  
ATOM    877  CB  THR A 112       2.443  41.519  58.052  1.00 36.84           C  
ATOM    878  CG2 THR A 112       3.870  41.287  58.577  1.00 36.84           C  
ATOM    879  OG1 THR A 112       1.887  42.670  58.669  1.00 36.84           O  
ATOM    880  N   LYS A 113       2.107  39.477  55.731  1.00177.13           N  
ATOM    881  CA  LYS A 113       2.454  38.203  55.169  1.00177.13           C  
ATOM    882  C   LYS A 113       3.017  38.436  53.802  1.00177.13           C  
ATOM    883  O   LYS A 113       4.073  37.910  53.453  1.00177.13           O  
ATOM    884  CB  LYS A 113       1.198  37.365  54.887  1.00177.13           C  
ATOM    885  CG  LYS A 113       0.332  37.041  56.103  1.00177.13           C  
ATOM    886  CD  LYS A 113       0.915  35.961  57.005  1.00177.13           C  
ATOM    887  CE  LYS A 113       0.997  34.621  56.280  1.00177.13           C  
ATOM    888  NZ  LYS A 113      -0.231  34.412  55.479  1.00177.13           N1+
ATOM    889  N   ALA A 114       2.298  39.241  52.992  1.00 37.47           N  
ATOM    890  CA  ALA A 114       2.661  39.466  51.624  1.00 37.47           C  
ATOM    891  C   ALA A 114       3.982  40.154  51.559  1.00 37.47           C  
ATOM    892  O   ALA A 114       4.836  39.782  50.759  1.00 37.47           O  
ATOM    893  CB  ALA A 114       1.652  40.344  50.865  1.00 37.47           C  
ATOM    894  N   HIS A 115       4.183  41.173  52.413  1.00 43.36           N  
ATOM    895  CA  HIS A 115       5.413  41.911  52.403  1.00 43.36           C  
ATOM    896  C   HIS A 115       6.546  41.009  52.777  1.00 43.36           C  
ATOM    897  O   HIS A 115       7.596  41.031  52.138  1.00 43.36           O  
ATOM    898  CB  HIS A 115       5.425  43.105  53.378  1.00 43.36           C  
ATOM    899  CG  HIS A 115       4.678  44.309  52.870  1.00 43.36           C  
ATOM    900  CD2 HIS A 115       5.155  45.476  52.357  1.00 43.36           C  
ATOM    901  ND1 HIS A 115       3.304  44.421  52.839  1.00 43.36           N  
ATOM    902  CE1 HIS A 115       3.023  45.640  52.311  1.00 43.36           C  
ATOM    903  NE2 HIS A 115       4.114  46.317  52.002  1.00 43.36           N  
ATOM    904  N   GLU A 116       6.358  40.161  53.804  1.00 47.95           N  
ATOM    905  CA  GLU A 116       7.425  39.325  54.284  1.00 47.95           C  
ATOM    906  C   GLU A 116       7.845  38.388  53.190  1.00 47.95           C  
ATOM    907  O   GLU A 116       9.036  38.127  53.018  1.00 47.95           O  
ATOM    908  CB  GLU A 116       7.026  38.512  55.534  1.00 47.95           C  
ATOM    909  CG  GLU A 116       8.197  37.797  56.212  1.00 47.95           C  
ATOM    910  CD  GLU A 116       7.747  37.373  57.604  1.00 47.95           C  
ATOM    911  OE1 GLU A 116       6.539  37.551  57.912  1.00 47.95           O  
ATOM    912  OE2 GLU A 116       8.606  36.872  58.380  1.00 47.95           O1-
ATOM    913  N   ALA A 117       6.870  37.856  52.426  1.00 41.42           N  
ATOM    914  CA  ALA A 117       7.148  36.954  51.347  1.00 41.42           C  
ATOM    915  C   ALA A 117       7.930  37.663  50.293  1.00 41.42           C  
ATOM    916  O   ALA A 117       8.884  37.111  49.749  1.00 41.42           O  
ATOM    917  CB  ALA A 117       5.868  36.415  50.688  1.00 41.42           C  
ATOM    918  N   ILE A 118       7.549  38.915  49.974  1.00 92.22           N  
ATOM    919  CA  ILE A 118       8.223  39.631  48.929  1.00 92.22           C  
ATOM    920  C   ILE A 118       9.641  39.887  49.357  1.00 92.22           C  
ATOM    921  O   ILE A 118      10.574  39.753  48.567  1.00 92.22           O  
ATOM    922  CB  ILE A 118       7.532  40.920  48.562  1.00 92.22           C  
ATOM    923  CG1 ILE A 118       7.876  41.321  47.122  1.00 92.22           C  
ATOM    924  CG2 ILE A 118       7.894  42.007  49.586  1.00 92.22           C  
ATOM    925  CD1 ILE A 118       6.922  42.375  46.561  1.00 92.22           C  
ATOM    926  N   PHE A 119       9.838  40.255  50.639  1.00 57.54           N  
ATOM    927  CA  PHE A 119      11.153  40.534  51.141  1.00 57.54           C  
ATOM    928  C   PHE A 119      11.970  39.276  51.108  1.00 57.54           C  
ATOM    929  O   PHE A 119      13.156  39.307  50.783  1.00 57.54           O  
ATOM    930  CB  PHE A 119      11.179  41.042  52.593  1.00 57.54           C  
ATOM    931  CG  PHE A 119      10.461  42.344  52.650  1.00 57.54           C  
ATOM    932  CD1 PHE A 119      10.862  43.399  51.865  1.00 57.54           C  
ATOM    933  CD2 PHE A 119       9.418  42.521  53.529  1.00 57.54           C  
ATOM    934  CE1 PHE A 119      10.201  44.604  51.929  1.00 57.54           C  
ATOM    935  CE2 PHE A 119       8.753  43.721  53.598  1.00 57.54           C  
ATOM    936  CZ  PHE A 119       9.144  44.763  52.793  1.00 57.54           C  
ATOM    937  N   ALA A 120      11.356  38.130  51.456  1.00 32.29           N  
ATOM    938  CA  ALA A 120      12.085  36.891  51.520  1.00 32.29           C  
ATOM    939  C   ALA A 120      12.633  36.572  50.167  1.00 32.29           C  
ATOM    940  O   ALA A 120      13.782  36.148  50.038  1.00 32.29           O  
ATOM    941  CB  ALA A 120      11.200  35.701  51.930  1.00 32.29           C  
ATOM    942  N   VAL A 121      11.810  36.766  49.120  1.00 43.39           N  
ATOM    943  CA  VAL A 121      12.183  36.468  47.766  1.00 43.39           C  
ATOM    944  C   VAL A 121      13.315  37.356  47.367  1.00 43.39           C  
ATOM    945  O   VAL A 121      14.274  36.919  46.732  1.00 43.39           O  
ATOM    946  CB  VAL A 121      11.056  36.730  46.811  1.00 43.39           C  
ATOM    947  CG1 VAL A 121      11.579  36.583  45.376  1.00 43.39           C  
ATOM    948  CG2 VAL A 121       9.900  35.774  47.150  1.00 43.39           C  
ATOM    949  N   GLU A 122      13.231  38.644  47.741  1.00 37.07           N  
ATOM    950  CA  GLU A 122      14.252  39.577  47.372  1.00 37.07           C  
ATOM    951  C   GLU A 122      15.529  39.121  48.005  1.00 37.07           C  
ATOM    952  O   GLU A 122      16.598  39.221  47.406  1.00 37.07           O  
ATOM    953  CB  GLU A 122      13.934  41.005  47.850  1.00 37.07           C  
ATOM    954  CG  GLU A 122      12.718  41.592  47.129  1.00 37.07           C  
ATOM    955  CD  GLU A 122      12.364  42.940  47.739  1.00 37.07           C  
ATOM    956  OE1 GLU A 122      13.181  43.479  48.534  1.00 37.07           O  
ATOM    957  OE2 GLU A 122      11.261  43.452  47.411  1.00 37.07           O1-
ATOM    958  N   SER A 123      15.426  38.595  49.241  1.00 47.06           N  
ATOM    959  CA  SER A 123      16.539  38.134  50.025  1.00 47.06           C  
ATOM    960  C   SER A 123      17.128  36.898  49.404  1.00 47.06           C  
ATOM    961  O   SER A 123      18.264  36.541  49.719  1.00 47.06           O  
ATOM    962  CB  SER A 123      16.137  37.774  51.468  1.00 47.06           C  
ATOM    963  OG  SER A 123      15.624  38.918  52.136  1.00 47.06           O  
ATOM    964  N   GLY A 124      16.395  36.218  48.493  1.00 45.94           N  
ATOM    965  CA  GLY A 124      16.959  35.047  47.874  1.00 45.94           C  
ATOM    966  C   GLY A 124      16.202  33.782  48.195  1.00 45.94           C  
ATOM    967  O   GLY A 124      16.671  32.696  47.857  1.00 45.94           O  
ATOM    968  N   ALA A 125      15.032  33.855  48.859  1.00 56.56           N  
ATOM    969  CA  ALA A 125      14.291  32.651  49.152  1.00 56.56           C  
ATOM    970  C   ALA A 125      13.682  32.079  47.900  1.00 56.56           C  
ATOM    971  O   ALA A 125      13.130  32.804  47.074  1.00 56.56           O  
ATOM    972  CB  ALA A 125      13.143  32.878  50.151  1.00 56.56           C  
ATOM    973  N   ASP A 126      13.839  30.749  47.701  1.00 94.24           N  
ATOM    974  CA  ASP A 126      13.246  30.012  46.614  1.00 94.24           C  
ATOM    975  C   ASP A 126      11.791  29.700  46.887  1.00 94.24           C  
ATOM    976  O   ASP A 126      10.967  29.768  45.975  1.00 94.24           O  
ATOM    977  CB  ASP A 126      13.984  28.687  46.332  1.00 94.24           C  
ATOM    978  CG  ASP A 126      15.379  29.019  45.802  1.00 94.24           C  
ATOM    979  OD1 ASP A 126      15.505  30.025  45.053  1.00 94.24           O  
ATOM    980  OD2 ASP A 126      16.339  28.279  46.148  1.00 94.24           O1-
ATOM    981  N   GLU A 127      11.431  29.341  48.147  1.00 89.40           N  
ATOM    982  CA  GLU A 127      10.076  28.923  48.449  1.00 89.40           C  
ATOM    983  C   GLU A 127       9.656  29.455  49.814  1.00 89.40           C  
ATOM    984  O   GLU A 127      10.523  29.787  50.621  1.00 89.40           O  
ATOM    985  CB  GLU A 127       9.922  27.390  48.474  1.00 89.40           C  
ATOM    986  CG  GLU A 127      10.154  26.747  47.101  1.00 89.40           C  
ATOM    987  CD  GLU A 127      10.204  25.232  47.257  1.00 89.40           C  
ATOM    988  OE1 GLU A 127      10.161  24.750  48.419  1.00 89.40           O  
ATOM    989  OE2 GLU A 127      10.297  24.535  46.211  1.00 89.40           O1-
ATOM    990  N   ILE A 128       8.314  29.544  50.098  1.00171.99           N  
ATOM    991  CA  ILE A 128       7.758  30.110  51.333  1.00171.99           C  
ATOM    992  C   ILE A 128       6.631  29.230  51.966  1.00171.99           C  
ATOM    993  O   ILE A 128       5.999  28.521  51.182  1.00171.99           O  
ATOM    994  CB  ILE A 128       7.103  31.441  51.082  1.00171.99           C  
ATOM    995  CG1 ILE A 128       8.108  32.455  50.509  1.00171.99           C  
ATOM    996  CG2 ILE A 128       6.451  31.901  52.394  1.00171.99           C  
ATOM    997  CD1 ILE A 128       9.257  32.790  51.458  1.00171.99           C  
ATOM    998  N   ASP A 129       6.363  29.251  53.357  1.00304.61           N  
ATOM    999  CA  ASP A 129       5.298  28.496  54.161  1.00304.61           C  
ATOM   1000  C   ASP A 129       4.488  29.260  55.475  1.00304.61           C  
ATOM   1001  O   ASP A 129       5.333  29.847  56.151  1.00304.61           O  
ATOM   1002  CB  ASP A 129       5.884  27.247  54.855  1.00304.61           C  
ATOM   1003  CG  ASP A 129       6.426  26.216  53.872  1.00304.61           C  
ATOM   1004  OD1 ASP A 129       6.713  26.576  52.700  1.00304.61           O  
ATOM   1005  OD2 ASP A 129       6.574  25.041  54.303  1.00304.61           O1-
ATOM   1006  N   MET A 130       3.001  29.334  55.856  1.00390.57           N  
ATOM   1007  CA  MET A 130       2.022  29.408  57.126  1.00390.57           C  
ATOM   1008  C   MET A 130       0.526  30.041  57.071  1.00390.57           C  
ATOM   1009  O   MET A 130       0.370  31.247  56.875  1.00390.57           O  
ATOM   1010  CB  MET A 130       2.685  30.021  58.373  1.00390.57           C  
ATOM   1011  CG  MET A 130       1.852  29.810  59.641  1.00390.57           C  
ATOM   1012  SD  MET A 130       1.747  28.076  60.185  1.00390.57           S  
ATOM   1013  CE  MET A 130       0.460  28.380  61.430  1.00390.57           C  
ATOM   1014  N   VAL A 131      -0.619  29.288  57.418  1.00134.98           N  
ATOM   1015  CA  VAL A 131      -2.093  29.616  57.399  1.00134.98           C  
ATOM   1016  C   VAL A 131      -2.617  30.314  58.664  1.00134.98           C  
ATOM   1017  O   VAL A 131      -2.051  30.161  59.742  1.00134.98           O  
ATOM   1018  CB  VAL A 131      -2.928  28.367  57.313  1.00134.98           C  
ATOM   1019  CG1 VAL A 131      -4.427  28.701  57.295  1.00134.98           C  
ATOM   1020  CG2 VAL A 131      -2.464  27.574  56.104  1.00134.98           C  
ATOM   1021  N   ILE A 132      -3.743  31.097  58.586  1.00188.50           N  
ATOM   1022  CA  ILE A 132      -4.304  31.650  59.806  1.00188.50           C  
ATOM   1023  C   ILE A 132      -5.423  30.756  60.250  1.00188.50           C  
ATOM   1024  O   ILE A 132      -6.524  30.755  59.703  1.00188.50           O  
ATOM   1025  CB  ILE A 132      -4.759  33.078  59.742  1.00188.50           C  
ATOM   1026  CG1 ILE A 132      -5.168  33.529  61.157  1.00188.50           C  
ATOM   1027  CG2 ILE A 132      -5.862  33.209  58.683  1.00188.50           C  
ATOM   1028  CD1 ILE A 132      -4.029  33.430  62.171  1.00188.50           C  
ATOM   1029  N   ASN A 133      -5.118  29.931  61.271  1.00108.59           N  
ATOM   1030  CA  ASN A 133      -5.998  28.912  61.765  1.00108.59           C  
ATOM   1031  C   ASN A 133      -7.214  29.460  62.446  1.00108.59           C  
ATOM   1032  O   ASN A 133      -8.336  29.053  62.147  1.00108.59           O  
ATOM   1033  CB  ASN A 133      -5.293  28.007  62.782  1.00108.59           C  
ATOM   1034  CG  ASN A 133      -6.154  26.774  62.981  1.00108.59           C  
ATOM   1035  ND2 ASN A 133      -7.243  26.915  63.781  1.00108.59           N  
ATOM   1036  OD1 ASN A 133      -5.859  25.707  62.445  1.00108.59           O  
ATOM   1037  N   VAL A 134      -6.992  30.359  63.421  1.00134.79           N  
ATOM   1038  CA  VAL A 134      -7.999  30.954  64.254  1.00134.79           C  
ATOM   1039  C   VAL A 134      -8.864  31.912  63.515  1.00134.79           C  
ATOM   1040  O   VAL A 134     -10.091  31.820  63.539  1.00134.79           O  
ATOM   1041  CB  VAL A 134      -7.377  31.775  65.342  1.00134.79           C  
ATOM   1042  CG1 VAL A 134      -8.494  32.512  66.095  1.00134.79           C  
ATOM   1043  CG2 VAL A 134      -6.491  30.874  66.218  1.00134.79           C  
ATOM   1044  N   GLY A 135      -8.216  32.843  62.798  1.00103.67           N  
ATOM   1045  CA  GLY A 135      -8.904  34.002  62.332  1.00103.67           C  
ATOM   1046  C   GLY A 135     -10.029  33.615  61.452  1.00103.67           C  
ATOM   1047  O   GLY A 135     -11.117  34.181  61.549  1.00103.67           O  
ATOM   1048  N   MET A 136      -9.817  32.636  60.563  1.00212.42           N  
ATOM   1049  CA  MET A 136     -10.905  32.431  59.672  1.00212.42           C  
ATOM   1050  C   MET A 136     -11.088  30.977  59.453  1.00212.42           C  
ATOM   1051  O   MET A 136     -12.174  30.536  59.092  1.00212.42           O  
ATOM   1052  CB  MET A 136     -10.594  33.070  58.323  1.00212.42           C  
ATOM   1053  CG  MET A 136     -10.169  34.521  58.515  1.00212.42           C  
ATOM   1054  SD  MET A 136     -11.473  35.634  59.110  1.00212.42           S  
ATOM   1055  CE  MET A 136     -10.320  36.960  59.553  1.00212.42           C  
ATOM   1056  N   LEU A 137     -10.033  30.172  59.647  1.00183.51           N  
ATOM   1057  CA  LEU A 137     -10.276  28.809  59.307  1.00183.51           C  
ATOM   1058  C   LEU A 137     -11.295  28.214  60.237  1.00183.51           C  
ATOM   1059  O   LEU A 137     -12.337  27.736  59.790  1.00183.51           O  
ATOM   1060  CB  LEU A 137      -8.997  27.962  59.340  1.00183.51           C  
ATOM   1061  CG  LEU A 137      -9.221  26.496  58.933  1.00183.51           C  
ATOM   1062  CD1 LEU A 137      -9.790  26.392  57.507  1.00183.51           C  
ATOM   1063  CD2 LEU A 137      -7.934  25.679  59.115  1.00183.51           C  
ATOM   1064  N   LYS A 138     -11.054  28.300  61.561  1.00162.59           N  
ATOM   1065  CA  LYS A 138     -11.958  27.756  62.543  1.00162.59           C  
ATOM   1066  C   LYS A 138     -13.248  28.510  62.451  1.00162.59           C  
ATOM   1067  O   LYS A 138     -14.331  27.941  62.582  1.00162.59           O  
ATOM   1068  CB  LYS A 138     -11.467  27.960  63.989  1.00162.59           C  
ATOM   1069  CG  LYS A 138     -10.295  27.076  64.421  1.00162.59           C  
ATOM   1070  CD  LYS A 138     -10.640  25.590  64.527  1.00162.59           C  
ATOM   1071  CE  LYS A 138     -11.469  25.228  65.766  1.00162.59           C  
ATOM   1072  NZ  LYS A 138     -12.907  25.144  65.422  1.00162.59           N1+
ATOM   1073  N   ALA A 139     -13.134  29.829  62.224  1.00 61.93           N  
ATOM   1074  CA  ALA A 139     -14.207  30.782  62.140  1.00 61.93           C  
ATOM   1075  C   ALA A 139     -15.084  30.437  60.977  1.00 61.93           C  
ATOM   1076  O   ALA A 139     -16.268  30.769  60.951  1.00 61.93           O  
ATOM   1077  CB  ALA A 139     -13.705  32.219  61.922  1.00 61.93           C  
ATOM   1078  N   LYS A 140     -14.510  29.760  59.970  1.00124.01           N  
ATOM   1079  CA  LYS A 140     -15.197  29.481  58.742  1.00124.01           C  
ATOM   1080  C   LYS A 140     -15.273  30.728  57.922  1.00124.01           C  
ATOM   1081  O   LYS A 140     -16.183  30.889  57.109  1.00124.01           O  
ATOM   1082  CB  LYS A 140     -16.642  28.970  58.906  1.00124.01           C  
ATOM   1083  CG  LYS A 140     -16.786  27.466  59.170  1.00124.01           C  
ATOM   1084  CD  LYS A 140     -16.343  26.996  60.555  1.00124.01           C  
ATOM   1085  CE  LYS A 140     -16.622  25.510  60.795  1.00124.01           C  
ATOM   1086  NZ  LYS A 140     -16.220  25.131  62.168  1.00124.01           N1+
ATOM   1087  N   GLU A 141     -14.320  31.660  58.115  1.00119.64           N  
ATOM   1088  CA  GLU A 141     -14.293  32.785  57.231  1.00119.64           C  
ATOM   1089  C   GLU A 141     -13.369  32.399  56.127  1.00119.64           C  
ATOM   1090  O   GLU A 141     -12.182  32.724  56.111  1.00119.64           O  
ATOM   1091  CB  GLU A 141     -13.827  34.094  57.881  1.00119.64           C  
ATOM   1092  CG  GLU A 141     -14.925  34.730  58.738  1.00119.64           C  
ATOM   1093  CD  GLU A 141     -15.967  35.310  57.788  1.00119.64           C  
ATOM   1094  OE1 GLU A 141     -15.901  34.990  56.571  1.00119.64           O  
ATOM   1095  OE2 GLU A 141     -16.840  36.084  58.264  1.00119.64           O1-
ATOM   1096  N   TRP A 142     -13.953  31.703  55.139  1.00 97.01           N  
ATOM   1097  CA  TRP A 142     -13.233  31.111  54.057  1.00 97.01           C  
ATOM   1098  C   TRP A 142     -12.601  32.188  53.232  1.00 97.01           C  
ATOM   1099  O   TRP A 142     -11.477  32.038  52.756  1.00 97.01           O  
ATOM   1100  CB  TRP A 142     -14.146  30.284  53.132  1.00 97.01           C  
ATOM   1101  CG  TRP A 142     -14.945  29.219  53.853  1.00 97.01           C  
ATOM   1102  CD1 TRP A 142     -16.282  28.949  53.782  1.00 97.01           C  
ATOM   1103  CD2 TRP A 142     -14.404  28.324  54.838  1.00 97.01           C  
ATOM   1104  CE2 TRP A 142     -15.460  27.540  55.309  1.00 97.01           C  
ATOM   1105  CE3 TRP A 142     -13.134  28.176  55.318  1.00 97.01           C  
ATOM   1106  NE1 TRP A 142     -16.605  27.930  54.648  1.00 97.01           N  
ATOM   1107  CZ2 TRP A 142     -15.258  26.589  56.270  1.00 97.01           C  
ATOM   1108  CZ3 TRP A 142     -12.932  27.212  56.280  1.00 97.01           C  
ATOM   1109  CH2 TRP A 142     -13.973  26.435  56.746  1.00 97.01           C  
ATOM   1110  N   GLU A 143     -13.315  33.309  53.032  1.00 90.82           N  
ATOM   1111  CA  GLU A 143     -12.809  34.352  52.184  1.00 90.82           C  
ATOM   1112  C   GLU A 143     -11.547  34.932  52.749  1.00 90.82           C  
ATOM   1113  O   GLU A 143     -10.583  35.161  52.019  1.00 90.82           O  
ATOM   1114  CB  GLU A 143     -13.817  35.496  51.983  1.00 90.82           C  
ATOM   1115  CG  GLU A 143     -13.266  36.648  51.143  1.00 90.82           C  
ATOM   1116  CD  GLU A 143     -12.983  36.128  49.741  1.00 90.82           C  
ATOM   1117  OE1 GLU A 143     -13.651  35.147  49.319  1.00 90.82           O  
ATOM   1118  OE2 GLU A 143     -12.083  36.706  49.074  1.00 90.82           O1-
ATOM   1119  N   TYR A 144     -11.504  35.188  54.069  1.00 58.40           N  
ATOM   1120  CA  TYR A 144     -10.312  35.773  54.614  1.00 58.40           C  
ATOM   1121  C   TYR A 144      -9.171  34.814  54.471  1.00 58.40           C  
ATOM   1122  O   TYR A 144      -8.064  35.213  54.112  1.00 58.40           O  
ATOM   1123  CB  TYR A 144     -10.431  36.167  56.097  1.00 58.40           C  
ATOM   1124  CG  TYR A 144      -9.122  36.749  56.543  1.00 58.40           C  
ATOM   1125  CD1 TYR A 144      -8.094  35.935  56.972  1.00 58.40           C  
ATOM   1126  CD2 TYR A 144      -8.915  38.111  56.535  1.00 58.40           C  
ATOM   1127  CE1 TYR A 144      -6.892  36.461  57.388  1.00 58.40           C  
ATOM   1128  CE2 TYR A 144      -7.715  38.647  56.948  1.00 58.40           C  
ATOM   1129  CZ  TYR A 144      -6.699  37.821  57.374  1.00 58.40           C  
ATOM   1130  OH  TYR A 144      -5.468  38.369  57.797  1.00 58.40           O  
ATOM   1131  N   VAL A 145      -9.403  33.518  54.750  1.00 41.85           N  
ATOM   1132  CA  VAL A 145      -8.331  32.566  54.692  1.00 41.85           C  
ATOM   1133  C   VAL A 145      -7.815  32.514  53.292  1.00 41.85           C  
ATOM   1134  O   VAL A 145      -6.606  32.479  53.066  1.00 41.85           O  
ATOM   1135  CB  VAL A 145      -8.756  31.171  55.051  1.00 41.85           C  
ATOM   1136  CG1 VAL A 145      -7.569  30.221  54.815  1.00 41.85           C  
ATOM   1137  CG2 VAL A 145      -9.271  31.167  56.498  1.00 41.85           C  
ATOM   1138  N   TYR A 146      -8.740  32.513  52.315  1.00 69.75           N  
ATOM   1139  CA  TYR A 146      -8.404  32.417  50.924  1.00 69.75           C  
ATOM   1140  C   TYR A 146      -7.587  33.603  50.512  1.00 69.75           C  
ATOM   1141  O   TYR A 146      -6.558  33.454  49.854  1.00 69.75           O  
ATOM   1142  CB  TYR A 146      -9.674  32.368  50.053  1.00 69.75           C  
ATOM   1143  CG  TYR A 146      -9.310  32.480  48.613  1.00 69.75           C  
ATOM   1144  CD1 TYR A 146      -8.818  31.405  47.906  1.00 69.75           C  
ATOM   1145  CD2 TYR A 146      -9.485  33.683  47.968  1.00 69.75           C  
ATOM   1146  CE1 TYR A 146      -8.497  31.531  46.573  1.00 69.75           C  
ATOM   1147  CE2 TYR A 146      -9.167  33.814  46.639  1.00 69.75           C  
ATOM   1148  CZ  TYR A 146      -8.673  32.740  45.939  1.00 69.75           C  
ATOM   1149  OH  TYR A 146      -8.355  32.892  44.573  1.00 69.75           O  
ATOM   1150  N   GLU A 147      -8.018  34.817  50.907  1.00 48.41           N  
ATOM   1151  CA  GLU A 147      -7.356  36.037  50.532  1.00 48.41           C  
ATOM   1152  C   GLU A 147      -5.997  36.066  51.150  1.00 48.41           C  
ATOM   1153  O   GLU A 147      -5.036  36.528  50.537  1.00 48.41           O  
ATOM   1154  CB  GLU A 147      -8.101  37.289  51.027  1.00 48.41           C  
ATOM   1155  CG  GLU A 147      -9.470  37.496  50.373  1.00 48.41           C  
ATOM   1156  CD  GLU A 147     -10.133  38.679  51.065  1.00 48.41           C  
ATOM   1157  OE1 GLU A 147      -9.505  39.229  52.009  1.00 48.41           O  
ATOM   1158  OE2 GLU A 147     -11.270  39.046  50.669  1.00 48.41           O1-
ATOM   1159  N   ASP A 148      -5.881  35.578  52.397  1.00 56.64           N  
ATOM   1160  CA  ASP A 148      -4.617  35.638  53.066  1.00 56.64           C  
ATOM   1161  C   ASP A 148      -3.622  34.817  52.297  1.00 56.64           C  
ATOM   1162  O   ASP A 148      -2.477  35.227  52.110  1.00 56.64           O  
ATOM   1163  CB  ASP A 148      -4.663  35.089  54.502  1.00 56.64           C  
ATOM   1164  CG  ASP A 148      -3.338  35.426  55.176  1.00 56.64           C  
ATOM   1165  OD1 ASP A 148      -2.551  36.216  54.587  1.00 56.64           O  
ATOM   1166  OD2 ASP A 148      -3.093  34.892  56.291  1.00 56.64           O1-
ATOM   1167  N   ILE A 149      -4.029  33.611  51.852  1.00 58.57           N  
ATOM   1168  CA  ILE A 149      -3.143  32.773  51.098  1.00 58.57           C  
ATOM   1169  C   ILE A 149      -2.900  33.378  49.750  1.00 58.57           C  
ATOM   1170  O   ILE A 149      -1.764  33.451  49.287  1.00 58.57           O  
ATOM   1171  CB  ILE A 149      -3.665  31.383  50.875  1.00 58.57           C  
ATOM   1172  CG1 ILE A 149      -3.833  30.653  52.216  1.00 58.57           C  
ATOM   1173  CG2 ILE A 149      -2.701  30.666  49.913  1.00 58.57           C  
ATOM   1174  CD1 ILE A 149      -4.580  29.325  52.099  1.00 58.57           C  
ATOM   1175  N   ARG A 150      -3.969  33.865  49.092  1.00104.67           N  
ATOM   1176  CA  ARG A 150      -3.861  34.347  47.745  1.00104.67           C  
ATOM   1177  C   ARG A 150      -2.898  35.494  47.684  1.00104.67           C  
ATOM   1178  O   ARG A 150      -2.114  35.602  46.744  1.00104.67           O  
ATOM   1179  CB  ARG A 150      -5.190  34.852  47.163  1.00104.67           C  
ATOM   1180  CG  ARG A 150      -5.151  34.949  45.636  1.00104.67           C  
ATOM   1181  CD  ARG A 150      -6.050  36.039  45.062  1.00104.67           C  
ATOM   1182  NE  ARG A 150      -5.141  37.162  44.700  1.00104.67           N  
ATOM   1183  CZ  ARG A 150      -4.576  37.932  45.676  1.00104.67           C  
ATOM   1184  NH1 ARG A 150      -4.866  37.703  46.989  1.00104.67           N1+
ATOM   1185  NH2 ARG A 150      -3.691  38.916  45.340  1.00104.67           N  
ATOM   1186  N   SER A 151      -2.921  36.385  48.689  1.00 85.11           N  
ATOM   1187  CA  SER A 151      -2.078  37.547  48.654  1.00 85.11           C  
ATOM   1188  C   SER A 151      -0.639  37.124  48.607  1.00 85.11           C  
ATOM   1189  O   SER A 151       0.160  37.711  47.880  1.00 85.11           O  
ATOM   1190  CB  SER A 151      -2.247  38.447  49.891  1.00 85.11           C  
ATOM   1191  OG  SER A 151      -1.742  37.789  51.043  1.00 85.11           O  
ATOM   1192  N   VAL A 152      -0.255  36.107  49.401  1.00 54.25           N  
ATOM   1193  CA  VAL A 152       1.112  35.672  49.433  1.00 54.25           C  
ATOM   1194  C   VAL A 152       1.475  35.065  48.115  1.00 54.25           C  
ATOM   1195  O   VAL A 152       2.504  35.399  47.531  1.00 54.25           O  
ATOM   1196  CB  VAL A 152       1.360  34.620  50.479  1.00 54.25           C  
ATOM   1197  CG1 VAL A 152       2.822  34.148  50.378  1.00 54.25           C  
ATOM   1198  CG2 VAL A 152       0.989  35.196  51.855  1.00 54.25           C  
ATOM   1199  N   VAL A 153       0.603  34.178  47.594  1.00107.98           N  
ATOM   1200  CA  VAL A 153       0.895  33.450  46.394  1.00107.98           C  
ATOM   1201  C   VAL A 153       1.087  34.416  45.270  1.00107.98           C  
ATOM   1202  O   VAL A 153       2.009  34.275  44.471  1.00107.98           O  
ATOM   1203  CB  VAL A 153      -0.177  32.458  46.021  1.00107.98           C  
ATOM   1204  CG1 VAL A 153      -1.452  33.200  45.583  1.00107.98           C  
ATOM   1205  CG2 VAL A 153       0.393  31.510  44.953  1.00107.98           C  
ATOM   1206  N   GLU A 154       0.221  35.438  45.194  1.00113.00           N  
ATOM   1207  CA  GLU A 154       0.265  36.415  44.145  1.00113.00           C  
ATOM   1208  C   GLU A 154       1.520  37.237  44.245  1.00113.00           C  
ATOM   1209  O   GLU A 154       2.136  37.563  43.233  1.00113.00           O  
ATOM   1210  CB  GLU A 154      -0.931  37.378  44.217  1.00113.00           C  
ATOM   1211  CG  GLU A 154      -1.192  38.150  42.925  1.00113.00           C  
ATOM   1212  CD  GLU A 154      -1.869  37.192  41.959  1.00113.00           C  
ATOM   1213  OE1 GLU A 154      -1.131  36.484  41.222  1.00113.00           O  
ATOM   1214  OE2 GLU A 154      -3.128  37.146  41.950  1.00113.00           O1-
ATOM   1215  N   SER A 155       1.936  37.603  45.474  1.00 62.77           N  
ATOM   1216  CA  SER A 155       3.069  38.476  45.649  1.00 62.77           C  
ATOM   1217  C   SER A 155       4.322  37.830  45.130  1.00 62.77           C  
ATOM   1218  O   SER A 155       5.193  38.499  44.576  1.00 62.77           O  
ATOM   1219  CB  SER A 155       3.334  38.824  47.124  1.00 62.77           C  
ATOM   1220  OG  SER A 155       2.268  39.603  47.645  1.00 62.77           O  
ATOM   1221  N   VAL A 156       4.483  36.532  45.426  1.00132.96           N  
ATOM   1222  CA  VAL A 156       5.575  35.670  45.062  1.00132.96           C  
ATOM   1223  C   VAL A 156       5.411  34.948  43.763  1.00132.96           C  
ATOM   1224  O   VAL A 156       6.209  34.049  43.512  1.00132.96           O  
ATOM   1225  CB  VAL A 156       5.952  34.681  46.128  1.00132.96           C  
ATOM   1226  CG1 VAL A 156       6.516  35.483  47.312  1.00132.96           C  
ATOM   1227  CG2 VAL A 156       4.739  33.800  46.473  1.00132.96           C  
ATOM   1228  N   LYS A 157       4.329  35.211  42.994  0.50 87.09           N  
ATOM   1229  CA  LYS A 157       3.953  34.479  41.803  0.50 87.09           C  
ATOM   1230  C   LYS A 157       5.162  34.038  41.029  0.50 87.09           C  
ATOM   1231  O   LYS A 157       6.057  34.828  40.729  0.50 87.09           O  
ATOM   1232  CB  LYS A 157       3.028  35.305  40.894  0.50 87.09           C  
ATOM   1233  CG  LYS A 157       2.161  34.480  39.947  0.50 87.09           C  
ATOM   1234  CD  LYS A 157       1.025  35.297  39.324  0.50 87.09           C  
ATOM   1235  CE  LYS A 157       0.011  34.467  38.536  0.50 87.09           C  
ATOM   1236  NZ  LYS A 157      -1.063  35.345  38.019  0.50 87.09           N1+
ATOM   1237  N   GLY A 158       5.222  32.719  40.726  1.00 29.98           N  
ATOM   1238  CA  GLY A 158       6.345  32.130  40.052  1.00 29.98           C  
ATOM   1239  C   GLY A 158       7.195  31.404  41.059  1.00 29.98           C  
ATOM   1240  O   GLY A 158       8.112  30.668  40.693  1.00 29.98           O  
ATOM   1241  N   LYS A 159       6.913  31.582  42.364  1.00 81.16           N  
ATOM   1242  CA  LYS A 159       7.694  30.917  43.367  1.00 81.16           C  
ATOM   1243  C   LYS A 159       6.793  30.004  44.129  1.00 81.16           C  
ATOM   1244  O   LYS A 159       5.607  30.281  44.300  1.00 81.16           O  
ATOM   1245  CB  LYS A 159       8.389  31.903  44.313  1.00 81.16           C  
ATOM   1246  CG  LYS A 159       9.506  32.604  43.548  1.00 81.16           C  
ATOM   1247  CD  LYS A 159      10.035  33.887  44.169  1.00 81.16           C  
ATOM   1248  CE  LYS A 159      11.232  34.434  43.392  1.00 81.16           C  
ATOM   1249  NZ  LYS A 159      12.455  33.685  43.761  1.00 81.16           N1+
ATOM   1250  N   VAL A 160       7.345  28.867  44.594  1.00 65.30           N  
ATOM   1251  CA  VAL A 160       6.549  27.873  45.246  1.00 65.30           C  
ATOM   1252  C   VAL A 160       6.143  28.343  46.603  1.00 65.30           C  
ATOM   1253  O   VAL A 160       6.971  28.781  47.399  1.00 65.30           O  
ATOM   1254  CB  VAL A 160       7.259  26.557  45.392  1.00 65.30           C  
ATOM   1255  CG1 VAL A 160       6.393  25.619  46.250  1.00 65.30           C  
ATOM   1256  CG2 VAL A 160       7.559  26.012  43.984  1.00 65.30           C  
ATOM   1257  N   VAL A 161       4.826  28.260  46.886  1.00 67.11           N  
ATOM   1258  CA  VAL A 161       4.297  28.595  48.172  1.00 67.11           C  
ATOM   1259  C   VAL A 161       3.704  27.333  48.729  1.00 67.11           C  
ATOM   1260  O   VAL A 161       3.006  26.586  48.036  1.00 67.11           O  
ATOM   1261  CB  VAL A 161       3.208  29.629  48.127  1.00 67.11           C  
ATOM   1262  CG1 VAL A 161       2.616  29.793  49.535  1.00 67.11           C  
ATOM   1263  CG2 VAL A 161       3.797  30.931  47.563  1.00 67.11           C  
ATOM   1264  N   LYS A 162       4.016  27.060  50.012  1.00108.53           N  
ATOM   1265  CA  LYS A 162       3.497  25.913  50.693  1.00108.53           C  
ATOM   1266  C   LYS A 162       2.646  26.449  51.790  1.00108.53           C  
ATOM   1267  O   LYS A 162       3.003  27.432  52.430  1.00108.53           O  
ATOM   1268  CB  LYS A 162       4.574  25.038  51.350  1.00108.53           C  
ATOM   1269  CG  LYS A 162       5.630  24.522  50.374  1.00108.53           C  
ATOM   1270  CD  LYS A 162       6.707  23.694  51.069  1.00108.53           C  
ATOM   1271  CE  LYS A 162       7.996  23.547  50.265  1.00108.53           C  
ATOM   1272  NZ  LYS A 162       9.050  24.406  50.855  1.00108.53           N1+
ATOM   1273  N   VAL A 163       1.486  25.815  52.034  1.00 89.84           N  
ATOM   1274  CA  VAL A 163       0.558  26.287  53.022  1.00 89.84           C  
ATOM   1275  C   VAL A 163       0.551  25.321  54.186  1.00 89.84           C  
ATOM   1276  O   VAL A 163       0.134  24.169  54.052  1.00 89.84           O  
ATOM   1277  CB  VAL A 163      -0.799  26.343  52.383  1.00 89.84           C  
ATOM   1278  CG1 VAL A 163      -1.886  26.567  53.426  1.00 89.84           C  
ATOM   1279  CG2 VAL A 163      -0.755  27.434  51.298  1.00 89.84           C  
ATOM   1280  N   ILE A 164       0.985  25.802  55.378  1.00 81.28           N  
ATOM   1281  CA  ILE A 164       1.037  25.009  56.579  1.00 81.28           C  
ATOM   1282  C   ILE A 164      -0.289  25.183  57.243  1.00 81.28           C  
ATOM   1283  O   ILE A 164      -0.640  26.275  57.685  1.00 81.28           O  
ATOM   1284  CB  ILE A 164       2.061  25.480  57.573  1.00 81.28           C  
ATOM   1285  CG1 ILE A 164       3.480  25.376  56.996  1.00 81.28           C  
ATOM   1286  CG2 ILE A 164       1.858  24.679  58.870  1.00 81.28           C  
ATOM   1287  CD1 ILE A 164       4.526  26.126  57.821  1.00 81.28           C  
ATOM   1288  N   ILE A 165      -1.083  24.096  57.239  1.00111.23           N  
ATOM   1289  CA  ILE A 165      -2.404  24.008  57.797  1.00111.23           C  
ATOM   1290  C   ILE A 165      -2.394  23.940  59.302  1.00111.23           C  
ATOM   1291  O   ILE A 165      -3.371  24.348  59.928  1.00111.23           O  
ATOM   1292  CB  ILE A 165      -3.223  22.879  57.230  1.00111.23           C  
ATOM   1293  CG1 ILE A 165      -2.628  21.506  57.573  1.00111.23           C  
ATOM   1294  CG2 ILE A 165      -3.360  23.126  55.715  1.00111.23           C  
ATOM   1295  CD1 ILE A 165      -3.585  20.351  57.273  1.00111.23           C  
ATOM   1296  N   GLU A 166      -1.313  23.415  59.928  1.00167.13           N  
ATOM   1297  CA  GLU A 166      -1.289  23.254  61.366  1.00167.13           C  
ATOM   1298  C   GLU A 166      -2.367  22.312  61.783  1.00167.13           C  
ATOM   1299  O   GLU A 166      -3.308  22.674  62.482  1.00167.13           O  
ATOM   1300  CB  GLU A 166      -1.570  24.552  62.138  1.00167.13           C  
ATOM   1301  CG  GLU A 166      -0.398  25.522  62.187  1.00167.13           C  
ATOM   1302  CD  GLU A 166       0.504  25.100  63.335  1.00167.13           C  
ATOM   1303  OE1 GLU A 166       0.578  23.874  63.616  1.00167.13           O  
ATOM   1304  OE2 GLU A 166       1.127  26.003  63.953  1.00167.13           O1-
ATOM   1305  N   THR A 167      -2.196  21.044  61.386  1.00139.91           N  
ATOM   1306  CA  THR A 167      -3.148  19.985  61.533  1.00139.91           C  
ATOM   1307  C   THR A 167      -3.499  19.731  62.971  1.00139.91           C  
ATOM   1308  O   THR A 167      -4.614  19.299  63.261  1.00139.91           O  
ATOM   1309  CB  THR A 167      -2.628  18.706  60.965  1.00139.91           C  
ATOM   1310  CG2 THR A 167      -3.773  17.686  60.967  1.00139.91           C  
ATOM   1311  OG1 THR A 167      -2.192  18.913  59.632  1.00139.91           O  
ATOM   1312  N   CYS A 168      -2.574  19.975  63.916  1.00 67.07           N  
ATOM   1313  CA  CYS A 168      -2.811  19.640  65.297  1.00 67.07           C  
ATOM   1314  C   CYS A 168      -4.037  20.347  65.812  1.00 67.07           C  
ATOM   1315  O   CYS A 168      -4.755  19.817  66.659  1.00 67.07           O  
ATOM   1316  CB  CYS A 168      -1.617  20.010  66.196  1.00 67.07           C  
ATOM   1317  SG  CYS A 168      -1.184  21.768  66.110  1.00 67.07           S  
ATOM   1318  N   TYR A 169      -4.257  21.593  65.362  1.00107.72           N  
ATOM   1319  CA  TYR A 169      -5.358  22.450  65.724  1.00107.72           C  
ATOM   1320  C   TYR A 169      -6.667  22.078  65.064  1.00107.72           C  
ATOM   1321  O   TYR A 169      -7.735  22.404  65.578  1.00107.72           O  
ATOM   1322  CB  TYR A 169      -5.048  23.925  65.434  1.00107.72           C  
ATOM   1323  CG  TYR A 169      -3.828  24.193  66.245  1.00107.72           C  
ATOM   1324  CD1 TYR A 169      -3.882  24.097  67.615  1.00107.72           C  
ATOM   1325  CD2 TYR A 169      -2.645  24.547  65.642  1.00107.72           C  
ATOM   1326  CE1 TYR A 169      -2.762  24.335  68.375  1.00107.72           C  
ATOM   1327  CE2 TYR A 169      -1.523  24.792  66.397  1.00107.72           C  
ATOM   1328  CZ  TYR A 169      -1.582  24.683  67.764  1.00107.72           C  
ATOM   1329  OH  TYR A 169      -0.430  24.929  68.541  1.00107.72           O  
ATOM   1330  N   LEU A 170      -6.627  21.454  63.870  1.00 92.12           N  
ATOM   1331  CA  LEU A 170      -7.803  21.271  63.048  1.00 92.12           C  
ATOM   1332  C   LEU A 170      -8.471  19.931  63.203  1.00 92.12           C  
ATOM   1333  O   LEU A 170      -7.850  18.932  63.566  1.00 92.12           O  
ATOM   1334  CB  LEU A 170      -7.461  21.364  61.551  1.00 92.12           C  
ATOM   1335  CG  LEU A 170      -6.830  22.698  61.115  1.00 92.12           C  
ATOM   1336  CD1 LEU A 170      -6.518  22.692  59.609  1.00 92.12           C  
ATOM   1337  CD2 LEU A 170      -7.703  23.891  61.536  1.00 92.12           C  
ATOM   1338  N   ASP A 171      -9.803  19.902  62.945  1.00 63.46           N  
ATOM   1339  CA  ASP A 171     -10.535  18.664  62.884  1.00 63.46           C  
ATOM   1340  C   ASP A 171     -10.531  18.230  61.442  1.00 63.46           C  
ATOM   1341  O   ASP A 171      -9.907  18.870  60.598  1.00 63.46           O  
ATOM   1342  CB  ASP A 171     -11.975  18.714  63.447  1.00 63.46           C  
ATOM   1343  CG  ASP A 171     -12.875  19.674  62.681  1.00 63.46           C  
ATOM   1344  OD1 ASP A 171     -12.461  20.170  61.602  1.00 63.46           O  
ATOM   1345  OD2 ASP A 171     -14.003  19.925  63.183  1.00 63.46           O1-
ATOM   1346  N   THR A 172     -11.228  17.126  61.112  1.00 49.71           N  
ATOM   1347  CA  THR A 172     -11.185  16.565  59.789  1.00 49.71           C  
ATOM   1348  C   THR A 172     -11.696  17.524  58.752  1.00 49.71           C  
ATOM   1349  O   THR A 172     -11.051  17.753  57.729  1.00 49.71           O  
ATOM   1350  CB  THR A 172     -12.045  15.342  59.686  1.00 49.71           C  
ATOM   1351  CG2 THR A 172     -11.943  14.779  58.257  1.00 49.71           C  
ATOM   1352  OG1 THR A 172     -11.630  14.373  60.638  1.00 49.71           O  
ATOM   1353  N   GLU A 173     -12.877  18.120  58.985  1.00 63.51           N  
ATOM   1354  CA  GLU A 173     -13.458  18.981  57.993  1.00 63.51           C  
ATOM   1355  C   GLU A 173     -12.628  20.220  57.825  1.00 63.51           C  
ATOM   1356  O   GLU A 173     -12.571  20.796  56.741  1.00 63.51           O  
ATOM   1357  CB  GLU A 173     -14.924  19.352  58.284  1.00 63.51           C  
ATOM   1358  CG  GLU A 173     -15.864  18.156  58.076  1.00 63.51           C  
ATOM   1359  CD  GLU A 173     -17.293  18.550  58.424  1.00 63.51           C  
ATOM   1360  OE1 GLU A 173     -17.473  19.317  59.408  1.00 63.51           O  
ATOM   1361  OE2 GLU A 173     -18.225  18.082  57.715  1.00 63.51           O1-
ATOM   1362  N   GLU A 174     -11.995  20.697  58.908  1.00 59.93           N  
ATOM   1363  CA  GLU A 174     -11.178  21.876  58.825  1.00 59.93           C  
ATOM   1364  C   GLU A 174      -9.962  21.587  57.997  1.00 59.93           C  
ATOM   1365  O   GLU A 174      -9.513  22.431  57.223  1.00 59.93           O  
ATOM   1366  CB  GLU A 174     -10.716  22.353  60.209  1.00 59.93           C  
ATOM   1367  CG  GLU A 174     -11.866  22.859  61.081  1.00 59.93           C  
ATOM   1368  CD  GLU A 174     -11.343  23.051  62.499  1.00 59.93           C  
ATOM   1369  OE1 GLU A 174     -10.123  22.835  62.723  1.00 59.93           O  
ATOM   1370  OE2 GLU A 174     -12.164  23.415  63.382  1.00 59.93           O1-
ATOM   1371  N   LYS A 175      -9.382  20.379  58.150  1.00 55.87           N  
ATOM   1372  CA  LYS A 175      -8.206  20.025  57.406  1.00 55.87           C  
ATOM   1373  C   LYS A 175      -8.544  20.028  55.947  1.00 55.87           C  
ATOM   1374  O   LYS A 175      -7.786  20.518  55.111  1.00 55.87           O  
ATOM   1375  CB  LYS A 175      -7.691  18.618  57.741  1.00 55.87           C  
ATOM   1376  CG  LYS A 175      -7.226  18.457  59.187  1.00 55.87           C  
ATOM   1377  CD  LYS A 175      -7.027  16.993  59.574  1.00 55.87           C  
ATOM   1378  CE  LYS A 175      -6.603  16.787  61.028  1.00 55.87           C  
ATOM   1379  NZ  LYS A 175      -6.543  15.339  61.321  1.00 55.87           N1+
ATOM   1380  N   ILE A 176      -9.709  19.457  55.603  1.00153.03           N  
ATOM   1381  CA  ILE A 176     -10.150  19.383  54.246  1.00153.03           C  
ATOM   1382  C   ILE A 176     -10.416  20.766  53.724  1.00153.03           C  
ATOM   1383  O   ILE A 176     -10.057  21.081  52.590  1.00153.03           O  
ATOM   1384  CB  ILE A 176     -11.266  18.388  54.116  1.00153.03           C  
ATOM   1385  CG1 ILE A 176     -12.468  18.700  55.006  1.00153.03           C  
ATOM   1386  CG2 ILE A 176     -10.650  17.034  54.475  1.00153.03           C  
ATOM   1387  CD1 ILE A 176     -13.567  17.638  54.945  1.00153.03           C  
ATOM   1388  N   ALA A 177     -11.012  21.643  54.552  1.00 49.17           N  
ATOM   1389  CA  ALA A 177     -11.296  22.997  54.149  1.00 49.17           C  
ATOM   1390  C   ALA A 177     -10.012  23.721  53.832  1.00 49.17           C  
ATOM   1391  O   ALA A 177      -9.916  24.413  52.820  1.00 49.17           O  
ATOM   1392  CB  ALA A 177     -11.997  23.799  55.257  1.00 49.17           C  
ATOM   1393  N   ALA A 178      -8.976  23.563  54.680  1.00 49.17           N  
ATOM   1394  CA  ALA A 178      -7.730  24.258  54.492  1.00 49.17           C  
ATOM   1395  C   ALA A 178      -7.120  23.834  53.189  1.00 49.17           C  
ATOM   1396  O   ALA A 178      -6.513  24.636  52.483  1.00 49.17           O  
ATOM   1397  CB  ALA A 178      -6.704  23.949  55.597  1.00 49.17           C  
ATOM   1398  N   CYS A 179      -7.225  22.536  52.856  1.00 55.67           N  
ATOM   1399  CA  CYS A 179      -6.636  22.028  51.647  1.00 55.67           C  
ATOM   1400  C   CYS A 179      -7.326  22.570  50.430  1.00 55.67           C  
ATOM   1401  O   CYS A 179      -6.668  22.933  49.456  1.00 55.67           O  
ATOM   1402  CB  CYS A 179      -6.687  20.494  51.565  1.00 55.67           C  
ATOM   1403  SG  CYS A 179      -5.649  19.694  52.824  1.00 55.67           S  
ATOM   1404  N   VAL A 180      -8.675  22.617  50.451  1.00 50.93           N  
ATOM   1405  CA  VAL A 180      -9.435  23.064  49.318  1.00 50.93           C  
ATOM   1406  C   VAL A 180      -9.138  24.511  49.070  1.00 50.93           C  
ATOM   1407  O   VAL A 180      -8.939  24.925  47.929  1.00 50.93           O  
ATOM   1408  CB  VAL A 180     -10.916  22.939  49.537  1.00 50.93           C  
ATOM   1409  CG1 VAL A 180     -11.648  23.547  48.328  1.00 50.93           C  
ATOM   1410  CG2 VAL A 180     -11.252  21.459  49.797  1.00 50.93           C  
ATOM   1411  N   ILE A 181      -9.100  25.329  50.142  1.00 49.38           N  
ATOM   1412  CA  ILE A 181      -8.855  26.737  49.998  1.00 49.38           C  
ATOM   1413  C   ILE A 181      -7.475  26.956  49.472  1.00 49.38           C  
ATOM   1414  O   ILE A 181      -7.262  27.778  48.582  1.00 49.38           O  
ATOM   1415  CB  ILE A 181      -8.990  27.494  51.291  1.00 49.38           C  
ATOM   1416  CG1 ILE A 181     -10.445  27.424  51.790  1.00 49.38           C  
ATOM   1417  CG2 ILE A 181      -8.470  28.925  51.068  1.00 49.38           C  
ATOM   1418  CD1 ILE A 181     -10.642  27.926  53.220  1.00 49.38           C  
ATOM   1419  N   SER A 182      -6.496  26.209  50.004  1.00 87.32           N  
ATOM   1420  CA  SER A 182      -5.134  26.392  49.597  1.00 87.32           C  
ATOM   1421  C   SER A 182      -5.013  26.103  48.129  1.00 87.32           C  
ATOM   1422  O   SER A 182      -4.298  26.803  47.413  1.00 87.32           O  
ATOM   1423  CB  SER A 182      -4.175  25.458  50.358  1.00 87.32           C  
ATOM   1424  OG  SER A 182      -2.840  25.670  49.930  1.00 87.32           O  
ATOM   1425  N   LYS A 183      -5.708  25.056  47.637  1.00 88.25           N  
ATOM   1426  CA  LYS A 183      -5.619  24.721  46.242  1.00 88.25           C  
ATOM   1427  C   LYS A 183      -6.214  25.812  45.411  1.00 88.25           C  
ATOM   1428  O   LYS A 183      -5.666  26.171  44.370  1.00 88.25           O  
ATOM   1429  CB  LYS A 183      -6.347  23.424  45.862  1.00 88.25           C  
ATOM   1430  CG  LYS A 183      -6.072  23.007  44.416  1.00 88.25           C  
ATOM   1431  CD  LYS A 183      -6.499  21.576  44.094  1.00 88.25           C  
ATOM   1432  CE  LYS A 183      -7.828  21.493  43.345  1.00 88.25           C  
ATOM   1433  NZ  LYS A 183      -8.884  22.155  44.138  1.00 88.25           N1+
ATOM   1434  N   LEU A 184      -7.358  26.372  45.852  1.00 54.88           N  
ATOM   1435  CA  LEU A 184      -8.047  27.386  45.100  1.00 54.88           C  
ATOM   1436  C   LEU A 184      -7.183  28.609  44.991  1.00 54.88           C  
ATOM   1437  O   LEU A 184      -7.203  29.306  43.979  1.00 54.88           O  
ATOM   1438  CB  LEU A 184      -9.358  27.844  45.760  1.00 54.88           C  
ATOM   1439  CG  LEU A 184     -10.433  26.749  45.882  1.00 54.88           C  
ATOM   1440  CD1 LEU A 184     -11.705  27.302  46.544  1.00 54.88           C  
ATOM   1441  CD2 LEU A 184     -10.711  26.067  44.532  1.00 54.88           C  
ATOM   1442  N   ALA A 185      -6.425  28.908  46.060  1.00 64.41           N  
ATOM   1443  CA  ALA A 185      -5.558  30.049  46.185  1.00 64.41           C  
ATOM   1444  C   ALA A 185      -4.452  29.984  45.175  1.00 64.41           C  
ATOM   1445  O   ALA A 185      -3.909  31.019  44.792  1.00 64.41           O  
ATOM   1446  CB  ALA A 185      -4.895  30.149  47.569  1.00 64.41           C  
ATOM   1447  N   GLY A 186      -4.036  28.769  44.762  1.00 38.20           N  
ATOM   1448  CA  GLY A 186      -2.992  28.696  43.776  1.00 38.20           C  
ATOM   1449  C   GLY A 186      -1.707  28.270  44.418  1.00 38.20           C  
ATOM   1450  O   GLY A 186      -0.653  28.293  43.784  1.00 38.20           O  
ATOM   1451  N   ALA A 187      -1.755  27.886  45.705  1.00 50.64           N  
ATOM   1452  CA  ALA A 187      -0.580  27.401  46.366  1.00 50.64           C  
ATOM   1453  C   ALA A 187      -0.206  26.080  45.752  1.00 50.64           C  
ATOM   1454  O   ALA A 187      -1.047  25.333  45.255  1.00 50.64           O  
ATOM   1455  CB  ALA A 187      -0.771  27.187  47.877  1.00 50.64           C  
ATOM   1456  N   HIS A 188       1.110  25.821  45.690  0.50104.91           N  
ATOM   1457  CA  HIS A 188       1.709  24.644  45.134  0.50104.91           C  
ATOM   1458  C   HIS A 188       1.688  23.463  46.079  0.50104.91           C  
ATOM   1459  O   HIS A 188       1.623  22.314  45.637  0.50104.91           O  
ATOM   1460  CB  HIS A 188       3.128  24.963  44.652  0.50104.91           C  
ATOM   1461  CG  HIS A 188       3.020  26.121  43.703  0.50104.91           C  
ATOM   1462  CD2 HIS A 188       2.919  26.146  42.347  0.50104.91           C  
ATOM   1463  ND1 HIS A 188       2.926  27.433  44.111  0.50104.91           N  
ATOM   1464  CE1 HIS A 188       2.770  28.183  42.991  0.50104.91           C  
ATOM   1465  NE2 HIS A 188       2.759  27.444  41.895  0.50104.91           N  
ATOM   1466  N   PHE A 189       1.775  23.708  47.408  1.00118.08           N  
ATOM   1467  CA  PHE A 189       1.868  22.630  48.363  1.00118.08           C  
ATOM   1468  C   PHE A 189       1.019  22.912  49.560  1.00118.08           C  
ATOM   1469  O   PHE A 189       0.591  24.038  49.793  1.00118.08           O  
ATOM   1470  CB  PHE A 189       3.269  22.444  48.985  1.00118.08           C  
ATOM   1471  CG  PHE A 189       4.211  21.768  48.050  1.00118.08           C  
ATOM   1472  CD1 PHE A 189       4.814  22.447  47.016  1.00118.08           C  
ATOM   1473  CD2 PHE A 189       4.521  20.440  48.239  1.00118.08           C  
ATOM   1474  CE1 PHE A 189       5.687  21.798  46.172  1.00118.08           C  
ATOM   1475  CE2 PHE A 189       5.392  19.787  47.401  1.00118.08           C  
ATOM   1476  CZ  PHE A 189       5.977  20.467  46.361  1.00118.08           C  
ATOM   1477  N   VAL A 190       0.748  21.847  50.342  1.00147.99           N  
ATOM   1478  CA  VAL A 190       0.122  21.974  51.623  1.00147.99           C  
ATOM   1479  C   VAL A 190       1.115  21.313  52.539  1.00147.99           C  
ATOM   1480  O   VAL A 190       1.827  20.404  52.117  1.00147.99           O  
ATOM   1481  CB  VAL A 190      -1.162  21.209  51.731  1.00147.99           C  
ATOM   1482  CG1 VAL A 190      -1.725  21.424  53.141  1.00147.99           C  
ATOM   1483  CG2 VAL A 190      -2.105  21.651  50.602  1.00147.99           C  
ATOM   1484  N   LYS A 191       1.208  21.772  53.804  1.00 98.70           N  
ATOM   1485  CA  LYS A 191       2.163  21.266  54.750  1.00 98.70           C  
ATOM   1486  C   LYS A 191       1.430  20.978  56.026  1.00 98.70           C  
ATOM   1487  O   LYS A 191       0.493  21.683  56.392  1.00 98.70           O  
ATOM   1488  CB  LYS A 191       3.264  22.300  55.039  1.00 98.70           C  
ATOM   1489  CG  LYS A 191       4.377  21.864  55.992  1.00 98.70           C  
ATOM   1490  CD  LYS A 191       5.614  22.757  55.847  1.00 98.70           C  
ATOM   1491  CE  LYS A 191       6.686  22.563  56.921  1.00 98.70           C  
ATOM   1492  NZ  LYS A 191       6.418  23.460  58.066  1.00 98.70           N1+
ATOM   1493  N   THR A 192       1.819  19.895  56.726  1.00 72.79           N  
ATOM   1494  CA  THR A 192       1.138  19.500  57.930  1.00 72.79           C  
ATOM   1495  C   THR A 192       1.330  20.427  59.107  1.00 72.79           C  
ATOM   1496  O   THR A 192       0.341  20.826  59.724  1.00 72.79           O  
ATOM   1497  CB  THR A 192       1.540  18.127  58.387  1.00 72.79           C  
ATOM   1498  CG2 THR A 192       1.215  17.115  57.273  1.00 72.79           C  
ATOM   1499  OG1 THR A 192       2.928  18.100  58.688  1.00 72.79           O  
ATOM   1500  N   SER A 193       2.583  20.831  59.442  1.00 82.60           N  
ATOM   1501  CA  SER A 193       2.720  21.487  60.724  1.00 82.60           C  
ATOM   1502  C   SER A 193       3.931  22.382  60.804  1.00 82.60           C  
ATOM   1503  O   SER A 193       4.801  22.379  59.938  1.00 82.60           O  
ATOM   1504  CB  SER A 193       2.860  20.479  61.874  1.00 82.60           C  
ATOM   1505  OG  SER A 193       1.754  19.590  61.870  1.00 82.60           O  
ATOM   1506  N   THR A 194       3.934  23.263  61.831  1.00 78.69           N  
ATOM   1507  CA  THR A 194       5.002  24.168  62.173  1.00 78.69           C  
ATOM   1508  C   THR A 194       6.103  23.530  62.979  1.00 78.69           C  
ATOM   1509  O   THR A 194       7.275  23.869  62.807  1.00 78.69           O  
ATOM   1510  CB  THR A 194       4.517  25.355  62.949  1.00 78.69           C  
ATOM   1511  CG2 THR A 194       3.513  26.130  62.081  1.00 78.69           C  
ATOM   1512  OG1 THR A 194       3.911  24.938  64.164  1.00 78.69           O  
ATOM   1513  N   GLY A 195       5.742  22.612  63.902  1.00 47.80           N  
ATOM   1514  CA  GLY A 195       6.667  22.004  64.826  1.00 47.80           C  
ATOM   1515  C   GLY A 195       6.558  22.745  66.133  1.00 47.80           C  
ATOM   1516  O   GLY A 195       7.101  22.330  67.156  1.00 47.80           O  
ATOM   1517  N   PHE A 196       5.922  23.927  66.084  1.00110.87           N  
ATOM   1518  CA  PHE A 196       5.603  24.771  67.202  1.00110.87           C  
ATOM   1519  C   PHE A 196       4.350  24.370  67.915  1.00110.87           C  
ATOM   1520  O   PHE A 196       4.123  24.802  69.043  1.00110.87           O  
ATOM   1521  CB  PHE A 196       5.515  26.258  66.846  1.00110.87           C  
ATOM   1522  CG  PHE A 196       6.929  26.703  66.882  1.00110.87           C  
ATOM   1523  CD1 PHE A 196       7.788  26.409  65.849  1.00110.87           C  
ATOM   1524  CD2 PHE A 196       7.395  27.402  67.970  1.00110.87           C  
ATOM   1525  CE1 PHE A 196       9.097  26.825  65.897  1.00110.87           C  
ATOM   1526  CE2 PHE A 196       8.703  27.820  68.021  1.00110.87           C  
ATOM   1527  CZ  PHE A 196       9.558  27.527  66.987  1.00110.87           C  
ATOM   1528  N   GLY A 197       3.454  23.616  67.253  1.00 43.05           N  
ATOM   1529  CA  GLY A 197       2.169  23.345  67.835  1.00 43.05           C  
ATOM   1530  C   GLY A 197       2.180  22.151  68.742  1.00 43.05           C  
ATOM   1531  O   GLY A 197       3.214  21.712  69.245  1.00 43.05           O  
ATOM   1532  N   THR A 198       0.955  21.658  69.020  1.00 52.13           N  
ATOM   1533  CA  THR A 198       0.674  20.540  69.871  1.00 52.13           C  
ATOM   1534  C   THR A 198       1.095  19.246  69.234  1.00 52.13           C  
ATOM   1535  O   THR A 198       1.492  18.323  69.944  1.00 52.13           O  
ATOM   1536  CB  THR A 198      -0.784  20.446  70.234  1.00 52.13           C  
ATOM   1537  CG2 THR A 198      -1.186  21.718  71.001  1.00 52.13           C  
ATOM   1538  OG1 THR A 198      -1.581  20.305  69.067  1.00 52.13           O  
ATOM   1539  N   GLY A 199       0.999  19.118  67.892  1.00 24.76           N  
ATOM   1540  CA  GLY A 199       1.348  17.856  67.289  1.00 24.76           C  
ATOM   1541  C   GLY A 199       1.961  18.070  65.934  1.00 24.76           C  
ATOM   1542  O   GLY A 199       1.923  19.171  65.384  1.00 24.76           O  
ATOM   1543  N   GLY A 200       2.564  16.995  65.374  1.00 34.18           N  
ATOM   1544  CA  GLY A 200       3.225  17.058  64.097  1.00 34.18           C  
ATOM   1545  C   GLY A 200       2.510  16.224  63.071  1.00 34.18           C  
ATOM   1546  O   GLY A 200       1.305  15.990  63.143  1.00 34.18           O  
ATOM   1547  N   ALA A 201       3.288  15.734  62.080  1.00 42.95           N  
ATOM   1548  CA  ALA A 201       2.763  14.992  60.970  1.00 42.95           C  
ATOM   1549  C   ALA A 201       2.319  13.628  61.395  1.00 42.95           C  
ATOM   1550  O   ALA A 201       2.918  12.992  62.262  1.00 42.95           O  
ATOM   1551  CB  ALA A 201       3.770  14.815  59.818  1.00 42.95           C  
ATOM   1552  N   THR A 202       1.217  13.157  60.774  1.00 48.12           N  
ATOM   1553  CA  THR A 202       0.699  11.840  60.999  1.00 48.12           C  
ATOM   1554  C   THR A 202       0.452  11.265  59.641  1.00 48.12           C  
ATOM   1555  O   THR A 202       0.188  11.992  58.684  1.00 48.12           O  
ATOM   1556  CB  THR A 202      -0.619  11.814  61.718  1.00 48.12           C  
ATOM   1557  CG2 THR A 202      -0.468  12.559  63.055  1.00 48.12           C  
ATOM   1558  OG1 THR A 202      -1.624  12.427  60.924  1.00 48.12           O  
ATOM   1559  N   ALA A 203       0.525   9.928  59.524  1.00 39.77           N  
ATOM   1560  CA  ALA A 203       0.334   9.301  58.249  1.00 39.77           C  
ATOM   1561  C   ALA A 203      -1.055   9.594  57.770  1.00 39.77           C  
ATOM   1562  O   ALA A 203      -1.280   9.842  56.585  1.00 39.77           O  
ATOM   1563  CB  ALA A 203       0.504   7.773  58.307  1.00 39.77           C  
ATOM   1564  N   GLU A 204      -2.030   9.578  58.696  1.00 88.95           N  
ATOM   1565  CA  GLU A 204      -3.406   9.773  58.335  1.00 88.95           C  
ATOM   1566  C   GLU A 204      -3.608  11.137  57.747  1.00 88.95           C  
ATOM   1567  O   GLU A 204      -4.302  11.287  56.742  1.00 88.95           O  
ATOM   1568  CB  GLU A 204      -4.366   9.629  59.532  1.00 88.95           C  
ATOM   1569  CG  GLU A 204      -4.602   8.179  59.972  1.00 88.95           C  
ATOM   1570  CD  GLU A 204      -3.352   7.641  60.661  1.00 88.95           C  
ATOM   1571  OE1 GLU A 204      -2.464   8.459  61.026  1.00 88.95           O  
ATOM   1572  OE2 GLU A 204      -3.273   6.396  60.837  1.00 88.95           O1-
ATOM   1573  N   ASP A 205      -3.014  12.175  58.357  1.00 53.99           N  
ATOM   1574  CA  ASP A 205      -3.220  13.520  57.900  1.00 53.99           C  
ATOM   1575  C   ASP A 205      -2.616  13.694  56.536  1.00 53.99           C  
ATOM   1576  O   ASP A 205      -3.223  14.310  55.660  1.00 53.99           O  
ATOM   1577  CB  ASP A 205      -2.571  14.556  58.830  1.00 53.99           C  
ATOM   1578  CG  ASP A 205      -3.326  14.553  60.152  1.00 53.99           C  
ATOM   1579  OD1 ASP A 205      -4.465  14.014  60.186  1.00 53.99           O  
ATOM   1580  OD2 ASP A 205      -2.771  15.090  61.149  1.00 53.99           O1-
ATOM   1581  N   VAL A 206      -1.399  13.152  56.318  1.00 58.61           N  
ATOM   1582  CA  VAL A 206      -0.711  13.316  55.064  1.00 58.61           C  
ATOM   1583  C   VAL A 206      -1.475  12.648  53.959  1.00 58.61           C  
ATOM   1584  O   VAL A 206      -1.589  13.193  52.862  1.00 58.61           O  
ATOM   1585  CB  VAL A 206       0.679  12.753  55.063  1.00 58.61           C  
ATOM   1586  CG1 VAL A 206       1.224  12.841  53.628  1.00 58.61           C  
ATOM   1587  CG2 VAL A 206       1.526  13.525  56.092  1.00 58.61           C  
ATOM   1588  N   HIS A 207      -2.047  11.461  54.239  1.00130.17           N  
ATOM   1589  CA  HIS A 207      -2.732  10.661  53.258  1.00130.17           C  
ATOM   1590  C   HIS A 207      -3.905  11.406  52.729  1.00130.17           C  
ATOM   1591  O   HIS A 207      -4.336  11.218  51.593  1.00130.17           O  
ATOM   1592  CB  HIS A 207      -3.216   9.303  53.790  1.00130.17           C  
ATOM   1593  CG  HIS A 207      -3.845   8.483  52.706  1.00130.17           C  
ATOM   1594  CD2 HIS A 207      -4.944   7.682  52.718  1.00130.17           C  
ATOM   1595  ND1 HIS A 207      -3.349   8.414  51.426  1.00130.17           N  
ATOM   1596  CE1 HIS A 207      -4.166   7.584  50.731  1.00130.17           C  
ATOM   1597  NE2 HIS A 207      -5.149   7.114  51.473  1.00130.17           N  
ATOM   1598  N   LEU A 208      -4.421  12.340  53.526  1.00182.23           N  
ATOM   1599  CA  LEU A 208      -5.558  13.133  53.168  1.00182.23           C  
ATOM   1600  C   LEU A 208      -5.245  13.864  51.845  1.00182.23           C  
ATOM   1601  O   LEU A 208      -6.174  14.464  51.309  1.00182.23           O  
ATOM   1602  CB  LEU A 208      -5.932  14.175  54.238  1.00182.23           C  
ATOM   1603  CG  LEU A 208      -7.319  14.813  54.028  1.00182.23           C  
ATOM   1604  CD1 LEU A 208      -8.405  13.743  54.201  1.00182.23           C  
ATOM   1605  CD2 LEU A 208      -7.561  16.022  54.950  1.00182.23           C  
ATOM   1606  N   MET A 209      -3.975  13.804  51.283  1.00325.06           N  
ATOM   1607  CA  MET A 209      -3.422  14.361  50.046  1.00325.06           C  
ATOM   1608  C   MET A 209      -4.348  13.938  48.955  1.00325.06           C  
ATOM   1609  O   MET A 209      -4.353  14.498  47.861  1.00325.06           O  
ATOM   1610  CB  MET A 209      -2.012  13.856  49.691  1.00325.06           C  
ATOM   1611  CG  MET A 209      -1.611  14.181  48.248  1.00325.06           C  
ATOM   1612  SD  MET A 209      -1.518  15.952  47.864  1.00325.06           S  
ATOM   1613  CE  MET A 209      -0.510  15.735  46.369  1.00325.06           C  
ATOM   1614  N   LYS A 210      -5.142  12.899  49.221  1.00159.06           N  
ATOM   1615  CA  LYS A 210      -6.124  12.495  48.271  1.00159.06           C  
ATOM   1616  C   LYS A 210      -6.982  13.694  47.933  1.00159.06           C  
ATOM   1617  O   LYS A 210      -7.525  13.790  46.834  1.00159.06           O  
ATOM   1618  CB  LYS A 210      -7.016  11.338  48.783  1.00159.06           C  
ATOM   1619  CG  LYS A 210      -8.195  11.717  49.688  1.00159.06           C  
ATOM   1620  CD  LYS A 210      -9.386  12.313  48.930  1.00159.06           C  
ATOM   1621  CE  LYS A 210     -10.646  12.500  49.779  1.00159.06           C  
ATOM   1622  NZ  LYS A 210     -11.726  13.090  48.955  1.00159.06           N1+
ATOM   1623  N   TRP A 211      -7.171  14.628  48.884  1.00 89.51           N  
ATOM   1624  CA  TRP A 211      -7.950  15.813  48.631  1.00 89.51           C  
ATOM   1625  C   TRP A 211      -7.319  16.712  47.593  1.00 89.51           C  
ATOM   1626  O   TRP A 211      -7.981  17.092  46.627  1.00 89.51           O  
ATOM   1627  CB  TRP A 211      -8.173  16.601  49.927  1.00 89.51           C  
ATOM   1628  CG  TRP A 211      -9.117  15.854  50.828  1.00 89.51           C  
ATOM   1629  CD1 TRP A 211      -8.975  14.633  51.416  1.00 89.51           C  
ATOM   1630  CD2 TRP A 211     -10.407  16.340  51.214  1.00 89.51           C  
ATOM   1631  CE2 TRP A 211     -10.998  15.360  52.002  1.00 89.51           C  
ATOM   1632  CE3 TRP A 211     -11.049  17.503  50.927  1.00 89.51           C  
ATOM   1633  NE1 TRP A 211     -10.118  14.313  52.105  1.00 89.51           N  
ATOM   1634  CZ2 TRP A 211     -12.243  15.529  52.519  1.00 89.51           C  
ATOM   1635  CZ3 TRP A 211     -12.301  17.665  51.465  1.00 89.51           C  
ATOM   1636  CH2 TRP A 211     -12.895  16.702  52.242  1.00 89.51           C  
ATOM   1637  N   ILE A 212      -6.029  17.088  47.742  1.00182.05           N  
ATOM   1638  CA  ILE A 212      -5.470  18.032  46.801  1.00182.05           C  
ATOM   1639  C   ILE A 212      -5.372  17.406  45.458  1.00182.05           C  
ATOM   1640  O   ILE A 212      -5.818  17.958  44.455  1.00182.05           O  
ATOM   1641  CB  ILE A 212      -4.086  18.483  47.167  1.00182.05           C  
ATOM   1642  CG1 ILE A 212      -4.094  19.318  48.459  1.00182.05           C  
ATOM   1643  CG2 ILE A 212      -3.518  19.231  45.950  1.00182.05           C  
ATOM   1644  CD1 ILE A 212      -4.478  18.530  49.710  1.00182.05           C  
ATOM   1645  N   VAL A 213      -4.731  16.237  45.439  1.00161.82           N  
ATOM   1646  CA  VAL A 213      -4.586  15.357  44.331  1.00161.82           C  
ATOM   1647  C   VAL A 213      -4.008  14.201  45.026  1.00161.82           C  
ATOM   1648  O   VAL A 213      -2.997  14.365  45.713  1.00161.82           O  
ATOM   1649  CB  VAL A 213      -3.576  15.752  43.300  1.00161.82           C  
ATOM   1650  CG1 VAL A 213      -3.453  14.580  42.318  1.00161.82           C  
ATOM   1651  CG2 VAL A 213      -4.012  17.048  42.610  1.00161.82           C  
ATOM   1652  N   GLY A 214      -4.618  13.022  44.829  1.00 90.28           N  
ATOM   1653  CA  GLY A 214      -4.222  11.842  45.521  1.00 90.28           C  
ATOM   1654  C   GLY A 214      -2.810  11.595  45.161  1.00 90.28           C  
ATOM   1655  O   GLY A 214      -2.046  11.047  45.949  1.00 90.28           O  
ATOM   1656  N   ASP A 215      -2.423  11.966  43.935  1.00151.37           N  
ATOM   1657  CA  ASP A 215      -1.095  11.649  43.533  1.00151.37           C  
ATOM   1658  C   ASP A 215      -0.220  12.862  43.513  1.00151.37           C  
ATOM   1659  O   ASP A 215       0.438  13.218  44.489  1.00151.37           O  
ATOM   1660  CB  ASP A 215      -1.062  11.058  42.110  1.00151.37           C  
ATOM   1661  CG  ASP A 215       0.370  10.716  41.718  1.00151.37           C  
ATOM   1662  OD1 ASP A 215       1.255  10.733  42.616  1.00151.37           O  
ATOM   1663  OD2 ASP A 215       0.597  10.428  40.513  1.00151.37           O1-
ATOM   1664  N   GLU A 216      -0.247  13.519  42.347  1.00135.46           N  
ATOM   1665  CA  GLU A 216       0.692  14.473  41.838  1.00135.46           C  
ATOM   1666  C   GLU A 216       0.941  15.773  42.537  1.00135.46           C  
ATOM   1667  O   GLU A 216       2.107  16.130  42.702  1.00135.46           O  
ATOM   1668  CB  GLU A 216       0.330  14.869  40.395  1.00135.46           C  
ATOM   1669  CG  GLU A 216       0.402  13.727  39.378  1.00135.46           C  
ATOM   1670  CD  GLU A 216       1.699  13.847  38.589  1.00135.46           C  
ATOM   1671  OE1 GLU A 216       2.636  14.534  39.073  1.00135.46           O  
ATOM   1672  OE2 GLU A 216       1.762  13.253  37.479  1.00135.46           O1-
ATOM   1673  N   MET A 217      -0.087  16.526  42.962  1.00166.10           N  
ATOM   1674  CA  MET A 217       0.244  17.913  43.169  1.00166.10           C  
ATOM   1675  C   MET A 217       1.301  18.340  44.222  1.00166.10           C  
ATOM   1676  O   MET A 217       2.319  18.864  43.772  1.00166.10           O  
ATOM   1677  CB  MET A 217      -0.994  18.806  43.356  1.00166.10           C  
ATOM   1678  CG  MET A 217      -1.790  18.946  42.055  1.00166.10           C  
ATOM   1679  SD  MET A 217      -3.275  19.985  42.160  1.00166.10           S  
ATOM   1680  CE  MET A 217      -2.345  21.530  42.335  1.00166.10           C  
ATOM   1681  N   GLY A 218       1.159  18.164  45.589  1.00102.19           N  
ATOM   1682  CA  GLY A 218       2.209  18.561  46.539  1.00102.19           C  
ATOM   1683  C   GLY A 218       1.765  18.623  48.002  1.00102.19           C  
ATOM   1684  O   GLY A 218       0.857  19.371  48.370  1.00102.19           O  
ATOM   1685  N   VAL A 219       2.459  17.863  48.895  1.00103.90           N  
ATOM   1686  CA  VAL A 219       2.237  17.888  50.328  1.00103.90           C  
ATOM   1687  C   VAL A 219       3.558  17.738  51.044  1.00103.90           C  
ATOM   1688  O   VAL A 219       4.470  17.028  50.624  1.00103.90           O  
ATOM   1689  CB  VAL A 219       1.261  16.879  50.857  1.00103.90           C  
ATOM   1690  CG1 VAL A 219       1.311  16.919  52.392  1.00103.90           C  
ATOM   1691  CG2 VAL A 219      -0.131  17.225  50.303  1.00103.90           C  
ATOM   1692  N   LYS A 220       3.704  18.432  52.183  1.00 84.64           N  
ATOM   1693  CA  LYS A 220       4.946  18.395  52.903  1.00 84.64           C  
ATOM   1694  C   LYS A 220       4.645  17.916  54.290  1.00 84.64           C  
ATOM   1695  O   LYS A 220       3.822  18.504  54.987  1.00 84.64           O  
ATOM   1696  CB  LYS A 220       5.570  19.798  53.012  1.00 84.64           C  
ATOM   1697  CG  LYS A 220       6.895  19.877  53.771  1.00 84.64           C  
ATOM   1698  CD  LYS A 220       7.554  21.254  53.649  1.00 84.64           C  
ATOM   1699  CE  LYS A 220       8.727  21.478  54.603  1.00 84.64           C  
ATOM   1700  NZ  LYS A 220       9.098  22.912  54.607  1.00 84.64           N1+
ATOM   1701  N   ALA A 221       5.313  16.832  54.736  1.00 49.83           N  
ATOM   1702  CA  ALA A 221       5.065  16.346  56.065  1.00 49.83           C  
ATOM   1703  C   ALA A 221       6.142  16.893  56.944  1.00 49.83           C  
ATOM   1704  O   ALA A 221       7.321  16.847  56.596  1.00 49.83           O  
ATOM   1705  CB  ALA A 221       5.117  14.812  56.185  1.00 49.83           C  
ATOM   1706  N   SER A 222       5.756  17.449  58.110  1.00 96.78           N  
ATOM   1707  CA  SER A 222       6.743  18.012  58.986  1.00 96.78           C  
ATOM   1708  C   SER A 222       6.249  17.928  60.391  1.00 96.78           C  
ATOM   1709  O   SER A 222       5.054  17.779  60.645  1.00 96.78           O  
ATOM   1710  CB  SER A 222       6.998  19.510  58.755  1.00 96.78           C  
ATOM   1711  OG  SER A 222       7.501  19.736  57.450  1.00 96.78           O  
ATOM   1712  N   GLY A 223       7.196  18.021  61.345  1.00 36.32           N  
ATOM   1713  CA  GLY A 223       6.887  18.039  62.744  1.00 36.32           C  
ATOM   1714  C   GLY A 223       7.018  16.643  63.265  1.00 36.32           C  
ATOM   1715  O   GLY A 223       6.231  15.766  62.914  1.00 36.32           O  
ATOM   1716  N   GLY A 224       8.022  16.413  64.138  1.00 37.99           N  
ATOM   1717  CA  GLY A 224       8.200  15.149  64.792  1.00 37.99           C  
ATOM   1718  C   GLY A 224       8.870  14.144  63.900  1.00 37.99           C  
ATOM   1719  O   GLY A 224       8.886  12.960  64.229  1.00 37.99           O  
ATOM   1720  N   ILE A 225       9.468  14.559  62.766  1.00 70.45           N  
ATOM   1721  CA  ILE A 225      10.046  13.546  61.924  1.00 70.45           C  
ATOM   1722  C   ILE A 225      11.501  13.418  62.273  1.00 70.45           C  
ATOM   1723  O   ILE A 225      12.355  14.136  61.756  1.00 70.45           O  
ATOM   1724  CB  ILE A 225       9.927  13.873  60.466  1.00 70.45           C  
ATOM   1725  CG1 ILE A 225       8.444  14.003  60.078  1.00 70.45           C  
ATOM   1726  CG2 ILE A 225      10.674  12.791  59.673  1.00 70.45           C  
ATOM   1727  CD1 ILE A 225       8.227  14.567  58.675  1.00 70.45           C  
ATOM   1728  N   ARG A 226      11.774  12.541  63.260  1.00194.48           N  
ATOM   1729  CA  ARG A 226      13.068  12.241  63.815  1.00194.48           C  
ATOM   1730  C   ARG A 226      13.910  11.237  63.066  1.00194.48           C  
ATOM   1731  O   ARG A 226      15.130  11.387  62.991  1.00194.48           O  
ATOM   1732  CB  ARG A 226      12.940  11.762  65.267  1.00194.48           C  
ATOM   1733  CG  ARG A 226      12.223  12.788  66.148  1.00194.48           C  
ATOM   1734  CD  ARG A 226      13.155  13.845  66.742  1.00194.48           C  
ATOM   1735  NE  ARG A 226      13.673  14.670  65.616  1.00194.48           N  
ATOM   1736  CZ  ARG A 226      12.998  15.785  65.209  1.00194.48           C  
ATOM   1737  NH1 ARG A 226      11.832  16.144  65.821  1.00194.48           N1+
ATOM   1738  NH2 ARG A 226      13.497  16.550  64.196  1.00194.48           N  
ATOM   1739  N   THR A 227      13.294  10.182  62.493  1.00131.93           N  
ATOM   1740  CA  THR A 227      14.068   9.056  62.038  1.00131.93           C  
ATOM   1741  C   THR A 227      13.766   8.716  60.611  1.00131.93           C  
ATOM   1742  O   THR A 227      12.866   9.268  59.983  1.00131.93           O  
ATOM   1743  CB  THR A 227      13.750   7.843  62.873  1.00131.93           C  
ATOM   1744  CG2 THR A 227      12.253   7.539  62.725  1.00131.93           C  
ATOM   1745  OG1 THR A 227      14.521   6.715  62.495  1.00131.93           O  
ATOM   1746  N   PHE A 228      14.564   7.770  60.074  1.00 61.78           N  
ATOM   1747  CA  PHE A 228      14.472   7.263  58.739  1.00 61.78           C  
ATOM   1748  C   PHE A 228      13.130   6.614  58.604  1.00 61.78           C  
ATOM   1749  O   PHE A 228      12.444   6.789  57.599  1.00 61.78           O  
ATOM   1750  CB  PHE A 228      15.545   6.196  58.486  1.00 61.78           C  
ATOM   1751  CG  PHE A 228      15.639   5.938  57.028  1.00 61.78           C  
ATOM   1752  CD1 PHE A 228      16.461   6.721  56.252  1.00 61.78           C  
ATOM   1753  CD2 PHE A 228      14.920   4.923  56.444  1.00 61.78           C  
ATOM   1754  CE1 PHE A 228      16.562   6.496  54.902  1.00 61.78           C  
ATOM   1755  CE2 PHE A 228      15.019   4.694  55.093  1.00 61.78           C  
ATOM   1756  CZ  PHE A 228      15.843   5.478  54.324  1.00 61.78           C  
ATOM   1757  N   GLU A 229      12.712   5.850  59.632  1.00104.07           N  
ATOM   1758  CA  GLU A 229      11.438   5.183  59.592  1.00104.07           C  
ATOM   1759  C   GLU A 229      10.326   6.178  59.477  1.00104.07           C  
ATOM   1760  O   GLU A 229       9.368   5.944  58.745  1.00104.07           O  
ATOM   1761  CB  GLU A 229      11.131   4.347  60.845  1.00104.07           C  
ATOM   1762  CG  GLU A 229      11.733   2.942  60.826  1.00104.07           C  
ATOM   1763  CD  GLU A 229      13.221   3.009  61.127  1.00104.07           C  
ATOM   1764  OE1 GLU A 229      13.738   4.124  61.401  1.00104.07           O  
ATOM   1765  OE2 GLU A 229      13.861   1.926  61.091  1.00104.07           O1-
ATOM   1766  N   ASP A 230      10.394   7.305  60.207  1.00 58.44           N  
ATOM   1767  CA  ASP A 230       9.322   8.261  60.163  1.00 58.44           C  
ATOM   1768  C   ASP A 230       9.237   8.853  58.786  1.00 58.44           C  
ATOM   1769  O   ASP A 230       8.145   9.075  58.262  1.00 58.44           O  
ATOM   1770  CB  ASP A 230       9.511   9.394  61.183  1.00 58.44           C  
ATOM   1771  CG  ASP A 230       9.367   8.772  62.566  1.00 58.44           C  
ATOM   1772  OD1 ASP A 230       9.446   7.518  62.659  1.00 58.44           O  
ATOM   1773  OD2 ASP A 230       9.171   9.535  63.548  1.00 58.44           O1-
ATOM   1774  N   ALA A 231      10.399   9.128  58.163  1.00 48.92           N  
ATOM   1775  CA  ALA A 231      10.447   9.732  56.857  1.00 48.92           C  
ATOM   1776  C   ALA A 231       9.845   8.819  55.828  1.00 48.92           C  
ATOM   1777  O   ALA A 231       9.081   9.268  54.974  1.00 48.92           O  
ATOM   1778  CB  ALA A 231      11.881  10.035  56.390  1.00 48.92           C  
ATOM   1779  N   VAL A 232      10.154   7.509  55.921  1.00 72.64           N  
ATOM   1780  CA  VAL A 232       9.755   6.477  54.994  1.00 72.64           C  
ATOM   1781  C   VAL A 232       8.274   6.408  54.979  1.00 72.64           C  
ATOM   1782  O   VAL A 232       7.648   6.022  53.993  1.00 72.64           O  
ATOM   1783  CB  VAL A 232      10.261   5.125  55.401  1.00 72.64           C  
ATOM   1784  CG1 VAL A 232       9.661   4.054  54.473  1.00 72.64           C  
ATOM   1785  CG2 VAL A 232      11.797   5.177  55.389  1.00 72.64           C  
ATOM   1786  N   LYS A 233       7.678   6.835  56.086  1.00211.92           N  
ATOM   1787  CA  LYS A 233       6.268   6.781  56.252  1.00211.92           C  
ATOM   1788  C   LYS A 233       5.595   7.462  55.088  1.00211.92           C  
ATOM   1789  O   LYS A 233       4.392   7.255  55.015  1.00211.92           O  
ATOM   1790  CB  LYS A 233       5.771   7.448  57.544  1.00211.92           C  
ATOM   1791  CG  LYS A 233       6.058   6.636  58.811  1.00211.92           C  
ATOM   1792  CD  LYS A 233       5.301   5.305  58.902  1.00211.92           C  
ATOM   1793  CE  LYS A 233       4.051   5.367  59.788  1.00211.92           C  
ATOM   1794  NZ  LYS A 233       3.443   4.023  59.924  1.00211.92           N1+
ATOM   1795  N   MET A 234       6.298   8.297  54.237  1.00320.38           N  
ATOM   1796  CA  MET A 234       5.784   9.026  53.074  1.00320.38           C  
ATOM   1797  C   MET A 234       4.653   8.244  52.366  1.00320.38           C  
ATOM   1798  O   MET A 234       4.882   7.662  51.309  1.00320.38           O  
ATOM   1799  CB  MET A 234       6.893   9.443  52.088  1.00320.38           C  
ATOM   1800  CG  MET A 234       7.733   8.300  51.519  1.00320.38           C  
ATOM   1801  SD  MET A 234       9.286   8.862  50.756  1.00320.38           S  
ATOM   1802  CE  MET A 234       8.498   9.814  49.426  1.00320.38           C  
ATOM   1803  N   ILE A 235       3.388   8.302  52.921  1.00223.69           N  
ATOM   1804  CA  ILE A 235       2.124   7.693  52.552  1.00223.69           C  
ATOM   1805  C   ILE A 235       1.352   8.739  51.878  1.00223.69           C  
ATOM   1806  O   ILE A 235       0.206   9.036  52.211  1.00223.69           O  
ATOM   1807  CB  ILE A 235       1.338   7.220  53.750  1.00223.69           C  
ATOM   1808  CG1 ILE A 235       0.049   6.509  53.310  1.00223.69           C  
ATOM   1809  CG2 ILE A 235       1.135   8.409  54.707  1.00223.69           C  
ATOM   1810  CD1 ILE A 235      -0.616   5.717  54.435  1.00223.69           C  
ATOM   1811  N   MET A 236       2.032   9.346  50.907  1.00337.32           N  
ATOM   1812  CA  MET A 236       1.450  10.244  49.991  1.00337.32           C  
ATOM   1813  C   MET A 236       2.517  10.610  49.048  1.00337.32           C  
ATOM   1814  O   MET A 236       3.649  10.921  49.423  1.00337.32           O  
ATOM   1815  CB  MET A 236       0.791  11.522  50.551  1.00337.32           C  
ATOM   1816  CG  MET A 236      -0.634  11.353  51.074  1.00337.32           C  
ATOM   1817  SD  MET A 236      -1.733  10.467  49.935  1.00337.32           S  
ATOM   1818  CE  MET A 236      -1.054  11.301  48.479  1.00337.32           C  
ATOM   1819  N   TYR A 237       2.141  10.564  47.761  1.00133.86           N  
ATOM   1820  CA  TYR A 237       2.954  11.099  46.725  1.00133.86           C  
ATOM   1821  C   TYR A 237       2.888  12.528  47.121  1.00133.86           C  
ATOM   1822  O   TYR A 237       3.835  13.302  46.979  1.00133.86           O  
ATOM   1823  CB  TYR A 237       2.313  10.937  45.341  1.00133.86           C  
ATOM   1824  CG  TYR A 237       3.325  11.326  44.322  1.00133.86           C  
ATOM   1825  CD1 TYR A 237       4.274  10.416  43.912  1.00133.86           C  
ATOM   1826  CD2 TYR A 237       3.331  12.590  43.779  1.00133.86           C  
ATOM   1827  CE1 TYR A 237       5.216  10.750  42.969  1.00133.86           C  
ATOM   1828  CE2 TYR A 237       4.272  12.928  42.835  1.00133.86           C  
ATOM   1829  CZ  TYR A 237       5.213  12.012  42.427  1.00133.86           C  
ATOM   1830  OH  TYR A 237       6.171  12.372  41.456  1.00133.86           O  
ATOM   1831  N   GLY A 238       1.705  12.872  47.668  1.00100.25           N  
ATOM   1832  CA  GLY A 238       1.467  14.134  48.262  1.00100.25           C  
ATOM   1833  C   GLY A 238       2.540  14.294  49.294  1.00100.25           C  
ATOM   1834  O   GLY A 238       3.037  15.395  49.409  1.00100.25           O  
ATOM   1835  N   ALA A 239       2.928  13.257  50.082  1.00147.05           N  
ATOM   1836  CA  ALA A 239       4.060  13.377  50.975  1.00147.05           C  
ATOM   1837  C   ALA A 239       5.257  13.312  50.087  1.00147.05           C  
ATOM   1838  O   ALA A 239       5.975  12.314  50.030  1.00147.05           O  
ATOM   1839  CB  ALA A 239       4.162  12.229  51.991  1.00147.05           C  
ATOM   1840  N   ASP A 240       5.414  14.398  49.313  1.00121.73           N  
ATOM   1841  CA  ASP A 240       6.436  14.698  48.369  1.00121.73           C  
ATOM   1842  C   ASP A 240       7.644  15.231  49.074  1.00121.73           C  
ATOM   1843  O   ASP A 240       8.770  14.999  48.644  1.00121.73           O  
ATOM   1844  CB  ASP A 240       5.974  15.755  47.353  1.00121.73           C  
ATOM   1845  CG  ASP A 240       6.818  15.607  46.097  1.00121.73           C  
ATOM   1846  OD1 ASP A 240       7.588  14.613  46.024  1.00121.73           O  
ATOM   1847  OD2 ASP A 240       6.693  16.469  45.187  1.00121.73           O1-
ATOM   1848  N   ARG A 241       7.440  15.991  50.173  0.50143.69           N  
ATOM   1849  CA  ARG A 241       8.542  16.634  50.838  0.50143.69           C  
ATOM   1850  C   ARG A 241       8.464  16.310  52.298  0.50143.69           C  
ATOM   1851  O   ARG A 241       7.402  15.960  52.813  0.50143.69           O  
ATOM   1852  CB  ARG A 241       8.483  18.172  50.755  0.50143.69           C  
ATOM   1853  CG  ARG A 241       8.408  18.742  49.335  0.50143.69           C  
ATOM   1854  CD  ARG A 241       9.760  19.158  48.753  0.50143.69           C  
ATOM   1855  NE  ARG A 241       9.518  19.692  47.382  0.50143.69           N  
ATOM   1856  CZ  ARG A 241       9.281  21.024  47.195  0.50143.69           C  
ATOM   1857  NH1 ARG A 241       9.335  21.876  48.261  0.50143.69           N1+
ATOM   1858  NH2 ARG A 241       8.995  21.499  45.947  0.50143.69           N  
ATOM   1859  N   ILE A 242       9.622  16.392  52.991  1.00 59.13           N  
ATOM   1860  CA  ILE A 242       9.682  16.173  54.410  1.00 59.13           C  
ATOM   1861  C   ILE A 242      10.394  17.330  55.042  1.00 59.13           C  
ATOM   1862  O   ILE A 242      11.497  17.685  54.631  1.00 59.13           O  
ATOM   1863  CB  ILE A 242      10.437  14.935  54.787  1.00 59.13           C  
ATOM   1864  CG1 ILE A 242       9.701  13.711  54.230  1.00 59.13           C  
ATOM   1865  CG2 ILE A 242      10.613  14.908  56.315  1.00 59.13           C  
ATOM   1866  CD1 ILE A 242      10.513  12.426  54.322  1.00 59.13           C  
ATOM   1867  N   GLY A 243       9.777  17.945  56.077  1.00 40.88           N  
ATOM   1868  CA  GLY A 243      10.407  19.042  56.767  1.00 40.88           C  
ATOM   1869  C   GLY A 243      10.945  18.489  58.054  1.00 40.88           C  
ATOM   1870  O   GLY A 243      10.201  17.911  58.846  1.00 40.88           O  
ATOM   1871  N   THR A 244      12.271  18.633  58.286  1.00129.88           N  
ATOM   1872  CA  THR A 244      12.844  18.098  59.493  1.00129.88           C  
ATOM   1873  C   THR A 244      14.197  18.695  59.752  1.00129.88           C  
ATOM   1874  O   THR A 244      14.927  19.066  58.835  1.00129.88           O  
ATOM   1875  CB  THR A 244      13.065  16.615  59.429  1.00129.88           C  
ATOM   1876  CG2 THR A 244      14.025  16.302  58.267  1.00129.88           C  
ATOM   1877  OG1 THR A 244      13.614  16.151  60.654  1.00129.88           O  
ATOM   1878  N   SER A 245      14.540  18.842  61.048  1.00 67.95           N  
ATOM   1879  CA  SER A 245      15.841  19.274  61.473  1.00 67.95           C  
ATOM   1880  C   SER A 245      16.784  18.095  61.561  1.00 67.95           C  
ATOM   1881  O   SER A 245      17.996  18.276  61.657  1.00 67.95           O  
ATOM   1882  CB  SER A 245      15.809  19.947  62.856  1.00 67.95           C  
ATOM   1883  OG  SER A 245      15.343  19.031  63.836  1.00 67.95           O  
ATOM   1884  N   SER A 246      16.233  16.862  61.604  1.00 77.50           N  
ATOM   1885  CA  SER A 246      16.942  15.617  61.826  1.00 77.50           C  
ATOM   1886  C   SER A 246      17.514  14.981  60.586  1.00 77.50           C  
ATOM   1887  O   SER A 246      17.763  13.775  60.583  1.00 77.50           O  
ATOM   1888  CB  SER A 246      16.076  14.550  62.517  1.00 77.50           C  
ATOM   1889  OG  SER A 246      15.718  14.986  63.821  1.00 77.50           O  
ATOM   1890  N   GLY A 247      17.756  15.744  59.508  1.00 43.42           N  
ATOM   1891  CA  GLY A 247      18.161  15.140  58.266  1.00 43.42           C  
ATOM   1892  C   GLY A 247      19.390  14.292  58.435  1.00 43.42           C  
ATOM   1893  O   GLY A 247      19.482  13.226  57.829  1.00 43.42           O  
ATOM   1894  N   VAL A 248      20.378  14.731  59.237  1.00110.63           N  
ATOM   1895  CA  VAL A 248      21.601  13.980  59.337  1.00110.63           C  
ATOM   1896  C   VAL A 248      21.354  12.617  59.929  1.00110.63           C  
ATOM   1897  O   VAL A 248      21.806  11.609  59.386  1.00110.63           O  
ATOM   1898  CB  VAL A 248      22.668  14.712  60.122  1.00110.63           C  
ATOM   1899  CG1 VAL A 248      22.356  14.667  61.626  1.00110.63           C  
ATOM   1900  CG2 VAL A 248      24.043  14.150  59.743  1.00110.63           C  
ATOM   1901  N   LYS A 249      20.603  12.537  61.044  1.00112.07           N  
ATOM   1902  CA  LYS A 249      20.351  11.286  61.709  1.00112.07           C  
ATOM   1903  C   LYS A 249      19.499  10.422  60.833  1.00112.07           C  
ATOM   1904  O   LYS A 249      19.618   9.198  60.845  1.00112.07           O  
ATOM   1905  CB  LYS A 249      19.641  11.464  63.061  1.00112.07           C  
ATOM   1906  CG  LYS A 249      19.567  10.179  63.888  1.00112.07           C  
ATOM   1907  CD  LYS A 249      20.925   9.670  64.376  1.00112.07           C  
ATOM   1908  CE  LYS A 249      20.818   8.365  65.167  1.00112.07           C  
ATOM   1909  NZ  LYS A 249      22.167   7.874  65.526  1.00112.07           N1+
ATOM   1910  N   ILE A 250      18.591  11.041  60.057  1.00 35.46           N  
ATOM   1911  CA  ILE A 250      17.712  10.281  59.215  1.00 35.46           C  
ATOM   1912  C   ILE A 250      18.545   9.538  58.214  1.00 35.46           C  
ATOM   1913  O   ILE A 250      18.331   8.349  57.981  1.00 35.46           O  
ATOM   1914  CB  ILE A 250      16.745  11.153  58.463  1.00 35.46           C  
ATOM   1915  CG1 ILE A 250      15.846  11.913  59.460  1.00 35.46           C  
ATOM   1916  CG2 ILE A 250      15.976  10.271  57.462  1.00 35.46           C  
ATOM   1917  CD1 ILE A 250      15.051  13.070  58.854  1.00 35.46           C  
ATOM   1918  N   VAL A 251      19.532  10.221  57.602  1.00 35.51           N  
ATOM   1919  CA  VAL A 251      20.367   9.603  56.613  1.00 35.51           C  
ATOM   1920  C   VAL A 251      21.159   8.500  57.240  1.00 35.51           C  
ATOM   1921  O   VAL A 251      21.298   7.423  56.664  1.00 35.51           O  
ATOM   1922  CB  VAL A 251      21.345  10.562  56.000  1.00 35.51           C  
ATOM   1923  CG1 VAL A 251      22.287   9.782  55.066  1.00 35.51           C  
ATOM   1924  CG2 VAL A 251      20.547  11.672  55.298  1.00 35.51           C  
ATOM   1925  N   GLN A 252      21.699   8.736  58.448  1.00 48.38           N  
ATOM   1926  CA  GLN A 252      22.529   7.757  59.092  1.00 48.38           C  
ATOM   1927  C   GLN A 252      21.739   6.520  59.388  1.00 48.38           C  
ATOM   1928  O   GLN A 252      22.217   5.408  59.167  1.00 48.38           O  
ATOM   1929  CB  GLN A 252      23.093   8.265  60.425  1.00 48.38           C  
ATOM   1930  CG  GLN A 252      24.045   9.450  60.256  1.00 48.38           C  
ATOM   1931  CD  GLN A 252      24.490   9.903  61.638  1.00 48.38           C  
ATOM   1932  NE2 GLN A 252      24.646   8.934  62.579  1.00 48.38           N  
ATOM   1933  OE1 GLN A 252      24.690  11.092  61.877  1.00 48.38           O  
ATOM   1934  N   GLY A 253      20.503   6.677  59.893  1.00 17.34           N  
ATOM   1935  CA  GLY A 253      19.716   5.537  60.264  1.00 17.34           C  
ATOM   1936  C   GLY A 253      19.427   4.727  59.044  1.00 17.34           C  
ATOM   1937  O   GLY A 253      19.443   3.498  59.081  1.00 17.34           O  
ATOM   1938  N   GLY A 254      19.125   5.412  57.929  1.00 18.97           N  
ATOM   1939  CA  GLY A 254      18.796   4.715  56.724  1.00 18.97           C  
ATOM   1940  C   GLY A 254      19.976   3.908  56.287  1.00 18.97           C  
ATOM   1941  O   GLY A 254      19.828   2.750  55.900  1.00 18.97           O  
ATOM   1942  N   GLU A 255      21.186   4.496  56.340  1.00 39.19           N  
ATOM   1943  CA  GLU A 255      22.342   3.791  55.866  1.00 39.19           C  
ATOM   1944  C   GLU A 255      22.572   2.589  56.716  1.00 39.19           C  
ATOM   1945  O   GLU A 255      22.786   1.490  56.208  1.00 39.19           O  
ATOM   1946  CB  GLU A 255      23.628   4.635  55.933  1.00 39.19           C  
ATOM   1947  CG  GLU A 255      23.641   5.822  54.969  1.00 39.19           C  
ATOM   1948  CD  GLU A 255      24.873   6.662  55.274  1.00 39.19           C  
ATOM   1949  OE1 GLU A 255      25.438   6.490  56.388  1.00 39.19           O  
ATOM   1950  OE2 GLU A 255      25.261   7.489  54.405  1.00 39.19           O1-
ATOM   1951  N   GLU A 256      22.521   2.764  58.047  1.00120.60           N  
ATOM   1952  CA  GLU A 256      22.860   1.645  58.865  1.00120.60           C  
ATOM   1953  C   GLU A 256      21.885   0.524  58.671  1.00120.60           C  
ATOM   1954  O   GLU A 256      22.247  -0.541  58.175  1.00120.60           O  
ATOM   1955  CB  GLU A 256      22.847   1.997  60.362  1.00120.60           C  
ATOM   1956  CG  GLU A 256      23.279   0.843  61.267  1.00120.60           C  
ATOM   1957  CD  GLU A 256      24.790   0.905  61.427  1.00120.60           C  
ATOM   1958  OE1 GLU A 256      25.381   1.969  61.092  1.00120.60           O  
ATOM   1959  OE2 GLU A 256      25.375  -0.107  61.894  1.00120.60           O1-
ATOM   1960  N   ARG A 257      20.606   0.742  59.037  1.00205.95           N  
ATOM   1961  CA  ARG A 257      19.682  -0.356  58.968  1.00205.95           C  
ATOM   1962  C   ARG A 257      19.262  -0.714  57.572  1.00205.95           C  
ATOM   1963  O   ARG A 257      19.313  -1.877  57.176  1.00205.95           O  
ATOM   1964  CB  ARG A 257      18.424  -0.133  59.813  1.00205.95           C  
ATOM   1965  CG  ARG A 257      17.645   1.104  59.396  1.00205.95           C  
ATOM   1966  CD  ARG A 257      16.378   1.302  60.212  1.00205.95           C  
ATOM   1967  NE  ARG A 257      16.711   2.199  61.348  1.00205.95           N  
ATOM   1968  CZ  ARG A 257      16.785   3.535  61.099  1.00205.95           C  
ATOM   1969  NH1 ARG A 257      16.774   3.970  59.806  1.00205.95           N1+
ATOM   1970  NH2 ARG A 257      16.847   4.429  62.127  1.00205.95           N  
ATOM   1971  N   TYR A 258      18.811   0.283  56.794  1.00 93.41           N  
ATOM   1972  CA  TYR A 258      18.286   0.098  55.469  1.00 93.41           C  
ATOM   1973  C   TYR A 258      19.335  -0.169  54.446  1.00 93.41           C  
ATOM   1974  O   TYR A 258      19.072  -0.843  53.452  1.00 93.41           O  
ATOM   1975  CB  TYR A 258      17.372   1.248  55.010  1.00 93.41           C  
ATOM   1976  CG  TYR A 258      16.100   1.045  55.763  1.00 93.41           C  
ATOM   1977  CD1 TYR A 258      15.180   0.131  55.302  1.00 93.41           C  
ATOM   1978  CD2 TYR A 258      15.828   1.746  56.916  1.00 93.41           C  
ATOM   1979  CE1 TYR A 258      14.004  -0.083  55.977  1.00 93.41           C  
ATOM   1980  CE2 TYR A 258      14.652   1.536  57.598  1.00 93.41           C  
ATOM   1981  CZ  TYR A 258      13.742   0.619  57.128  1.00 93.41           C  
ATOM   1982  OH  TYR A 258      12.538   0.403  57.829  1.00 93.41           O  
ATOM   1983  N   GLY A 259      20.535   0.404  54.615  1.00 23.67           N  
ATOM   1984  CA  GLY A 259      21.556   0.173  53.644  1.00 23.67           C  
ATOM   1985  C   GLY A 259      22.096  -1.188  53.932  1.00 23.67           C  
ATOM   1986  O   GLY A 259      21.569  -1.908  54.779  1.00 23.67           O  
ATOM   1987  N   GLY A 260      23.158  -1.593  53.216  1.00  3.98           N  
ATOM   1988  CA  GLY A 260      23.710  -2.890  53.455  1.00  3.98           C  
ATOM   1989  C   GLY A 260      24.810  -2.740  54.495  1.00  3.98           C  
ATOM   1990  O   GLY A 260      24.795  -1.727  55.244  1.00  3.98           O  
ATOM   1991  OXT GLY A 260      25.686  -3.644  54.551  1.00  3.98           O1-
TER   
ATOM   1992  N   LYS B   5      36.566  55.313  61.079  1.00299.68           N  
ATOM   1993  CA  LYS B   5      35.276  55.173  61.687  1.00299.68           C  
ATOM   1994  C   LYS B   5      34.327  54.513  60.745  1.00299.68           C  
ATOM   1995  O   LYS B   5      34.369  54.721  59.536  1.00299.68           O  
ATOM   1996  CB  LYS B   5      34.660  56.505  62.161  1.00299.68           C  
ATOM   1997  CG  LYS B   5      34.571  57.610  61.101  1.00299.68           C  
ATOM   1998  CD  LYS B   5      33.571  57.357  59.970  1.00299.68           C  
ATOM   1999  CE  LYS B   5      34.215  57.281  58.583  1.00299.68           C  
ATOM   2000  NZ  LYS B   5      34.827  58.580  58.229  1.00299.68           N1+
ATOM   2001  N   ILE B   6      33.470  53.640  61.304  1.00 62.42           N  
ATOM   2002  CA  ILE B   6      32.432  53.002  60.553  1.00 62.42           C  
ATOM   2003  C   ILE B   6      31.208  53.125  61.399  1.00 62.42           C  
ATOM   2004  O   ILE B   6      31.296  53.117  62.624  1.00 62.42           O  
ATOM   2005  CB  ILE B   6      32.667  51.543  60.295  1.00 62.42           C  
ATOM   2006  CG1 ILE B   6      33.938  51.366  59.444  1.00 62.42           C  
ATOM   2007  CG2 ILE B   6      31.398  50.967  59.644  1.00 62.42           C  
ATOM   2008  CD1 ILE B   6      34.414  49.919  59.313  1.00 62.42           C  
ATOM   2009  N   HIS B   7      30.030  53.278  60.766  1.00 63.87           N  
ATOM   2010  CA  HIS B   7      28.823  53.459  61.519  1.00 63.87           C  
ATOM   2011  C   HIS B   7      28.549  52.237  62.341  1.00 63.87           C  
ATOM   2012  O   HIS B   7      28.352  52.315  63.553  1.00 63.87           O  
ATOM   2013  CB  HIS B   7      27.598  53.647  60.605  1.00 63.87           C  
ATOM   2014  CG  HIS B   7      27.682  54.867  59.733  1.00 63.87           C  
ATOM   2015  CD2 HIS B   7      26.886  55.970  59.687  1.00 63.87           C  
ATOM   2016  ND1 HIS B   7      28.638  55.053  58.757  1.00 63.87           N  
ATOM   2017  CE1 HIS B   7      28.374  56.250  58.176  1.00 63.87           C  
ATOM   2018  NE2 HIS B   7      27.320  56.843  58.705  1.00 63.87           N  
ATOM   2019  N   HIS B   8      28.550  51.062  61.688  1.00 41.14           N  
ATOM   2020  CA  HIS B   8      28.192  49.829  62.328  1.00 41.14           C  
ATOM   2021  C   HIS B   8      29.193  49.444  63.368  1.00 41.14           C  
ATOM   2022  O   HIS B   8      28.824  49.032  64.467  1.00 41.14           O  
ATOM   2023  CB  HIS B   8      28.078  48.669  61.329  1.00 41.14           C  
ATOM   2024  CG  HIS B   8      27.003  48.912  60.311  1.00 41.14           C  
ATOM   2025  CD2 HIS B   8      27.096  49.360  59.026  1.00 41.14           C  
ATOM   2026  ND1 HIS B   8      25.661  48.720  60.545  1.00 41.14           N  
ATOM   2027  CE1 HIS B   8      25.011  49.059  59.401  1.00 41.14           C  
ATOM   2028  NE2 HIS B   8      25.841  49.453  58.453  1.00 41.14           N  
ATOM   2029  N   HIS B   9      30.490  49.563  63.042  1.00 43.43           N  
ATOM   2030  CA  HIS B   9      31.530  49.155  63.943  1.00 43.43           C  
ATOM   2031  C   HIS B   9      31.512  50.009  65.167  1.00 43.43           C  
ATOM   2032  O   HIS B   9      31.689  49.511  66.278  1.00 43.43           O  
ATOM   2033  CB  HIS B   9      32.928  49.253  63.319  1.00 43.43           C  
ATOM   2034  CG  HIS B   9      33.208  48.143  62.352  1.00 43.43           C  
ATOM   2035  CD2 HIS B   9      32.880  48.007  61.041  1.00 43.43           C  
ATOM   2036  ND1 HIS B   9      33.897  46.998  62.687  1.00 43.43           N  
ATOM   2037  CE1 HIS B   9      33.953  46.234  61.569  1.00 43.43           C  
ATOM   2038  NE2 HIS B   9      33.350  46.805  60.542  1.00 43.43           N  
ATOM   2039  N   HIS B  10      31.306  51.323  64.996  1.00 61.90           N  
ATOM   2040  CA  HIS B  10      31.307  52.219  66.113  1.00 61.90           C  
ATOM   2041  C   HIS B  10      30.158  51.891  67.015  1.00 61.90           C  
ATOM   2042  O   HIS B  10      30.294  51.919  68.236  1.00 61.90           O  
ATOM   2043  CB  HIS B  10      31.194  53.691  65.678  1.00 61.90           C  
ATOM   2044  CG  HIS B  10      31.255  54.671  66.812  1.00 61.90           C  
ATOM   2045  CD2 HIS B  10      30.526  55.802  67.021  1.00 61.90           C  
ATOM   2046  ND1 HIS B  10      32.132  54.586  67.869  1.00 61.90           N  
ATOM   2047  CE1 HIS B  10      31.892  55.662  68.662  1.00 61.90           C  
ATOM   2048  NE2 HIS B  10      30.927  56.429  68.187  1.00 61.90           N  
ATOM   2049  N   HIS B  11      28.992  51.571  66.426  1.00 85.44           N  
ATOM   2050  CA  HIS B  11      27.815  51.304  67.199  1.00 85.44           C  
ATOM   2051  C   HIS B  11      28.008  50.022  67.967  1.00 85.44           C  
ATOM   2052  O   HIS B  11      27.574  49.898  69.112  1.00 85.44           O  
ATOM   2053  CB  HIS B  11      26.543  51.174  66.340  1.00 85.44           C  
ATOM   2054  CG  HIS B  11      25.312  51.550  67.112  1.00 85.44           C  
ATOM   2055  CD2 HIS B  11      24.642  50.890  68.096  1.00 85.44           C  
ATOM   2056  ND1 HIS B  11      24.657  52.751  66.953  1.00 85.44           N  
ATOM   2057  CE1 HIS B  11      23.632  52.760  67.841  1.00 85.44           C  
ATOM   2058  NE2 HIS B  11      23.584  51.652  68.557  1.00 85.44           N  
ATOM   2059  N   HIS B  12      28.746  49.064  67.366  1.00 81.88           N  
ATOM   2060  CA  HIS B  12      29.020  47.731  67.850  1.00 81.88           C  
ATOM   2061  C   HIS B  12      29.682  47.859  69.187  1.00 81.88           C  
ATOM   2062  O   HIS B  12      29.707  46.928  69.990  1.00 81.88           O  
ATOM   2063  CB  HIS B  12      29.982  46.976  66.915  1.00 81.88           C  
ATOM   2064  CG  HIS B  12      30.252  45.566  67.338  1.00 81.88           C  
ATOM   2065  CD2 HIS B  12      29.683  44.401  66.921  1.00 81.88           C  
ATOM   2066  ND1 HIS B  12      31.192  45.209  68.277  1.00 81.88           N  
ATOM   2067  CE1 HIS B  12      31.148  43.857  68.384  1.00 81.88           C  
ATOM   2068  NE2 HIS B  12      30.245  43.323  67.579  1.00 81.88           N  
ATOM   2069  N   MET B  13      30.196  49.071  69.458  1.00206.20           N  
ATOM   2070  CA  MET B  13      30.918  49.487  70.618  1.00206.20           C  
ATOM   2071  C   MET B  13      30.046  49.308  71.863  1.00206.20           C  
ATOM   2072  O   MET B  13      30.577  49.454  72.959  1.00206.20           O  
ATOM   2073  CB  MET B  13      31.417  50.938  70.547  1.00206.20           C  
ATOM   2074  CG  MET B  13      32.565  51.094  69.549  1.00206.20           C  
ATOM   2075  SD  MET B  13      34.080  50.196  70.002  1.00206.20           S  
ATOM   2076  CE  MET B  13      34.969  50.591  68.467  1.00206.20           C  
ATOM   2077  N   ILE B  14      28.713  49.013  71.733  1.00134.45           N  
ATOM   2078  CA  ILE B  14      27.664  48.789  72.726  1.00134.45           C  
ATOM   2079  C   ILE B  14      28.211  47.807  73.711  1.00134.45           C  
ATOM   2080  O   ILE B  14      27.770  47.726  74.859  1.00134.45           O  
ATOM   2081  CB  ILE B  14      26.446  48.157  72.113  1.00134.45           C  
ATOM   2082  CG1 ILE B  14      25.816  49.075  71.058  1.00134.45           C  
ATOM   2083  CG2 ILE B  14      25.489  47.751  73.249  1.00134.45           C  
ATOM   2084  CD1 ILE B  14      24.814  48.352  70.155  1.00134.45           C  
ATOM   2085  N   GLU B  15      29.186  46.999  73.252  1.00 99.02           N  
ATOM   2086  CA  GLU B  15      29.854  46.031  74.064  1.00 99.02           C  
ATOM   2087  C   GLU B  15      30.315  46.698  75.331  1.00 99.02           C  
ATOM   2088  O   GLU B  15      30.231  46.108  76.406  1.00 99.02           O  
ATOM   2089  CB  GLU B  15      31.120  45.505  73.365  1.00 99.02           C  
ATOM   2090  CG  GLU B  15      32.050  44.698  74.269  1.00 99.02           C  
ATOM   2091  CD  GLU B  15      31.541  43.271  74.344  1.00 99.02           C  
ATOM   2092  OE1 GLU B  15      30.831  42.853  73.393  1.00 99.02           O  
ATOM   2093  OE2 GLU B  15      31.863  42.578  75.348  1.00 99.02           O1-
ATOM   2094  N   TYR B  16      30.814  47.946  75.249  1.00 55.89           N  
ATOM   2095  CA  TYR B  16      31.279  48.628  76.429  1.00 55.89           C  
ATOM   2096  C   TYR B  16      30.153  48.838  77.398  1.00 55.89           C  
ATOM   2097  O   TYR B  16      30.323  48.639  78.599  1.00 55.89           O  
ATOM   2098  CB  TYR B  16      31.916  49.996  76.129  1.00 55.89           C  
ATOM   2099  CG  TYR B  16      33.293  49.747  75.615  1.00 55.89           C  
ATOM   2100  CD1 TYR B  16      33.517  49.320  74.328  1.00 55.89           C  
ATOM   2101  CD2 TYR B  16      34.373  49.952  76.442  1.00 55.89           C  
ATOM   2102  CE1 TYR B  16      34.799  49.097  73.878  1.00 55.89           C  
ATOM   2103  CE2 TYR B  16      35.654  49.733  76.000  1.00 55.89           C  
ATOM   2104  CZ  TYR B  16      35.869  49.305  74.715  1.00 55.89           C  
ATOM   2105  OH  TYR B  16      37.185  49.080  74.260  1.00 55.89           O  
ATOM   2106  N   ARG B  17      28.970  49.242  76.906  1.00 71.43           N  
ATOM   2107  CA  ARG B  17      27.856  49.502  77.775  1.00 71.43           C  
ATOM   2108  C   ARG B  17      27.482  48.234  78.469  1.00 71.43           C  
ATOM   2109  O   ARG B  17      27.181  48.237  79.662  1.00 71.43           O  
ATOM   2110  CB  ARG B  17      26.616  49.991  77.007  1.00 71.43           C  
ATOM   2111  CG  ARG B  17      26.811  51.378  76.401  1.00 71.43           C  
ATOM   2112  CD  ARG B  17      26.779  52.487  77.453  1.00 71.43           C  
ATOM   2113  NE  ARG B  17      27.168  53.756  76.783  1.00 71.43           N  
ATOM   2114  CZ  ARG B  17      28.488  54.087  76.686  1.00 71.43           C  
ATOM   2115  NH1 ARG B  17      29.441  53.248  77.190  1.00 71.43           N1+
ATOM   2116  NH2 ARG B  17      28.852  55.255  76.082  1.00 71.43           N  
ATOM   2117  N   ILE B  18      27.495  47.109  77.736  1.00 38.08           N  
ATOM   2118  CA  ILE B  18      27.110  45.854  78.311  1.00 38.08           C  
ATOM   2119  C   ILE B  18      28.079  45.519  79.399  1.00 38.08           C  
ATOM   2120  O   ILE B  18      27.688  45.072  80.475  1.00 38.08           O  
ATOM   2121  CB  ILE B  18      27.130  44.723  77.325  1.00 38.08           C  
ATOM   2122  CG1 ILE B  18      26.150  44.988  76.169  1.00 38.08           C  
ATOM   2123  CG2 ILE B  18      26.841  43.422  78.095  1.00 38.08           C  
ATOM   2124  CD1 ILE B  18      26.333  44.024  74.998  1.00 38.08           C  
ATOM   2125  N   GLU B  19      29.379  45.749  79.147  1.00 41.66           N  
ATOM   2126  CA  GLU B  19      30.409  45.413  80.089  1.00 41.66           C  
ATOM   2127  C   GLU B  19      30.188  46.195  81.348  1.00 41.66           C  
ATOM   2128  O   GLU B  19      30.358  45.674  82.449  1.00 41.66           O  
ATOM   2129  CB  GLU B  19      31.810  45.775  79.562  1.00 41.66           C  
ATOM   2130  CG  GLU B  19      32.218  45.007  78.300  1.00 41.66           C  
ATOM   2131  CD  GLU B  19      33.434  45.701  77.695  1.00 41.66           C  
ATOM   2132  OE1 GLU B  19      33.888  46.720  78.280  1.00 41.66           O  
ATOM   2133  OE2 GLU B  19      33.919  45.224  76.634  1.00 41.66           O1-
ATOM   2134  N   GLU B  20      29.796  47.472  81.218  1.00 40.70           N  
ATOM   2135  CA  GLU B  20      29.621  48.308  82.368  1.00 40.70           C  
ATOM   2136  C   GLU B  20      28.529  47.741  83.217  1.00 40.70           C  
ATOM   2137  O   GLU B  20      28.666  47.640  84.436  1.00 40.70           O  
ATOM   2138  CB  GLU B  20      29.170  49.723  81.974  1.00 40.70           C  
ATOM   2139  CG  GLU B  20      30.189  50.508  81.149  1.00 40.70           C  
ATOM   2140  CD  GLU B  20      29.463  51.714  80.566  1.00 40.70           C  
ATOM   2141  OE1 GLU B  20      28.203  51.700  80.572  1.00 40.70           O  
ATOM   2142  OE2 GLU B  20      30.155  52.660  80.103  1.00 40.70           O1-
ATOM   2143  N   ALA B  21      27.409  47.352  82.580  1.00 32.26           N  
ATOM   2144  CA  ALA B  21      26.270  46.870  83.303  1.00 32.26           C  
ATOM   2145  C   ALA B  21      26.615  45.602  84.016  1.00 32.26           C  
ATOM   2146  O   ALA B  21      26.275  45.430  85.187  1.00 32.26           O  
ATOM   2147  CB  ALA B  21      25.067  46.577  82.388  1.00 32.26           C  
ATOM   2148  N   VAL B  22      27.317  44.683  83.329  1.00112.61           N  
ATOM   2149  CA  VAL B  22      27.645  43.423  83.931  1.00112.61           C  
ATOM   2150  C   VAL B  22      28.547  43.639  85.104  1.00112.61           C  
ATOM   2151  O   VAL B  22      28.412  42.964  86.123  1.00112.61           O  
ATOM   2152  CB  VAL B  22      28.282  42.427  82.997  1.00112.61           C  
ATOM   2153  CG1 VAL B  22      27.226  41.951  81.991  1.00112.61           C  
ATOM   2154  CG2 VAL B  22      29.488  43.072  82.310  1.00112.61           C  
ATOM   2155  N   ALA B  23      29.494  44.591  85.007  1.00 28.32           N  
ATOM   2156  CA  ALA B  23      30.410  44.790  86.093  1.00 28.32           C  
ATOM   2157  C   ALA B  23      29.645  45.192  87.316  1.00 28.32           C  
ATOM   2158  O   ALA B  23      29.893  44.678  88.406  1.00 28.32           O  
ATOM   2159  CB  ALA B  23      31.437  45.901  85.813  1.00 28.32           C  
ATOM   2160  N   LYS B  24      28.678  46.114  87.157  1.00 36.52           N  
ATOM   2161  CA  LYS B  24      27.924  46.603  88.275  1.00 36.52           C  
ATOM   2162  C   LYS B  24      27.122  45.480  88.853  1.00 36.52           C  
ATOM   2163  O   LYS B  24      27.043  45.319  90.069  1.00 36.52           O  
ATOM   2164  CB  LYS B  24      26.956  47.729  87.878  1.00 36.52           C  
ATOM   2165  CG  LYS B  24      27.675  48.969  87.337  1.00 36.52           C  
ATOM   2166  CD  LYS B  24      26.757  49.914  86.560  1.00 36.52           C  
ATOM   2167  CE  LYS B  24      27.485  51.114  85.949  1.00 36.52           C  
ATOM   2168  NZ  LYS B  24      26.593  51.825  85.006  1.00 36.52           N1+
ATOM   2169  N   TYR B  25      26.524  44.657  87.971  1.00 70.52           N  
ATOM   2170  CA  TYR B  25      25.688  43.557  88.359  1.00 70.52           C  
ATOM   2171  C   TYR B  25      26.483  42.583  89.168  1.00 70.52           C  
ATOM   2172  O   TYR B  25      26.065  42.158  90.244  1.00 70.52           O  
ATOM   2173  CB  TYR B  25      25.158  42.827  87.105  1.00 70.52           C  
ATOM   2174  CG  TYR B  25      24.511  41.516  87.421  1.00 70.52           C  
ATOM   2175  CD1 TYR B  25      23.194  41.435  87.817  1.00 70.52           C  
ATOM   2176  CD2 TYR B  25      25.230  40.349  87.284  1.00 70.52           C  
ATOM   2177  CE1 TYR B  25      22.617  40.215  88.090  1.00 70.52           C  
ATOM   2178  CE2 TYR B  25      24.661  39.127  87.554  1.00 70.52           C  
ATOM   2179  CZ  TYR B  25      23.351  39.059  87.959  1.00 70.52           C  
ATOM   2180  OH  TYR B  25      22.759  37.810  88.238  1.00 70.52           O  
ATOM   2181  N   ARG B  26      27.686  42.234  88.689  1.00 63.63           N  
ATOM   2182  CA  ARG B  26      28.460  41.220  89.338  1.00 63.63           C  
ATOM   2183  C   ARG B  26      28.756  41.646  90.730  1.00 63.63           C  
ATOM   2184  O   ARG B  26      28.564  40.883  91.675  1.00 63.63           O  
ATOM   2185  CB  ARG B  26      29.798  41.009  88.612  1.00 63.63           C  
ATOM   2186  CG  ARG B  26      29.620  40.705  87.120  1.00 63.63           C  
ATOM   2187  CD  ARG B  26      30.896  40.900  86.300  1.00 63.63           C  
ATOM   2188  NE  ARG B  26      30.537  40.738  84.865  1.00 63.63           N  
ATOM   2189  CZ  ARG B  26      30.613  39.509  84.278  1.00 63.63           C  
ATOM   2190  NH1 ARG B  26      31.006  38.429  85.012  1.00 63.63           N1+
ATOM   2191  NH2 ARG B  26      30.303  39.364  82.958  1.00 63.63           N  
ATOM   2192  N   GLU B  27      29.256  42.880  90.888  0.50 82.36           N  
ATOM   2193  CA  GLU B  27      29.638  43.289  92.199  0.50 82.36           C  
ATOM   2194  C   GLU B  27      28.480  43.590  93.114  0.50 82.36           C  
ATOM   2195  O   GLU B  27      28.396  43.029  94.205  0.50 82.36           O  
ATOM   2196  CB  GLU B  27      30.597  44.484  92.134  0.50 82.36           C  
ATOM   2197  CG  GLU B  27      31.940  44.054  91.534  0.50 82.36           C  
ATOM   2198  CD  GLU B  27      32.687  45.278  91.033  0.50 82.36           C  
ATOM   2199  OE1 GLU B  27      32.030  46.330  90.813  0.50 82.36           O  
ATOM   2200  OE2 GLU B  27      33.929  45.168  90.847  0.50 82.36           O1-
ATOM   2201  N   PHE B  28      27.578  44.508  92.698  1.00105.74           N  
ATOM   2202  CA  PHE B  28      26.515  45.004  93.540  1.00105.74           C  
ATOM   2203  C   PHE B  28      25.212  44.249  93.634  1.00105.74           C  
ATOM   2204  O   PHE B  28      24.608  44.232  94.704  1.00105.74           O  
ATOM   2205  CB  PHE B  28      26.245  46.496  93.322  1.00105.74           C  
ATOM   2206  CG  PHE B  28      27.484  47.102  93.884  1.00105.74           C  
ATOM   2207  CD1 PHE B  28      27.681  47.106  95.245  1.00105.74           C  
ATOM   2208  CD2 PHE B  28      28.446  47.647  93.064  1.00105.74           C  
ATOM   2209  CE1 PHE B  28      28.819  47.649  95.790  1.00105.74           C  
ATOM   2210  CE2 PHE B  28      29.585  48.192  93.605  1.00105.74           C  
ATOM   2211  CZ  PHE B  28      29.775  48.195  94.967  1.00105.74           C  
ATOM   2212  N   TYR B  29      24.736  43.620  92.542  1.00 88.07           N  
ATOM   2213  CA  TYR B  29      23.406  43.061  92.442  1.00 88.07           C  
ATOM   2214  C   TYR B  29      22.965  42.308  93.665  1.00 88.07           C  
ATOM   2215  O   TYR B  29      23.699  41.496  94.226  1.00 88.07           O  
ATOM   2216  CB  TYR B  29      23.246  42.134  91.224  1.00 88.07           C  
ATOM   2217  CG  TYR B  29      21.837  41.650  91.161  1.00 88.07           C  
ATOM   2218  CD1 TYR B  29      20.850  42.455  90.636  1.00 88.07           C  
ATOM   2219  CD2 TYR B  29      21.504  40.394  91.611  1.00 88.07           C  
ATOM   2220  CE1 TYR B  29      19.549  42.017  90.565  1.00 88.07           C  
ATOM   2221  CE2 TYR B  29      20.205  39.950  91.542  1.00 88.07           C  
ATOM   2222  CZ  TYR B  29      19.226  40.761  91.021  1.00 88.07           C  
ATOM   2223  OH  TYR B  29      17.891  40.307  90.950  1.00 88.07           O  
ATOM   2224  N   GLU B  30      21.720  42.602  94.112  1.00116.84           N  
ATOM   2225  CA  GLU B  30      21.114  41.964  95.247  1.00116.84           C  
ATOM   2226  C   GLU B  30      19.699  41.650  94.866  1.00116.84           C  
ATOM   2227  O   GLU B  30      19.009  42.486  94.285  1.00116.84           O  
ATOM   2228  CB  GLU B  30      21.074  42.887  96.475  1.00116.84           C  
ATOM   2229  CG  GLU B  30      20.450  44.245  96.154  1.00116.84           C  
ATOM   2230  CD  GLU B  30      20.614  45.154  97.364  1.00116.84           C  
ATOM   2231  OE1 GLU B  30      21.757  45.630  97.594  1.00116.84           O  
ATOM   2232  OE2 GLU B  30      19.599  45.385  98.073  1.00116.84           O1-
ATOM   2233  N   PHE B  31      19.219  40.433  95.190  1.00 75.70           N  
ATOM   2234  CA  PHE B  31      17.881  40.087  94.818  1.00 75.70           C  
ATOM   2235  C   PHE B  31      17.010  40.344  96.005  1.00 75.70           C  
ATOM   2236  O   PHE B  31      17.132  39.684  97.034  1.00 75.70           O  
ATOM   2237  CB  PHE B  31      17.742  38.606  94.415  1.00 75.70           C  
ATOM   2238  CG  PHE B  31      16.328  38.317  94.038  1.00 75.70           C  
ATOM   2239  CD1 PHE B  31      15.815  38.750  92.836  1.00 75.70           C  
ATOM   2240  CD2 PHE B  31      15.516  37.587  94.874  1.00 75.70           C  
ATOM   2241  CE1 PHE B  31      14.514  38.476  92.483  1.00 75.70           C  
ATOM   2242  CE2 PHE B  31      14.214  37.309  94.527  1.00 75.70           C  
ATOM   2243  CZ  PHE B  31      13.709  37.756  93.331  1.00 75.70           C  
ATOM   2244  N   LYS B  32      16.115  41.347  95.888  1.00155.78           N  
ATOM   2245  CA  LYS B  32      15.220  41.664  96.965  1.00155.78           C  
ATOM   2246  C   LYS B  32      13.998  42.311  96.372  1.00155.78           C  
ATOM   2247  O   LYS B  32      13.982  42.694  95.203  1.00155.78           O  
ATOM   2248  CB  LYS B  32      15.810  42.637  98.003  1.00155.78           C  
ATOM   2249  CG  LYS B  32      15.815  44.108  97.574  1.00155.78           C  
ATOM   2250  CD  LYS B  32      16.605  44.414  96.302  1.00155.78           C  
ATOM   2251  CE  LYS B  32      16.544  45.891  95.904  1.00155.78           C  
ATOM   2252  NZ  LYS B  32      17.347  46.116  94.683  1.00155.78           N1+
ATOM   2253  N   PRO B  33      12.951  42.424  97.149  1.00 90.26           N  
ATOM   2254  CA  PRO B  33      11.744  43.016  96.617  1.00 90.26           C  
ATOM   2255  C   PRO B  33      11.820  44.502  96.443  1.00 90.26           C  
ATOM   2256  O   PRO B  33      12.545  45.159  97.183  1.00 90.26           O  
ATOM   2257  CB  PRO B  33      10.624  42.594  97.565  1.00 90.26           C  
ATOM   2258  CG  PRO B  33      11.123  41.261  98.148  1.00 90.26           C  
ATOM   2259  CD  PRO B  33      12.656  41.380  98.118  1.00 90.26           C  
ATOM   2260  N   VAL B  34      11.136  45.034  95.415  1.00137.02           N  
ATOM   2261  CA  VAL B  34      11.036  46.434  95.128  1.00137.02           C  
ATOM   2262  C   VAL B  34      10.002  47.092  95.998  1.00137.02           C  
ATOM   2263  O   VAL B  34      10.114  48.272  96.315  1.00137.02           O  
ATOM   2264  CB  VAL B  34      10.696  46.697  93.690  1.00137.02           C  
ATOM   2265  CG1 VAL B  34       9.209  46.382  93.454  1.00137.02           C  
ATOM   2266  CG2 VAL B  34      11.132  48.126  93.330  1.00137.02           C  
ATOM   2267  N   ARG B  35       8.938  46.354  96.376  1.00211.59           N  
ATOM   2268  CA  ARG B  35       7.817  46.939  97.053  1.00211.59           C  
ATOM   2269  C   ARG B  35       7.254  45.913  97.991  1.00211.59           C  
ATOM   2270  O   ARG B  35       7.396  44.714  97.749  1.00211.59           O  
ATOM   2271  CB  ARG B  35       6.749  47.307  96.013  1.00211.59           C  
ATOM   2272  CG  ARG B  35       5.464  47.946  96.516  1.00211.59           C  
ATOM   2273  CD  ARG B  35       4.531  48.250  95.342  1.00211.59           C  
ATOM   2274  NE  ARG B  35       3.210  48.667  95.878  1.00211.59           N  
ATOM   2275  CZ  ARG B  35       2.367  49.375  95.071  1.00211.59           C  
ATOM   2276  NH1 ARG B  35       2.780  49.757  93.828  1.00211.59           N1+
ATOM   2277  NH2 ARG B  35       1.112  49.694  95.499  1.00211.59           N  
ATOM   2278  N   GLU B  36       6.590  46.373  99.080  1.00 96.39           N  
ATOM   2279  CA  GLU B  36       6.073  45.495 100.098  1.00 96.39           C  
ATOM   2280  C   GLU B  36       5.023  44.586  99.539  1.00 96.39           C  
ATOM   2281  O   GLU B  36       5.076  43.375  99.758  1.00 96.39           O  
ATOM   2282  CB  GLU B  36       5.387  46.236 101.258  1.00 96.39           C  
ATOM   2283  CG  GLU B  36       4.859  45.278 102.330  1.00 96.39           C  
ATOM   2284  CD  GLU B  36       3.818  46.003 103.170  1.00 96.39           C  
ATOM   2285  OE1 GLU B  36       2.631  46.010 102.748  1.00 96.39           O  
ATOM   2286  OE2 GLU B  36       4.191  46.555 104.241  1.00 96.39           O1-
ATOM   2287  N   SER B  37       4.032  45.133  98.807  1.00 55.90           N  
ATOM   2288  CA  SER B  37       3.018  44.253  98.296  1.00 55.90           C  
ATOM   2289  C   SER B  37       2.278  44.958  97.197  1.00 55.90           C  
ATOM   2290  O   SER B  37       2.657  46.050  96.776  1.00 55.90           O  
ATOM   2291  CB  SER B  37       1.998  43.812  99.363  1.00 55.90           C  
ATOM   2292  OG  SER B  37       1.152  42.792  98.851  1.00 55.90           O  
ATOM   2293  N   ALA B  38       1.221  44.306  96.664  1.00 44.32           N  
ATOM   2294  CA  ALA B  38       0.403  44.890  95.636  1.00 44.32           C  
ATOM   2295  C   ALA B  38      -1.007  44.456  95.899  1.00 44.32           C  
ATOM   2296  O   ALA B  38      -1.242  43.339  96.360  1.00 44.32           O  
ATOM   2297  CB  ALA B  38       0.755  44.410  94.221  1.00 44.32           C  
ATOM   2298  N   GLY B  39      -1.982  45.347  95.629  1.00 32.81           N  
ATOM   2299  CA  GLY B  39      -3.361  45.021  95.850  1.00 32.81           C  
ATOM   2300  C   GLY B  39      -4.000  44.648  94.550  1.00 32.81           C  
ATOM   2301  O   GLY B  39      -3.349  44.583  93.509  1.00 32.81           O  
ATOM   2302  N   ILE B  40      -5.330  44.432  94.599  1.00 47.69           N  
ATOM   2303  CA  ILE B  40      -6.119  44.029  93.473  1.00 47.69           C  
ATOM   2304  C   ILE B  40      -6.100  45.110  92.440  1.00 47.69           C  
ATOM   2305  O   ILE B  40      -6.019  44.836  91.243  1.00 47.69           O  
ATOM   2306  CB  ILE B  40      -7.556  43.790  93.836  1.00 47.69           C  
ATOM   2307  CG1 ILE B  40      -7.669  42.660  94.873  1.00 47.69           C  
ATOM   2308  CG2 ILE B  40      -8.342  43.521  92.541  1.00 47.69           C  
ATOM   2309  CD1 ILE B  40      -9.047  42.568  95.528  1.00 47.69           C  
ATOM   2310  N   GLU B  41      -6.196  46.377  92.879  1.00108.92           N  
ATOM   2311  CA  GLU B  41      -6.262  47.448  91.930  1.00108.92           C  
ATOM   2312  C   GLU B  41      -4.985  47.511  91.156  1.00108.92           C  
ATOM   2313  O   GLU B  41      -4.999  47.708  89.942  1.00108.92           O  
ATOM   2314  CB  GLU B  41      -6.475  48.822  92.581  1.00108.92           C  
ATOM   2315  CG  GLU B  41      -6.995  49.846  91.577  1.00108.92           C  
ATOM   2316  CD  GLU B  41      -8.416  49.414  91.243  1.00108.92           C  
ATOM   2317  OE1 GLU B  41      -8.939  48.520  91.960  1.00108.92           O  
ATOM   2318  OE2 GLU B  41      -8.998  49.965  90.273  1.00108.92           O1-
ATOM   2319  N   ASP B  42      -3.842  47.342  91.846  1.00 46.07           N  
ATOM   2320  CA  ASP B  42      -2.563  47.410  91.198  1.00 46.07           C  
ATOM   2321  C   ASP B  42      -2.462  46.290  90.209  1.00 46.07           C  
ATOM   2322  O   ASP B  42      -1.919  46.467  89.120  1.00 46.07           O  
ATOM   2323  CB  ASP B  42      -1.389  47.271  92.180  1.00 46.07           C  
ATOM   2324  CG  ASP B  42      -1.338  48.553  92.995  1.00 46.07           C  
ATOM   2325  OD1 ASP B  42      -1.450  49.645  92.376  1.00 46.07           O  
ATOM   2326  OD2 ASP B  42      -1.203  48.460  94.244  1.00 46.07           O1-
ATOM   2327  N   VAL B  43      -2.971  45.095  90.565  1.00 51.29           N  
ATOM   2328  CA  VAL B  43      -2.882  43.982  89.663  1.00 51.29           C  
ATOM   2329  C   VAL B  43      -3.704  44.259  88.441  1.00 51.29           C  
ATOM   2330  O   VAL B  43      -3.262  43.998  87.324  1.00 51.29           O  
ATOM   2331  CB  VAL B  43      -3.370  42.692  90.255  1.00 51.29           C  
ATOM   2332  CG1 VAL B  43      -3.331  41.607  89.162  1.00 51.29           C  
ATOM   2333  CG2 VAL B  43      -2.504  42.355  91.481  1.00 51.29           C  
ATOM   2334  N   LYS B  44      -4.924  44.810  88.610  1.00 55.74           N  
ATOM   2335  CA  LYS B  44      -5.750  45.046  87.459  1.00 55.74           C  
ATOM   2336  C   LYS B  44      -5.058  46.002  86.534  1.00 55.74           C  
ATOM   2337  O   LYS B  44      -5.055  45.805  85.320  1.00 55.74           O  
ATOM   2338  CB  LYS B  44      -7.112  45.680  87.788  1.00 55.74           C  
ATOM   2339  CG  LYS B  44      -8.122  44.742  88.450  1.00 55.74           C  
ATOM   2340  CD  LYS B  44      -9.358  45.485  88.965  1.00 55.74           C  
ATOM   2341  CE  LYS B  44     -10.479  44.565  89.456  1.00 55.74           C  
ATOM   2342  NZ  LYS B  44     -11.634  45.375  89.904  1.00 55.74           N1+
ATOM   2343  N   SER B  45      -4.442  47.061  87.088  1.00 85.77           N  
ATOM   2344  CA  SER B  45      -3.805  48.065  86.281  1.00 85.77           C  
ATOM   2345  C   SER B  45      -2.641  47.491  85.524  1.00 85.77           C  
ATOM   2346  O   SER B  45      -2.309  47.968  84.441  1.00 85.77           O  
ATOM   2347  CB  SER B  45      -3.289  49.258  87.106  1.00 85.77           C  
ATOM   2348  OG  SER B  45      -2.287  48.836  88.020  1.00 85.77           O  
ATOM   2349  N   ALA B  46      -1.948  46.503  86.113  1.00 71.86           N  
ATOM   2350  CA  ALA B  46      -0.804  45.844  85.534  1.00 71.86           C  
ATOM   2351  C   ALA B  46      -1.153  44.927  84.389  1.00 71.86           C  
ATOM   2352  O   ALA B  46      -0.351  44.742  83.476  1.00 71.86           O  
ATOM   2353  CB  ALA B  46      -0.029  44.999  86.561  1.00 71.86           C  
ATOM   2354  N   ILE B  47      -2.347  44.297  84.429  1.00 93.34           N  
ATOM   2355  CA  ILE B  47      -2.666  43.202  83.552  1.00 93.34           C  
ATOM   2356  C   ILE B  47      -2.946  43.582  82.131  1.00 93.34           C  
ATOM   2357  O   ILE B  47      -3.734  44.479  81.833  1.00 93.34           O  
ATOM   2358  CB  ILE B  47      -3.854  42.422  84.029  1.00 93.34           C  
ATOM   2359  CG1 ILE B  47      -3.540  41.747  85.371  1.00 93.34           C  
ATOM   2360  CG2 ILE B  47      -4.279  41.449  82.914  1.00 93.34           C  
ATOM   2361  CD1 ILE B  47      -4.791  41.289  86.116  1.00 93.34           C  
ATOM   2362  N   GLU B  48      -2.263  42.866  81.212  1.00 89.75           N  
ATOM   2363  CA  GLU B  48      -2.521  42.931  79.807  1.00 89.75           C  
ATOM   2364  C   GLU B  48      -3.118  41.583  79.525  1.00 89.75           C  
ATOM   2365  O   GLU B  48      -2.416  40.571  79.490  1.00 89.75           O  
ATOM   2366  CB  GLU B  48      -1.243  43.158  78.971  1.00 89.75           C  
ATOM   2367  CG  GLU B  48      -0.686  44.567  79.208  1.00 89.75           C  
ATOM   2368  CD  GLU B  48       0.602  44.784  78.424  1.00 89.75           C  
ATOM   2369  OE1 GLU B  48       0.679  44.335  77.250  1.00 89.75           O  
ATOM   2370  OE2 GLU B  48       1.529  45.412  79.002  1.00 89.75           O1-
ATOM   2371  N   HIS B  49      -4.454  41.544  79.328  1.00 87.02           N  
ATOM   2372  CA  HIS B  49      -5.182  40.308  79.202  1.00 87.02           C  
ATOM   2373  C   HIS B  49      -4.965  39.808  77.809  1.00 87.02           C  
ATOM   2374  O   HIS B  49      -5.338  40.466  76.838  1.00 87.02           O  
ATOM   2375  CB  HIS B  49      -6.685  40.513  79.485  1.00 87.02           C  
ATOM   2376  CG  HIS B  49      -7.465  39.261  79.746  1.00 87.02           C  
ATOM   2377  CD2 HIS B  49      -8.662  38.864  79.243  1.00 87.02           C  
ATOM   2378  ND1 HIS B  49      -7.085  38.281  80.636  1.00 87.02           N  
ATOM   2379  CE1 HIS B  49      -8.063  37.344  80.627  1.00 87.02           C  
ATOM   2380  NE2 HIS B  49      -9.040  37.655  79.797  1.00 87.02           N  
ATOM   2381  N   THR B  50      -4.387  38.594  77.681  1.00 70.98           N  
ATOM   2382  CA  THR B  50      -3.891  38.202  76.394  1.00 70.98           C  
ATOM   2383  C   THR B  50      -4.508  36.950  75.848  1.00 70.98           C  
ATOM   2384  O   THR B  50      -4.901  36.046  76.584  1.00 70.98           O  
ATOM   2385  CB  THR B  50      -2.407  37.977  76.420  1.00 70.98           C  
ATOM   2386  CG2 THR B  50      -1.926  37.628  75.003  1.00 70.98           C  
ATOM   2387  OG1 THR B  50      -1.750  39.151  76.875  1.00 70.98           O  
ATOM   2388  N   ASN B  51      -4.630  36.911  74.499  1.00 86.62           N  
ATOM   2389  CA  ASN B  51      -5.030  35.734  73.777  1.00 86.62           C  
ATOM   2390  C   ASN B  51      -4.215  35.695  72.510  1.00 86.62           C  
ATOM   2391  O   ASN B  51      -4.595  36.276  71.494  1.00 86.62           O  
ATOM   2392  CB  ASN B  51      -6.506  35.748  73.350  1.00 86.62           C  
ATOM   2393  CG  ASN B  51      -6.857  34.379  72.782  1.00 86.62           C  
ATOM   2394  ND2 ASN B  51      -7.999  33.809  73.249  1.00 86.62           N  
ATOM   2395  OD1 ASN B  51      -6.138  33.830  71.947  1.00 86.62           O  
ATOM   2396  N   LEU B  52      -3.025  35.072  72.585  1.00125.25           N  
ATOM   2397  CA  LEU B  52      -2.080  34.847  71.522  1.00125.25           C  
ATOM   2398  C   LEU B  52      -2.323  33.606  70.712  1.00125.25           C  
ATOM   2399  O   LEU B  52      -1.731  33.445  69.647  1.00125.25           O  
ATOM   2400  CB  LEU B  52      -0.631  34.815  72.035  1.00125.25           C  
ATOM   2401  CG  LEU B  52      -0.162  36.194  72.536  1.00125.25           C  
ATOM   2402  CD1 LEU B  52       1.284  36.145  73.043  1.00125.25           C  
ATOM   2403  CD2 LEU B  52      -0.363  37.271  71.456  1.00125.25           C  
ATOM   2404  N   LYS B  53      -3.109  32.653  71.242  1.00 75.36           N  
ATOM   2405  CA  LYS B  53      -3.311  31.359  70.639  1.00 75.36           C  
ATOM   2406  C   LYS B  53      -3.607  31.507  69.178  1.00 75.36           C  
ATOM   2407  O   LYS B  53      -4.406  32.344  68.760  1.00 75.36           O  
ATOM   2408  CB  LYS B  53      -4.482  30.615  71.296  1.00 75.36           C  
ATOM   2409  CG  LYS B  53      -4.311  30.481  72.812  1.00 75.36           C  
ATOM   2410  CD  LYS B  53      -5.615  30.194  73.556  1.00 75.36           C  
ATOM   2411  CE  LYS B  53      -5.462  30.113  75.079  1.00 75.36           C  
ATOM   2412  NZ  LYS B  53      -6.797  30.021  75.718  1.00 75.36           N1+
ATOM   2413  N   PRO B  54      -2.942  30.703  68.385  1.00160.68           N  
ATOM   2414  CA  PRO B  54      -3.145  30.728  66.961  1.00160.68           C  
ATOM   2415  C   PRO B  54      -4.524  30.305  66.563  1.00160.68           C  
ATOM   2416  O   PRO B  54      -4.980  30.701  65.491  1.00160.68           O  
ATOM   2417  CB  PRO B  54      -2.036  29.861  66.372  1.00160.68           C  
ATOM   2418  CG  PRO B  54      -0.902  29.970  67.406  1.00160.68           C  
ATOM   2419  CD  PRO B  54      -1.622  30.205  68.744  1.00160.68           C  
ATOM   2420  N   PHE B  55      -5.179  29.464  67.383  1.00 82.98           N  
ATOM   2421  CA  PHE B  55      -6.506  28.989  67.111  1.00 82.98           C  
ATOM   2422  C   PHE B  55      -7.549  30.041  67.350  1.00 82.98           C  
ATOM   2423  O   PHE B  55      -8.623  29.968  66.755  1.00 82.98           O  
ATOM   2424  CB  PHE B  55      -6.884  27.658  67.802  1.00 82.98           C  
ATOM   2425  CG  PHE B  55      -6.685  27.706  69.277  1.00 82.98           C  
ATOM   2426  CD1 PHE B  55      -7.646  28.234  70.110  1.00 82.98           C  
ATOM   2427  CD2 PHE B  55      -5.533  27.191  69.827  1.00 82.98           C  
ATOM   2428  CE1 PHE B  55      -7.450  28.262  71.471  1.00 82.98           C  
ATOM   2429  CE2 PHE B  55      -5.331  27.216  71.187  1.00 82.98           C  
ATOM   2430  CZ  PHE B  55      -6.291  27.754  72.009  1.00 82.98           C  
ATOM   2431  N   ALA B  56      -7.266  31.032  68.224  1.00 59.45           N  
ATOM   2432  CA  ALA B  56      -8.207  32.039  68.655  1.00 59.45           C  
ATOM   2433  C   ALA B  56      -9.023  32.557  67.510  1.00 59.45           C  
ATOM   2434  O   ALA B  56      -8.504  32.849  66.437  1.00 59.45           O  
ATOM   2435  CB  ALA B  56      -7.538  33.256  69.320  1.00 59.45           C  
ATOM   2436  N   THR B  57     -10.356  32.641  67.729  1.00 45.64           N  
ATOM   2437  CA  THR B  57     -11.307  33.087  66.751  1.00 45.64           C  
ATOM   2438  C   THR B  57     -11.743  34.476  67.106  1.00 45.64           C  
ATOM   2439  O   THR B  57     -11.419  34.997  68.171  1.00 45.64           O  
ATOM   2440  CB  THR B  57     -12.538  32.233  66.726  1.00 45.64           C  
ATOM   2441  CG2 THR B  57     -12.126  30.779  66.428  1.00 45.64           C  
ATOM   2442  OG1 THR B  57     -13.198  32.301  67.982  1.00 45.64           O  
ATOM   2443  N   PRO B  58     -12.483  35.100  66.233  1.00 68.58           N  
ATOM   2444  CA  PRO B  58     -12.944  36.425  66.530  1.00 68.58           C  
ATOM   2445  C   PRO B  58     -13.842  36.422  67.725  1.00 68.58           C  
ATOM   2446  O   PRO B  58     -13.877  37.411  68.454  1.00 68.58           O  
ATOM   2447  CB  PRO B  58     -13.574  36.930  65.236  1.00 68.58           C  
ATOM   2448  CG  PRO B  58     -12.777  36.196  64.138  1.00 68.58           C  
ATOM   2449  CD  PRO B  58     -12.325  34.884  64.804  1.00 68.58           C  
ATOM   2450  N   ASP B  59     -14.586  35.326  67.946  1.00 32.50           N  
ATOM   2451  CA  ASP B  59     -15.479  35.280  69.062  1.00 32.50           C  
ATOM   2452  C   ASP B  59     -14.679  35.304  70.325  1.00 32.50           C  
ATOM   2453  O   ASP B  59     -15.049  35.981  71.282  1.00 32.50           O  
ATOM   2454  CB  ASP B  59     -16.348  34.011  69.075  1.00 32.50           C  
ATOM   2455  CG  ASP B  59     -17.339  34.116  67.922  1.00 32.50           C  
ATOM   2456  OD1 ASP B  59     -17.506  35.243  67.383  1.00 32.50           O  
ATOM   2457  OD2 ASP B  59     -17.943  33.071  67.565  1.00 32.50           O1-
ATOM   2458  N   ASP B  60     -13.553  34.564  70.375  1.00138.09           N  
ATOM   2459  CA  ASP B  60     -12.818  34.545  71.606  1.00138.09           C  
ATOM   2460  C   ASP B  60     -12.186  35.874  71.867  1.00138.09           C  
ATOM   2461  O   ASP B  60     -11.974  36.243  73.021  1.00138.09           O  
ATOM   2462  CB  ASP B  60     -11.827  33.378  71.784  1.00138.09           C  
ATOM   2463  CG  ASP B  60     -10.736  33.380  70.739  1.00138.09           C  
ATOM   2464  OD1 ASP B  60     -10.244  34.476  70.360  1.00138.09           O  
ATOM   2465  OD2 ASP B  60     -10.373  32.252  70.317  1.00138.09           O1-
ATOM   2466  N   ILE B  61     -11.831  36.627  70.811  1.00132.44           N  
ATOM   2467  CA  ILE B  61     -11.260  37.915  71.056  1.00132.44           C  
ATOM   2468  C   ILE B  61     -12.313  38.823  71.623  1.00132.44           C  
ATOM   2469  O   ILE B  61     -12.031  39.667  72.473  1.00132.44           O  
ATOM   2470  CB  ILE B  61     -10.599  38.534  69.865  1.00132.44           C  
ATOM   2471  CG1 ILE B  61      -9.603  39.569  70.384  1.00132.44           C  
ATOM   2472  CG2 ILE B  61     -11.653  39.114  68.909  1.00132.44           C  
ATOM   2473  CD1 ILE B  61      -8.545  39.932  69.366  1.00132.44           C  
ATOM   2474  N   LYS B  62     -13.567  38.680  71.148  1.00132.33           N  
ATOM   2475  CA  LYS B  62     -14.646  39.497  71.632  1.00132.33           C  
ATOM   2476  C   LYS B  62     -14.767  39.246  73.106  1.00132.33           C  
ATOM   2477  O   LYS B  62     -14.967  40.169  73.896  1.00132.33           O  
ATOM   2478  CB  LYS B  62     -16.016  39.106  71.044  1.00132.33           C  
ATOM   2479  CG  LYS B  62     -16.074  38.984  69.519  1.00132.33           C  
ATOM   2480  CD  LYS B  62     -15.697  40.241  68.739  1.00132.33           C  
ATOM   2481  CE  LYS B  62     -15.982  40.110  67.240  1.00132.33           C  
ATOM   2482  NZ  LYS B  62     -15.354  38.878  66.712  1.00132.33           N1+
ATOM   2483  N   LYS B  63     -14.654  37.967  73.513  1.00119.88           N  
ATOM   2484  CA  LYS B  63     -14.798  37.597  74.893  1.00119.88           C  
ATOM   2485  C   LYS B  63     -13.679  38.195  75.697  1.00119.88           C  
ATOM   2486  O   LYS B  63     -13.885  38.666  76.814  1.00119.88           O  
ATOM   2487  CB  LYS B  63     -14.780  36.073  75.103  1.00119.88           C  
ATOM   2488  CG  LYS B  63     -15.351  35.633  76.452  1.00119.88           C  
ATOM   2489  CD  LYS B  63     -14.584  36.153  77.665  1.00119.88           C  
ATOM   2490  CE  LYS B  63     -15.328  35.918  78.979  1.00119.88           C  
ATOM   2491  NZ  LYS B  63     -16.429  36.896  79.101  1.00119.88           N1+
ATOM   2492  N   LEU B  64     -12.458  38.202  75.132  1.00 56.40           N  
ATOM   2493  CA  LEU B  64     -11.283  38.685  75.806  1.00 56.40           C  
ATOM   2494  C   LEU B  64     -11.488  40.135  76.124  1.00 56.40           C  
ATOM   2495  O   LEU B  64     -11.186  40.591  77.227  1.00 56.40           O  
ATOM   2496  CB  LEU B  64     -10.052  38.594  74.878  1.00 56.40           C  
ATOM   2497  CG  LEU B  64      -8.696  38.921  75.528  1.00 56.40           C  
ATOM   2498  CD1 LEU B  64      -8.265  37.797  76.483  1.00 56.40           C  
ATOM   2499  CD2 LEU B  64      -7.629  39.242  74.468  1.00 56.40           C  
ATOM   2500  N   CYS B  65     -12.010  40.897  75.143  1.00 38.89           N  
ATOM   2501  CA  CYS B  65     -12.236  42.305  75.297  1.00 38.89           C  
ATOM   2502  C   CYS B  65     -13.287  42.543  76.334  1.00 38.89           C  
ATOM   2503  O   CYS B  65     -13.166  43.451  77.153  1.00 38.89           O  
ATOM   2504  CB  CYS B  65     -12.684  42.984  73.991  1.00 38.89           C  
ATOM   2505  SG  CYS B  65     -11.397  42.899  72.707  1.00 38.89           S  
ATOM   2506  N   LEU B  66     -14.349  41.717  76.335  1.00 42.87           N  
ATOM   2507  CA  LEU B  66     -15.426  41.887  77.271  1.00 42.87           C  
ATOM   2508  C   LEU B  66     -14.872  41.748  78.653  1.00 42.87           C  
ATOM   2509  O   LEU B  66     -15.192  42.531  79.547  1.00 42.87           O  
ATOM   2510  CB  LEU B  66     -16.514  40.810  77.101  1.00 42.87           C  
ATOM   2511  CG  LEU B  66     -17.686  40.932  78.088  1.00 42.87           C  
ATOM   2512  CD1 LEU B  66     -18.461  42.242  77.882  1.00 42.87           C  
ATOM   2513  CD2 LEU B  66     -18.587  39.688  78.033  1.00 42.87           C  
ATOM   2514  N   GLU B  67     -13.996  40.747  78.851  1.00 50.72           N  
ATOM   2515  CA  GLU B  67     -13.438  40.477  80.143  1.00 50.72           C  
ATOM   2516  C   GLU B  67     -12.602  41.639  80.584  1.00 50.72           C  
ATOM   2517  O   GLU B  67     -12.578  41.980  81.766  1.00 50.72           O  
ATOM   2518  CB  GLU B  67     -12.571  39.201  80.174  1.00 50.72           C  
ATOM   2519  CG  GLU B  67     -13.401  37.930  79.956  1.00 50.72           C  
ATOM   2520  CD  GLU B  67     -12.491  36.711  80.004  1.00 50.72           C  
ATOM   2521  OE1 GLU B  67     -11.431  36.736  79.330  1.00 50.72           O  
ATOM   2522  OE2 GLU B  67     -12.850  35.729  80.705  1.00 50.72           O1-
ATOM   2523  N   ALA B  68     -11.880  42.280  79.649  1.00 32.26           N  
ATOM   2524  CA  ALA B  68     -11.040  43.385  80.016  1.00 32.26           C  
ATOM   2525  C   ALA B  68     -11.881  44.506  80.549  1.00 32.26           C  
ATOM   2526  O   ALA B  68     -11.510  45.151  81.528  1.00 32.26           O  
ATOM   2527  CB  ALA B  68     -10.222  43.938  78.835  1.00 32.26           C  
ATOM   2528  N   ARG B  69     -13.030  44.782  79.901  1.00 76.92           N  
ATOM   2529  CA  ARG B  69     -13.887  45.863  80.310  1.00 76.92           C  
ATOM   2530  C   ARG B  69     -14.497  45.605  81.654  1.00 76.92           C  
ATOM   2531  O   ARG B  69     -14.518  46.488  82.510  1.00 76.92           O  
ATOM   2532  CB  ARG B  69     -15.008  46.132  79.298  1.00 76.92           C  
ATOM   2533  CG  ARG B  69     -14.473  46.802  78.031  1.00 76.92           C  
ATOM   2534  CD  ARG B  69     -15.426  46.727  76.842  1.00 76.92           C  
ATOM   2535  NE  ARG B  69     -15.437  45.307  76.395  1.00 76.92           N  
ATOM   2536  CZ  ARG B  69     -16.128  44.947  75.276  1.00 76.92           C  
ATOM   2537  NH1 ARG B  69     -16.807  45.891  74.564  1.00 76.92           N1+
ATOM   2538  NH2 ARG B  69     -16.132  43.646  74.865  1.00 76.92           N  
ATOM   2539  N   GLU B  70     -14.996  44.379  81.896  1.00 49.87           N  
ATOM   2540  CA  GLU B  70     -15.644  44.113  83.149  1.00 49.87           C  
ATOM   2541  C   GLU B  70     -14.641  44.281  84.255  1.00 49.87           C  
ATOM   2542  O   GLU B  70     -14.920  44.905  85.278  1.00 49.87           O  
ATOM   2543  CB  GLU B  70     -16.187  42.675  83.209  1.00 49.87           C  
ATOM   2544  CG  GLU B  70     -17.290  42.419  82.179  1.00 49.87           C  
ATOM   2545  CD  GLU B  70     -17.527  40.919  82.080  1.00 49.87           C  
ATOM   2546  OE1 GLU B  70     -16.841  40.158  82.812  1.00 49.87           O  
ATOM   2547  OE2 GLU B  70     -18.396  40.517  81.262  1.00 49.87           O1-
ATOM   2548  N   ASN B  71     -13.440  43.714  84.058  1.00 88.03           N  
ATOM   2549  CA  ASN B  71     -12.347  43.697  84.995  1.00 88.03           C  
ATOM   2550  C   ASN B  71     -11.603  44.997  85.073  1.00 88.03           C  
ATOM   2551  O   ASN B  71     -10.878  45.235  86.037  1.00 88.03           O  
ATOM   2552  CB  ASN B  71     -11.344  42.573  84.702  1.00 88.03           C  
ATOM   2553  CG  ASN B  71     -12.021  41.275  85.119  1.00 88.03           C  
ATOM   2554  ND2 ASN B  71     -12.316  40.396  84.123  1.00 88.03           N  
ATOM   2555  OD1 ASN B  71     -12.291  41.054  86.299  1.00 88.03           O  
ATOM   2556  N   ARG B  72     -11.720  45.856  84.044  1.00140.64           N  
ATOM   2557  CA  ARG B  72     -10.986  47.089  84.034  1.00140.64           C  
ATOM   2558  C   ARG B  72      -9.515  46.802  83.986  1.00140.64           C  
ATOM   2559  O   ARG B  72      -8.738  47.326  84.785  1.00140.64           O  
ATOM   2560  CB  ARG B  72     -11.263  47.968  85.262  1.00140.64           C  
ATOM   2561  CG  ARG B  72     -10.743  49.394  85.100  1.00140.64           C  
ATOM   2562  CD  ARG B  72     -10.847  50.240  86.371  1.00140.64           C  
ATOM   2563  NE  ARG B  72     -12.261  50.188  86.837  1.00140.64           N  
ATOM   2564  CZ  ARG B  72     -13.204  51.029  86.317  1.00140.64           C  
ATOM   2565  NH1 ARG B  72     -12.880  51.892  85.309  1.00140.64           N1+
ATOM   2566  NH2 ARG B  72     -14.479  50.997  86.805  1.00140.64           N  
ATOM   2567  N   PHE B  73      -9.101  45.944  83.031  1.00 85.94           N  
ATOM   2568  CA  PHE B  73      -7.714  45.635  82.840  1.00 85.94           C  
ATOM   2569  C   PHE B  73      -7.098  46.763  82.072  1.00 85.94           C  
ATOM   2570  O   PHE B  73      -7.782  47.517  81.382  1.00 85.94           O  
ATOM   2571  CB  PHE B  73      -7.412  44.371  82.004  1.00 85.94           C  
ATOM   2572  CG  PHE B  73      -7.906  43.137  82.679  1.00 85.94           C  
ATOM   2573  CD1 PHE B  73      -7.453  42.789  83.930  1.00 85.94           C  
ATOM   2574  CD2 PHE B  73      -8.782  42.292  82.031  1.00 85.94           C  
ATOM   2575  CE1 PHE B  73      -7.899  41.643  84.545  1.00 85.94           C  
ATOM   2576  CE2 PHE B  73      -9.230  41.142  82.641  1.00 85.94           C  
ATOM   2577  CZ  PHE B  73      -8.792  40.820  83.903  1.00 85.94           C  
ATOM   2578  N   HIS B  74      -5.764  46.901  82.191  1.00 44.89           N  
ATOM   2579  CA  HIS B  74      -5.010  47.933  81.539  1.00 44.89           C  
ATOM   2580  C   HIS B  74      -5.122  47.777  80.055  1.00 44.89           C  
ATOM   2581  O   HIS B  74      -5.301  48.762  79.339  1.00 44.89           O  
ATOM   2582  CB  HIS B  74      -3.512  47.881  81.892  1.00 44.89           C  
ATOM   2583  CG  HIS B  74      -2.688  48.933  81.207  1.00 44.89           C  
ATOM   2584  CD2 HIS B  74      -1.805  48.820  80.175  1.00 44.89           C  
ATOM   2585  ND1 HIS B  74      -2.688  50.266  81.555  1.00 44.89           N  
ATOM   2586  CE1 HIS B  74      -1.814  50.888  80.723  1.00 44.89           C  
ATOM   2587  NE2 HIS B  74      -1.254  50.051  79.868  1.00 44.89           N  
ATOM   2588  N   GLY B  75      -5.024  46.533  79.544  1.00 36.97           N  
ATOM   2589  CA  GLY B  75      -5.071  46.372  78.121  1.00 36.97           C  
ATOM   2590  C   GLY B  75      -5.347  44.944  77.774  1.00 36.97           C  
ATOM   2591  O   GLY B  75      -5.491  44.079  78.637  1.00 36.97           O  
ATOM   2592  N   VAL B  76      -5.469  44.689  76.456  1.00 55.58           N  
ATOM   2593  CA  VAL B  76      -5.597  43.361  75.940  1.00 55.58           C  
ATOM   2594  C   VAL B  76      -4.440  43.193  75.007  1.00 55.58           C  
ATOM   2595  O   VAL B  76      -3.902  44.174  74.495  1.00 55.58           O  
ATOM   2596  CB  VAL B  76      -6.849  43.121  75.141  1.00 55.58           C  
ATOM   2597  CG1 VAL B  76      -8.070  43.246  76.068  1.00 55.58           C  
ATOM   2598  CG2 VAL B  76      -6.866  44.091  73.948  1.00 55.58           C  
ATOM   2599  N   CYS B  77      -3.992  41.936  74.811  1.00 56.51           N  
ATOM   2600  CA  CYS B  77      -2.911  41.669  73.910  1.00 56.51           C  
ATOM   2601  C   CYS B  77      -3.378  40.584  72.992  1.00 56.51           C  
ATOM   2602  O   CYS B  77      -3.823  39.528  73.439  1.00 56.51           O  
ATOM   2603  CB  CYS B  77      -1.629  41.183  74.614  1.00 56.51           C  
ATOM   2604  SG  CYS B  77      -0.254  40.858  73.467  1.00 56.51           S  
ATOM   2605  N   VAL B  78      -3.282  40.832  71.672  1.00129.94           N  
ATOM   2606  CA  VAL B  78      -3.778  39.898  70.704  1.00129.94           C  
ATOM   2607  C   VAL B  78      -2.890  39.985  69.494  1.00129.94           C  
ATOM   2608  O   VAL B  78      -2.086  40.906  69.376  1.00129.94           O  
ATOM   2609  CB  VAL B  78      -5.200  40.206  70.335  1.00129.94           C  
ATOM   2610  CG1 VAL B  78      -5.276  41.659  69.843  1.00129.94           C  
ATOM   2611  CG2 VAL B  78      -5.699  39.171  69.323  1.00129.94           C  
ATOM   2612  N   ASN B  79      -2.990  38.997  68.576  1.00 72.34           N  
ATOM   2613  CA  ASN B  79      -2.201  38.966  67.375  1.00 72.34           C  
ATOM   2614  C   ASN B  79      -2.657  40.056  66.446  1.00 72.34           C  
ATOM   2615  O   ASN B  79      -3.771  40.565  66.561  1.00 72.34           O  
ATOM   2616  CB  ASN B  79      -2.224  37.614  66.643  1.00 72.34           C  
ATOM   2617  CG  ASN B  79      -1.276  36.693  67.403  1.00 72.34           C  
ATOM   2618  ND2 ASN B  79      -1.805  35.545  67.905  1.00 72.34           N  
ATOM   2619  OD1 ASN B  79      -0.093  36.993  67.553  1.00 72.34           O  
ATOM   2620  N   PRO B  80      -1.803  40.420  65.515  1.00 84.63           N  
ATOM   2621  CA  PRO B  80      -2.050  41.547  64.646  1.00 84.63           C  
ATOM   2622  C   PRO B  80      -3.284  41.489  63.801  1.00 84.63           C  
ATOM   2623  O   PRO B  80      -3.824  42.547  63.483  1.00 84.63           O  
ATOM   2624  CB  PRO B  80      -0.763  41.727  63.839  1.00 84.63           C  
ATOM   2625  CG  PRO B  80       0.330  41.170  64.770  1.00 84.63           C  
ATOM   2626  CD  PRO B  80      -0.389  40.105  65.619  1.00 84.63           C  
ATOM   2627  N   CYS B  81      -3.754  40.293  63.413  1.00 60.88           N  
ATOM   2628  CA  CYS B  81      -4.917  40.224  62.563  1.00 60.88           C  
ATOM   2629  C   CYS B  81      -6.105  40.780  63.294  1.00 60.88           C  
ATOM   2630  O   CYS B  81      -7.042  41.298  62.690  1.00 60.88           O  
ATOM   2631  CB  CYS B  81      -5.257  38.790  62.116  1.00 60.88           C  
ATOM   2632  SG  CYS B  81      -5.602  37.671  63.506  1.00 60.88           S  
ATOM   2633  N   TYR B  82      -6.108  40.589  64.621  1.00133.88           N  
ATOM   2634  CA  TYR B  82      -7.103  40.945  65.596  1.00133.88           C  
ATOM   2635  C   TYR B  82      -7.159  42.390  66.009  1.00133.88           C  
ATOM   2636  O   TYR B  82      -8.148  42.800  66.612  1.00133.88           O  
ATOM   2637  CB  TYR B  82      -7.023  40.083  66.855  1.00133.88           C  
ATOM   2638  CG  TYR B  82      -7.425  38.734  66.388  1.00133.88           C  
ATOM   2639  CD1 TYR B  82      -8.696  38.548  65.906  1.00133.88           C  
ATOM   2640  CD2 TYR B  82      -6.557  37.669  66.438  1.00133.88           C  
ATOM   2641  CE1 TYR B  82      -9.096  37.316  65.459  1.00133.88           C  
ATOM   2642  CE2 TYR B  82      -6.953  36.431  65.992  1.00133.88           C  
ATOM   2643  CZ  TYR B  82      -8.223  36.257  65.498  1.00133.88           C  
ATOM   2644  OH  TYR B  82      -8.645  34.997  65.032  1.00133.88           O  
ATOM   2645  N   VAL B  83      -6.089  43.184  65.808  1.00 58.50           N  
ATOM   2646  CA  VAL B  83      -6.027  44.511  66.370  1.00 58.50           C  
ATOM   2647  C   VAL B  83      -7.229  45.345  66.013  1.00 58.50           C  
ATOM   2648  O   VAL B  83      -7.794  46.008  66.882  1.00 58.50           O  
ATOM   2649  CB  VAL B  83      -4.807  45.269  65.928  1.00 58.50           C  
ATOM   2650  CG1 VAL B  83      -4.871  46.691  66.510  1.00 58.50           C  
ATOM   2651  CG2 VAL B  83      -3.558  44.478  66.353  1.00 58.50           C  
ATOM   2652  N   LYS B  84      -7.675  45.356  64.743  1.00 71.49           N  
ATOM   2653  CA  LYS B  84      -8.791  46.200  64.408  1.00 71.49           C  
ATOM   2654  C   LYS B  84     -10.015  45.790  65.167  1.00 71.49           C  
ATOM   2655  O   LYS B  84     -10.750  46.642  65.666  1.00 71.49           O  
ATOM   2656  CB  LYS B  84      -9.109  46.228  62.904  1.00 71.49           C  
ATOM   2657  CG  LYS B  84      -8.105  47.106  62.152  1.00 71.49           C  
ATOM   2658  CD  LYS B  84      -8.096  46.959  60.632  1.00 71.49           C  
ATOM   2659  CE  LYS B  84      -7.062  47.875  59.970  1.00 71.49           C  
ATOM   2660  NZ  LYS B  84      -6.901  47.518  58.540  1.00 71.49           N1+
ATOM   2661  N   LEU B  85     -10.262  44.473  65.290  1.00 54.56           N  
ATOM   2662  CA  LEU B  85     -11.435  43.996  65.964  1.00 54.56           C  
ATOM   2663  C   LEU B  85     -11.380  44.385  67.414  1.00 54.56           C  
ATOM   2664  O   LEU B  85     -12.387  44.805  67.984  1.00 54.56           O  
ATOM   2665  CB  LEU B  85     -11.598  42.473  65.866  1.00 54.56           C  
ATOM   2666  CG  LEU B  85     -12.862  41.956  66.572  1.00 54.56           C  
ATOM   2667  CD1 LEU B  85     -14.131  42.577  65.964  1.00 54.56           C  
ATOM   2668  CD2 LEU B  85     -12.897  40.419  66.577  1.00 54.56           C  
ATOM   2669  N   ALA B  86     -10.198  44.264  68.048  1.00 31.93           N  
ATOM   2670  CA  ALA B  86     -10.074  44.585  69.443  1.00 31.93           C  
ATOM   2671  C   ALA B  86     -10.375  46.040  69.633  1.00 31.93           C  
ATOM   2672  O   ALA B  86     -11.065  46.415  70.579  1.00 31.93           O  
ATOM   2673  CB  ALA B  86      -8.662  44.326  69.995  1.00 31.93           C  
ATOM   2674  N   ARG B  87      -9.871  46.908  68.733  1.00166.57           N  
ATOM   2675  CA  ARG B  87     -10.098  48.321  68.866  1.00166.57           C  
ATOM   2676  C   ARG B  87     -11.569  48.580  68.772  1.00166.57           C  
ATOM   2677  O   ARG B  87     -12.123  49.377  69.528  1.00166.57           O  
ATOM   2678  CB  ARG B  87      -9.427  49.152  67.761  1.00166.57           C  
ATOM   2679  CG  ARG B  87      -7.907  49.226  67.895  1.00166.57           C  
ATOM   2680  CD  ARG B  87      -7.455  49.984  69.146  1.00166.57           C  
ATOM   2681  NE  ARG B  87      -7.967  51.379  69.038  1.00166.57           N  
ATOM   2682  CZ  ARG B  87      -8.373  52.040  70.162  1.00166.57           C  
ATOM   2683  NH1 ARG B  87      -8.319  51.415  71.374  1.00166.57           N1+
ATOM   2684  NH2 ARG B  87      -8.834  53.323  70.078  1.00166.57           N  
ATOM   2685  N   GLU B  88     -12.238  47.893  67.832  0.50 91.20           N  
ATOM   2686  CA  GLU B  88     -13.644  48.032  67.585  0.50 91.20           C  
ATOM   2687  C   GLU B  88     -14.407  47.674  68.820  0.50 91.20           C  
ATOM   2688  O   GLU B  88     -15.321  48.387  69.229  0.50 91.20           O  
ATOM   2689  CB  GLU B  88     -14.084  47.040  66.498  0.50 91.20           C  
ATOM   2690  CG  GLU B  88     -15.564  46.665  66.532  0.50 91.20           C  
ATOM   2691  CD  GLU B  88     -16.369  47.779  65.900  0.50 91.20           C  
ATOM   2692  OE1 GLU B  88     -15.814  48.893  65.702  0.50 91.20           O  
ATOM   2693  OE2 GLU B  88     -17.564  47.520  65.604  0.50 91.20           O1-
ATOM   2694  N   GLU B  89     -14.041  46.549  69.452  1.00104.85           N  
ATOM   2695  CA  GLU B  89     -14.750  46.062  70.602  1.00104.85           C  
ATOM   2696  C   GLU B  89     -14.558  46.967  71.785  1.00104.85           C  
ATOM   2697  O   GLU B  89     -15.445  47.099  72.624  1.00104.85           O  
ATOM   2698  CB  GLU B  89     -14.314  44.644  71.013  1.00104.85           C  
ATOM   2699  CG  GLU B  89     -14.629  43.588  69.948  1.00104.85           C  
ATOM   2700  CD  GLU B  89     -16.140  43.526  69.753  1.00104.85           C  
ATOM   2701  OE1 GLU B  89     -16.880  43.767  70.744  1.00104.85           O  
ATOM   2702  OE2 GLU B  89     -16.574  43.242  68.605  1.00104.85           O1-
ATOM   2703  N   LEU B  90     -13.347  47.535  71.918  1.00 94.13           N  
ATOM   2704  CA  LEU B  90     -12.921  48.383  73.001  1.00 94.13           C  
ATOM   2705  C   LEU B  90     -13.414  49.797  72.931  1.00 94.13           C  
ATOM   2706  O   LEU B  90     -13.376  50.491  73.943  1.00 94.13           O  
ATOM   2707  CB  LEU B  90     -11.395  48.387  73.183  1.00 94.13           C  
ATOM   2708  CG  LEU B  90     -10.872  47.001  73.611  1.00 94.13           C  
ATOM   2709  CD1 LEU B  90      -9.351  47.001  73.809  1.00 94.13           C  
ATOM   2710  CD2 LEU B  90     -11.636  46.473  74.839  1.00 94.13           C  
ATOM   2711  N   GLU B  91     -13.825  50.284  71.742  1.00 52.04           N  
ATOM   2712  CA  GLU B  91     -14.138  51.681  71.555  1.00 52.04           C  
ATOM   2713  C   GLU B  91     -15.028  52.212  72.636  1.00 52.04           C  
ATOM   2714  O   GLU B  91     -16.011  51.590  73.036  1.00 52.04           O  
ATOM   2715  CB  GLU B  91     -14.804  51.994  70.206  1.00 52.04           C  
ATOM   2716  CG  GLU B  91     -15.047  53.489  69.996  1.00 52.04           C  
ATOM   2717  CD  GLU B  91     -15.704  53.681  68.637  1.00 52.04           C  
ATOM   2718  OE1 GLU B  91     -16.753  53.032  68.382  1.00 52.04           O  
ATOM   2719  OE2 GLU B  91     -15.159  54.483  67.832  1.00 52.04           O1-
ATOM   2720  N   GLY B  92     -14.664  53.408  73.141  1.00 21.24           N  
ATOM   2721  CA  GLY B  92     -15.399  54.044  74.192  1.00 21.24           C  
ATOM   2722  C   GLY B  92     -14.725  53.744  75.496  1.00 21.24           C  
ATOM   2723  O   GLY B  92     -15.132  54.263  76.535  1.00 21.24           O  
ATOM   2724  N   THR B  93     -13.672  52.901  75.485  1.00 51.19           N  
ATOM   2725  CA  THR B  93     -13.014  52.607  76.725  1.00 51.19           C  
ATOM   2726  C   THR B  93     -11.559  52.920  76.567  1.00 51.19           C  
ATOM   2727  O   THR B  93     -11.046  53.112  75.467  1.00 51.19           O  
ATOM   2728  CB  THR B  93     -13.090  51.170  77.161  1.00 51.19           C  
ATOM   2729  CG2 THR B  93     -14.565  50.730  77.164  1.00 51.19           C  
ATOM   2730  OG1 THR B  93     -12.330  50.342  76.294  1.00 51.19           O  
ATOM   2731  N   ASP B  94     -10.887  53.031  77.722  1.00116.73           N  
ATOM   2732  CA  ASP B  94      -9.496  53.330  77.894  1.00116.73           C  
ATOM   2733  C   ASP B  94      -8.638  52.121  77.594  1.00116.73           C  
ATOM   2734  O   ASP B  94      -7.426  52.247  77.440  1.00116.73           O  
ATOM   2735  CB  ASP B  94      -9.206  53.802  79.330  1.00116.73           C  
ATOM   2736  CG  ASP B  94      -7.986  54.710  79.331  1.00116.73           C  
ATOM   2737  OD1 ASP B  94      -7.093  54.541  78.459  1.00116.73           O  
ATOM   2738  OD2 ASP B  94      -7.947  55.612  80.209  1.00116.73           O1-
ATOM   2739  N   VAL B  95      -9.214  50.902  77.553  1.00 60.17           N  
ATOM   2740  CA  VAL B  95      -8.394  49.716  77.442  1.00 60.17           C  
ATOM   2741  C   VAL B  95      -7.507  49.763  76.227  1.00 60.17           C  
ATOM   2742  O   VAL B  95      -7.962  49.969  75.106  1.00 60.17           O  
ATOM   2743  CB  VAL B  95      -9.198  48.454  77.368  1.00 60.17           C  
ATOM   2744  CG1 VAL B  95      -8.238  47.256  77.250  1.00 60.17           C  
ATOM   2745  CG2 VAL B  95     -10.135  48.403  78.587  1.00 60.17           C  
ATOM   2746  N   LYS B  96      -6.193  49.531  76.436  1.00108.58           N  
ATOM   2747  CA  LYS B  96      -5.198  49.585  75.394  1.00108.58           C  
ATOM   2748  C   LYS B  96      -5.228  48.337  74.565  1.00108.58           C  
ATOM   2749  O   LYS B  96      -5.606  47.263  75.030  1.00108.58           O  
ATOM   2750  CB  LYS B  96      -3.748  49.720  75.903  1.00108.58           C  
ATOM   2751  CG  LYS B  96      -3.292  51.147  76.220  1.00108.58           C  
ATOM   2752  CD  LYS B  96      -3.954  51.806  77.425  1.00108.58           C  
ATOM   2753  CE  LYS B  96      -3.416  53.214  77.693  1.00108.58           C  
ATOM   2754  NZ  LYS B  96      -4.062  53.792  78.893  1.00108.58           N1+
ATOM   2755  N   VAL B  97      -4.845  48.466  73.277  1.00 54.75           N  
ATOM   2756  CA  VAL B  97      -4.732  47.308  72.439  1.00 54.75           C  
ATOM   2757  C   VAL B  97      -3.269  47.105  72.216  1.00 54.75           C  
ATOM   2758  O   VAL B  97      -2.583  47.973  71.677  1.00 54.75           O  
ATOM   2759  CB  VAL B  97      -5.376  47.461  71.089  1.00 54.75           C  
ATOM   2760  CG1 VAL B  97      -5.120  46.184  70.263  1.00 54.75           C  
ATOM   2761  CG2 VAL B  97      -6.866  47.772  71.299  1.00 54.75           C  
ATOM   2762  N   VAL B  98      -2.748  45.939  72.637  1.00 56.78           N  
ATOM   2763  CA  VAL B  98      -1.353  45.672  72.473  1.00 56.78           C  
ATOM   2764  C   VAL B  98      -1.251  44.539  71.508  1.00 56.78           C  
ATOM   2765  O   VAL B  98      -2.083  43.635  71.514  1.00 56.78           O  
ATOM   2766  CB  VAL B  98      -0.675  45.218  73.737  1.00 56.78           C  
ATOM   2767  CG1 VAL B  98       0.794  44.880  73.418  1.00 56.78           C  
ATOM   2768  CG2 VAL B  98      -0.849  46.302  74.813  1.00 56.78           C  
ATOM   2769  N   THR B  99      -0.237  44.566  70.624  1.00138.07           N  
ATOM   2770  CA  THR B  99      -0.100  43.477  69.710  1.00138.07           C  
ATOM   2771  C   THR B  99       1.338  43.067  69.698  1.00138.07           C  
ATOM   2772  O   THR B  99       2.168  43.665  70.382  1.00138.07           O  
ATOM   2773  CB  THR B  99      -0.526  43.808  68.312  1.00138.07           C  
ATOM   2774  CG2 THR B  99       0.444  44.845  67.726  1.00138.07           C  
ATOM   2775  OG1 THR B  99      -0.546  42.630  67.519  1.00138.07           O  
ATOM   2776  N   VAL B 100       1.662  42.011  68.924  1.00 76.10           N  
ATOM   2777  CA  VAL B 100       3.001  41.498  68.920  1.00 76.10           C  
ATOM   2778  C   VAL B 100       3.580  41.619  67.538  1.00 76.10           C  
ATOM   2779  O   VAL B 100       2.875  41.520  66.534  1.00 76.10           O  
ATOM   2780  CB  VAL B 100       3.081  40.049  69.304  1.00 76.10           C  
ATOM   2781  CG1 VAL B 100       2.583  39.894  70.751  1.00 76.10           C  
ATOM   2782  CG2 VAL B 100       2.281  39.227  68.280  1.00 76.10           C  
ATOM   2783  N   VAL B 101       4.908  41.860  67.465  1.00 83.66           N  
ATOM   2784  CA  VAL B 101       5.584  41.975  66.197  1.00 83.66           C  
ATOM   2785  C   VAL B 101       6.712  40.985  66.154  1.00 83.66           C  
ATOM   2786  O   VAL B 101       7.445  40.816  67.129  1.00 83.66           O  
ATOM   2787  CB  VAL B 101       6.169  43.337  65.943  1.00 83.66           C  
ATOM   2788  CG1 VAL B 101       7.011  43.294  64.658  1.00 83.66           C  
ATOM   2789  CG2 VAL B 101       5.013  44.349  65.870  1.00 83.66           C  
ATOM   2790  N   GLY B 102       6.878  40.297  65.001  1.00 70.53           N  
ATOM   2791  CA  GLY B 102       7.939  39.327  64.886  1.00 70.53           C  
ATOM   2792  C   GLY B 102       7.695  38.337  65.974  1.00 70.53           C  
ATOM   2793  O   GLY B 102       8.631  37.912  66.651  1.00 70.53           O  
ATOM   2794  N   PHE B 103       6.423  37.891  66.067  1.00372.46           N  
ATOM   2795  CA  PHE B 103       5.823  37.231  67.192  1.00372.46           C  
ATOM   2796  C   PHE B 103       6.563  36.197  67.876  1.00372.46           C  
ATOM   2797  O   PHE B 103       7.472  36.650  68.515  1.00372.46           O  
ATOM   2798  CB  PHE B 103       4.344  36.834  67.084  1.00372.46           C  
ATOM   2799  CG  PHE B 103       4.006  36.405  68.482  1.00372.46           C  
ATOM   2800  CD1 PHE B 103       4.262  37.246  69.541  1.00372.46           C  
ATOM   2801  CD2 PHE B 103       3.526  35.146  68.757  1.00372.46           C  
ATOM   2802  CE1 PHE B 103       3.988  36.868  70.835  1.00372.46           C  
ATOM   2803  CE2 PHE B 103       3.245  34.760  70.047  1.00372.46           C  
ATOM   2804  CZ  PHE B 103       3.472  35.622  71.091  1.00372.46           C  
ATOM   2805  N   PRO B 104       6.296  34.933  67.979  1.00213.73           N  
ATOM   2806  CA  PRO B 104       7.096  34.178  68.890  1.00213.73           C  
ATOM   2807  C   PRO B 104       8.588  34.160  68.682  1.00213.73           C  
ATOM   2808  O   PRO B 104       9.301  34.399  69.656  1.00213.73           O  
ATOM   2809  CB  PRO B 104       6.550  32.762  68.789  1.00213.73           C  
ATOM   2810  CG  PRO B 104       6.132  32.674  67.307  1.00213.73           C  
ATOM   2811  CD  PRO B 104       5.711  34.110  66.937  1.00213.73           C  
ATOM   2812  N   LEU B 105       9.061  33.853  67.450  1.00131.56           N  
ATOM   2813  CA  LEU B 105      10.454  33.624  67.134  1.00131.56           C  
ATOM   2814  C   LEU B 105      11.359  34.829  67.139  1.00131.56           C  
ATOM   2815  O   LEU B 105      12.477  34.754  67.643  1.00131.56           O  
ATOM   2816  CB  LEU B 105      10.644  32.937  65.774  1.00131.56           C  
ATOM   2817  CG  LEU B 105      10.097  31.501  65.737  1.00131.56           C  
ATOM   2818  CD1 LEU B 105      10.888  30.574  66.674  1.00131.56           C  
ATOM   2819  CD2 LEU B 105       8.586  31.472  66.000  1.00131.56           C  
ATOM   2820  N   GLY B 106      10.948  35.959  66.536  1.00 53.94           N  
ATOM   2821  CA  GLY B 106      11.781  37.137  66.528  1.00 53.94           C  
ATOM   2822  C   GLY B 106      12.800  37.047  65.424  1.00 53.94           C  
ATOM   2823  O   GLY B 106      13.715  37.869  65.352  1.00 53.94           O  
ATOM   2824  N   ALA B 107      12.668  36.007  64.578  1.00 83.67           N  
ATOM   2825  CA  ALA B 107      13.503  35.634  63.466  1.00 83.67           C  
ATOM   2826  C   ALA B 107      13.401  36.538  62.276  1.00 83.67           C  
ATOM   2827  O   ALA B 107      14.364  36.671  61.524  1.00 83.67           O  
ATOM   2828  CB  ALA B 107      13.210  34.207  62.971  1.00 83.67           C  
ATOM   2829  N   ASN B 108      12.220  37.139  62.045  1.00 83.84           N  
ATOM   2830  CA  ASN B 108      11.908  37.875  60.847  1.00 83.84           C  
ATOM   2831  C   ASN B 108      12.911  38.948  60.567  1.00 83.84           C  
ATOM   2832  O   ASN B 108      13.669  39.375  61.436  1.00 83.84           O  
ATOM   2833  CB  ASN B 108      10.538  38.557  60.924  1.00 83.84           C  
ATOM   2834  CG  ASN B 108       9.533  37.468  61.254  1.00 83.84           C  
ATOM   2835  ND2 ASN B 108       8.988  36.798  60.203  1.00 83.84           N  
ATOM   2836  OD1 ASN B 108       9.253  37.211  62.424  1.00 83.84           O  
ATOM   2837  N   GLU B 109      12.933  39.385  59.289  1.00 88.70           N  
ATOM   2838  CA  GLU B 109      13.803  40.423  58.826  1.00 88.70           C  
ATOM   2839  C   GLU B 109      13.381  41.670  59.538  1.00 88.70           C  
ATOM   2840  O   GLU B 109      12.213  41.830  59.889  1.00 88.70           O  
ATOM   2841  CB  GLU B 109      13.682  40.656  57.311  1.00 88.70           C  
ATOM   2842  CG  GLU B 109      14.807  41.493  56.703  1.00 88.70           C  
ATOM   2843  CD  GLU B 109      14.602  41.484  55.193  1.00 88.70           C  
ATOM   2844  OE1 GLU B 109      13.571  42.043  54.730  1.00 88.70           O  
ATOM   2845  OE2 GLU B 109      15.465  40.902  54.483  1.00 88.70           O1-
ATOM   2846  N   THR B 110      14.332  42.591  59.777  1.00 42.70           N  
ATOM   2847  CA  THR B 110      14.042  43.777  60.525  1.00 42.70           C  
ATOM   2848  C   THR B 110      12.978  44.552  59.819  1.00 42.70           C  
ATOM   2849  O   THR B 110      12.069  45.085  60.451  1.00 42.70           O  
ATOM   2850  CB  THR B 110      15.228  44.685  60.672  1.00 42.70           C  
ATOM   2851  CG2 THR B 110      14.798  45.933  61.463  1.00 42.70           C  
ATOM   2852  OG1 THR B 110      16.281  44.014  61.348  1.00 42.70           O  
ATOM   2853  N   ARG B 111      13.055  44.621  58.480  1.00180.65           N  
ATOM   2854  CA  ARG B 111      12.135  45.412  57.717  1.00180.65           C  
ATOM   2855  C   ARG B 111      10.745  44.884  57.896  1.00180.65           C  
ATOM   2856  O   ARG B 111       9.787  45.654  57.946  1.00180.65           O  
ATOM   2857  CB  ARG B 111      12.495  45.419  56.226  1.00180.65           C  
ATOM   2858  CG  ARG B 111      13.909  45.961  55.999  1.00180.65           C  
ATOM   2859  CD  ARG B 111      14.236  46.261  54.536  1.00180.65           C  
ATOM   2860  NE  ARG B 111      14.134  44.979  53.788  1.00180.65           N  
ATOM   2861  CZ  ARG B 111      13.790  44.986  52.467  1.00180.65           C  
ATOM   2862  NH1 ARG B 111      13.549  46.169  51.827  1.00180.65           N1+
ATOM   2863  NH2 ARG B 111      13.674  43.805  51.794  1.00180.65           N  
ATOM   2864  N   THR B 112      10.594  43.551  57.981  1.00 29.44           N  
ATOM   2865  CA  THR B 112       9.298  42.963  58.167  1.00 29.44           C  
ATOM   2866  C   THR B 112       8.759  43.421  59.488  1.00 29.44           C  
ATOM   2867  O   THR B 112       7.590  43.781  59.610  1.00 29.44           O  
ATOM   2868  CB  THR B 112       9.357  41.463  58.194  1.00 29.44           C  
ATOM   2869  CG2 THR B 112       7.937  40.902  58.392  1.00 29.44           C  
ATOM   2870  OG1 THR B 112       9.910  40.979  56.979  1.00 29.44           O  
ATOM   2871  N   LYS B 113       9.616  43.428  60.526  1.00 47.76           N  
ATOM   2872  CA  LYS B 113       9.177  43.812  61.834  1.00 47.76           C  
ATOM   2873  C   LYS B 113       8.732  45.247  61.820  1.00 47.76           C  
ATOM   2874  O   LYS B 113       7.683  45.575  62.374  1.00 47.76           O  
ATOM   2875  CB  LYS B 113      10.282  43.667  62.890  1.00 47.76           C  
ATOM   2876  CG  LYS B 113      10.685  42.209  63.123  1.00 47.76           C  
ATOM   2877  CD  LYS B 113      11.969  42.049  63.935  1.00 47.76           C  
ATOM   2878  CE  LYS B 113      12.351  40.593  64.207  1.00 47.76           C  
ATOM   2879  NZ  LYS B 113      13.617  40.543  64.972  1.00 47.76           N1+
ATOM   2880  N   ALA B 114       9.507  46.141  61.170  1.00 33.92           N  
ATOM   2881  CA  ALA B 114       9.184  47.540  61.159  1.00 33.92           C  
ATOM   2882  C   ALA B 114       7.868  47.743  60.477  1.00 33.92           C  
ATOM   2883  O   ALA B 114       7.033  48.509  60.954  1.00 33.92           O  
ATOM   2884  CB  ALA B 114      10.220  48.392  60.406  1.00 33.92           C  
ATOM   2885  N   HIS B 115       7.643  47.058  59.339  1.00 40.73           N  
ATOM   2886  CA  HIS B 115       6.410  47.215  58.615  1.00 40.73           C  
ATOM   2887  C   HIS B 115       5.274  46.711  59.445  1.00 40.73           C  
ATOM   2888  O   HIS B 115       4.225  47.347  59.517  1.00 40.73           O  
ATOM   2889  CB  HIS B 115       6.391  46.474  57.270  1.00 40.73           C  
ATOM   2890  CG  HIS B 115       7.126  47.226  56.203  1.00 40.73           C  
ATOM   2891  CD2 HIS B 115       6.638  47.993  55.192  1.00 40.73           C  
ATOM   2892  ND1 HIS B 115       8.499  47.279  56.085  1.00 40.73           N  
ATOM   2893  CE1 HIS B 115       8.767  48.071  55.016  1.00 40.73           C  
ATOM   2894  NE2 HIS B 115       7.669  48.528  54.441  1.00 40.73           N  
ATOM   2895  N   GLU B 116       5.462  45.564  60.123  1.00103.01           N  
ATOM   2896  CA  GLU B 116       4.404  44.995  60.912  1.00103.01           C  
ATOM   2897  C   GLU B 116       3.996  45.980  61.956  1.00103.01           C  
ATOM   2898  O   GLU B 116       2.808  46.140  62.236  1.00103.01           O  
ATOM   2899  CB  GLU B 116       4.839  43.751  61.708  1.00103.01           C  
ATOM   2900  CG  GLU B 116       4.726  42.417  60.977  1.00103.01           C  
ATOM   2901  CD  GLU B 116       3.449  41.762  61.488  1.00103.01           C  
ATOM   2902  OE1 GLU B 116       2.746  42.415  62.304  1.00103.01           O  
ATOM   2903  OE2 GLU B 116       3.162  40.604  61.079  1.00103.01           O1-
ATOM   2904  N   ALA B 117       4.981  46.654  62.576  1.00 36.34           N  
ATOM   2905  CA  ALA B 117       4.685  47.581  63.628  1.00 36.34           C  
ATOM   2906  C   ALA B 117       3.865  48.702  63.080  1.00 36.34           C  
ATOM   2907  O   ALA B 117       2.894  49.130  63.703  1.00 36.34           O  
ATOM   2908  CB  ALA B 117       5.950  48.186  64.260  1.00 36.34           C  
ATOM   2909  N   ILE B 118       4.234  49.198  61.885  1.00 36.42           N  
ATOM   2910  CA  ILE B 118       3.542  50.296  61.270  1.00 36.42           C  
ATOM   2911  C   ILE B 118       2.131  49.883  60.982  1.00 36.42           C  
ATOM   2912  O   ILE B 118       1.192  50.628  61.256  1.00 36.42           O  
ATOM   2913  CB  ILE B 118       4.149  50.693  59.956  1.00 36.42           C  
ATOM   2914  CG1 ILE B 118       5.606  51.144  60.150  1.00 36.42           C  
ATOM   2915  CG2 ILE B 118       3.244  51.759  59.314  1.00 36.42           C  
ATOM   2916  CD1 ILE B 118       6.381  51.256  58.838  1.00 36.42           C  
ATOM   2917  N   PHE B 119       1.942  48.665  60.437  1.00 50.22           N  
ATOM   2918  CA  PHE B 119       0.624  48.224  60.077  1.00 50.22           C  
ATOM   2919  C   PHE B 119      -0.219  48.155  61.311  1.00 50.22           C  
ATOM   2920  O   PHE B 119      -1.389  48.536  61.294  1.00 50.22           O  
ATOM   2921  CB  PHE B 119       0.565  46.818  59.444  1.00 50.22           C  
ATOM   2922  CG  PHE B 119       1.254  46.835  58.122  1.00 50.22           C  
ATOM   2923  CD1 PHE B 119       0.745  47.564  57.073  1.00 50.22           C  
ATOM   2924  CD2 PHE B 119       2.389  46.087  57.921  1.00 50.22           C  
ATOM   2925  CE1 PHE B 119       1.378  47.567  55.853  1.00 50.22           C  
ATOM   2926  CE2 PHE B 119       3.028  46.083  56.705  1.00 50.22           C  
ATOM   2927  CZ  PHE B 119       2.523  46.828  55.667  1.00 50.22           C  
ATOM   2928  N   ALA B 120       0.357  47.653  62.418  1.00 33.51           N  
ATOM   2929  CA  ALA B 120      -0.386  47.475  63.636  1.00 33.51           C  
ATOM   2930  C   ALA B 120      -0.875  48.792  64.154  1.00 33.51           C  
ATOM   2931  O   ALA B 120      -2.007  48.889  64.627  1.00 33.51           O  
ATOM   2932  CB  ALA B 120       0.450  46.824  64.751  1.00 33.51           C  
ATOM   2933  N   VAL B 121      -0.028  49.837  64.101  1.00 36.22           N  
ATOM   2934  CA  VAL B 121      -0.410  51.125  64.609  1.00 36.22           C  
ATOM   2935  C   VAL B 121      -1.529  51.665  63.774  1.00 36.22           C  
ATOM   2936  O   VAL B 121      -2.481  52.241  64.298  1.00 36.22           O  
ATOM   2937  CB  VAL B 121       0.713  52.125  64.591  1.00 36.22           C  
ATOM   2938  CG1 VAL B 121       0.161  53.491  65.038  1.00 36.22           C  
ATOM   2939  CG2 VAL B 121       1.852  51.597  65.482  1.00 36.22           C  
ATOM   2940  N   GLU B 122      -1.450  51.476  62.443  1.00 40.70           N  
ATOM   2941  CA  GLU B 122      -2.457  51.975  61.552  1.00 40.70           C  
ATOM   2942  C   GLU B 122      -3.745  51.318  61.931  1.00 40.70           C  
ATOM   2943  O   GLU B 122      -4.802  51.947  61.944  1.00 40.70           O  
ATOM   2944  CB  GLU B 122      -2.198  51.575  60.091  1.00 40.70           C  
ATOM   2945  CG  GLU B 122      -0.918  52.148  59.484  1.00 40.70           C  
ATOM   2946  CD  GLU B 122      -0.729  51.479  58.127  1.00 40.70           C  
ATOM   2947  OE1 GLU B 122      -1.497  50.526  57.831  1.00 40.70           O  
ATOM   2948  OE2 GLU B 122       0.190  51.898  57.373  1.00 40.70           O1-
ATOM   2949  N   SER B 123      -3.657  50.015  62.250  1.00 90.59           N  
ATOM   2950  CA  SER B 123      -4.765  49.176  62.600  1.00 90.59           C  
ATOM   2951  C   SER B 123      -5.326  49.600  63.925  1.00 90.59           C  
ATOM   2952  O   SER B 123      -6.440  49.206  64.271  1.00 90.59           O  
ATOM   2953  CB  SER B 123      -4.358  47.699  62.716  1.00 90.59           C  
ATOM   2954  OG  SER B 123      -5.483  46.910  63.067  1.00 90.59           O  
ATOM   2955  N   GLY B 124      -4.583  50.415  64.706  1.00 46.56           N  
ATOM   2956  CA  GLY B 124      -5.131  50.882  65.951  1.00 46.56           C  
ATOM   2957  C   GLY B 124      -4.409  50.371  67.174  1.00 46.56           C  
ATOM   2958  O   GLY B 124      -4.873  50.609  68.288  1.00 46.56           O  
ATOM   2959  N   ALA B 125      -3.275  49.654  67.039  1.00 53.10           N  
ATOM   2960  CA  ALA B 125      -2.598  49.166  68.220  1.00 53.10           C  
ATOM   2961  C   ALA B 125      -1.929  50.290  68.967  1.00 53.10           C  
ATOM   2962  O   ALA B 125      -1.334  51.185  68.370  1.00 53.10           O  
ATOM   2963  CB  ALA B 125      -1.520  48.112  67.911  1.00 53.10           C  
ATOM   2964  N   ASP B 126      -2.085  50.291  70.311  1.00 84.31           N  
ATOM   2965  CA  ASP B 126      -1.464  51.223  71.222  1.00 84.31           C  
ATOM   2966  C   ASP B 126      -0.017  50.878  71.486  1.00 84.31           C  
ATOM   2967  O   ASP B 126       0.821  51.773  71.596  1.00 84.31           O  
ATOM   2968  CB  ASP B 126      -2.170  51.260  72.589  1.00 84.31           C  
ATOM   2969  CG  ASP B 126      -3.545  51.880  72.390  1.00 84.31           C  
ATOM   2970  OD1 ASP B 126      -3.626  52.941  71.715  1.00 84.31           O  
ATOM   2971  OD2 ASP B 126      -4.536  51.291  72.899  1.00 84.31           O1-
ATOM   2972  N   GLU B 127       0.317  49.572  71.623  1.00 91.34           N  
ATOM   2973  CA  GLU B 127       1.658  49.191  72.005  1.00 91.34           C  
ATOM   2974  C   GLU B 127       2.064  47.930  71.261  1.00 91.34           C  
ATOM   2975  O   GLU B 127       1.189  47.213  70.776  1.00 91.34           O  
ATOM   2976  CB  GLU B 127       1.774  48.887  73.508  1.00 91.34           C  
ATOM   2977  CG  GLU B 127       1.521  50.120  74.379  1.00 91.34           C  
ATOM   2978  CD  GLU B 127       1.341  49.675  75.825  1.00 91.34           C  
ATOM   2979  OE1 GLU B 127       1.242  48.441  76.060  1.00 91.34           O  
ATOM   2980  OE2 GLU B 127       1.287  50.569  76.713  1.00 91.34           O1-
ATOM   2981  N   ILE B 128       3.402  47.638  71.161  1.00173.21           N  
ATOM   2982  CA  ILE B 128       3.957  46.508  70.408  1.00173.21           C  
ATOM   2983  C   ILE B 128       5.072  45.738  71.193  1.00173.21           C  
ATOM   2984  O   ILE B 128       5.711  46.390  72.018  1.00173.21           O  
ATOM   2985  CB  ILE B 128       4.645  46.965  69.150  1.00173.21           C  
ATOM   2986  CG1 ILE B 128       3.701  47.767  68.236  1.00173.21           C  
ATOM   2987  CG2 ILE B 128       5.257  45.729  68.470  1.00173.21           C  
ATOM   2988  CD1 ILE B 128       2.496  46.979  67.730  1.00173.21           C  
ATOM   2989  N   ASP B 129       5.333  44.370  70.945  1.00306.77           N  
ATOM   2990  CA  ASP B 129       6.372  43.431  71.581  1.00306.77           C  
ATOM   2991  C   ASP B 129       7.225  42.267  70.632  1.00306.77           C  
ATOM   2992  O   ASP B 129       6.392  41.671  69.946  1.00306.77           O  
ATOM   2993  CB  ASP B 129       5.710  42.543  72.661  1.00306.77           C  
ATOM   2994  CG  ASP B 129       5.039  43.367  73.763  1.00306.77           C  
ATOM   2995  OD1 ASP B 129       5.165  44.620  73.756  1.00306.77           O  
ATOM   2996  OD2 ASP B 129       4.373  42.740  74.630  1.00306.77           O1-
ATOM   2997  N   MET B 130       8.721  41.917  70.497  1.00391.15           N  
ATOM   2998  CA  MET B 130       9.673  40.631  70.302  1.00391.15           C  
ATOM   2999  C   MET B 130      11.185  40.714  69.673  1.00391.15           C  
ATOM   3000  O   MET B 130      11.339  40.999  68.483  1.00391.15           O  
ATOM   3001  CB  MET B 130       8.922  39.511  69.551  1.00391.15           C  
ATOM   3002  CG  MET B 130       9.325  38.095  69.968  1.00391.15           C  
ATOM   3003  SD  MET B 130      10.982  37.576  69.460  1.00391.15           S  
ATOM   3004  CE  MET B 130      11.120  36.202  70.643  1.00391.15           C  
ATOM   3005  N   VAL B 131      12.346  40.317  70.388  1.00193.80           N  
ATOM   3006  CA  VAL B 131      13.813  40.345  70.034  1.00193.80           C  
ATOM   3007  C   VAL B 131      14.333  39.206  69.158  1.00193.80           C  
ATOM   3008  O   VAL B 131      13.754  38.127  69.095  1.00193.80           O  
ATOM   3009  CB  VAL B 131      14.737  40.230  71.207  1.00193.80           C  
ATOM   3010  CG1 VAL B 131      14.515  41.405  72.142  1.00193.80           C  
ATOM   3011  CG2 VAL B 131      14.531  38.852  71.863  1.00193.80           C  
ATOM   3012  N   ILE B 132      15.510  39.415  68.487  1.00174.18           N  
ATOM   3013  CA  ILE B 132      16.176  38.399  67.684  1.00174.18           C  
ATOM   3014  C   ILE B 132      17.163  37.700  68.592  1.00174.18           C  
ATOM   3015  O   ILE B 132      18.300  38.131  68.785  1.00174.18           O  
ATOM   3016  CB  ILE B 132      16.898  38.984  66.492  1.00174.18           C  
ATOM   3017  CG1 ILE B 132      17.579  37.881  65.670  1.00174.18           C  
ATOM   3018  CG2 ILE B 132      17.837  40.113  66.960  1.00174.18           C  
ATOM   3019  CD1 ILE B 132      16.591  36.958  64.956  1.00174.18           C  
ATOM   3020  N   ASN B 133      16.714  36.577  69.189  1.00105.99           N  
ATOM   3021  CA  ASN B 133      17.466  35.857  70.177  1.00105.99           C  
ATOM   3022  C   ASN B 133      18.710  35.213  69.636  1.00105.99           C  
ATOM   3023  O   ASN B 133      19.809  35.470  70.126  1.00105.99           O  
ATOM   3024  CB  ASN B 133      16.611  34.740  70.804  1.00105.99           C  
ATOM   3025  CG  ASN B 133      17.196  34.346  72.152  1.00105.99           C  
ATOM   3026  ND2 ASN B 133      17.868  33.167  72.209  1.00105.99           N  
ATOM   3027  OD1 ASN B 133      17.044  35.067  73.138  1.00105.99           O  
ATOM   3028  N   VAL B 134      18.555  34.320  68.638  1.00136.82           N  
ATOM   3029  CA  VAL B 134      19.644  33.559  68.087  1.00136.82           C  
ATOM   3030  C   VAL B 134      20.498  34.337  67.158  1.00136.82           C  
ATOM   3031  O   VAL B 134      21.726  34.297  67.249  1.00136.82           O  
ATOM   3032  CB  VAL B 134      19.159  32.351  67.345  1.00136.82           C  
ATOM   3033  CG1 VAL B 134      20.367  31.603  66.757  1.00136.82           C  
ATOM   3034  CG2 VAL B 134      18.306  31.513  68.313  1.00136.82           C  
ATOM   3035  N   GLY B 135      19.845  35.098  66.260  1.00102.71           N  
ATOM   3036  CA  GLY B 135      20.541  35.622  65.129  1.00102.71           C  
ATOM   3037  C   GLY B 135      21.670  36.464  65.588  1.00102.71           C  
ATOM   3038  O   GLY B 135      22.781  36.335  65.079  1.00102.71           O  
ATOM   3039  N   MET B 136      21.437  37.330  66.585  1.00208.66           N  
ATOM   3040  CA  MET B 136      22.550  38.156  66.898  1.00208.66           C  
ATOM   3041  C   MET B 136      22.675  38.292  68.375  1.00208.66           C  
ATOM   3042  O   MET B 136      23.740  38.655  68.863  1.00208.66           O  
ATOM   3043  CB  MET B 136      22.388  39.559  66.303  1.00208.66           C  
ATOM   3044  CG  MET B 136      22.158  39.523  64.788  1.00208.66           C  
ATOM   3045  SD  MET B 136      23.509  38.799  63.808  1.00208.66           S  
ATOM   3046  CE  MET B 136      22.670  38.914  62.202  1.00208.66           C  
ATOM   3047  N   LEU B 137      21.608  38.024  69.150  1.00175.74           N  
ATOM   3048  CA  LEU B 137      21.836  38.268  70.540  1.00175.74           C  
ATOM   3049  C   LEU B 137      22.838  37.285  71.062  1.00175.74           C  
ATOM   3050  O   LEU B 137      23.867  37.666  71.617  1.00175.74           O  
ATOM   3051  CB  LEU B 137      20.565  38.161  71.397  1.00175.74           C  
ATOM   3052  CG  LEU B 137      20.806  38.583  72.857  1.00175.74           C  
ATOM   3053  CD1 LEU B 137      21.255  40.055  72.934  1.00175.74           C  
ATOM   3054  CD2 LEU B 137      19.580  38.289  73.733  1.00175.74           C  
ATOM   3055  N   LYS B 138      22.581  35.982  70.848  1.00113.63           N  
ATOM   3056  CA  LYS B 138      23.458  34.958  71.337  1.00113.63           C  
ATOM   3057  C   LYS B 138      24.739  35.046  70.566  1.00113.63           C  
ATOM   3058  O   LYS B 138      25.826  34.804  71.091  1.00113.63           O  
ATOM   3059  CB  LYS B 138      22.842  33.554  71.224  1.00113.63           C  
ATOM   3060  CG  LYS B 138      23.436  32.590  72.249  1.00113.63           C  
ATOM   3061  CD  LYS B 138      22.515  31.424  72.603  1.00113.63           C  
ATOM   3062  CE  LYS B 138      22.924  30.719  73.897  1.00113.63           C  
ATOM   3063  NZ  LYS B 138      21.748  30.069  74.515  1.00113.63           N1+
ATOM   3064  N   ALA B 139      24.604  35.430  69.284  1.00 54.89           N  
ATOM   3065  CA  ALA B 139      25.653  35.609  68.319  1.00 54.89           C  
ATOM   3066  C   ALA B 139      26.553  36.702  68.803  1.00 54.89           C  
ATOM   3067  O   ALA B 139      27.723  36.761  68.431  1.00 54.89           O  
ATOM   3068  CB  ALA B 139      25.127  36.019  66.932  1.00 54.89           C  
ATOM   3069  N   LYS B 140      26.012  37.619  69.629  1.00119.08           N  
ATOM   3070  CA  LYS B 140      26.758  38.737  70.133  1.00119.08           C  
ATOM   3071  C   LYS B 140      26.920  39.750  69.043  1.00119.08           C  
ATOM   3072  O   LYS B 140      27.856  40.549  69.048  1.00119.08           O  
ATOM   3073  CB  LYS B 140      28.142  38.304  70.652  1.00119.08           C  
ATOM   3074  CG  LYS B 140      28.851  39.296  71.569  1.00119.08           C  
ATOM   3075  CD  LYS B 140      29.994  38.640  72.348  1.00119.08           C  
ATOM   3076  CE  LYS B 140      30.594  39.524  73.440  1.00119.08           C  
ATOM   3077  NZ  LYS B 140      31.536  38.727  74.257  1.00119.08           N1+
ATOM   3078  N   GLU B 141      25.982  39.746  68.073  1.00103.28           N  
ATOM   3079  CA  GLU B 141      25.985  40.755  67.057  1.00103.28           C  
ATOM   3080  C   GLU B 141      25.110  41.840  67.592  1.00103.28           C  
ATOM   3081  O   GLU B 141      23.913  41.907  67.314  1.00103.28           O  
ATOM   3082  CB  GLU B 141      25.409  40.264  65.720  1.00103.28           C  
ATOM   3083  CG  GLU B 141      26.283  39.189  65.064  1.00103.28           C  
ATOM   3084  CD  GLU B 141      27.577  39.849  64.602  1.00103.28           C  
ATOM   3085  OE1 GLU B 141      27.490  40.822  63.807  1.00103.28           O  
ATOM   3086  OE2 GLU B 141      28.668  39.401  65.047  1.00103.28           O1-
ATOM   3087  N   TRP B 142      25.730  42.743  68.367  1.00 90.84           N  
ATOM   3088  CA  TRP B 142      25.051  43.773  69.092  1.00 90.84           C  
ATOM   3089  C   TRP B 142      24.403  44.727  68.146  1.00 90.84           C  
ATOM   3090  O   TRP B 142      23.274  45.165  68.362  1.00 90.84           O  
ATOM   3091  CB  TRP B 142      26.019  44.605  69.948  1.00 90.84           C  
ATOM   3092  CG  TRP B 142      26.866  43.774  70.880  1.00 90.84           C  
ATOM   3093  CD1 TRP B 142      28.219  43.783  71.043  1.00 90.84           C  
ATOM   3094  CD2 TRP B 142      26.358  42.736  71.734  1.00 90.84           C  
ATOM   3095  CE2 TRP B 142      27.452  42.169  72.387  1.00 90.84           C  
ATOM   3096  CE3 TRP B 142      25.086  42.286  71.947  1.00 90.84           C  
ATOM   3097  NE1 TRP B 142      28.589  42.824  71.958  1.00 90.84           N  
ATOM   3098  CZ2 TRP B 142      27.291  41.138  73.268  1.00 90.84           C  
ATOM   3099  CZ3 TRP B 142      24.928  41.254  72.846  1.00 90.84           C  
ATOM   3100  CH2 TRP B 142      26.008  40.690  73.494  1.00 90.84           C  
ATOM   3101  N   GLU B 143      25.120  45.082  67.067  1.00107.10           N  
ATOM   3102  CA  GLU B 143      24.655  46.090  66.161  1.00107.10           C  
ATOM   3103  C   GLU B 143      23.392  45.618  65.510  1.00107.10           C  
ATOM   3104  O   GLU B 143      22.454  46.392  65.322  1.00107.10           O  
ATOM   3105  CB  GLU B 143      25.679  46.369  65.043  1.00107.10           C  
ATOM   3106  CG  GLU B 143      25.696  47.806  64.504  1.00107.10           C  
ATOM   3107  CD  GLU B 143      24.291  48.269  64.155  1.00107.10           C  
ATOM   3108  OE1 GLU B 143      23.551  48.671  65.092  1.00107.10           O  
ATOM   3109  OE2 GLU B 143      23.947  48.247  62.943  1.00107.10           O1-
ATOM   3110  N   TYR B 144      23.334  44.325  65.140  1.00 52.77           N  
ATOM   3111  CA  TYR B 144      22.182  43.819  64.452  1.00 52.77           C  
ATOM   3112  C   TYR B 144      20.983  43.891  65.350  1.00 52.77           C  
ATOM   3113  O   TYR B 144      19.918  44.349  64.937  1.00 52.77           O  
ATOM   3114  CB  TYR B 144      22.367  42.360  64.004  1.00 52.77           C  
ATOM   3115  CG  TYR B 144      21.135  41.950  63.275  1.00 52.77           C  
ATOM   3116  CD1 TYR B 144      20.033  41.483  63.954  1.00 52.77           C  
ATOM   3117  CD2 TYR B 144      21.091  42.032  61.903  1.00 52.77           C  
ATOM   3118  CE1 TYR B 144      18.904  41.105  63.273  1.00 52.77           C  
ATOM   3119  CE2 TYR B 144      19.963  41.655  61.214  1.00 52.77           C  
ATOM   3120  CZ  TYR B 144      18.869  41.191  61.901  1.00 52.77           C  
ATOM   3121  OH  TYR B 144      17.710  40.801  61.198  1.00 52.77           O  
ATOM   3122  N   VAL B 145      21.131  43.447  66.613  1.00 43.39           N  
ATOM   3123  CA  VAL B 145      20.035  43.408  67.544  1.00 43.39           C  
ATOM   3124  C   VAL B 145      19.539  44.798  67.799  1.00 43.39           C  
ATOM   3125  O   VAL B 145      18.333  45.035  67.878  1.00 43.39           O  
ATOM   3126  CB  VAL B 145      20.431  42.825  68.872  1.00 43.39           C  
ATOM   3127  CG1 VAL B 145      19.236  42.928  69.836  1.00 43.39           C  
ATOM   3128  CG2 VAL B 145      20.927  41.387  68.650  1.00 43.39           C  
ATOM   3129  N   TYR B 146      20.472  45.757  67.944  1.00 64.07           N  
ATOM   3130  CA  TYR B 146      20.135  47.119  68.245  1.00 64.07           C  
ATOM   3131  C   TYR B 146      19.331  47.712  67.130  1.00 64.07           C  
ATOM   3132  O   TYR B 146      18.300  48.342  67.364  1.00 64.07           O  
ATOM   3133  CB  TYR B 146      21.388  47.987  68.435  1.00 64.07           C  
ATOM   3134  CG  TYR B 146      20.961  49.398  68.629  1.00 64.07           C  
ATOM   3135  CD1 TYR B 146      20.572  49.861  69.865  1.00 64.07           C  
ATOM   3136  CD2 TYR B 146      20.957  50.262  67.560  1.00 64.07           C  
ATOM   3137  CE1 TYR B 146      20.185  51.170  70.033  1.00 64.07           C  
ATOM   3138  CE2 TYR B 146      20.571  51.572  67.722  1.00 64.07           C  
ATOM   3139  CZ  TYR B 146      20.185  52.028  68.959  1.00 64.07           C  
ATOM   3140  OH  TYR B 146      19.790  53.372  69.126  1.00 64.07           O  
ATOM   3141  N   GLU B 147      19.778  47.503  65.880  1.00 78.06           N  
ATOM   3142  CA  GLU B 147      19.121  48.066  64.734  1.00 78.06           C  
ATOM   3143  C   GLU B 147      17.756  47.476  64.630  1.00 78.06           C  
ATOM   3144  O   GLU B 147      16.803  48.151  64.241  1.00 78.06           O  
ATOM   3145  CB  GLU B 147      19.841  47.728  63.420  1.00 78.06           C  
ATOM   3146  CG  GLU B 147      21.232  48.352  63.309  1.00 78.06           C  
ATOM   3147  CD  GLU B 147      21.051  49.832  63.016  1.00 78.06           C  
ATOM   3148  OE1 GLU B 147      19.875  50.284  62.978  1.00 78.06           O  
ATOM   3149  OE2 GLU B 147      22.083  50.531  62.833  1.00 78.06           O1-
ATOM   3150  N   ASP B 148      17.638  46.181  64.966  1.00 70.05           N  
ATOM   3151  CA  ASP B 148      16.394  45.493  64.823  1.00 70.05           C  
ATOM   3152  C   ASP B 148      15.370  46.157  65.698  1.00 70.05           C  
ATOM   3153  O   ASP B 148      14.246  46.401  65.262  1.00 70.05           O  
ATOM   3154  CB  ASP B 148      16.512  44.012  65.224  1.00 70.05           C  
ATOM   3155  CG  ASP B 148      15.252  43.289  64.780  1.00 70.05           C  
ATOM   3156  OD1 ASP B 148      14.159  43.612  65.316  1.00 70.05           O  
ATOM   3157  OD2 ASP B 148      15.370  42.394  63.902  1.00 70.05           O1-
ATOM   3158  N   ILE B 149      15.717  46.441  66.971  1.00149.53           N  
ATOM   3159  CA  ILE B 149      14.797  47.113  67.844  1.00149.53           C  
ATOM   3160  C   ILE B 149      14.642  48.567  67.492  1.00149.53           C  
ATOM   3161  O   ILE B 149      13.531  49.095  67.487  1.00149.53           O  
ATOM   3162  CB  ILE B 149      15.055  46.898  69.318  1.00149.53           C  
ATOM   3163  CG1 ILE B 149      16.451  47.338  69.771  1.00149.53           C  
ATOM   3164  CG2 ILE B 149      14.757  45.424  69.617  1.00149.53           C  
ATOM   3165  CD1 ILE B 149      16.666  47.117  71.270  1.00149.53           C  
ATOM   3166  N   ARG B 150      15.748  49.254  67.152  1.00111.76           N  
ATOM   3167  CA  ARG B 150      15.724  50.665  66.869  1.00111.76           C  
ATOM   3168  C   ARG B 150      14.807  50.951  65.717  1.00111.76           C  
ATOM   3169  O   ARG B 150      14.052  51.923  65.745  1.00111.76           O  
ATOM   3170  CB  ARG B 150      17.114  51.204  66.489  1.00111.76           C  
ATOM   3171  CG  ARG B 150      17.144  52.693  66.138  1.00111.76           C  
ATOM   3172  CD  ARG B 150      16.846  53.627  67.313  1.00111.76           C  
ATOM   3173  NE  ARG B 150      17.104  55.015  66.835  1.00111.76           N  
ATOM   3174  CZ  ARG B 150      16.767  56.092  67.603  1.00111.76           C  
ATOM   3175  NH1 ARG B 150      16.146  55.912  68.805  1.00111.76           N1+
ATOM   3176  NH2 ARG B 150      17.058  57.352  67.169  1.00111.76           N  
ATOM   3177  N   SER B 151      14.839  50.107  64.672  0.50 35.56           N  
ATOM   3178  CA  SER B 151      14.044  50.337  63.498  0.50 35.56           C  
ATOM   3179  C   SER B 151      12.593  50.332  63.870  0.50 35.56           C  
ATOM   3180  O   SER B 151      11.819  51.146  63.369  0.50 35.56           O  
ATOM   3181  CB  SER B 151      14.237  49.257  62.419  0.50 35.56           C  
ATOM   3182  OG  SER B 151      15.567  49.286  61.925  0.50 35.56           O  
ATOM   3183  N   VAL B 152      12.178  49.391  64.739  1.00 50.93           N  
ATOM   3184  CA  VAL B 152      10.801  49.285  65.140  1.00 50.93           C  
ATOM   3185  C   VAL B 152      10.401  50.471  65.977  1.00 50.93           C  
ATOM   3186  O   VAL B 152       9.345  51.065  65.756  1.00 50.93           O  
ATOM   3187  CB  VAL B 152      10.524  48.036  65.933  1.00 50.93           C  
ATOM   3188  CG1 VAL B 152       9.054  48.053  66.391  1.00 50.93           C  
ATOM   3189  CG2 VAL B 152      10.884  46.817  65.066  1.00 50.93           C  
ATOM   3190  N   VAL B 153      11.249  50.870  66.948  1.00 42.61           N  
ATOM   3191  CA  VAL B 153      10.909  51.935  67.851  1.00 42.61           C  
ATOM   3192  C   VAL B 153      10.667  53.183  67.065  1.00 42.61           C  
ATOM   3193  O   VAL B 153       9.706  53.909  67.316  1.00 42.61           O  
ATOM   3194  CB  VAL B 153      11.992  52.225  68.849  1.00 42.61           C  
ATOM   3195  CG1 VAL B 153      11.583  53.454  69.680  1.00 42.61           C  
ATOM   3196  CG2 VAL B 153      12.232  50.957  69.691  1.00 42.61           C  
ATOM   3197  N   GLU B 154      11.542  53.461  66.084  1.00 77.42           N  
ATOM   3198  CA  GLU B 154      11.452  54.645  65.278  1.00 77.42           C  
ATOM   3199  C   GLU B 154      10.227  54.614  64.414  1.00 77.42           C  
ATOM   3200  O   GLU B 154       9.583  55.641  64.204  1.00 77.42           O  
ATOM   3201  CB  GLU B 154      12.663  54.810  64.346  1.00 77.42           C  
ATOM   3202  CG  GLU B 154      13.957  55.122  65.097  1.00 77.42           C  
ATOM   3203  CD  GLU B 154      13.847  56.548  65.614  1.00 77.42           C  
ATOM   3204  OE1 GLU B 154      13.225  56.750  66.691  1.00 77.42           O  
ATOM   3205  OE2 GLU B 154      14.381  57.459  64.925  1.00 77.42           O1-
ATOM   3206  N   SER B 155       9.872  53.437  63.871  1.00 93.49           N  
ATOM   3207  CA  SER B 155       8.753  53.372  62.972  1.00 93.49           C  
ATOM   3208  C   SER B 155       7.485  53.724  63.698  1.00 93.49           C  
ATOM   3209  O   SER B 155       6.564  54.292  63.117  1.00 93.49           O  
ATOM   3210  CB  SER B 155       8.559  51.976  62.351  1.00 93.49           C  
ATOM   3211  OG  SER B 155       8.216  51.027  63.351  1.00 93.49           O  
ATOM   3212  N   VAL B 156       7.389  53.282  64.964  1.00130.73           N  
ATOM   3213  CA  VAL B 156       6.303  53.432  65.896  1.00130.73           C  
ATOM   3214  C   VAL B 156       6.332  54.656  66.765  1.00130.73           C  
ATOM   3215  O   VAL B 156       5.517  54.705  67.683  1.00130.73           O  
ATOM   3216  CB  VAL B 156       6.104  52.228  66.773  1.00130.73           C  
ATOM   3217  CG1 VAL B 156       5.731  51.048  65.861  1.00130.73           C  
ATOM   3218  CG2 VAL B 156       7.363  51.988  67.619  1.00130.73           C  
ATOM   3219  N   LYS B 157       7.315  55.577  66.609  1.00176.09           N  
ATOM   3220  CA  LYS B 157       7.537  56.715  67.484  1.00176.09           C  
ATOM   3221  C   LYS B 157       6.258  57.274  68.038  1.00176.09           C  
ATOM   3222  O   LYS B 157       5.292  57.519  67.318  1.00176.09           O  
ATOM   3223  CB  LYS B 157       8.288  57.874  66.802  1.00176.09           C  
ATOM   3224  CG  LYS B 157       9.714  57.516  66.379  1.00176.09           C  
ATOM   3225  CD  LYS B 157      10.626  57.105  67.538  1.00176.09           C  
ATOM   3226  CE  LYS B 157      10.974  58.260  68.477  1.00176.09           C  
ATOM   3227  NZ  LYS B 157      11.856  57.782  69.564  1.00176.09           N1+
ATOM   3228  N   GLY B 158       6.231  57.447  69.379  1.00 28.79           N  
ATOM   3229  CA  GLY B 158       5.081  57.958  70.067  1.00 28.79           C  
ATOM   3230  C   GLY B 158       4.304  56.818  70.665  1.00 28.79           C  
ATOM   3231  O   GLY B 158       3.404  57.036  71.475  1.00 28.79           O  
ATOM   3232  N   LYS B 159       4.622  55.564  70.284  1.00114.90           N  
ATOM   3233  CA  LYS B 159       3.909  54.442  70.834  1.00114.90           C  
ATOM   3234  C   LYS B 159       4.880  53.598  71.594  1.00114.90           C  
ATOM   3235  O   LYS B 159       6.054  53.498  71.240  1.00114.90           O  
ATOM   3236  CB  LYS B 159       3.213  53.565  69.774  1.00114.90           C  
ATOM   3237  CG  LYS B 159       1.858  54.124  69.320  1.00114.90           C  
ATOM   3238  CD  LYS B 159       1.930  55.457  68.572  1.00114.90           C  
ATOM   3239  CE  LYS B 159       0.566  56.132  68.401  1.00114.90           C  
ATOM   3240  NZ  LYS B 159      -0.348  55.255  67.638  1.00114.90           N1+
ATOM   3241  N   VAL B 160       4.393  52.969  72.681  1.00 62.30           N  
ATOM   3242  CA  VAL B 160       5.225  52.188  73.542  1.00 62.30           C  
ATOM   3243  C   VAL B 160       5.613  50.910  72.873  1.00 62.30           C  
ATOM   3244  O   VAL B 160       4.776  50.204  72.311  1.00 62.30           O  
ATOM   3245  CB  VAL B 160       4.547  51.831  74.835  1.00 62.30           C  
ATOM   3246  CG1 VAL B 160       5.434  50.842  75.608  1.00 62.30           C  
ATOM   3247  CG2 VAL B 160       4.249  53.129  75.605  1.00 62.30           C  
ATOM   3248  N   VAL B 161       6.924  50.590  72.923  1.00 66.95           N  
ATOM   3249  CA  VAL B 161       7.421  49.355  72.399  1.00 66.95           C  
ATOM   3250  C   VAL B 161       8.013  48.609  73.558  1.00 66.95           C  
ATOM   3251  O   VAL B 161       8.743  49.177  74.379  1.00 66.95           O  
ATOM   3252  CB  VAL B 161       8.519  49.508  71.384  1.00 66.95           C  
ATOM   3253  CG1 VAL B 161       9.050  48.110  71.021  1.00 66.95           C  
ATOM   3254  CG2 VAL B 161       7.976  50.298  70.181  1.00 66.95           C  
ATOM   3255  N   LYS B 162       7.668  47.308  73.655  1.00159.70           N  
ATOM   3256  CA  LYS B 162       8.201  46.433  74.660  1.00159.70           C  
ATOM   3257  C   LYS B 162       9.056  45.450  73.942  1.00159.70           C  
ATOM   3258  O   LYS B 162       8.691  44.955  72.880  1.00159.70           O  
ATOM   3259  CB  LYS B 162       7.179  45.556  75.409  1.00159.70           C  
ATOM   3260  CG  LYS B 162       6.234  46.252  76.391  1.00159.70           C  
ATOM   3261  CD  LYS B 162       5.067  46.982  75.736  1.00159.70           C  
ATOM   3262  CE  LYS B 162       3.904  47.243  76.694  1.00159.70           C  
ATOM   3263  NZ  LYS B 162       3.051  46.038  76.792  1.00159.70           N1+
ATOM   3264  N   VAL B 163      10.223  45.131  74.521  1.00 86.09           N  
ATOM   3265  CA  VAL B 163      11.137  44.212  73.916  1.00 86.09           C  
ATOM   3266  C   VAL B 163      11.076  42.926  74.699  1.00 86.09           C  
ATOM   3267  O   VAL B 163      11.414  42.897  75.884  1.00 86.09           O  
ATOM   3268  CB  VAL B 163      12.525  44.783  74.012  1.00 86.09           C  
ATOM   3269  CG1 VAL B 163      13.557  43.734  73.620  1.00 86.09           C  
ATOM   3270  CG2 VAL B 163      12.582  46.054  73.146  1.00 86.09           C  
ATOM   3271  N   ILE B 164      10.660  41.826  74.026  1.00 87.72           N  
ATOM   3272  CA  ILE B 164      10.557  40.516  74.617  1.00 87.72           C  
ATOM   3273  C   ILE B 164      11.893  39.870  74.414  1.00 87.72           C  
ATOM   3274  O   ILE B 164      12.303  39.588  73.289  1.00 87.72           O  
ATOM   3275  CB  ILE B 164       9.549  39.629  73.939  1.00 87.72           C  
ATOM   3276  CG1 ILE B 164       8.128  40.206  74.058  1.00 87.72           C  
ATOM   3277  CG2 ILE B 164       9.698  38.214  74.523  1.00 87.72           C  
ATOM   3278  CD1 ILE B 164       7.113  39.546  73.121  1.00 87.72           C  
ATOM   3279  N   ILE B 165      12.626  39.704  75.531  1.00105.97           N  
ATOM   3280  CA  ILE B 165      13.938  39.123  75.611  1.00105.97           C  
ATOM   3281  C   ILE B 165      13.925  37.628  75.456  1.00105.97           C  
ATOM   3282  O   ILE B 165      14.897  37.059  74.960  1.00105.97           O  
ATOM   3283  CB  ILE B 165      14.667  39.489  76.875  1.00105.97           C  
ATOM   3284  CG1 ILE B 165      13.949  38.949  78.120  1.00105.97           C  
ATOM   3285  CG2 ILE B 165      14.836  41.019  76.880  1.00105.97           C  
ATOM   3286  CD1 ILE B 165      14.784  39.069  79.393  1.00105.97           C  
ATOM   3287  N   GLU B 166      12.835  36.949  75.887  1.00133.95           N  
ATOM   3288  CA  GLU B 166      12.752  35.506  75.860  1.00133.95           C  
ATOM   3289  C   GLU B 166      13.853  34.924  76.690  1.00133.95           C  
ATOM   3290  O   GLU B 166      14.757  34.252  76.199  1.00133.95           O  
ATOM   3291  CB  GLU B 166      12.839  34.917  74.442  1.00133.95           C  
ATOM   3292  CG  GLU B 166      12.517  33.423  74.373  1.00133.95           C  
ATOM   3293  CD  GLU B 166      11.011  33.264  74.529  1.00133.95           C  
ATOM   3294  OE1 GLU B 166      10.466  33.733  75.563  1.00133.95           O  
ATOM   3295  OE2 GLU B 166      10.384  32.674  73.609  1.00133.95           O1-
ATOM   3296  N   THR B 167      13.739  35.150  78.012  1.00142.95           N  
ATOM   3297  CA  THR B 167      14.687  34.827  79.036  1.00142.95           C  
ATOM   3298  C   THR B 167      14.999  33.361  79.104  1.00142.95           C  
ATOM   3299  O   THR B 167      16.108  32.992  79.484  1.00142.95           O  
ATOM   3300  CB  THR B 167      14.228  35.290  80.387  1.00142.95           C  
ATOM   3301  CG2 THR B 167      12.918  34.588  80.763  1.00142.95           C  
ATOM   3302  OG1 THR B 167      15.216  34.996  81.351  1.00142.95           O  
ATOM   3303  N   CYS B 168      14.055  32.478  78.740  1.00 61.41           N  
ATOM   3304  CA  CYS B 168      14.282  31.068  78.894  1.00 61.41           C  
ATOM   3305  C   CYS B 168      15.518  30.670  78.142  1.00 61.41           C  
ATOM   3306  O   CYS B 168      16.262  29.801  78.591  1.00 61.41           O  
ATOM   3307  CB  CYS B 168      13.101  30.224  78.384  1.00 61.41           C  
ATOM   3308  SG  CYS B 168      12.835  30.375  76.592  1.00 61.41           S  
ATOM   3309  N   TYR B 169      15.738  31.257  76.953  1.00107.84           N  
ATOM   3310  CA  TYR B 169      16.870  30.994  76.107  1.00107.84           C  
ATOM   3311  C   TYR B 169      18.163  31.613  76.582  1.00107.84           C  
ATOM   3312  O   TYR B 169      19.241  31.154  76.207  1.00107.84           O  
ATOM   3313  CB  TYR B 169      16.614  31.344  74.633  1.00107.84           C  
ATOM   3314  CG  TYR B 169      15.621  30.314  74.216  1.00107.84           C  
ATOM   3315  CD1 TYR B 169      16.004  28.994  74.144  1.00107.84           C  
ATOM   3316  CD2 TYR B 169      14.325  30.649  73.899  1.00107.84           C  
ATOM   3317  CE1 TYR B 169      15.114  28.017  73.768  1.00107.84           C  
ATOM   3318  CE2 TYR B 169      13.428  29.676  73.520  1.00107.84           C  
ATOM   3319  CZ  TYR B 169      13.821  28.359  73.457  1.00107.84           C  
ATOM   3320  OH  TYR B 169      12.905  27.358  73.070  1.00107.84           O  
ATOM   3321  N   LEU B 170      18.114  32.710  77.360  1.00 88.15           N  
ATOM   3322  CA  LEU B 170      19.318  33.459  77.632  1.00 88.15           C  
ATOM   3323  C   LEU B 170      19.953  33.155  78.963  1.00 88.15           C  
ATOM   3324  O   LEU B 170      19.321  32.660  79.895  1.00 88.15           O  
ATOM   3325  CB  LEU B 170      19.050  34.971  77.616  1.00 88.15           C  
ATOM   3326  CG  LEU B 170      18.402  35.454  76.303  1.00 88.15           C  
ATOM   3327  CD1 LEU B 170      18.184  36.974  76.324  1.00 88.15           C  
ATOM   3328  CD2 LEU B 170      19.179  34.962  75.072  1.00 88.15           C  
ATOM   3329  N   ASP B 171      21.281  33.419  79.048  1.00 60.42           N  
ATOM   3330  CA  ASP B 171      22.024  33.323  80.277  1.00 60.42           C  
ATOM   3331  C   ASP B 171      22.009  34.690  80.908  1.00 60.42           C  
ATOM   3332  O   ASP B 171      21.423  35.619  80.355  1.00 60.42           O  
ATOM   3333  CB  ASP B 171      23.468  32.799  80.103  1.00 60.42           C  
ATOM   3334  CG  ASP B 171      24.283  33.708  79.191  1.00 60.42           C  
ATOM   3335  OD1 ASP B 171      23.794  34.813  78.840  1.00 60.42           O  
ATOM   3336  OD2 ASP B 171      25.417  33.299  78.826  1.00 60.42           O1-
ATOM   3337  N   THR B 172      22.655  34.854  82.082  1.00126.81           N  
ATOM   3338  CA  THR B 172      22.581  36.107  82.783  1.00126.81           C  
ATOM   3339  C   THR B 172      23.159  37.230  81.981  1.00126.81           C  
ATOM   3340  O   THR B 172      22.544  38.289  81.873  1.00126.81           O  
ATOM   3341  CB  THR B 172      23.291  36.127  84.108  1.00126.81           C  
ATOM   3342  CG2 THR B 172      22.558  35.223  85.104  1.00126.81           C  
ATOM   3343  OG1 THR B 172      24.647  35.737  83.956  1.00126.81           O  
ATOM   3344  N   GLU B 173      24.349  37.041  81.387  1.00 56.02           N  
ATOM   3345  CA  GLU B 173      24.953  38.125  80.665  1.00 56.02           C  
ATOM   3346  C   GLU B 173      24.084  38.497  79.510  1.00 56.02           C  
ATOM   3347  O   GLU B 173      23.975  39.673  79.166  1.00 56.02           O  
ATOM   3348  CB  GLU B 173      26.342  37.813  80.085  1.00 56.02           C  
ATOM   3349  CG  GLU B 173      27.460  37.773  81.124  1.00 56.02           C  
ATOM   3350  CD  GLU B 173      28.772  37.655  80.361  1.00 56.02           C  
ATOM   3351  OE1 GLU B 173      28.718  37.630  79.103  1.00 56.02           O  
ATOM   3352  OE2 GLU B 173      29.843  37.596  81.021  1.00 56.02           O1-
ATOM   3353  N   GLU B 174      23.462  37.496  78.862  1.00 55.04           N  
ATOM   3354  CA  GLU B 174      22.633  37.744  77.717  1.00 55.04           C  
ATOM   3355  C   GLU B 174      21.424  38.541  78.114  1.00 55.04           C  
ATOM   3356  O   GLU B 174      20.975  39.403  77.359  1.00 55.04           O  
ATOM   3357  CB  GLU B 174      22.162  36.444  77.037  1.00 55.04           C  
ATOM   3358  CG  GLU B 174      23.284  35.707  76.298  1.00 55.04           C  
ATOM   3359  CD  GLU B 174      22.723  34.410  75.728  1.00 55.04           C  
ATOM   3360  OE1 GLU B 174      22.251  33.556  76.527  1.00 55.04           O  
ATOM   3361  OE2 GLU B 174      22.763  34.261  74.479  1.00 55.04           O1-
ATOM   3362  N   LYS B 175      20.846  38.266  79.299  1.00 51.21           N  
ATOM   3363  CA  LYS B 175      19.682  38.988  79.736  1.00 51.21           C  
ATOM   3364  C   LYS B 175      20.052  40.436  79.929  1.00 51.21           C  
ATOM   3365  O   LYS B 175      19.309  41.338  79.545  1.00 51.21           O  
ATOM   3366  CB  LYS B 175      19.111  38.436  81.053  1.00 51.21           C  
ATOM   3367  CG  LYS B 175      18.537  37.026  80.894  1.00 51.21           C  
ATOM   3368  CD  LYS B 175      18.293  36.305  82.222  1.00 51.21           C  
ATOM   3369  CE  LYS B 175      17.907  34.834  82.050  1.00 51.21           C  
ATOM   3370  NZ  LYS B 175      17.880  34.150  83.364  1.00 51.21           N1+
ATOM   3371  N   ILE B 176      21.232  40.697  80.523  1.00 59.77           N  
ATOM   3372  CA  ILE B 176      21.690  42.038  80.767  1.00 59.77           C  
ATOM   3373  C   ILE B 176      21.894  42.735  79.451  1.00 59.77           C  
ATOM   3374  O   ILE B 176      21.491  43.885  79.280  1.00 59.77           O  
ATOM   3375  CB  ILE B 176      22.992  42.059  81.519  1.00 59.77           C  
ATOM   3376  CG1 ILE B 176      22.816  41.347  82.874  1.00 59.77           C  
ATOM   3377  CG2 ILE B 176      23.447  43.522  81.647  1.00 59.77           C  
ATOM   3378  CD1 ILE B 176      24.131  40.989  83.564  1.00 59.77           C  
ATOM   3379  N   ALA B 177      22.516  42.040  78.477  1.00 39.74           N  
ATOM   3380  CA  ALA B 177      22.818  42.612  77.193  1.00 39.74           C  
ATOM   3381  C   ALA B 177      21.549  42.997  76.492  1.00 39.74           C  
ATOM   3382  O   ALA B 177      21.464  44.065  75.891  1.00 39.74           O  
ATOM   3383  CB  ALA B 177      23.572  41.643  76.266  1.00 39.74           C  
ATOM   3384  N   ALA B 178      20.521  42.131  76.556  1.00 41.82           N  
ATOM   3385  CA  ALA B 178      19.280  42.395  75.884  1.00 41.82           C  
ATOM   3386  C   ALA B 178      18.668  43.628  76.474  1.00 41.82           C  
ATOM   3387  O   ALA B 178      18.092  44.450  75.763  1.00 41.82           O  
ATOM   3388  CB  ALA B 178      18.261  41.254  76.050  1.00 41.82           C  
ATOM   3389  N   CYS B 179      18.743  43.767  77.810  1.00 55.44           N  
ATOM   3390  CA  CYS B 179      18.173  44.899  78.489  1.00 55.44           C  
ATOM   3391  C   CYS B 179      18.898  46.162  78.129  1.00 55.44           C  
ATOM   3392  O   CYS B 179      18.264  47.189  77.886  1.00 55.44           O  
ATOM   3393  CB  CYS B 179      18.209  44.748  80.020  1.00 55.44           C  
ATOM   3394  SG  CYS B 179      17.136  43.400  80.604  1.00 55.44           S  
ATOM   3395  N   VAL B 180      20.248  46.126  78.101  1.00121.00           N  
ATOM   3396  CA  VAL B 180      20.996  47.313  77.791  1.00121.00           C  
ATOM   3397  C   VAL B 180      20.693  47.704  76.383  1.00121.00           C  
ATOM   3398  O   VAL B 180      20.482  48.877  76.092  1.00121.00           O  
ATOM   3399  CB  VAL B 180      22.492  47.177  77.927  1.00121.00           C  
ATOM   3400  CG1 VAL B 180      22.837  46.997  79.411  1.00121.00           C  
ATOM   3401  CG2 VAL B 180      22.990  46.027  77.042  1.00121.00           C  
ATOM   3402  N   ILE B 181      20.632  46.722  75.467  1.00105.68           N  
ATOM   3403  CA  ILE B 181      20.410  47.010  74.077  1.00105.68           C  
ATOM   3404  C   ILE B 181      19.065  47.652  73.906  1.00105.68           C  
ATOM   3405  O   ILE B 181      18.922  48.632  73.175  1.00105.68           O  
ATOM   3406  CB  ILE B 181      20.403  45.767  73.230  1.00105.68           C  
ATOM   3407  CG1 ILE B 181      21.739  45.009  73.331  1.00105.68           C  
ATOM   3408  CG2 ILE B 181      20.047  46.188  71.794  1.00105.68           C  
ATOM   3409  CD1 ILE B 181      22.933  45.757  72.743  1.00105.68           C  
ATOM   3410  N   SER B 182      18.037  47.110  74.580  1.00 44.77           N  
ATOM   3411  CA  SER B 182      16.698  47.608  74.440  1.00 44.77           C  
ATOM   3412  C   SER B 182      16.628  49.026  74.925  1.00 44.77           C  
ATOM   3413  O   SER B 182      15.937  49.853  74.331  1.00 44.77           O  
ATOM   3414  CB  SER B 182      15.678  46.805  75.262  1.00 44.77           C  
ATOM   3415  OG  SER B 182      15.638  45.460  74.812  1.00 44.77           O  
ATOM   3416  N   LYS B 183      17.320  49.341  76.037  1.00 98.18           N  
ATOM   3417  CA  LYS B 183      17.291  50.675  76.566  1.00 98.18           C  
ATOM   3418  C   LYS B 183      17.931  51.613  75.588  1.00 98.18           C  
ATOM   3419  O   LYS B 183      17.391  52.682  75.310  1.00 98.18           O  
ATOM   3420  CB  LYS B 183      18.036  50.807  77.909  1.00 98.18           C  
ATOM   3421  CG  LYS B 183      17.840  52.148  78.636  1.00 98.18           C  
ATOM   3422  CD  LYS B 183      18.391  53.372  77.898  1.00 98.18           C  
ATOM   3423  CE  LYS B 183      18.211  54.698  78.643  1.00 98.18           C  
ATOM   3424  NZ  LYS B 183      18.715  55.817  77.809  1.00 98.18           N1+
ATOM   3425  N   LEU B 184      19.086  51.216  75.016  1.00106.36           N  
ATOM   3426  CA  LEU B 184      19.833  52.042  74.100  1.00106.36           C  
ATOM   3427  C   LEU B 184      19.004  52.345  72.889  1.00106.36           C  
ATOM   3428  O   LEU B 184      19.080  53.442  72.336  1.00106.36           O  
ATOM   3429  CB  LEU B 184      21.133  51.370  73.602  1.00106.36           C  
ATOM   3430  CG  LEU B 184      22.366  51.438  74.536  1.00106.36           C  
ATOM   3431  CD1 LEU B 184      23.077  52.792  74.418  1.00106.36           C  
ATOM   3432  CD2 LEU B 184      22.026  51.125  75.999  1.00106.36           C  
ATOM   3433  N   ALA B 185      18.217  51.353  72.435  1.00 71.11           N  
ATOM   3434  CA  ALA B 185      17.369  51.403  71.274  1.00 71.11           C  
ATOM   3435  C   ALA B 185      16.242  52.382  71.444  1.00 71.11           C  
ATOM   3436  O   ALA B 185      15.712  52.868  70.445  1.00 71.11           O  
ATOM   3437  CB  ALA B 185      16.744  50.044  70.927  1.00 71.11           C  
ATOM   3438  N   GLY B 186      15.788  52.642  72.691  1.00 42.14           N  
ATOM   3439  CA  GLY B 186      14.723  53.590  72.880  1.00 42.14           C  
ATOM   3440  C   GLY B 186      13.433  52.896  73.228  1.00 42.14           C  
ATOM   3441  O   GLY B 186      12.372  53.519  73.233  1.00 42.14           O  
ATOM   3442  N   ALA B 187      13.481  51.581  73.514  1.00 52.33           N  
ATOM   3443  CA  ALA B 187      12.288  50.870  73.883  1.00 52.33           C  
ATOM   3444  C   ALA B 187      11.890  51.290  75.269  1.00 52.33           C  
ATOM   3445  O   ALA B 187      12.725  51.642  76.098  1.00 52.33           O  
ATOM   3446  CB  ALA B 187      12.460  49.343  73.890  1.00 52.33           C  
ATOM   3447  N   HIS B 188      10.569  51.338  75.515  1.00 97.68           N  
ATOM   3448  CA  HIS B 188       9.969  51.715  76.762  1.00 97.68           C  
ATOM   3449  C   HIS B 188      10.003  50.598  77.783  1.00 97.68           C  
ATOM   3450  O   HIS B 188      10.122  50.853  78.983  1.00 97.68           O  
ATOM   3451  CB  HIS B 188       8.521  52.158  76.537  1.00 97.68           C  
ATOM   3452  CG  HIS B 188       8.475  53.165  75.423  1.00 97.68           C  
ATOM   3453  CD2 HIS B 188       8.500  54.525  75.449  1.00 97.68           C  
ATOM   3454  ND1 HIS B 188       8.433  52.816  74.090  1.00 97.68           N  
ATOM   3455  CE1 HIS B 188       8.434  53.972  73.382  1.00 97.68           C  
ATOM   3456  NE2 HIS B 188       8.473  55.037  74.163  1.00 97.68           N  
ATOM   3457  N   PHE B 189       9.863  49.326  77.342  1.00111.95           N  
ATOM   3458  CA  PHE B 189       9.767  48.219  78.260  1.00111.95           C  
ATOM   3459  C   PHE B 189      10.617  47.087  77.782  1.00111.95           C  
ATOM   3460  O   PHE B 189      11.035  47.043  76.630  1.00111.95           O  
ATOM   3461  CB  PHE B 189       8.362  47.585  78.333  1.00111.95           C  
ATOM   3462  CG  PHE B 189       7.406  48.418  79.115  1.00111.95           C  
ATOM   3463  CD1 PHE B 189       6.871  49.574  78.597  1.00111.95           C  
ATOM   3464  CD2 PHE B 189       7.017  48.005  80.368  1.00111.95           C  
ATOM   3465  CE1 PHE B 189       5.982  50.318  79.336  1.00111.95           C  
ATOM   3466  CE2 PHE B 189       6.128  48.746  81.108  1.00111.95           C  
ATOM   3467  CZ  PHE B 189       5.609  49.907  80.593  1.00111.95           C  
ATOM   3468  N   VAL B 190      10.921  46.156  78.711  1.00 83.76           N  
ATOM   3469  CA  VAL B 190      11.513  44.890  78.395  1.00 83.76           C  
ATOM   3470  C   VAL B 190      10.524  43.910  78.946  1.00 83.76           C  
ATOM   3471  O   VAL B 190       9.886  44.185  79.961  1.00 83.76           O  
ATOM   3472  CB  VAL B 190      12.837  44.637  79.050  1.00 83.76           C  
ATOM   3473  CG1 VAL B 190      13.854  45.650  78.492  1.00 83.76           C  
ATOM   3474  CG2 VAL B 190      12.647  44.699  80.573  1.00 83.76           C  
ATOM   3475  N   LYS B 191      10.351  42.758  78.269  1.00 96.02           N  
ATOM   3476  CA  LYS B 191       9.368  41.768  78.623  1.00 96.02           C  
ATOM   3477  C   LYS B 191      10.081  40.454  78.769  1.00 96.02           C  
ATOM   3478  O   LYS B 191      11.016  40.158  78.030  1.00 96.02           O  
ATOM   3479  CB  LYS B 191       8.311  41.626  77.511  1.00 96.02           C  
ATOM   3480  CG  LYS B 191       7.134  40.693  77.791  1.00 96.02           C  
ATOM   3481  CD  LYS B 191       5.991  40.930  76.802  1.00 96.02           C  
ATOM   3482  CE  LYS B 191       4.765  40.038  77.004  1.00 96.02           C  
ATOM   3483  NZ  LYS B 191       4.953  38.752  76.294  1.00 96.02           N1+
ATOM   3484  N   THR B 192       9.680  39.632  79.758  1.00 71.73           N  
ATOM   3485  CA  THR B 192      10.357  38.384  80.005  1.00 71.73           C  
ATOM   3486  C   THR B 192      10.183  37.361  78.919  1.00 71.73           C  
ATOM   3487  O   THR B 192      11.178  36.839  78.413  1.00 71.73           O  
ATOM   3488  CB  THR B 192       9.921  37.733  81.285  1.00 71.73           C  
ATOM   3489  CG2 THR B 192      10.212  38.692  82.452  1.00 71.73           C  
ATOM   3490  OG1 THR B 192       8.534  37.427  81.232  1.00 71.73           O  
ATOM   3491  N   SER B 193       8.934  37.064  78.488  1.00 80.04           N  
ATOM   3492  CA  SER B 193       8.834  35.914  77.624  1.00 80.04           C  
ATOM   3493  C   SER B 193       7.636  35.955  76.717  1.00 80.04           C  
ATOM   3494  O   SER B 193       6.765  36.815  76.822  1.00 80.04           O  
ATOM   3495  CB  SER B 193       8.783  34.600  78.422  1.00 80.04           C  
ATOM   3496  OG  SER B 193       9.975  34.453  79.181  1.00 80.04           O  
ATOM   3497  N   THR B 194       7.649  35.064  75.701  1.00 93.12           N  
ATOM   3498  CA  THR B 194       6.602  34.899  74.718  1.00 93.12           C  
ATOM   3499  C   THR B 194       5.465  34.050  75.213  1.00 93.12           C  
ATOM   3500  O   THR B 194       4.314  34.293  74.853  1.00 93.12           O  
ATOM   3501  CB  THR B 194       7.078  34.292  73.425  1.00 93.12           C  
ATOM   3502  CG2 THR B 194       8.102  35.233  72.767  1.00 93.12           C  
ATOM   3503  OG1 THR B 194       7.649  33.014  73.658  1.00 93.12           O  
ATOM   3504  N   GLY B 195       5.767  33.016  76.031  1.00 49.16           N  
ATOM   3505  CA  GLY B 195       4.792  32.056  76.467  1.00 49.16           C  
ATOM   3506  C   GLY B 195       4.923  30.862  75.562  1.00 49.16           C  
ATOM   3507  O   GLY B 195       4.397  29.783  75.832  1.00 49.16           O  
ATOM   3508  N   PHE B 196       5.577  31.076  74.409  1.00110.68           N  
ATOM   3509  CA  PHE B 196       5.902  30.104  73.401  1.00110.68           C  
ATOM   3510  C   PHE B 196       7.141  29.320  73.701  1.00110.68           C  
ATOM   3511  O   PHE B 196       7.351  28.269  73.100  1.00110.68           O  
ATOM   3512  CB  PHE B 196       6.010  30.699  71.989  1.00110.68           C  
ATOM   3513  CG  PHE B 196       4.599  30.855  71.550  1.00110.68           C  
ATOM   3514  CD1 PHE B 196       3.857  31.950  71.922  1.00110.68           C  
ATOM   3515  CD2 PHE B 196       4.015  29.884  70.771  1.00110.68           C  
ATOM   3516  CE1 PHE B 196       2.550  32.076  71.517  1.00110.68           C  
ATOM   3517  CE2 PHE B 196       2.709  30.005  70.362  1.00110.68           C  
ATOM   3518  CZ  PHE B 196       1.975  31.104  70.735  1.00110.68           C  
ATOM   3519  N   GLY B 197       8.035  29.834  74.565  1.00 50.02           N  
ATOM   3520  CA  GLY B 197       9.314  29.211  74.753  1.00 50.02           C  
ATOM   3521  C   GLY B 197       9.256  28.119  75.774  1.00 50.02           C  
ATOM   3522  O   GLY B 197       8.206  27.552  76.078  1.00 50.02           O  
ATOM   3523  N   THR B 198      10.459  27.759  76.261  1.00124.95           N  
ATOM   3524  CA  THR B 198      10.695  26.735  77.234  1.00124.95           C  
ATOM   3525  C   THR B 198      10.291  27.166  78.619  1.00124.95           C  
ATOM   3526  O   THR B 198       9.944  26.317  79.438  1.00124.95           O  
ATOM   3527  CB  THR B 198      12.121  26.251  77.221  1.00124.95           C  
ATOM   3528  CG2 THR B 198      13.072  27.391  77.596  1.00124.95           C  
ATOM   3529  OG1 THR B 198      12.279  25.162  78.112  1.00124.95           O  
ATOM   3530  N   GLY B 199      10.350  28.477  78.947  1.00 26.85           N  
ATOM   3531  CA  GLY B 199      10.005  28.886  80.286  1.00 26.85           C  
ATOM   3532  C   GLY B 199       9.420  30.271  80.260  1.00 26.85           C  
ATOM   3533  O   GLY B 199       9.463  30.959  79.241  1.00 26.85           O  
ATOM   3534  N   GLY B 200       8.833  30.704  81.402  1.00 38.07           N  
ATOM   3535  CA  GLY B 200       8.197  31.993  81.494  1.00 38.07           C  
ATOM   3536  C   GLY B 200       8.885  32.865  82.501  1.00 38.07           C  
ATOM   3537  O   GLY B 200      10.089  32.768  82.730  1.00 38.07           O  
ATOM   3538  N   ALA B 201       8.087  33.738  83.154  1.00 50.03           N  
ATOM   3539  CA  ALA B 201       8.580  34.726  84.067  1.00 50.03           C  
ATOM   3540  C   ALA B 201       9.028  34.116  85.360  1.00 50.03           C  
ATOM   3541  O   ALA B 201       8.475  33.120  85.827  1.00 50.03           O  
ATOM   3542  CB  ALA B 201       7.542  35.809  84.405  1.00 50.03           C  
ATOM   3543  N   THR B 202      10.085  34.727  85.945  1.00 56.81           N  
ATOM   3544  CA  THR B 202      10.604  34.375  87.234  1.00 56.81           C  
ATOM   3545  C   THR B 202      10.889  35.673  87.926  1.00 56.81           C  
ATOM   3546  O   THR B 202      11.174  36.684  87.282  1.00 56.81           O  
ATOM   3547  CB  THR B 202      11.897  33.607  87.212  1.00 56.81           C  
ATOM   3548  CG2 THR B 202      11.688  32.292  86.439  1.00 56.81           C  
ATOM   3549  OG1 THR B 202      12.926  34.380  86.614  1.00 56.81           O  
ATOM   3550  N   ALA B 203      10.813  35.669  89.269  1.00 47.27           N  
ATOM   3551  CA  ALA B 203      11.048  36.847  90.049  1.00 47.27           C  
ATOM   3552  C   ALA B 203      12.460  37.300  89.849  1.00 47.27           C  
ATOM   3553  O   ALA B 203      12.727  38.499  89.776  1.00 47.27           O  
ATOM   3554  CB  ALA B 203      10.857  36.612  91.556  1.00 47.27           C  
ATOM   3555  N   GLU B 204      13.407  36.346  89.766  1.00 87.60           N  
ATOM   3556  CA  GLU B 204      14.792  36.700  89.636  1.00 87.60           C  
ATOM   3557  C   GLU B 204      15.005  37.447  88.357  1.00 87.60           C  
ATOM   3558  O   GLU B 204      15.730  38.440  88.334  1.00 87.60           O  
ATOM   3559  CB  GLU B 204      15.744  35.491  89.613  1.00 87.60           C  
ATOM   3560  CG  GLU B 204      15.956  34.843  90.982  1.00 87.60           C  
ATOM   3561  CD  GLU B 204      14.735  34.002  91.305  1.00 87.60           C  
ATOM   3562  OE1 GLU B 204      13.887  33.826  90.391  1.00 87.60           O  
ATOM   3563  OE2 GLU B 204      14.637  33.526  92.468  1.00 87.60           O1-
ATOM   3564  N   ASP B 205      14.390  36.985  87.254  1.00 58.37           N  
ATOM   3565  CA  ASP B 205      14.582  37.621  85.978  1.00 58.37           C  
ATOM   3566  C   ASP B 205      13.991  38.994  86.008  1.00 58.37           C  
ATOM   3567  O   ASP B 205      14.591  39.957  85.533  1.00 58.37           O  
ATOM   3568  CB  ASP B 205      13.921  36.858  84.818  1.00 58.37           C  
ATOM   3569  CG  ASP B 205      14.756  35.614  84.557  1.00 58.37           C  
ATOM   3570  OD1 ASP B 205      15.999  35.693  84.747  1.00 58.37           O  
ATOM   3571  OD2 ASP B 205      14.170  34.570  84.164  1.00 58.37           O1-
ATOM   3572  N   VAL B 206      12.786  39.101  86.590  1.00 89.90           N  
ATOM   3573  CA  VAL B 206      12.032  40.309  86.713  1.00 89.90           C  
ATOM   3574  C   VAL B 206      12.843  41.282  87.528  1.00 89.90           C  
ATOM   3575  O   VAL B 206      13.023  42.434  87.151  1.00 89.90           O  
ATOM   3576  CB  VAL B 206      10.744  39.974  87.428  1.00 89.90           C  
ATOM   3577  CG1 VAL B 206       9.987  41.227  87.877  1.00 89.90           C  
ATOM   3578  CG2 VAL B 206       9.923  39.067  86.494  1.00 89.90           C  
ATOM   3579  N   HIS B 207      13.442  40.839  88.640  1.00104.38           N  
ATOM   3580  CA  HIS B 207      14.144  41.764  89.492  1.00104.38           C  
ATOM   3581  C   HIS B 207      15.293  42.399  88.786  1.00104.38           C  
ATOM   3582  O   HIS B 207      15.719  43.503  89.124  1.00104.38           O  
ATOM   3583  CB  HIS B 207      14.677  41.150  90.794  1.00104.38           C  
ATOM   3584  CG  HIS B 207      15.237  42.221  91.681  1.00104.38           C  
ATOM   3585  CD2 HIS B 207      14.605  43.090  92.519  1.00104.38           C  
ATOM   3586  ND1 HIS B 207      16.574  42.537  91.749  1.00104.38           N  
ATOM   3587  CE1 HIS B 207      16.687  43.576  92.617  1.00104.38           C  
ATOM   3588  NE2 HIS B 207      15.518  43.946  93.109  1.00104.38           N  
ATOM   3589  N   LEU B 208      15.819  41.734  87.752  1.00239.40           N  
ATOM   3590  CA  LEU B 208      16.907  42.273  86.991  1.00239.40           C  
ATOM   3591  C   LEU B 208      16.562  43.685  86.486  1.00239.40           C  
ATOM   3592  O   LEU B 208      17.476  44.303  85.942  1.00239.40           O  
ATOM   3593  CB  LEU B 208      17.383  41.420  85.792  1.00239.40           C  
ATOM   3594  CG  LEU B 208      18.478  40.380  86.125  1.00239.40           C  
ATOM   3595  CD1 LEU B 208      18.044  39.377  87.205  1.00239.40           C  
ATOM   3596  CD2 LEU B 208      18.988  39.696  84.847  1.00239.40           C  
ATOM   3597  N   MET B 209      15.293  44.245  86.651  1.00294.50           N  
ATOM   3598  CA  MET B 209      14.767  45.559  86.249  1.00294.50           C  
ATOM   3599  C   MET B 209      15.738  46.558  86.779  1.00294.50           C  
ATOM   3600  O   MET B 209      15.775  47.709  86.359  1.00294.50           O  
ATOM   3601  CB  MET B 209      13.447  46.022  86.906  1.00294.50           C  
ATOM   3602  CG  MET B 209      12.899  47.248  86.157  1.00294.50           C  
ATOM   3603  SD  MET B 209      11.664  48.259  87.027  1.00294.50           S  
ATOM   3604  CE  MET B 209      10.976  49.017  85.526  1.00294.50           C  
ATOM   3605  N   LYS B 210      16.515  46.156  87.782  1.00163.40           N  
ATOM   3606  CA  LYS B 210      17.561  46.947  88.321  1.00163.40           C  
ATOM   3607  C   LYS B 210      18.387  47.458  87.170  1.00163.40           C  
ATOM   3608  O   LYS B 210      18.873  48.586  87.216  1.00163.40           O  
ATOM   3609  CB  LYS B 210      18.494  46.079  89.191  1.00163.40           C  
ATOM   3610  CG  LYS B 210      19.757  46.770  89.711  1.00163.40           C  
ATOM   3611  CD  LYS B 210      19.531  47.761  90.847  1.00163.40           C  
ATOM   3612  CE  LYS B 210      20.841  48.172  91.523  1.00163.40           C  
ATOM   3613  NZ  LYS B 210      21.512  46.971  92.071  1.00163.40           N1+
ATOM   3614  N   TRP B 211      18.604  46.656  86.108  1.00105.00           N  
ATOM   3615  CA  TRP B 211      19.383  47.172  85.019  1.00105.00           C  
ATOM   3616  C   TRP B 211      18.698  48.258  84.235  1.00105.00           C  
ATOM   3617  O   TRP B 211      19.342  49.254  83.911  1.00105.00           O  
ATOM   3618  CB  TRP B 211      19.990  46.098  84.110  1.00105.00           C  
ATOM   3619  CG  TRP B 211      21.116  45.432  84.864  1.00105.00           C  
ATOM   3620  CD1 TRP B 211      21.411  44.116  85.072  1.00105.00           C  
ATOM   3621  CD2 TRP B 211      22.070  46.189  85.625  1.00105.00           C  
ATOM   3622  CE2 TRP B 211      22.915  45.277  86.256  1.00105.00           C  
ATOM   3623  CE3 TRP B 211      22.221  47.537  85.797  1.00105.00           C  
ATOM   3624  NE1 TRP B 211      22.504  44.010  85.903  1.00105.00           N  
ATOM   3625  CZ2 TRP B 211      23.928  45.699  87.071  1.00105.00           C  
ATOM   3626  CZ3 TRP B 211      23.252  47.959  86.609  1.00105.00           C  
ATOM   3627  CH2 TRP B 211      24.089  47.058  87.233  1.00105.00           C  
ATOM   3628  N   ILE B 212      17.396  48.129  83.896  1.00144.37           N  
ATOM   3629  CA  ILE B 212      16.810  49.168  83.081  1.00144.37           C  
ATOM   3630  C   ILE B 212      16.742  50.457  83.828  1.00144.37           C  
ATOM   3631  O   ILE B 212      17.246  51.472  83.356  1.00144.37           O  
ATOM   3632  CB  ILE B 212      15.407  48.875  82.641  1.00144.37           C  
ATOM   3633  CG1 ILE B 212      15.375  47.663  81.706  1.00144.37           C  
ATOM   3634  CG2 ILE B 212      14.827  50.157  82.020  1.00144.37           C  
ATOM   3635  CD1 ILE B 212      13.956  47.200  81.407  1.00144.37           C  
ATOM   3636  N   VAL B 213      16.105  50.426  85.013  1.00151.49           N  
ATOM   3637  CA  VAL B 213      15.938  51.515  85.938  1.00151.49           C  
ATOM   3638  C   VAL B 213      15.148  50.910  87.023  1.00151.49           C  
ATOM   3639  O   VAL B 213      14.202  50.176  86.735  1.00151.49           O  
ATOM   3640  CB  VAL B 213      15.096  52.681  85.479  1.00151.49           C  
ATOM   3641  CG1 VAL B 213      14.755  53.504  86.733  1.00151.49           C  
ATOM   3642  CG2 VAL B 213      15.854  53.537  84.449  1.00151.49           C  
ATOM   3643  N   GLY B 214      15.495  51.239  88.281  1.00 82.76           N  
ATOM   3644  CA  GLY B 214      14.819  50.627  89.376  1.00 82.76           C  
ATOM   3645  C   GLY B 214      13.447  51.193  89.480  1.00 82.76           C  
ATOM   3646  O   GLY B 214      13.251  52.333  89.899  1.00 82.76           O  
ATOM   3647  N   ASP B 215      12.454  50.375  89.099  1.00239.71           N  
ATOM   3648  CA  ASP B 215      11.080  50.712  89.287  1.00239.71           C  
ATOM   3649  C   ASP B 215      10.655  51.792  88.352  1.00239.71           C  
ATOM   3650  O   ASP B 215       9.483  51.860  87.984  1.00239.71           O  
ATOM   3651  CB  ASP B 215      10.879  51.215  90.736  1.00239.71           C  
ATOM   3652  CG  ASP B 215       9.461  51.687  91.035  1.00239.71           C  
ATOM   3653  OD1 ASP B 215       8.958  52.613  90.343  1.00239.71           O  
ATOM   3654  OD2 ASP B 215       8.876  51.142  92.008  1.00239.71           O1-
ATOM   3655  N   GLU B 216      11.576  52.645  87.881  1.00151.31           N  
ATOM   3656  CA  GLU B 216      10.993  53.702  87.118  1.00151.31           C  
ATOM   3657  C   GLU B 216      10.604  53.322  85.727  1.00151.31           C  
ATOM   3658  O   GLU B 216       9.464  53.533  85.318  1.00151.31           O  
ATOM   3659  CB  GLU B 216      11.850  54.977  87.004  1.00151.31           C  
ATOM   3660  CG  GLU B 216      11.067  56.122  86.350  1.00151.31           C  
ATOM   3661  CD  GLU B 216      11.896  57.395  86.407  1.00151.31           C  
ATOM   3662  OE1 GLU B 216      13.140  57.289  86.576  1.00151.31           O  
ATOM   3663  OE2 GLU B 216      11.290  58.493  86.286  1.00151.31           O1-
ATOM   3664  N   MET B 217      11.553  52.736  84.974  1.00191.60           N  
ATOM   3665  CA  MET B 217      11.368  52.644  83.552  1.00191.60           C  
ATOM   3666  C   MET B 217      10.243  51.791  82.952  1.00191.60           C  
ATOM   3667  O   MET B 217       9.349  52.386  82.352  1.00191.60           O  
ATOM   3668  CB  MET B 217      12.640  52.193  82.818  1.00191.60           C  
ATOM   3669  CG  MET B 217      13.626  53.324  82.534  1.00191.60           C  
ATOM   3670  SD  MET B 217      13.051  54.488  81.260  1.00191.60           S  
ATOM   3671  CE  MET B 217      14.694  55.167  80.894  1.00191.60           C  
ATOM   3672  N   GLY B 218      10.229  50.419  83.065  1.00100.83           N  
ATOM   3673  CA  GLY B 218       9.163  49.597  82.511  1.00100.83           C  
ATOM   3674  C   GLY B 218       9.568  48.159  82.262  1.00100.83           C  
ATOM   3675  O   GLY B 218      10.419  47.878  81.417  1.00100.83           O  
ATOM   3676  N   VAL B 219       8.937  47.189  82.975  1.00118.52           N  
ATOM   3677  CA  VAL B 219       9.169  45.819  82.607  1.00118.52           C  
ATOM   3678  C   VAL B 219       7.915  45.030  82.806  1.00118.52           C  
ATOM   3679  O   VAL B 219       7.170  45.222  83.768  1.00118.52           O  
ATOM   3680  CB  VAL B 219      10.293  45.137  83.265  1.00118.52           C  
ATOM   3681  CG1 VAL B 219      10.359  43.716  82.668  1.00118.52           C  
ATOM   3682  CG2 VAL B 219      11.562  45.973  83.026  1.00118.52           C  
ATOM   3683  N   LYS B 220       7.678  44.097  81.867  1.00 88.50           N  
ATOM   3684  CA  LYS B 220       6.482  43.312  81.802  1.00 88.50           C  
ATOM   3685  C   LYS B 220       6.833  41.879  82.059  1.00 88.50           C  
ATOM   3686  O   LYS B 220       7.670  41.300  81.367  1.00 88.50           O  
ATOM   3687  CB  LYS B 220       5.872  43.403  80.393  1.00 88.50           C  
ATOM   3688  CG  LYS B 220       4.580  42.624  80.155  1.00 88.50           C  
ATOM   3689  CD  LYS B 220       3.931  42.992  78.818  1.00 88.50           C  
ATOM   3690  CE  LYS B 220       2.839  42.024  78.356  1.00 88.50           C  
ATOM   3691  NZ  LYS B 220       2.463  42.326  76.956  1.00 88.50           N1+
ATOM   3692  N   ALA B 221       6.185  41.261  83.071  1.00 51.83           N  
ATOM   3693  CA  ALA B 221       6.430  39.876  83.349  1.00 51.83           C  
ATOM   3694  C   ALA B 221       5.354  39.088  82.667  1.00 51.83           C  
ATOM   3695  O   ALA B 221       4.175  39.434  82.745  1.00 51.83           O  
ATOM   3696  CB  ALA B 221       6.377  39.524  84.847  1.00 51.83           C  
ATOM   3697  N   SER B 222       5.742  38.007  81.954  1.00 52.97           N  
ATOM   3698  CA  SER B 222       4.758  37.224  81.256  1.00 52.97           C  
ATOM   3699  C   SER B 222       5.195  35.793  81.172  1.00 52.97           C  
ATOM   3700  O   SER B 222       6.381  35.474  81.250  1.00 52.97           O  
ATOM   3701  CB  SER B 222       4.520  37.699  79.820  1.00 52.97           C  
ATOM   3702  OG  SER B 222       5.707  37.520  79.064  1.00 52.97           O  
ATOM   3703  N   GLY B 223       4.205  34.887  81.031  1.00 43.37           N  
ATOM   3704  CA  GLY B 223       4.450  33.484  80.845  1.00 43.37           C  
ATOM   3705  C   GLY B 223       4.360  32.788  82.167  1.00 43.37           C  
ATOM   3706  O   GLY B 223       5.203  32.985  83.040  1.00 43.37           O  
ATOM   3707  N   GLY B 224       3.333  31.928  82.332  1.00 47.16           N  
ATOM   3708  CA  GLY B 224       3.225  31.107  83.503  1.00 47.16           C  
ATOM   3709  C   GLY B 224       2.562  31.816  84.647  1.00 47.16           C  
ATOM   3710  O   GLY B 224       2.515  31.262  85.744  1.00 47.16           O  
ATOM   3711  N   ILE B 225       2.024  33.040  84.457  1.00202.49           N  
ATOM   3712  CA  ILE B 225       1.383  33.648  85.594  1.00202.49           C  
ATOM   3713  C   ILE B 225      -0.070  33.306  85.582  1.00202.49           C  
ATOM   3714  O   ILE B 225      -0.880  33.912  84.880  1.00202.49           O  
ATOM   3715  CB  ILE B 225       1.510  35.142  85.716  1.00202.49           C  
ATOM   3716  CG1 ILE B 225       1.086  35.842  84.421  1.00202.49           C  
ATOM   3717  CG2 ILE B 225       2.921  35.478  86.205  1.00202.49           C  
ATOM   3718  CD1 ILE B 225       2.075  35.610  83.286  1.00202.49           C  
ATOM   3719  N   ARG B 226      -0.382  32.216  86.305  1.00213.97           N  
ATOM   3720  CA  ARG B 226      -1.686  31.659  86.507  0.50213.97           C  
ATOM   3721  C   ARG B 226      -2.499  32.304  87.600  1.00213.97           C  
ATOM   3722  O   ARG B 226      -3.717  32.424  87.470  1.00213.97           O  
ATOM   3723  CB  ARG B 226      -1.597  30.160  86.814  0.50213.97           C  
ATOM   3724  CG  ARG B 226      -0.930  29.379  85.680  0.50213.97           C  
ATOM   3725  CD  ARG B 226      -1.869  29.089  84.510  0.50213.97           C  
ATOM   3726  NE  ARG B 226      -2.270  30.391  83.908  0.50213.97           N  
ATOM   3727  CZ  ARG B 226      -1.524  30.951  82.911  0.50213.97           C  
ATOM   3728  NH1 ARG B 226      -0.377  30.344  82.490  0.50213.97           N1+
ATOM   3729  NH2 ARG B 226      -1.940  32.112  82.323  0.50213.97           N  
ATOM   3730  N   THR B 227      -1.869  32.728  88.720  1.00 59.02           N  
ATOM   3731  CA  THR B 227      -2.671  33.104  89.859  1.00 59.02           C  
ATOM   3732  C   THR B 227      -2.366  34.496  90.321  1.00 59.02           C  
ATOM   3733  O   THR B 227      -1.451  35.158  89.833  1.00 59.02           O  
ATOM   3734  CB  THR B 227      -2.455  32.202  91.039  1.00 59.02           C  
ATOM   3735  CG2 THR B 227      -2.761  30.757  90.608  1.00 59.02           C  
ATOM   3736  OG1 THR B 227      -1.113  32.301  91.491  1.00 59.02           O  
ATOM   3737  N   PHE B 228      -3.180  34.970  91.293  1.00 65.09           N  
ATOM   3738  CA  PHE B 228      -3.078  36.285  91.862  1.00 65.09           C  
ATOM   3739  C   PHE B 228      -1.774  36.399  92.581  1.00 65.09           C  
ATOM   3740  O   PHE B 228      -1.096  37.421  92.493  1.00 65.09           O  
ATOM   3741  CB  PHE B 228      -4.207  36.600  92.857  1.00 65.09           C  
ATOM   3742  CG  PHE B 228      -4.034  38.008  93.319  1.00 65.09           C  
ATOM   3743  CD1 PHE B 228      -4.392  39.063  92.512  1.00 65.09           C  
ATOM   3744  CD2 PHE B 228      -3.530  38.275  94.572  1.00 65.09           C  
ATOM   3745  CE1 PHE B 228      -4.239  40.361  92.943  1.00 65.09           C  
ATOM   3746  CE2 PHE B 228      -3.377  39.570  95.007  1.00 65.09           C  
ATOM   3747  CZ  PHE B 228      -3.729  40.619  94.193  1.00 65.09           C  
ATOM   3748  N   GLU B 229      -1.387  35.342  93.319  1.00 83.63           N  
ATOM   3749  CA  GLU B 229      -0.156  35.356  94.057  1.00 83.63           C  
ATOM   3750  C   GLU B 229       0.982  35.481  93.092  1.00 83.63           C  
ATOM   3751  O   GLU B 229       1.963  36.169  93.368  1.00 83.63           O  
ATOM   3752  CB  GLU B 229       0.064  34.071  94.875  1.00 83.63           C  
ATOM   3753  CG  GLU B 229      -0.913  33.910  96.043  1.00 83.63           C  
ATOM   3754  CD  GLU B 229      -2.289  33.610  95.468  1.00 83.63           C  
ATOM   3755  OE1 GLU B 229      -2.356  32.899  94.430  1.00 83.63           O  
ATOM   3756  OE2 GLU B 229      -3.291  34.096  96.058  1.00 83.63           O1-
ATOM   3757  N   ASP B 230       0.892  34.812  91.931  1.00 42.14           N  
ATOM   3758  CA  ASP B 230       1.960  34.890  90.977  1.00 42.14           C  
ATOM   3759  C   ASP B 230       2.084  36.314  90.514  1.00 42.14           C  
ATOM   3760  O   ASP B 230       3.190  36.843  90.399  1.00 42.14           O  
ATOM   3761  CB  ASP B 230       1.697  34.029  89.732  1.00 42.14           C  
ATOM   3762  CG  ASP B 230       1.750  32.563  90.138  1.00 42.14           C  
ATOM   3763  OD1 ASP B 230       2.269  32.271  91.248  1.00 42.14           O  
ATOM   3764  OD2 ASP B 230       1.274  31.714  89.337  1.00 42.14           O1-
ATOM   3765  N   ALA B 231       0.940  36.971  90.240  1.00 52.00           N  
ATOM   3766  CA  ALA B 231       0.916  38.313  89.719  1.00 52.00           C  
ATOM   3767  C   ALA B 231       1.485  39.284  90.709  1.00 52.00           C  
ATOM   3768  O   ALA B 231       2.260  40.171  90.351  1.00 52.00           O  
ATOM   3769  CB  ALA B 231      -0.508  38.789  89.376  1.00 52.00           C  
ATOM   3770  N   VAL B 232       1.132  39.114  91.994  1.00148.38           N  
ATOM   3771  CA  VAL B 232       1.526  40.016  93.038  1.00148.38           C  
ATOM   3772  C   VAL B 232       2.994  39.991  93.216  1.00148.38           C  
ATOM   3773  O   VAL B 232       3.556  40.917  93.799  1.00148.38           O  
ATOM   3774  CB  VAL B 232       0.830  39.788  94.350  1.00148.38           C  
ATOM   3775  CG1 VAL B 232      -0.628  40.238  94.183  1.00148.38           C  
ATOM   3776  CG2 VAL B 232       0.934  38.308  94.733  1.00148.38           C  
ATOM   3777  N   LYS B 233       3.654  38.940  92.703  1.00167.62           N  
ATOM   3778  CA  LYS B 233       5.057  38.790  92.898  1.00167.62           C  
ATOM   3779  C   LYS B 233       5.778  40.064  92.520  1.00167.62           C  
ATOM   3780  O   LYS B 233       6.721  40.334  93.247  1.00167.62           O  
ATOM   3781  CB  LYS B 233       5.656  37.612  92.110  1.00167.62           C  
ATOM   3782  CG  LYS B 233       7.106  37.315  92.494  1.00167.62           C  
ATOM   3783  CD  LYS B 233       7.561  35.898  92.138  1.00167.62           C  
ATOM   3784  CE  LYS B 233       7.506  35.581  90.643  1.00167.62           C  
ATOM   3785  NZ  LYS B 233       7.973  34.194  90.409  1.00167.62           N1+
ATOM   3786  N   MET B 234       5.506  40.800  91.381  1.00245.60           N  
ATOM   3787  CA  MET B 234       5.505  42.264  91.283  1.00245.60           C  
ATOM   3788  C   MET B 234       6.848  42.830  91.799  1.00245.60           C  
ATOM   3789  O   MET B 234       6.888  43.996  92.184  1.00245.60           O  
ATOM   3790  CB  MET B 234       4.318  42.965  91.967  1.00245.60           C  
ATOM   3791  CG  MET B 234       4.080  44.361  91.380  1.00245.60           C  
ATOM   3792  SD  MET B 234       2.455  45.091  91.758  1.00245.60           S  
ATOM   3793  CE  MET B 234       2.442  46.235  90.346  1.00245.60           C  
ATOM   3794  N   ILE B 235       7.950  42.012  91.758  1.00264.11           N  
ATOM   3795  CA  ILE B 235       9.339  42.039  92.196  1.00264.11           C  
ATOM   3796  C   ILE B 235      10.100  43.027  91.422  1.00264.11           C  
ATOM   3797  O   ILE B 235      11.271  43.283  91.682  1.00264.11           O  
ATOM   3798  CB  ILE B 235      10.027  40.706  92.123  1.00264.11           C  
ATOM   3799  CG1 ILE B 235      11.362  40.763  92.883  1.00264.11           C  
ATOM   3800  CG2 ILE B 235      10.154  40.293  90.655  1.00264.11           C  
ATOM   3801  CD1 ILE B 235      11.188  40.958  94.389  1.00264.11           C  
ATOM   3802  N   MET B 236       9.565  43.475  90.295  1.00424.69           N  
ATOM   3803  CA  MET B 236      10.471  44.416  89.755  1.00424.69           C  
ATOM   3804  C   MET B 236       9.778  45.673  89.525  1.00424.69           C  
ATOM   3805  O   MET B 236      10.260  46.331  88.601  1.00424.69           O  
ATOM   3806  CB  MET B 236      11.119  43.948  88.407  1.00424.69           C  
ATOM   3807  CG  MET B 236      10.236  44.057  87.144  1.00424.69           C  
ATOM   3808  SD  MET B 236      10.721  43.157  85.636  1.00424.69           S  
ATOM   3809  CE  MET B 236      12.234  44.034  85.131  1.00424.69           C  
ATOM   3810  N   TYR B 237       8.774  46.014  90.422  1.00323.58           N  
ATOM   3811  CA  TYR B 237       7.768  47.064  90.296  1.00323.58           C  
ATOM   3812  C   TYR B 237       8.361  47.954  89.320  1.00323.58           C  
ATOM   3813  O   TYR B 237       9.380  48.594  89.562  1.00323.58           O  
ATOM   3814  CB  TYR B 237       7.385  47.830  91.571  1.00323.58           C  
ATOM   3815  CG  TYR B 237       6.293  48.756  91.147  1.00323.58           C  
ATOM   3816  CD1 TYR B 237       5.046  48.273  90.814  1.00323.58           C  
ATOM   3817  CD2 TYR B 237       6.505  50.113  91.093  1.00323.58           C  
ATOM   3818  CE1 TYR B 237       4.040  49.127  90.422  1.00323.58           C  
ATOM   3819  CE2 TYR B 237       5.507  50.974  90.705  1.00323.58           C  
ATOM   3820  CZ  TYR B 237       4.272  50.480  90.367  1.00323.58           C  
ATOM   3821  OH  TYR B 237       3.249  51.361  89.968  1.00323.58           O  
ATOM   3822  N   GLY B 238       7.735  47.979  88.153  1.00 92.54           N  
ATOM   3823  CA  GLY B 238       8.595  48.189  87.046  1.00 92.54           C  
ATOM   3824  C   GLY B 238       8.568  46.770  86.536  1.00 92.54           C  
ATOM   3825  O   GLY B 238       9.072  46.438  85.468  1.00 92.54           O  
ATOM   3826  N   ALA B 239       7.981  45.882  87.407  1.00189.16           N  
ATOM   3827  CA  ALA B 239       7.362  44.636  87.042  1.00189.16           C  
ATOM   3828  C   ALA B 239       6.012  45.241  87.051  1.00189.16           C  
ATOM   3829  O   ALA B 239       5.175  44.976  87.909  1.00189.16           O  
ATOM   3830  CB  ALA B 239       7.401  43.567  88.147  1.00189.16           C  
ATOM   3831  N   ASP B 240       5.923  46.213  86.130  1.00143.23           N  
ATOM   3832  CA  ASP B 240       4.936  47.190  85.867  1.00143.23           C  
ATOM   3833  C   ASP B 240       3.780  46.555  85.215  1.00143.23           C  
ATOM   3834  O   ASP B 240       2.640  46.896  85.505  1.00143.23           O  
ATOM   3835  CB  ASP B 240       5.472  48.287  84.930  1.00143.23           C  
ATOM   3836  CG  ASP B 240       4.521  49.470  84.942  1.00143.23           C  
ATOM   3837  OD1 ASP B 240       3.287  49.254  84.819  1.00143.23           O  
ATOM   3838  OD2 ASP B 240       5.027  50.615  85.087  1.00143.23           O1-
ATOM   3839  N   ARG B 241       4.058  45.600  84.313  0.50133.83           N  
ATOM   3840  CA  ARG B 241       2.989  45.038  83.555  0.50133.83           C  
ATOM   3841  C   ARG B 241       3.029  43.558  83.710  0.50133.83           C  
ATOM   3842  O   ARG B 241       4.082  42.975  83.965  0.50133.83           O  
ATOM   3843  CB  ARG B 241       3.126  45.324  82.048  0.50133.83           C  
ATOM   3844  CG  ARG B 241       3.079  46.812  81.692  0.50133.83           C  
ATOM   3845  CD  ARG B 241       1.663  47.383  81.695  0.50133.83           C  
ATOM   3846  NE  ARG B 241       1.761  48.825  81.336  0.50133.83           N  
ATOM   3847  CZ  ARG B 241       1.762  49.204  80.025  0.50133.83           C  
ATOM   3848  NH1 ARG B 241       1.680  48.264  79.039  0.50133.83           N1+
ATOM   3849  NH2 ARG B 241       1.842  50.529  79.699  0.50133.83           N  
ATOM   3850  N   ILE B 242       1.849  42.920  83.588  1.00104.97           N  
ATOM   3851  CA  ILE B 242       1.760  41.492  83.651  1.00104.97           C  
ATOM   3852  C   ILE B 242       1.079  41.016  82.405  1.00104.97           C  
ATOM   3853  O   ILE B 242      -0.025  41.454  82.087  1.00104.97           O  
ATOM   3854  CB  ILE B 242       0.936  40.999  84.804  1.00104.97           C  
ATOM   3855  CG1 ILE B 242       1.607  41.369  86.135  1.00104.97           C  
ATOM   3856  CG2 ILE B 242       0.721  39.487  84.629  1.00104.97           C  
ATOM   3857  CD1 ILE B 242       2.990  40.743  86.297  1.00104.97           C  
ATOM   3858  N   GLY B 243       1.724  40.094  81.661  1.00 47.70           N  
ATOM   3859  CA  GLY B 243       1.093  39.560  80.486  1.00 47.70           C  
ATOM   3860  C   GLY B 243       0.555  38.221  80.879  1.00 47.70           C  
ATOM   3861  O   GLY B 243       1.307  37.365  81.340  1.00 47.70           O  
ATOM   3862  N   THR B 244      -0.771  38.003  80.737  1.00135.95           N  
ATOM   3863  CA  THR B 244      -1.303  36.717  81.097  1.00135.95           C  
ATOM   3864  C   THR B 244      -2.650  36.511  80.466  1.00135.95           C  
ATOM   3865  O   THR B 244      -3.372  37.463  80.176  1.00135.95           O  
ATOM   3866  CB  THR B 244      -1.485  36.560  82.579  1.00135.95           C  
ATOM   3867  CG2 THR B 244      -2.500  37.612  83.061  1.00135.95           C  
ATOM   3868  OG1 THR B 244      -1.948  35.253  82.885  1.00135.95           O  
ATOM   3869  N   SER B 245      -2.984  35.237  80.172  1.00 67.82           N  
ATOM   3870  CA  SER B 245      -4.280  34.855  79.682  1.00 67.82           C  
ATOM   3871  C   SER B 245      -5.222  34.627  80.840  1.00 67.82           C  
ATOM   3872  O   SER B 245      -6.434  34.550  80.653  1.00 67.82           O  
ATOM   3873  CB  SER B 245      -4.247  33.562  78.847  1.00 67.82           C  
ATOM   3874  OG  SER B 245      -3.865  32.464  79.662  1.00 67.82           O  
ATOM   3875  N   SER B 246      -4.674  34.450  82.061  1.00128.70           N  
ATOM   3876  CA  SER B 246      -5.411  34.104  83.258  1.00128.70           C  
ATOM   3877  C   SER B 246      -5.994  35.280  83.995  1.00128.70           C  
ATOM   3878  O   SER B 246      -6.318  35.154  85.177  1.00128.70           O  
ATOM   3879  CB  SER B 246      -4.576  33.293  84.267  1.00128.70           C  
ATOM   3880  OG  SER B 246      -3.459  34.046  84.713  1.00128.70           O  
ATOM   3881  N   GLY B 247      -6.182  36.441  83.345  1.00 44.94           N  
ATOM   3882  CA  GLY B 247      -6.567  37.623  84.068  1.00 44.94           C  
ATOM   3883  C   GLY B 247      -7.822  37.442  84.882  1.00 44.94           C  
ATOM   3884  O   GLY B 247      -7.886  37.914  86.017  1.00 44.94           O  
ATOM   3885  N   VAL B 248      -8.870  36.787  84.353  1.00116.84           N  
ATOM   3886  CA  VAL B 248     -10.072  36.682  85.137  1.00116.84           C  
ATOM   3887  C   VAL B 248      -9.833  35.895  86.389  1.00116.84           C  
ATOM   3888  O   VAL B 248     -10.210  36.331  87.475  1.00116.84           O  
ATOM   3889  CB  VAL B 248     -11.220  36.086  84.377  1.00116.84           C  
ATOM   3890  CG1 VAL B 248     -11.716  37.130  83.368  1.00116.84           C  
ATOM   3891  CG2 VAL B 248     -10.733  34.803  83.691  1.00116.84           C  
ATOM   3892  N   LYS B 249      -9.172  34.730  86.287  1.00 84.35           N  
ATOM   3893  CA  LYS B 249      -8.941  33.918  87.448  1.00 84.35           C  
ATOM   3894  C   LYS B 249      -8.076  34.661  88.418  1.00 84.35           C  
ATOM   3895  O   LYS B 249      -8.266  34.547  89.627  1.00 84.35           O  
ATOM   3896  CB  LYS B 249      -8.267  32.572  87.124  1.00 84.35           C  
ATOM   3897  CG  LYS B 249      -9.253  31.483  86.690  1.00 84.35           C  
ATOM   3898  CD  LYS B 249      -9.990  31.763  85.379  1.00 84.35           C  
ATOM   3899  CE  LYS B 249     -11.042  30.700  85.045  1.00 84.35           C  
ATOM   3900  NZ  LYS B 249     -11.734  31.048  83.784  1.00 84.35           N1+
ATOM   3901  N   ILE B 250      -7.093  35.442  87.934  1.00123.54           N  
ATOM   3902  CA  ILE B 250      -6.242  36.124  88.865  1.00123.54           C  
ATOM   3903  C   ILE B 250      -7.040  37.101  89.685  1.00123.54           C  
ATOM   3904  O   ILE B 250      -6.868  37.160  90.903  1.00123.54           O  
ATOM   3905  CB  ILE B 250      -5.035  36.781  88.240  1.00123.54           C  
ATOM   3906  CG1 ILE B 250      -5.397  37.798  87.155  1.00123.54           C  
ATOM   3907  CG2 ILE B 250      -4.092  35.670  87.758  1.00123.54           C  
ATOM   3908  CD1 ILE B 250      -4.155  38.444  86.552  1.00123.54           C  
ATOM   3909  N   VAL B 251      -7.942  37.887  89.060  1.00 46.99           N  
ATOM   3910  CA  VAL B 251      -8.719  38.854  89.791  1.00 46.99           C  
ATOM   3911  C   VAL B 251      -9.659  38.187  90.753  1.00 46.99           C  
ATOM   3912  O   VAL B 251      -9.754  38.590  91.912  1.00 46.99           O  
ATOM   3913  CB  VAL B 251      -9.541  39.744  88.903  1.00 46.99           C  
ATOM   3914  CG1 VAL B 251     -10.424  40.646  89.783  1.00 46.99           C  
ATOM   3915  CG2 VAL B 251      -8.589  40.526  87.984  1.00 46.99           C  
ATOM   3916  N   GLN B 252     -10.383  37.143  90.309  1.00 79.85           N  
ATOM   3917  CA  GLN B 252     -11.312  36.513  91.206  1.00 79.85           C  
ATOM   3918  C   GLN B 252     -10.543  35.918  92.338  1.00 79.85           C  
ATOM   3919  O   GLN B 252     -11.004  35.923  93.478  1.00 79.85           O  
ATOM   3920  CB  GLN B 252     -12.177  35.406  90.573  1.00 79.85           C  
ATOM   3921  CG  GLN B 252     -13.311  35.943  89.691  1.00 79.85           C  
ATOM   3922  CD  GLN B 252     -12.825  36.076  88.257  1.00 79.85           C  
ATOM   3923  NE2 GLN B 252     -12.862  37.323  87.714  1.00 79.85           N  
ATOM   3924  OE1 GLN B 252     -12.421  35.093  87.637  1.00 79.85           O  
ATOM   3925  N   GLY B 253      -9.340  35.391  92.059  1.00 23.01           N  
ATOM   3926  CA  GLY B 253      -8.571  34.779  93.101  1.00 23.01           C  
ATOM   3927  C   GLY B 253      -8.251  35.781  94.170  1.00 23.01           C  
ATOM   3928  O   GLY B 253      -8.330  35.464  95.355  1.00 23.01           O  
ATOM   3929  N   GLY B 254      -7.843  37.003  93.782  1.00 29.48           N  
ATOM   3930  CA  GLY B 254      -7.469  38.007  94.741  1.00 29.48           C  
ATOM   3931  C   GLY B 254      -8.647  38.487  95.527  1.00 29.48           C  
ATOM   3932  O   GLY B 254      -8.556  38.685  96.739  1.00 29.48           O  
ATOM   3933  N   GLU B 255      -9.789  38.702  94.851  1.00 40.78           N  
ATOM   3934  CA  GLU B 255     -10.931  39.273  95.504  1.00 40.78           C  
ATOM   3935  C   GLU B 255     -11.389  38.355  96.581  1.00 40.78           C  
ATOM   3936  O   GLU B 255     -11.676  38.787  97.697  1.00 40.78           O  
ATOM   3937  CB  GLU B 255     -12.089  39.513  94.518  1.00 40.78           C  
ATOM   3938  CG  GLU B 255     -11.765  40.603  93.491  1.00 40.78           C  
ATOM   3939  CD  GLU B 255     -12.854  40.626  92.430  1.00 40.78           C  
ATOM   3940  OE1 GLU B 255     -13.740  39.731  92.470  1.00 40.78           O  
ATOM   3941  OE2 GLU B 255     -12.810  41.539  91.561  1.00 40.78           O1-
ATOM   3942  N   GLU B 256     -11.461  37.048  96.284  1.00 78.02           N  
ATOM   3943  CA  GLU B 256     -11.948  36.168  97.298  1.00 78.02           C  
ATOM   3944  C   GLU B 256     -11.002  36.124  98.462  1.00 78.02           C  
ATOM   3945  O   GLU B 256     -11.405  36.372  99.597  1.00 78.02           O  
ATOM   3946  CB  GLU B 256     -12.133  34.728  96.789  1.00 78.02           C  
ATOM   3947  CG  GLU B 256     -13.253  34.591  95.754  1.00 78.02           C  
ATOM   3948  CD  GLU B 256     -14.587  34.694  96.481  1.00 78.02           C  
ATOM   3949  OE1 GLU B 256     -14.825  33.858  97.393  1.00 78.02           O  
ATOM   3950  OE2 GLU B 256     -15.380  35.613  96.142  1.00 78.02           O1-
ATOM   3951  N   ARG B 257      -9.714  35.817  98.206  1.00141.49           N  
ATOM   3952  CA  ARG B 257      -8.795  35.647  99.299  1.00141.49           C  
ATOM   3953  C   ARG B 257      -8.537  36.942 100.007  1.00141.49           C  
ATOM   3954  O   ARG B 257      -8.737  37.071 101.212  1.00141.49           O  
ATOM   3955  CB  ARG B 257      -7.405  35.175  98.836  1.00141.49           C  
ATOM   3956  CG  ARG B 257      -7.396  33.906  97.982  1.00141.49           C  
ATOM   3957  CD  ARG B 257      -5.977  33.471  97.602  1.00141.49           C  
ATOM   3958  NE  ARG B 257      -6.066  32.424  96.546  1.00141.49           N  
ATOM   3959  CZ  ARG B 257      -6.078  32.794  95.232  1.00141.49           C  
ATOM   3960  NH1 ARG B 257      -6.033  34.116  94.895  1.00141.49           N1+
ATOM   3961  NH2 ARG B 257      -6.110  31.847  94.249  1.00141.49           N  
ATOM   3962  N   TYR B 258      -8.054  37.939  99.248  1.00 88.36           N  
ATOM   3963  CA  TYR B 258      -7.638  39.218  99.753  1.00 88.36           C  
ATOM   3964  C   TYR B 258      -8.779  40.106 100.116  1.00 88.36           C  
ATOM   3965  O   TYR B 258      -8.718  40.820 101.115  1.00 88.36           O  
ATOM   3966  CB  TYR B 258      -6.708  39.942  98.767  1.00 88.36           C  
ATOM   3967  CG  TYR B 258      -5.477  39.103  98.734  1.00 88.36           C  
ATOM   3968  CD1 TYR B 258      -4.481  39.301  99.661  1.00 88.36           C  
ATOM   3969  CD2 TYR B 258      -5.324  38.109  97.796  1.00 88.36           C  
ATOM   3970  CE1 TYR B 258      -3.344  38.528  99.648  1.00 88.36           C  
ATOM   3971  CE2 TYR B 258      -4.189  37.332  97.775  1.00 88.36           C  
ATOM   3972  CZ  TYR B 258      -3.198  37.542  98.703  1.00 88.36           C  
ATOM   3973  OH  TYR B 258      -2.033  36.746  98.688  1.00 88.36           O  
ATOM   3974  N   GLY B 259      -9.844  40.118  99.298  1.00 86.86           N  
ATOM   3975  CA  GLY B 259     -10.945  40.980  99.603  1.00 86.86           C  
ATOM   3976  C   GLY B 259     -10.468  42.391  99.498  1.00 86.86           C  
ATOM   3977  O   GLY B 259      -9.832  42.773  98.520  1.00 86.86           O  
ATOM   3978  N   GLY B 260     -10.778  43.216 100.516  1.00 13.74           N  
ATOM   3979  CA  GLY B 260     -10.366  44.586 100.471  1.00 13.74           C  
ATOM   3980  C   GLY B 260      -9.138  44.730 101.359  1.00 13.74           C  
ATOM   3981  O   GLY B 260      -8.703  43.698 101.935  1.00 13.74           O  
ATOM   3982  OXT GLY B 260      -8.619  45.873 101.475  1.00 13.74           O1-
TER   
