# Supplementary material for: Structural Descriptors for Subunit Interface Regions in Homodimers: Effect of Lipid Membrane and Secondary Structure Type
Source: J Chem Inf Model. 2025 Mar 27;65(7):3117–26. doi: 10.1021/acs.jcim.4c01233 (PMC12004529; doi:10.1021/acs.jcim.4c01233)
Supplement: Supplementary file 3 — ci4c01233_si_003.tar [file ci4c01233_si_003.tar › database/alpha/4f66_cytop.pdb]

ATOM      1  N   ALA A   1      28.856 -19.679  31.237  1.00 47.40           N  
ATOM      2  CA  ALA A   1      28.937 -18.224  31.360  1.00 50.81           C  
ATOM      3  C   ALA A   1      27.566 -17.560  31.210  1.00 47.01           C  
ATOM      4  O   ALA A   1      27.133 -17.232  30.103  1.00 48.99           O  
ATOM      5  CB  ALA A   1      29.919 -17.659  30.345  1.00 55.17           C  
ATOM      6  N   MET A   2      26.895 -17.351  32.336  1.00 43.37           N  
ATOM      7  CA  MET A   2      25.539 -16.819  32.335  1.00 30.76           C  
ATOM      8  C   MET A   2      25.497 -15.304  32.143  1.00 25.60           C  
ATOM      9  O   MET A   2      26.472 -14.604  32.413  1.00 31.97           O  
ATOM     10  CB  MET A   2      24.831 -17.200  33.638  1.00 27.10           C  
ATOM     11  CG  MET A   2      24.811 -18.699  33.890  1.00 35.62           C  
ATOM     12  SD  MET A   2      23.995 -19.580  32.547  1.00 30.36           S  
ATOM     13  CE  MET A   2      22.296 -19.435  33.052  1.00 23.86           C  
ATOM     14  N   SER A   3      24.363 -14.806  31.666  1.00 18.73           N  
ATOM     15  CA  SER A   3      24.181 -13.365  31.520  0.50 16.67           C  
ATOM     17  C   SER A   3      23.665 -12.750  32.817  1.00 19.07           C  
ATOM     18  O   SER A   3      23.284 -13.458  33.752  1.00 19.97           O  
ATOM     19  CB  SER A   3      23.236 -13.045  30.361  0.50 20.63           C  
ATOM     21  OG  SER A   3      21.957 -13.606  30.571  0.50 22.80           O  
ATOM     23  N   LYS A   4      23.673 -11.426  32.877  1.00 15.35           N  
ATOM     24  CA  LYS A   4      23.178 -10.745  34.072  1.00 14.90           C  
ATOM     25  C   LYS A   4      21.672 -10.944  34.240  1.00 17.22           C  
ATOM     26  O   LYS A   4      21.174 -11.070  35.368  1.00 20.18           O  
ATOM     27  CB  LYS A   4      23.558  -9.264  34.045  1.00 14.43           C  
ATOM     28  CG  LYS A   4      25.034  -9.022  34.288  1.00 18.37           C  
ATOM     29  CD  LYS A   4      25.388  -7.541  34.239  1.00 17.99           C  
ATOM     30  CE  LYS A   4      26.845  -7.305  34.583  1.00 22.92           C  
ATOM     31  NZ  LYS A   4      27.229  -5.875  34.464  1.00 37.59           N1+
ATOM     32  N   LEU A   5      20.945 -10.987  33.126  1.00 14.41           N  
ATOM     33  CA  LEU A   5      19.517 -11.279  33.160  1.00 15.02           C  
ATOM     34  C   LEU A   5      19.275 -12.787  33.062  1.00 17.97           C  
ATOM     35  O   LEU A   5      20.085 -13.521  32.487  1.00 17.67           O  
ATOM     36  CB  LEU A   5      18.793 -10.546  32.024  1.00 16.31           C  
ATOM     37  CG  LEU A   5      18.811  -9.020  32.087  1.00 13.24           C  
ATOM     38  CD1 LEU A   5      18.218  -8.457  30.817  1.00 15.58           C  
ATOM     39  CD2 LEU A   5      18.035  -8.508  33.295  1.00 14.26           C  
ATOM     40  N   PRO A   6      18.160 -13.261  33.631  1.00 18.09           N  
ATOM     41  CA  PRO A   6      17.867 -14.695  33.545  1.00 18.26           C  
ATOM     42  C   PRO A   6      17.597 -15.154  32.107  1.00 15.70           C  
ATOM     43  O   PRO A   6      17.212 -14.349  31.254  1.00 15.84           O  
ATOM     44  CB  PRO A   6      16.621 -14.854  34.421  1.00 23.73           C  
ATOM     45  CG  PRO A   6      15.999 -13.483  34.456  1.00 21.70           C  
ATOM     46  CD  PRO A   6      17.138 -12.518  34.389  1.00 18.24           C  
ATOM     47  N   GLU A   7      17.804 -16.437  31.845  1.00 18.48           N  
ATOM     48  CA  GLU A   7      17.641 -16.966  30.499  1.00 19.21           C  
ATOM     49  C   GLU A   7      16.212 -16.862  29.979  1.00 21.58           C  
ATOM     50  O   GLU A   7      15.992 -16.690  28.781  1.00 28.96           O  
ATOM     51  CB  GLU A   7      18.109 -18.425  30.446  1.00 25.96           C  
ATOM     52  CG  GLU A   7      19.616 -18.572  30.508  1.00 32.69           C  
ATOM     53  CD  GLU A   7      20.298 -17.900  29.333  1.00 39.51           C  
ATOM     54  OE1 GLU A   7      19.976 -18.262  28.181  1.00 39.78           O  
ATOM     55  OE2 GLU A   7      21.141 -17.005  29.559  1.00 35.76           O1-
ATOM     56  N   ASN A   8      15.240 -16.968  30.874  1.00 23.60           N  
ATOM     57  CA  ASN A   8      13.851 -16.983  30.436  1.00 29.93           C  
ATOM     58  C   ASN A   8      13.247 -15.586  30.317  1.00 21.46           C  
ATOM     59  O   ASN A   8      12.033 -15.442  30.195  1.00 22.64           O  
ATOM     60  CB  ASN A   8      13.001 -17.846  31.371  1.00 37.03           C  
ATOM     61  CG  ASN A   8      13.029 -17.354  32.807  1.00 41.10           C  
ATOM     62  ND2 ASN A   8      12.380 -18.098  33.698  1.00 45.06           N  
ATOM     63  OD1 ASN A   8      13.619 -16.315  33.114  1.00 36.02           O  
ATOM     64  N   PHE A   9      14.104 -14.570  30.347  1.00 15.36           N  
ATOM     65  CA  PHE A   9      13.645 -13.181  30.364  1.00 12.36           C  
ATOM     66  C   PHE A   9      12.697 -12.872  29.216  1.00 14.44           C  
ATOM     67  O   PHE A   9      13.024 -13.127  28.056  1.00 15.38           O  
ATOM     68  CB  PHE A   9      14.853 -12.234  30.324  1.00 11.93           C  
ATOM     69  CG  PHE A   9      14.531 -10.813  30.691  1.00 11.08           C  
ATOM     70  CD1 PHE A   9      14.318 -10.470  32.015  1.00 10.93           C  
ATOM     71  CD2 PHE A   9      14.464  -9.816  29.727  1.00 10.56           C  
ATOM     72  CE1 PHE A   9      14.042  -9.164  32.368  1.00 12.44           C  
ATOM     73  CE2 PHE A   9      14.186  -8.508  30.072  1.00 11.17           C  
ATOM     74  CZ  PHE A   9      13.976  -8.179  31.397  1.00 11.67           C  
ATOM     75  N   LEU A  10      11.545 -12.280  29.528  1.00 12.45           N  
ATOM     76  CA  LEU A  10      10.523 -12.031  28.512  1.00 11.77           C  
ATOM     77  C   LEU A  10      10.727 -10.712  27.766  1.00 13.50           C  
ATOM     78  O   LEU A  10      10.043  -9.707  28.018  1.00 12.03           O  
ATOM     79  CB  LEU A  10       9.118 -12.087  29.124  1.00 12.60           C  
ATOM     80  CG  LEU A  10       8.707 -13.455  29.662  1.00 12.70           C  
ATOM     81  CD1 LEU A  10       7.454 -13.349  30.527  1.00 16.23           C  
ATOM     82  CD2 LEU A  10       8.500 -14.439  28.505  1.00 15.17           C  
ATOM     83  N   TRP A  11      11.671 -10.711  26.833  1.00 11.63           N  
ATOM     84  CA  TRP A  11      11.816  -9.572  25.936  1.00 12.50           C  
ATOM     85  C   TRP A  11      10.641  -9.559  24.966  1.00 11.97           C  
ATOM     86  O   TRP A  11      10.280 -10.596  24.415  1.00 13.42           O  
ATOM     87  CB  TRP A  11      13.073  -9.716  25.086  1.00 13.18           C  
ATOM     88  CG  TRP A  11      14.365  -9.704  25.815  1.00 11.85           C  
ATOM     89  CD1 TRP A  11      15.126 -10.786  26.143  1.00 13.60           C  
ATOM     90  CD2 TRP A  11      15.086  -8.555  26.261  1.00 12.39           C  
ATOM     91  CE2 TRP A  11      16.274  -9.018  26.869  1.00 11.19           C  
ATOM     92  CE3 TRP A  11      14.837  -7.175  26.220  1.00 11.76           C  
ATOM     93  NE1 TRP A  11      16.272 -10.386  26.787  1.00 14.61           N  
ATOM     94  CZ2 TRP A  11      17.205  -8.160  27.425  1.00 12.24           C  
ATOM     95  CZ3 TRP A  11      15.765  -6.320  26.779  1.00 13.93           C  
ATOM     96  CH2 TRP A  11      16.935  -6.814  27.373  1.00 12.90           C  
ATOM     97  N   GLY A  12      10.063  -8.391  24.715  1.00 11.98           N  
ATOM     98  CA  GLY A  12       8.997  -8.344  23.730  1.00 13.21           C  
ATOM     99  C   GLY A  12       8.719  -6.938  23.263  1.00 14.37           C  
ATOM    100  O   GLY A  12       9.638  -6.130  23.155  1.00 12.34           O  
ATOM    101  N   GLY A  13       7.448  -6.662  22.985  1.00 12.29           N  
ATOM    102  CA  GLY A  13       6.991  -5.335  22.618  1.00 12.30           C  
ATOM    103  C   GLY A  13       5.538  -5.245  23.025  1.00 10.56           C  
ATOM    104  O   GLY A  13       4.877  -6.278  23.169  1.00 11.73           O  
ATOM    105  N   ALA A  14       5.042  -4.027  23.202  1.00 11.51           N  
ATOM    106  CA  ALA A  14       3.686  -3.812  23.700  1.00 11.61           C  
ATOM    107  C   ALA A  14       2.910  -2.807  22.870  1.00 11.97           C  
ATOM    108  O   ALA A  14       3.465  -1.816  22.387  1.00 14.67           O  
ATOM    109  CB  ALA A  14       3.724  -3.345  25.158  1.00 12.73           C  
ATOM    110  N   VAL A  15       1.615  -3.074  22.732  1.00 11.81           N  
ATOM    111  CA  VAL A  15       0.678  -2.186  22.053  1.00 11.68           C  
ATOM    112  C   VAL A  15      -0.669  -2.292  22.785  1.00 11.69           C  
ATOM    113  O   VAL A  15      -0.784  -2.980  23.803  1.00 12.35           O  
ATOM    114  CB  VAL A  15       0.496  -2.596  20.568  1.00 10.62           C  
ATOM    115  CG1 VAL A  15       1.821  -2.510  19.835  1.00 13.46           C  
ATOM    116  CG2 VAL A  15      -0.090  -3.992  20.460  1.00 12.51           C  
ATOM    117  N   ALA A  16      -1.679  -1.589  22.279  1.00 12.47           N  
ATOM    118  CA  ALA A  16      -3.056  -1.724  22.766  1.00 11.27           C  
ATOM    119  C   ALA A  16      -3.989  -1.782  21.572  1.00 11.94           C  
ATOM    120  O   ALA A  16      -3.769  -1.081  20.593  1.00 13.86           O  
ATOM    121  CB  ALA A  16      -3.440  -0.546  23.695  1.00 11.24           C  
ATOM    122  N   ALA A  17      -5.033  -2.599  21.677  1.00 12.14           N  
ATOM    123  CA  ALA A  17      -5.933  -2.850  20.546  1.00 12.08           C  
ATOM    124  C   ALA A  17      -6.384  -1.572  19.834  1.00 15.64           C  
ATOM    125  O   ALA A  17      -6.246  -1.445  18.617  1.00 15.14           O  
ATOM    126  CB  ALA A  17      -7.141  -3.645  21.016  1.00 12.29           C  
ATOM    127  N   HIS A  18      -6.942  -0.632  20.586  1.00 13.83           N  
ATOM    128  CA  HIS A  18      -7.518   0.560  19.977  1.00 12.98           C  
ATOM    129  C   HIS A  18      -6.494   1.450  19.282  1.00 13.77           C  
ATOM    130  O   HIS A  18      -6.855   2.258  18.424  1.00 14.68           O  
ATOM    131  CB  HIS A  18      -8.287   1.385  21.011  1.00 12.60           C  
ATOM    132  CG  HIS A  18      -7.414   2.076  22.017  1.00 12.98           C  
ATOM    133  CD2 HIS A  18      -6.999   3.362  22.100  1.00 13.67           C  
ATOM    134  ND1 HIS A  18      -6.882   1.430  23.114  1.00 13.28           N  
ATOM    135  CE1 HIS A  18      -6.172   2.288  23.824  1.00 11.15           C  
ATOM    136  NE2 HIS A  18      -6.225   3.467  23.232  1.00 12.78           N  
ATOM    137  N   GLN A  19      -5.227   1.308  19.650  1.00 13.36           N  
ATOM    138  CA  GLN A  19      -4.201   2.178  19.088  1.00 13.83           C  
ATOM    139  C   GLN A  19      -3.634   1.652  17.770  1.00 13.13           C  
ATOM    140  O   GLN A  19      -3.036   2.423  17.029  1.00 14.19           O  
ATOM    141  CB  GLN A  19      -3.092   2.465  20.110  1.00 13.65           C  
ATOM    142  CG  GLN A  19      -3.616   3.246  21.312  1.00 11.65           C  
ATOM    143  CD  GLN A  19      -2.571   3.478  22.384  1.00 13.23           C  
ATOM    144  NE2 GLN A  19      -1.647   4.398  22.124  1.00 13.36           N  
ATOM    145  OE1 GLN A  19      -2.611   2.850  23.444  1.00 14.25           O  
ATOM    146  N   LEU A  20      -3.822   0.364  17.470  1.00 13.34           N  
ATOM    147  CA  LEU A  20      -3.271  -0.172  16.212  1.00 15.50           C  
ATOM    148  C   LEU A  20      -4.226  -0.963  15.319  1.00 15.58           C  
ATOM    149  O   LEU A  20      -4.025  -1.019  14.109  1.00 16.62           O  
ATOM    150  CB  LEU A  20      -1.987  -0.994  16.446  1.00 14.89           C  
ATOM    151  CG  LEU A  20      -2.129  -2.482  16.813  1.00 15.91           C  
ATOM    152  CD1 LEU A  20      -0.778  -3.192  16.780  1.00 13.97           C  
ATOM    153  CD2 LEU A  20      -2.780  -2.664  18.186  1.00 16.45           C  
ATOM    154  N   GLU A  21      -5.254  -1.574  15.893  1.00 15.36           N  
ATOM    155  CA  GLU A  21      -6.055  -2.527  15.124  1.00 14.31           C  
ATOM    156  C   GLU A  21      -6.804  -1.945  13.934  1.00 15.25           C  
ATOM    157  O   GLU A  21      -6.807  -2.533  12.857  1.00 17.02           O  
ATOM    158  CB  GLU A  21      -7.051  -3.253  16.027  1.00 15.10           C  
ATOM    159  CG  GLU A  21      -6.442  -4.383  16.841  1.00 15.36           C  
ATOM    160  CD  GLU A  21      -7.450  -5.028  17.770  1.00 15.44           C  
ATOM    161  OE1 GLU A  21      -8.644  -4.668  17.704  1.00 16.23           O  
ATOM    162  OE2 GLU A  21      -7.055  -5.898  18.562  1.00 14.82           O1-
ATOM    163  N   GLY A  22      -7.450  -0.800  14.116  1.00 15.55           N  
ATOM    164  CA  GLY A  22      -8.410  -0.351  13.121  1.00 17.27           C  
ATOM    165  C   GLY A  22      -9.560  -1.342  13.108  1.00 17.67           C  
ATOM    166  O   GLY A  22      -9.874  -1.937  14.135  1.00 19.11           O  
ATOM    167  N   GLY A  23     -10.184  -1.542  11.951  1.00 18.11           N  
ATOM    168  CA  GLY A  23     -11.326  -2.438  11.862  1.00 20.13           C  
ATOM    169  C   GLY A  23     -12.344  -2.142  12.945  1.00 18.37           C  
ATOM    170  O   GLY A  23     -12.910  -3.051  13.544  1.00 20.50           O  
ATOM    171  N   TRP A  24     -12.587  -0.859  13.183  1.00 20.80           N  
ATOM    172  CA  TRP A  24     -13.369  -0.432  14.340  1.00 22.21           C  
ATOM    173  C   TRP A  24     -14.835  -0.870  14.315  1.00 24.48           C  
ATOM    174  O   TRP A  24     -15.507  -0.812  15.343  1.00 23.89           O  
ATOM    175  CB  TRP A  24     -13.254   1.087  14.549  1.00 23.61           C  
ATOM    176  CG  TRP A  24     -14.118   1.912  13.623  1.00 19.51           C  
ATOM    177  CD1 TRP A  24     -13.961   2.078  12.275  1.00 22.13           C  
ATOM    178  CD2 TRP A  24     -15.261   2.694  13.992  1.00 22.42           C  
ATOM    179  CE2 TRP A  24     -15.754   3.298  12.816  1.00 27.44           C  
ATOM    180  CE3 TRP A  24     -15.920   2.937  15.201  1.00 25.20           C  
ATOM    181  NE1 TRP A  24     -14.943   2.910  11.782  1.00 26.47           N  
ATOM    182  CZ2 TRP A  24     -16.871   4.135  12.819  1.00 26.40           C  
ATOM    183  CZ3 TRP A  24     -17.032   3.765  15.199  1.00 25.61           C  
ATOM    184  CH2 TRP A  24     -17.494   4.351  14.018  1.00 26.15           C  
ATOM    185  N   GLN A  25     -15.330  -1.308  13.158  1.00 24.85           N  
ATOM    186  CA  GLN A  25     -16.700  -1.810  13.063  1.00 26.33           C  
ATOM    187  C   GLN A  25     -16.741  -3.271  12.634  1.00 26.05           C  
ATOM    188  O   GLN A  25     -17.814  -3.868  12.539  1.00 27.82           O  
ATOM    189  CB  GLN A  25     -17.524  -0.972  12.078  1.00 26.25           C  
ATOM    190  CG  GLN A  25     -17.712   0.468  12.521  1.00 28.45           C  
ATOM    191  CD  GLN A  25     -18.513   1.278  11.534  1.00 35.87           C  
ATOM    192  NE2 GLN A  25     -19.612   1.852  12.001  1.00 31.54           N  
ATOM    193  OE1 GLN A  25     -18.149   1.390  10.360  1.00 35.23           O  
ATOM    194  N   GLU A  26     -15.573  -3.845  12.380  1.00 24.22           N  
ATOM    195  CA  GLU A  26     -15.503  -5.201  11.861  1.00 23.87           C  
ATOM    196  C   GLU A  26     -15.997  -6.217  12.875  1.00 25.56           C  
ATOM    197  O   GLU A  26     -15.850  -6.027  14.084  1.00 23.65           O  
ATOM    198  CB  GLU A  26     -14.077  -5.537  11.428  1.00 24.47           C  
ATOM    199  CG  GLU A  26     -13.543  -4.631  10.339  1.00 22.82           C  
ATOM    200  CD  GLU A  26     -14.380  -4.677   9.079  1.00 36.11           C  
ATOM    201  OE1 GLU A  26     -14.860  -3.606   8.648  1.00 42.00           O  
ATOM    202  OE2 GLU A  26     -14.561  -5.783   8.524  1.00 38.20           O1-
ATOM    203  N   GLY A  27     -16.585  -7.297  12.373  1.00 26.29           N  
ATOM    204  CA  GLY A  27     -17.024  -8.394  13.218  1.00 24.73           C  
ATOM    205  C   GLY A  27     -18.039  -8.014  14.280  1.00 23.94           C  
ATOM    206  O   GLY A  27     -18.164  -8.702  15.294  1.00 27.51           O  
ATOM    207  N   GLY A  28     -18.770  -6.927  14.052  1.00 24.11           N  
ATOM    208  CA  GLY A  28     -19.797  -6.488  14.985  1.00 24.14           C  
ATOM    209  C   GLY A  28     -19.254  -5.722  16.181  1.00 22.36           C  
ATOM    210  O   GLY A  28     -19.954  -5.542  17.181  1.00 23.20           O  
ATOM    211  N   LYS A  29     -18.014  -5.254  16.082  1.00 20.94           N  
ATOM    212  CA  LYS A  29     -17.395  -4.514  17.178  1.00 19.47           C  
ATOM    213  C   LYS A  29     -18.185  -3.260  17.545  1.00 19.49           C  
ATOM    214  O   LYS A  29     -18.625  -2.509  16.678  1.00 23.87           O  
ATOM    215  CB  LYS A  29     -15.959  -4.119  16.820  1.00 19.55           C  
ATOM    216  CG  LYS A  29     -15.260  -3.282  17.897  1.00 17.59           C  
ATOM    217  CD  LYS A  29     -13.874  -2.820  17.445  1.00 18.48           C  
ATOM    218  CE  LYS A  29     -13.410  -1.578  18.206  1.00 19.04           C  
ATOM    219  NZ  LYS A  29     -14.342  -0.425  18.043  1.00 19.18           N1+
ATOM    220  N   GLY A  30     -18.350  -3.029  18.843  1.00 20.03           N  
ATOM    221  CA  GLY A  30     -19.036  -1.841  19.312  1.00 24.58           C  
ATOM    222  C   GLY A  30     -18.150  -0.609  19.383  1.00 20.09           C  
ATOM    223  O   GLY A  30     -16.917  -0.700  19.369  1.00 18.32           O  
ATOM    224  N   ILE A  31     -18.788   0.555  19.473  1.00 19.11           N  
ATOM    225  CA  ILE A  31     -18.078   1.817  19.633  1.00 16.82           C  
ATOM    226  C   ILE A  31     -17.431   1.865  21.008  1.00 15.94           C  
ATOM    227  O   ILE A  31     -18.109   1.699  22.020  1.00 19.66           O  
ATOM    228  CB  ILE A  31     -19.049   3.004  19.513  1.00 21.67           C  
ATOM    229  CG1 ILE A  31     -19.777   2.956  18.170  1.00 24.08           C  
ATOM    230  CG2 ILE A  31     -18.304   4.323  19.695  1.00 20.67           C  
ATOM    231  CD1 ILE A  31     -20.998   3.838  18.115  1.00 20.73           C  
ATOM    232  N   SER A  32     -16.126   2.098  21.044  1.00 18.94           N  
ATOM    233  CA  SER A  32     -15.427   2.234  22.319  1.00 16.70           C  
ATOM    234  C   SER A  32     -15.206   3.701  22.666  1.00 15.17           C  
ATOM    235  O   SER A  32     -15.449   4.591  21.851  1.00 18.03           O  
ATOM    236  CB  SER A  32     -14.067   1.548  22.257  1.00 19.03           C  
ATOM    237  OG  SER A  32     -13.133   2.404  21.621  1.00 18.95           O  
ATOM    238  N   VAL A  33     -14.732   3.958  23.879  1.00 16.07           N  
ATOM    239  CA  VAL A  33     -14.380   5.322  24.256  1.00 14.99           C  
ATOM    240  C   VAL A  33     -13.288   5.906  23.365  1.00 16.38           C  
ATOM    241  O   VAL A  33     -13.261   7.113  23.135  1.00 18.21           O  
ATOM    242  CB  VAL A  33     -13.983   5.448  25.748  1.00 14.22           C  
ATOM    243  CG1 VAL A  33     -15.194   5.202  26.641  1.00 15.58           C  
ATOM    244  CG2 VAL A  33     -12.843   4.493  26.094  1.00 16.56           C  
ATOM    245  N   ALA A  34     -12.388   5.063  22.868  1.00 16.19           N  
ATOM    246  CA  ALA A  34     -11.350   5.534  21.951  1.00 15.85           C  
ATOM    247  C   ALA A  34     -11.966   6.058  20.658  1.00 17.27           C  
ATOM    248  O   ALA A  34     -11.433   6.981  20.027  1.00 19.27           O  
ATOM    249  CB  ALA A  34     -10.351   4.419  21.646  1.00 17.52           C  
ATOM    250  N   ASP A  35     -13.087   5.461  20.263  1.00 18.56           N  
ATOM    251  CA  ASP A  35     -13.722   5.785  18.994  1.00 18.95           C  
ATOM    252  C   ASP A  35     -14.417   7.146  19.005  1.00 18.96           C  
ATOM    253  O   ASP A  35     -14.869   7.607  17.966  1.00 19.69           O  
ATOM    254  CB  ASP A  35     -14.716   4.682  18.596  1.00 21.67           C  
ATOM    255  CG  ASP A  35     -14.029   3.368  18.261  1.00 18.91           C  
ATOM    256  OD1 ASP A  35     -14.545   2.300  18.662  1.00 17.90           O  
ATOM    257  OD2 ASP A  35     -12.964   3.400  17.605  1.00 18.46           O1-
ATOM    258  N   VAL A  36     -14.497   7.789  20.169  1.00 17.46           N  
ATOM    259  CA  VAL A  36     -15.090   9.124  20.255  1.00 21.31           C  
ATOM    260  C   VAL A  36     -14.087  10.199  20.673  1.00 19.31           C  
ATOM    261  O   VAL A  36     -14.475  11.275  21.128  1.00 20.79           O  
ATOM    262  CB  VAL A  36     -16.325   9.160  21.190  1.00 17.97           C  
ATOM    263  CG1 VAL A  36     -17.415   8.229  20.664  1.00 20.75           C  
ATOM    264  CG2 VAL A  36     -15.937   8.806  22.637  1.00 18.05           C  
ATOM    265  N   MET A  37     -12.800   9.906  20.508  1.00 20.46           N  
ATOM    266  CA  MET A  37     -11.751  10.869  20.816  1.00 20.76           C  
ATOM    267  C   MET A  37     -11.057  11.319  19.530  1.00 19.14           C  
ATOM    268  O   MET A  37     -10.509  10.499  18.787  1.00 20.06           O  
ATOM    269  CB  MET A  37     -10.750  10.262  21.803  1.00 20.85           C  
ATOM    270  CG  MET A  37     -11.387   9.855  23.135  1.00 17.27           C  
ATOM    271  SD  MET A  37     -10.239   9.087  24.294  1.00 19.12           S  
ATOM    272  CE  MET A  37      -9.144  10.453  24.683  1.00 21.44           C  
ATOM    273  N   THR A  38     -11.105  12.619  19.250  1.00 17.48           N  
ATOM    274  CA  THR A  38     -10.504  13.136  18.022  1.00 21.12           C  
ATOM    275  C   THR A  38      -8.986  13.256  18.154  1.00 19.68           C  
ATOM    276  O   THR A  38      -8.432  13.165  19.256  1.00 19.23           O  
ATOM    277  CB  THR A  38     -11.092  14.509  17.619  1.00 21.29           C  
ATOM    278  CG2 THR A  38     -12.615  14.483  17.657  1.00 25.10           C  
ATOM    279  OG1 THR A  38     -10.608  15.529  18.504  1.00 23.53           O  
ATOM    280  N   ALA A  39      -8.312  13.456  17.027  1.00 20.81           N  
ATOM    281  CA  ALA A  39      -6.876  13.688  17.039  1.00 21.14           C  
ATOM    282  C   ALA A  39      -6.536  15.069  17.601  1.00 19.60           C  
ATOM    283  O   ALA A  39      -7.242  16.058  17.353  1.00 23.84           O  
ATOM    284  CB  ALA A  39      -6.295  13.527  15.634  1.00 22.76           C  
ATOM    285  N   GLY A  40      -5.450  15.130  18.363  1.00 21.11           N  
ATOM    286  CA  GLY A  40      -4.909  16.391  18.831  1.00 19.05           C  
ATOM    287  C   GLY A  40      -3.441  16.503  18.446  1.00 26.11           C  
ATOM    288  O   GLY A  40      -2.995  15.902  17.467  1.00 23.65           O  
ATOM    289  N   ARG A  41      -2.689  17.279  19.214  1.00 22.98           N  
ATOM    290  CA  ARG A  41      -1.243  17.365  19.049  1.00 22.21           C  
ATOM    291  C   ARG A  41      -0.685  17.872  20.363  1.00 26.89           C  
ATOM    292  O   ARG A  41      -1.437  18.092  21.310  1.00 22.80           O  
ATOM    293  CB  ARG A  41      -0.870  18.308  17.901  1.00 26.07           C  
ATOM    294  CG  ARG A  41      -1.344  19.737  18.111  1.00 26.25           C  
ATOM    295  CD  ARG A  41      -1.250  20.575  16.844  1.00 36.89           C  
ATOM    296  NE  ARG A  41      -2.175  21.706  16.893  1.00 45.35           N  
ATOM    297  CZ  ARG A  41      -1.849  22.961  16.599  1.00 54.70           C  
ATOM    298  NH1 ARG A  41      -2.763  23.921  16.675  1.00 54.93           N1+
ATOM    299  NH2 ARG A  41      -0.612  23.258  16.225  1.00 58.26           N  
ATOM    300  N   HIS A  42       0.626  18.058  20.435  1.00 23.07           N  
ATOM    301  CA  HIS A  42       1.222  18.518  21.678  1.00 25.09           C  
ATOM    302  C   HIS A  42       0.659  19.884  22.056  1.00 30.07           C  
ATOM    303  O   HIS A  42       0.758  20.837  21.283  1.00 31.75           O  
ATOM    304  CB  HIS A  42       2.740  18.592  21.563  1.00 22.94           C  
ATOM    305  CG  HIS A  42       3.422  18.942  22.848  1.00 20.37           C  
ATOM    306  CD2 HIS A  42       4.347  19.888  23.138  1.00 24.87           C  
ATOM    307  ND1 HIS A  42       3.170  18.277  24.030  1.00 23.40           N  
ATOM    308  CE1 HIS A  42       3.909  18.800  24.992  1.00 24.99           C  
ATOM    309  NE2 HIS A  42       4.636  19.774  24.477  1.00 26.05           N  
ATOM    310  N   GLY A  43       0.060  19.968  23.241  1.00 29.02           N  
ATOM    311  CA  GLY A  43      -0.496  21.220  23.728  1.00 29.26           C  
ATOM    312  C   GLY A  43      -1.937  21.431  23.305  1.00 30.41           C  
ATOM    313  O   GLY A  43      -2.553  22.442  23.643  1.00 35.89           O  
ATOM    314  N   VAL A  44      -2.478  20.474  22.559  1.00 28.16           N  
ATOM    315  CA  VAL A  44      -3.857  20.557  22.099  1.00 27.02           C  
ATOM    316  C   VAL A  44      -4.585  19.279  22.468  1.00 25.92           C  
ATOM    317  O   VAL A  44      -4.308  18.217  21.917  1.00 24.83           O  
ATOM    318  CB  VAL A  44      -3.940  20.779  20.579  1.00 28.10           C  
ATOM    319  CG1 VAL A  44      -5.387  20.899  20.140  1.00 28.62           C  
ATOM    320  CG2 VAL A  44      -3.165  22.027  20.183  1.00 31.56           C  
ATOM    321  N   ALA A  45      -5.511  19.381  23.415  1.00 26.07           N  
ATOM    322  CA  ALA A  45      -6.203  18.205  23.918  1.00 29.66           C  
ATOM    323  C   ALA A  45      -7.068  17.554  22.844  1.00 24.46           C  
ATOM    324  O   ALA A  45      -7.645  18.236  21.990  1.00 24.23           O  
ATOM    325  CB  ALA A  45      -7.044  18.565  25.140  1.00 31.58           C  
ATOM    326  N   ARG A  46      -7.146  16.228  22.888  1.00 24.99           N  
ATOM    327  CA  ARG A  46      -8.088  15.506  22.053  1.00 22.27           C  
ATOM    328  C   ARG A  46      -9.495  15.893  22.491  1.00 27.91           C  
ATOM    329  O   ARG A  46      -9.752  16.088  23.680  1.00 26.48           O  
ATOM    330  CB  ARG A  46      -7.892  13.995  22.202  1.00 20.51           C  
ATOM    331  CG  ARG A  46      -6.461  13.513  21.945  1.00 16.86           C  
ATOM    332  CD  ARG A  46      -6.344  11.996  22.050  1.00 17.68           C  
ATOM    333  NE  ARG A  46      -7.135  11.329  21.013  1.00 18.19           N  
ATOM    334  CZ  ARG A  46      -7.081  10.025  20.750  1.00 15.53           C  
ATOM    335  NH1 ARG A  46      -6.259   9.235  21.433  1.00 17.40           N1+
ATOM    336  NH2 ARG A  46      -7.838   9.510  19.787  1.00 18.07           N  
ATOM    337  N   GLU A  47     -10.404  16.014  21.534  1.00 20.59           N  
ATOM    338  CA  GLU A  47     -11.796  16.287  21.854  1.00 22.75           C  
ATOM    339  C   GLU A  47     -12.531  14.984  22.151  1.00 24.59           C  
ATOM    340  O   GLU A  47     -12.464  14.026  21.376  1.00 23.01           O  
ATOM    341  CB  GLU A  47     -12.471  17.048  20.711  1.00 23.10           C  
ATOM    342  CG  GLU A  47     -13.908  17.459  20.988  1.00 30.81           C  
ATOM    343  CD  GLU A  47     -14.477  18.342  19.895  1.00 40.55           C  
ATOM    344  OE1 GLU A  47     -13.784  18.535  18.871  1.00 38.09           O  
ATOM    345  OE2 GLU A  47     -15.611  18.847  20.062  1.00 39.75           O1-
ATOM    346  N   ILE A  48     -13.208  14.945  23.295  1.00 20.47           N  
ATOM    347  CA  ILE A  48     -14.016  13.793  23.678  1.00 20.16           C  
ATOM    348  C   ILE A  48     -15.449  14.142  23.321  1.00 25.69           C  
ATOM    349  O   ILE A  48     -16.080  14.967  23.984  1.00 24.02           O  
ATOM    350  CB  ILE A  48     -13.911  13.514  25.197  1.00 20.51           C  
ATOM    351  CG1 ILE A  48     -12.464  13.234  25.594  1.00 24.29           C  
ATOM    352  CG2 ILE A  48     -14.830  12.362  25.600  1.00 26.47           C  
ATOM    353  CD1 ILE A  48     -12.238  13.247  27.105  1.00 22.52           C  
ATOM    354  N   THR A  49     -15.957  13.533  22.255  1.00 24.16           N  
ATOM    355  CA  THR A  49     -17.252  13.919  21.713  1.00 23.96           C  
ATOM    356  C   THR A  49     -18.383  12.990  22.161  1.00 22.02           C  
ATOM    357  O   THR A  49     -18.141  11.867  22.609  1.00 24.64           O  
ATOM    358  CB  THR A  49     -17.196  13.998  20.174  1.00 26.44           C  
ATOM    359  CG2 THR A  49     -16.071  14.922  19.748  1.00 23.89           C  
ATOM    360  OG1 THR A  49     -16.938  12.700  19.632  1.00 25.47           O  
ATOM    361  N   ALA A  50     -19.619  13.467  22.050  1.00 25.61           N  
ATOM    362  CA  ALA A  50     -20.775  12.677  22.449  1.00 25.31           C  
ATOM    363  C   ALA A  50     -21.242  11.804  21.288  1.00 28.71           C  
ATOM    364  O   ALA A  50     -22.173  12.155  20.564  1.00 32.13           O  
ATOM    365  CB  ALA A  50     -21.893  13.580  22.932  1.00 30.02           C  
ATOM    366  N   GLY A  51     -20.587  10.660  21.124  1.00 23.07           N  
ATOM    367  CA  GLY A  51     -20.818   9.806  19.974  1.00 23.01           C  
ATOM    368  C   GLY A  51     -19.897  10.203  18.839  1.00 26.65           C  
ATOM    369  O   GLY A  51     -19.124  11.150  18.967  1.00 26.09           O  
ATOM    370  N   VAL A  52     -19.975   9.480  17.726  1.00 25.99           N  
ATOM    371  CA  VAL A  52     -19.142   9.774  16.569  1.00 27.48           C  
ATOM    372  C   VAL A  52     -19.818  10.851  15.730  1.00 29.46           C  
ATOM    373  O   VAL A  52     -20.885  10.623  15.165  1.00 32.38           O  
ATOM    374  CB  VAL A  52     -18.910   8.519  15.702  1.00 30.56           C  
ATOM    375  CG1 VAL A  52     -18.181   8.886  14.422  1.00 32.24           C  
ATOM    376  CG2 VAL A  52     -18.127   7.467  16.483  1.00 23.98           C  
ATOM    377  N   LEU A  53     -19.201  12.028  15.666  1.00 27.12           N  
ATOM    378  CA  LEU A  53     -19.813  13.175  15.001  1.00 29.76           C  
ATOM    379  C   LEU A  53     -19.229  13.401  13.614  1.00 32.19           C  
ATOM    380  O   LEU A  53     -18.060  13.094  13.356  1.00 31.23           O  
ATOM    381  CB  LEU A  53     -19.639  14.439  15.848  1.00 34.63           C  
ATOM    382  CG  LEU A  53     -20.195  14.390  17.274  1.00 33.91           C  
ATOM    383  CD1 LEU A  53     -19.864  15.666  18.036  1.00 36.21           C  
ATOM    384  CD2 LEU A  53     -21.692  14.148  17.261  1.00 35.77           C  
ATOM    385  N   GLU A  54     -20.056  13.941  12.726  1.00 32.54           N  
ATOM    386  CA  GLU A  54     -19.618  14.289  11.385  1.00 37.18           C  
ATOM    387  C   GLU A  54     -18.657  15.467  11.453  1.00 32.69           C  
ATOM    388  O   GLU A  54     -18.811  16.354  12.292  1.00 36.41           O  
ATOM    389  CB  GLU A  54     -20.822  14.651  10.518  1.00 45.57           C  
ATOM    390  CG  GLU A  54     -20.647  14.284   9.063  1.00 56.89           C  
ATOM    391  CD  GLU A  54     -20.435  12.795   8.878  1.00 63.31           C  
ATOM    392  OE1 GLU A  54     -21.393  12.025   9.110  1.00 66.11           O  
ATOM    393  OE2 GLU A  54     -19.308  12.394   8.513  1.00 62.73           O1-
ATOM    394  N   GLY A  55     -17.658  15.472  10.577  1.00 36.00           N  
ATOM    395  CA  GLY A  55     -16.712  16.570  10.523  1.00 32.62           C  
ATOM    396  C   GLY A  55     -15.584  16.489  11.537  1.00 39.18           C  
ATOM    397  O   GLY A  55     -14.759  17.398  11.623  1.00 43.79           O  
ATOM    398  N   LYS A  56     -15.547  15.409  12.312  1.00 35.50           N  
ATOM    399  CA  LYS A  56     -14.460  15.194  13.262  1.00 32.19           C  
ATOM    400  C   LYS A  56     -13.564  14.060  12.778  1.00 30.54           C  
ATOM    401  O   LYS A  56     -14.029  13.133  12.113  1.00 33.07           O  
ATOM    402  CB  LYS A  56     -15.008  14.853  14.650  1.00 27.79           C  
ATOM    403  CG  LYS A  56     -15.983  15.876  15.212  1.00 32.42           C  
ATOM    404  CD  LYS A  56     -15.282  17.165  15.597  1.00 32.51           C  
ATOM    405  CE  LYS A  56     -16.271  18.184  16.137  1.00 39.80           C  
ATOM    406  NZ  LYS A  56     -15.587  19.409  16.624  1.00 37.92           N1+
ATOM    407  N   TYR A  57     -12.282  14.133  13.120  1.00 23.65           N  
ATOM    408  CA  TYR A  57     -11.329  13.103  12.718  1.00 22.74           C  
ATOM    409  C   TYR A  57     -10.958  12.203  13.887  1.00 23.12           C  
ATOM    410  O   TYR A  57     -10.368  12.652  14.878  1.00 24.57           O  
ATOM    411  CB  TYR A  57     -10.071  13.717  12.108  1.00 22.92           C  
ATOM    412  CG  TYR A  57      -9.041  12.684  11.721  1.00 22.53           C  
ATOM    413  CD1 TYR A  57      -9.327  11.715  10.768  1.00 29.63           C  
ATOM    414  CD2 TYR A  57      -7.785  12.675  12.309  1.00 22.25           C  
ATOM    415  CE1 TYR A  57      -8.387  10.759  10.415  1.00 29.79           C  
ATOM    416  CE2 TYR A  57      -6.839  11.726  11.964  1.00 25.22           C  
ATOM    417  CZ  TYR A  57      -7.144  10.774  11.013  1.00 28.32           C  
ATOM    418  OH  TYR A  57      -6.203   9.832  10.671  1.00 26.74           O  
ATOM    419  N   TYR A  58     -11.310  10.929  13.754  1.00 24.03           N  
ATOM    420  CA  TYR A  58     -11.078   9.933  14.791  1.00 20.02           C  
ATOM    421  C   TYR A  58     -10.009   8.949  14.329  1.00 22.13           C  
ATOM    422  O   TYR A  58     -10.308   8.009  13.589  1.00 21.02           O  
ATOM    423  CB  TYR A  58     -12.379   9.180  15.097  1.00 20.27           C  
ATOM    424  CG  TYR A  58     -13.496  10.079  15.584  1.00 22.40           C  
ATOM    425  CD1 TYR A  58     -13.564  10.469  16.917  1.00 22.55           C  
ATOM    426  CD2 TYR A  58     -14.472  10.545  14.714  1.00 26.92           C  
ATOM    427  CE1 TYR A  58     -14.579  11.299  17.370  1.00 20.58           C  
ATOM    428  CE2 TYR A  58     -15.496  11.371  15.157  1.00 25.43           C  
ATOM    429  CZ  TYR A  58     -15.544  11.744  16.488  1.00 25.01           C  
ATOM    430  OH  TYR A  58     -16.558  12.572  16.930  1.00 26.63           O  
ATOM    431  N   PRO A  59      -8.757   9.157  14.770  1.00 19.43           N  
ATOM    432  CA  PRO A  59      -7.641   8.352  14.254  1.00 19.67           C  
ATOM    433  C   PRO A  59      -7.672   6.869  14.639  1.00 19.39           C  
ATOM    434  O   PRO A  59      -6.993   6.079  13.986  1.00 19.51           O  
ATOM    435  CB  PRO A  59      -6.406   9.039  14.856  1.00 22.01           C  
ATOM    436  CG  PRO A  59      -6.914   9.711  16.096  1.00 21.14           C  
ATOM    437  CD  PRO A  59      -8.306  10.174  15.737  1.00 19.12           C  
ATOM    438  N   ASN A  60      -8.430   6.493  15.666  1.00 17.64           N  
ATOM    439  CA  ASN A  60      -8.459   5.097  16.104  1.00 17.40           C  
ATOM    440  C   ASN A  60      -9.370   4.212  15.247  1.00 16.47           C  
ATOM    441  O   ASN A  60      -9.312   2.984  15.325  1.00 21.03           O  
ATOM    442  CB  ASN A  60      -8.862   5.008  17.576  1.00 16.07           C  
ATOM    443  CG  ASN A  60      -7.891   5.729  18.488  1.00 20.70           C  
ATOM    444  ND2 ASN A  60      -6.816   5.048  18.865  1.00 17.54           N  
ATOM    445  OD1 ASN A  60      -8.098   6.888  18.838  1.00 23.62           O  
ATOM    446  N   HIS A  61     -10.214   4.827  14.425  1.00 19.32           N  
ATOM    447  CA  HIS A  61     -11.126   4.036  13.608  1.00 21.65           C  
ATOM    448  C   HIS A  61     -10.353   3.126  12.658  1.00 20.82           C  
ATOM    449  O   HIS A  61     -10.665   1.939  12.539  1.00 18.88           O  
ATOM    450  CB  HIS A  61     -12.105   4.923  12.836  1.00 20.22           C  
ATOM    451  CG  HIS A  61     -13.124   5.597  13.703  1.00 22.52           C  
ATOM    452  CD2 HIS A  61     -13.325   5.558  15.042  1.00 21.22           C  
ATOM    453  ND1 HIS A  61     -14.090   6.440  13.195  1.00 23.78           N  
ATOM    454  CE1 HIS A  61     -14.844   6.888  14.184  1.00 25.40           C  
ATOM    455  NE2 HIS A  61     -14.401   6.369  15.315  1.00 21.33           N  
ATOM    456  N   GLU A  62      -9.333   3.674  12.002  1.00 19.29           N  
ATOM    457  CA  GLU A  62      -8.492   2.872  11.113  1.00 20.99           C  
ATOM    458  C   GLU A  62      -7.109   2.560  11.684  1.00 22.89           C  
ATOM    459  O   GLU A  62      -6.538   1.509  11.390  1.00 20.25           O  
ATOM    460  CB  GLU A  62      -8.358   3.544   9.745  1.00 22.44           C  
ATOM    461  CG  GLU A  62      -9.682   3.710   9.022  1.00 29.40           C  
ATOM    462  CD  GLU A  62     -10.301   2.382   8.614  1.00 41.47           C  
ATOM    463  OE1 GLU A  62      -9.559   1.497   8.133  1.00 40.37           O  
ATOM    464  OE2 GLU A  62     -11.531   2.223   8.773  1.00 46.14           O1-
ATOM    465  N   ALA A  63      -6.567   3.468  12.493  1.00 18.28           N  
ATOM    466  CA  ALA A  63      -5.232   3.272  13.073  1.00 19.61           C  
ATOM    467  C   ALA A  63      -4.254   2.780  12.004  1.00 18.03           C  
ATOM    468  O   ALA A  63      -4.151   3.400  10.949  1.00 20.41           O  
ATOM    469  CB  ALA A  63      -5.279   2.317  14.275  1.00 17.64           C  
ATOM    470  N   ILE A  64      -3.554   1.673  12.258  1.00 16.95           N  
ATOM    471  CA  ILE A  64      -2.634   1.132  11.243  1.00 18.17           C  
ATOM    472  C   ILE A  64      -3.136  -0.186  10.633  1.00 21.92           C  
ATOM    473  O   ILE A  64      -2.374  -0.924  10.004  1.00 19.29           O  
ATOM    474  CB  ILE A  64      -1.179   0.973  11.770  1.00 21.21           C  
ATOM    475  CG1 ILE A  64      -1.110  -0.027  12.928  1.00 19.30           C  
ATOM    476  CG2 ILE A  64      -0.629   2.309  12.201  1.00 19.13           C  
ATOM    477  CD1 ILE A  64       0.316  -0.492  13.248  1.00 16.50           C  
ATOM    478  N   ASP A  65      -4.420  -0.471  10.832  1.00 17.89           N  
ATOM    479  CA  ASP A  65      -5.068  -1.627  10.212  1.00 18.25           C  
ATOM    480  C   ASP A  65      -4.373  -2.951  10.555  1.00 18.81           C  
ATOM    481  O   ASP A  65      -4.277  -3.858   9.732  1.00 19.21           O  
ATOM    482  CB  ASP A  65      -5.149  -1.440   8.694  1.00 19.93           C  
ATOM    483  CG  ASP A  65      -6.155  -2.360   8.056  1.00 25.02           C  
ATOM    484  OD1 ASP A  65      -6.015  -2.649   6.844  1.00 27.01           O  
ATOM    485  OD2 ASP A  65      -7.087  -2.794   8.768  1.00 24.01           O1-
ATOM    486  N   PHE A  66      -3.891  -3.054  11.785  1.00 16.06           N  
ATOM    487  CA  PHE A  66      -3.291  -4.288  12.281  1.00 17.53           C  
ATOM    488  C   PHE A  66      -4.322  -5.424  12.274  1.00 20.00           C  
ATOM    489  O   PHE A  66      -3.970  -6.605  12.152  1.00 17.85           O  
ATOM    490  CB  PHE A  66      -2.720  -4.009  13.677  1.00 15.45           C  
ATOM    491  CG  PHE A  66      -2.219  -5.218  14.424  1.00 16.00           C  
ATOM    492  CD1 PHE A  66      -0.932  -5.698  14.224  1.00 16.23           C  
ATOM    493  CD2 PHE A  66      -3.008  -5.812  15.400  1.00 17.14           C  
ATOM    494  CE1 PHE A  66      -0.453  -6.780  14.957  1.00 16.34           C  
ATOM    495  CE2 PHE A  66      -2.536  -6.888  16.148  1.00 17.44           C  
ATOM    496  CZ  PHE A  66      -1.263  -7.381  15.918  1.00 18.82           C  
ATOM    497  N   TYR A  67      -5.602  -5.067  12.349  1.00 17.19           N  
ATOM    498  CA  TYR A  67      -6.672  -6.061  12.233  1.00 18.51           C  
ATOM    499  C   TYR A  67      -6.505  -6.895  10.960  1.00 18.32           C  
ATOM    500  O   TYR A  67      -6.775  -8.096  10.956  1.00 21.43           O  
ATOM    501  CB  TYR A  67      -8.044  -5.383  12.239  1.00 20.69           C  
ATOM    502  CG  TYR A  67      -9.223  -6.330  12.188  1.00 23.02           C  
ATOM    503  CD1 TYR A  67      -9.697  -6.944  13.342  1.00 21.63           C  
ATOM    504  CD2 TYR A  67      -9.873  -6.601  10.989  1.00 25.19           C  
ATOM    505  CE1 TYR A  67     -10.780  -7.810  13.302  1.00 22.62           C  
ATOM    506  CE2 TYR A  67     -10.956  -7.463  10.941  1.00 26.27           C  
ATOM    507  CZ  TYR A  67     -11.405  -8.059  12.101  1.00 26.41           C  
ATOM    508  OH  TYR A  67     -12.479  -8.918  12.055  1.00 32.51           O  
ATOM    509  N   HIS A  68      -6.048  -6.257   9.887  1.00 19.96           N  
ATOM    510  CA  HIS A  68      -5.858  -6.959   8.616  1.00 20.39           C  
ATOM    511  C   HIS A  68      -4.405  -7.369   8.365  1.00 22.96           C  
ATOM    512  O   HIS A  68      -4.148  -8.352   7.669  1.00 26.10           O  
ATOM    513  CB  HIS A  68      -6.366  -6.108   7.444  1.00 23.43           C  
ATOM    514  CG  HIS A  68      -7.855  -5.963   7.401  1.00 25.95           C  
ATOM    515  CD2 HIS A  68      -8.825  -6.832   7.028  1.00 30.21           C  
ATOM    516  ND1 HIS A  68      -8.501  -4.806   7.776  1.00 30.00           N  
ATOM    517  CE1 HIS A  68      -9.806  -4.966   7.636  1.00 29.11           C  
ATOM    518  NE2 HIS A  68     -10.028  -6.187   7.183  1.00 36.23           N  
ATOM    519  N   HIS A  69      -3.461  -6.634   8.949  1.00 21.44           N  
ATOM    520  CA  HIS A  69      -2.061  -6.901   8.636  0.50 20.68           C  
ATOM    522  C   HIS A  69      -1.331  -7.707   9.715  1.00 20.21           C  
ATOM    523  O   HIS A  69      -0.132  -7.956   9.610  1.00 19.13           O  
ATOM    524  CB  HIS A  69      -1.326  -5.594   8.328  0.50 18.54           C  
ATOM    526  CG  HIS A  69      -1.935  -4.814   7.202  0.50 26.18           C  
ATOM    528  CD2 HIS A  69      -2.478  -3.575   7.167  0.50 27.05           C  
ATOM    530  ND1 HIS A  69      -2.032  -5.311   5.919  0.50 31.01           N  
ATOM    532  CE1 HIS A  69      -2.611  -4.412   5.143  0.50 27.70           C  
ATOM    534  NE2 HIS A  69      -2.891  -3.348   5.876  0.50 29.24           N  
ATOM    536  N   TYR A  70      -2.057  -8.162  10.727  1.00 18.43           N  
ATOM    537  CA  TYR A  70      -1.375  -8.770  11.872  1.00 18.82           C  
ATOM    538  C   TYR A  70      -0.440  -9.949  11.543  1.00 18.38           C  
ATOM    539  O   TYR A  70       0.573 -10.137  12.212  1.00 19.83           O  
ATOM    540  CB  TYR A  70      -2.372  -9.151  12.974  1.00 16.03           C  
ATOM    541  CG  TYR A  70      -3.148 -10.410  12.658  1.00 18.86           C  
ATOM    542  CD1 TYR A  70      -2.685 -11.654  13.072  1.00 18.83           C  
ATOM    543  CD2 TYR A  70      -4.332 -10.360  11.931  1.00 19.88           C  
ATOM    544  CE1 TYR A  70      -3.381 -12.810  12.772  1.00 19.15           C  
ATOM    545  CE2 TYR A  70      -5.032 -11.509  11.634  1.00 22.51           C  
ATOM    546  CZ  TYR A  70      -4.552 -12.731  12.057  1.00 20.69           C  
ATOM    547  OH  TYR A  70      -5.249 -13.881  11.766  1.00 25.45           O  
ATOM    548  N   LYS A  71      -0.758 -10.745  10.527  1.00 20.65           N  
ATOM    549  CA  LYS A  71       0.114 -11.879  10.234  1.00 19.14           C  
ATOM    550  C   LYS A  71       1.498 -11.402   9.784  1.00 22.80           C  
ATOM    551  O   LYS A  71       2.523 -11.944  10.208  1.00 19.78           O  
ATOM    552  CB  LYS A  71      -0.513 -12.833   9.210  1.00 22.81           C  
ATOM    553  CG  LYS A  71      -1.753 -13.554   9.720  1.00 24.72           C  
ATOM    554  CD  LYS A  71      -2.153 -14.690   8.779  1.00 28.20           C  
ATOM    555  CE  LYS A  71      -3.270 -15.537   9.378  1.00 32.67           C  
ATOM    556  NZ  LYS A  71      -3.476 -16.790   8.601  1.00 43.67           N1+
ATOM    557  N   GLU A  72       1.526 -10.375   8.939  1.00 22.20           N  
ATOM    558  CA  GLU A  72       2.787  -9.806   8.492  1.00 21.71           C  
ATOM    559  C   GLU A  72       3.511  -9.082   9.630  1.00 18.38           C  
ATOM    560  O   GLU A  72       4.736  -9.135   9.727  1.00 20.10           O  
ATOM    561  CB  GLU A  72       2.559  -8.849   7.318  1.00 19.44           C  
ATOM    562  CG  GLU A  72       1.849  -9.475   6.124  1.00 30.08           C  
ATOM    563  CD  GLU A  72       1.290  -8.429   5.173  1.00 45.87           C  
ATOM    564  OE1 GLU A  72       2.073  -7.872   4.373  1.00 53.47           O  
ATOM    565  OE2 GLU A  72       0.069  -8.159   5.233  1.00 50.23           O1-
ATOM    566  N   ASP A  73       2.756  -8.404  10.490  1.00 18.75           N  
ATOM    567  CA  ASP A  73       3.361  -7.701  11.608  1.00 18.31           C  
ATOM    568  C   ASP A  73       3.948  -8.684  12.620  1.00 16.97           C  
ATOM    569  O   ASP A  73       5.047  -8.471  13.134  1.00 17.33           O  
ATOM    570  CB  ASP A  73       2.350  -6.773  12.286  1.00 19.28           C  
ATOM    571  CG  ASP A  73       1.862  -5.659  11.373  1.00 19.27           C  
ATOM    572  OD1 ASP A  73       2.579  -5.285  10.412  1.00 19.87           O  
ATOM    573  OD2 ASP A  73       0.755  -5.139  11.626  1.00 19.50           O1-
ATOM    574  N   VAL A  74       3.222  -9.758  12.922  1.00 18.68           N  
ATOM    575  CA  VAL A  74       3.742 -10.739  13.866  1.00 18.24           C  
ATOM    576  C   VAL A  74       5.023 -11.371  13.321  1.00 17.53           C  
ATOM    577  O   VAL A  74       5.944 -11.684  14.073  1.00 17.23           O  
ATOM    578  CB  VAL A  74       2.686 -11.808  14.221  1.00 21.15           C  
ATOM    579  CG1 VAL A  74       3.315 -12.970  14.986  1.00 20.89           C  
ATOM    580  CG2 VAL A  74       1.581 -11.180  15.047  1.00 20.24           C  
ATOM    581  N   LYS A  75       5.092 -11.532  12.006  1.00 17.10           N  
ATOM    582  CA  LYS A  75       6.304 -12.037  11.379  1.00 19.23           C  
ATOM    583  C   LYS A  75       7.499 -11.104  11.636  1.00 19.70           C  
ATOM    584  O   LYS A  75       8.624 -11.566  11.831  1.00 19.39           O  
ATOM    585  CB  LYS A  75       6.080 -12.262   9.877  1.00 19.42           C  
ATOM    586  CG  LYS A  75       7.262 -12.877   9.169  1.00 22.71           C  
ATOM    587  CD  LYS A  75       6.918 -13.227   7.723  1.00 24.98           C  
ATOM    588  CE  LYS A  75       8.091 -13.888   7.029  1.00 32.16           C  
ATOM    589  NZ  LYS A  75       7.776 -14.167   5.598  1.00 40.67           N1+
ATOM    590  N   LEU A  76       7.258  -9.793  11.657  1.00 18.39           N  
ATOM    591  CA  LEU A  76       8.324  -8.842  11.989  1.00 18.31           C  
ATOM    592  C   LEU A  76       8.744  -8.954  13.456  1.00 14.31           C  
ATOM    593  O   LEU A  76       9.931  -8.893  13.765  1.00 16.47           O  
ATOM    594  CB  LEU A  76       7.910  -7.400  11.668  1.00 15.30           C  
ATOM    595  CG  LEU A  76       7.658  -7.103  10.189  1.00 18.29           C  
ATOM    596  CD1 LEU A  76       7.063  -5.702  10.033  1.00 18.96           C  
ATOM    597  CD2 LEU A  76       8.945  -7.253   9.393  1.00 19.47           C  
ATOM    598  N   PHE A  77       7.772  -9.123  14.350  1.00 15.82           N  
ATOM    599  CA  PHE A  77       8.087  -9.340  15.754  1.00 16.75           C  
ATOM    600  C   PHE A  77       8.971 -10.578  15.891  1.00 17.16           C  
ATOM    601  O   PHE A  77       9.913 -10.599  16.687  1.00 15.45           O  
ATOM    602  CB  PHE A  77       6.817  -9.538  16.586  1.00 16.05           C  
ATOM    603  CG  PHE A  77       5.828  -8.404  16.488  1.00 13.47           C  
ATOM    604  CD1 PHE A  77       6.226  -7.136  16.106  1.00 16.62           C  
ATOM    605  CD2 PHE A  77       4.486  -8.625  16.773  1.00 15.08           C  
ATOM    606  CE1 PHE A  77       5.309  -6.105  16.010  1.00 18.15           C  
ATOM    607  CE2 PHE A  77       3.563  -7.596  16.676  1.00 18.66           C  
ATOM    608  CZ  PHE A  77       3.975  -6.339  16.291  1.00 17.69           C  
ATOM    609  N   ALA A  78       8.658 -11.612  15.111  1.00 17.20           N  
ATOM    610  CA  ALA A  78       9.417 -12.858  15.162  1.00 15.13           C  
ATOM    611  C   ALA A  78      10.837 -12.650  14.626  1.00 18.90           C  
ATOM    612  O   ALA A  78      11.795 -13.254  15.121  1.00 18.29           O  
ATOM    613  CB  ALA A  78       8.704 -13.957  14.374  1.00 18.04           C  
ATOM    614  N   GLU A  79      10.967 -11.808  13.603  1.00 18.79           N  
ATOM    615  CA  GLU A  79      12.279 -11.483  13.051  1.00 17.79           C  
ATOM    616  C   GLU A  79      13.155 -10.790  14.100  1.00 18.06           C  
ATOM    617  O   GLU A  79      14.365 -11.015  14.150  1.00 17.90           O  
ATOM    618  CB  GLU A  79      12.142 -10.623  11.789  1.00 16.14           C  
ATOM    619  CG  GLU A  79      13.467 -10.155  11.188  1.00 22.33           C  
ATOM    620  CD  GLU A  79      14.450 -11.283  10.928  1.00 36.36           C  
ATOM    621  OE1 GLU A  79      15.670 -11.042  11.057  1.00 37.74           O  
ATOM    622  OE2 GLU A  79      14.010 -12.403  10.585  1.00 43.74           O1-
ATOM    623  N   MET A  80      12.546  -9.970  14.953  1.00 17.03           N  
ATOM    624  CA  MET A  80      13.295  -9.348  16.042  1.00 16.32           C  
ATOM    625  C   MET A  80      13.561 -10.341  17.164  1.00 14.56           C  
ATOM    626  O   MET A  80      14.384 -10.084  18.038  1.00 16.76           O  
ATOM    627  CB  MET A  80      12.573  -8.110  16.576  1.00 14.21           C  
ATOM    628  CG  MET A  80      12.861  -6.862  15.756  1.00 16.29           C  
ATOM    629  SD  MET A  80      12.072  -5.381  16.414  1.00 15.78           S  
ATOM    630  CE  MET A  80      10.369  -5.706  15.970  1.00 14.04           C  
ATOM    631  N   GLY A  81      12.855 -11.470  17.125  1.00 14.80           N  
ATOM    632  CA  GLY A  81      13.034 -12.534  18.101  1.00 16.68           C  
ATOM    633  C   GLY A  81      12.283 -12.314  19.402  1.00 15.03           C  
ATOM    634  O   GLY A  81      12.724 -12.760  20.460  1.00 15.09           O  
ATOM    635  N   PHE A  82      11.155 -11.616  19.336  1.00 13.63           N  
ATOM    636  CA  PHE A  82      10.336 -11.409  20.533  1.00 15.07           C  
ATOM    637  C   PHE A  82      10.090 -12.728  21.274  1.00 14.47           C  
ATOM    638  O   PHE A  82       9.792 -13.754  20.661  1.00 17.01           O  
ATOM    639  CB  PHE A  82       8.962 -10.829  20.175  1.00 14.59           C  
ATOM    640  CG  PHE A  82       8.946  -9.346  19.874  1.00 14.31           C  
ATOM    641  CD1 PHE A  82      10.104  -8.638  19.592  1.00 14.77           C  
ATOM    642  CD2 PHE A  82       7.731  -8.668  19.884  1.00 13.49           C  
ATOM    643  CE1 PHE A  82      10.053  -7.268  19.320  1.00 15.48           C  
ATOM    644  CE2 PHE A  82       7.663  -7.308  19.605  1.00 14.22           C  
ATOM    645  CZ  PHE A  82       8.828  -6.603  19.324  1.00 14.07           C  
ATOM    646  N   LYS A  83      10.177 -12.683  22.604  1.00 12.33           N  
ATOM    647  CA  LYS A  83       9.781 -13.813  23.438  1.00 13.07           C  
ATOM    648  C   LYS A  83       8.314 -13.702  23.824  1.00 12.71           C  
ATOM    649  O   LYS A  83       7.677 -14.694  24.181  1.00 13.80           O  
ATOM    650  CB  LYS A  83      10.616 -13.859  24.721  1.00 15.84           C  
ATOM    651  CG  LYS A  83      12.111 -13.875  24.493  1.00 18.97           C  
ATOM    652  CD  LYS A  83      12.558 -15.068  23.698  1.00 19.63           C  
ATOM    653  CE  LYS A  83      14.078 -15.093  23.627  1.00 28.06           C  
ATOM    654  NZ  LYS A  83      14.593 -16.228  22.819  1.00 30.14           N1+
ATOM    655  N   CYS A  84       7.790 -12.486  23.776  1.00 13.31           N  
ATOM    656  CA  CYS A  84       6.397 -12.249  24.120  1.00 13.06           C  
ATOM    657  C   CYS A  84       5.882 -11.031  23.359  1.00 12.30           C  
ATOM    658  O   CYS A  84       6.665 -10.270  22.778  1.00 13.39           O  
ATOM    659  CB  CYS A  84       6.226 -12.057  25.639  1.00 13.86           C  
ATOM    660  SG  CYS A  84       6.917 -10.517  26.309  1.00 13.07           S  
ATOM    661  N   PHE A  85       4.564 -10.883  23.327  1.00 11.47           N  
ATOM    662  CA  PHE A  85       3.933  -9.734  22.682  1.00 11.52           C  
ATOM    663  C   PHE A  85       2.755  -9.318  23.536  1.00 13.18           C  
ATOM    664  O   PHE A  85       1.852 -10.113  23.787  1.00 12.95           O  
ATOM    665  CB  PHE A  85       3.465 -10.087  21.270  1.00 13.30           C  
ATOM    666  CG  PHE A  85       2.640  -9.015  20.618  1.00 16.18           C  
ATOM    667  CD1 PHE A  85       3.164  -7.749  20.418  1.00 14.89           C  
ATOM    668  CD2 PHE A  85       1.350  -9.280  20.183  1.00 13.42           C  
ATOM    669  CE1 PHE A  85       2.405  -6.747  19.807  1.00 15.04           C  
ATOM    670  CE2 PHE A  85       0.587  -8.290  19.557  1.00 17.55           C  
ATOM    671  CZ  PHE A  85       1.124  -7.023  19.372  1.00 14.79           C  
ATOM    672  N   ARG A  86       2.783  -8.076  24.008  1.00 11.17           N  
ATOM    673  CA  ARG A  86       1.711  -7.561  24.844  1.00 12.89           C  
ATOM    674  C   ARG A  86       0.721  -6.742  24.030  1.00 14.06           C  
ATOM    675  O   ARG A  86       1.098  -5.827  23.298  1.00 14.17           O  
ATOM    676  CB  ARG A  86       2.266  -6.709  25.990  1.00 12.03           C  
ATOM    677  CG  ARG A  86       1.176  -5.936  26.721  1.00 15.61           C  
ATOM    678  CD  ARG A  86       1.706  -5.189  27.937  1.00 15.49           C  
ATOM    679  NE  ARG A  86       0.597  -4.517  28.614  1.00 14.70           N  
ATOM    680  CZ  ARG A  86       0.455  -3.198  28.743  1.00 14.53           C  
ATOM    681  NH1 ARG A  86       1.372  -2.360  28.276  1.00 14.24           N1+
ATOM    682  NH2 ARG A  86      -0.624  -2.718  29.343  1.00 13.56           N  
ATOM    683  N   THR A  87      -0.555  -7.073  24.164  1.00 11.67           N  
ATOM    684  CA  THR A  87      -1.594  -6.235  23.595  1.00 11.67           C  
ATOM    685  C   THR A  87      -2.813  -6.316  24.501  1.00 12.25           C  
ATOM    686  O   THR A  87      -2.763  -6.953  25.560  1.00 13.79           O  
ATOM    687  CB  THR A  87      -1.949  -6.655  22.159  1.00 13.43           C  
ATOM    688  CG2 THR A  87      -2.616  -8.034  22.141  1.00 15.87           C  
ATOM    689  OG1 THR A  87      -2.832  -5.677  21.586  1.00 15.49           O  
ATOM    690  N   SER A  88      -3.894  -5.662  24.105  1.00 12.56           N  
ATOM    691  CA  SER A  88      -5.143  -5.783  24.847  1.00 12.01           C  
ATOM    692  C   SER A  88      -6.168  -6.555  24.019  1.00 12.09           C  
ATOM    693  O   SER A  88      -6.087  -6.608  22.787  1.00 13.55           O  
ATOM    694  CB  SER A  88      -5.692  -4.397  25.246  1.00 10.41           C  
ATOM    695  OG  SER A  88      -5.989  -3.625  24.086  1.00 12.34           O  
ATOM    696  N   ILE A  89      -7.104  -7.192  24.711  1.00 12.52           N  
ATOM    697  CA  ILE A  89      -8.296  -7.711  24.068  1.00 13.46           C  
ATOM    698  C   ILE A  89      -9.324  -6.590  24.057  1.00 12.17           C  
ATOM    699  O   ILE A  89      -9.740  -6.110  25.108  1.00 13.32           O  
ATOM    700  CB  ILE A  89      -8.837  -8.956  24.801  1.00 13.58           C  
ATOM    701  CG1 ILE A  89      -7.869 -10.127  24.615  1.00 15.62           C  
ATOM    702  CG2 ILE A  89     -10.222  -9.326  24.285  1.00 13.08           C  
ATOM    703  CD1 ILE A  89      -8.192 -11.345  25.470  1.00 14.79           C  
ATOM    704  N   ALA A  90      -9.723  -6.148  22.871  1.00 12.61           N  
ATOM    705  CA  ALA A  90     -10.693  -5.067  22.764  1.00 12.82           C  
ATOM    706  C   ALA A  90     -12.014  -5.481  23.403  1.00 15.52           C  
ATOM    707  O   ALA A  90     -12.713  -6.369  22.904  1.00 16.31           O  
ATOM    708  CB  ALA A  90     -10.909  -4.704  21.308  1.00 13.91           C  
ATOM    709  N   TRP A  91     -12.355  -4.837  24.510  1.00 12.36           N  
ATOM    710  CA  TRP A  91     -13.596  -5.142  25.206  1.00 12.53           C  
ATOM    711  C   TRP A  91     -14.779  -5.072  24.231  1.00 16.09           C  
ATOM    712  O   TRP A  91     -15.658  -5.944  24.237  1.00 14.71           O  
ATOM    713  CB  TRP A  91     -13.751  -4.159  26.368  1.00 14.24           C  
ATOM    714  CG  TRP A  91     -14.799  -4.452  27.399  1.00 12.94           C  
ATOM    715  CD1 TRP A  91     -15.861  -5.296  27.301  1.00 13.09           C  
ATOM    716  CD2 TRP A  91     -14.881  -3.846  28.691  1.00 15.90           C  
ATOM    717  CE2 TRP A  91     -16.021  -4.371  29.331  1.00 13.41           C  
ATOM    718  CE3 TRP A  91     -14.095  -2.910  29.369  1.00 14.47           C  
ATOM    719  NE1 TRP A  91     -16.605  -5.257  28.461  1.00 16.07           N  
ATOM    720  CZ2 TRP A  91     -16.388  -3.999  30.626  1.00 15.01           C  
ATOM    721  CZ3 TRP A  91     -14.468  -2.534  30.649  1.00 15.08           C  
ATOM    722  CH2 TRP A  91     -15.603  -3.082  31.262  1.00 14.50           C  
ATOM    723  N   THR A  92     -14.792  -4.055  23.373  1.00 15.63           N  
ATOM    724  CA  THR A  92     -15.897  -3.899  22.433  1.00 16.59           C  
ATOM    725  C   THR A  92     -15.958  -4.949  21.320  1.00 17.93           C  
ATOM    726  O   THR A  92     -16.964  -5.028  20.629  1.00 16.69           O  
ATOM    727  CB  THR A  92     -15.943  -2.499  21.781  1.00 14.62           C  
ATOM    728  CG2 THR A  92     -16.219  -1.433  22.824  1.00 15.98           C  
ATOM    729  OG1 THR A  92     -14.697  -2.232  21.122  1.00 16.99           O  
ATOM    730  N   ARG A  93     -14.902  -5.741  21.134  1.00 16.15           N  
ATOM    731  CA  ARG A  93     -15.000  -6.855  20.178  1.00 16.50           C  
ATOM    732  C   ARG A  93     -15.679  -8.059  20.815  1.00 18.69           C  
ATOM    733  O   ARG A  93     -16.219  -8.914  20.109  1.00 17.19           O  
ATOM    734  CB  ARG A  93     -13.633  -7.279  19.618  1.00 18.63           C  
ATOM    735  CG  ARG A  93     -13.006  -6.293  18.637  1.00 20.07           C  
ATOM    736  CD  ARG A  93     -11.885  -6.932  17.816  1.00 18.49           C  
ATOM    737  NE  ARG A  93     -11.080  -5.902  17.166  1.00 15.87           N  
ATOM    738  CZ  ARG A  93     -11.444  -5.222  16.085  1.00 19.62           C  
ATOM    739  NH1 ARG A  93     -12.596  -5.490  15.473  1.00 20.92           N1+
ATOM    740  NH2 ARG A  93     -10.635  -4.283  15.604  1.00 18.11           N  
ATOM    741  N   ILE A  94     -15.650  -8.135  22.144  1.00 14.05           N  
ATOM    742  CA  ILE A  94     -16.230  -9.281  22.832  1.00 16.03           C  
ATOM    743  C   ILE A  94     -17.629  -8.940  23.342  1.00 17.13           C  
ATOM    744  O   ILE A  94     -18.562  -9.739  23.237  1.00 18.77           O  
ATOM    745  CB  ILE A  94     -15.337  -9.740  24.002  1.00 14.88           C  
ATOM    746  CG1 ILE A  94     -13.870  -9.832  23.563  1.00 15.50           C  
ATOM    747  CG2 ILE A  94     -15.836 -11.066  24.544  1.00 15.35           C  
ATOM    748  CD1 ILE A  94     -13.645 -10.660  22.271  1.00 15.47           C  
ATOM    749  N   PHE A  95     -17.762  -7.744  23.899  1.00 16.88           N  
ATOM    750  CA  PHE A  95     -19.058  -7.239  24.335  1.00 15.59           C  
ATOM    751  C   PHE A  95     -19.250  -5.839  23.778  1.00 18.35           C  
ATOM    752  O   PHE A  95     -18.907  -4.847  24.420  1.00 18.60           O  
ATOM    753  CB  PHE A  95     -19.170  -7.258  25.865  1.00 16.99           C  
ATOM    754  CG  PHE A  95     -19.286  -8.640  26.429  1.00 15.21           C  
ATOM    755  CD1 PHE A  95     -20.526  -9.246  26.544  1.00 17.52           C  
ATOM    756  CD2 PHE A  95     -18.158  -9.355  26.804  1.00 15.18           C  
ATOM    757  CE1 PHE A  95     -20.646 -10.536  27.043  1.00 20.03           C  
ATOM    758  CE2 PHE A  95     -18.270 -10.647  27.309  1.00 15.75           C  
ATOM    759  CZ  PHE A  95     -19.518 -11.237  27.424  1.00 19.01           C  
ATOM    760  N   PRO A  96     -19.774  -5.760  22.551  1.00 17.45           N  
ATOM    761  CA  PRO A  96     -19.910  -4.484  21.836  1.00 15.45           C  
ATOM    762  C   PRO A  96     -20.573  -3.382  22.648  1.00 20.12           C  
ATOM    763  O   PRO A  96     -20.107  -2.245  22.591  1.00 19.93           O  
ATOM    764  CB  PRO A  96     -20.751  -4.869  20.615  1.00 18.59           C  
ATOM    765  CG  PRO A  96     -20.306  -6.266  20.337  1.00 21.02           C  
ATOM    766  CD  PRO A  96     -20.172  -6.900  21.702  1.00 18.69           C  
ATOM    767  N   LYS A  97     -21.628  -3.709  23.390  1.00 19.05           N  
ATOM    768  CA  LYS A  97     -22.285  -2.732  24.255  1.00 18.72           C  
ATOM    769  C   LYS A  97     -21.808  -2.841  25.699  1.00 18.63           C  
ATOM    770  O   LYS A  97     -21.768  -1.849  26.423  1.00 21.04           O  
ATOM    771  CB  LYS A  97     -23.803  -2.896  24.177  1.00 19.18           C  
ATOM    772  CG  LYS A  97     -24.359  -2.685  22.771  1.00 27.06           C  
ATOM    773  CD  LYS A  97     -25.841  -3.022  22.691  1.00 34.96           C  
ATOM    774  CE  LYS A  97     -26.664  -2.147  23.624  1.00 38.51           C  
ATOM    775  NZ  LYS A  97     -28.125  -2.450  23.527  1.00 42.25           N1+
ATOM    776  N   GLY A  98     -21.447  -4.055  26.109  1.00 18.86           N  
ATOM    777  CA  GLY A  98     -20.914  -4.292  27.441  1.00 18.89           C  
ATOM    778  C   GLY A  98     -21.825  -5.136  28.312  1.00 17.28           C  
ATOM    779  O   GLY A  98     -21.357  -5.866  29.197  1.00 20.89           O  
ATOM    780  N   ASP A  99     -23.127  -5.040  28.071  1.00 18.34           N  
ATOM    781  CA  ASP A  99     -24.103  -5.685  28.936  1.00 20.49           C  
ATOM    782  C   ASP A  99     -24.813  -6.870  28.291  1.00 21.54           C  
ATOM    783  O   ASP A  99     -25.827  -7.340  28.806  1.00 24.23           O  
ATOM    784  CB  ASP A  99     -25.121  -4.671  29.481  1.00 19.08           C  
ATOM    785  CG  ASP A  99     -25.768  -3.835  28.394  1.00 22.20           C  
ATOM    786  OD1 ASP A  99     -25.575  -4.136  27.195  1.00 23.20           O  
ATOM    787  OD2 ASP A  99     -26.492  -2.876  28.741  1.00 25.82           O1-
ATOM    788  N   GLU A 100     -24.272  -7.359  27.176  1.00 22.44           N  
ATOM    789  CA  GLU A 100     -24.823  -8.543  26.513  1.00 21.15           C  
ATOM    790  C   GLU A 100     -24.727  -9.784  27.400  1.00 21.38           C  
ATOM    791  O   GLU A 100     -23.789  -9.925  28.184  1.00 20.87           O  
ATOM    792  CB  GLU A 100     -24.085  -8.807  25.199  1.00 18.88           C  
ATOM    793  CG  GLU A 100     -24.285  -7.746  24.138  1.00 21.45           C  
ATOM    794  CD  GLU A 100     -23.195  -6.689  24.140  1.00 21.40           C  
ATOM    795  OE1 GLU A 100     -22.426  -6.613  25.120  1.00 19.52           O  
ATOM    796  OE2 GLU A 100     -23.101  -5.945  23.140  1.00 25.97           O1-
ATOM    797  N   ALA A 101     -25.689 -10.695  27.265  1.00 21.44           N  
ATOM    798  CA  ALA A 101     -25.653 -11.939  28.028  1.00 22.23           C  
ATOM    799  C   ALA A 101     -24.580 -12.899  27.510  1.00 23.84           C  
ATOM    800  O   ALA A 101     -24.049 -13.714  28.268  1.00 23.60           O  
ATOM    801  CB  ALA A 101     -27.018 -12.610  28.014  1.00 21.47           C  
ATOM    802  N   GLU A 102     -24.273 -12.798  26.217  1.00 21.44           N  
ATOM    803  CA  GLU A 102     -23.348 -13.716  25.555  1.00 21.50           C  
ATOM    804  C   GLU A 102     -22.274 -12.958  24.790  1.00 20.88           C  
ATOM    805  O   GLU A 102     -22.551 -11.908  24.215  1.00 22.21           O  
ATOM    806  CB  GLU A 102     -24.102 -14.600  24.564  1.00 28.21           C  
ATOM    807  CG  GLU A 102     -25.301 -15.331  25.149  1.00 37.56           C  
ATOM    808  CD  GLU A 102     -24.904 -16.403  26.144  1.00 48.62           C  
ATOM    809  OE1 GLU A 102     -25.778 -16.845  26.923  1.00 53.83           O  
ATOM    810  OE2 GLU A 102     -23.721 -16.807  26.142  1.00 50.92           O1-
ATOM    811  N   PRO A 103     -21.050 -13.506  24.750  1.00 18.68           N  
ATOM    812  CA  PRO A 103     -19.971 -12.818  24.030  1.00 19.50           C  
ATOM    813  C   PRO A 103     -20.099 -12.932  22.512  1.00 21.53           C  
ATOM    814  O   PRO A 103     -20.873 -13.747  21.990  1.00 22.21           O  
ATOM    815  CB  PRO A 103     -18.712 -13.543  24.512  1.00 17.39           C  
ATOM    816  CG  PRO A 103     -19.190 -14.920  24.851  1.00 18.38           C  
ATOM    817  CD  PRO A 103     -20.585 -14.745  25.396  1.00 20.99           C  
ATOM    818  N   ASN A 104     -19.330 -12.104  21.815  1.00 20.59           N  
ATOM    819  CA  ASN A 104     -19.320 -12.076  20.362  1.00 22.80           C  
ATOM    820  C   ASN A 104     -18.283 -13.059  19.821  1.00 21.52           C  
ATOM    821  O   ASN A 104     -17.087 -12.923  20.089  1.00 21.04           O  
ATOM    822  CB  ASN A 104     -19.007 -10.653  19.893  1.00 22.31           C  
ATOM    823  CG  ASN A 104     -19.103 -10.498  18.403  1.00 22.12           C  
ATOM    824  ND2 ASN A 104     -20.211  -9.927  17.936  1.00 30.68           N  
ATOM    825  OD1 ASN A 104     -18.200 -10.891  17.674  1.00 26.00           O  
ATOM    826  N   GLU A 105     -18.744 -14.055  19.067  1.00 21.31           N  
ATOM    827  CA  GLU A 105     -17.854 -15.106  18.575  1.00 21.26           C  
ATOM    828  C   GLU A 105     -16.803 -14.591  17.596  1.00 21.52           C  
ATOM    829  O   GLU A 105     -15.664 -15.057  17.592  1.00 22.50           O  
ATOM    830  CB  GLU A 105     -18.665 -16.225  17.922  1.00 22.14           C  
ATOM    831  CG  GLU A 105     -17.823 -17.289  17.242  1.00 24.94           C  
ATOM    832  CD  GLU A 105     -16.942 -18.052  18.209  1.00 29.87           C  
ATOM    833  OE1 GLU A 105     -17.253 -18.070  19.421  1.00 32.77           O  
ATOM    834  OE2 GLU A 105     -15.935 -18.634  17.755  1.00 24.92           O1-
ATOM    835  N   ALA A 106     -17.190 -13.645  16.749  1.00 20.65           N  
ATOM    836  CA  ALA A 106     -16.254 -13.093  15.777  1.00 23.10           C  
ATOM    837  C   ALA A 106     -15.099 -12.389  16.488  1.00 22.58           C  
ATOM    838  O   ALA A 106     -13.958 -12.454  16.040  1.00 21.79           O  
ATOM    839  CB  ALA A 106     -16.962 -12.149  14.821  1.00 25.20           C  
ATOM    840  N   GLY A 107     -15.401 -11.721  17.599  1.00 18.12           N  
ATOM    841  CA  GLY A 107     -14.371 -11.074  18.389  1.00 18.58           C  
ATOM    842  C   GLY A 107     -13.440 -12.093  19.015  1.00 18.94           C  
ATOM    843  O   GLY A 107     -12.213 -11.943  18.961  1.00 18.55           O  
ATOM    844  N   LEU A 108     -14.019 -13.130  19.611  1.00 17.25           N  
ATOM    845  CA  LEU A 108     -13.216 -14.166  20.247  1.00 17.07           C  
ATOM    846  C   LEU A 108     -12.348 -14.859  19.207  1.00 19.68           C  
ATOM    847  O   LEU A 108     -11.187 -15.172  19.459  1.00 18.75           O  
ATOM    848  CB  LEU A 108     -14.094 -15.174  20.991  1.00 19.05           C  
ATOM    849  CG  LEU A 108     -14.809 -14.637  22.234  1.00 15.86           C  
ATOM    850  CD1 LEU A 108     -15.872 -15.620  22.689  1.00 17.91           C  
ATOM    851  CD2 LEU A 108     -13.807 -14.346  23.355  1.00 18.00           C  
ATOM    852  N   GLN A 109     -12.905 -15.092  18.025  1.00 19.47           N  
ATOM    853  CA  GLN A 109     -12.132 -15.745  16.979  1.00 20.29           C  
ATOM    854  C   GLN A 109     -10.943 -14.901  16.522  1.00 19.24           C  
ATOM    855  O   GLN A 109      -9.884 -15.445  16.209  1.00 19.29           O  
ATOM    856  CB  GLN A 109     -13.013 -16.111  15.788  1.00 21.36           C  
ATOM    857  CG  GLN A 109     -12.306 -17.002  14.759  1.00 24.32           C  
ATOM    858  CD  GLN A 109     -11.831 -18.314  15.362  1.00 29.05           C  
ATOM    859  NE2 GLN A 109     -10.552 -18.632  15.172  1.00 24.94           N  
ATOM    860  OE1 GLN A 109     -12.604 -19.029  15.997  1.00 29.86           O  
ATOM    861  N   PHE A 110     -11.098 -13.580  16.485  1.00 18.70           N  
ATOM    862  CA  PHE A 110      -9.963 -12.754  16.086  1.00 18.50           C  
ATOM    863  C   PHE A 110      -8.772 -12.980  17.013  1.00 19.26           C  
ATOM    864  O   PHE A 110      -7.645 -13.140  16.551  1.00 18.61           O  
ATOM    865  CB  PHE A 110     -10.311 -11.270  16.027  1.00 17.46           C  
ATOM    866  CG  PHE A 110      -9.119 -10.394  15.757  1.00 18.15           C  
ATOM    867  CD1 PHE A 110      -8.521 -10.392  14.507  1.00 19.13           C  
ATOM    868  CD2 PHE A 110      -8.592  -9.579  16.747  1.00 16.92           C  
ATOM    869  CE1 PHE A 110      -7.418  -9.598  14.246  1.00 20.60           C  
ATOM    870  CE2 PHE A 110      -7.490  -8.782  16.497  1.00 18.53           C  
ATOM    871  CZ  PHE A 110      -6.902  -8.784  15.241  1.00 18.47           C  
ATOM    872  N   TYR A 111      -9.012 -13.003  18.321  1.00 18.02           N  
ATOM    873  CA  TYR A 111      -7.893 -13.157  19.245  1.00 16.11           C  
ATOM    874  C   TYR A 111      -7.330 -14.577  19.247  1.00 15.19           C  
ATOM    875  O   TYR A 111      -6.132 -14.774  19.432  1.00 16.29           O  
ATOM    876  CB  TYR A 111      -8.228 -12.610  20.645  1.00 16.23           C  
ATOM    877  CG  TYR A 111      -8.419 -11.116  20.554  1.00 16.21           C  
ATOM    878  CD1 TYR A 111      -9.688 -10.554  20.599  1.00 16.05           C  
ATOM    879  CD2 TYR A 111      -7.331 -10.273  20.325  1.00 14.44           C  
ATOM    880  CE1 TYR A 111      -9.873  -9.193  20.465  1.00 15.31           C  
ATOM    881  CE2 TYR A 111      -7.509  -8.906  20.188  1.00 18.10           C  
ATOM    882  CZ  TYR A 111      -8.780  -8.375  20.261  1.00 14.91           C  
ATOM    883  OH  TYR A 111      -8.969  -7.024  20.113  1.00 14.45           O  
ATOM    884  N   ASP A 112      -8.180 -15.563  19.003  1.00 17.66           N  
ATOM    885  CA  ASP A 112      -7.674 -16.900  18.733  1.00 17.65           C  
ATOM    886  C   ASP A 112      -6.679 -16.850  17.570  1.00 19.84           C  
ATOM    887  O   ASP A 112      -5.583 -17.406  17.648  1.00 18.09           O  
ATOM    888  CB  ASP A 112      -8.817 -17.850  18.368  1.00 17.41           C  
ATOM    889  CG  ASP A 112      -9.457 -18.501  19.575  1.00 23.38           C  
ATOM    890  OD1 ASP A 112      -8.722 -18.899  20.505  1.00 20.22           O  
ATOM    891  OD2 ASP A 112     -10.699 -18.632  19.583  1.00 25.79           O1-
ATOM    892  N   ASP A 113      -7.073 -16.186  16.485  1.00 20.31           N  
ATOM    893  CA  ASP A 113      -6.222 -16.087  15.300  1.00 19.82           C  
ATOM    894  C   ASP A 113      -4.917 -15.362  15.621  1.00 18.97           C  
ATOM    895  O   ASP A 113      -3.828 -15.811  15.249  1.00 21.59           O  
ATOM    896  CB  ASP A 113      -6.964 -15.392  14.153  1.00 20.80           C  
ATOM    897  CG  ASP A 113      -8.087 -16.245  13.573  1.00 23.09           C  
ATOM    898  OD1 ASP A 113      -8.146 -17.465  13.863  1.00 22.44           O  
ATOM    899  OD2 ASP A 113      -8.912 -15.695  12.808  1.00 25.66           O1-
ATOM    900  N   LEU A 114      -5.025 -14.244  16.331  1.00 16.44           N  
ATOM    901  CA  LEU A 114      -3.855 -13.465  16.694  1.00 17.59           C  
ATOM    902  C   LEU A 114      -2.922 -14.239  17.625  1.00 17.40           C  
ATOM    903  O   LEU A 114      -1.715 -14.301  17.395  1.00 17.52           O  
ATOM    904  CB  LEU A 114      -4.280 -12.147  17.355  1.00 15.80           C  
ATOM    905  CG  LEU A 114      -3.137 -11.263  17.855  1.00 15.14           C  
ATOM    906  CD1 LEU A 114      -2.135 -10.927  16.738  1.00 17.83           C  
ATOM    907  CD2 LEU A 114      -3.694  -9.984  18.482  1.00 16.17           C  
ATOM    908  N   PHE A 115      -3.474 -14.826  18.683  1.00 18.55           N  
ATOM    909  CA  PHE A 115      -2.630 -15.528  19.641  1.00 18.67           C  
ATOM    910  C   PHE A 115      -1.999 -16.756  19.006  1.00 19.68           C  
ATOM    911  O   PHE A 115      -0.837 -17.072  19.267  1.00 17.63           O  
ATOM    912  CB  PHE A 115      -3.414 -15.917  20.894  1.00 16.48           C  
ATOM    913  CG  PHE A 115      -3.989 -14.742  21.648  1.00 15.10           C  
ATOM    914  CD1 PHE A 115      -3.393 -13.484  21.589  1.00 16.71           C  
ATOM    915  CD2 PHE A 115      -5.138 -14.893  22.405  1.00 14.75           C  
ATOM    916  CE1 PHE A 115      -3.937 -12.401  22.288  1.00 15.87           C  
ATOM    917  CE2 PHE A 115      -5.680 -13.820  23.100  1.00 18.47           C  
ATOM    918  CZ  PHE A 115      -5.088 -12.578  23.037  1.00 16.60           C  
ATOM    919  N   ASP A 116      -2.769 -17.452  18.172  1.00 17.80           N  
ATOM    920  CA  ASP A 116      -2.236 -18.599  17.443  1.00 17.66           C  
ATOM    921  C   ASP A 116      -1.040 -18.197  16.582  1.00 21.66           C  
ATOM    922  O   ASP A 116      -0.043 -18.915  16.518  1.00 19.31           O  
ATOM    923  CB  ASP A 116      -3.309 -19.239  16.556  1.00 20.48           C  
ATOM    924  CG  ASP A 116      -4.318 -20.060  17.338  1.00 25.34           C  
ATOM    925  OD1 ASP A 116      -4.139 -20.250  18.564  1.00 24.85           O  
ATOM    926  OD2 ASP A 116      -5.294 -20.529  16.709  1.00 25.45           O1-
ATOM    927  N   GLU A 117      -1.150 -17.058  15.906  1.00 19.65           N  
ATOM    928  CA  GLU A 117      -0.074 -16.589  15.040  1.00 20.48           C  
ATOM    929  C   GLU A 117       1.179 -16.311  15.867  1.00 19.81           C  
ATOM    930  O   GLU A 117       2.284 -16.699  15.486  1.00 19.96           O  
ATOM    931  CB  GLU A 117      -0.507 -15.337  14.272  1.00 20.47           C  
ATOM    932  CG  GLU A 117       0.306 -15.058  13.006  1.00 18.71           C  
ATOM    933  CD  GLU A 117       0.099 -16.113  11.925  1.00 26.70           C  
ATOM    934  OE1 GLU A 117      -0.883 -16.886  12.012  1.00 24.79           O  
ATOM    935  OE2 GLU A 117       0.920 -16.171  10.978  1.00 26.02           O1-
ATOM    936  N   CYS A 118       1.008 -15.648  17.008  1.00 19.34           N  
ATOM    937  CA  CYS A 118       2.140 -15.413  17.897  1.00 15.52           C  
ATOM    938  C   CYS A 118       2.808 -16.724  18.286  1.00 17.50           C  
ATOM    939  O   CYS A 118       4.031 -16.874  18.210  1.00 17.96           O  
ATOM    940  CB  CYS A 118       1.704 -14.661  19.162  1.00 17.52           C  
ATOM    941  SG  CYS A 118       1.236 -12.935  18.897  1.00 17.69           S  
ATOM    942  N   LEU A 119       1.995 -17.677  18.713  1.00 17.81           N  
ATOM    943  CA  LEU A 119       2.527 -18.929  19.217  1.00 18.28           C  
ATOM    944  C   LEU A 119       3.221 -19.752  18.134  1.00 22.74           C  
ATOM    945  O   LEU A 119       4.098 -20.551  18.442  1.00 20.85           O  
ATOM    946  CB  LEU A 119       1.431 -19.736  19.912  1.00 18.02           C  
ATOM    947  CG  LEU A 119       0.988 -19.113  21.236  1.00 19.12           C  
ATOM    948  CD1 LEU A 119      -0.279 -19.783  21.738  1.00 22.38           C  
ATOM    949  CD2 LEU A 119       2.107 -19.211  22.272  1.00 21.14           C  
ATOM    950  N   LYS A 120       2.847 -19.542  16.873  1.00 19.57           N  
ATOM    951  CA  LYS A 120       3.529 -20.213  15.762  1.00 20.01           C  
ATOM    952  C   LYS A 120       5.018 -19.873  15.750  1.00 19.82           C  
ATOM    953  O   LYS A 120       5.840 -20.659  15.259  1.00 22.10           O  
ATOM    954  CB  LYS A 120       2.921 -19.819  14.412  1.00 25.21           C  
ATOM    955  CG  LYS A 120       1.533 -20.367  14.133  1.00 34.37           C  
ATOM    956  CD  LYS A 120       1.062 -19.927  12.751  1.00 35.65           C  
ATOM    957  CE  LYS A 120      -0.394 -20.300  12.504  1.00 41.24           C  
ATOM    958  NZ  LYS A 120      -0.869 -19.858  11.156  1.00 42.20           N1+
ATOM    959  N   TYR A 121       5.356 -18.697  16.267  1.00 19.31           N  
ATOM    960  CA  TYR A 121       6.735 -18.240  16.295  1.00 20.53           C  
ATOM    961  C   TYR A 121       7.320 -18.310  17.701  1.00 21.79           C  
ATOM    962  O   TYR A 121       8.391 -17.770  17.963  1.00 24.75           O  
ATOM    963  CB  TYR A 121       6.834 -16.797  15.792  1.00 20.49           C  
ATOM    964  CG  TYR A 121       6.407 -16.570  14.356  1.00 22.40           C  
ATOM    965  CD1 TYR A 121       7.290 -16.780  13.301  1.00 20.69           C  
ATOM    966  CD2 TYR A 121       5.131 -16.109  14.056  1.00 23.03           C  
ATOM    967  CE1 TYR A 121       6.909 -16.548  11.993  1.00 20.75           C  
ATOM    968  CE2 TYR A 121       4.739 -15.879  12.750  1.00 23.85           C  
ATOM    969  CZ  TYR A 121       5.631 -16.099  11.720  1.00 22.79           C  
ATOM    970  OH  TYR A 121       5.245 -15.869  10.416  1.00 24.22           O  
ATOM    971  N   GLY A 122       6.608 -18.958  18.615  1.00 19.39           N  
ATOM    972  CA  GLY A 122       7.086 -19.062  19.983  1.00 21.20           C  
ATOM    973  C   GLY A 122       7.007 -17.756  20.761  1.00 19.19           C  
ATOM    974  O   GLY A 122       7.747 -17.546  21.723  1.00 23.57           O  
ATOM    975  N   ILE A 123       6.112 -16.872  20.338  1.00 15.91           N  
ATOM    976  CA  ILE A 123       5.899 -15.604  21.023  1.00 14.43           C  
ATOM    977  C   ILE A 123       4.719 -15.748  21.976  1.00 16.23           C  
ATOM    978  O   ILE A 123       3.598 -16.009  21.547  1.00 17.27           O  
ATOM    979  CB  ILE A 123       5.614 -14.472  20.014  1.00 15.72           C  
ATOM    980  CG1 ILE A 123       6.788 -14.320  19.046  1.00 15.90           C  
ATOM    981  CG2 ILE A 123       5.346 -13.151  20.748  1.00 15.43           C  
ATOM    982  CD1 ILE A 123       6.481 -13.438  17.851  1.00 19.84           C  
ATOM    983  N   GLU A 124       4.987 -15.590  23.270  1.00 14.14           N  
ATOM    984  CA  GLU A 124       3.956 -15.698  24.299  1.00 14.93           C  
ATOM    985  C   GLU A 124       3.098 -14.439  24.385  1.00 12.44           C  
ATOM    986  O   GLU A 124       3.616 -13.350  24.604  1.00 13.04           O  
ATOM    987  CB  GLU A 124       4.593 -15.953  25.675  1.00 16.01           C  
ATOM    988  CG  GLU A 124       5.226 -17.339  25.844  1.00 17.46           C  
ATOM    989  CD  GLU A 124       4.211 -18.469  25.813  1.00 19.13           C  
ATOM    990  OE1 GLU A 124       3.006 -18.219  26.040  1.00 16.75           O  
ATOM    991  OE2 GLU A 124       4.622 -19.616  25.541  1.00 23.81           O1-
ATOM    992  N   PRO A 125       1.776 -14.580  24.215  1.00 13.57           N  
ATOM    993  CA  PRO A 125       0.909 -13.414  24.401  1.00 14.80           C  
ATOM    994  C   PRO A 125       0.918 -12.909  25.842  1.00 13.53           C  
ATOM    995  O   PRO A 125       0.979 -13.697  26.790  1.00 13.85           O  
ATOM    996  CB  PRO A 125      -0.480 -13.956  24.064  1.00 16.21           C  
ATOM    997  CG  PRO A 125      -0.202 -15.094  23.109  1.00 15.96           C  
ATOM    998  CD  PRO A 125       1.055 -15.728  23.628  1.00 14.84           C  
ATOM    999  N   VAL A 126       0.856 -11.595  25.994  1.00 11.17           N  
ATOM   1000  CA  VAL A 126       0.644 -10.971  27.299  1.00 12.89           C  
ATOM   1001  C   VAL A 126      -0.563 -10.071  27.106  1.00 14.79           C  
ATOM   1002  O   VAL A 126      -0.545  -9.214  26.232  1.00 16.19           O  
ATOM   1003  CB  VAL A 126       1.855 -10.119  27.708  1.00 12.55           C  
ATOM   1004  CG1 VAL A 126       1.583  -9.380  29.016  1.00 11.73           C  
ATOM   1005  CG2 VAL A 126       3.107 -10.988  27.823  1.00 12.63           C  
ATOM   1006  N   VAL A 127      -1.619 -10.277  27.886  1.00 12.29           N  
ATOM   1007  CA  VAL A 127      -2.893  -9.620  27.612  1.00 11.23           C  
ATOM   1008  C   VAL A 127      -3.341  -8.672  28.709  1.00 12.14           C  
ATOM   1009  O   VAL A 127      -3.405  -9.052  29.888  1.00 13.30           O  
ATOM   1010  CB  VAL A 127      -4.012 -10.663  27.380  1.00 11.21           C  
ATOM   1011  CG1 VAL A 127      -5.382  -9.998  27.368  1.00 16.50           C  
ATOM   1012  CG2 VAL A 127      -3.759 -11.394  26.078  1.00 13.66           C  
ATOM   1013  N   THR A 128      -3.638  -7.438  28.315  1.00 10.74           N  
ATOM   1014  CA  THR A 128      -4.288  -6.466  29.190  1.00 11.16           C  
ATOM   1015  C   THR A 128      -5.790  -6.514  28.902  1.00 11.59           C  
ATOM   1016  O   THR A 128      -6.207  -6.374  27.743  1.00 12.08           O  
ATOM   1017  CB  THR A 128      -3.797  -5.033  28.883  1.00 11.99           C  
ATOM   1018  CG2 THR A 128      -4.134  -4.082  30.015  1.00 12.72           C  
ATOM   1019  OG1 THR A 128      -2.379  -5.023  28.673  1.00 14.47           O  
ATOM   1020  N   LEU A 129      -6.609  -6.704  29.932  1.00 10.92           N  
ATOM   1021  CA  LEU A 129      -8.043  -6.832  29.717  1.00 13.01           C  
ATOM   1022  C   LEU A 129      -8.728  -5.514  29.389  1.00 12.01           C  
ATOM   1023  O   LEU A 129      -9.571  -5.466  28.494  1.00 12.67           O  
ATOM   1024  CB  LEU A 129      -8.722  -7.488  30.919  1.00 11.86           C  
ATOM   1025  CG  LEU A 129      -8.458  -8.982  31.039  1.00 10.35           C  
ATOM   1026  CD1 LEU A 129      -8.923  -9.476  32.393  1.00 12.91           C  
ATOM   1027  CD2 LEU A 129      -9.178  -9.724  29.914  1.00 14.25           C  
ATOM   1028  N   SER A 130      -8.391  -4.458  30.127  1.00 10.93           N  
ATOM   1029  CA  SER A 130      -8.940  -3.135  29.860  1.00 10.86           C  
ATOM   1030  C   SER A 130      -7.826  -2.147  29.612  1.00 11.42           C  
ATOM   1031  O   SER A 130      -7.018  -1.890  30.500  1.00 12.22           O  
ATOM   1032  CB  SER A 130      -9.823  -2.643  31.018  1.00 12.47           C  
ATOM   1033  OG  SER A 130     -10.434  -1.408  30.683  1.00 13.17           O  
ATOM   1034  N   HIS A 131      -7.776  -1.606  28.390  1.00 11.37           N  
ATOM   1035  CA  HIS A 131      -6.761  -0.625  28.020  1.00 12.97           C  
ATOM   1036  C   HIS A 131      -7.379   0.566  27.262  1.00 12.07           C  
ATOM   1037  O   HIS A 131      -7.265   0.681  26.031  1.00 12.65           O  
ATOM   1038  CB  HIS A 131      -5.642  -1.295  27.202  1.00 12.05           C  
ATOM   1039  CG  HIS A 131      -4.396  -0.473  27.082  1.00 11.24           C  
ATOM   1040  CD2 HIS A 131      -4.217   0.853  26.863  1.00 11.93           C  
ATOM   1041  ND1 HIS A 131      -3.133  -1.020  27.176  1.00 11.86           N  
ATOM   1042  CE1 HIS A 131      -2.231  -0.065  27.033  1.00  9.99           C  
ATOM   1043  NE2 HIS A 131      -2.862   1.079  26.828  1.00 12.92           N  
ATOM   1044  N   PHE A 132      -8.027   1.450  28.019  1.00 13.24           N  
ATOM   1045  CA  PHE A 132      -8.550   2.723  27.504  1.00 15.87           C  
ATOM   1046  C   PHE A 132      -9.552   2.531  26.365  1.00 13.14           C  
ATOM   1047  O   PHE A 132      -9.557   3.313  25.420  1.00 14.21           O  
ATOM   1048  CB  PHE A 132      -7.442   3.626  26.933  1.00 15.93           C  
ATOM   1049  CG  PHE A 132      -6.313   3.946  27.877  1.00 16.61           C  
ATOM   1050  CD1 PHE A 132      -6.442   3.804  29.248  1.00 14.41           C  
ATOM   1051  CD2 PHE A 132      -5.121   4.443  27.366  1.00 16.34           C  
ATOM   1052  CE1 PHE A 132      -5.369   4.120  30.099  1.00 17.93           C  
ATOM   1053  CE2 PHE A 132      -4.056   4.764  28.195  1.00 16.72           C  
ATOM   1054  CZ  PHE A 132      -4.183   4.603  29.572  1.00 14.72           C  
ATOM   1055  N   GLU A 133     -10.402   1.513  26.440  1.00 13.14           N  
ATOM   1056  CA  GLU A 133     -11.261   1.200  25.293  1.00 12.88           C  
ATOM   1057  C   GLU A 133     -12.557   0.522  25.739  1.00 12.84           C  
ATOM   1058  O   GLU A 133     -13.101  -0.361  25.058  1.00 12.82           O  
ATOM   1059  CB  GLU A 133     -10.486   0.354  24.268  1.00 12.96           C  
ATOM   1060  CG  GLU A 133     -10.061  -1.010  24.814  1.00 13.42           C  
ATOM   1061  CD  GLU A 133      -8.861  -1.630  24.100  1.00 11.96           C  
ATOM   1062  OE1 GLU A 133      -8.356  -1.061  23.105  1.00 15.37           O  
ATOM   1063  OE2 GLU A 133      -8.392  -2.689  24.577  1.00 14.38           O1-
ATOM   1064  N   LEU A 134     -13.078   0.946  26.882  1.00 14.34           N  
ATOM   1065  CA  LEU A 134     -14.337   0.371  27.310  1.00 14.58           C  
ATOM   1066  C   LEU A 134     -15.484   0.762  26.376  1.00 14.25           C  
ATOM   1067  O   LEU A 134     -15.404   1.744  25.634  1.00 15.87           O  
ATOM   1068  CB  LEU A 134     -14.637   0.672  28.783  1.00 26.66           C  
ATOM   1069  CG  LEU A 134     -14.841   2.085  29.311  1.00 35.68           C  
ATOM   1070  CD1 LEU A 134     -16.165   2.656  28.848  1.00 44.95           C  
ATOM   1071  CD2 LEU A 134     -14.769   2.067  30.839  1.00 25.93           C  
ATOM   1072  N   PRO A 135     -16.547  -0.040  26.374  1.00 14.83           N  
ATOM   1073  CA  PRO A 135     -17.654   0.228  25.457  1.00 15.94           C  
ATOM   1074  C   PRO A 135     -18.308   1.572  25.750  1.00 15.98           C  
ATOM   1075  O   PRO A 135     -18.657   1.862  26.891  1.00 15.62           O  
ATOM   1076  CB  PRO A 135     -18.627  -0.922  25.748  1.00 14.65           C  
ATOM   1077  CG  PRO A 135     -17.751  -2.012  26.280  1.00 15.51           C  
ATOM   1078  CD  PRO A 135     -16.752  -1.286  27.130  1.00 16.22           C  
ATOM   1079  N   TYR A 136     -18.475   2.386  24.714  1.00 18.78           N  
ATOM   1080  CA  TYR A 136     -19.084   3.693  24.896  1.00 17.46           C  
ATOM   1081  C   TYR A 136     -20.529   3.567  25.399  1.00 16.19           C  
ATOM   1082  O   TYR A 136     -21.036   4.451  26.104  1.00 16.76           O  
ATOM   1083  CB  TYR A 136     -19.007   4.517  23.598  1.00 18.72           C  
ATOM   1084  CG  TYR A 136     -19.526   5.928  23.761  1.00 17.71           C  
ATOM   1085  CD1 TYR A 136     -18.928   6.810  24.651  1.00 17.06           C  
ATOM   1086  CD2 TYR A 136     -20.622   6.375  23.036  1.00 23.48           C  
ATOM   1087  CE1 TYR A 136     -19.409   8.096  24.816  1.00 17.69           C  
ATOM   1088  CE2 TYR A 136     -21.104   7.659  23.195  1.00 19.89           C  
ATOM   1089  CZ  TYR A 136     -20.491   8.515  24.083  1.00 20.80           C  
ATOM   1090  OH  TYR A 136     -20.981   9.792  24.244  1.00 25.26           O  
ATOM   1091  N   HIS A 137     -21.197   2.472  25.050  1.00 16.83           N  
ATOM   1092  CA  HIS A 137     -22.533   2.228  25.582  1.00 17.85           C  
ATOM   1093  C   HIS A 137     -22.534   2.193  27.114  1.00 17.92           C  
ATOM   1094  O   HIS A 137     -23.493   2.619  27.759  1.00 16.93           O  
ATOM   1095  CB  HIS A 137     -23.117   0.927  25.029  1.00 18.95           C  
ATOM   1096  CG  HIS A 137     -24.479   0.610  25.557  1.00 21.04           C  
ATOM   1097  CD2 HIS A 137     -25.691   1.143  25.272  1.00 21.72           C  
ATOM   1098  ND1 HIS A 137     -24.701  -0.353  26.519  1.00 28.39           N  
ATOM   1099  CE1 HIS A 137     -25.992  -0.406  26.795  1.00 26.10           C  
ATOM   1100  NE2 HIS A 137     -26.615   0.488  26.049  1.00 26.71           N  
ATOM   1101  N   LEU A 138     -21.465   1.680  27.708  1.00 19.14           N  
ATOM   1102  CA  LEU A 138     -21.413   1.657  29.166  1.00 17.08           C  
ATOM   1103  C   LEU A 138     -21.343   3.071  29.732  1.00 16.37           C  
ATOM   1104  O   LEU A 138     -21.883   3.344  30.806  1.00 16.93           O  
ATOM   1105  CB  LEU A 138     -20.252   0.798  29.672  1.00 14.22           C  
ATOM   1106  CG  LEU A 138     -20.409  -0.690  29.380  1.00 15.83           C  
ATOM   1107  CD1 LEU A 138     -19.282  -1.460  30.059  1.00 17.37           C  
ATOM   1108  CD2 LEU A 138     -21.771  -1.221  29.833  1.00 18.23           C  
ATOM   1109  N   VAL A 139     -20.695   3.975  29.001  1.00 17.86           N  
ATOM   1110  CA  VAL A 139     -20.643   5.378  29.399  1.00 19.05           C  
ATOM   1111  C   VAL A 139     -22.026   6.016  29.380  1.00 17.74           C  
ATOM   1112  O   VAL A 139     -22.482   6.574  30.380  1.00 18.58           O  
ATOM   1113  CB  VAL A 139     -19.692   6.185  28.483  1.00 16.16           C  
ATOM   1114  CG1 VAL A 139     -19.752   7.670  28.815  1.00 19.08           C  
ATOM   1115  CG2 VAL A 139     -18.273   5.656  28.627  1.00 17.06           C  
ATOM   1116  N   THR A 140     -22.700   5.931  28.239  1.00 18.16           N  
ATOM   1117  CA  THR A 140     -23.985   6.602  28.093  1.00 18.52           C  
ATOM   1118  C   THR A 140     -25.103   5.954  28.905  1.00 19.12           C  
ATOM   1119  O   THR A 140     -25.967   6.653  29.450  1.00 20.62           O  
ATOM   1120  CB  THR A 140     -24.423   6.690  26.617  1.00 20.59           C  
ATOM   1121  CG2 THR A 140     -23.360   7.400  25.791  1.00 20.89           C  
ATOM   1122  OG1 THR A 140     -24.649   5.374  26.098  1.00 20.64           O  
ATOM   1123  N   GLU A 141     -25.096   4.626  28.987  1.00 18.03           N  
ATOM   1124  CA  GLU A 141     -26.199   3.920  29.629  0.50 12.31           C  
ATOM   1125  C   GLU A 141     -26.042   3.824  31.140  1.00 16.98           C  
ATOM   1126  O   GLU A 141     -27.037   3.883  31.863  1.00 21.98           O  
ATOM   1127  CB  GLU A 141     -26.386   2.523  29.031  0.50 13.81           C  
ATOM   1128  CG  GLU A 141     -27.630   1.790  29.539  0.50 14.41           C  
ATOM   1129  CD  GLU A 141     -28.925   2.362  28.982  0.50 20.35           C  
ATOM   1130  OE1 GLU A 141     -30.009   1.982  29.478  0.50 21.21           O  
ATOM   1131  OE2 GLU A 141     -28.865   3.187  28.046  0.50 22.18           O1-
ATOM   1132  N   TYR A 142     -24.806   3.676  31.618  1.00 18.28           N  
ATOM   1133  CA  TYR A 142     -24.573   3.435  33.048  1.00 19.73           C  
ATOM   1134  C   TYR A 142     -23.709   4.471  33.774  1.00 16.81           C  
ATOM   1135  O   TYR A 142     -23.647   4.478  35.006  1.00 17.67           O  
ATOM   1136  CB  TYR A 142     -23.948   2.054  33.260  1.00 16.14           C  
ATOM   1137  CG  TYR A 142     -24.786   0.925  32.729  1.00 19.51           C  
ATOM   1138  CD1 TYR A 142     -25.825   0.383  33.483  1.00 21.90           C  
ATOM   1139  CD2 TYR A 142     -24.561   0.411  31.464  1.00 20.06           C  
ATOM   1140  CE1 TYR A 142     -26.601  -0.651  32.990  1.00 22.32           C  
ATOM   1141  CE2 TYR A 142     -25.325  -0.622  30.968  1.00 18.76           C  
ATOM   1142  CZ  TYR A 142     -26.345  -1.150  31.733  1.00 16.96           C  
ATOM   1143  OH  TYR A 142     -27.108  -2.181  31.228  1.00 19.74           O  
ATOM   1144  N   GLY A 143     -23.030   5.339  33.033  1.00 15.44           N  
ATOM   1145  CA  GLY A 143     -22.065   6.232  33.652  1.00 18.23           C  
ATOM   1146  C   GLY A 143     -20.699   5.581  33.796  1.00 17.08           C  
ATOM   1147  O   GLY A 143     -19.904   5.934  34.680  1.00 15.16           O  
ATOM   1148  N   GLY A 144     -20.410   4.631  32.915  1.00 18.75           N  
ATOM   1149  CA  GLY A 144     -19.125   3.951  32.945  1.00 16.78           C  
ATOM   1150  C   GLY A 144     -18.873   3.280  34.282  1.00 17.45           C  
ATOM   1151  O   GLY A 144     -19.801   2.770  34.916  1.00 15.42           O  
ATOM   1152  N   PHE A 145     -17.620   3.286  34.722  1.00 14.48           N  
ATOM   1153  CA  PHE A 145     -17.263   2.589  35.955  1.00 13.95           C  
ATOM   1154  C   PHE A 145     -17.639   3.356  37.221  1.00 13.31           C  
ATOM   1155  O   PHE A 145     -17.192   2.994  38.304  1.00 13.81           O  
ATOM   1156  CB  PHE A 145     -15.769   2.196  35.986  1.00 14.16           C  
ATOM   1157  CG  PHE A 145     -15.525   0.705  35.919  1.00 14.34           C  
ATOM   1158  CD1 PHE A 145     -15.879  -0.103  36.984  1.00 15.09           C  
ATOM   1159  CD2 PHE A 145     -14.935   0.112  34.803  1.00 15.56           C  
ATOM   1160  CE1 PHE A 145     -15.672  -1.475  36.955  1.00 16.87           C  
ATOM   1161  CE2 PHE A 145     -14.727  -1.282  34.773  1.00 13.67           C  
ATOM   1162  CZ  PHE A 145     -15.095  -2.056  35.857  1.00 15.66           C  
ATOM   1163  N   THR A 146     -18.463   4.398  37.100  1.00 11.94           N  
ATOM   1164  CA  THR A 146     -19.047   5.029  38.286  1.00 12.31           C  
ATOM   1165  C   THR A 146     -20.252   4.238  38.810  1.00 14.47           C  
ATOM   1166  O   THR A 146     -20.821   4.585  39.849  1.00 15.31           O  
ATOM   1167  CB  THR A 146     -19.509   6.479  38.020  1.00 15.23           C  
ATOM   1168  CG2 THR A 146     -18.367   7.325  37.445  1.00 16.31           C  
ATOM   1169  OG1 THR A 146     -20.603   6.469  37.100  1.00 16.26           O  
ATOM   1170  N   ASN A 147     -20.640   3.192  38.082  1.00 13.54           N  
ATOM   1171  CA  ASN A 147     -21.823   2.391  38.395  1.00 12.42           C  
ATOM   1172  C   ASN A 147     -21.414   0.989  38.836  1.00 12.78           C  
ATOM   1173  O   ASN A 147     -20.680   0.308  38.128  1.00 13.98           O  
ATOM   1174  CB  ASN A 147     -22.697   2.309  37.139  1.00 12.65           C  
ATOM   1175  CG  ASN A 147     -24.100   1.792  37.413  1.00 14.83           C  
ATOM   1176  ND2 ASN A 147     -25.080   2.444  36.804  1.00 15.29           N  
ATOM   1177  OD1 ASN A 147     -24.302   0.827  38.155  1.00 15.35           O  
ATOM   1178  N   ARG A 148     -21.886   0.564  40.006  1.00 12.17           N  
ATOM   1179  CA  ARG A 148     -21.544  -0.753  40.531  1.00 13.01           C  
ATOM   1180  C   ARG A 148     -21.878  -1.891  39.544  1.00 11.76           C  
ATOM   1181  O   ARG A 148     -21.214  -2.928  39.537  1.00 14.01           O  
ATOM   1182  CB  ARG A 148     -22.227  -0.992  41.884  1.00 15.14           C  
ATOM   1183  CG  ARG A 148     -21.957  -2.369  42.484  1.00 16.97           C  
ATOM   1184  CD  ARG A 148     -22.469  -2.467  43.927  1.00 13.50           C  
ATOM   1185  NE  ARG A 148     -21.634  -1.735  44.887  1.00 12.40           N  
ATOM   1186  CZ  ARG A 148     -20.535  -2.227  45.454  1.00 12.22           C  
ATOM   1187  NH1 ARG A 148     -20.092  -3.440  45.138  1.00 14.16           N1+
ATOM   1188  NH2 ARG A 148     -19.863  -1.487  46.331  1.00 13.43           N  
ATOM   1189  N   LYS A 149     -22.899  -1.687  38.720  1.00 12.28           N  
ATOM   1190  CA  LYS A 149     -23.302  -2.694  37.736  1.00 13.35           C  
ATOM   1191  C   LYS A 149     -22.173  -3.063  36.781  1.00 15.33           C  
ATOM   1192  O   LYS A 149     -22.114  -4.182  36.254  1.00 15.64           O  
ATOM   1193  CB  LYS A 149     -24.497  -2.195  36.931  1.00 17.17           C  
ATOM   1194  CG  LYS A 149     -25.780  -2.067  37.730  1.00 13.32           C  
ATOM   1195  CD  LYS A 149     -26.863  -1.448  36.871  1.00 16.69           C  
ATOM   1196  CE  LYS A 149     -28.191  -1.376  37.615  1.00 17.15           C  
ATOM   1197  NZ  LYS A 149     -29.264  -0.760  36.767  1.00 22.13           N1+
ATOM   1198  N   VAL A 150     -21.281  -2.113  36.543  1.00 13.26           N  
ATOM   1199  CA  VAL A 150     -20.229  -2.318  35.558  1.00 13.76           C  
ATOM   1200  C   VAL A 150     -19.165  -3.296  36.069  1.00 15.22           C  
ATOM   1201  O   VAL A 150     -18.411  -3.869  35.281  1.00 14.17           O  
ATOM   1202  CB  VAL A 150     -19.654  -0.956  35.094  1.00 13.15           C  
ATOM   1203  CG1 VAL A 150     -18.447  -1.129  34.178  1.00 13.82           C  
ATOM   1204  CG2 VAL A 150     -20.755  -0.173  34.387  1.00 16.70           C  
ATOM   1205  N   ILE A 151     -19.113  -3.514  37.383  1.00 11.80           N  
ATOM   1206  CA  ILE A 151     -18.194  -4.512  37.921  1.00 13.31           C  
ATOM   1207  C   ILE A 151     -18.484  -5.873  37.289  1.00 13.18           C  
ATOM   1208  O   ILE A 151     -17.597  -6.512  36.727  1.00 13.34           O  
ATOM   1209  CB  ILE A 151     -18.287  -4.627  39.448  1.00 12.64           C  
ATOM   1210  CG1 ILE A 151     -17.840  -3.322  40.124  1.00 11.85           C  
ATOM   1211  CG2 ILE A 151     -17.436  -5.789  39.922  1.00 13.03           C  
ATOM   1212  CD1 ILE A 151     -18.103  -3.283  41.618  1.00 12.31           C  
ATOM   1213  N   ASP A 152     -19.736  -6.301  37.370  1.00 13.79           N  
ATOM   1214  CA  ASP A 152     -20.128  -7.604  36.839  1.00 12.60           C  
ATOM   1215  C   ASP A 152     -19.908  -7.670  35.329  1.00 15.28           C  
ATOM   1216  O   ASP A 152     -19.551  -8.719  34.794  1.00 16.84           O  
ATOM   1217  CB  ASP A 152     -21.590  -7.896  37.185  1.00 16.23           C  
ATOM   1218  CG  ASP A 152     -21.787  -8.322  38.628  1.00 35.48           C  
ATOM   1219  OD1 ASP A 152     -20.797  -8.693  39.288  1.00 31.35           O  
ATOM   1220  OD2 ASP A 152     -22.948  -8.304  39.097  1.00 43.98           O1-
ATOM   1221  N   PHE A 153     -20.104  -6.554  34.632  1.00 14.34           N  
ATOM   1222  CA  PHE A 153     -19.899  -6.553  33.185  1.00 15.24           C  
ATOM   1223  C   PHE A 153     -18.436  -6.853  32.879  1.00 13.23           C  
ATOM   1224  O   PHE A 153     -18.122  -7.634  31.975  1.00 13.49           O  
ATOM   1225  CB  PHE A 153     -20.292  -5.209  32.563  1.00 14.83           C  
ATOM   1226  CG  PHE A 153     -21.754  -4.868  32.686  1.00 14.53           C  
ATOM   1227  CD1 PHE A 153     -22.723  -5.855  32.784  1.00 18.01           C  
ATOM   1228  CD2 PHE A 153     -22.150  -3.546  32.698  1.00 13.87           C  
ATOM   1229  CE1 PHE A 153     -24.068  -5.518  32.897  1.00 19.78           C  
ATOM   1230  CE2 PHE A 153     -23.491  -3.203  32.803  1.00 16.57           C  
ATOM   1231  CZ  PHE A 153     -24.448  -4.190  32.909  1.00 18.54           C  
ATOM   1232  N   PHE A 154     -17.535  -6.222  33.627  1.00 13.53           N  
ATOM   1233  CA  PHE A 154     -16.109  -6.466  33.432  1.00 11.57           C  
ATOM   1234  C   PHE A 154     -15.716  -7.889  33.788  1.00 13.41           C  
ATOM   1235  O   PHE A 154     -14.970  -8.534  33.056  1.00 13.08           O  
ATOM   1236  CB  PHE A 154     -15.248  -5.503  34.248  1.00 11.92           C  
ATOM   1237  CG  PHE A 154     -13.779  -5.785  34.129  1.00 12.77           C  
ATOM   1238  CD1 PHE A 154     -13.076  -5.349  33.011  1.00 11.98           C  
ATOM   1239  CD2 PHE A 154     -13.113  -6.526  35.097  1.00 13.55           C  
ATOM   1240  CE1 PHE A 154     -11.724  -5.624  32.879  1.00 14.56           C  
ATOM   1241  CE2 PHE A 154     -11.756  -6.802  34.975  1.00 11.10           C  
ATOM   1242  CZ  PHE A 154     -11.057  -6.357  33.858  1.00 11.31           C  
ATOM   1243  N   VAL A 155     -16.204  -8.373  34.924  1.00 11.87           N  
ATOM   1244  CA  VAL A 155     -15.838  -9.712  35.372  1.00 12.63           C  
ATOM   1245  C   VAL A 155     -16.366 -10.777  34.396  1.00 16.07           C  
ATOM   1246  O   VAL A 155     -15.684 -11.765  34.141  1.00 15.16           O  
ATOM   1247  CB  VAL A 155     -16.289  -9.962  36.830  1.00 11.26           C  
ATOM   1248  CG1 VAL A 155     -15.937 -11.372  37.271  1.00 16.33           C  
ATOM   1249  CG2 VAL A 155     -15.616  -8.952  37.759  1.00 13.06           C  
ATOM   1250  N   HIS A 156     -17.558 -10.554  33.838  1.00 15.02           N  
ATOM   1251  CA  HIS A 156     -18.123 -11.419  32.789  1.00 14.65           C  
ATOM   1252  C   HIS A 156     -17.169 -11.483  31.596  1.00 15.33           C  
ATOM   1253  O   HIS A 156     -16.804 -12.560  31.130  1.00 13.43           O  
ATOM   1254  CB  HIS A 156     -19.490 -10.878  32.346  1.00 16.93           C  
ATOM   1255  CG  HIS A 156     -20.230 -11.764  31.388  1.00 17.87           C  
ATOM   1256  CD2 HIS A 156     -20.101 -13.082  31.103  1.00 22.71           C  
ATOM   1257  ND1 HIS A 156     -21.264 -11.302  30.600  1.00 20.27           N  
ATOM   1258  CE1 HIS A 156     -21.741 -12.297  29.872  1.00 18.91           C  
ATOM   1259  NE2 HIS A 156     -21.050 -13.388  30.155  1.00 18.01           N  
ATOM   1260  N   PHE A 157     -16.771 -10.309  31.117  1.00 13.44           N  
ATOM   1261  CA  PHE A 157     -15.796 -10.168  30.044  1.00 15.29           C  
ATOM   1262  C   PHE A 157     -14.480 -10.882  30.392  1.00 14.04           C  
ATOM   1263  O   PHE A 157     -13.958 -11.660  29.584  1.00 12.72           O  
ATOM   1264  CB  PHE A 157     -15.610  -8.667  29.768  1.00 14.68           C  
ATOM   1265  CG  PHE A 157     -14.383  -8.310  28.987  1.00 13.00           C  
ATOM   1266  CD1 PHE A 157     -14.155  -8.834  27.724  1.00 14.33           C  
ATOM   1267  CD2 PHE A 157     -13.489  -7.376  29.497  1.00 14.48           C  
ATOM   1268  CE1 PHE A 157     -13.025  -8.470  27.007  1.00 13.35           C  
ATOM   1269  CE2 PHE A 157     -12.361  -6.995  28.779  1.00 14.64           C  
ATOM   1270  CZ  PHE A 157     -12.125  -7.545  27.531  1.00 13.89           C  
ATOM   1271  N   ALA A 158     -13.953 -10.649  31.593  1.00 13.37           N  
ATOM   1272  CA  ALA A 158     -12.714 -11.318  31.998  1.00 11.19           C  
ATOM   1273  C   ALA A 158     -12.867 -12.844  31.983  1.00 14.52           C  
ATOM   1274  O   ALA A 158     -11.994 -13.551  31.471  1.00 13.73           O  
ATOM   1275  CB  ALA A 158     -12.281 -10.857  33.378  1.00 12.14           C  
ATOM   1276  N   GLU A 159     -13.969 -13.346  32.544  1.00 13.12           N  
ATOM   1277  CA  GLU A 159     -14.186 -14.787  32.651  1.00 13.85           C  
ATOM   1278  C   GLU A 159     -14.231 -15.392  31.262  1.00 15.94           C  
ATOM   1279  O   GLU A 159     -13.644 -16.446  31.019  1.00 16.43           O  
ATOM   1280  CB  GLU A 159     -15.488 -15.113  33.390  1.00 13.94           C  
ATOM   1281  CG  GLU A 159     -15.805 -16.610  33.410  1.00 18.03           C  
ATOM   1282  CD  GLU A 159     -17.106 -16.937  34.115  1.00 24.44           C  
ATOM   1283  OE1 GLU A 159     -17.587 -16.090  34.895  1.00 29.41           O  
ATOM   1284  OE2 GLU A 159     -17.655 -18.043  33.884  1.00 24.95           O1-
ATOM   1285  N   VAL A 160     -14.933 -14.725  30.353  1.00 13.47           N  
ATOM   1286  CA  VAL A 160     -15.040 -15.215  28.977  1.00 15.25           C  
ATOM   1287  C   VAL A 160     -13.648 -15.335  28.358  1.00 13.36           C  
ATOM   1288  O   VAL A 160     -13.327 -16.323  27.681  1.00 15.83           O  
ATOM   1289  CB  VAL A 160     -15.941 -14.295  28.119  1.00 14.74           C  
ATOM   1290  CG1 VAL A 160     -15.694 -14.518  26.632  1.00 17.77           C  
ATOM   1291  CG2 VAL A 160     -17.418 -14.525  28.459  1.00 14.50           C  
ATOM   1292  N   CYS A 161     -12.809 -14.341  28.604  1.00 13.74           N  
ATOM   1293  CA  CYS A 161     -11.467 -14.334  28.035  1.00 16.27           C  
ATOM   1294  C   CYS A 161     -10.581 -15.408  28.666  1.00 12.89           C  
ATOM   1295  O   CYS A 161      -9.876 -16.139  27.972  1.00 12.98           O  
ATOM   1296  CB  CYS A 161     -10.832 -12.950  28.200  1.00 14.82           C  
ATOM   1297  SG  CYS A 161     -11.568 -11.669  27.126  1.00 16.83           S  
ATOM   1298  N   PHE A 162     -10.617 -15.505  29.992  1.00 14.83           N  
ATOM   1299  CA  PHE A 162      -9.808 -16.494  30.684  1.00 15.58           C  
ATOM   1300  C   PHE A 162     -10.159 -17.888  30.185  1.00 16.59           C  
ATOM   1301  O   PHE A 162      -9.282 -18.710  29.945  1.00 17.13           O  
ATOM   1302  CB  PHE A 162     -10.046 -16.437  32.199  1.00 14.03           C  
ATOM   1303  CG  PHE A 162      -9.461 -15.221  32.879  1.00 15.32           C  
ATOM   1304  CD1 PHE A 162      -8.164 -14.802  32.615  1.00 12.14           C  
ATOM   1305  CD2 PHE A 162     -10.208 -14.515  33.805  1.00 14.32           C  
ATOM   1306  CE1 PHE A 162      -7.625 -13.701  33.263  1.00 14.58           C  
ATOM   1307  CE2 PHE A 162      -9.684 -13.406  34.448  1.00 12.38           C  
ATOM   1308  CZ  PHE A 162      -8.390 -13.001  34.182  1.00 14.64           C  
ATOM   1309  N   ARG A 163     -11.448 -18.159  30.042  1.00 14.05           N  
ATOM   1310  CA  ARG A 163     -11.869 -19.486  29.594  0.50 11.22           C  
ATOM   1311  C   ARG A 163     -11.451 -19.780  28.150  1.00 16.10           C  
ATOM   1312  O   ARG A 163     -10.900 -20.845  27.854  1.00 18.97           O  
ATOM   1313  CB  ARG A 163     -13.377 -19.671  29.770  0.50 11.57           C  
ATOM   1314  CG  ARG A 163     -13.874 -21.030  29.316  0.50 12.43           C  
ATOM   1315  CD  ARG A 163     -15.282 -21.294  29.809  0.50 12.76           C  
ATOM   1316  NE  ARG A 163     -15.310 -21.574  31.243  0.50 15.56           N  
ATOM   1317  CZ  ARG A 163     -15.874 -20.786  32.154  0.50 16.31           C  
ATOM   1318  NH1 ARG A 163     -16.481 -19.667  31.788  0.50 13.17           N1+
ATOM   1319  NH2 ARG A 163     -15.842 -21.125  33.437  0.50 15.96           N  
ATOM   1320  N   ARG A 164     -11.705 -18.832  27.255  1.00 14.82           N  
ATOM   1321  CA  ARG A 164     -11.392 -19.027  25.838  1.00 16.85           C  
ATOM   1322  C   ARG A 164      -9.897 -19.216  25.625  1.00 18.73           C  
ATOM   1323  O   ARG A 164      -9.480 -20.044  24.809  1.00 18.78           O  
ATOM   1324  CB  ARG A 164     -11.885 -17.830  25.022  1.00 14.92           C  
ATOM   1325  CG  ARG A 164     -11.711 -17.975  23.506  1.00 14.63           C  
ATOM   1326  CD  ARG A 164     -12.731 -18.922  22.890  1.00 18.25           C  
ATOM   1327  NE  ARG A 164     -12.663 -18.790  21.436  1.00 19.32           N  
ATOM   1328  CZ  ARG A 164     -13.713 -18.735  20.625  1.00 20.35           C  
ATOM   1329  NH1 ARG A 164     -14.949 -18.838  21.103  1.00 20.29           N1+
ATOM   1330  NH2 ARG A 164     -13.520 -18.587  19.323  1.00 21.07           N  
ATOM   1331  N   TYR A 165      -9.092 -18.459  26.370  1.00 15.16           N  
ATOM   1332  CA  TYR A 165      -7.646 -18.436  26.131  1.00 16.47           C  
ATOM   1333  C   TYR A 165      -6.840 -19.067  27.264  1.00 14.97           C  
ATOM   1334  O   TYR A 165      -5.644 -18.817  27.393  1.00 15.55           O  
ATOM   1335  CB  TYR A 165      -7.166 -17.002  25.824  1.00 15.52           C  
ATOM   1336  CG  TYR A 165      -8.050 -16.321  24.800  1.00 14.39           C  
ATOM   1337  CD1 TYR A 165      -8.142 -16.809  23.495  1.00 16.71           C  
ATOM   1338  CD2 TYR A 165      -8.827 -15.227  25.142  1.00 14.15           C  
ATOM   1339  CE1 TYR A 165      -8.982 -16.216  22.565  1.00 17.09           C  
ATOM   1340  CE2 TYR A 165      -9.663 -14.622  24.217  1.00 15.16           C  
ATOM   1341  CZ  TYR A 165      -9.739 -15.122  22.932  1.00 15.53           C  
ATOM   1342  OH  TYR A 165     -10.578 -14.527  22.024  1.00 17.77           O  
ATOM   1343  N   LYS A 166      -7.488 -19.925  28.051  1.00 15.62           N  
ATOM   1344  CA  LYS A 166      -6.844 -20.497  29.231  1.00 16.45           C  
ATOM   1345  C   LYS A 166      -5.596 -21.318  28.921  1.00 14.60           C  
ATOM   1346  O   LYS A 166      -4.713 -21.447  29.773  1.00 16.79           O  
ATOM   1347  CB  LYS A 166      -7.837 -21.329  30.051  1.00 18.82           C  
ATOM   1348  CG  LYS A 166      -8.206 -22.655  29.432  1.00 20.50           C  
ATOM   1349  CD  LYS A 166      -9.258 -23.370  30.278  1.00 23.60           C  
ATOM   1350  CE  LYS A 166      -9.491 -24.795  29.798  1.00 31.98           C  
ATOM   1351  NZ  LYS A 166      -8.314 -25.673  30.060  1.00 36.44           N1+
ATOM   1352  N   ASP A 167      -5.516 -21.851  27.704  1.00 15.18           N  
ATOM   1353  CA  ASP A 167      -4.360 -22.650  27.308  1.00 16.36           C  
ATOM   1354  C   ASP A 167      -3.504 -21.953  26.253  1.00 18.08           C  
ATOM   1355  O   ASP A 167      -2.634 -22.579  25.654  1.00 20.63           O  
ATOM   1356  CB  ASP A 167      -4.800 -24.036  26.824  1.00 17.13           C  
ATOM   1357  CG  ASP A 167      -5.449 -24.842  27.927  1.00 23.03           C  
ATOM   1358  OD1 ASP A 167      -4.857 -24.915  29.026  1.00 26.31           O  
ATOM   1359  OD2 ASP A 167      -6.552 -25.379  27.705  1.00 27.79           O1-
ATOM   1360  N   LYS A 168      -3.752 -20.664  26.028  1.00 15.64           N  
ATOM   1361  CA  LYS A 168      -2.975 -19.889  25.048  1.00 19.04           C  
ATOM   1362  C   LYS A 168      -2.270 -18.659  25.621  1.00 18.51           C  
ATOM   1363  O   LYS A 168      -1.265 -18.209  25.067  1.00 18.22           O  
ATOM   1364  CB  LYS A 168      -3.856 -19.428  23.887  1.00 18.39           C  
ATOM   1365  CG  LYS A 168      -4.429 -20.543  23.047  1.00 26.47           C  
ATOM   1366  CD  LYS A 168      -5.246 -19.972  21.908  1.00 27.49           C  
ATOM   1367  CE  LYS A 168      -5.918 -21.072  21.113  1.00 29.34           C  
ATOM   1368  NZ  LYS A 168      -6.609 -20.522  19.918  1.00 25.71           N1+
ATOM   1369  N   VAL A 169      -2.814 -18.091  26.696  1.00 13.56           N  
ATOM   1370  CA  VAL A 169      -2.247 -16.881  27.286  1.00 14.69           C  
ATOM   1371  C   VAL A 169      -1.846 -17.157  28.736  1.00 13.66           C  
ATOM   1372  O   VAL A 169      -2.680 -17.552  29.548  1.00 12.87           O  
ATOM   1373  CB  VAL A 169      -3.254 -15.702  27.229  1.00 11.38           C  
ATOM   1374  CG1 VAL A 169      -2.675 -14.452  27.895  1.00 14.13           C  
ATOM   1375  CG2 VAL A 169      -3.675 -15.410  25.777  1.00 14.35           C  
ATOM   1376  N   LYS A 170      -0.568 -16.963  29.046  1.00 13.73           N  
ATOM   1377  CA  LYS A 170      -0.042 -17.255  30.381  1.00 11.75           C  
ATOM   1378  C   LYS A 170       0.007 -16.017  31.266  1.00 11.78           C  
ATOM   1379  O   LYS A 170       0.044 -16.133  32.493  1.00 11.98           O  
ATOM   1380  CB  LYS A 170       1.377 -17.826  30.281  1.00 15.32           C  
ATOM   1381  CG  LYS A 170       1.461 -19.158  29.565  1.00 18.03           C  
ATOM   1382  CD  LYS A 170       2.907 -19.607  29.460  1.00 19.88           C  
ATOM   1383  CE  LYS A 170       3.024 -20.845  28.591  1.00 29.07           C  
ATOM   1384  NZ  LYS A 170       4.441 -21.266  28.455  1.00 37.36           N1+
ATOM   1385  N   TYR A 171       0.024 -14.844  30.631  1.00 11.39           N  
ATOM   1386  CA  TYR A 171       0.275 -13.578  31.317  1.00 10.44           C  
ATOM   1387  C   TYR A 171      -0.841 -12.596  31.050  1.00 11.92           C  
ATOM   1388  O   TYR A 171      -1.117 -12.260  29.901  1.00 12.11           O  
ATOM   1389  CB  TYR A 171       1.603 -12.969  30.855  1.00 10.42           C  
ATOM   1390  CG  TYR A 171       2.750 -13.915  31.022  1.00 11.30           C  
ATOM   1391  CD1 TYR A 171       3.317 -14.133  32.268  1.00 14.05           C  
ATOM   1392  CD2 TYR A 171       3.247 -14.614  29.931  1.00 12.55           C  
ATOM   1393  CE1 TYR A 171       4.355 -15.026  32.424  1.00 15.70           C  
ATOM   1394  CE2 TYR A 171       4.283 -15.499  30.070  1.00 14.87           C  
ATOM   1395  CZ  TYR A 171       4.836 -15.700  31.319  1.00 16.34           C  
ATOM   1396  OH  TYR A 171       5.882 -16.592  31.455  1.00 23.74           O  
ATOM   1397  N   TRP A 172      -1.452 -12.111  32.128  1.00 10.94           N  
ATOM   1398  CA  TRP A 172      -2.623 -11.254  32.045  1.00  9.36           C  
ATOM   1399  C   TRP A 172      -2.457 -10.066  32.980  1.00 10.20           C  
ATOM   1400  O   TRP A 172      -1.797 -10.169  34.020  1.00 10.69           O  
ATOM   1401  CB  TRP A 172      -3.871 -12.028  32.501  1.00  9.67           C  
ATOM   1402  CG  TRP A 172      -4.211 -13.245  31.705  1.00  9.65           C  
ATOM   1403  CD1 TRP A 172      -3.636 -14.476  31.804  1.00 11.26           C  
ATOM   1404  CD2 TRP A 172      -5.234 -13.355  30.710  1.00 10.71           C  
ATOM   1405  CE2 TRP A 172      -5.218 -14.684  30.238  1.00 13.08           C  
ATOM   1406  CE3 TRP A 172      -6.157 -12.457  30.166  1.00 12.26           C  
ATOM   1407  NE1 TRP A 172      -4.229 -15.349  30.915  1.00 11.67           N  
ATOM   1408  CZ2 TRP A 172      -6.095 -15.141  29.252  1.00 14.56           C  
ATOM   1409  CZ3 TRP A 172      -7.029 -12.912  29.183  1.00 15.70           C  
ATOM   1410  CH2 TRP A 172      -6.984 -14.237  28.735  1.00 16.64           C  
ATOM   1411  N   MET A 173      -3.077  -8.949  32.617  1.00 10.28           N  
ATOM   1412  CA  MET A 173      -3.236  -7.825  33.535  1.00 10.00           C  
ATOM   1413  C   MET A 173      -4.665  -7.334  33.439  1.00 10.58           C  
ATOM   1414  O   MET A 173      -5.310  -7.461  32.401  1.00 11.28           O  
ATOM   1415  CB  MET A 173      -2.274  -6.694  33.177  1.00 12.05           C  
ATOM   1416  CG  MET A 173      -0.864  -6.923  33.686  1.00 10.26           C  
ATOM   1417  SD  MET A 173       0.353  -5.911  32.811  1.00 10.83           S  
ATOM   1418  CE  MET A 173       0.437  -6.807  31.250  1.00 12.83           C  
ATOM   1419  N   THR A 174      -5.162  -6.734  34.515  1.00 10.21           N  
ATOM   1420  CA  THR A 174      -6.561  -6.320  34.530  1.00 10.28           C  
ATOM   1421  C   THR A 174      -6.808  -4.917  33.953  1.00 10.90           C  
ATOM   1422  O   THR A 174      -7.316  -4.779  32.838  1.00 14.68           O  
ATOM   1423  CB  THR A 174      -7.154  -6.447  35.939  1.00 10.91           C  
ATOM   1424  CG2 THR A 174      -7.211  -7.926  36.363  1.00 13.01           C  
ATOM   1425  OG1 THR A 174      -6.334  -5.723  36.861  1.00 11.35           O  
ATOM   1426  N   PHE A 175      -6.451  -3.872  34.695  1.00  9.89           N  
ATOM   1427  CA  PHE A 175      -6.694  -2.497  34.237  1.00 11.31           C  
ATOM   1428  C   PHE A 175      -5.426  -1.722  33.909  1.00 10.11           C  
ATOM   1429  O   PHE A 175      -4.584  -1.455  34.791  1.00 10.97           O  
ATOM   1430  CB  PHE A 175      -7.498  -1.722  35.292  1.00 13.16           C  
ATOM   1431  CG  PHE A 175      -8.904  -2.206  35.433  1.00  9.03           C  
ATOM   1432  CD1 PHE A 175      -9.909  -1.686  34.626  1.00 10.47           C  
ATOM   1433  CD2 PHE A 175      -9.228  -3.191  36.348  1.00 10.30           C  
ATOM   1434  CE1 PHE A 175     -11.218  -2.147  34.725  1.00 12.17           C  
ATOM   1435  CE2 PHE A 175     -10.532  -3.655  36.446  1.00  8.82           C  
ATOM   1436  CZ  PHE A 175     -11.524  -3.133  35.643  1.00 11.01           C  
ATOM   1437  N   ASN A 176      -5.275  -1.338  32.643  1.00  9.62           N  
ATOM   1438  CA  ASN A 176      -4.101  -0.573  32.265  1.00  9.33           C  
ATOM   1439  C   ASN A 176      -3.960   0.726  33.039  1.00 10.16           C  
ATOM   1440  O   ASN A 176      -4.921   1.497  33.131  1.00 11.74           O  
ATOM   1441  CB  ASN A 176      -4.125  -0.232  30.775  1.00 10.17           C  
ATOM   1442  CG  ASN A 176      -2.811   0.330  30.313  1.00 10.27           C  
ATOM   1443  ND2 ASN A 176      -2.797   1.606  29.905  1.00 12.69           N  
ATOM   1444  OD1 ASN A 176      -1.807  -0.364  30.356  1.00 11.71           O  
ATOM   1445  N   GLU A 177      -2.748   0.988  33.534  1.00  9.33           N  
ATOM   1446  CA  GLU A 177      -2.423   2.236  34.230  1.00 11.23           C  
ATOM   1447  C   GLU A 177      -3.613   2.725  35.056  1.00 10.42           C  
ATOM   1448  O   GLU A 177      -4.088   3.851  34.887  1.00 10.36           O  
ATOM   1449  CB  GLU A 177      -1.979   3.314  33.232  1.00 12.40           C  
ATOM   1450  CG  GLU A 177      -0.686   2.983  32.474  1.00 11.35           C  
ATOM   1451  CD  GLU A 177      -0.144   4.159  31.669  1.00 13.85           C  
ATOM   1452  OE1 GLU A 177      -0.951   4.978  31.167  1.00 15.81           O  
ATOM   1453  OE2 GLU A 177       1.093   4.281  31.548  1.00 13.10           O1-
ATOM   1454  N   ILE A 178      -4.060   1.884  35.976  1.00 11.13           N  
ATOM   1455  CA  ILE A 178      -5.287   2.140  36.716  1.00  8.85           C  
ATOM   1456  C   ILE A 178      -5.187   3.440  37.503  1.00 10.81           C  
ATOM   1457  O   ILE A 178      -6.199   4.069  37.793  1.00 10.54           O  
ATOM   1458  CB  ILE A 178      -5.620   0.952  37.642  1.00  9.75           C  
ATOM   1459  CG1 ILE A 178      -7.002   1.115  38.276  1.00 11.33           C  
ATOM   1460  CG2 ILE A 178      -4.522   0.771  38.711  1.00 11.29           C  
ATOM   1461  CD1 ILE A 178      -7.467  -0.156  38.986  1.00 11.83           C  
ATOM   1462  N   ASN A 179      -3.960   3.846  37.820  1.00 10.54           N  
ATOM   1463  CA  ASN A 179      -3.739   4.997  38.667  1.00  9.48           C  
ATOM   1464  C   ASN A 179      -3.637   6.324  37.930  1.00 10.39           C  
ATOM   1465  O   ASN A 179      -3.471   7.354  38.571  1.00 11.35           O  
ATOM   1466  CB  ASN A 179      -2.479   4.783  39.518  1.00  9.99           C  
ATOM   1467  CG  ASN A 179      -1.236   4.578  38.672  1.00 10.90           C  
ATOM   1468  ND2 ASN A 179      -0.110   5.101  39.139  1.00 12.73           N  
ATOM   1469  OD1 ASN A 179      -1.286   3.959  37.605  1.00 10.89           O  
ATOM   1470  N   ASN A 180      -3.742   6.319  36.603  1.00 10.43           N  
ATOM   1471  CA  ASN A 180      -3.620   7.586  35.870  1.00 11.57           C  
ATOM   1472  C   ASN A 180      -4.618   8.615  36.387  1.00 11.37           C  
ATOM   1473  O   ASN A 180      -4.327   9.812  36.453  1.00 14.36           O  
ATOM   1474  CB  ASN A 180      -3.847   7.401  34.372  1.00 13.80           C  
ATOM   1475  CG  ASN A 180      -2.662   6.800  33.671  1.00 14.93           C  
ATOM   1476  ND2 ASN A 180      -2.853   6.456  32.404  1.00 16.30           N  
ATOM   1477  OD1 ASN A 180      -1.578   6.660  34.244  1.00 15.22           O  
ATOM   1478  N   GLN A 181      -5.803   8.131  36.741  1.00 12.94           N  
ATOM   1479  CA  GLN A 181      -6.892   8.995  37.210  1.00 13.42           C  
ATOM   1480  C   GLN A 181      -6.649   9.667  38.569  1.00 15.31           C  
ATOM   1481  O   GLN A 181      -7.463  10.480  39.032  1.00 14.46           O  
ATOM   1482  CB  GLN A 181      -8.204   8.197  37.208  1.00 13.01           C  
ATOM   1483  CG  GLN A 181      -8.169   6.940  38.082  1.00 13.89           C  
ATOM   1484  CD  GLN A 181      -9.297   5.972  37.780  1.00 12.10           C  
ATOM   1485  NE2 GLN A 181     -10.469   6.508  37.498  1.00 12.33           N  
ATOM   1486  OE1 GLN A 181      -9.114   4.738  37.801  1.00 14.94           O  
ATOM   1487  N   ALA A 182      -5.532   9.354  39.216  1.00 15.76           N  
ATOM   1488  CA  ALA A 182      -5.085  10.176  40.329  1.00 12.68           C  
ATOM   1489  C   ALA A 182      -5.069  11.637  39.860  1.00 15.84           C  
ATOM   1490  O   ALA A 182      -5.287  12.566  40.652  1.00 17.07           O  
ATOM   1491  CB  ALA A 182      -3.701   9.738  40.815  1.00 16.45           C  
ATOM   1492  N   ASN A 183      -4.818  11.843  38.568  1.00 16.40           N  
ATOM   1493  CA  ASN A 183      -5.034  13.159  37.954  1.00 14.81           C  
ATOM   1494  C   ASN A 183      -6.478  13.288  37.492  1.00 17.20           C  
ATOM   1495  O   ASN A 183      -6.816  12.961  36.349  1.00 16.86           O  
ATOM   1496  CB  ASN A 183      -4.068  13.427  36.787  1.00 12.94           C  
ATOM   1497  CG  ASN A 183      -4.328  14.767  36.119  1.00 15.32           C  
ATOM   1498  ND2 ASN A 183      -3.591  15.052  35.042  1.00 17.58           N  
ATOM   1499  OD1 ASN A 183      -5.186  15.537  36.564  1.00 16.84           O  
ATOM   1500  N   TYR A 184      -7.328  13.757  38.402  1.00 16.01           N  
ATOM   1501  CA  TYR A 184      -8.744  13.922  38.128  1.00 15.56           C  
ATOM   1502  C   TYR A 184      -9.052  15.331  37.628  1.00 14.93           C  
ATOM   1503  O   TYR A 184     -10.202  15.635  37.306  1.00 15.23           O  
ATOM   1504  CB  TYR A 184      -9.563  13.633  39.391  1.00 13.93           C  
ATOM   1505  CG  TYR A 184      -9.175  14.472  40.584  1.00 16.11           C  
ATOM   1506  CD1 TYR A 184      -9.686  15.760  40.750  1.00 14.08           C  
ATOM   1507  CD2 TYR A 184      -8.305  13.981  41.556  1.00 16.84           C  
ATOM   1508  CE1 TYR A 184      -9.330  16.541  41.851  1.00 17.39           C  
ATOM   1509  CE2 TYR A 184      -7.945  14.759  42.660  1.00 17.02           C  
ATOM   1510  CZ  TYR A 184      -8.468  16.033  42.798  1.00 15.23           C  
ATOM   1511  OH  TYR A 184      -8.124  16.823  43.881  1.00 20.79           O  
ATOM   1512  N   GLN A 185      -8.035  16.189  37.551  1.00 13.23           N  
ATOM   1513  CA  GLN A 185      -8.255  17.591  37.182  1.00 12.32           C  
ATOM   1514  C   GLN A 185      -8.465  17.748  35.688  1.00 15.90           C  
ATOM   1515  O   GLN A 185      -9.158  18.662  35.238  1.00 21.14           O  
ATOM   1516  CB  GLN A 185      -7.081  18.464  37.634  1.00 16.30           C  
ATOM   1517  CG  GLN A 185      -6.884  18.500  39.145  1.00 18.94           C  
ATOM   1518  CD  GLN A 185      -5.766  17.586  39.614  1.00 19.65           C  
ATOM   1519  NE2 GLN A 185      -6.132  16.494  40.266  1.00 14.78           N  
ATOM   1520  OE1 GLN A 185      -4.586  17.857  39.384  1.00 17.74           O  
ATOM   1521  N   GLU A 186      -7.846  16.861  34.921  1.00 17.91           N  
ATOM   1522  CA  GLU A 186      -8.026  16.860  33.475  1.00 17.75           C  
ATOM   1523  C   GLU A 186      -9.016  15.766  33.106  1.00 19.53           C  
ATOM   1524  O   GLU A 186      -9.267  14.850  33.896  1.00 17.29           O  
ATOM   1525  CB  GLU A 186      -6.685  16.666  32.760  1.00 17.58           C  
ATOM   1526  CG  GLU A 186      -5.694  17.816  33.001  1.00 26.64           C  
ATOM   1527  CD  GLU A 186      -4.351  17.611  32.313  1.00 32.99           C  
ATOM   1528  OE1 GLU A 186      -3.400  17.138  32.974  1.00 26.63           O  
ATOM   1529  OE2 GLU A 186      -4.245  17.933  31.109  1.00 42.26           O1-
ATOM   1530  N   ASP A 187      -9.591  15.863  31.912  1.00 16.81           N  
ATOM   1531  CA  ASP A 187     -10.608  14.915  31.481  1.00 18.57           C  
ATOM   1532  C   ASP A 187     -10.044  13.560  31.050  1.00 17.63           C  
ATOM   1533  O   ASP A 187     -10.729  12.543  31.159  1.00 18.09           O  
ATOM   1534  CB  ASP A 187     -11.421  15.502  30.325  1.00 21.02           C  
ATOM   1535  CG  ASP A 187     -12.185  16.745  30.723  1.00 29.97           C  
ATOM   1536  OD1 ASP A 187     -12.281  17.022  31.936  1.00 24.76           O  
ATOM   1537  OD2 ASP A 187     -12.703  17.437  29.821  1.00 30.02           O1-
ATOM   1538  N   PHE A 188      -8.808  13.545  30.556  1.00 16.66           N  
ATOM   1539  CA  PHE A 188      -8.266  12.354  29.899  1.00 17.83           C  
ATOM   1540  C   PHE A 188      -8.291  11.078  30.729  1.00 15.90           C  
ATOM   1541  O   PHE A 188      -8.810  10.059  30.292  1.00 16.32           O  
ATOM   1542  CB  PHE A 188      -6.833  12.591  29.411  1.00 19.99           C  
ATOM   1543  CG  PHE A 188      -6.240  11.411  28.685  1.00 22.19           C  
ATOM   1544  CD1 PHE A 188      -6.368  11.294  27.309  1.00 21.64           C  
ATOM   1545  CD2 PHE A 188      -5.564  10.413  29.379  1.00 21.15           C  
ATOM   1546  CE1 PHE A 188      -5.826  10.210  26.635  1.00 24.28           C  
ATOM   1547  CE2 PHE A 188      -5.027   9.322  28.708  1.00 22.52           C  
ATOM   1548  CZ  PHE A 188      -5.157   9.228  27.333  1.00 24.23           C  
ATOM   1549  N   ALA A 189      -7.692  11.112  31.910  1.00 15.82           N  
ATOM   1550  CA  ALA A 189      -7.558   9.878  32.668  1.00 13.50           C  
ATOM   1551  C   ALA A 189      -8.917   9.357  33.169  1.00 16.50           C  
ATOM   1552  O   ALA A 189      -9.248   8.194  32.968  1.00 16.30           O  
ATOM   1553  CB  ALA A 189      -6.535  10.024  33.811  1.00 13.20           C  
ATOM   1554  N   PRO A 190      -9.734  10.220  33.794  1.00 14.81           N  
ATOM   1555  CA  PRO A 190     -11.062   9.724  34.188  1.00 17.10           C  
ATOM   1556  C   PRO A 190     -11.892   9.136  33.036  1.00 15.21           C  
ATOM   1557  O   PRO A 190     -12.616   8.155  33.229  1.00 14.05           O  
ATOM   1558  CB  PRO A 190     -11.740  10.974  34.756  1.00 14.59           C  
ATOM   1559  CG  PRO A 190     -10.597  11.771  35.314  1.00 13.50           C  
ATOM   1560  CD  PRO A 190      -9.467  11.569  34.331  1.00 14.17           C  
ATOM   1561  N   PHE A 191     -11.805   9.716  31.847  1.00 13.59           N  
ATOM   1562  CA  PHE A 191     -12.531   9.168  30.706  1.00 14.35           C  
ATOM   1563  C   PHE A 191     -11.943   7.825  30.244  1.00 18.08           C  
ATOM   1564  O   PHE A 191     -12.676   6.854  30.039  1.00 17.89           O  
ATOM   1565  CB  PHE A 191     -12.550  10.157  29.538  1.00 17.50           C  
ATOM   1566  CG  PHE A 191     -13.436   9.734  28.403  1.00 13.95           C  
ATOM   1567  CD1 PHE A 191     -14.808   9.646  28.574  1.00 17.81           C  
ATOM   1568  CD2 PHE A 191     -12.897   9.431  27.160  1.00 18.16           C  
ATOM   1569  CE1 PHE A 191     -15.633   9.254  27.530  1.00 18.58           C  
ATOM   1570  CE2 PHE A 191     -13.714   9.046  26.106  1.00 17.56           C  
ATOM   1571  CZ  PHE A 191     -15.087   8.960  26.288  1.00 20.75           C  
ATOM   1572  N   THR A 192     -10.624   7.766  30.082  1.00 15.35           N  
ATOM   1573  CA  THR A 192      -9.995   6.553  29.562  1.00 15.02           C  
ATOM   1574  C   THR A 192      -9.844   5.424  30.583  1.00 14.21           C  
ATOM   1575  O   THR A 192      -9.951   4.250  30.230  1.00 16.20           O  
ATOM   1576  CB  THR A 192      -8.634   6.859  28.883  1.00 14.87           C  
ATOM   1577  CG2 THR A 192      -8.831   7.792  27.722  1.00 15.23           C  
ATOM   1578  OG1 THR A 192      -7.750   7.467  29.837  1.00 16.64           O  
ATOM   1579  N   ASN A 193      -9.572   5.752  31.844  1.00 14.00           N  
ATOM   1580  CA  ASN A 193      -9.526   4.709  32.855  1.00 15.34           C  
ATOM   1581  C   ASN A 193     -10.924   4.179  33.140  1.00 18.90           C  
ATOM   1582  O   ASN A 193     -11.098   2.989  33.411  1.00 15.37           O  
ATOM   1583  CB  ASN A 193      -8.942   5.217  34.187  1.00 17.05           C  
ATOM   1584  CG  ASN A 193      -7.426   5.349  34.170  1.00 15.85           C  
ATOM   1585  ND2 ASN A 193      -6.735   4.340  33.652  1.00 15.73           N  
ATOM   1586  OD1 ASN A 193      -6.888   6.354  34.630  1.00 18.12           O  
ATOM   1587  N   SER A 194     -11.919   5.060  33.100  1.00 14.61           N  
ATOM   1588  CA  SER A 194     -13.161   4.771  33.824  1.00 13.13           C  
ATOM   1589  C   SER A 194     -14.475   5.104  33.119  1.00 15.05           C  
ATOM   1590  O   SER A 194     -15.549   4.849  33.659  1.00 15.01           O  
ATOM   1591  CB  SER A 194     -13.111   5.471  35.186  1.00 17.25           C  
ATOM   1592  OG  SER A 194     -11.960   5.047  35.904  1.00 17.86           O  
ATOM   1593  N   GLY A 195     -14.405   5.675  31.923  1.00 13.48           N  
ATOM   1594  CA  GLY A 195     -15.612   6.083  31.229  1.00 15.48           C  
ATOM   1595  C   GLY A 195     -16.369   7.172  31.967  1.00 14.87           C  
ATOM   1596  O   GLY A 195     -17.598   7.222  31.912  1.00 16.70           O  
ATOM   1597  N   ILE A 196     -15.634   8.036  32.668  1.00 15.13           N  
ATOM   1598  CA  ILE A 196     -16.248   9.164  33.370  1.00 14.09           C  
ATOM   1599  C   ILE A 196     -16.361  10.370  32.450  1.00 16.19           C  
ATOM   1600  O   ILE A 196     -15.363  10.844  31.906  1.00 16.06           O  
ATOM   1601  CB  ILE A 196     -15.435   9.587  34.608  1.00 13.66           C  
ATOM   1602  CG1 ILE A 196     -15.370   8.450  35.634  1.00 12.74           C  
ATOM   1603  CG2 ILE A 196     -16.043  10.852  35.236  1.00 14.89           C  
ATOM   1604  CD1 ILE A 196     -14.305   8.663  36.689  1.00 15.52           C  
ATOM   1605  N   VAL A 197     -17.583  10.860  32.275  1.00 16.76           N  
ATOM   1606  CA  VAL A 197     -17.807  12.138  31.612  1.00 17.44           C  
ATOM   1607  C   VAL A 197     -18.371  13.083  32.658  1.00 18.18           C  
ATOM   1608  O   VAL A 197     -19.469  12.862  33.174  1.00 19.61           O  
ATOM   1609  CB  VAL A 197     -18.796  12.009  30.426  1.00 19.96           C  
ATOM   1610  CG1 VAL A 197     -19.156  13.384  29.872  1.00 22.76           C  
ATOM   1611  CG2 VAL A 197     -18.186  11.149  29.326  1.00 19.36           C  
ATOM   1612  N   TYR A 198     -17.606  14.118  32.987  1.00 18.50           N  
ATOM   1613  CA  TYR A 198     -18.005  15.069  34.019  1.00 16.03           C  
ATOM   1614  C   TYR A 198     -18.972  16.117  33.494  1.00 19.63           C  
ATOM   1615  O   TYR A 198     -19.011  16.408  32.301  1.00 21.55           O  
ATOM   1616  CB  TYR A 198     -16.782  15.775  34.596  1.00 16.25           C  
ATOM   1617  CG  TYR A 198     -15.864  14.907  35.438  1.00 15.95           C  
ATOM   1618  CD1 TYR A 198     -16.314  14.319  36.620  1.00 14.00           C  
ATOM   1619  CD2 TYR A 198     -14.537  14.711  35.068  1.00 16.65           C  
ATOM   1620  CE1 TYR A 198     -15.462  13.545  37.406  1.00 16.39           C  
ATOM   1621  CE2 TYR A 198     -13.678  13.946  35.846  1.00 13.36           C  
ATOM   1622  CZ  TYR A 198     -14.147  13.359  37.011  1.00 14.05           C  
ATOM   1623  OH  TYR A 198     -13.273  12.615  37.775  1.00 13.80           O  
ATOM   1624  N   LYS A 199     -19.747  16.684  34.412  1.00 17.29           N  
ATOM   1625  CA  LYS A 199     -20.625  17.804  34.105  1.00 19.53           C  
ATOM   1626  C   LYS A 199     -20.384  18.891  35.134  1.00 21.67           C  
ATOM   1627  O   LYS A 199     -19.787  18.641  36.181  1.00 21.49           O  
ATOM   1628  CB  LYS A 199     -22.087  17.366  34.137  1.00 27.28           C  
ATOM   1629  CG  LYS A 199     -22.508  16.750  35.459  1.00 31.31           C  
ATOM   1630  CD  LYS A 199     -23.959  16.290  35.422  1.00 37.36           C  
ATOM   1631  CE  LYS A 199     -24.362  15.631  36.734  1.00 38.58           C  
ATOM   1632  NZ  LYS A 199     -23.508  14.447  37.046  1.00 37.75           N1+
ATOM   1633  N   GLU A 200     -20.842  20.104  34.841  1.00 25.51           N  
ATOM   1634  CA  GLU A 200     -20.647  21.210  35.766  1.00 30.67           C  
ATOM   1635  C   GLU A 200     -21.225  20.870  37.139  1.00 27.35           C  
ATOM   1636  O   GLU A 200     -22.317  20.306  37.242  1.00 29.03           O  
ATOM   1637  CB  GLU A 200     -21.286  22.489  35.223  1.00 33.40           C  
ATOM   1638  CG  GLU A 200     -20.578  23.748  35.676  1.00 41.09           C  
ATOM   1639  CD  GLU A 200     -19.108  23.739  35.297  1.00 54.64           C  
ATOM   1640  OE1 GLU A 200     -18.269  24.141  36.134  1.00 57.83           O  
ATOM   1641  OE2 GLU A 200     -18.791  23.324  34.161  1.00 58.36           O1-
ATOM   1642  N   GLY A 201     -20.475  21.199  38.187  1.00 30.20           N  
ATOM   1643  CA  GLY A 201     -20.915  20.948  39.547  1.00 26.66           C  
ATOM   1644  C   GLY A 201     -20.402  19.651  40.153  1.00 27.49           C  
ATOM   1645  O   GLY A 201     -20.487  19.456  41.365  1.00 25.01           O  
ATOM   1646  N   ASP A 202     -19.873  18.760  39.317  1.00 22.90           N  
ATOM   1647  CA  ASP A 202     -19.377  17.466  39.798  1.00 19.79           C  
ATOM   1648  C   ASP A 202     -18.195  17.600  40.752  1.00 19.38           C  
ATOM   1649  O   ASP A 202     -17.305  18.417  40.542  1.00 16.85           O  
ATOM   1650  CB  ASP A 202     -18.924  16.593  38.621  1.00 18.47           C  
ATOM   1651  CG  ASP A 202     -20.067  15.914  37.908  1.00 19.86           C  
ATOM   1652  OD1 ASP A 202     -21.213  15.936  38.414  1.00 23.97           O  
ATOM   1653  OD2 ASP A 202     -19.809  15.333  36.832  1.00 22.07           O1-
ATOM   1654  N   ASP A 203     -18.174  16.768  41.789  1.00 18.30           N  
ATOM   1655  CA  ASP A 203     -16.986  16.611  42.611  1.00 18.42           C  
ATOM   1656  C   ASP A 203     -16.093  15.618  41.870  1.00 16.76           C  
ATOM   1657  O   ASP A 203     -16.235  14.399  42.021  1.00 16.09           O  
ATOM   1658  CB  ASP A 203     -17.367  16.088  43.998  1.00 19.25           C  
ATOM   1659  CG  ASP A 203     -16.181  16.007  44.955  1.00 20.87           C  
ATOM   1660  OD1 ASP A 203     -15.028  15.868  44.502  1.00 18.25           O  
ATOM   1661  OD2 ASP A 203     -16.406  16.075  46.186  1.00 26.68           O1-
ATOM   1662  N   ARG A 204     -15.187  16.140  41.049  1.00 13.82           N  
ATOM   1663  CA  ARG A 204     -14.403  15.290  40.151  1.00 12.90           C  
ATOM   1664  C   ARG A 204     -13.609  14.250  40.926  1.00 13.77           C  
ATOM   1665  O   ARG A 204     -13.522  13.088  40.515  1.00 13.89           O  
ATOM   1666  CB  ARG A 204     -13.465  16.140  39.273  1.00 13.86           C  
ATOM   1667  CG  ARG A 204     -14.209  17.082  38.322  1.00 16.02           C  
ATOM   1668  CD  ARG A 204     -13.250  18.047  37.619  1.00 16.32           C  
ATOM   1669  NE  ARG A 204     -12.397  17.337  36.672  1.00 16.38           N  
ATOM   1670  CZ  ARG A 204     -12.611  17.276  35.360  1.00 15.49           C  
ATOM   1671  NH1 ARG A 204     -13.644  17.896  34.812  1.00 16.35           N1+
ATOM   1672  NH2 ARG A 204     -11.769  16.591  34.593  1.00 16.63           N  
ATOM   1673  N   GLU A 205     -13.046  14.665  42.058  1.00 13.63           N  
ATOM   1674  CA  GLU A 205     -12.211  13.782  42.862  1.00 10.54           C  
ATOM   1675  C   GLU A 205     -13.021  12.648  43.497  1.00 10.86           C  
ATOM   1676  O   GLU A 205     -12.608  11.487  43.466  1.00 11.51           O  
ATOM   1677  CB  GLU A 205     -11.503  14.595  43.945  1.00 14.42           C  
ATOM   1678  CG  GLU A 205     -10.645  13.767  44.860  1.00 13.55           C  
ATOM   1679  CD  GLU A 205      -9.941  14.611  45.904  1.00 12.88           C  
ATOM   1680  OE1 GLU A 205      -8.750  14.362  46.161  1.00 15.47           O  
ATOM   1681  OE2 GLU A 205     -10.601  15.507  46.478  1.00 17.76           O1-
ATOM   1682  N   ALA A 206     -14.166  12.985  44.076  1.00 11.44           N  
ATOM   1683  CA  ALA A 206     -15.008  11.972  44.710  1.00 10.80           C  
ATOM   1684  C   ALA A 206     -15.474  10.928  43.701  1.00 13.72           C  
ATOM   1685  O   ALA A 206     -15.497   9.726  43.998  1.00 13.77           O  
ATOM   1686  CB  ALA A 206     -16.213  12.629  45.378  1.00 14.58           C  
ATOM   1687  N   ILE A 207     -15.879  11.387  42.520  1.00 12.24           N  
ATOM   1688  CA  ILE A 207     -16.326  10.478  41.475  1.00 12.33           C  
ATOM   1689  C   ILE A 207     -15.196   9.547  41.034  1.00 12.21           C  
ATOM   1690  O   ILE A 207     -15.404   8.340  40.865  1.00 11.97           O  
ATOM   1691  CB  ILE A 207     -16.897  11.255  40.276  1.00 12.82           C  
ATOM   1692  CG1 ILE A 207     -18.181  11.968  40.703  1.00 14.83           C  
ATOM   1693  CG2 ILE A 207     -17.166  10.330  39.111  1.00 14.49           C  
ATOM   1694  CD1 ILE A 207     -18.586  13.091  39.776  1.00 14.05           C  
ATOM   1695  N   MET A 208     -13.998  10.098  40.875  1.00 11.69           N  
ATOM   1696  CA  MET A 208     -12.846   9.278  40.525  1.00 10.40           C  
ATOM   1697  C   MET A 208     -12.613   8.176  41.556  1.00 10.39           C  
ATOM   1698  O   MET A 208     -12.434   7.018  41.184  1.00 10.45           O  
ATOM   1699  CB  MET A 208     -11.580  10.142  40.340  1.00  9.84           C  
ATOM   1700  CG  MET A 208     -10.326   9.342  39.985  1.00 11.64           C  
ATOM   1701  SD  MET A 208      -9.488   8.549  41.378  1.00 11.94           S  
ATOM   1702  CE  MET A 208      -8.878   9.990  42.279  1.00 13.56           C  
ATOM   1703  N   TYR A 209     -12.630   8.517  42.841  1.00  9.26           N  
ATOM   1704  CA  TYR A 209     -12.318   7.513  43.854  1.00  8.89           C  
ATOM   1705  C   TYR A 209     -13.348   6.407  43.834  1.00 11.44           C  
ATOM   1706  O   TYR A 209     -13.019   5.251  44.074  1.00 10.66           O  
ATOM   1707  CB  TYR A 209     -12.228   8.146  45.248  1.00 11.38           C  
ATOM   1708  CG  TYR A 209     -10.861   8.714  45.563  1.00  9.33           C  
ATOM   1709  CD1 TYR A 209      -9.741   7.883  45.646  1.00 10.90           C  
ATOM   1710  CD2 TYR A 209     -10.684  10.073  45.791  1.00 10.15           C  
ATOM   1711  CE1 TYR A 209      -8.470   8.393  45.927  1.00 10.62           C  
ATOM   1712  CE2 TYR A 209      -9.414  10.590  46.080  1.00 10.42           C  
ATOM   1713  CZ  TYR A 209      -8.316   9.744  46.141  1.00 10.94           C  
ATOM   1714  OH  TYR A 209      -7.064  10.244  46.425  1.00 13.02           O  
ATOM   1715  N   GLN A 210     -14.594   6.759  43.549  1.00 10.50           N  
ATOM   1716  CA  GLN A 210     -15.626   5.746  43.461  1.00  9.10           C  
ATOM   1717  C   GLN A 210     -15.398   4.782  42.295  1.00 10.10           C  
ATOM   1718  O   GLN A 210     -15.526   3.565  42.463  1.00 11.78           O  
ATOM   1719  CB  GLN A 210     -17.011   6.379  43.364  1.00 10.34           C  
ATOM   1720  CG  GLN A 210     -18.117   5.337  43.293  1.00 10.31           C  
ATOM   1721  CD  GLN A 210     -18.295   4.609  44.616  1.00 10.03           C  
ATOM   1722  NE2 GLN A 210     -17.781   3.384  44.705  1.00 13.16           N  
ATOM   1723  OE1 GLN A 210     -18.872   5.156  45.549  1.00 13.04           O  
ATOM   1724  N   ALA A 211     -15.069   5.318  41.119  1.00 10.62           N  
ATOM   1725  CA  ALA A 211     -14.811   4.473  39.960  1.00  9.99           C  
ATOM   1726  C   ALA A 211     -13.571   3.617  40.176  1.00  8.76           C  
ATOM   1727  O   ALA A 211     -13.552   2.426  39.841  1.00 10.94           O  
ATOM   1728  CB  ALA A 211     -14.643   5.320  38.692  1.00 11.59           C  
ATOM   1729  N   ALA A 212     -12.531   4.225  40.734  1.00  9.65           N  
ATOM   1730  CA  ALA A 212     -11.317   3.482  41.052  1.00  8.11           C  
ATOM   1731  C   ALA A 212     -11.633   2.338  42.007  1.00  9.73           C  
ATOM   1732  O   ALA A 212     -11.093   1.234  41.866  1.00  9.60           O  
ATOM   1733  CB  ALA A 212     -10.261   4.404  41.646  1.00 10.52           C  
ATOM   1734  N   HIS A 213     -12.507   2.590  42.980  1.00  8.65           N  
ATOM   1735  CA  HIS A 213     -12.879   1.537  43.908  1.00  9.77           C  
ATOM   1736  C   HIS A 213     -13.568   0.372  43.196  1.00  9.02           C  
ATOM   1737  O   HIS A 213     -13.214  -0.781  43.405  1.00  8.89           O  
ATOM   1738  CB  HIS A 213     -13.792   2.075  45.018  1.00  9.58           C  
ATOM   1739  CG  HIS A 213     -14.255   1.001  45.951  1.00  9.67           C  
ATOM   1740  CD2 HIS A 213     -15.461   0.395  46.096  1.00  9.74           C  
ATOM   1741  ND1 HIS A 213     -13.398   0.369  46.822  1.00 11.32           N  
ATOM   1742  CE1 HIS A 213     -14.063  -0.562  47.489  1.00  9.62           C  
ATOM   1743  NE2 HIS A 213     -15.316  -0.565  47.067  1.00 11.22           N  
ATOM   1744  N   TYR A 214     -14.539   0.679  42.350  1.00  9.70           N  
ATOM   1745  CA  TYR A 214     -15.251  -0.384  41.635  1.00  8.70           C  
ATOM   1746  C   TYR A 214     -14.285  -1.151  40.733  1.00  9.01           C  
ATOM   1747  O   TYR A 214     -14.417  -2.365  40.579  1.00 11.35           O  
ATOM   1748  CB  TYR A 214     -16.400   0.198  40.816  1.00 10.29           C  
ATOM   1749  CG  TYR A 214     -17.587   0.726  41.600  1.00  9.65           C  
ATOM   1750  CD1 TYR A 214     -17.943   0.205  42.848  1.00 10.79           C  
ATOM   1751  CD2 TYR A 214     -18.388   1.729  41.061  1.00 11.55           C  
ATOM   1752  CE1 TYR A 214     -19.054   0.693  43.527  1.00 10.48           C  
ATOM   1753  CE2 TYR A 214     -19.477   2.213  41.727  1.00 12.93           C  
ATOM   1754  CZ  TYR A 214     -19.811   1.701  42.957  1.00 11.95           C  
ATOM   1755  OH  TYR A 214     -20.918   2.217  43.599  1.00 15.73           O  
ATOM   1756  N   GLU A 215     -13.314  -0.454  40.136  1.00  9.32           N  
ATOM   1757  CA  GLU A 215     -12.318  -1.142  39.296  1.00  8.90           C  
ATOM   1758  C   GLU A 215     -11.390  -2.046  40.109  1.00  8.92           C  
ATOM   1759  O   GLU A 215     -11.026  -3.143  39.671  1.00 10.23           O  
ATOM   1760  CB  GLU A 215     -11.495  -0.120  38.510  1.00  9.72           C  
ATOM   1761  CG  GLU A 215     -12.344   0.586  37.458  1.00 12.22           C  
ATOM   1762  CD  GLU A 215     -11.811   1.940  37.064  1.00 16.24           C  
ATOM   1763  OE1 GLU A 215     -10.639   2.243  37.364  1.00 13.73           O  
ATOM   1764  OE2 GLU A 215     -12.580   2.715  36.457  1.00 15.72           O1-
ATOM   1765  N   LEU A 216     -10.991  -1.588  41.292  1.00  8.94           N  
ATOM   1766  CA  LEU A 216     -10.172  -2.428  42.154  1.00  8.74           C  
ATOM   1767  C   LEU A 216     -10.958  -3.679  42.588  1.00  8.87           C  
ATOM   1768  O   LEU A 216     -10.405  -4.782  42.624  1.00  9.39           O  
ATOM   1769  CB  LEU A 216      -9.681  -1.647  43.359  1.00  8.88           C  
ATOM   1770  CG  LEU A 216      -8.614  -0.608  43.001  1.00  7.99           C  
ATOM   1771  CD1 LEU A 216      -8.484   0.412  44.122  1.00 10.28           C  
ATOM   1772  CD2 LEU A 216      -7.271  -1.250  42.678  1.00 10.76           C  
ATOM   1773  N   VAL A 217     -12.241  -3.518  42.896  1.00  9.52           N  
ATOM   1774  CA  VAL A 217     -13.073  -4.681  43.210  1.00 10.73           C  
ATOM   1775  C   VAL A 217     -13.205  -5.595  41.984  1.00  9.66           C  
ATOM   1776  O   VAL A 217     -13.041  -6.822  42.079  1.00 10.22           O  
ATOM   1777  CB  VAL A 217     -14.457  -4.250  43.734  1.00  8.94           C  
ATOM   1778  CG1 VAL A 217     -15.371  -5.462  43.882  1.00 10.16           C  
ATOM   1779  CG2 VAL A 217     -14.311  -3.524  45.072  1.00 10.58           C  
ATOM   1780  N   ALA A 218     -13.465  -5.000  40.827  1.00  9.75           N  
ATOM   1781  CA  ALA A 218     -13.566  -5.786  39.604  1.00 11.98           C  
ATOM   1782  C   ALA A 218     -12.268  -6.547  39.320  1.00 10.17           C  
ATOM   1783  O   ALA A 218     -12.290  -7.712  38.920  1.00 11.01           O  
ATOM   1784  CB  ALA A 218     -13.950  -4.896  38.426  1.00 10.24           C  
ATOM   1785  N   SER A 219     -11.134  -5.886  39.492  1.00  9.92           N  
ATOM   1786  CA  SER A 219      -9.854  -6.544  39.298  1.00  9.17           C  
ATOM   1787  C   SER A 219      -9.709  -7.760  40.210  1.00 10.68           C  
ATOM   1788  O   SER A 219      -9.282  -8.822  39.770  1.00 10.56           O  
ATOM   1789  CB  SER A 219      -8.710  -5.557  39.536  1.00  9.87           C  
ATOM   1790  OG  SER A 219      -7.464  -6.204  39.374  1.00  9.55           O  
ATOM   1791  N   ALA A 220     -10.062  -7.593  41.477  1.00  9.01           N  
ATOM   1792  CA  ALA A 220      -9.931  -8.669  42.449  1.00  9.77           C  
ATOM   1793  C   ALA A 220     -10.835  -9.849  42.084  1.00 10.76           C  
ATOM   1794  O   ALA A 220     -10.430 -11.024  42.173  1.00 10.27           O  
ATOM   1795  CB  ALA A 220     -10.275  -8.133  43.849  1.00 11.46           C  
ATOM   1796  N   ARG A 221     -12.047  -9.544  41.629  1.00  9.95           N  
ATOM   1797  CA  ARG A 221     -12.984 -10.594  41.246  1.00 11.35           C  
ATOM   1798  C   ARG A 221     -12.509 -11.282  39.978  1.00  9.83           C  
ATOM   1799  O   ARG A 221     -12.699 -12.493  39.815  1.00 11.49           O  
ATOM   1800  CB  ARG A 221     -14.404 -10.042  41.089  1.00 11.18           C  
ATOM   1801  CG  ARG A 221     -14.985  -9.626  42.428  1.00 11.52           C  
ATOM   1802  CD  ARG A 221     -16.350  -8.975  42.295  1.00 14.53           C  
ATOM   1803  NE  ARG A 221     -17.362  -9.929  41.872  1.00 15.23           N  
ATOM   1804  CZ  ARG A 221     -18.001 -10.751  42.698  1.00 15.74           C  
ATOM   1805  NH1 ARG A 221     -17.739 -10.735  44.003  1.00 19.03           N1+
ATOM   1806  NH2 ARG A 221     -18.910 -11.588  42.218  1.00 18.32           N  
ATOM   1807  N   ALA A 222     -11.855 -10.527  39.099  1.00 10.13           N  
ATOM   1808  CA  ALA A 222     -11.323 -11.112  37.872  1.00 10.71           C  
ATOM   1809  C   ALA A 222     -10.163 -12.049  38.187  1.00 12.51           C  
ATOM   1810  O   ALA A 222     -10.073 -13.140  37.615  1.00 12.64           O  
ATOM   1811  CB  ALA A 222     -10.892 -10.016  36.893  1.00 10.16           C  
ATOM   1812  N   VAL A 223      -9.282 -11.636  39.100  1.00 11.78           N  
ATOM   1813  CA  VAL A 223      -8.169 -12.494  39.514  1.00 10.04           C  
ATOM   1814  C   VAL A 223      -8.711 -13.821  40.035  1.00 11.17           C  
ATOM   1815  O   VAL A 223      -8.199 -14.902  39.701  1.00 12.28           O  
ATOM   1816  CB  VAL A 223      -7.281 -11.798  40.597  1.00  9.06           C  
ATOM   1817  CG1 VAL A 223      -6.288 -12.776  41.209  1.00 11.06           C  
ATOM   1818  CG2 VAL A 223      -6.529 -10.598  39.996  1.00 11.15           C  
ATOM   1819  N   LYS A 224      -9.767 -13.750  40.834  1.00 10.82           N  
ATOM   1820  CA  LYS A 224     -10.295 -14.967  41.450  1.00 10.85           C  
ATOM   1821  C   LYS A 224     -10.872 -15.934  40.418  1.00 12.69           C  
ATOM   1822  O   LYS A 224     -10.609 -17.134  40.477  1.00 13.23           O  
ATOM   1823  CB  LYS A 224     -11.334 -14.622  42.517  1.00  9.67           C  
ATOM   1824  CG  LYS A 224     -10.702 -14.075  43.809  1.00 11.53           C  
ATOM   1825  CD  LYS A 224     -11.687 -14.121  44.983  1.00 14.39           C  
ATOM   1826  CE  LYS A 224     -12.709 -12.986  44.890  1.00 19.06           C  
ATOM   1827  NZ  LYS A 224     -13.747 -13.093  45.965  1.00 16.20           N1+
ATOM   1828  N   ILE A 225     -11.654 -15.423  39.473  1.00 10.33           N  
ATOM   1829  CA  ILE A 225     -12.249 -16.300  38.472  1.00 11.46           C  
ATOM   1830  C   ILE A 225     -11.187 -16.829  37.507  1.00 10.82           C  
ATOM   1831  O   ILE A 225     -11.238 -17.993  37.111  1.00 11.66           O  
ATOM   1832  CB  ILE A 225     -13.456 -15.655  37.745  1.00 10.45           C  
ATOM   1833  CG1 ILE A 225     -14.196 -16.686  36.889  1.00 13.78           C  
ATOM   1834  CG2 ILE A 225     -13.015 -14.509  36.837  1.00 16.61           C  
ATOM   1835  CD1 ILE A 225     -14.705 -17.920  37.658  1.00 15.51           C  
ATOM   1836  N   GLY A 226     -10.196 -16.011  37.165  1.00 11.83           N  
ATOM   1837  CA  GLY A 226      -9.129 -16.480  36.299  1.00 11.23           C  
ATOM   1838  C   GLY A 226      -8.374 -17.637  36.914  1.00 10.12           C  
ATOM   1839  O   GLY A 226      -8.142 -18.655  36.253  1.00 11.33           O  
ATOM   1840  N   HIS A 227      -7.973 -17.486  38.168  1.00 11.35           N  
ATOM   1841  CA  HIS A 227      -7.260 -18.563  38.850  1.00 11.69           C  
ATOM   1842  C   HIS A 227      -8.130 -19.792  39.055  1.00 11.49           C  
ATOM   1843  O   HIS A 227      -7.617 -20.912  39.069  1.00 13.08           O  
ATOM   1844  CB  HIS A 227      -6.712 -18.090  40.193  1.00 12.62           C  
ATOM   1845  CG  HIS A 227      -5.493 -17.232  40.078  1.00 10.64           C  
ATOM   1846  CD2 HIS A 227      -4.496 -17.201  39.164  1.00 12.69           C  
ATOM   1847  ND1 HIS A 227      -5.186 -16.273  41.016  1.00 12.42           N  
ATOM   1848  CE1 HIS A 227      -4.053 -15.678  40.678  1.00 12.68           C  
ATOM   1849  NE2 HIS A 227      -3.616 -16.221  39.557  1.00 13.68           N  
ATOM   1850  N   ALA A 228      -9.436 -19.594  39.226  1.00 10.35           N  
ATOM   1851  CA  ALA A 228     -10.339 -20.740  39.357  1.00 10.72           C  
ATOM   1852  C   ALA A 228     -10.418 -21.539  38.057  1.00 11.21           C  
ATOM   1853  O   ALA A 228     -10.557 -22.768  38.072  1.00 12.15           O  
ATOM   1854  CB  ALA A 228     -11.730 -20.272  39.776  1.00 10.84           C  
ATOM   1855  N   ILE A 229     -10.347 -20.833  36.934  1.00 11.07           N  
ATOM   1856  CA  ILE A 229     -10.378 -21.464  35.620  1.00 12.37           C  
ATOM   1857  C   ILE A 229      -9.068 -22.209  35.345  1.00 11.27           C  
ATOM   1858  O   ILE A 229      -9.071 -23.340  34.846  1.00 13.54           O  
ATOM   1859  CB  ILE A 229     -10.684 -20.404  34.535  1.00 12.85           C  
ATOM   1860  CG1 ILE A 229     -12.166 -20.021  34.626  1.00 15.08           C  
ATOM   1861  CG2 ILE A 229     -10.315 -20.906  33.133  1.00 13.06           C  
ATOM   1862  CD1 ILE A 229     -12.535 -18.769  33.851  1.00 14.11           C  
ATOM   1863  N   ASN A 230      -7.954 -21.577  35.699  1.00 11.94           N  
ATOM   1864  CA  ASN A 230      -6.632 -22.171  35.527  1.00 11.29           C  
ATOM   1865  C   ASN A 230      -5.683 -21.540  36.541  1.00 14.74           C  
ATOM   1866  O   ASN A 230      -5.293 -20.390  36.397  1.00 13.48           O  
ATOM   1867  CB  ASN A 230      -6.158 -21.969  34.078  1.00 15.95           C  
ATOM   1868  CG  ASN A 230      -4.754 -22.495  33.833  1.00 17.29           C  
ATOM   1869  ND2 ASN A 230      -4.286 -22.365  32.595  1.00 17.54           N  
ATOM   1870  OD1 ASN A 230      -4.099 -23.013  34.736  1.00 16.37           O  
ATOM   1871  N   PRO A 231      -5.341 -22.281  37.607  1.00 13.43           N  
ATOM   1872  CA  PRO A 231      -4.519 -21.689  38.663  1.00 13.07           C  
ATOM   1873  C   PRO A 231      -3.117 -21.310  38.193  1.00 13.10           C  
ATOM   1874  O   PRO A 231      -2.423 -20.579  38.893  1.00 16.53           O  
ATOM   1875  CB  PRO A 231      -4.450 -22.796  39.725  1.00 16.77           C  
ATOM   1876  CG  PRO A 231      -4.678 -24.035  38.980  1.00 18.79           C  
ATOM   1877  CD  PRO A 231      -5.671 -23.685  37.892  1.00 16.26           C  
ATOM   1878  N   ASN A 232      -2.708 -21.792  37.028  1.00 13.41           N  
ATOM   1879  CA  ASN A 232      -1.379 -21.458  36.526  1.00 13.95           C  
ATOM   1880  C   ASN A 232      -1.295 -20.106  35.839  1.00 15.22           C  
ATOM   1881  O   ASN A 232      -0.199 -19.647  35.513  1.00 15.89           O  
ATOM   1882  CB  ASN A 232      -0.871 -22.545  35.578  1.00 16.84           C  
ATOM   1883  CG  ASN A 232      -0.826 -23.904  36.236  1.00 22.83           C  
ATOM   1884  ND2 ASN A 232      -1.620 -24.837  35.729  1.00 31.45           N  
ATOM   1885  OD1 ASN A 232      -0.088 -24.108  37.194  1.00 31.31           O  
ATOM   1886  N   LEU A 233      -2.435 -19.463  35.608  1.00 11.47           N  
ATOM   1887  CA  LEU A 233      -2.391 -18.153  34.968  1.00 12.20           C  
ATOM   1888  C   LEU A 233      -1.713 -17.144  35.876  1.00 11.43           C  
ATOM   1889  O   LEU A 233      -1.953 -17.109  37.080  1.00 14.45           O  
ATOM   1890  CB  LEU A 233      -3.796 -17.650  34.634  1.00 12.03           C  
ATOM   1891  CG  LEU A 233      -4.633 -18.514  33.685  1.00 13.68           C  
ATOM   1892  CD1 LEU A 233      -5.970 -17.837  33.399  1.00 16.07           C  
ATOM   1893  CD2 LEU A 233      -3.884 -18.799  32.385  1.00 17.39           C  
ATOM   1894  N   ASN A 234      -0.876 -16.312  35.275  1.00 11.07           N  
ATOM   1895  CA  ASN A 234      -0.222 -15.222  35.980  1.00 10.70           C  
ATOM   1896  C   ASN A 234      -1.035 -13.970  35.739  1.00 10.52           C  
ATOM   1897  O   ASN A 234      -1.104 -13.492  34.607  1.00 12.28           O  
ATOM   1898  CB  ASN A 234       1.197 -15.034  35.440  1.00 13.21           C  
ATOM   1899  CG  ASN A 234       2.040 -16.289  35.592  1.00 14.37           C  
ATOM   1900  ND2 ASN A 234       2.228 -17.025  34.493  1.00 14.60           N  
ATOM   1901  OD1 ASN A 234       2.495 -16.607  36.693  1.00 20.90           O  
ATOM   1902  N   ILE A 235      -1.653 -13.445  36.791  1.00 10.04           N  
ATOM   1903  CA  ILE A 235      -2.577 -12.329  36.631  1.00 10.56           C  
ATOM   1904  C   ILE A 235      -2.091 -11.147  37.447  1.00 10.92           C  
ATOM   1905  O   ILE A 235      -2.051 -11.209  38.677  1.00 12.62           O  
ATOM   1906  CB  ILE A 235      -4.018 -12.708  37.033  1.00 10.04           C  
ATOM   1907  CG1 ILE A 235      -4.437 -14.009  36.334  1.00 10.45           C  
ATOM   1908  CG2 ILE A 235      -4.983 -11.577  36.665  1.00 11.88           C  
ATOM   1909  CD1 ILE A 235      -5.807 -14.559  36.798  1.00 11.86           C  
ATOM   1910  N   GLY A 236      -1.718 -10.074  36.755  1.00 10.23           N  
ATOM   1911  CA  GLY A 236      -1.078  -8.946  37.414  1.00  8.24           C  
ATOM   1912  C   GLY A 236      -1.897  -7.679  37.379  1.00  7.76           C  
ATOM   1913  O   GLY A 236      -2.918  -7.583  36.690  1.00 10.29           O  
ATOM   1914  N   CYS A 237      -1.445  -6.690  38.136  1.00  8.88           N  
ATOM   1915  CA  CYS A 237      -1.978  -5.343  37.979  1.00  9.40           C  
ATOM   1916  C   CYS A 237      -1.139  -4.562  36.971  1.00  9.62           C  
ATOM   1917  O   CYS A 237      -0.126  -5.042  36.478  1.00  9.54           O  
ATOM   1918  CB  CYS A 237      -2.011  -4.604  39.315  1.00  9.83           C  
ATOM   1919  SG  CYS A 237      -0.390  -4.292  40.067  1.00 10.84           S  
ATOM   1920  N   MET A 238      -1.566  -3.343  36.671  1.00  9.57           N  
ATOM   1921  CA  MET A 238      -0.786  -2.486  35.790  1.00  8.68           C  
ATOM   1922  C   MET A 238      -0.884  -1.058  36.305  1.00  9.35           C  
ATOM   1923  O   MET A 238      -1.958  -0.467  36.302  1.00 10.99           O  
ATOM   1924  CB  MET A 238      -1.311  -2.577  34.349  1.00 10.32           C  
ATOM   1925  CG  MET A 238      -0.307  -2.148  33.271  1.00 10.97           C  
ATOM   1926  SD  MET A 238       0.264  -0.435  33.470  1.00 10.83           S  
ATOM   1927  CE  MET A 238       1.065  -0.155  31.884  1.00 10.78           C  
ATOM   1928  N   VAL A 239       0.234  -0.515  36.770  1.00 10.48           N  
ATOM   1929  CA  VAL A 239       0.259   0.874  37.206  1.00  8.86           C  
ATOM   1930  C   VAL A 239       1.260   1.670  36.388  1.00  9.10           C  
ATOM   1931  O   VAL A 239       2.285   1.144  35.928  1.00 10.20           O  
ATOM   1932  CB  VAL A 239       0.607   1.020  38.699  1.00 12.36           C  
ATOM   1933  CG1 VAL A 239      -0.531   0.466  39.558  1.00 16.05           C  
ATOM   1934  CG2 VAL A 239       1.931   0.340  39.007  1.00 13.86           C  
ATOM   1935  N   ALA A 240       0.943   2.943  36.188  1.00  8.61           N  
ATOM   1936  CA  ALA A 240       1.878   3.877  35.587  1.00  9.26           C  
ATOM   1937  C   ALA A 240       2.842   4.348  36.650  1.00 11.51           C  
ATOM   1938  O   ALA A 240       2.435   5.029  37.578  1.00 11.54           O  
ATOM   1939  CB  ALA A 240       1.118   5.061  35.026  1.00 10.84           C  
ATOM   1940  N   MET A 241       4.107   3.970  36.544  1.00  9.51           N  
ATOM   1941  CA  MET A 241       5.095   4.382  37.536  1.00  9.05           C  
ATOM   1942  C   MET A 241       5.873   5.607  37.075  1.00 10.35           C  
ATOM   1943  O   MET A 241       6.825   5.516  36.305  1.00 11.88           O  
ATOM   1944  CB  MET A 241       6.029   3.216  37.909  1.00 11.45           C  
ATOM   1945  CG  MET A 241       7.159   3.572  38.880  1.00 15.79           C  
ATOM   1946  SD  MET A 241       6.675   4.629  40.273  1.00 14.14           S  
ATOM   1947  CE  MET A 241       5.667   3.510  41.234  1.00 20.55           C  
ATOM   1948  N   CYS A 242       5.423   6.758  37.561  1.00 10.13           N  
ATOM   1949  CA  CYS A 242       6.151   7.999  37.443  1.00 10.27           C  
ATOM   1950  C   CYS A 242       6.647   8.343  38.835  1.00  9.53           C  
ATOM   1951  O   CYS A 242       5.885   8.863  39.651  1.00 11.93           O  
ATOM   1952  CB  CYS A 242       5.209   9.096  36.962  1.00 10.71           C  
ATOM   1953  SG  CYS A 242       4.394   8.771  35.382  1.00 15.48           S  
ATOM   1954  N   PRO A 243       7.911   8.039  39.140  1.00  8.92           N  
ATOM   1955  CA  PRO A 243       8.365   8.349  40.503  1.00  8.70           C  
ATOM   1956  C   PRO A 243       8.278   9.838  40.747  1.00  9.63           C  
ATOM   1957  O   PRO A 243       8.566  10.642  39.857  1.00 12.22           O  
ATOM   1958  CB  PRO A 243       9.836   7.909  40.509  1.00 13.26           C  
ATOM   1959  CG  PRO A 243      10.000   7.006  39.319  1.00 14.77           C  
ATOM   1960  CD  PRO A 243       8.931   7.356  38.331  1.00  9.89           C  
ATOM   1961  N   ILE A 244       7.879  10.205  41.956  1.00  9.11           N  
ATOM   1962  CA  ILE A 244       7.761  11.603  42.323  1.00  9.93           C  
ATOM   1963  C   ILE A 244       8.868  11.957  43.307  1.00  9.10           C  
ATOM   1964  O   ILE A 244       8.856  11.527  44.469  1.00 10.95           O  
ATOM   1965  CB  ILE A 244       6.391  11.895  42.940  1.00 10.02           C  
ATOM   1966  CG1 ILE A 244       5.287  11.461  41.977  1.00 13.42           C  
ATOM   1967  CG2 ILE A 244       6.265  13.380  43.266  1.00 11.98           C  
ATOM   1968  CD1 ILE A 244       3.872  11.592  42.566  1.00 15.98           C  
ATOM   1969  N   TYR A 245       9.827  12.739  42.831  1.00  8.48           N  
ATOM   1970  CA  TYR A 245      10.977  13.123  43.631  1.00  9.94           C  
ATOM   1971  C   TYR A 245      10.693  14.418  44.379  1.00  8.89           C  
ATOM   1972  O   TYR A 245      10.124  15.348  43.810  1.00  9.59           O  
ATOM   1973  CB  TYR A 245      12.163  13.425  42.718  1.00  9.61           C  
ATOM   1974  CG  TYR A 245      12.707  12.288  41.864  1.00  8.95           C  
ATOM   1975  CD1 TYR A 245      12.415  10.954  42.133  1.00  8.84           C  
ATOM   1976  CD2 TYR A 245      13.534  12.579  40.789  1.00  9.94           C  
ATOM   1977  CE1 TYR A 245      12.940   9.936  41.333  1.00 10.58           C  
ATOM   1978  CE2 TYR A 245      14.058  11.577  40.004  1.00 10.97           C  
ATOM   1979  CZ  TYR A 245      13.757  10.263  40.281  1.00 10.82           C  
ATOM   1980  OH  TYR A 245      14.306   9.273  39.483  1.00 10.96           O  
ATOM   1981  N   PRO A 246      11.137  14.522  45.638  1.00  9.05           N  
ATOM   1982  CA  PRO A 246      11.124  15.852  46.262  1.00  7.86           C  
ATOM   1983  C   PRO A 246      12.136  16.780  45.594  1.00  9.04           C  
ATOM   1984  O   PRO A 246      13.229  16.345  45.244  1.00 10.34           O  
ATOM   1985  CB  PRO A 246      11.554  15.565  47.699  1.00  9.89           C  
ATOM   1986  CG  PRO A 246      12.450  14.352  47.569  1.00 10.34           C  
ATOM   1987  CD  PRO A 246      11.794  13.515  46.486  1.00  9.86           C  
ATOM   1988  N   ALA A 247      11.792  18.055  45.438  1.00  9.17           N  
ATOM   1989  CA  ALA A 247      12.684  18.981  44.750  1.00 10.17           C  
ATOM   1990  C   ALA A 247      13.995  19.147  45.514  1.00 10.37           C  
ATOM   1991  O   ALA A 247      15.066  19.256  44.908  1.00 11.79           O  
ATOM   1992  CB  ALA A 247      12.002  20.341  44.571  1.00 10.58           C  
ATOM   1993  N   THR A 248      13.893  19.164  46.843  1.00 10.42           N  
ATOM   1994  CA  THR A 248      15.026  19.416  47.744  1.00 10.54           C  
ATOM   1995  C   THR A 248      14.808  18.647  49.036  1.00 12.04           C  
ATOM   1996  O   THR A 248      13.740  18.081  49.259  1.00 11.10           O  
ATOM   1997  CB  THR A 248      15.150  20.908  48.158  1.00 11.85           C  
ATOM   1998  CG2 THR A 248      15.105  21.827  46.945  1.00 13.07           C  
ATOM   1999  OG1 THR A 248      14.090  21.263  49.065  1.00 12.31           O  
ATOM   2000  N   CYS A 249      15.816  18.670  49.902  1.00 11.31           N  
ATOM   2001  CA  CYS A 249      15.727  18.065  51.225  1.00 11.28           C  
ATOM   2002  C   CYS A 249      14.969  18.910  52.256  1.00 11.15           C  
ATOM   2003  O   CYS A 249      14.977  18.587  53.443  1.00 12.58           O  
ATOM   2004  CB  CYS A 249      17.127  17.743  51.747  1.00 11.56           C  
ATOM   2005  SG  CYS A 249      18.208  19.176  51.883  1.00 12.99           S  
ATOM   2006  N   ASN A 250      14.329  19.995  51.826  1.00 10.03           N  
ATOM   2007  CA  ASN A 250      13.392  20.692  52.703  1.00  9.74           C  
ATOM   2008  C   ASN A 250      12.369  19.679  53.200  1.00 10.03           C  
ATOM   2009  O   ASN A 250      11.727  19.015  52.390  1.00 10.25           O  
ATOM   2010  CB  ASN A 250      12.687  21.803  51.912  1.00 11.74           C  
ATOM   2011  CG  ASN A 250      11.835  22.719  52.785  1.00 13.38           C  
ATOM   2012  ND2 ASN A 250      11.813  24.001  52.421  1.00 21.71           N  
ATOM   2013  OD1 ASN A 250      11.200  22.297  53.759  1.00 13.59           O  
ATOM   2014  N   PRO A 251      12.201  19.544  54.531  1.00  9.43           N  
ATOM   2015  CA  PRO A 251      11.263  18.512  55.002  1.00  9.97           C  
ATOM   2016  C   PRO A 251       9.852  18.655  54.416  1.00 11.27           C  
ATOM   2017  O   PRO A 251       9.135  17.658  54.275  1.00 10.43           O  
ATOM   2018  CB  PRO A 251      11.261  18.713  56.525  1.00  9.98           C  
ATOM   2019  CG  PRO A 251      12.627  19.252  56.819  1.00 12.26           C  
ATOM   2020  CD  PRO A 251      12.951  20.168  55.638  1.00 10.23           C  
ATOM   2021  N   LYS A 252       9.465  19.875  54.050  1.00 10.49           N  
ATOM   2022  CA  LYS A 252       8.162  20.081  53.435  1.00  9.96           C  
ATOM   2023  C   LYS A 252       8.071  19.461  52.038  1.00  9.51           C  
ATOM   2024  O   LYS A 252       7.027  18.909  51.661  1.00 10.14           O  
ATOM   2025  CB  LYS A 252       7.833  21.569  53.369  1.00 11.40           C  
ATOM   2026  CG  LYS A 252       7.678  22.194  54.738  1.00 12.44           C  
ATOM   2027  CD  LYS A 252       7.289  23.654  54.621  1.00 16.07           C  
ATOM   2028  CE  LYS A 252       6.999  24.233  55.999  1.00 27.23           C  
ATOM   2029  NZ  LYS A 252       6.391  25.590  55.925  1.00 41.16           N1+
ATOM   2030  N   ASP A 253       9.156  19.552  51.271  1.00 10.30           N  
ATOM   2031  CA  ASP A 253       9.198  18.900  49.961  1.00 10.53           C  
ATOM   2032  C   ASP A 253       9.200  17.384  50.128  1.00  9.74           C  
ATOM   2033  O   ASP A 253       8.568  16.673  49.358  1.00  9.67           O  
ATOM   2034  CB  ASP A 253      10.440  19.299  49.136  1.00 10.63           C  
ATOM   2035  CG  ASP A 253      10.439  20.750  48.722  1.00 12.54           C  
ATOM   2036  OD1 ASP A 253       9.411  21.448  48.897  1.00 13.64           O  
ATOM   2037  OD2 ASP A 253      11.487  21.197  48.205  1.00 12.44           O1-
ATOM   2038  N   ILE A 254       9.944  16.901  51.114  1.00  9.13           N  
ATOM   2039  CA  ILE A 254      10.009  15.476  51.401  1.00 10.16           C  
ATOM   2040  C   ILE A 254       8.617  14.938  51.720  1.00  9.42           C  
ATOM   2041  O   ILE A 254       8.184  13.913  51.170  1.00  9.48           O  
ATOM   2042  CB  ILE A 254      10.953  15.184  52.597  1.00 10.17           C  
ATOM   2043  CG1 ILE A 254      12.406  15.567  52.263  1.00 12.78           C  
ATOM   2044  CG2 ILE A 254      10.851  13.725  53.014  1.00 12.14           C  
ATOM   2045  CD1 ILE A 254      13.070  14.725  51.150  1.00 10.00           C  
ATOM   2046  N   LEU A 255       7.890  15.650  52.580  1.00  9.02           N  
ATOM   2047  CA  LEU A 255       6.546  15.194  52.922  1.00  8.69           C  
ATOM   2048  C   LEU A 255       5.591  15.277  51.720  1.00  8.90           C  
ATOM   2049  O   LEU A 255       4.763  14.395  51.530  1.00 10.15           O  
ATOM   2050  CB  LEU A 255       5.973  15.930  54.141  1.00  9.46           C  
ATOM   2051  CG  LEU A 255       4.732  15.228  54.687  1.00 11.84           C  
ATOM   2052  CD1 LEU A 255       5.081  13.883  55.339  1.00 16.89           C  
ATOM   2053  CD2 LEU A 255       4.034  16.135  55.678  1.00 15.14           C  
ATOM   2054  N   MET A 256       5.709  16.324  50.909  1.00  8.98           N  
ATOM   2055  CA  MET A 256       4.871  16.404  49.716  1.00  8.09           C  
ATOM   2056  C   MET A 256       5.091  15.202  48.802  1.00  9.47           C  
ATOM   2057  O   MET A 256       4.132  14.649  48.250  1.00  9.19           O  
ATOM   2058  CB  MET A 256       5.123  17.694  48.924  1.00  8.28           C  
ATOM   2059  CG  MET A 256       4.430  18.930  49.492  1.00 10.45           C  
ATOM   2060  SD  MET A 256       2.618  18.849  49.430  1.00 11.23           S  
ATOM   2061  CE  MET A 256       2.340  19.063  47.661  1.00 12.33           C  
ATOM   2062  N   ALA A 257       6.348  14.803  48.626  1.00  9.44           N  
ATOM   2063  CA  ALA A 257       6.640  13.673  47.751  1.00  8.03           C  
ATOM   2064  C   ALA A 257       6.096  12.374  48.326  1.00  8.46           C  
ATOM   2065  O   ALA A 257       5.510  11.552  47.611  1.00  8.64           O  
ATOM   2066  CB  ALA A 257       8.155  13.565  47.467  1.00  8.77           C  
ATOM   2067  N   GLN A 258       6.270  12.188  49.629  1.00  8.69           N  
ATOM   2068  CA  GLN A 258       5.760  10.978  50.263  1.00  8.71           C  
ATOM   2069  C   GLN A 258       4.247  10.890  50.123  1.00  8.63           C  
ATOM   2070  O   GLN A 258       3.689   9.839  49.772  1.00  9.14           O  
ATOM   2071  CB  GLN A 258       6.158  10.948  51.735  1.00  9.79           C  
ATOM   2072  CG  GLN A 258       5.632   9.736  52.491  1.00 10.57           C  
ATOM   2073  CD  GLN A 258       6.101   9.720  53.932  1.00 10.79           C  
ATOM   2074  NE2 GLN A 258       6.817   8.663  54.308  1.00 12.33           N  
ATOM   2075  OE1 GLN A 258       5.843  10.651  54.688  1.00 13.17           O  
ATOM   2076  N   LYS A 259       3.567  11.994  50.391  1.00  8.87           N  
ATOM   2077  CA  LYS A 259       2.125  12.001  50.300  1.00  7.56           C  
ATOM   2078  C   LYS A 259       1.622  11.891  48.866  1.00  9.45           C  
ATOM   2079  O   LYS A 259       0.578  11.291  48.626  1.00 10.12           O  
ATOM   2080  CB  LYS A 259       1.546  13.242  50.989  1.00 13.46           C  
ATOM   2081  CG  LYS A 259       1.717  13.176  52.508  1.00 22.52           C  
ATOM   2082  CD  LYS A 259       0.800  14.137  53.242  1.00 35.09           C  
ATOM   2083  CE  LYS A 259      -0.641  13.656  53.230  1.00 33.31           C  
ATOM   2084  NZ  LYS A 259      -0.923  12.631  54.271  1.00 30.57           N1+
ATOM   2085  N   ALA A 260       2.367  12.444  47.911  1.00  9.48           N  
ATOM   2086  CA  ALA A 260       1.994  12.298  46.508  1.00  8.64           C  
ATOM   2087  C   ALA A 260       2.168  10.849  46.045  1.00 10.57           C  
ATOM   2088  O   ALA A 260       1.318  10.316  45.327  1.00 10.49           O  
ATOM   2089  CB  ALA A 260       2.815  13.251  45.645  1.00  9.79           C  
ATOM   2090  N   MET A 261       3.262  10.206  46.441  1.00  8.66           N  
ATOM   2091  CA  MET A 261       3.422   8.782  46.140  1.00  7.71           C  
ATOM   2092  C   MET A 261       2.292   7.950  46.748  1.00  9.10           C  
ATOM   2093  O   MET A 261       1.788   7.013  46.111  1.00 10.14           O  
ATOM   2094  CB  MET A 261       4.771   8.252  46.639  1.00 10.94           C  
ATOM   2095  CG  MET A 261       5.974   8.818  45.883  1.00 11.80           C  
ATOM   2096  SD  MET A 261       6.145   8.206  44.185  1.00 13.34           S  
ATOM   2097  CE  MET A 261       6.672   6.504  44.468  1.00 13.91           C  
ATOM   2098  N   GLN A 262       1.876   8.290  47.964  1.00  8.55           N  
ATOM   2099  CA  GLN A 262       0.755   7.584  48.576  1.00  7.98           C  
ATOM   2100  C   GLN A 262      -0.527   7.715  47.747  1.00 10.09           C  
ATOM   2101  O   GLN A 262      -1.248   6.735  47.536  1.00 10.49           O  
ATOM   2102  CB  GLN A 262       0.500   8.095  49.992  1.00  9.45           C  
ATOM   2103  CG  GLN A 262       1.533   7.662  51.005  1.00  9.41           C  
ATOM   2104  CD  GLN A 262       1.299   8.308  52.346  1.00 11.20           C  
ATOM   2105  NE2 GLN A 262       1.991   7.811  53.364  1.00 12.52           N  
ATOM   2106  OE1 GLN A 262       0.497   9.242  52.474  1.00 11.66           O  
ATOM   2107  N   LYS A 263      -0.815   8.924  47.269  1.00  9.03           N  
ATOM   2108  CA  LYS A 263      -2.039   9.144  46.500  1.00 10.04           C  
ATOM   2109  C   LYS A 263      -1.995   8.530  45.107  1.00  9.19           C  
ATOM   2110  O   LYS A 263      -3.017   8.066  44.590  1.00 11.53           O  
ATOM   2111  CB  LYS A 263      -2.373  10.638  46.431  1.00  8.59           C  
ATOM   2112  CG  LYS A 263      -2.814  11.249  47.777  1.00 11.81           C  
ATOM   2113  CD  LYS A 263      -3.951  10.470  48.416  1.00 13.74           C  
ATOM   2114  CE  LYS A 263      -4.541  11.210  49.609  1.00 18.95           C  
ATOM   2115  NZ  LYS A 263      -3.462  11.850  50.418  1.00 25.13           N1+
ATOM   2116  N   ARG A 264      -0.813   8.501  44.510  1.00 10.22           N  
ATOM   2117  CA  ARG A 264      -0.711   7.986  43.157  1.00  9.65           C  
ATOM   2118  C   ARG A 264      -0.551   6.474  43.128  1.00 11.71           C  
ATOM   2119  O   ARG A 264      -0.823   5.852  42.106  1.00 11.86           O  
ATOM   2120  CB  ARG A 264       0.432   8.679  42.394  1.00 13.38           C  
ATOM   2121  CG  ARG A 264       0.237   8.722  40.868  1.00 16.21           C  
ATOM   2122  CD  ARG A 264       1.321   9.560  40.177  1.00 17.35           C  
ATOM   2123  NE  ARG A 264       0.943   9.918  38.806  1.00 17.25           N  
ATOM   2124  CZ  ARG A 264       1.169   9.166  37.734  1.00 21.62           C  
ATOM   2125  NH1 ARG A 264       1.771   7.992  37.851  1.00 15.62           N1+
ATOM   2126  NH2 ARG A 264       0.789   9.594  36.535  1.00 25.49           N  
ATOM   2127  N   TYR A 265      -0.135   5.877  44.241  1.00  9.71           N  
ATOM   2128  CA  TYR A 265       0.151   4.437  44.250  1.00 10.92           C  
ATOM   2129  C   TYR A 265      -0.656   3.608  45.243  1.00  8.29           C  
ATOM   2130  O   TYR A 265      -0.400   2.423  45.398  1.00 10.27           O  
ATOM   2131  CB  TYR A 265       1.681   4.155  44.307  1.00  9.69           C  
ATOM   2132  CG  TYR A 265       2.334   4.859  43.152  1.00  9.62           C  
ATOM   2133  CD1 TYR A 265       3.047   6.026  43.337  1.00 11.67           C  
ATOM   2134  CD2 TYR A 265       2.130   4.418  41.844  1.00 12.26           C  
ATOM   2135  CE1 TYR A 265       3.575   6.728  42.261  1.00 12.39           C  
ATOM   2136  CE2 TYR A 265       2.646   5.115  40.768  1.00 13.51           C  
ATOM   2137  CZ  TYR A 265       3.369   6.265  40.986  1.00 12.10           C  
ATOM   2138  OH  TYR A 265       3.882   6.973  39.915  1.00 14.77           O  
ATOM   2139  N   TYR A 266      -1.663   4.199  45.883  1.00  9.29           N  
ATOM   2140  CA  TYR A 266      -2.502   3.394  46.784  1.00  7.88           C  
ATOM   2141  C   TYR A 266      -3.159   2.261  46.012  1.00  8.30           C  
ATOM   2142  O   TYR A 266      -3.472   1.219  46.580  1.00  9.73           O  
ATOM   2143  CB  TYR A 266      -3.571   4.243  47.503  1.00  9.42           C  
ATOM   2144  CG  TYR A 266      -4.821   4.491  46.691  1.00  9.07           C  
ATOM   2145  CD1 TYR A 266      -4.929   5.596  45.864  1.00  7.16           C  
ATOM   2146  CD2 TYR A 266      -5.894   3.615  46.761  1.00  8.57           C  
ATOM   2147  CE1 TYR A 266      -6.069   5.824  45.106  1.00  7.96           C  
ATOM   2148  CE2 TYR A 266      -7.041   3.827  46.012  1.00  8.42           C  
ATOM   2149  CZ  TYR A 266      -7.124   4.938  45.186  1.00  8.72           C  
ATOM   2150  OH  TYR A 266      -8.258   5.149  44.441  1.00 11.44           O  
ATOM   2151  N   PHE A 267      -3.357   2.472  44.712  1.00  8.62           N  
ATOM   2152  CA  PHE A 267      -3.925   1.450  43.840  1.00  9.76           C  
ATOM   2153  C   PHE A 267      -3.092   0.182  43.944  1.00 10.18           C  
ATOM   2154  O   PHE A 267      -3.640  -0.929  44.010  1.00  9.75           O  
ATOM   2155  CB  PHE A 267      -3.928   1.929  42.385  1.00  9.52           C  
ATOM   2156  CG  PHE A 267      -4.628   3.251  42.159  1.00  8.82           C  
ATOM   2157  CD1 PHE A 267      -5.946   3.297  41.713  1.00 12.91           C  
ATOM   2158  CD2 PHE A 267      -3.949   4.451  42.354  1.00  9.20           C  
ATOM   2159  CE1 PHE A 267      -6.569   4.527  41.490  1.00 12.89           C  
ATOM   2160  CE2 PHE A 267      -4.570   5.669  42.130  1.00 10.91           C  
ATOM   2161  CZ  PHE A 267      -5.879   5.700  41.696  1.00 12.62           C  
ATOM   2162  N   ALA A 268      -1.770   0.341  43.954  1.00  9.36           N  
ATOM   2163  CA  ALA A 268      -0.873  -0.808  44.068  1.00  8.58           C  
ATOM   2164  C   ALA A 268      -0.998  -1.474  45.437  1.00  9.97           C  
ATOM   2165  O   ALA A 268      -0.974  -2.698  45.533  1.00  9.44           O  
ATOM   2166  CB  ALA A 268       0.564  -0.411  43.793  1.00 10.75           C  
ATOM   2167  N   ASP A 269      -1.132  -0.680  46.500  1.00  9.54           N  
ATOM   2168  CA  ASP A 269      -1.329  -1.258  47.822  1.00  9.26           C  
ATOM   2169  C   ASP A 269      -2.560  -2.153  47.826  1.00  9.83           C  
ATOM   2170  O   ASP A 269      -2.537  -3.247  48.370  1.00  9.98           O  
ATOM   2171  CB  ASP A 269      -1.477  -0.161  48.886  1.00  9.37           C  
ATOM   2172  CG  ASP A 269      -0.241   0.724  48.996  1.00 14.63           C  
ATOM   2173  OD1 ASP A 269       0.872   0.180  49.114  1.00 14.58           O  
ATOM   2174  OD2 ASP A 269      -0.377   1.979  48.979  1.00 22.52           O1-
ATOM   2175  N   VAL A 270      -3.643  -1.686  47.214  1.00 10.30           N  
ATOM   2176  CA  VAL A 270      -4.871  -2.481  47.193  1.00  9.28           C  
ATOM   2177  C   VAL A 270      -4.695  -3.760  46.360  1.00  8.91           C  
ATOM   2178  O   VAL A 270      -5.051  -4.848  46.807  1.00  9.25           O  
ATOM   2179  CB  VAL A 270      -6.067  -1.663  46.673  1.00  8.77           C  
ATOM   2180  CG1 VAL A 270      -7.309  -2.545  46.554  1.00 10.82           C  
ATOM   2181  CG2 VAL A 270      -6.329  -0.495  47.608  1.00 10.94           C  
ATOM   2182  N   HIS A 271      -4.137  -3.623  45.154  1.00  9.29           N  
ATOM   2183  CA  HIS A 271      -3.877  -4.780  44.297  1.00  7.80           C  
ATOM   2184  C   HIS A 271      -2.963  -5.812  44.966  1.00  7.76           C  
ATOM   2185  O   HIS A 271      -3.101  -7.007  44.717  1.00 10.27           O  
ATOM   2186  CB  HIS A 271      -3.153  -4.352  43.012  1.00  9.85           C  
ATOM   2187  CG  HIS A 271      -4.020  -3.806  41.915  1.00  9.14           C  
ATOM   2188  CD2 HIS A 271      -3.930  -2.641  41.230  1.00  9.44           C  
ATOM   2189  ND1 HIS A 271      -5.016  -4.535  41.296  1.00 10.99           N  
ATOM   2190  CE1 HIS A 271      -5.534  -3.819  40.311  1.00 10.44           C  
ATOM   2191  NE2 HIS A 271      -4.889  -2.666  40.247  1.00 10.40           N  
ATOM   2192  N   VAL A 272      -1.987  -5.354  45.750  1.00  8.14           N  
ATOM   2193  CA  VAL A 272      -0.956  -6.247  46.286  1.00  9.23           C  
ATOM   2194  C   VAL A 272      -1.290  -6.752  47.687  1.00 11.23           C  
ATOM   2195  O   VAL A 272      -1.255  -7.965  47.950  1.00 11.68           O  
ATOM   2196  CB  VAL A 272       0.434  -5.569  46.304  1.00  9.76           C  
ATOM   2197  CG1 VAL A 272       1.451  -6.454  47.021  1.00 11.26           C  
ATOM   2198  CG2 VAL A 272       0.910  -5.268  44.875  1.00 10.77           C  
ATOM   2199  N   HIS A 273      -1.599  -5.819  48.584  1.00 10.64           N  
ATOM   2200  CA  HIS A 273      -1.853  -6.164  49.984  1.00 11.70           C  
ATOM   2201  C   HIS A 273      -3.286  -6.591  50.207  1.00 11.69           C  
ATOM   2202  O   HIS A 273      -3.579  -7.313  51.167  1.00 13.13           O  
ATOM   2203  CB  HIS A 273      -1.564  -4.970  50.893  1.00 10.45           C  
ATOM   2204  CG  HIS A 273      -0.127  -4.561  50.929  1.00 13.03           C  
ATOM   2205  CD2 HIS A 273       0.451  -3.337  50.905  1.00 13.97           C  
ATOM   2206  ND1 HIS A 273       0.905  -5.473  51.010  1.00 16.69           N  
ATOM   2207  CE1 HIS A 273       2.057  -4.825  51.026  1.00 16.75           C  
ATOM   2208  NE2 HIS A 273       1.810  -3.528  50.967  1.00 14.46           N  
ATOM   2209  N   GLY A 274      -4.190  -6.112  49.358  1.00 10.33           N  
ATOM   2210  CA  GLY A 274      -5.586  -6.510  49.449  1.00 11.80           C  
ATOM   2211  C   GLY A 274      -6.414  -5.662  50.396  1.00 10.60           C  
ATOM   2212  O   GLY A 274      -7.538  -6.021  50.737  1.00 12.37           O  
ATOM   2213  N   PHE A 275      -5.864  -4.536  50.823  1.00 10.67           N  
ATOM   2214  CA  PHE A 275      -6.636  -3.590  51.625  1.00 11.44           C  
ATOM   2215  C   PHE A 275      -6.174  -2.161  51.333  1.00  9.95           C  
ATOM   2216  O   PHE A 275      -5.052  -1.928  50.862  1.00 11.44           O  
ATOM   2217  CB  PHE A 275      -6.556  -3.918  53.125  1.00 14.56           C  
ATOM   2218  CG  PHE A 275      -5.171  -3.854  53.689  1.00 15.36           C  
ATOM   2219  CD1 PHE A 275      -4.675  -2.671  54.224  1.00 18.85           C  
ATOM   2220  CD2 PHE A 275      -4.364  -4.982  53.695  1.00 18.58           C  
ATOM   2221  CE1 PHE A 275      -3.397  -2.617  54.741  1.00 20.12           C  
ATOM   2222  CE2 PHE A 275      -3.092  -4.933  54.202  1.00 14.27           C  
ATOM   2223  CZ  PHE A 275      -2.601  -3.749  54.728  1.00 17.19           C  
ATOM   2224  N   TYR A 276      -7.063  -1.207  51.582  1.00 10.80           N  
ATOM   2225  CA  TYR A 276      -6.712   0.196  51.442  1.00 11.28           C  
ATOM   2226  C   TYR A 276      -5.837   0.658  52.596  1.00 10.86           C  
ATOM   2227  O   TYR A 276      -6.109   0.341  53.761  1.00 12.66           O  
ATOM   2228  CB  TYR A 276      -7.964   1.049  51.484  1.00 11.37           C  
ATOM   2229  CG  TYR A 276      -8.742   1.187  50.199  1.00  9.63           C  
ATOM   2230  CD1 TYR A 276      -8.740   2.387  49.496  1.00  9.00           C  
ATOM   2231  CD2 TYR A 276      -9.508   0.146  49.710  1.00 10.89           C  
ATOM   2232  CE1 TYR A 276      -9.478   2.541  48.333  1.00 12.18           C  
ATOM   2233  CE2 TYR A 276     -10.256   0.286  48.555  1.00 10.98           C  
ATOM   2234  CZ  TYR A 276     -10.239   1.487  47.868  1.00 10.31           C  
ATOM   2235  OH  TYR A 276     -10.987   1.658  46.727  1.00 10.49           O  
ATOM   2236  N   PRO A 277      -4.813   1.460  52.281  1.00  9.44           N  
ATOM   2237  CA  PRO A 277      -4.050   2.113  53.346  1.00 10.26           C  
ATOM   2238  C   PRO A 277      -4.943   3.051  54.144  1.00 10.93           C  
ATOM   2239  O   PRO A 277      -5.861   3.674  53.594  1.00 11.07           O  
ATOM   2240  CB  PRO A 277      -2.998   2.925  52.586  1.00 14.19           C  
ATOM   2241  CG  PRO A 277      -2.991   2.370  51.174  1.00 14.78           C  
ATOM   2242  CD  PRO A 277      -4.368   1.838  50.930  1.00 11.77           C  
ATOM   2243  N   GLU A 278      -4.677   3.153  55.439  1.00 10.74           N  
ATOM   2244  CA  GLU A 278      -5.486   3.994  56.305  0.50 12.09           C  
ATOM   2246  C   GLU A 278      -5.444   5.471  55.915  1.00 11.25           C  
ATOM   2247  O   GLU A 278      -6.403   6.208  56.175  1.00 13.28           O  
ATOM   2248  CB  GLU A 278      -5.086   3.790  57.768  0.50 14.18           C  
ATOM   2250  CG  GLU A 278      -5.436   2.408  58.286  0.50 14.00           C  
ATOM   2252  CD  GLU A 278      -6.936   2.179  58.333  0.50 22.66           C  
ATOM   2254  OE1 GLU A 278      -7.387   1.084  57.938  0.50 22.90           O  
ATOM   2256  OE2 GLU A 278      -7.664   3.098  58.762  0.50 24.61           O1-
ATOM   2258  N   HIS A 279      -4.357   5.906  55.275  1.00 10.97           N  
ATOM   2259  CA  HIS A 279      -4.269   7.313  54.879  1.00 11.70           C  
ATOM   2260  C   HIS A 279      -5.334   7.681  53.835  1.00 11.92           C  
ATOM   2261  O   HIS A 279      -5.761   8.840  53.766  1.00 11.86           O  
ATOM   2262  CB  HIS A 279      -2.846   7.704  54.425  1.00 11.28           C  
ATOM   2263  CG  HIS A 279      -2.327   6.913  53.264  1.00 14.00           C  
ATOM   2264  CD2 HIS A 279      -1.344   5.986  53.191  1.00 16.32           C  
ATOM   2265  ND1 HIS A 279      -2.794   7.081  51.979  1.00 16.36           N  
ATOM   2266  CE1 HIS A 279      -2.140   6.267  51.168  1.00 14.19           C  
ATOM   2267  NE2 HIS A 279      -1.246   5.601  51.876  1.00 15.46           N  
ATOM   2268  N   ILE A 280      -5.795   6.702  53.054  1.00 10.33           N  
ATOM   2269  CA  ILE A 280      -6.889   6.967  52.127  1.00 10.71           C  
ATOM   2270  C   ILE A 280      -8.197   7.161  52.881  1.00 12.56           C  
ATOM   2271  O   ILE A 280      -8.944   8.089  52.593  1.00 11.56           O  
ATOM   2272  CB  ILE A 280      -7.034   5.856  51.061  1.00 10.11           C  
ATOM   2273  CG1 ILE A 280      -5.758   5.756  50.229  1.00 11.24           C  
ATOM   2274  CG2 ILE A 280      -8.262   6.106  50.178  1.00 10.65           C  
ATOM   2275  CD1 ILE A 280      -5.444   7.052  49.453  1.00 12.65           C  
ATOM   2276  N   PHE A 281      -8.495   6.268  53.824  1.00 10.61           N  
ATOM   2277  CA  PHE A 281      -9.720   6.421  54.604  1.00 15.06           C  
ATOM   2278  C   PHE A 281      -9.746   7.760  55.336  1.00 14.92           C  
ATOM   2279  O   PHE A 281     -10.780   8.428  55.387  1.00 14.46           O  
ATOM   2280  CB  PHE A 281      -9.880   5.264  55.592  1.00 17.96           C  
ATOM   2281  CG  PHE A 281     -10.178   3.948  54.941  1.00 14.87           C  
ATOM   2282  CD1 PHE A 281     -11.101   3.861  53.910  1.00 24.23           C  
ATOM   2283  CD2 PHE A 281      -9.529   2.794  55.347  1.00 18.34           C  
ATOM   2284  CE1 PHE A 281     -11.383   2.641  53.308  1.00 26.96           C  
ATOM   2285  CE2 PHE A 281      -9.801   1.571  54.750  1.00 20.01           C  
ATOM   2286  CZ  PHE A 281     -10.730   1.492  53.729  1.00 17.31           C  
ATOM   2287  N   LYS A 282      -8.608   8.160  55.902  1.00 13.28           N  
ATOM   2288  CA  LYS A 282      -8.558   9.421  56.630  1.00 14.57           C  
ATOM   2289  C   LYS A 282      -8.782  10.602  55.694  1.00 13.32           C  
ATOM   2290  O   LYS A 282      -9.470  11.566  56.043  1.00 16.37           O  
ATOM   2291  CB  LYS A 282      -7.220   9.584  57.363  1.00 15.86           C  
ATOM   2292  CG  LYS A 282      -7.027   8.631  58.529  1.00 16.48           C  
ATOM   2293  CD  LYS A 282      -7.970   8.983  59.658  1.00 19.29           C  
ATOM   2294  CE  LYS A 282      -7.441   8.489  60.981  1.00 19.29           C  
ATOM   2295  NZ  LYS A 282      -8.365   8.888  62.073  1.00 28.08           N1+
ATOM   2296  N   TYR A 283      -8.192  10.520  54.508  1.00 13.25           N  
ATOM   2297  CA  TYR A 283      -8.336  11.564  53.513  1.00 11.86           C  
ATOM   2298  C   TYR A 283      -9.798  11.713  53.097  1.00 13.03           C  
ATOM   2299  O   TYR A 283     -10.335  12.828  53.066  1.00 14.16           O  
ATOM   2300  CB  TYR A 283      -7.470  11.228  52.302  1.00 11.85           C  
ATOM   2301  CG  TYR A 283      -7.491  12.271  51.219  1.00 11.18           C  
ATOM   2302  CD1 TYR A 283      -8.161  12.050  50.016  1.00 12.35           C  
ATOM   2303  CD2 TYR A 283      -6.823  13.480  51.385  1.00 13.00           C  
ATOM   2304  CE1 TYR A 283      -8.165  13.005  49.013  1.00 12.21           C  
ATOM   2305  CE2 TYR A 283      -6.827  14.429  50.390  1.00 12.38           C  
ATOM   2306  CZ  TYR A 283      -7.495  14.191  49.208  1.00 14.87           C  
ATOM   2307  OH  TYR A 283      -7.484  15.157  48.228  1.00 15.99           O  
ATOM   2308  N   TRP A 284     -10.448  10.595  52.784  1.00 12.62           N  
ATOM   2309  CA  TRP A 284     -11.856  10.635  52.413  1.00 12.75           C  
ATOM   2310  C   TRP A 284     -12.689  11.220  53.541  1.00 15.61           C  
ATOM   2311  O   TRP A 284     -13.602  12.008  53.292  1.00 17.64           O  
ATOM   2312  CB  TRP A 284     -12.389   9.244  52.100  1.00 12.71           C  
ATOM   2313  CG  TRP A 284     -11.884   8.625  50.839  1.00 11.70           C  
ATOM   2314  CD1 TRP A 284     -11.190   9.225  49.832  1.00 12.63           C  
ATOM   2315  CD2 TRP A 284     -12.055   7.265  50.461  1.00 11.76           C  
ATOM   2316  CE2 TRP A 284     -11.435   7.095  49.206  1.00 10.34           C  
ATOM   2317  CE3 TRP A 284     -12.665   6.167  51.070  1.00 11.58           C  
ATOM   2318  NE1 TRP A 284     -10.910   8.307  48.840  1.00 11.88           N  
ATOM   2319  CZ2 TRP A 284     -11.409   5.867  48.548  1.00 12.20           C  
ATOM   2320  CZ3 TRP A 284     -12.633   4.954  50.425  1.00 15.23           C  
ATOM   2321  CH2 TRP A 284     -12.022   4.812  49.169  1.00 11.23           C  
ATOM   2322  N   GLU A 285     -12.395  10.805  54.773  1.00 17.09           N  
ATOM   2323  CA  GLU A 285     -13.154  11.272  55.934  0.50 19.03           C  
ATOM   2325  C   GLU A 285     -13.015  12.775  56.089  1.00 20.04           C  
ATOM   2326  O   GLU A 285     -14.002  13.479  56.350  1.00 24.38           O  
ATOM   2327  CB  GLU A 285     -12.692  10.578  57.218  0.50 18.06           C  
ATOM   2329  CG  GLU A 285     -13.086   9.118  57.334  0.50 26.89           C  
ATOM   2331  CD  GLU A 285     -12.555   8.475  58.603  0.50 32.26           C  
ATOM   2333  OE1 GLU A 285     -12.788   7.263  58.803  0.50 35.97           O  
ATOM   2335  OE2 GLU A 285     -11.903   9.183  59.401  0.50 36.56           O1-
ATOM   2337  N   ARG A 286     -11.790  13.271  55.938  1.00 20.27           N  
ATOM   2338  CA  ARG A 286     -11.537  14.698  56.059  1.00 21.89           C  
ATOM   2339  C   ARG A 286     -12.251  15.488  54.955  1.00 22.41           C  
ATOM   2340  O   ARG A 286     -12.915  16.492  55.247  1.00 24.47           O  
ATOM   2341  CB  ARG A 286     -10.029  14.990  56.071  1.00 23.78           C  
ATOM   2342  CG  ARG A 286      -9.688  16.406  56.476  1.00 23.47           C  
ATOM   2343  CD  ARG A 286      -8.186  16.612  56.588  1.00 21.79           C  
ATOM   2344  NE  ARG A 286      -7.488  16.409  55.321  1.00 24.72           N  
ATOM   2345  CZ  ARG A 286      -7.660  17.167  54.239  1.00 25.61           C  
ATOM   2346  NH1 ARG A 286      -8.529  18.170  54.245  1.00 27.82           N1+
ATOM   2347  NH2 ARG A 286      -6.961  16.924  53.149  1.00 15.57           N  
ATOM   2348  N   LYS A 287     -12.153  15.003  53.713  1.00 21.10           N  
ATOM   2349  CA  LYS A 287     -12.737  15.649  52.532  1.00 18.50           C  
ATOM   2350  C   LYS A 287     -14.241  15.386  52.367  1.00 23.05           C  
ATOM   2351  O   LYS A 287     -14.860  15.862  51.411  1.00 22.05           O  
ATOM   2352  CB  LYS A 287     -12.027  15.177  51.256  1.00 26.83           C  
ATOM   2353  CG  LYS A 287     -10.593  15.686  51.047  1.00 27.08           C  
ATOM   2354  CD  LYS A 287     -10.584  17.018  50.308  1.00 25.06           C  
ATOM   2355  CE  LYS A 287      -9.186  17.437  49.935  1.00 27.17           C  
ATOM   2356  NZ  LYS A 287      -9.025  17.423  48.454  1.00 28.82           N1+
ATOM   2357  N   ALA A 288     -14.815  14.611  53.281  1.00 21.04           N  
ATOM   2358  CA  ALA A 288     -16.209  14.195  53.167  1.00 21.75           C  
ATOM   2359  C   ALA A 288     -16.503  13.502  51.834  1.00 17.86           C  
ATOM   2360  O   ALA A 288     -17.584  13.664  51.260  1.00 23.88           O  
ATOM   2361  CB  ALA A 288     -17.154  15.379  53.385  1.00 22.32           C  
ATOM   2362  N   ILE A 289     -15.537  12.731  51.346  1.00 15.38           N  
ATOM   2363  CA  ILE A 289     -15.766  11.901  50.176  1.00 16.69           C  
ATOM   2364  C   ILE A 289     -16.408  10.606  50.643  1.00 18.30           C  
ATOM   2365  O   ILE A 289     -15.834   9.873  51.456  1.00 18.57           O  
ATOM   2366  CB  ILE A 289     -14.446  11.590  49.461  1.00 15.09           C  
ATOM   2367  CG1 ILE A 289     -13.815  12.875  48.907  1.00 17.14           C  
ATOM   2368  CG2 ILE A 289     -14.660  10.557  48.354  1.00 17.98           C  
ATOM   2369  CD1 ILE A 289     -12.370  12.703  48.451  1.00 18.65           C  
ATOM   2370  N   LYS A 290     -17.606  10.328  50.142  1.00 17.67           N  
ATOM   2371  CA  LYS A 290     -18.314   9.114  50.504  1.00 16.76           C  
ATOM   2372  C   LYS A 290     -18.144   8.114  49.374  1.00 19.94           C  
ATOM   2373  O   LYS A 290     -18.342   8.455  48.205  1.00 21.16           O  
ATOM   2374  CB  LYS A 290     -19.798   9.395  50.726  1.00 20.06           C  
ATOM   2375  CG  LYS A 290     -20.073  10.529  51.678  1.00 30.16           C  
ATOM   2376  CD  LYS A 290     -19.739  10.150  53.100  1.00 33.02           C  
ATOM   2377  CE  LYS A 290     -20.182  11.252  54.056  1.00 43.22           C  
ATOM   2378  NZ  LYS A 290     -20.064  10.849  55.484  1.00 48.66           N1+
ATOM   2379  N   VAL A 291     -17.751   6.891  49.723  1.00 15.07           N  
ATOM   2380  CA  VAL A 291     -17.572   5.836  48.741  1.00 15.42           C  
ATOM   2381  C   VAL A 291     -18.453   4.639  49.096  1.00 16.14           C  
ATOM   2382  O   VAL A 291     -18.476   4.192  50.246  1.00 16.34           O  
ATOM   2383  CB  VAL A 291     -16.104   5.390  48.651  1.00 12.16           C  
ATOM   2384  CG1 VAL A 291     -15.940   4.268  47.635  1.00 12.69           C  
ATOM   2385  CG2 VAL A 291     -15.231   6.575  48.269  1.00 17.19           C  
ATOM   2386  N   ASP A 292     -19.202   4.158  48.109  1.00 13.68           N  
ATOM   2387  CA  ASP A 292     -19.977   2.929  48.240  1.00 13.04           C  
ATOM   2388  C   ASP A 292     -18.986   1.770  48.297  1.00 15.47           C  
ATOM   2389  O   ASP A 292     -18.364   1.425  47.295  1.00 14.36           O  
ATOM   2390  CB  ASP A 292     -20.931   2.806  47.048  1.00 12.59           C  
ATOM   2391  CG  ASP A 292     -21.516   1.412  46.888  1.00 16.55           C  
ATOM   2392  OD1 ASP A 292     -21.779   0.743  47.912  1.00 20.24           O  
ATOM   2393  OD2 ASP A 292     -21.741   0.991  45.726  1.00 13.51           O1-
ATOM   2394  N   PHE A 293     -18.832   1.190  49.488  1.00 14.22           N  
ATOM   2395  CA  PHE A 293     -17.724   0.287  49.790  1.00 13.17           C  
ATOM   2396  C   PHE A 293     -18.255  -0.711  50.821  1.00 12.84           C  
ATOM   2397  O   PHE A 293     -18.450  -0.378  51.988  1.00 17.39           O  
ATOM   2398  CB  PHE A 293     -16.561   1.122  50.342  1.00 14.36           C  
ATOM   2399  CG  PHE A 293     -15.261   0.375  50.519  1.00 11.94           C  
ATOM   2400  CD1 PHE A 293     -15.229  -0.989  50.742  1.00 12.41           C  
ATOM   2401  CD2 PHE A 293     -14.062   1.069  50.495  1.00 13.68           C  
ATOM   2402  CE1 PHE A 293     -14.006  -1.654  50.906  1.00 12.32           C  
ATOM   2403  CE2 PHE A 293     -12.838   0.415  50.664  1.00 15.80           C  
ATOM   2404  CZ  PHE A 293     -12.811  -0.941  50.879  1.00 13.99           C  
ATOM   2405  N   THR A 294     -18.519  -1.929  50.370  1.00 13.02           N  
ATOM   2406  CA  THR A 294     -19.237  -2.903  51.188  1.00 15.08           C  
ATOM   2407  C   THR A 294     -18.277  -3.905  51.816  1.00 14.30           C  
ATOM   2408  O   THR A 294     -17.112  -3.970  51.446  1.00 14.59           O  
ATOM   2409  CB  THR A 294     -20.230  -3.673  50.327  1.00 18.20           C  
ATOM   2410  CG2 THR A 294     -21.179  -2.710  49.638  1.00 17.61           C  
ATOM   2411  OG1 THR A 294     -19.509  -4.420  49.342  1.00 16.55           O  
ATOM   2412  N   GLU A 295     -18.773  -4.684  52.775  1.00 15.58           N  
ATOM   2413  CA  GLU A 295     -17.933  -5.717  53.375  1.00 15.65           C  
ATOM   2414  C   GLU A 295     -17.570  -6.799  52.359  1.00 13.86           C  
ATOM   2415  O   GLU A 295     -16.477  -7.364  52.420  1.00 16.33           O  
ATOM   2416  CB  GLU A 295     -18.595  -6.336  54.611  1.00 18.86           C  
ATOM   2417  CG  GLU A 295     -18.824  -5.344  55.748  1.00 26.11           C  
ATOM   2418  CD  GLU A 295     -17.549  -4.658  56.220  1.00 34.68           C  
ATOM   2419  OE1 GLU A 295     -16.469  -5.287  56.186  1.00 32.05           O  
ATOM   2420  OE2 GLU A 295     -17.630  -3.479  56.627  1.00 43.50           O1-
ATOM   2421  N   ARG A 296     -18.478  -7.067  51.424  1.00 15.60           N  
ATOM   2422  CA  ARG A 296     -18.197  -7.982  50.327  1.00 16.37           C  
ATOM   2423  C   ARG A 296     -17.043  -7.446  49.472  1.00 14.16           C  
ATOM   2424  O   ARG A 296     -16.149  -8.203  49.084  1.00 13.66           O  
ATOM   2425  CB  ARG A 296     -19.453  -8.220  49.483  1.00 17.26           C  
ATOM   2426  CG  ARG A 296     -19.276  -9.248  48.382  1.00 21.03           C  
ATOM   2427  CD  ARG A 296     -20.550  -9.408  47.562  1.00 36.27           C  
ATOM   2428  NE  ARG A 296     -20.377 -10.363  46.469  1.00 40.51           N  
ATOM   2429  CZ  ARG A 296     -21.184 -10.458  45.415  1.00 47.85           C  
ATOM   2430  NH1 ARG A 296     -22.231  -9.650  45.296  1.00 43.42           N1+
ATOM   2431  NH2 ARG A 296     -20.941 -11.361  44.474  1.00 51.01           N  
ATOM   2432  N   ASP A 297     -17.049  -6.142  49.190  1.00 13.61           N  
ATOM   2433  CA  ASP A 297     -15.924  -5.528  48.477  1.00 12.52           C  
ATOM   2434  C   ASP A 297     -14.634  -5.774  49.246  1.00 13.07           C  
ATOM   2435  O   ASP A 297     -13.605  -6.100  48.654  1.00 12.79           O  
ATOM   2436  CB  ASP A 297     -16.077  -4.006  48.340  1.00 13.56           C  
ATOM   2437  CG  ASP A 297     -17.208  -3.578  47.417  1.00 13.20           C  
ATOM   2438  OD1 ASP A 297     -17.738  -4.386  46.617  1.00 14.23           O  
ATOM   2439  OD2 ASP A 297     -17.546  -2.379  47.497  1.00 13.27           O1-
ATOM   2440  N   LYS A 298     -14.681  -5.576  50.565  1.00 13.39           N  
ATOM   2441  CA  LYS A 298     -13.484  -5.700  51.394  1.00 14.21           C  
ATOM   2442  C   LYS A 298     -12.922  -7.128  51.281  1.00 13.99           C  
ATOM   2443  O   LYS A 298     -11.711  -7.329  51.118  1.00 14.07           O  
ATOM   2444  CB  LYS A 298     -13.806  -5.360  52.854  1.00 16.29           C  
ATOM   2445  CG  LYS A 298     -12.579  -5.089  53.708  1.00 23.26           C  
ATOM   2446  CD  LYS A 298     -12.964  -4.860  55.171  1.00 31.77           C  
ATOM   2447  CE  LYS A 298     -13.923  -3.692  55.314  1.00 39.71           C  
ATOM   2448  NZ  LYS A 298     -14.303  -3.460  56.742  1.00 40.02           N1+
ATOM   2449  N   LYS A 299     -13.816  -8.108  51.333  1.00 14.58           N  
ATOM   2450  CA  LYS A 299     -13.424  -9.506  51.204  1.00 13.26           C  
ATOM   2451  C   LYS A 299     -12.863  -9.799  49.817  1.00 15.89           C  
ATOM   2452  O   LYS A 299     -11.826 -10.458  49.694  1.00 13.83           O  
ATOM   2453  CB  LYS A 299     -14.609 -10.430  51.487  1.00 17.27           C  
ATOM   2454  CG  LYS A 299     -14.293 -11.908  51.341  1.00 24.65           C  
ATOM   2455  CD  LYS A 299     -15.531 -12.770  51.533  1.00 30.34           C  
ATOM   2456  CE  LYS A 299     -16.596 -12.438  50.499  1.00 37.33           C  
ATOM   2457  NZ  LYS A 299     -16.021 -12.327  49.126  1.00 40.28           N1+
ATOM   2458  N   ASP A 300     -13.544  -9.318  48.776  1.00 12.67           N  
ATOM   2459  CA  ASP A 300     -13.047  -9.527  47.413  1.00 14.22           C  
ATOM   2460  C   ASP A 300     -11.635  -8.980  47.259  1.00 12.38           C  
ATOM   2461  O   ASP A 300     -10.765  -9.651  46.706  1.00 10.37           O  
ATOM   2462  CB  ASP A 300     -13.942  -8.872  46.352  1.00 13.60           C  
ATOM   2463  CG  ASP A 300     -15.238  -9.637  46.114  1.00 16.73           C  
ATOM   2464  OD1 ASP A 300     -15.303 -10.861  46.401  1.00 18.34           O  
ATOM   2465  OD2 ASP A 300     -16.195  -8.998  45.634  1.00 15.42           O1-
ATOM   2466  N   LEU A 301     -11.416  -7.747  47.711  1.00 10.56           N  
ATOM   2467  CA  LEU A 301     -10.092  -7.139  47.584  1.00 10.73           C  
ATOM   2468  C   LEU A 301      -9.035  -7.981  48.297  1.00  9.36           C  
ATOM   2469  O   LEU A 301      -7.936  -8.194  47.783  1.00 11.19           O  
ATOM   2470  CB  LEU A 301     -10.082  -5.706  48.135  1.00 11.45           C  
ATOM   2471  CG  LEU A 301     -10.958  -4.724  47.356  1.00 10.89           C  
ATOM   2472  CD1 LEU A 301     -11.098  -3.407  48.111  1.00 11.35           C  
ATOM   2473  CD2 LEU A 301     -10.416  -4.497  45.937  1.00 12.33           C  
ATOM   2474  N   PHE A 302      -9.368  -8.456  49.493  1.00 11.63           N  
ATOM   2475  CA  PHE A 302      -8.397  -9.221  50.258  1.00 11.69           C  
ATOM   2476  C   PHE A 302      -8.063 -10.545  49.599  1.00 14.29           C  
ATOM   2477  O   PHE A 302      -6.926 -11.016  49.700  1.00 15.21           O  
ATOM   2478  CB  PHE A 302      -8.893  -9.465  51.684  1.00 13.99           C  
ATOM   2479  CG  PHE A 302      -7.802  -9.869  52.628  1.00 19.37           C  
ATOM   2480  CD1 PHE A 302      -6.825  -8.954  52.999  1.00 23.75           C  
ATOM   2481  CD2 PHE A 302      -7.742 -11.154  53.134  1.00 28.71           C  
ATOM   2482  CE1 PHE A 302      -5.812  -9.314  53.864  1.00 31.69           C  
ATOM   2483  CE2 PHE A 302      -6.729 -11.521  54.003  1.00 28.18           C  
ATOM   2484  CZ  PHE A 302      -5.765 -10.599  54.366  1.00 24.48           C  
ATOM   2485  N   GLU A 303      -9.052 -11.131  48.923  1.00 11.55           N  
ATOM   2486  CA  GLU A 303      -8.897 -12.441  48.287  1.00 11.88           C  
ATOM   2487  C   GLU A 303      -8.367 -12.416  46.858  1.00 12.02           C  
ATOM   2488  O   GLU A 303      -7.931 -13.450  46.343  1.00 15.43           O  
ATOM   2489  CB  GLU A 303     -10.236 -13.188  48.320  1.00 11.55           C  
ATOM   2490  CG  GLU A 303     -10.703 -13.500  49.727  1.00 14.06           C  
ATOM   2491  CD  GLU A 303     -12.116 -14.058  49.755  1.00 26.51           C  
ATOM   2492  OE1 GLU A 303     -12.817 -13.966  48.723  1.00 20.73           O  
ATOM   2493  OE2 GLU A 303     -12.528 -14.590  50.810  1.00 26.90           O1-
ATOM   2494  N   GLY A 304      -8.413 -11.252  46.213  1.00 12.15           N  
ATOM   2495  CA  GLY A 304      -8.103 -11.167  44.798  1.00 12.03           C  
ATOM   2496  C   GLY A 304      -6.853 -10.373  44.481  1.00  8.99           C  
ATOM   2497  O   GLY A 304      -6.785  -9.700  43.459  1.00 11.30           O  
ATOM   2498  N   THR A 305      -5.860 -10.456  45.362  1.00 10.97           N  
ATOM   2499  CA  THR A 305      -4.585  -9.794  45.111  1.00  9.73           C  
ATOM   2500  C   THR A 305      -3.815 -10.442  43.955  1.00  8.85           C  
ATOM   2501  O   THR A 305      -4.020 -11.618  43.617  1.00 11.27           O  
ATOM   2502  CB  THR A 305      -3.708  -9.732  46.374  1.00 10.98           C  
ATOM   2503  CG2 THR A 305      -4.411  -8.934  47.479  1.00 12.88           C  
ATOM   2504  OG1 THR A 305      -3.399 -11.055  46.830  1.00 13.17           O  
ATOM   2505  N   VAL A 306      -2.916  -9.660  43.364  1.00  9.62           N  
ATOM   2506  CA  VAL A 306      -2.283 -10.028  42.102  1.00 11.30           C  
ATOM   2507  C   VAL A 306      -1.011 -10.852  42.262  1.00 10.65           C  
ATOM   2508  O   VAL A 306      -0.403 -10.902  43.331  1.00 12.91           O  
ATOM   2509  CB  VAL A 306      -1.979  -8.777  41.264  1.00  9.92           C  
ATOM   2510  CG1 VAL A 306      -3.277  -8.037  40.940  1.00  9.84           C  
ATOM   2511  CG2 VAL A 306      -0.993  -7.850  41.983  1.00 10.11           C  
ATOM   2512  N   ASP A 307      -0.618 -11.505  41.172  1.00  9.30           N  
ATOM   2513  CA  ASP A 307       0.573 -12.350  41.142  1.00 10.83           C  
ATOM   2514  C   ASP A 307       1.842 -11.554  40.886  1.00 10.43           C  
ATOM   2515  O   ASP A 307       2.933 -11.957  41.301  1.00 12.59           O  
ATOM   2516  CB  ASP A 307       0.454 -13.386  40.019  1.00 10.41           C  
ATOM   2517  CG  ASP A 307      -0.648 -14.381  40.254  1.00 11.74           C  
ATOM   2518  OD1 ASP A 307      -0.829 -14.801  41.418  1.00 14.81           O  
ATOM   2519  OD2 ASP A 307      -1.312 -14.775  39.260  1.00 11.58           O1-
ATOM   2520  N   TYR A 308       1.706 -10.454  40.158  1.00 10.63           N  
ATOM   2521  CA  TYR A 308       2.863  -9.645  39.806  1.00  9.99           C  
ATOM   2522  C   TYR A 308       2.428  -8.224  39.534  1.00  8.85           C  
ATOM   2523  O   TYR A 308       1.245  -7.955  39.352  1.00  9.13           O  
ATOM   2524  CB  TYR A 308       3.596 -10.225  38.581  1.00 10.02           C  
ATOM   2525  CG  TYR A 308       2.864 -10.148  37.245  1.00  9.23           C  
ATOM   2526  CD1 TYR A 308       3.084  -9.086  36.383  1.00  9.72           C  
ATOM   2527  CD2 TYR A 308       1.991 -11.161  36.838  1.00  9.86           C  
ATOM   2528  CE1 TYR A 308       2.436  -9.009  35.147  1.00  8.87           C  
ATOM   2529  CE2 TYR A 308       1.342 -11.101  35.594  1.00  9.77           C  
ATOM   2530  CZ  TYR A 308       1.574 -10.020  34.756  1.00  9.66           C  
ATOM   2531  OH  TYR A 308       0.936  -9.951  33.526  1.00 12.30           O  
ATOM   2532  N   ILE A 309       3.396  -7.311  39.489  1.00  8.69           N  
ATOM   2533  CA  ILE A 309       3.112  -5.909  39.210  1.00  8.78           C  
ATOM   2534  C   ILE A 309       3.646  -5.594  37.819  1.00 10.68           C  
ATOM   2535  O   ILE A 309       4.862  -5.574  37.602  1.00 10.73           O  
ATOM   2536  CB  ILE A 309       3.798  -4.975  40.231  1.00 10.25           C  
ATOM   2537  CG1 ILE A 309       3.315  -5.309  41.652  1.00  9.59           C  
ATOM   2538  CG2 ILE A 309       3.527  -3.505  39.887  1.00 11.42           C  
ATOM   2539  CD1 ILE A 309       4.117  -4.604  42.761  1.00 12.85           C  
ATOM   2540  N   GLY A 310       2.740  -5.387  36.873  1.00  8.34           N  
ATOM   2541  CA  GLY A 310       3.138  -4.836  35.584  1.00 10.06           C  
ATOM   2542  C   GLY A 310       3.167  -3.324  35.711  1.00  9.57           C  
ATOM   2543  O   GLY A 310       2.363  -2.735  36.440  1.00  9.65           O  
ATOM   2544  N   PHE A 311       4.097  -2.670  35.022  1.00  8.96           N  
ATOM   2545  CA  PHE A 311       4.103  -1.216  35.069  1.00  9.05           C  
ATOM   2546  C   PHE A 311       4.696  -0.605  33.820  1.00  9.59           C  
ATOM   2547  O   PHE A 311       5.473  -1.240  33.095  1.00  9.79           O  
ATOM   2548  CB  PHE A 311       4.778  -0.675  36.342  1.00 10.26           C  
ATOM   2549  CG  PHE A 311       6.277  -0.858  36.403  1.00  9.18           C  
ATOM   2550  CD1 PHE A 311       6.838  -2.042  36.850  1.00 11.82           C  
ATOM   2551  CD2 PHE A 311       7.121   0.194  36.071  1.00  9.36           C  
ATOM   2552  CE1 PHE A 311       8.222  -2.187  36.954  1.00 11.07           C  
ATOM   2553  CE2 PHE A 311       8.494   0.064  36.183  1.00  9.35           C  
ATOM   2554  CZ  PHE A 311       9.055  -1.129  36.620  1.00  9.44           C  
ATOM   2555  N   SER A 312       4.279   0.624  33.558  1.00  8.87           N  
ATOM   2556  CA  SER A 312       4.900   1.434  32.522  1.00  9.24           C  
ATOM   2557  C   SER A 312       5.897   2.389  33.152  1.00 10.14           C  
ATOM   2558  O   SER A 312       5.719   2.845  34.279  1.00  9.80           O  
ATOM   2559  CB  SER A 312       3.846   2.237  31.758  1.00  8.86           C  
ATOM   2560  OG  SER A 312       3.122   3.081  32.655  1.00 10.07           O  
ATOM   2561  N   TYR A 313       6.955   2.689  32.407  1.00  9.85           N  
ATOM   2562  CA  TYR A 313       7.907   3.706  32.835  1.00  8.60           C  
ATOM   2563  C   TYR A 313       8.333   4.536  31.634  1.00  9.29           C  
ATOM   2564  O   TYR A 313       8.800   3.994  30.634  1.00 10.83           O  
ATOM   2565  CB  TYR A 313       9.144   3.097  33.493  1.00 10.84           C  
ATOM   2566  CG  TYR A 313      10.046   4.187  33.994  1.00  9.34           C  
ATOM   2567  CD1 TYR A 313      11.039   4.731  33.187  1.00  8.81           C  
ATOM   2568  CD2 TYR A 313       9.847   4.736  35.249  1.00 10.65           C  
ATOM   2569  CE1 TYR A 313      11.827   5.776  33.645  1.00  9.91           C  
ATOM   2570  CE2 TYR A 313      10.631   5.767  35.711  1.00 10.60           C  
ATOM   2571  CZ  TYR A 313      11.605   6.288  34.902  1.00 10.05           C  
ATOM   2572  OH  TYR A 313      12.357   7.324  35.390  1.00 11.91           O  
ATOM   2573  N   TYR A 314       8.165   5.848  31.740  1.00  9.63           N  
ATOM   2574  CA  TYR A 314       8.628   6.761  30.710  1.00 10.88           C  
ATOM   2575  C   TYR A 314       9.421   7.916  31.260  1.00 12.04           C  
ATOM   2576  O   TYR A 314      10.253   8.480  30.553  1.00 10.85           O  
ATOM   2577  CB  TYR A 314       7.445   7.361  29.963  1.00 11.45           C  
ATOM   2578  CG  TYR A 314       6.641   6.358  29.189  1.00 11.87           C  
ATOM   2579  CD1 TYR A 314       6.995   6.007  27.892  1.00 12.82           C  
ATOM   2580  CD2 TYR A 314       5.512   5.770  29.745  1.00 10.93           C  
ATOM   2581  CE1 TYR A 314       6.255   5.087  27.177  1.00 12.37           C  
ATOM   2582  CE2 TYR A 314       4.764   4.841  29.042  1.00 12.22           C  
ATOM   2583  CZ  TYR A 314       5.137   4.507  27.757  1.00 12.41           C  
ATOM   2584  OH  TYR A 314       4.372   3.591  27.072  1.00 12.50           O  
ATOM   2585  N   MET A 315       9.136   8.295  32.505  1.00 10.50           N  
ATOM   2586  CA  MET A 315       9.612   9.564  33.028  1.00  9.07           C  
ATOM   2587  C   MET A 315       9.451   9.603  34.529  1.00  9.72           C  
ATOM   2588  O   MET A 315       8.723   8.805  35.114  1.00 10.31           O  
ATOM   2589  CB  MET A 315       8.798  10.705  32.424  1.00 12.63           C  
ATOM   2590  CG  MET A 315       7.317  10.576  32.736  1.00 15.33           C  
ATOM   2591  SD  MET A 315       6.356  11.704  31.705  1.00 27.60           S  
ATOM   2592  CE  MET A 315       4.973  10.655  31.259  1.00 31.69           C  
ATOM   2593  N   SER A 316      10.129  10.558  35.147  1.00 10.07           N  
ATOM   2594  CA  SER A 316       9.936  10.838  36.561  1.00 10.61           C  
ATOM   2595  C   SER A 316       9.406  12.249  36.713  1.00 10.29           C  
ATOM   2596  O   SER A 316       9.485  13.063  35.785  1.00 11.15           O  
ATOM   2597  CB  SER A 316      11.249  10.691  37.322  1.00  9.73           C  
ATOM   2598  OG  SER A 316      12.242  11.559  36.778  1.00 10.58           O  
ATOM   2599  N   PHE A 317       8.857  12.531  37.890  1.00 10.44           N  
ATOM   2600  CA  PHE A 317       8.330  13.854  38.222  1.00 10.05           C  
ATOM   2601  C   PHE A 317       9.098  14.457  39.399  1.00 10.02           C  
ATOM   2602  O   PHE A 317       9.880  13.776  40.070  1.00 10.05           O  
ATOM   2603  CB  PHE A 317       6.861  13.751  38.670  1.00 11.95           C  
ATOM   2604  CG  PHE A 317       5.910  13.285  37.607  1.00 15.13           C  
ATOM   2605  CD1 PHE A 317       6.218  13.417  36.267  1.00 19.33           C  
ATOM   2606  CD2 PHE A 317       4.690  12.733  37.964  1.00 17.91           C  
ATOM   2607  CE1 PHE A 317       5.329  12.985  35.301  1.00 25.94           C  
ATOM   2608  CE2 PHE A 317       3.796  12.304  36.991  1.00 17.69           C  
ATOM   2609  CZ  PHE A 317       4.120  12.438  35.671  1.00 20.40           C  
ATOM   2610  N   VAL A 318       8.849  15.737  39.660  1.00  9.51           N  
ATOM   2611  CA  VAL A 318       9.393  16.406  40.838  1.00  7.95           C  
ATOM   2612  C   VAL A 318       8.258  17.174  41.465  1.00 10.96           C  
ATOM   2613  O   VAL A 318       7.422  17.739  40.761  1.00 11.82           O  
ATOM   2614  CB  VAL A 318      10.520  17.400  40.486  1.00  8.56           C  
ATOM   2615  CG1 VAL A 318      11.096  18.039  41.756  1.00  9.24           C  
ATOM   2616  CG2 VAL A 318      11.634  16.687  39.736  1.00 11.09           C  
ATOM   2617  N   ILE A 319       8.236  17.219  42.793  1.00  8.44           N  
ATOM   2618  CA  ILE A 319       7.211  17.965  43.506  1.00  8.46           C  
ATOM   2619  C   ILE A 319       7.871  18.850  44.543  1.00  8.26           C  
ATOM   2620  O   ILE A 319       8.967  18.572  45.017  1.00 10.10           O  
ATOM   2621  CB  ILE A 319       6.222  16.997  44.190  1.00  8.18           C  
ATOM   2622  CG1 ILE A 319       4.922  17.705  44.592  1.00 10.37           C  
ATOM   2623  CG2 ILE A 319       6.878  16.275  45.378  1.00 10.34           C  
ATOM   2624  CD1 ILE A 319       3.814  16.669  44.981  1.00 10.59           C  
ATOM   2625  N   ASP A 320       7.199  19.939  44.896  1.00  8.72           N  
ATOM   2626  CA  ASP A 320       7.649  20.753  46.015  1.00  9.76           C  
ATOM   2627  C   ASP A 320       6.444  21.292  46.776  1.00  9.80           C  
ATOM   2628  O   ASP A 320       5.300  20.966  46.453  1.00 12.04           O  
ATOM   2629  CB  ASP A 320       8.610  21.867  45.578  1.00 11.28           C  
ATOM   2630  CG  ASP A 320       7.940  22.969  44.773  1.00 13.62           C  
ATOM   2631  OD1 ASP A 320       6.696  23.071  44.752  1.00 13.74           O  
ATOM   2632  OD2 ASP A 320       8.691  23.767  44.173  1.00 18.17           O1-
ATOM   2633  N   ALA A 321       6.718  22.092  47.806  1.00 11.08           N  
ATOM   2634  CA  ALA A 321       5.678  22.632  48.665  1.00 13.42           C  
ATOM   2635  C   ALA A 321       5.338  24.087  48.331  1.00 14.11           C  
ATOM   2636  O   ALA A 321       4.922  24.849  49.216  1.00 15.16           O  
ATOM   2637  CB  ALA A 321       6.100  22.506  50.135  1.00 14.10           C  
ATOM   2638  N   HIS A 322       5.492  24.482  47.071  1.00 11.63           N  
ATOM   2639  CA  HIS A 322       5.296  25.893  46.714  1.00 14.76           C  
ATOM   2640  C   HIS A 322       3.840  26.346  46.808  1.00 15.22           C  
ATOM   2641  O   HIS A 322       3.576  27.517  47.080  1.00 18.08           O  
ATOM   2642  CB  HIS A 322       5.840  26.211  45.315  1.00 15.92           C  
ATOM   2643  CG  HIS A 322       4.932  25.788  44.199  1.00 15.02           C  
ATOM   2644  CD2 HIS A 322       3.942  26.450  43.551  1.00 18.27           C  
ATOM   2645  ND1 HIS A 322       4.987  24.534  43.633  1.00 19.05           N  
ATOM   2646  CE1 HIS A 322       4.075  24.439  42.681  1.00 17.95           C  
ATOM   2647  NE2 HIS A 322       3.431  25.591  42.607  1.00 20.34           N  
ATOM   2648  N   ARG A 323       2.900  25.435  46.565  1.00 13.31           N  
ATOM   2649  CA  ARG A 323       1.496  25.826  46.478  1.00 13.29           C  
ATOM   2650  C   ARG A 323       0.970  26.277  47.827  1.00 12.53           C  
ATOM   2651  O   ARG A 323       1.067  25.547  48.819  1.00 14.41           O  
ATOM   2652  CB  ARG A 323       0.624  24.685  45.938  1.00 13.60           C  
ATOM   2653  CG  ARG A 323      -0.859  25.055  45.860  1.00 13.44           C  
ATOM   2654  CD  ARG A 323      -1.630  24.045  45.034  1.00 13.98           C  
ATOM   2655  NE  ARG A 323      -1.509  22.662  45.488  1.00 13.02           N  
ATOM   2656  CZ  ARG A 323      -2.381  22.052  46.293  1.00 14.65           C  
ATOM   2657  NH1 ARG A 323      -2.204  20.775  46.622  1.00 12.90           N1+
ATOM   2658  NH2 ARG A 323      -3.420  22.724  46.780  1.00 18.61           N  
ATOM   2659  N   GLU A 324       0.413  27.485  47.860  1.00 13.14           N  
ATOM   2660  CA  GLU A 324      -0.163  28.069  49.067  1.00 15.45           C  
ATOM   2661  C   GLU A 324      -1.474  27.392  49.434  1.00 11.92           C  
ATOM   2662  O   GLU A 324      -2.094  26.721  48.595  1.00 14.64           O  
ATOM   2663  CB  GLU A 324      -0.420  29.566  48.851  1.00 16.91           C  
ATOM   2664  CG  GLU A 324       0.843  30.365  48.599  1.00 20.12           C  
ATOM   2665  CD  GLU A 324       0.570  31.840  48.349  1.00 28.19           C  
ATOM   2666  OE1 GLU A 324      -0.567  32.194  47.964  1.00 21.45           O  
ATOM   2667  OE2 GLU A 324       1.503  32.645  48.534  1.00 29.34           O1-
ATOM   2668  N   ASN A 325      -1.875  27.565  50.691  1.00 13.61           N  
ATOM   2669  CA  ASN A 325      -3.182  27.113  51.163  1.00 13.46           C  
ATOM   2670  C   ASN A 325      -3.339  25.613  51.003  1.00 13.05           C  
ATOM   2671  O   ASN A 325      -4.390  25.114  50.593  1.00 12.37           O  
ATOM   2672  CB  ASN A 325      -4.290  27.855  50.425  1.00 12.88           C  
ATOM   2673  CG  ASN A 325      -4.081  29.350  50.458  1.00 13.20           C  
ATOM   2674  ND2 ASN A 325      -4.012  29.981  49.275  1.00 14.26           N  
ATOM   2675  OD1 ASN A 325      -3.939  29.931  51.535  1.00 14.54           O  
ATOM   2676  N   ASN A 326      -2.280  24.891  51.350  1.00 11.33           N  
ATOM   2677  CA  ASN A 326      -2.302  23.445  51.270  1.00 10.61           C  
ATOM   2678  C   ASN A 326      -1.847  22.825  52.586  1.00 10.22           C  
ATOM   2679  O   ASN A 326      -0.911  22.021  52.606  1.00 10.80           O  
ATOM   2680  CB  ASN A 326      -1.393  22.968  50.126  1.00 10.16           C  
ATOM   2681  CG  ASN A 326      -1.539  21.485  49.834  1.00  9.95           C  
ATOM   2682  ND2 ASN A 326      -0.488  20.890  49.289  1.00 10.52           N  
ATOM   2683  OD1 ASN A 326      -2.586  20.889  50.071  1.00 11.56           O  
ATOM   2684  N   PRO A 327      -2.506  23.191  53.693  1.00 10.43           N  
ATOM   2685  CA  PRO A 327      -2.023  22.772  55.019  1.00 11.50           C  
ATOM   2686  C   PRO A 327      -2.057  21.266  55.256  1.00 12.05           C  
ATOM   2687  O   PRO A 327      -1.331  20.797  56.120  1.00 12.78           O  
ATOM   2688  CB  PRO A 327      -2.983  23.476  55.984  1.00 12.03           C  
ATOM   2689  CG  PRO A 327      -4.236  23.721  55.171  1.00 13.43           C  
ATOM   2690  CD  PRO A 327      -3.714  24.031  53.785  1.00 11.21           C  
ATOM   2691  N   TYR A 328      -2.861  20.535  54.494  1.00  9.82           N  
ATOM   2692  CA  TYR A 328      -2.966  19.085  54.678  1.00  9.51           C  
ATOM   2693  C   TYR A 328      -2.094  18.299  53.698  1.00 10.37           C  
ATOM   2694  O   TYR A 328      -2.133  17.065  53.669  1.00 10.75           O  
ATOM   2695  CB  TYR A 328      -4.424  18.625  54.588  1.00 10.91           C  
ATOM   2696  CG  TYR A 328      -5.290  19.289  55.623  1.00 10.83           C  
ATOM   2697  CD1 TYR A 328      -5.187  18.948  56.954  1.00 13.51           C  
ATOM   2698  CD2 TYR A 328      -6.197  20.276  55.266  1.00 10.57           C  
ATOM   2699  CE1 TYR A 328      -5.969  19.573  57.910  1.00 14.85           C  
ATOM   2700  CE2 TYR A 328      -6.997  20.904  56.211  1.00 12.23           C  
ATOM   2701  CZ  TYR A 328      -6.874  20.548  57.532  1.00 13.66           C  
ATOM   2702  OH  TYR A 328      -7.656  21.163  58.484  1.00 16.90           O  
ATOM   2703  N   TYR A 329      -1.282  19.008  52.917  1.00  9.12           N  
ATOM   2704  CA  TYR A 329      -0.388  18.339  51.979  1.00 11.38           C  
ATOM   2705  C   TYR A 329      -1.135  17.499  50.941  1.00 11.76           C  
ATOM   2706  O   TYR A 329      -0.709  16.391  50.598  1.00 12.44           O  
ATOM   2707  CB  TYR A 329       0.674  17.519  52.737  1.00 10.73           C  
ATOM   2708  CG  TYR A 329       1.705  18.397  53.419  1.00 12.34           C  
ATOM   2709  CD1 TYR A 329       2.968  18.560  52.870  1.00 12.07           C  
ATOM   2710  CD2 TYR A 329       1.408  19.080  54.594  1.00 12.84           C  
ATOM   2711  CE1 TYR A 329       3.913  19.369  53.463  1.00 11.93           C  
ATOM   2712  CE2 TYR A 329       2.354  19.897  55.201  1.00 12.34           C  
ATOM   2713  CZ  TYR A 329       3.604  20.037  54.625  1.00 13.60           C  
ATOM   2714  OH  TYR A 329       4.549  20.850  55.212  1.00 17.20           O  
ATOM   2715  N   ASP A 330      -2.247  18.034  50.442  1.00 10.31           N  
ATOM   2716  CA  ASP A 330      -2.948  17.430  49.308  1.00 10.88           C  
ATOM   2717  C   ASP A 330      -2.037  17.393  48.092  1.00  9.92           C  
ATOM   2718  O   ASP A 330      -1.118  18.206  47.960  1.00 11.42           O  
ATOM   2719  CB  ASP A 330      -4.176  18.255  48.898  1.00  9.99           C  
ATOM   2720  CG  ASP A 330      -5.279  18.296  49.950  1.00 15.52           C  
ATOM   2721  OD1 ASP A 330      -5.320  17.470  50.882  1.00 13.21           O  
ATOM   2722  OD2 ASP A 330      -6.140  19.190  49.812  1.00 18.58           O1-
ATOM   2723  N   TYR A 331      -2.342  16.472  47.177  1.00  9.83           N  
ATOM   2724  CA  TYR A 331      -1.613  16.322  45.925  1.00 12.88           C  
ATOM   2725  C   TYR A 331      -2.476  16.690  44.733  1.00 10.95           C  
ATOM   2726  O   TYR A 331      -3.488  16.041  44.464  1.00 11.72           O  
ATOM   2727  CB  TYR A 331      -1.145  14.871  45.752  1.00 11.58           C  
ATOM   2728  CG  TYR A 331      -0.492  14.609  44.408  1.00 13.05           C  
ATOM   2729  CD1 TYR A 331       0.562  15.399  43.970  1.00 14.28           C  
ATOM   2730  CD2 TYR A 331      -0.933  13.582  43.590  1.00 13.90           C  
ATOM   2731  CE1 TYR A 331       1.168  15.162  42.738  1.00 16.48           C  
ATOM   2732  CE2 TYR A 331      -0.335  13.341  42.347  1.00 15.43           C  
ATOM   2733  CZ  TYR A 331       0.714  14.135  41.948  1.00 15.22           C  
ATOM   2734  OH  TYR A 331       1.315  13.908  40.729  1.00 14.37           O  
ATOM   2735  N   LEU A 332      -2.063  17.728  44.011  1.00 12.85           N  
ATOM   2736  CA  LEU A 332      -2.661  18.060  42.712  1.00 12.75           C  
ATOM   2737  C   LEU A 332      -1.632  17.850  41.607  1.00 13.06           C  
ATOM   2738  O   LEU A 332      -0.689  18.629  41.467  1.00 14.27           O  
ATOM   2739  CB  LEU A 332      -3.142  19.511  42.697  1.00 15.50           C  
ATOM   2740  CG  LEU A 332      -4.301  19.851  43.628  1.00 15.97           C  
ATOM   2741  CD1 LEU A 332      -4.568  21.348  43.597  1.00 13.99           C  
ATOM   2742  CD2 LEU A 332      -5.545  19.092  43.227  1.00 16.43           C  
ATOM   2743  N   GLU A 333      -1.812  16.793  40.823  1.00 12.18           N  
ATOM   2744  CA  GLU A 333      -0.860  16.451  39.769  1.00 14.12           C  
ATOM   2745  C   GLU A 333      -0.662  17.609  38.788  1.00 15.01           C  
ATOM   2746  O   GLU A 333       0.410  17.754  38.184  1.00 16.86           O  
ATOM   2747  CB  GLU A 333      -1.324  15.180  39.039  1.00 14.21           C  
ATOM   2748  CG  GLU A 333      -0.387  14.698  37.921  1.00 13.25           C  
ATOM   2749  CD  GLU A 333      -0.320  13.183  37.820  1.00 16.65           C  
ATOM   2750  OE1 GLU A 333      -0.475  12.650  36.695  1.00 20.40           O  
ATOM   2751  OE2 GLU A 333      -0.088  12.528  38.861  1.00 17.32           O1-
ATOM   2752  N   THR A 334      -1.681  18.445  38.639  1.00 14.82           N  
ATOM   2753  CA  THR A 334      -1.599  19.539  37.676  1.00 12.84           C  
ATOM   2754  C   THR A 334      -1.065  20.840  38.272  1.00 14.12           C  
ATOM   2755  O   THR A 334      -0.941  21.824  37.552  1.00 18.88           O  
ATOM   2756  CB  THR A 334      -2.971  19.843  37.016  1.00 15.44           C  
ATOM   2757  CG2 THR A 334      -3.476  18.641  36.199  1.00 18.46           C  
ATOM   2758  OG1 THR A 334      -3.924  20.171  38.033  1.00 17.68           O  
ATOM   2759  N   GLU A 335      -0.738  20.859  39.565  1.00 14.90           N  
ATOM   2760  CA  GLU A 335      -0.295  22.112  40.192  1.00 12.77           C  
ATOM   2761  C   GLU A 335       0.958  22.016  41.070  1.00 13.50           C  
ATOM   2762  O   GLU A 335       1.703  22.987  41.191  1.00 16.12           O  
ATOM   2763  CB  GLU A 335      -1.432  22.753  40.999  1.00 14.62           C  
ATOM   2764  CG  GLU A 335      -2.691  23.042  40.193  1.00 17.72           C  
ATOM   2765  CD  GLU A 335      -3.721  23.851  40.961  1.00 25.39           C  
ATOM   2766  OE1 GLU A 335      -4.912  23.777  40.596  1.00 28.84           O  
ATOM   2767  OE2 GLU A 335      -3.344  24.575  41.910  1.00 27.49           O1-
ATOM   2768  N   ASP A 336       1.177  20.869  41.706  1.00 11.35           N  
ATOM   2769  CA  ASP A 336       2.284  20.733  42.662  1.00  9.92           C  
ATOM   2770  C   ASP A 336       3.587  20.299  42.009  1.00 11.74           C  
ATOM   2771  O   ASP A 336       4.661  20.405  42.617  1.00 11.15           O  
ATOM   2772  CB  ASP A 336       1.907  19.745  43.770  1.00 10.55           C  
ATOM   2773  CG  ASP A 336       0.799  20.277  44.658  1.00 10.73           C  
ATOM   2774  OD1 ASP A 336       0.889  21.471  45.036  1.00 12.57           O  
ATOM   2775  OD2 ASP A 336      -0.144  19.503  44.957  1.00 11.59           O1-
ATOM   2776  N   LEU A 337       3.506  19.798  40.779  1.00 11.67           N  
ATOM   2777  CA  LEU A 337       4.706  19.289  40.120  1.00 12.60           C  
ATOM   2778  C   LEU A 337       5.516  20.427  39.522  1.00 11.81           C  
ATOM   2779  O   LEU A 337       4.961  21.449  39.086  1.00 14.87           O  
ATOM   2780  CB  LEU A 337       4.364  18.278  39.030  1.00 12.18           C  
ATOM   2781  CG  LEU A 337       3.595  17.037  39.475  1.00 12.29           C  
ATOM   2782  CD1 LEU A 337       3.368  16.107  38.290  1.00 13.26           C  
ATOM   2783  CD2 LEU A 337       4.327  16.304  40.596  1.00 11.75           C  
ATOM   2784  N   VAL A 338       6.832  20.230  39.514  1.00 11.31           N  
ATOM   2785  CA  VAL A 338       7.766  21.186  38.945  1.00 10.70           C  
ATOM   2786  C   VAL A 338       8.760  20.445  38.066  1.00 10.37           C  
ATOM   2787  O   VAL A 338       8.879  19.229  38.139  1.00 11.16           O  
ATOM   2788  CB  VAL A 338       8.506  21.970  40.043  1.00 11.89           C  
ATOM   2789  CG1 VAL A 338       7.508  22.813  40.850  1.00 14.81           C  
ATOM   2790  CG2 VAL A 338       9.286  21.037  40.961  1.00 12.76           C  
ATOM   2791  N   LYS A 339       9.477  21.188  37.231  1.00 11.72           N  
ATOM   2792  CA  LYS A 339      10.440  20.573  36.320  1.00 11.05           C  
ATOM   2793  C   LYS A 339      11.698  20.136  37.063  1.00 12.72           C  
ATOM   2794  O   LYS A 339      12.122  20.780  38.025  1.00 15.94           O  
ATOM   2795  CB  LYS A 339      10.803  21.542  35.192  1.00 16.20           C  
ATOM   2796  CG  LYS A 339       9.669  21.810  34.206  1.00 22.02           C  
ATOM   2797  CD  LYS A 339      10.131  22.746  33.102  1.00 31.97           C  
ATOM   2798  CE  LYS A 339       8.994  23.079  32.143  1.00 45.52           C  
ATOM   2799  NZ  LYS A 339       8.529  21.888  31.376  1.00 48.25           N1+
ATOM   2800  N   ASN A 340      12.272  19.019  36.626  1.00 11.33           N  
ATOM   2801  CA  ASN A 340      13.552  18.561  37.141  1.00 10.71           C  
ATOM   2802  C   ASN A 340      14.673  19.274  36.389  1.00 10.95           C  
ATOM   2803  O   ASN A 340      14.828  19.078  35.177  1.00 11.68           O  
ATOM   2804  CB  ASN A 340      13.681  17.044  36.969  1.00 11.29           C  
ATOM   2805  CG  ASN A 340      14.853  16.486  37.734  1.00  9.87           C  
ATOM   2806  ND2 ASN A 340      14.642  15.359  38.403  1.00  9.37           N  
ATOM   2807  OD1 ASN A 340      15.933  17.084  37.762  1.00 11.17           O  
ATOM   2808  N   PRO A 341      15.449  20.109  37.097  1.00 10.89           N  
ATOM   2809  CA  PRO A 341      16.493  20.877  36.405  1.00 12.77           C  
ATOM   2810  C   PRO A 341      17.711  20.053  35.990  1.00 12.22           C  
ATOM   2811  O   PRO A 341      18.618  20.615  35.371  1.00 12.22           O  
ATOM   2812  CB  PRO A 341      16.894  21.940  37.432  1.00 15.80           C  
ATOM   2813  CG  PRO A 341      16.534  21.365  38.754  1.00 17.54           C  
ATOM   2814  CD  PRO A 341      15.347  20.449  38.526  1.00 11.63           C  
ATOM   2815  N   TYR A 342      17.735  18.763  36.313  1.00 10.26           N  
ATOM   2816  CA  TYR A 342      18.899  17.914  36.059  1.00 10.88           C  
ATOM   2817  C   TYR A 342      18.778  17.008  34.840  1.00 13.09           C  
ATOM   2818  O   TYR A 342      19.716  16.259  34.534  1.00 15.08           O  
ATOM   2819  CB  TYR A 342      19.211  17.041  37.284  1.00 11.34           C  
ATOM   2820  CG  TYR A 342      19.549  17.853  38.505  1.00 12.47           C  
ATOM   2821  CD1 TYR A 342      20.825  18.376  38.682  1.00 14.98           C  
ATOM   2822  CD2 TYR A 342      18.587  18.126  39.467  1.00 12.58           C  
ATOM   2823  CE1 TYR A 342      21.137  19.133  39.780  1.00 17.17           C  
ATOM   2824  CE2 TYR A 342      18.889  18.893  40.584  1.00 11.74           C  
ATOM   2825  CZ  TYR A 342      20.175  19.390  40.726  1.00 14.52           C  
ATOM   2826  OH  TYR A 342      20.517  20.152  41.815  1.00 17.07           O  
ATOM   2827  N   VAL A 343      17.630  17.050  34.164  1.00 11.83           N  
ATOM   2828  CA  VAL A 343      17.351  16.096  33.088  1.00 11.65           C  
ATOM   2829  C   VAL A 343      16.975  16.766  31.767  1.00 12.27           C  
ATOM   2830  O   VAL A 343      16.610  17.946  31.731  1.00 16.43           O  
ATOM   2831  CB  VAL A 343      16.227  15.111  33.483  1.00 13.52           C  
ATOM   2832  CG1 VAL A 343      16.564  14.429  34.801  1.00 20.28           C  
ATOM   2833  CG2 VAL A 343      14.891  15.825  33.561  1.00 16.35           C  
ATOM   2834  N   LYS A 344      17.089  15.996  30.687  1.00 12.47           N  
ATOM   2835  CA  LYS A 344      16.595  16.388  29.373  1.00 14.61           C  
ATOM   2836  C   LYS A 344      15.162  15.906  29.206  1.00 12.09           C  
ATOM   2837  O   LYS A 344      14.632  15.189  30.063  1.00 12.09           O  
ATOM   2838  CB  LYS A 344      17.474  15.779  28.281  1.00 14.94           C  
ATOM   2839  CG  LYS A 344      18.923  16.214  28.377  1.00 17.31           C  
ATOM   2840  CD  LYS A 344      19.753  15.615  27.249  1.00 16.54           C  
ATOM   2841  CE  LYS A 344      21.227  15.920  27.427  1.00 23.42           C  
ATOM   2842  NZ  LYS A 344      22.035  15.247  26.363  1.00 29.28           N1+
ATOM   2843  N   ALA A 345      14.531  16.290  28.100  1.00 13.93           N  
ATOM   2844  CA  ALA A 345      13.141  15.914  27.861  1.00 13.04           C  
ATOM   2845  C   ALA A 345      12.872  15.683  26.382  1.00 14.58           C  
ATOM   2846  O   ALA A 345      13.599  16.181  25.517  1.00 17.41           O  
ATOM   2847  CB  ALA A 345      12.192  16.974  28.431  1.00 16.30           C  
ATOM   2848  N   SER A 346      11.827  14.912  26.096  1.00 14.03           N  
ATOM   2849  CA  SER A 346      11.418  14.662  24.719  1.00 15.13           C  
ATOM   2850  C   SER A 346      10.755  15.909  24.130  1.00 15.13           C  
ATOM   2851  O   SER A 346      10.551  16.905  24.829  1.00 15.75           O  
ATOM   2852  CB  SER A 346      10.431  13.496  24.668  1.00 14.30           C  
ATOM   2853  OG  SER A 346       9.117  13.937  24.979  1.00 13.16           O  
ATOM   2854  N   ASP A 347      10.413  15.861  22.846  1.00 14.53           N  
ATOM   2855  CA  ASP A 347       9.745  16.993  22.213  1.00 15.80           C  
ATOM   2856  C   ASP A 347       8.292  17.150  22.666  1.00 15.19           C  
ATOM   2857  O   ASP A 347       7.625  18.121  22.302  1.00 19.60           O  
ATOM   2858  CB  ASP A 347       9.796  16.877  20.689  1.00 16.42           C  
ATOM   2859  CG  ASP A 347      11.182  17.108  20.128  1.00 25.80           C  
ATOM   2860  OD1 ASP A 347      12.066  17.583  20.871  1.00 25.46           O  
ATOM   2861  OD2 ASP A 347      11.378  16.829  18.927  1.00 26.15           O1-
ATOM   2862  N   TRP A 348       7.796  16.187  23.434  1.00 15.14           N  
ATOM   2863  CA  TRP A 348       6.483  16.317  24.062  1.00 16.46           C  
ATOM   2864  C   TRP A 348       6.647  16.652  25.550  1.00 17.31           C  
ATOM   2865  O   TRP A 348       5.702  16.534  26.336  1.00 17.01           O  
ATOM   2866  CB  TRP A 348       5.652  15.036  23.852  1.00 15.62           C  
ATOM   2867  CG  TRP A 348       5.049  14.933  22.458  1.00 14.76           C  
ATOM   2868  CD1 TRP A 348       3.748  15.161  22.117  1.00 16.16           C  
ATOM   2869  CD2 TRP A 348       5.733  14.613  21.225  1.00 13.96           C  
ATOM   2870  CE2 TRP A 348       4.772  14.656  20.191  1.00 16.19           C  
ATOM   2871  CE3 TRP A 348       7.054  14.278  20.903  1.00 15.97           C  
ATOM   2872  NE1 TRP A 348       3.572  15.005  20.755  1.00 17.02           N  
ATOM   2873  CZ2 TRP A 348       5.092  14.385  18.855  1.00 19.79           C  
ATOM   2874  CZ3 TRP A 348       7.368  14.013  19.574  1.00 15.43           C  
ATOM   2875  CH2 TRP A 348       6.392  14.066  18.571  1.00 17.80           C  
ATOM   2876  N   ASP A 349       7.861  17.070  25.920  1.00 16.19           N  
ATOM   2877  CA  ASP A 349       8.193  17.496  27.290  1.00 15.96           C  
ATOM   2878  C   ASP A 349       8.209  16.367  28.325  1.00 16.37           C  
ATOM   2879  O   ASP A 349       8.102  16.603  29.528  1.00 18.22           O  
ATOM   2880  CB  ASP A 349       7.289  18.650  27.752  1.00 17.13           C  
ATOM   2881  CG  ASP A 349       7.435  19.884  26.890  1.00 22.22           C  
ATOM   2882  OD1 ASP A 349       8.541  20.127  26.364  1.00 27.65           O  
ATOM   2883  OD2 ASP A 349       6.437  20.616  26.736  1.00 31.70           O1-
ATOM   2884  N   TRP A 350       8.377  15.133  27.868  1.00 13.97           N  
ATOM   2885  CA  TRP A 350       8.480  14.012  28.792  1.00 15.61           C  
ATOM   2886  C   TRP A 350       9.921  13.878  29.282  1.00 13.94           C  
ATOM   2887  O   TRP A 350      10.827  13.632  28.491  1.00 13.92           O  
ATOM   2888  CB  TRP A 350       8.033  12.729  28.103  1.00 15.28           C  
ATOM   2889  CG  TRP A 350       6.572  12.680  27.865  1.00 12.69           C  
ATOM   2890  CD1 TRP A 350       5.701  13.739  27.842  1.00 17.38           C  
ATOM   2891  CD2 TRP A 350       5.783  11.504  27.687  1.00 12.25           C  
ATOM   2892  CE2 TRP A 350       4.441  11.919  27.531  1.00 16.26           C  
ATOM   2893  CE3 TRP A 350       6.083  10.142  27.625  1.00 12.19           C  
ATOM   2894  NE1 TRP A 350       4.418  13.288  27.626  1.00 19.40           N  
ATOM   2895  CZ2 TRP A 350       3.401  11.017  27.330  1.00 16.47           C  
ATOM   2896  CZ3 TRP A 350       5.045   9.247  27.427  1.00 13.65           C  
ATOM   2897  CH2 TRP A 350       3.722   9.693  27.266  1.00 13.50           C  
ATOM   2898  N   GLN A 351      10.131  14.047  30.584  1.00 11.59           N  
ATOM   2899  CA  GLN A 351      11.483  14.003  31.150  1.00 11.25           C  
ATOM   2900  C   GLN A 351      12.153  12.651  30.980  1.00 11.17           C  
ATOM   2901  O   GLN A 351      11.539  11.609  31.171  1.00 12.81           O  
ATOM   2902  CB  GLN A 351      11.477  14.439  32.621  1.00 14.38           C  
ATOM   2903  CG  GLN A 351      11.028  15.882  32.758  1.00 15.47           C  
ATOM   2904  CD  GLN A 351      11.037  16.423  34.188  1.00 16.78           C  
ATOM   2905  NE2 GLN A 351      10.707  15.583  35.170  1.00 18.80           N  
ATOM   2906  OE1 GLN A 351      11.303  17.598  34.388  1.00 16.54           O  
ATOM   2907  N   ILE A 352      13.415  12.702  30.580  1.00 11.25           N  
ATOM   2908  CA  ILE A 352      14.202  11.516  30.334  1.00 10.92           C  
ATOM   2909  C   ILE A 352      15.024  11.227  31.569  1.00 11.77           C  
ATOM   2910  O   ILE A 352      15.913  12.002  31.936  1.00 12.50           O  
ATOM   2911  CB  ILE A 352      15.114  11.725  29.109  1.00 12.50           C  
ATOM   2912  CG1 ILE A 352      14.256  12.046  27.877  1.00 12.25           C  
ATOM   2913  CG2 ILE A 352      15.980  10.491  28.876  1.00 11.68           C  
ATOM   2914  CD1 ILE A 352      15.048  12.653  26.688  1.00 11.56           C  
ATOM   2915  N   ASP A 353      14.703  10.112  32.231  1.00 10.73           N  
ATOM   2916  CA  ASP A 353      15.363   9.770  33.487  1.00  9.45           C  
ATOM   2917  C   ASP A 353      15.502   8.261  33.598  1.00  9.76           C  
ATOM   2918  O   ASP A 353      14.705   7.594  34.260  1.00 10.07           O  
ATOM   2919  CB  ASP A 353      14.558  10.312  34.679  1.00 10.31           C  
ATOM   2920  CG  ASP A 353      15.179   9.978  36.018  1.00 10.72           C  
ATOM   2921  OD1 ASP A 353      14.507  10.257  37.044  1.00 10.79           O  
ATOM   2922  OD2 ASP A 353      16.312   9.454  36.079  1.00  9.68           O1-
ATOM   2923  N   PRO A 354      16.518   7.704  32.937  1.00  9.60           N  
ATOM   2924  CA  PRO A 354      16.682   6.248  32.973  1.00 10.12           C  
ATOM   2925  C   PRO A 354      16.961   5.719  34.383  1.00  8.38           C  
ATOM   2926  O   PRO A 354      16.487   4.632  34.735  1.00 10.22           O  
ATOM   2927  CB  PRO A 354      17.859   5.985  32.020  1.00 10.67           C  
ATOM   2928  CG  PRO A 354      18.522   7.307  31.813  1.00 17.06           C  
ATOM   2929  CD  PRO A 354      17.492   8.379  32.062  1.00 11.76           C  
ATOM   2930  N   GLN A 355      17.678   6.482  35.198  1.00  9.16           N  
ATOM   2931  CA  GLN A 355      17.971   6.025  36.557  1.00  8.31           C  
ATOM   2932  C   GLN A 355      16.690   5.877  37.377  1.00 10.45           C  
ATOM   2933  O   GLN A 355      16.610   5.037  38.274  1.00 12.02           O  
ATOM   2934  CB  GLN A 355      18.930   6.984  37.240  1.00 12.12           C  
ATOM   2935  CG  GLN A 355      19.554   6.435  38.494  1.00 14.25           C  
ATOM   2936  CD  GLN A 355      20.752   7.252  38.900  1.00 16.15           C  
ATOM   2937  NE2 GLN A 355      21.790   6.590  39.396  1.00 16.38           N  
ATOM   2938  OE1 GLN A 355      20.748   8.474  38.754  1.00 17.36           O  
ATOM   2939  N   GLY A 356      15.683   6.682  37.067  1.00  8.09           N  
ATOM   2940  CA  GLY A 356      14.391   6.566  37.720  1.00  8.68           C  
ATOM   2941  C   GLY A 356      13.731   5.207  37.547  1.00  9.57           C  
ATOM   2942  O   GLY A 356      12.902   4.813  38.367  1.00 10.00           O  
ATOM   2943  N   LEU A 357      14.064   4.489  36.472  1.00  9.70           N  
ATOM   2944  CA  LEU A 357      13.555   3.126  36.316  1.00  7.78           C  
ATOM   2945  C   LEU A 357      14.187   2.201  37.346  1.00  9.21           C  
ATOM   2946  O   LEU A 357      13.519   1.313  37.874  1.00  9.16           O  
ATOM   2947  CB  LEU A 357      13.818   2.616  34.890  1.00  9.32           C  
ATOM   2948  CG  LEU A 357      13.470   1.159  34.590  1.00  8.86           C  
ATOM   2949  CD1 LEU A 357      11.992   0.857  34.880  1.00  9.81           C  
ATOM   2950  CD2 LEU A 357      13.805   0.874  33.137  1.00 10.65           C  
ATOM   2951  N   ARG A 358      15.460   2.416  37.659  1.00  9.72           N  
ATOM   2952  CA  ARG A 358      16.094   1.644  38.719  1.00  9.10           C  
ATOM   2953  C   ARG A 358      15.453   1.985  40.068  1.00  8.42           C  
ATOM   2954  O   ARG A 358      15.146   1.087  40.867  1.00 10.04           O  
ATOM   2955  CB  ARG A 358      17.599   1.909  38.751  1.00 11.27           C  
ATOM   2956  CG  ARG A 358      18.323   1.112  39.816  1.00 10.83           C  
ATOM   2957  CD  ARG A 358      19.817   1.343  39.724  1.00 11.16           C  
ATOM   2958  NE  ARG A 358      20.531   0.528  40.693  1.00 12.01           N  
ATOM   2959  CZ  ARG A 358      21.847   0.574  40.881  1.00 14.00           C  
ATOM   2960  NH1 ARG A 358      22.422  -0.220  41.780  1.00 14.78           N1+
ATOM   2961  NH2 ARG A 358      22.587   1.416  40.169  1.00 13.51           N  
ATOM   2962  N   TYR A 359      15.222   3.272  40.315  1.00  8.43           N  
ATOM   2963  CA  TYR A 359      14.496   3.670  41.522  1.00  8.01           C  
ATOM   2964  C   TYR A 359      13.134   2.979  41.593  1.00  9.23           C  
ATOM   2965  O   TYR A 359      12.751   2.442  42.638  1.00  9.54           O  
ATOM   2966  CB  TYR A 359      14.307   5.184  41.535  1.00 10.15           C  
ATOM   2967  CG  TYR A 359      13.434   5.680  42.681  1.00  9.99           C  
ATOM   2968  CD1 TYR A 359      12.070   5.875  42.510  1.00 11.68           C  
ATOM   2969  CD2 TYR A 359      13.986   5.959  43.921  1.00 10.89           C  
ATOM   2970  CE1 TYR A 359      11.264   6.319  43.559  1.00 12.67           C  
ATOM   2971  CE2 TYR A 359      13.190   6.418  44.980  1.00 12.74           C  
ATOM   2972  CZ  TYR A 359      11.834   6.588  44.790  1.00 12.97           C  
ATOM   2973  OH  TYR A 359      11.031   7.044  45.831  1.00 14.07           O  
ATOM   2974  N   ALA A 360      12.412   2.994  40.477  1.00  9.58           N  
ATOM   2975  CA  ALA A 360      11.085   2.404  40.425  1.00  9.76           C  
ATOM   2976  C   ALA A 360      11.122   0.907  40.759  1.00 10.55           C  
ATOM   2977  O   ALA A 360      10.283   0.407  41.500  1.00  9.55           O  
ATOM   2978  CB  ALA A 360      10.463   2.627  39.041  1.00  9.25           C  
ATOM   2979  N   LEU A 361      12.068   0.191  40.165  1.00  9.36           N  
ATOM   2980  CA  LEU A 361      12.158  -1.245  40.380  1.00  8.70           C  
ATOM   2981  C   LEU A 361      12.436  -1.541  41.846  1.00  9.00           C  
ATOM   2982  O   LEU A 361      11.865  -2.467  42.427  1.00 10.23           O  
ATOM   2983  CB  LEU A 361      13.254  -1.842  39.480  1.00  9.99           C  
ATOM   2984  CG  LEU A 361      12.848  -1.898  38.000  1.00  9.71           C  
ATOM   2985  CD1 LEU A 361      14.093  -2.019  37.083  1.00  9.70           C  
ATOM   2986  CD2 LEU A 361      11.858  -3.053  37.753  1.00  9.28           C  
ATOM   2987  N   ASN A 362      13.301  -0.744  42.454  1.00  8.33           N  
ATOM   2988  CA  ASN A 362      13.589  -0.896  43.877  1.00  9.07           C  
ATOM   2989  C   ASN A 362      12.413  -0.506  44.756  1.00  8.66           C  
ATOM   2990  O   ASN A 362      12.173  -1.127  45.790  1.00 10.68           O  
ATOM   2991  CB  ASN A 362      14.824  -0.093  44.266  1.00 10.67           C  
ATOM   2992  CG  ASN A 362      16.115  -0.816  43.922  1.00 10.96           C  
ATOM   2993  ND2 ASN A 362      16.619  -0.613  42.697  1.00 10.74           N  
ATOM   2994  OD1 ASN A 362      16.657  -1.538  44.744  1.00 11.19           O  
ATOM   2995  N   TRP A 363      11.684   0.524  44.353  1.00  9.27           N  
ATOM   2996  CA  TRP A 363      10.565   0.984  45.162  1.00  8.88           C  
ATOM   2997  C   TRP A 363       9.496  -0.110  45.241  1.00  9.39           C  
ATOM   2998  O   TRP A 363       9.029  -0.460  46.329  1.00  9.90           O  
ATOM   2999  CB  TRP A 363      10.004   2.297  44.602  1.00  7.84           C  
ATOM   3000  CG  TRP A 363       8.978   2.962  45.485  1.00 10.98           C  
ATOM   3001  CD1 TRP A 363       9.220   3.853  46.488  1.00 16.38           C  
ATOM   3002  CD2 TRP A 363       7.566   2.763  45.456  1.00 10.52           C  
ATOM   3003  CE2 TRP A 363       7.009   3.569  46.477  1.00 11.69           C  
ATOM   3004  CE3 TRP A 363       6.714   1.974  44.677  1.00 12.54           C  
ATOM   3005  NE1 TRP A 363       8.041   4.233  47.083  1.00 17.07           N  
ATOM   3006  CZ2 TRP A 363       5.633   3.624  46.724  1.00 12.08           C  
ATOM   3007  CZ3 TRP A 363       5.347   2.035  44.927  1.00 15.71           C  
ATOM   3008  CH2 TRP A 363       4.828   2.851  45.942  1.00 13.55           C  
ATOM   3009  N   PHE A 364       9.101  -0.651  44.090  1.00  9.17           N  
ATOM   3010  CA  PHE A 364       8.143  -1.762  44.074  1.00  8.10           C  
ATOM   3011  C   PHE A 364       8.670  -2.973  44.843  1.00 10.97           C  
ATOM   3012  O   PHE A 364       7.903  -3.663  45.518  1.00 10.98           O  
ATOM   3013  CB  PHE A 364       7.859  -2.197  42.632  1.00  7.76           C  
ATOM   3014  CG  PHE A 364       6.936  -1.290  41.866  1.00 10.24           C  
ATOM   3015  CD1 PHE A 364       5.703  -0.920  42.373  1.00 10.23           C  
ATOM   3016  CD2 PHE A 364       7.295  -0.849  40.596  1.00 10.79           C  
ATOM   3017  CE1 PHE A 364       4.841  -0.107  41.630  1.00 12.89           C  
ATOM   3018  CE2 PHE A 364       6.445  -0.051  39.847  1.00 11.21           C  
ATOM   3019  CZ  PHE A 364       5.210   0.312  40.359  1.00 10.08           C  
ATOM   3020  N   THR A 365       9.959  -3.273  44.714  1.00  9.87           N  
ATOM   3021  CA  THR A 365      10.510  -4.465  45.366  1.00  9.31           C  
ATOM   3022  C   THR A 365      10.463  -4.281  46.883  1.00 10.93           C  
ATOM   3023  O   THR A 365      10.013  -5.168  47.617  1.00 11.76           O  
ATOM   3024  CB  THR A 365      11.948  -4.766  44.887  1.00  9.82           C  
ATOM   3025  CG2 THR A 365      12.532  -5.960  45.624  1.00 10.97           C  
ATOM   3026  OG1 THR A 365      11.921  -5.084  43.491  1.00 10.61           O  
ATOM   3027  N   ASP A 366      10.898  -3.120  47.350  1.00 10.53           N  
ATOM   3028  CA  ASP A 366      10.972  -2.861  48.791  1.00  9.86           C  
ATOM   3029  C   ASP A 366       9.582  -2.832  49.427  1.00 10.09           C  
ATOM   3030  O   ASP A 366       9.395  -3.269  50.578  1.00 11.52           O  
ATOM   3031  CB  ASP A 366      11.671  -1.525  49.062  1.00 11.24           C  
ATOM   3032  CG  ASP A 366      13.129  -1.511  48.620  1.00 13.18           C  
ATOM   3033  OD1 ASP A 366      13.681  -2.593  48.342  1.00 16.39           O  
ATOM   3034  OD2 ASP A 366      13.705  -0.402  48.574  1.00 17.67           O1-
ATOM   3035  N   MET A 367       8.606  -2.309  48.689  1.00  9.55           N  
ATOM   3036  CA  MET A 367       7.252  -2.166  49.212  1.00  9.30           C  
ATOM   3037  C   MET A 367       6.461  -3.458  49.143  1.00 11.16           C  
ATOM   3038  O   MET A 367       5.680  -3.763  50.056  1.00 12.11           O  
ATOM   3039  CB  MET A 367       6.489  -1.109  48.408  1.00 10.41           C  
ATOM   3040  CG  MET A 367       6.909   0.315  48.707  1.00 10.85           C  
ATOM   3041  SD  MET A 367       6.175   0.909  50.253  1.00 13.44           S  
ATOM   3042  CE  MET A 367       4.479   1.108  49.731  1.00 15.17           C  
ATOM   3043  N   TYR A 368       6.652  -4.219  48.064  1.00 10.62           N  
ATOM   3044  CA  TYR A 368       5.721  -5.310  47.756  1.00 10.25           C  
ATOM   3045  C   TYR A 368       6.324  -6.694  47.614  1.00 12.39           C  
ATOM   3046  O   TYR A 368       5.601  -7.683  47.712  1.00 13.98           O  
ATOM   3047  CB  TYR A 368       4.902  -4.985  46.496  1.00 11.48           C  
ATOM   3048  CG  TYR A 368       4.204  -3.656  46.575  1.00 10.02           C  
ATOM   3049  CD1 TYR A 368       3.286  -3.399  47.587  1.00 11.79           C  
ATOM   3050  CD2 TYR A 368       4.475  -2.645  45.659  1.00 12.16           C  
ATOM   3051  CE1 TYR A 368       2.648  -2.180  47.672  1.00 12.01           C  
ATOM   3052  CE2 TYR A 368       3.831  -1.421  45.732  1.00 13.51           C  
ATOM   3053  CZ  TYR A 368       2.929  -1.192  46.749  1.00 12.80           C  
ATOM   3054  OH  TYR A 368       2.286   0.025  46.843  1.00 14.54           O  
ATOM   3055  N   HIS A 369       7.627  -6.783  47.371  1.00 10.61           N  
ATOM   3056  CA  HIS A 369       8.275  -8.095  47.229  1.00 12.43           C  
ATOM   3057  C   HIS A 369       7.540  -9.068  46.293  1.00 15.75           C  
ATOM   3058  O   HIS A 369       7.348 -10.241  46.627  1.00 16.87           O  
ATOM   3059  CB  HIS A 369       8.492  -8.717  48.609  1.00 18.15           C  
ATOM   3060  CG  HIS A 369       9.407  -7.914  49.478  1.00 18.16           C  
ATOM   3061  CD2 HIS A 369       9.149  -7.035  50.476  1.00 22.82           C  
ATOM   3062  ND1 HIS A 369      10.777  -7.935  49.328  1.00 23.65           N  
ATOM   3063  CE1 HIS A 369      11.324  -7.119  50.211  1.00 25.75           C  
ATOM   3064  NE2 HIS A 369      10.359  -6.558  50.916  1.00 23.57           N  
ATOM   3065  N   LEU A 370       7.142  -8.576  45.116  1.00 12.21           N  
ATOM   3066  CA  LEU A 370       6.511  -9.402  44.098  1.00 13.78           C  
ATOM   3067  C   LEU A 370       7.329  -9.309  42.834  1.00 11.91           C  
ATOM   3068  O   LEU A 370       8.085  -8.343  42.642  1.00 11.36           O  
ATOM   3069  CB  LEU A 370       5.101  -8.894  43.765  1.00 13.44           C  
ATOM   3070  CG  LEU A 370       3.937  -9.185  44.701  1.00 13.52           C  
ATOM   3071  CD1 LEU A 370       2.666  -8.675  44.047  1.00 16.57           C  
ATOM   3072  CD2 LEU A 370       3.843 -10.684  44.970  1.00 15.79           C  
ATOM   3073  N   PRO A 371       7.164 -10.284  41.933  1.00 10.52           N  
ATOM   3074  CA  PRO A 371       7.772 -10.129  40.613  1.00  8.53           C  
ATOM   3075  C   PRO A 371       7.210  -8.921  39.882  1.00 10.03           C  
ATOM   3076  O   PRO A 371       6.033  -8.585  40.033  1.00 10.63           O  
ATOM   3077  CB  PRO A 371       7.347 -11.405  39.864  1.00 10.82           C  
ATOM   3078  CG  PRO A 371       6.983 -12.391  40.978  1.00 11.42           C  
ATOM   3079  CD  PRO A 371       6.398 -11.535  42.064  1.00 11.97           C  
ATOM   3080  N   LEU A 372       8.063  -8.300  39.079  1.00  9.33           N  
ATOM   3081  CA  LEU A 372       7.708  -7.093  38.343  1.00  9.80           C  
ATOM   3082  C   LEU A 372       7.853  -7.351  36.851  1.00  9.68           C  
ATOM   3083  O   LEU A 372       8.623  -8.210  36.430  1.00 11.76           O  
ATOM   3084  CB  LEU A 372       8.630  -5.934  38.736  1.00  9.69           C  
ATOM   3085  CG  LEU A 372       8.831  -5.747  40.245  1.00  9.10           C  
ATOM   3086  CD1 LEU A 372       9.886  -4.693  40.544  1.00 11.38           C  
ATOM   3087  CD2 LEU A 372       7.506  -5.405  40.935  1.00 13.26           C  
ATOM   3088  N   PHE A 373       7.107  -6.608  36.047  1.00  9.25           N  
ATOM   3089  CA  PHE A 373       7.172  -6.742  34.590  1.00  9.44           C  
ATOM   3090  C   PHE A 373       7.121  -5.320  34.042  1.00  9.26           C  
ATOM   3091  O   PHE A 373       6.148  -4.605  34.281  1.00  9.85           O  
ATOM   3092  CB  PHE A 373       5.952  -7.564  34.126  1.00  9.03           C  
ATOM   3093  CG  PHE A 373       6.092  -8.228  32.773  1.00  9.77           C  
ATOM   3094  CD1 PHE A 373       5.237  -9.274  32.450  1.00 13.12           C  
ATOM   3095  CD2 PHE A 373       7.035  -7.824  31.837  1.00 12.56           C  
ATOM   3096  CE1 PHE A 373       5.309  -9.907  31.223  1.00 13.49           C  
ATOM   3097  CE2 PHE A 373       7.124  -8.472  30.598  1.00 13.77           C  
ATOM   3098  CZ  PHE A 373       6.253  -9.517  30.300  1.00 11.83           C  
ATOM   3099  N   ILE A 374       8.179  -4.886  33.354  1.00  8.34           N  
ATOM   3100  CA  ILE A 374       8.157  -3.585  32.679  1.00  9.24           C  
ATOM   3101  C   ILE A 374       7.422  -3.790  31.369  1.00 11.07           C  
ATOM   3102  O   ILE A 374       7.973  -4.350  30.413  1.00 11.61           O  
ATOM   3103  CB  ILE A 374       9.569  -3.041  32.404  1.00  8.85           C  
ATOM   3104  CG1 ILE A 374      10.327  -2.813  33.715  1.00  9.31           C  
ATOM   3105  CG2 ILE A 374       9.496  -1.726  31.597  1.00  9.92           C  
ATOM   3106  CD1 ILE A 374      11.841  -2.723  33.530  1.00 11.89           C  
ATOM   3107  N   VAL A 375       6.162  -3.387  31.342  1.00 10.56           N  
ATOM   3108  CA  VAL A 375       5.301  -3.690  30.208  1.00  9.35           C  
ATOM   3109  C   VAL A 375       5.116  -2.516  29.250  1.00 10.72           C  
ATOM   3110  O   VAL A 375       4.442  -2.654  28.237  1.00 10.97           O  
ATOM   3111  CB  VAL A 375       3.935  -4.289  30.642  1.00 10.53           C  
ATOM   3112  CG1 VAL A 375       4.156  -5.581  31.438  1.00 13.82           C  
ATOM   3113  CG2 VAL A 375       3.104  -3.288  31.443  1.00 12.02           C  
ATOM   3114  N   GLU A 376       5.713  -1.369  29.578  1.00 10.38           N  
ATOM   3115  CA  GLU A 376       5.866  -0.271  28.623  1.00  9.87           C  
ATOM   3116  C   GLU A 376       7.094   0.539  28.974  1.00 12.20           C  
ATOM   3117  O   GLU A 376       7.369   0.788  30.154  1.00 11.11           O  
ATOM   3118  CB  GLU A 376       4.670   0.690  28.633  1.00 12.87           C  
ATOM   3119  CG  GLU A 376       3.329   0.014  28.564  1.00 13.07           C  
ATOM   3120  CD  GLU A 376       2.159   0.988  28.432  1.00 15.94           C  
ATOM   3121  OE1 GLU A 376       2.370   2.217  28.259  1.00 15.98           O  
ATOM   3122  OE2 GLU A 376       1.017   0.502  28.481  1.00 14.59           O1-
ATOM   3123  N   ASN A 377       7.812   0.958  27.939  1.00 10.50           N  
ATOM   3124  CA  ASN A 377       8.915   1.913  28.051  1.00 10.95           C  
ATOM   3125  C   ASN A 377       9.153   2.336  26.618  1.00 11.06           C  
ATOM   3126  O   ASN A 377       9.139   1.498  25.732  1.00 11.14           O  
ATOM   3127  CB  ASN A 377      10.157   1.223  28.652  1.00 10.76           C  
ATOM   3128  CG  ASN A 377      11.383   2.137  28.733  1.00 10.37           C  
ATOM   3129  ND2 ASN A 377      11.232   3.295  29.378  1.00 11.60           N  
ATOM   3130  OD1 ASN A 377      12.460   1.787  28.241  1.00 12.32           O  
ATOM   3131  N   GLY A 378       9.322   3.624  26.356  1.00  9.55           N  
ATOM   3132  CA  GLY A 378       9.516   4.018  24.970  1.00 11.34           C  
ATOM   3133  C   GLY A 378       9.817   5.484  24.825  1.00 12.32           C  
ATOM   3134  O   GLY A 378       9.646   6.266  25.767  1.00 12.20           O  
ATOM   3135  N   PHE A 379      10.261   5.853  23.627  1.00 11.25           N  
ATOM   3136  CA  PHE A 379      10.607   7.227  23.311  1.00 10.72           C  
ATOM   3137  C   PHE A 379       9.855   7.680  22.067  1.00 11.35           C  
ATOM   3138  O   PHE A 379      10.148   7.230  20.948  1.00 13.00           O  
ATOM   3139  CB  PHE A 379      12.117   7.352  23.090  1.00 12.62           C  
ATOM   3140  CG  PHE A 379      12.592   8.767  22.977  1.00 12.39           C  
ATOM   3141  CD1 PHE A 379      12.507   9.630  24.065  1.00 13.14           C  
ATOM   3142  CD2 PHE A 379      13.124   9.240  21.789  1.00 14.89           C  
ATOM   3143  CE1 PHE A 379      12.953  10.939  23.971  1.00 14.27           C  
ATOM   3144  CE2 PHE A 379      13.564  10.546  21.687  1.00 14.45           C  
ATOM   3145  CZ  PHE A 379      13.476  11.396  22.784  1.00 14.63           C  
ATOM   3146  N   GLY A 380       8.881   8.560  22.273  1.00 10.92           N  
ATOM   3147  CA  GLY A 380       8.065   9.100  21.201  1.00 10.37           C  
ATOM   3148  C   GLY A 380       8.750  10.297  20.580  1.00 13.62           C  
ATOM   3149  O   GLY A 380       9.108  11.255  21.279  1.00 14.26           O  
ATOM   3150  N   ALA A 381       8.951  10.236  19.268  1.00 12.94           N  
ATOM   3151  CA  ALA A 381       9.746  11.231  18.586  1.00 14.60           C  
ATOM   3152  C   ALA A 381       9.351  11.329  17.125  1.00 13.78           C  
ATOM   3153  O   ALA A 381       8.782  10.396  16.555  1.00 14.20           O  
ATOM   3154  CB  ALA A 381      11.213  10.864  18.701  1.00 15.30           C  
ATOM   3155  N   ILE A 382       9.666  12.467  16.524  1.00 13.17           N  
ATOM   3156  CA  ILE A 382       9.538  12.643  15.082  1.00 14.15           C  
ATOM   3157  C   ILE A 382      10.587  11.807  14.354  1.00 17.86           C  
ATOM   3158  O   ILE A 382      11.766  11.856  14.697  1.00 18.44           O  
ATOM   3159  CB  ILE A 382       9.739  14.115  14.696  1.00 16.77           C  
ATOM   3160  CG1 ILE A 382       8.735  15.017  15.425  1.00 19.73           C  
ATOM   3161  CG2 ILE A 382       9.644  14.289  13.176  1.00 19.38           C  
ATOM   3162  CD1 ILE A 382       7.295  14.807  15.009  1.00 20.44           C  
ATOM   3163  N   ASP A 383      10.154  11.052  13.345  1.00 15.52           N  
ATOM   3164  CA  ASP A 383      11.069  10.285  12.508  1.00 16.08           C  
ATOM   3165  C   ASP A 383      11.117  10.839  11.098  1.00 18.72           C  
ATOM   3166  O   ASP A 383      10.098  11.260  10.549  1.00 18.11           O  
ATOM   3167  CB  ASP A 383      10.607   8.830  12.356  1.00 17.41           C  
ATOM   3168  CG  ASP A 383      10.749   7.999  13.628  1.00 16.36           C  
ATOM   3169  OD1 ASP A 383      10.031   6.986  13.691  1.00 17.13           O  
ATOM   3170  OD2 ASP A 383      11.557   8.311  14.535  1.00 14.75           O1-
ATOM   3171  N   GLN A 384      12.309  10.815  10.517  1.00 17.40           N  
ATOM   3172  CA  GLN A 384      12.505  11.126   9.108  0.50 17.69           C  
ATOM   3174  C   GLN A 384      13.021   9.881   8.394  1.00 17.45           C  
ATOM   3175  O   GLN A 384      13.930   9.216   8.887  1.00 20.09           O  
ATOM   3176  CB  GLN A 384      13.532  12.250   8.959  0.50 19.42           C  
ATOM   3178  CG  GLN A 384      13.139  13.557   9.620  0.50 22.82           C  
ATOM   3180  CD  GLN A 384      12.337  14.458   8.706  0.50 37.76           C  
ATOM   3182  NE2 GLN A 384      12.705  15.735   8.665  0.50 41.86           N  
ATOM   3184  OE1 GLN A 384      11.405  14.013   8.035  0.50 44.26           O  
ATOM   3186  N   VAL A 385      12.452   9.570   7.238  1.00 17.94           N  
ATOM   3187  CA  VAL A 385      12.967   8.463   6.442  1.00 20.02           C  
ATOM   3188  C   VAL A 385      14.110   8.979   5.569  1.00 19.77           C  
ATOM   3189  O   VAL A 385      13.929   9.925   4.791  1.00 20.75           O  
ATOM   3190  CB  VAL A 385      11.881   7.843   5.547  1.00 20.55           C  
ATOM   3191  CG1 VAL A 385      12.450   6.666   4.754  1.00 20.64           C  
ATOM   3192  CG2 VAL A 385      10.705   7.378   6.388  1.00 22.25           C  
ATOM   3193  N   GLU A 386      15.280   8.357   5.693  1.00 18.46           N  
ATOM   3194  CA  GLU A 386      16.461   8.779   4.931  1.00 18.47           C  
ATOM   3195  C   GLU A 386      16.453   8.220   3.507  1.00 19.61           C  
ATOM   3196  O   GLU A 386      15.554   7.471   3.132  1.00 21.97           O  
ATOM   3197  CB  GLU A 386      17.746   8.356   5.649  1.00 16.98           C  
ATOM   3198  CG  GLU A 386      17.849   8.824   7.091  1.00 17.41           C  
ATOM   3199  CD  GLU A 386      17.965  10.321   7.236  1.00 22.88           C  
ATOM   3200  OE1 GLU A 386      17.589  10.829   8.319  1.00 22.34           O  
ATOM   3201  OE2 GLU A 386      18.440  10.987   6.287  1.00 26.56           O1-
ATOM   3202  N   ALA A 387      17.469   8.581   2.723  1.00 18.65           N  
ATOM   3203  CA  ALA A 387      17.549   8.189   1.319  1.00 19.48           C  
ATOM   3204  C   ALA A 387      17.726   6.686   1.100  1.00 19.55           C  
ATOM   3205  O   ALA A 387      17.532   6.184  -0.015  1.00 23.80           O  
ATOM   3206  CB  ALA A 387      18.665   8.959   0.622  1.00 21.25           C  
ATOM   3207  N   ASP A 388      18.086   5.970   2.160  1.00 18.93           N  
ATOM   3208  CA  ASP A 388      18.225   4.520   2.085  1.00 19.24           C  
ATOM   3209  C   ASP A 388      16.921   3.817   2.454  1.00 20.41           C  
ATOM   3210  O   ASP A 388      16.876   2.593   2.564  1.00 23.33           O  
ATOM   3211  CB  ASP A 388      19.372   4.032   2.975  1.00 21.87           C  
ATOM   3212  CG  ASP A 388      19.124   4.290   4.451  1.00 22.74           C  
ATOM   3213  OD1 ASP A 388      18.162   5.016   4.772  1.00 18.56           O  
ATOM   3214  OD2 ASP A 388      19.892   3.769   5.293  1.00 24.49           O1-
ATOM   3215  N   GLY A 389      15.863   4.600   2.641  1.00 22.10           N  
ATOM   3216  CA  GLY A 389      14.554   4.047   2.931  1.00 22.27           C  
ATOM   3217  C   GLY A 389      14.355   3.680   4.388  1.00 21.77           C  
ATOM   3218  O   GLY A 389      13.367   3.036   4.736  1.00 20.76           O  
ATOM   3219  N   MET A 390      15.287   4.089   5.244  1.00 17.66           N  
ATOM   3220  CA  MET A 390      15.241   3.719   6.657  1.00 18.02           C  
ATOM   3221  C   MET A 390      15.276   4.941   7.567  1.00 17.28           C  
ATOM   3222  O   MET A 390      15.961   5.918   7.277  1.00 17.92           O  
ATOM   3223  CB  MET A 390      16.412   2.789   6.993  1.00 18.36           C  
ATOM   3224  CG  MET A 390      16.475   2.363   8.465  1.00 19.53           C  
ATOM   3225  SD  MET A 390      17.755   1.118   8.783  1.00 20.62           S  
ATOM   3226  CE  MET A 390      16.999  -0.323   8.047  1.00 24.99           C  
ATOM   3227  N   VAL A 391      14.521   4.891   8.663  1.00 15.67           N  
ATOM   3228  CA  VAL A 391      14.653   5.879   9.726  1.00 15.85           C  
ATOM   3229  C   VAL A 391      15.887   5.545  10.554  1.00 15.17           C  
ATOM   3230  O   VAL A 391      16.026   4.427  11.067  1.00 16.01           O  
ATOM   3231  CB  VAL A 391      13.437   5.877  10.661  1.00 15.22           C  
ATOM   3232  CG1 VAL A 391      13.610   6.937  11.742  1.00 17.01           C  
ATOM   3233  CG2 VAL A 391      12.153   6.103   9.883  1.00 15.65           C  
ATOM   3234  N   HIS A 392      16.796   6.505  10.674  1.00 15.79           N  
ATOM   3235  CA  HIS A 392      17.966   6.302  11.525  1.00 14.78           C  
ATOM   3236  C   HIS A 392      17.703   6.891  12.899  1.00 15.69           C  
ATOM   3237  O   HIS A 392      18.116   8.015  13.224  1.00 17.92           O  
ATOM   3238  CB  HIS A 392      19.230   6.857  10.864  1.00 17.33           C  
ATOM   3239  CG  HIS A 392      19.659   6.066   9.668  1.00 22.75           C  
ATOM   3240  CD2 HIS A 392      19.048   5.854   8.479  1.00 21.45           C  
ATOM   3241  ND1 HIS A 392      20.831   5.341   9.633  1.00 25.69           N  
ATOM   3242  CE1 HIS A 392      20.936   4.738   8.460  1.00 23.98           C  
ATOM   3243  NE2 HIS A 392      19.867   5.034   7.741  1.00 22.86           N  
ATOM   3244  N   ASP A 393      16.985   6.106  13.697  1.00 13.48           N  
ATOM   3245  CA  ASP A 393      16.508   6.559  14.992  1.00 13.74           C  
ATOM   3246  C   ASP A 393      17.505   6.275  16.115  1.00 12.24           C  
ATOM   3247  O   ASP A 393      17.183   5.596  17.101  1.00 13.91           O  
ATOM   3248  CB  ASP A 393      15.097   6.001  15.289  1.00 14.73           C  
ATOM   3249  CG  ASP A 393      15.020   4.467  15.269  1.00 13.84           C  
ATOM   3250  OD1 ASP A 393      15.841   3.801  14.602  1.00 13.19           O  
ATOM   3251  OD2 ASP A 393      14.096   3.932  15.928  1.00 12.98           O1-
ATOM   3252  N   ASP A 394      18.710   6.822  15.986  1.00 16.34           N  
ATOM   3253  CA  ASP A 394      19.699   6.713  17.049  1.00 15.38           C  
ATOM   3254  C   ASP A 394      19.172   7.272  18.377  1.00 15.41           C  
ATOM   3255  O   ASP A 394      19.499   6.755  19.446  1.00 15.25           O  
ATOM   3256  CB  ASP A 394      21.027   7.367  16.639  1.00 19.08           C  
ATOM   3257  CG  ASP A 394      20.906   8.863  16.378  1.00 26.68           C  
ATOM   3258  OD1 ASP A 394      19.830   9.337  15.958  1.00 24.41           O  
ATOM   3259  OD2 ASP A 394      21.913   9.577  16.579  1.00 43.43           O1-
ATOM   3260  N   TYR A 395      18.332   8.305  18.312  1.00 14.48           N  
ATOM   3261  CA  TYR A 395      17.762   8.895  19.528  1.00 14.48           C  
ATOM   3262  C   TYR A 395      16.903   7.888  20.290  1.00 14.38           C  
ATOM   3263  O   TYR A 395      16.866   7.903  21.524  1.00 14.27           O  
ATOM   3264  CB  TYR A 395      16.937  10.141  19.181  1.00 17.16           C  
ATOM   3265  CG  TYR A 395      16.137   9.950  17.917  1.00 14.93           C  
ATOM   3266  CD1 TYR A 395      14.862   9.398  17.959  1.00 16.29           C  
ATOM   3267  CD2 TYR A 395      16.674  10.291  16.683  1.00 14.97           C  
ATOM   3268  CE1 TYR A 395      14.138   9.201  16.802  1.00 14.05           C  
ATOM   3269  CE2 TYR A 395      15.963  10.098  15.521  1.00 15.36           C  
ATOM   3270  CZ  TYR A 395      14.701   9.551  15.586  1.00 13.26           C  
ATOM   3271  OH  TYR A 395      14.008   9.361  14.429  1.00 16.34           O  
ATOM   3272  N   ARG A 396      16.217   7.012  19.560  1.00 12.79           N  
ATOM   3273  CA  ARG A 396      15.352   6.016  20.184  1.00 12.56           C  
ATOM   3274  C   ARG A 396      16.187   4.885  20.775  1.00 11.91           C  
ATOM   3275  O   ARG A 396      15.942   4.443  21.897  1.00 13.28           O  
ATOM   3276  CB  ARG A 396      14.348   5.482  19.159  1.00 13.48           C  
ATOM   3277  CG  ARG A 396      13.320   4.503  19.742  1.00 13.35           C  
ATOM   3278  CD  ARG A 396      12.155   4.331  18.770  1.00 12.83           C  
ATOM   3279  NE  ARG A 396      11.426   5.577  18.542  1.00 12.57           N  
ATOM   3280  CZ  ARG A 396      11.419   6.277  17.404  1.00 13.94           C  
ATOM   3281  NH1 ARG A 396      12.093   5.870  16.327  1.00 13.25           N1+
ATOM   3282  NH2 ARG A 396      10.713   7.400  17.336  1.00 14.21           N  
ATOM   3283  N   ILE A 397      17.178   4.416  20.023  1.00 13.24           N  
ATOM   3284  CA  ILE A 397      18.154   3.461  20.531  1.00 14.32           C  
ATOM   3285  C   ILE A 397      18.818   3.964  21.820  1.00 16.28           C  
ATOM   3286  O   ILE A 397      18.968   3.222  22.789  1.00 14.64           O  
ATOM   3287  CB  ILE A 397      19.224   3.157  19.458  1.00 13.65           C  
ATOM   3288  CG1 ILE A 397      18.600   2.358  18.324  1.00 13.09           C  
ATOM   3289  CG2 ILE A 397      20.416   2.409  20.059  1.00 15.16           C  
ATOM   3290  CD1 ILE A 397      19.458   2.283  17.079  1.00 14.60           C  
ATOM   3291  N   ASP A 398      19.201   5.234  21.837  1.00 13.89           N  
ATOM   3292  CA  ASP A 398      19.873   5.798  23.004  1.00 14.00           C  
ATOM   3293  C   ASP A 398      18.970   5.753  24.233  1.00 12.38           C  
ATOM   3294  O   ASP A 398      19.410   5.382  25.325  1.00 14.06           O  
ATOM   3295  CB  ASP A 398      20.295   7.245  22.739  1.00 14.55           C  
ATOM   3296  CG  ASP A 398      21.464   7.355  21.774  1.00 20.65           C  
ATOM   3297  OD1 ASP A 398      22.077   6.319  21.447  1.00 22.97           O  
ATOM   3298  OD2 ASP A 398      21.770   8.494  21.359  1.00 23.64           O1-
ATOM   3299  N   TYR A 399      17.717   6.163  24.061  1.00 11.65           N  
ATOM   3300  CA  TYR A 399      16.778   6.172  25.175  1.00 10.32           C  
ATOM   3301  C   TYR A 399      16.534   4.753  25.665  1.00 11.34           C  
ATOM   3302  O   TYR A 399      16.646   4.482  26.872  1.00 11.14           O  
ATOM   3303  CB  TYR A 399      15.464   6.822  24.752  1.00 11.25           C  
ATOM   3304  CG  TYR A 399      14.358   6.789  25.792  1.00 11.81           C  
ATOM   3305  CD1 TYR A 399      14.058   7.919  26.562  1.00 13.06           C  
ATOM   3306  CD2 TYR A 399      13.591   5.645  25.982  1.00 10.56           C  
ATOM   3307  CE1 TYR A 399      13.024   7.901  27.507  1.00 11.15           C  
ATOM   3308  CE2 TYR A 399      12.554   5.619  26.918  1.00 11.74           C  
ATOM   3309  CZ  TYR A 399      12.285   6.745  27.675  1.00 10.97           C  
ATOM   3310  OH  TYR A 399      11.257   6.691  28.590  1.00 12.11           O  
ATOM   3311  N   LEU A 400      16.195   3.835  24.760  1.00 11.69           N  
ATOM   3312  CA  LEU A 400      15.847   2.482  25.199  1.00 11.40           C  
ATOM   3313  C   LEU A 400      17.061   1.812  25.834  1.00 10.72           C  
ATOM   3314  O   LEU A 400      16.947   1.186  26.889  1.00 11.16           O  
ATOM   3315  CB  LEU A 400      15.287   1.633  24.052  1.00 11.78           C  
ATOM   3316  CG  LEU A 400      13.932   2.076  23.497  1.00 11.92           C  
ATOM   3317  CD1 LEU A 400      13.653   1.381  22.177  1.00 13.84           C  
ATOM   3318  CD2 LEU A 400      12.793   1.811  24.498  1.00 12.48           C  
ATOM   3319  N   GLY A 401      18.226   1.953  25.219  1.00 11.37           N  
ATOM   3320  CA  GLY A 401      19.425   1.341  25.758  1.00 12.08           C  
ATOM   3321  C   GLY A 401      19.768   1.847  27.154  1.00 11.95           C  
ATOM   3322  O   GLY A 401      20.204   1.076  28.013  1.00 12.38           O  
ATOM   3323  N   ALA A 402      19.580   3.144  27.385  1.00 11.43           N  
ATOM   3324  CA  ALA A 402      19.876   3.727  28.693  1.00 12.98           C  
ATOM   3325  C   ALA A 402      18.990   3.113  29.762  1.00 10.94           C  
ATOM   3326  O   ALA A 402      19.446   2.857  30.886  1.00 11.40           O  
ATOM   3327  CB  ALA A 402      19.685   5.250  28.666  1.00 12.15           C  
ATOM   3328  N   HIS A 403      17.730   2.870  29.419  1.00 10.92           N  
ATOM   3329  CA  HIS A 403      16.790   2.268  30.363  1.00 12.37           C  
ATOM   3330  C   HIS A 403      17.100   0.791  30.585  1.00 12.08           C  
ATOM   3331  O   HIS A 403      17.044   0.307  31.715  1.00 10.77           O  
ATOM   3332  CB  HIS A 403      15.340   2.488  29.912  1.00 13.21           C  
ATOM   3333  CG  HIS A 403      14.882   3.902  30.081  1.00 10.13           C  
ATOM   3334  CD2 HIS A 403      14.133   4.481  31.050  1.00 11.20           C  
ATOM   3335  ND1 HIS A 403      15.265   4.917  29.233  1.00 11.91           N  
ATOM   3336  CE1 HIS A 403      14.742   6.057  29.654  1.00 12.34           C  
ATOM   3337  NE2 HIS A 403      14.047   5.817  30.753  1.00 11.25           N  
ATOM   3338  N   ILE A 404      17.442   0.080  29.515  1.00 10.90           N  
ATOM   3339  CA  ILE A 404      17.824  -1.313  29.655  1.00 11.50           C  
ATOM   3340  C   ILE A 404      19.034  -1.449  30.584  1.00 11.81           C  
ATOM   3341  O   ILE A 404      19.085  -2.352  31.418  1.00 11.63           O  
ATOM   3342  CB  ILE A 404      18.106  -1.938  28.280  1.00 10.20           C  
ATOM   3343  CG1 ILE A 404      16.792  -2.082  27.515  1.00 12.51           C  
ATOM   3344  CG2 ILE A 404      18.815  -3.298  28.421  1.00 12.93           C  
ATOM   3345  CD1 ILE A 404      16.986  -2.357  26.027  1.00 12.52           C  
ATOM   3346  N   LYS A 405      20.013  -0.553  30.451  1.00 11.20           N  
ATOM   3347  CA  LYS A 405      21.182  -0.600  31.327  1.00 11.79           C  
ATOM   3348  C   LYS A 405      20.806  -0.474  32.802  1.00 12.12           C  
ATOM   3349  O   LYS A 405      21.362  -1.184  33.644  1.00 13.15           O  
ATOM   3350  CB  LYS A 405      22.199   0.479  30.947  1.00 13.08           C  
ATOM   3351  CG  LYS A 405      22.868   0.226  29.604  1.00 21.71           C  
ATOM   3352  CD  LYS A 405      23.721   1.414  29.178  1.00 30.34           C  
ATOM   3353  CE  LYS A 405      24.220   1.248  27.749  1.00 41.92           C  
ATOM   3354  NZ  LYS A 405      25.038   2.413  27.304  1.00 43.76           N1+
ATOM   3355  N   GLU A 406      19.872   0.427  33.112  1.00 10.95           N  
ATOM   3356  CA  GLU A 406      19.430   0.604  34.490  1.00 11.78           C  
ATOM   3357  C   GLU A 406      18.632  -0.586  35.020  1.00 13.15           C  
ATOM   3358  O   GLU A 406      18.779  -0.959  36.187  1.00 11.98           O  
ATOM   3359  CB  GLU A 406      18.637   1.905  34.633  1.00 10.40           C  
ATOM   3360  CG  GLU A 406      19.472   3.135  34.320  1.00 14.20           C  
ATOM   3361  CD  GLU A 406      20.598   3.345  35.317  1.00 18.45           C  
ATOM   3362  OE1 GLU A 406      20.415   3.021  36.508  1.00 16.49           O  
ATOM   3363  OE2 GLU A 406      21.679   3.829  34.908  1.00 24.90           O1-
ATOM   3364  N   MET A 407      17.803  -1.191  34.175  1.00 12.14           N  
ATOM   3365  CA  MET A 407      17.026  -2.339  34.626  1.00 10.82           C  
ATOM   3366  C   MET A 407      17.951  -3.519  34.899  1.00 13.25           C  
ATOM   3367  O   MET A 407      17.738  -4.283  35.847  1.00 12.01           O  
ATOM   3368  CB  MET A 407      15.892  -2.681  33.650  1.00 16.50           C  
ATOM   3369  CG  MET A 407      16.182  -3.785  32.686  1.00 19.39           C  
ATOM   3370  SD  MET A 407      14.835  -3.963  31.496  1.00 15.06           S  
ATOM   3371  CE  MET A 407      15.692  -5.019  30.324  1.00 13.21           C  
ATOM   3372  N   ILE A 408      18.995  -3.654  34.084  1.00 12.66           N  
ATOM   3373  CA  ILE A 408      20.000  -4.687  34.328  1.00 13.04           C  
ATOM   3374  C   ILE A 408      20.717  -4.481  35.664  1.00 12.89           C  
ATOM   3375  O   ILE A 408      20.954  -5.442  36.401  1.00 13.32           O  
ATOM   3376  CB  ILE A 408      20.999  -4.795  33.160  1.00 12.94           C  
ATOM   3377  CG1 ILE A 408      20.276  -5.345  31.932  1.00 13.84           C  
ATOM   3378  CG2 ILE A 408      22.178  -5.695  33.527  1.00 16.53           C  
ATOM   3379  CD1 ILE A 408      21.109  -5.357  30.671  1.00 17.64           C  
ATOM   3380  N   LYS A 409      21.048  -3.237  35.998  1.00 11.17           N  
ATOM   3381  CA  LYS A 409      21.620  -2.989  37.317  1.00 13.33           C  
ATOM   3382  C   LYS A 409      20.638  -3.353  38.435  1.00 11.78           C  
ATOM   3383  O   LYS A 409      21.031  -3.914  39.461  1.00 11.52           O  
ATOM   3384  CB  LYS A 409      22.071  -1.537  37.444  1.00 14.17           C  
ATOM   3385  CG  LYS A 409      23.252  -1.192  36.542  1.00 14.26           C  
ATOM   3386  CD  LYS A 409      23.532   0.310  36.616  1.00 21.02           C  
ATOM   3387  CE  LYS A 409      24.552   0.760  35.584  1.00 33.73           C  
ATOM   3388  NZ  LYS A 409      25.894   0.192  35.861  1.00 42.29           N1+
ATOM   3389  N   ALA A 410      19.363  -3.031  38.255  1.00  9.40           N  
ATOM   3390  CA  ALA A 410      18.379  -3.391  39.276  1.00  9.82           C  
ATOM   3391  C   ALA A 410      18.352  -4.902  39.519  1.00  9.85           C  
ATOM   3392  O   ALA A 410      18.264  -5.352  40.661  1.00 11.59           O  
ATOM   3393  CB  ALA A 410      16.997  -2.875  38.909  1.00 12.05           C  
ATOM   3394  N   VAL A 411      18.438  -5.694  38.452  1.00  9.86           N  
ATOM   3395  CA  VAL A 411      18.448  -7.143  38.610  1.00 11.30           C  
ATOM   3396  C   VAL A 411      19.779  -7.634  39.168  1.00 10.23           C  
ATOM   3397  O   VAL A 411      19.826  -8.365  40.168  1.00 12.02           O  
ATOM   3398  CB  VAL A 411      18.209  -7.829  37.257  1.00 10.96           C  
ATOM   3399  CG1 VAL A 411      18.481  -9.318  37.356  1.00 11.13           C  
ATOM   3400  CG2 VAL A 411      16.786  -7.548  36.759  1.00 10.55           C  
ATOM   3401  N   ASP A 412      20.865  -7.227  38.523  1.00 11.62           N  
ATOM   3402  CA  ASP A 412      22.179  -7.783  38.825  1.00 12.41           C  
ATOM   3403  C   ASP A 412      22.779  -7.277  40.133  1.00 12.16           C  
ATOM   3404  O   ASP A 412      23.456  -8.027  40.849  1.00 14.11           O  
ATOM   3405  CB  ASP A 412      23.127  -7.512  37.653  1.00 16.24           C  
ATOM   3406  CG  ASP A 412      24.510  -8.086  37.873  1.00 19.00           C  
ATOM   3407  OD1 ASP A 412      24.632  -9.328  37.977  1.00 20.64           O  
ATOM   3408  OD2 ASP A 412      25.479  -7.294  37.935  1.00 21.29           O1-
ATOM   3409  N   GLU A 413      22.545  -6.005  40.446  1.00 11.53           N  
ATOM   3410  CA  GLU A 413      23.126  -5.419  41.644  1.00 12.09           C  
ATOM   3411  C   GLU A 413      22.134  -5.331  42.793  1.00 10.87           C  
ATOM   3412  O   GLU A 413      22.522  -5.452  43.955  1.00 12.68           O  
ATOM   3413  CB  GLU A 413      23.687  -4.030  41.338  1.00 11.41           C  
ATOM   3414  CG  GLU A 413      24.831  -4.076  40.338  1.00 13.27           C  
ATOM   3415  CD  GLU A 413      25.344  -2.705  39.947  1.00 14.65           C  
ATOM   3416  OE1 GLU A 413      25.938  -2.602  38.841  1.00 16.76           O  
ATOM   3417  OE2 GLU A 413      25.173  -1.753  40.740  1.00 16.14           O1-
ATOM   3418  N   ASP A 414      20.864  -5.101  42.477  1.00 12.89           N  
ATOM   3419  CA  ASP A 414      19.880  -4.843  43.518  1.00 10.99           C  
ATOM   3420  C   ASP A 414      19.019  -6.068  43.840  1.00 12.13           C  
ATOM   3421  O   ASP A 414      18.333  -6.094  44.868  1.00 13.61           O  
ATOM   3422  CB  ASP A 414      18.983  -3.649  43.146  1.00 10.74           C  
ATOM   3423  CG  ASP A 414      19.773  -2.395  42.786  1.00 15.00           C  
ATOM   3424  OD1 ASP A 414      20.947  -2.260  43.194  1.00 16.03           O  
ATOM   3425  OD2 ASP A 414      19.195  -1.528  42.092  1.00 12.09           O1-
ATOM   3426  N   GLY A 415      19.048  -7.074  42.968  1.00 12.76           N  
ATOM   3427  CA  GLY A 415      18.298  -8.294  43.216  1.00 14.15           C  
ATOM   3428  C   GLY A 415      16.796  -8.237  43.002  1.00 10.38           C  
ATOM   3429  O   GLY A 415      16.066  -9.077  43.526  1.00 11.55           O  
ATOM   3430  N   VAL A 416      16.316  -7.293  42.206  1.00 11.71           N  
ATOM   3431  CA  VAL A 416      14.884  -7.253  41.925  1.00 11.81           C  
ATOM   3432  C   VAL A 416      14.475  -8.446  41.054  1.00 11.21           C  
ATOM   3433  O   VAL A 416      15.285  -8.981  40.293  1.00 13.05           O  
ATOM   3434  CB  VAL A 416      14.459  -5.925  41.257  1.00 12.83           C  
ATOM   3435  CG1 VAL A 416      14.971  -4.715  42.068  1.00 11.20           C  
ATOM   3436  CG2 VAL A 416      14.942  -5.864  39.834  1.00 14.16           C  
ATOM   3437  N   GLU A 417      13.228  -8.887  41.210  1.00 10.11           N  
ATOM   3438  CA  GLU A 417      12.695  -9.957  40.378  1.00 10.04           C  
ATOM   3439  C   GLU A 417      11.950  -9.369  39.194  1.00 11.24           C  
ATOM   3440  O   GLU A 417      10.852  -8.837  39.348  1.00 14.06           O  
ATOM   3441  CB  GLU A 417      11.758 -10.883  41.165  1.00 13.18           C  
ATOM   3442  CG  GLU A 417      11.224 -11.997  40.250  1.00 21.55           C  
ATOM   3443  CD  GLU A 417      10.596 -13.182  40.956  1.00 28.09           C  
ATOM   3444  OE1 GLU A 417      10.199 -14.128  40.235  1.00 30.91           O  
ATOM   3445  OE2 GLU A 417      10.494 -13.182  42.202  1.00 27.27           O1-
ATOM   3446  N   LEU A 418      12.564  -9.459  38.017  1.00 11.48           N  
ATOM   3447  CA  LEU A 418      12.033  -8.832  36.806  1.00 12.16           C  
ATOM   3448  C   LEU A 418      11.694  -9.898  35.761  1.00 12.57           C  
ATOM   3449  O   LEU A 418      12.561 -10.675  35.338  1.00 12.26           O  
ATOM   3450  CB  LEU A 418      13.044  -7.824  36.254  1.00 11.73           C  
ATOM   3451  CG  LEU A 418      12.617  -7.021  35.020  1.00 12.68           C  
ATOM   3452  CD1 LEU A 418      11.358  -6.212  35.324  1.00 11.67           C  
ATOM   3453  CD2 LEU A 418      13.740  -6.092  34.564  1.00 12.89           C  
ATOM   3454  N   MET A 419      10.426  -9.938  35.353  1.00 11.07           N  
ATOM   3455  CA  MET A 419       9.931 -10.976  34.447  1.00 10.71           C  
ATOM   3456  C   MET A 419      10.343 -10.720  33.006  1.00 10.08           C  
ATOM   3457  O   MET A 419      10.610 -11.658  32.249  1.00 11.25           O  
ATOM   3458  CB  MET A 419       8.412 -11.059  34.517  1.00 12.94           C  
ATOM   3459  CG  MET A 419       7.890 -11.540  35.856  1.00 13.11           C  
ATOM   3460  SD  MET A 419       6.145 -11.131  36.079  1.00 13.11           S  
ATOM   3461  CE  MET A 419       5.396 -12.117  34.792  1.00 14.47           C  
ATOM   3462  N   GLY A 420      10.379  -9.452  32.619  1.00 10.63           N  
ATOM   3463  CA  GLY A 420      10.606  -9.118  31.225  1.00 10.17           C  
ATOM   3464  C   GLY A 420      10.491  -7.632  30.974  1.00 10.98           C  
ATOM   3465  O   GLY A 420      10.376  -6.825  31.904  1.00 11.14           O  
ATOM   3466  N   TYR A 421      10.513  -7.282  29.693  1.00 10.37           N  
ATOM   3467  CA  TYR A 421      10.621  -5.895  29.256  1.00  9.87           C  
ATOM   3468  C   TYR A 421      10.021  -5.792  27.861  1.00  9.92           C  
ATOM   3469  O   TYR A 421      10.484  -6.460  26.930  1.00 11.56           O  
ATOM   3470  CB  TYR A 421      12.105  -5.493  29.236  1.00  9.68           C  
ATOM   3471  CG  TYR A 421      12.422  -4.128  28.648  1.00 10.03           C  
ATOM   3472  CD1 TYR A 421      12.958  -4.023  27.371  1.00 11.53           C  
ATOM   3473  CD2 TYR A 421      12.207  -2.956  29.367  1.00 10.76           C  
ATOM   3474  CE1 TYR A 421      13.266  -2.794  26.828  1.00 11.84           C  
ATOM   3475  CE2 TYR A 421      12.516  -1.716  28.820  1.00 11.24           C  
ATOM   3476  CZ  TYR A 421      13.041  -1.648  27.550  1.00 11.84           C  
ATOM   3477  OH  TYR A 421      13.357  -0.428  26.997  1.00 12.20           O  
ATOM   3478  N   THR A 422       8.974  -4.980  27.724  1.00 10.26           N  
ATOM   3479  CA  THR A 422       8.294  -4.838  26.424  1.00 12.48           C  
ATOM   3480  C   THR A 422       8.146  -3.379  26.014  1.00 11.39           C  
ATOM   3481  O   THR A 422       7.209  -2.703  26.423  1.00 12.40           O  
ATOM   3482  CB  THR A 422       6.906  -5.529  26.397  1.00 11.52           C  
ATOM   3483  CG2 THR A 422       7.030  -7.025  26.650  1.00 11.64           C  
ATOM   3484  OG1 THR A 422       6.052  -4.980  27.407  1.00 11.49           O  
ATOM   3485  N   PRO A 423       9.072  -2.885  25.189  1.00 11.58           N  
ATOM   3486  CA  PRO A 423       8.986  -1.494  24.730  1.00 10.86           C  
ATOM   3487  C   PRO A 423       7.629  -1.174  24.117  1.00  9.63           C  
ATOM   3488  O   PRO A 423       7.058  -1.976  23.369  1.00 11.39           O  
ATOM   3489  CB  PRO A 423      10.106  -1.410  23.685  1.00 14.81           C  
ATOM   3490  CG  PRO A 423      11.105  -2.399  24.169  1.00 14.96           C  
ATOM   3491  CD  PRO A 423      10.309  -3.541  24.743  1.00 11.54           C  
ATOM   3492  N   TRP A 424       7.123   0.009  24.449  1.00 10.79           N  
ATOM   3493  CA  TRP A 424       5.828   0.467  23.976  1.00 11.38           C  
ATOM   3494  C   TRP A 424       5.836   0.869  22.500  1.00 12.61           C  
ATOM   3495  O   TRP A 424       6.788   1.488  22.017  1.00 12.77           O  
ATOM   3496  CB  TRP A 424       5.342   1.669  24.797  1.00 12.50           C  
ATOM   3497  CG  TRP A 424       4.091   2.179  24.194  1.00 11.96           C  
ATOM   3498  CD1 TRP A 424       3.943   3.271  23.393  1.00 13.96           C  
ATOM   3499  CD2 TRP A 424       2.819   1.548  24.258  1.00  9.44           C  
ATOM   3500  CE2 TRP A 424       1.925   2.320  23.491  1.00 11.47           C  
ATOM   3501  CE3 TRP A 424       2.339   0.407  24.908  1.00 11.77           C  
ATOM   3502  NE1 TRP A 424       2.636   3.368  22.969  1.00 12.63           N  
ATOM   3503  CZ2 TRP A 424       0.579   1.983  23.347  1.00 11.91           C  
ATOM   3504  CZ3 TRP A 424       1.009   0.073  24.764  1.00 11.19           C  
ATOM   3505  CH2 TRP A 424       0.137   0.861  23.993  1.00 13.45           C  
ATOM   3506  N   GLY A 425       4.758   0.528  21.806  1.00 12.06           N  
ATOM   3507  CA  GLY A 425       4.565   1.035  20.455  1.00 12.20           C  
ATOM   3508  C   GLY A 425       5.626   0.480  19.535  1.00 13.00           C  
ATOM   3509  O   GLY A 425       6.158   1.195  18.677  1.00 13.18           O  
ATOM   3510  N   CYS A 426       5.920  -0.807  19.701  1.00 13.44           N  
ATOM   3511  CA  CYS A 426       7.000  -1.457  18.961  1.00 12.95           C  
ATOM   3512  C   CYS A 426       6.797  -1.415  17.445  1.00 16.82           C  
ATOM   3513  O   CYS A 426       7.754  -1.523  16.675  1.00 15.23           O  
ATOM   3514  CB  CYS A 426       7.188  -2.899  19.455  1.00 14.78           C  
ATOM   3515  SG  CYS A 426       5.705  -3.936  19.357  1.00 14.88           S  
ATOM   3516  N   ILE A 427       5.542  -1.282  17.031  1.00 13.04           N  
ATOM   3517  CA  ILE A 427       5.206  -0.877  15.670  1.00 13.61           C  
ATOM   3518  C   ILE A 427       4.472   0.467  15.769  1.00 14.35           C  
ATOM   3519  O   ILE A 427       3.626   0.651  16.649  1.00 13.56           O  
ATOM   3520  CB  ILE A 427       4.346  -1.945  14.952  1.00 14.79           C  
ATOM   3521  CG1 ILE A 427       3.988  -1.506  13.528  1.00 14.55           C  
ATOM   3522  CG2 ILE A 427       3.088  -2.265  15.754  1.00 17.25           C  
ATOM   3523  CD1 ILE A 427       3.416  -2.639  12.688  1.00 19.61           C  
ATOM   3524  N   ASP A 428       4.826   1.420  14.908  1.00 13.14           N  
ATOM   3525  CA  ASP A 428       4.243   2.763  14.969  1.00 12.78           C  
ATOM   3526  C   ASP A 428       2.729   2.687  15.010  1.00 13.14           C  
ATOM   3527  O   ASP A 428       2.118   2.032  14.179  1.00 15.76           O  
ATOM   3528  CB  ASP A 428       4.628   3.609  13.750  1.00 15.48           C  
ATOM   3529  CG  ASP A 428       6.070   4.088  13.772  1.00 15.13           C  
ATOM   3530  OD1 ASP A 428       6.748   4.021  14.820  1.00 14.16           O  
ATOM   3531  OD2 ASP A 428       6.526   4.561  12.705  1.00 15.39           O1-
ATOM   3532  N   LEU A 429       2.124   3.384  15.969  1.00 15.06           N  
ATOM   3533  CA  LEU A 429       0.676   3.355  16.129  1.00 14.32           C  
ATOM   3534  C   LEU A 429       0.148   4.720  16.565  1.00 13.19           C  
ATOM   3535  O   LEU A 429       0.916   5.667  16.687  1.00 13.68           O  
ATOM   3536  CB  LEU A 429       0.260   2.245  17.111  1.00 13.69           C  
ATOM   3537  CG  LEU A 429       1.012   2.118  18.447  1.00 14.86           C  
ATOM   3538  CD1 LEU A 429       0.859   3.339  19.310  1.00 19.47           C  
ATOM   3539  CD2 LEU A 429       0.533   0.878  19.196  1.00 15.16           C  
ATOM   3540  N   VAL A 430      -1.162   4.819  16.776  1.00 14.32           N  
ATOM   3541  CA  VAL A 430      -1.792   6.076  17.162  1.00 13.81           C  
ATOM   3542  C   VAL A 430      -1.544   6.377  18.642  1.00 12.53           C  
ATOM   3543  O   VAL A 430      -1.878   5.558  19.493  1.00 13.59           O  
ATOM   3544  CB  VAL A 430      -3.312   6.023  16.928  1.00 16.43           C  
ATOM   3545  CG1 VAL A 430      -3.953   7.342  17.335  1.00 14.83           C  
ATOM   3546  CG2 VAL A 430      -3.621   5.702  15.465  1.00 17.07           C  
ATOM   3547  N   SER A 431      -0.970   7.541  18.956  1.00 14.22           N  
ATOM   3548  CA  SER A 431      -0.648   7.838  20.360  1.00 14.74           C  
ATOM   3549  C   SER A 431      -1.902   8.038  21.211  1.00 14.67           C  
ATOM   3550  O   SER A 431      -2.982   8.318  20.694  1.00 16.51           O  
ATOM   3551  CB  SER A 431       0.288   9.053  20.489  1.00 15.45           C  
ATOM   3552  OG  SER A 431      -0.412  10.264  20.263  1.00 17.49           O  
ATOM   3553  N   ALA A 432      -1.736   7.904  22.522  1.00 13.86           N  
ATOM   3554  CA  ALA A 432      -2.854   7.958  23.456  1.00 15.02           C  
ATOM   3555  C   ALA A 432      -3.244   9.381  23.818  1.00 15.99           C  
ATOM   3556  O   ALA A 432      -4.367   9.811  23.559  1.00 16.14           O  
ATOM   3557  CB  ALA A 432      -2.520   7.163  24.713  1.00 14.68           C  
ATOM   3558  N   GLY A 433      -2.306  10.111  24.420  1.00 15.88           N  
ATOM   3559  CA  GLY A 433      -2.577  11.457  24.891  1.00 15.80           C  
ATOM   3560  C   GLY A 433      -3.005  12.436  23.818  1.00 15.40           C  
ATOM   3561  O   GLY A 433      -3.888  13.266  24.053  1.00 17.64           O  
ATOM   3562  N   THR A 434      -2.371  12.362  22.646  1.00 15.69           N  
ATOM   3563  CA  THR A 434      -2.652  13.292  21.553  1.00 16.53           C  
ATOM   3564  C   THR A 434      -3.283  12.683  20.302  1.00 16.46           C  
ATOM   3565  O   THR A 434      -3.702  13.412  19.410  1.00 18.89           O  
ATOM   3566  CB  THR A 434      -1.377  14.025  21.107  1.00 16.98           C  
ATOM   3567  CG2 THR A 434      -0.802  14.851  22.248  1.00 20.38           C  
ATOM   3568  OG1 THR A 434      -0.403  13.055  20.696  1.00 18.06           O  
ATOM   3569  N   GLY A 435      -3.332  11.357  20.220  1.00 18.20           N  
ATOM   3570  CA  GLY A 435      -3.891  10.705  19.047  1.00 17.52           C  
ATOM   3571  C   GLY A 435      -3.128  10.995  17.764  1.00 15.78           C  
ATOM   3572  O   GLY A 435      -3.724  11.116  16.699  1.00 17.37           O  
ATOM   3573  N   GLU A 436      -1.810  11.117  17.882  1.00 16.81           N  
ATOM   3574  CA  GLU A 436      -0.937  11.438  16.756  1.00 17.53           C  
ATOM   3575  C   GLU A 436      -0.266  10.211  16.136  1.00 17.79           C  
ATOM   3576  O   GLU A 436       0.065   9.255  16.830  1.00 17.95           O  
ATOM   3577  CB  GLU A 436       0.170  12.391  17.216  1.00 17.38           C  
ATOM   3578  CG  GLU A 436      -0.248  13.839  17.459  1.00 19.18           C  
ATOM   3579  CD  GLU A 436       0.889  14.660  18.032  1.00 18.91           C  
ATOM   3580  OE1 GLU A 436       1.456  15.487  17.297  1.00 21.33           O  
ATOM   3581  OE2 GLU A 436       1.229  14.473  19.217  1.00 20.18           O1-
ATOM   3582  N   MET A 437      -0.048  10.255  14.825  1.00 18.87           N  
ATOM   3583  CA  MET A 437       0.859   9.306  14.190  1.00 17.44           C  
ATOM   3584  C   MET A 437       2.295   9.822  14.275  1.00 16.10           C  
ATOM   3585  O   MET A 437       3.235   9.045  14.350  1.00 16.23           O  
ATOM   3586  CB  MET A 437       0.474   9.047  12.726  1.00 19.20           C  
ATOM   3587  CG  MET A 437      -0.666   8.042  12.536  1.00 22.76           C  
ATOM   3588  SD  MET A 437      -0.339   6.383  13.186  1.00 20.81           S  
ATOM   3589  CE  MET A 437       1.212   5.977  12.370  1.00 20.42           C  
ATOM   3590  N   ARG A 438       2.469  11.140  14.279  1.00 16.20           N  
ATOM   3591  CA  ARG A 438       3.817  11.697  14.194  1.00 16.20           C  
ATOM   3592  C   ARG A 438       4.651  11.436  15.449  1.00 16.36           C  
ATOM   3593  O   ARG A 438       5.877  11.479  15.393  1.00 17.36           O  
ATOM   3594  CB  ARG A 438       3.786  13.193  13.874  1.00 19.46           C  
ATOM   3595  CG  ARG A 438       3.255  14.045  15.007  1.00 18.26           C  
ATOM   3596  CD  ARG A 438       3.447  15.528  14.710  1.00 18.81           C  
ATOM   3597  NE  ARG A 438       2.712  15.951  13.524  1.00 22.34           N  
ATOM   3598  CZ  ARG A 438       1.427  16.292  13.524  1.00 21.88           C  
ATOM   3599  NH1 ARG A 438       0.724  16.249  14.654  1.00 23.85           N1+
ATOM   3600  NH2 ARG A 438       0.845  16.674  12.392  1.00 22.13           N  
ATOM   3601  N   LYS A 439       3.989  11.171  16.575  1.00 13.47           N  
ATOM   3602  CA  LYS A 439       4.702  10.825  17.799  1.00 12.80           C  
ATOM   3603  C   LYS A 439       5.019   9.342  17.758  1.00 14.03           C  
ATOM   3604  O   LYS A 439       4.270   8.513  18.268  1.00 14.40           O  
ATOM   3605  CB  LYS A 439       3.882  11.177  19.048  1.00 13.71           C  
ATOM   3606  CG  LYS A 439       4.692  11.086  20.342  1.00 12.84           C  
ATOM   3607  CD  LYS A 439       3.844  11.342  21.578  1.00 14.43           C  
ATOM   3608  CE  LYS A 439       4.722  11.309  22.811  1.00 15.31           C  
ATOM   3609  NZ  LYS A 439       3.925  11.323  24.098  1.00 12.85           N1+
ATOM   3610  N   ARG A 440       6.131   9.009  17.123  1.00 13.63           N  
ATOM   3611  CA  ARG A 440       6.407   7.622  16.794  1.00 12.96           C  
ATOM   3612  C   ARG A 440       7.235   6.940  17.860  1.00 14.11           C  
ATOM   3613  O   ARG A 440       8.149   7.534  18.422  1.00 13.85           O  
ATOM   3614  CB  ARG A 440       7.110   7.534  15.434  1.00 13.84           C  
ATOM   3615  CG  ARG A 440       6.225   7.963  14.291  1.00 13.95           C  
ATOM   3616  CD  ARG A 440       6.953   8.023  12.938  1.00 15.64           C  
ATOM   3617  NE  ARG A 440       6.065   8.651  11.967  1.00 15.97           N  
ATOM   3618  CZ  ARG A 440       5.132   8.000  11.271  1.00 16.69           C  
ATOM   3619  NH1 ARG A 440       4.994   6.683  11.389  1.00 17.63           N1+
ATOM   3620  NH2 ARG A 440       4.342   8.667  10.450  1.00 17.85           N  
ATOM   3621  N   TYR A 441       6.904   5.678  18.114  1.00 11.91           N  
ATOM   3622  CA  TYR A 441       7.597   4.862  19.110  1.00 12.41           C  
ATOM   3623  C   TYR A 441       8.297   3.637  18.525  1.00 12.88           C  
ATOM   3624  O   TYR A 441       9.116   3.019  19.201  1.00 12.51           O  
ATOM   3625  CB  TYR A 441       6.602   4.349  20.151  1.00 12.34           C  
ATOM   3626  CG  TYR A 441       6.231   5.347  21.207  1.00 12.23           C  
ATOM   3627  CD1 TYR A 441       6.973   5.437  22.376  1.00 13.08           C  
ATOM   3628  CD2 TYR A 441       5.135   6.182  21.050  1.00 11.43           C  
ATOM   3629  CE1 TYR A 441       6.637   6.335  23.379  1.00 13.28           C  
ATOM   3630  CE2 TYR A 441       4.779   7.092  22.052  1.00 11.52           C  
ATOM   3631  CZ  TYR A 441       5.550   7.168  23.200  1.00 12.66           C  
ATOM   3632  OH  TYR A 441       5.219   8.061  24.199  1.00 12.42           O  
ATOM   3633  N   GLY A 442       7.974   3.277  17.285  1.00 12.45           N  
ATOM   3634  CA  GLY A 442       8.286   1.937  16.799  1.00 13.91           C  
ATOM   3635  C   GLY A 442       9.710   1.567  16.438  1.00 13.08           C  
ATOM   3636  O   GLY A 442      10.555   2.425  16.183  1.00 13.80           O  
ATOM   3637  N   PHE A 443       9.966   0.259  16.419  1.00 12.33           N  
ATOM   3638  CA  PHE A 443      11.118  -0.309  15.720  1.00 13.68           C  
ATOM   3639  C   PHE A 443      10.756  -0.464  14.251  1.00 14.36           C  
ATOM   3640  O   PHE A 443      11.622  -0.639  13.390  1.00 14.33           O  
ATOM   3641  CB  PHE A 443      11.428  -1.710  16.259  1.00 14.09           C  
ATOM   3642  CG  PHE A 443      11.723  -1.749  17.735  1.00 11.56           C  
ATOM   3643  CD1 PHE A 443      12.784  -1.023  18.258  1.00 14.44           C  
ATOM   3644  CD2 PHE A 443      10.980  -2.554  18.588  1.00 12.97           C  
ATOM   3645  CE1 PHE A 443      13.072  -1.070  19.619  1.00 13.54           C  
ATOM   3646  CE2 PHE A 443      11.261  -2.595  19.953  1.00 14.42           C  
ATOM   3647  CZ  PHE A 443      12.312  -1.857  20.467  1.00 12.87           C  
ATOM   3648  N   ILE A 444       9.455  -0.439  13.990  1.00 14.77           N  
ATOM   3649  CA  ILE A 444       8.896  -0.638  12.663  1.00 16.16           C  
ATOM   3650  C   ILE A 444       8.175   0.643  12.269  1.00 15.43           C  
ATOM   3651  O   ILE A 444       7.255   1.069  12.955  1.00 15.31           O  
ATOM   3652  CB  ILE A 444       7.888  -1.813  12.668  1.00 14.46           C  
ATOM   3653  CG1 ILE A 444       8.597  -3.116  13.047  1.00 16.58           C  
ATOM   3654  CG2 ILE A 444       7.195  -1.944  11.305  1.00 17.49           C  
ATOM   3655  CD1 ILE A 444       7.670  -4.155  13.655  1.00 14.87           C  
ATOM   3656  N   TYR A 445       8.611   1.268  11.182  1.00 17.34           N  
ATOM   3657  CA  TYR A 445       7.965   2.481  10.687  1.00 15.26           C  
ATOM   3658  C   TYR A 445       6.696   2.118   9.926  1.00 17.10           C  
ATOM   3659  O   TYR A 445       6.683   1.157   9.155  1.00 19.38           O  
ATOM   3660  CB  TYR A 445       8.913   3.237   9.755  1.00 17.80           C  
ATOM   3661  CG  TYR A 445       8.372   4.552   9.223  1.00 17.24           C  
ATOM   3662  CD1 TYR A 445       8.442   5.712   9.983  1.00 18.05           C  
ATOM   3663  CD2 TYR A 445       7.824   4.641   7.949  1.00 18.05           C  
ATOM   3664  CE1 TYR A 445       7.971   6.929   9.494  1.00 18.88           C  
ATOM   3665  CE2 TYR A 445       7.346   5.858   7.455  1.00 18.60           C  
ATOM   3666  CZ  TYR A 445       7.419   6.992   8.237  1.00 17.85           C  
ATOM   3667  OH  TYR A 445       6.950   8.200   7.751  1.00 22.43           O  
ATOM   3668  N   VAL A 446       5.628   2.877  10.144  1.00 15.68           N  
ATOM   3669  CA  VAL A 446       4.400   2.696   9.371  1.00 17.72           C  
ATOM   3670  C   VAL A 446       4.097   3.968   8.595  1.00 18.66           C  
ATOM   3671  O   VAL A 446       4.025   5.053   9.175  1.00 18.22           O  
ATOM   3672  CB  VAL A 446       3.199   2.334  10.273  1.00 16.04           C  
ATOM   3673  CG1 VAL A 446       1.914   2.248   9.438  1.00 18.23           C  
ATOM   3674  CG2 VAL A 446       3.457   1.024  11.009  1.00 17.27           C  
ATOM   3675  N   ASP A 447       3.929   3.836   7.282  1.00 19.13           N  
ATOM   3676  CA  ASP A 447       3.675   4.991   6.438  1.00 20.49           C  
ATOM   3677  C   ASP A 447       2.223   5.459   6.509  1.00 20.95           C  
ATOM   3678  O   ASP A 447       1.408   5.131   5.642  1.00 23.86           O  
ATOM   3679  CB  ASP A 447       4.053   4.691   4.988  1.00 19.54           C  
ATOM   3680  CG  ASP A 447       3.856   5.889   4.081  1.00 27.08           C  
ATOM   3681  OD1 ASP A 447       3.467   5.701   2.906  1.00 30.63           O  
ATOM   3682  OD2 ASP A 447       4.083   7.022   4.551  1.00 29.60           O1-
ATOM   3683  N   LYS A 448       1.916   6.225   7.549  1.00 20.10           N  
ATOM   3684  CA  LYS A 448       0.630   6.886   7.697  1.00 20.03           C  
ATOM   3685  C   LYS A 448       0.846   8.132   8.523  1.00 18.92           C  
ATOM   3686  O   LYS A 448       1.587   8.103   9.505  1.00 19.33           O  
ATOM   3687  CB  LYS A 448      -0.399   5.994   8.389  1.00 21.57           C  
ATOM   3688  CG  LYS A 448      -1.776   6.648   8.442  1.00 25.03           C  
ATOM   3689  CD  LYS A 448      -2.846   5.698   8.942  1.00 26.70           C  
ATOM   3690  CE  LYS A 448      -4.198   6.400   8.992  1.00 23.77           C  
ATOM   3691  NZ  LYS A 448      -5.276   5.502   9.510  1.00 22.71           N1+
ATOM   3692  N   ASP A 449       0.204   9.226   8.129  1.00 24.35           N  
ATOM   3693  CA  ASP A 449       0.410  10.494   8.813  1.00 20.58           C  
ATOM   3694  C   ASP A 449      -0.833  10.954   9.555  1.00 23.36           C  
ATOM   3695  O   ASP A 449      -1.807  10.210   9.679  1.00 21.48           O  
ATOM   3696  CB  ASP A 449       0.903  11.580   7.847  1.00 20.60           C  
ATOM   3697  CG  ASP A 449      -0.119  11.951   6.792  1.00 23.16           C  
ATOM   3698  OD1 ASP A 449      -1.336  11.769   7.016  1.00 23.67           O  
ATOM   3699  OD2 ASP A 449       0.305  12.458   5.729  1.00 27.24           O1-
ATOM   3700  N   ASP A 450      -0.789  12.184  10.049  1.00 22.06           N  
ATOM   3701  CA  ASP A 450      -1.847  12.705  10.903  1.00 20.53           C  
ATOM   3702  C   ASP A 450      -3.058  13.224  10.148  1.00 27.05           C  
ATOM   3703  O   ASP A 450      -4.052  13.623  10.753  1.00 31.04           O  
ATOM   3704  CB  ASP A 450      -1.292  13.766  11.845  1.00 19.82           C  
ATOM   3705  CG  ASP A 450      -0.571  13.152  13.017  1.00 25.64           C  
ATOM   3706  OD1 ASP A 450      -1.257  12.809  13.999  1.00 23.00           O  
ATOM   3707  OD2 ASP A 450       0.663  12.989  12.954  1.00 19.59           O1-
ATOM   3708  N   GLU A 451      -2.967  13.220   8.824  1.00 22.00           N  
ATOM   3709  CA  GLU A 451      -4.115  13.520   7.991  1.00 24.50           C  
ATOM   3710  C   GLU A 451      -4.756  12.219   7.522  1.00 29.08           C  
ATOM   3711  O   GLU A 451      -5.725  12.232   6.760  1.00 32.43           O  
ATOM   3712  CB  GLU A 451      -3.694  14.367   6.792  1.00 28.24           C  
ATOM   3713  CG  GLU A 451      -3.073  15.703   7.171  1.00 40.04           C  
ATOM   3714  CD  GLU A 451      -3.813  16.879   6.567  1.00 55.23           C  
ATOM   3715  OE1 GLU A 451      -3.383  17.374   5.501  1.00 57.62           O  
ATOM   3716  OE2 GLU A 451      -4.829  17.308   7.158  1.00 63.15           O1-
ATOM   3717  N   GLY A 452      -4.206  11.097   7.978  1.00 23.13           N  
ATOM   3718  CA  GLY A 452      -4.719   9.792   7.603  1.00 25.82           C  
ATOM   3719  C   GLY A 452      -4.238   9.266   6.259  1.00 23.27           C  
ATOM   3720  O   GLY A 452      -4.725   8.240   5.783  1.00 30.86           O  
ATOM   3721  N   LYS A 453      -3.283   9.947   5.636  1.00 25.01           N  
ATOM   3722  CA  LYS A 453      -2.802   9.491   4.331  1.00 25.96           C  
ATOM   3723  C   LYS A 453      -1.532   8.638   4.427  1.00 27.91           C  
ATOM   3724  O   LYS A 453      -0.853   8.626   5.457  1.00 26.29           O  
ATOM   3725  CB  LYS A 453      -2.616  10.668   3.369  1.00 34.89           C  
ATOM   3726  CG  LYS A 453      -1.718  11.768   3.889  1.00 44.84           C  
ATOM   3727  CD  LYS A 453      -1.770  12.996   2.993  1.00 51.81           C  
ATOM   3728  CE  LYS A 453      -0.822  14.087   3.480  1.00 48.49           C  
ATOM   3729  NZ  LYS A 453      -1.187  14.607   4.824  1.00 43.56           N1+
ATOM   3730  N   GLY A 454      -1.239   7.906   3.355  1.00 32.74           N  
ATOM   3731  CA  GLY A 454      -0.071   7.045   3.296  1.00 24.11           C  
ATOM   3732  C   GLY A 454      -0.422   5.630   2.871  1.00 27.10           C  
ATOM   3733  O   GLY A 454      -1.598   5.266   2.814  1.00 32.32           O  
ATOM   3734  N   THR A 455       0.600   4.830   2.580  1.00 26.31           N  
ATOM   3735  CA  THR A 455       0.405   3.465   2.093  1.00 23.78           C  
ATOM   3736  C   THR A 455       0.159   2.441   3.200  1.00 30.49           C  
ATOM   3737  O   THR A 455      -0.257   1.313   2.927  1.00 26.61           O  
ATOM   3738  CB  THR A 455       1.628   2.980   1.299  1.00 24.95           C  
ATOM   3739  CG2 THR A 455       1.996   3.983   0.208  1.00 30.83           C  
ATOM   3740  OG1 THR A 455       2.738   2.808   2.187  1.00 26.51           O  
ATOM   3741  N   LEU A 456       0.431   2.839   4.437  1.00 23.94           N  
ATOM   3742  CA  LEU A 456       0.412   1.932   5.586  1.00 23.89           C  
ATOM   3743  C   LEU A 456       1.488   0.840   5.522  1.00 19.69           C  
ATOM   3744  O   LEU A 456       1.493  -0.084   6.336  1.00 22.41           O  
ATOM   3745  CB  LEU A 456      -0.981   1.330   5.805  1.00 23.75           C  
ATOM   3746  CG  LEU A 456      -1.965   2.202   6.589  1.00 28.95           C  
ATOM   3747  CD1 LEU A 456      -2.292   3.483   5.835  1.00 34.74           C  
ATOM   3748  CD2 LEU A 456      -3.237   1.422   6.901  1.00 31.95           C  
ATOM   3749  N   LYS A 457       2.409   0.958   4.573  1.00 21.65           N  
ATOM   3750  CA  LYS A 457       3.524   0.019   4.481  1.00 19.71           C  
ATOM   3751  C   LYS A 457       4.383   0.011   5.753  1.00 21.08           C  
ATOM   3752  O   LYS A 457       4.595   1.050   6.383  1.00 22.24           O  
ATOM   3753  CB  LYS A 457       4.388   0.359   3.264  1.00 22.00           C  
ATOM   3754  CG  LYS A 457       5.657  -0.460   3.131  1.00 31.73           C  
ATOM   3755  CD  LYS A 457       6.462  -0.012   1.919  1.00 43.18           C  
ATOM   3756  CE  LYS A 457       7.866  -0.597   1.934  1.00 52.31           C  
ATOM   3757  NZ  LYS A 457       7.859  -2.087   1.994  1.00 60.41           N1+
ATOM   3758  N   ARG A 458       4.855  -1.177   6.126  1.00 18.85           N  
ATOM   3759  CA  ARG A 458       5.763  -1.362   7.253  1.00 19.16           C  
ATOM   3760  C   ARG A 458       7.204  -1.494   6.762  1.00 16.10           C  
ATOM   3761  O   ARG A 458       7.466  -2.170   5.766  1.00 20.59           O  
ATOM   3762  CB  ARG A 458       5.396  -2.638   8.003  1.00 16.85           C  
ATOM   3763  CG  ARG A 458       4.239  -2.519   8.995  1.00 18.29           C  
ATOM   3764  CD  ARG A 458       2.873  -2.429   8.322  1.00 16.88           C  
ATOM   3765  NE  ARG A 458       1.830  -2.867   9.254  1.00 16.13           N  
ATOM   3766  CZ  ARG A 458       0.649  -2.275   9.426  1.00 18.40           C  
ATOM   3767  NH1 ARG A 458       0.322  -1.198   8.731  1.00 18.86           N1+
ATOM   3768  NH2 ARG A 458      -0.210  -2.769  10.319  1.00 18.20           N  
ATOM   3769  N   SER A 459       8.132  -0.860   7.472  1.00 21.68           N  
ATOM   3770  CA  SER A 459       9.552  -0.967   7.152  0.50 21.30           C  
ATOM   3772  C   SER A 459      10.376  -0.855   8.432  1.00 20.61           C  
ATOM   3773  O   SER A 459      10.034  -0.097   9.331  1.00 19.34           O  
ATOM   3774  CB  SER A 459       9.963   0.128   6.168  0.50 22.33           C  
ATOM   3776  OG  SER A 459       9.597   1.402   6.662  0.50 19.90           O  
ATOM   3778  N   PRO A 460      11.474  -1.617   8.523  1.00 17.35           N  
ATOM   3779  CA  PRO A 460      12.290  -1.543   9.742  1.00 17.70           C  
ATOM   3780  C   PRO A 460      13.034  -0.219   9.878  1.00 15.93           C  
ATOM   3781  O   PRO A 460      13.486   0.344   8.877  1.00 18.00           O  
ATOM   3782  CB  PRO A 460      13.312  -2.673   9.560  1.00 17.35           C  
ATOM   3783  CG  PRO A 460      12.837  -3.468   8.366  1.00 35.93           C  
ATOM   3784  CD  PRO A 460      12.067  -2.514   7.519  1.00 23.71           C  
ATOM   3785  N   LYS A 461      13.178   0.247  11.115  1.00 15.04           N  
ATOM   3786  CA  LYS A 461      14.039   1.384  11.423  1.00 15.22           C  
ATOM   3787  C   LYS A 461      15.408   0.863  11.850  1.00 14.91           C  
ATOM   3788  O   LYS A 461      15.594  -0.343  12.028  1.00 15.51           O  
ATOM   3789  CB  LYS A 461      13.433   2.217  12.550  1.00 14.62           C  
ATOM   3790  CG  LYS A 461      11.999   2.627  12.309  1.00 13.80           C  
ATOM   3791  CD  LYS A 461      11.522   3.567  13.404  1.00 15.89           C  
ATOM   3792  CE  LYS A 461      10.013   3.656  13.411  1.00 14.71           C  
ATOM   3793  NZ  LYS A 461       9.516   4.535  14.523  1.00 13.87           N1+
ATOM   3794  N   LEU A 462      16.364   1.762  12.036  1.00 14.93           N  
ATOM   3795  CA  LEU A 462      17.672   1.366  12.547  1.00 14.87           C  
ATOM   3796  C   LEU A 462      17.525   0.586  13.861  1.00 15.16           C  
ATOM   3797  O   LEU A 462      18.256  -0.377  14.115  1.00 18.13           O  
ATOM   3798  CB  LEU A 462      18.549   2.608  12.754  1.00 17.75           C  
ATOM   3799  CG  LEU A 462      20.003   2.376  13.153  1.00 16.54           C  
ATOM   3800  CD1 LEU A 462      20.771   1.693  12.017  1.00 20.42           C  
ATOM   3801  CD2 LEU A 462      20.658   3.692  13.521  1.00 21.24           C  
ATOM   3802  N   SER A 463      16.574   0.997  14.697  1.00 14.08           N  
ATOM   3803  CA  SER A 463      16.386   0.350  15.996  1.00 13.52           C  
ATOM   3804  C   SER A 463      15.933  -1.105  15.907  1.00 14.17           C  
ATOM   3805  O   SER A 463      16.076  -1.850  16.872  1.00 12.90           O  
ATOM   3806  CB  SER A 463      15.384   1.123  16.854  1.00 13.17           C  
ATOM   3807  OG  SER A 463      14.145   1.293  16.176  1.00 13.91           O  
ATOM   3808  N   PHE A 464      15.367  -1.495  14.768  1.00 15.19           N  
ATOM   3809  CA  PHE A 464      14.885  -2.865  14.557  1.00 15.99           C  
ATOM   3810  C   PHE A 464      16.021  -3.873  14.722  1.00 16.06           C  
ATOM   3811  O   PHE A 464      15.932  -4.791  15.541  1.00 14.67           O  
ATOM   3812  CB  PHE A 464      14.264  -2.956  13.155  1.00 14.80           C  
ATOM   3813  CG  PHE A 464      13.595  -4.273  12.822  1.00 16.99           C  
ATOM   3814  CD1 PHE A 464      12.210  -4.399  12.877  1.00 14.32           C  
ATOM   3815  CD2 PHE A 464      14.339  -5.346  12.362  1.00 15.62           C  
ATOM   3816  CE1 PHE A 464      11.593  -5.597  12.505  1.00 17.26           C  
ATOM   3817  CE2 PHE A 464      13.732  -6.533  12.006  1.00 16.50           C  
ATOM   3818  CZ  PHE A 464      12.359  -6.664  12.077  1.00 17.78           C  
ATOM   3819  N   ASN A 465      17.095  -3.725  13.958  1.00 16.92           N  
ATOM   3820  CA  ASN A 465      18.211  -4.654  14.089  0.50 14.99           C  
ATOM   3822  C   ASN A 465      18.925  -4.497  15.431  1.00 14.54           C  
ATOM   3823  O   ASN A 465      19.443  -5.467  15.981  1.00 15.45           O  
ATOM   3824  CB  ASN A 465      19.187  -4.536  12.912  0.50 15.43           C  
ATOM   3826  CG  ASN A 465      18.698  -5.270  11.673  0.50 21.96           C  
ATOM   3828  ND2 ASN A 465      19.306  -4.968  10.532  0.50 26.87           N  
ATOM   3830  OD1 ASN A 465      17.797  -6.110  11.745  0.50 18.28           O  
ATOM   3832  N   TRP A 466      18.940  -3.278  15.963  1.00 13.94           N  
ATOM   3833  CA  TRP A 466      19.538  -3.057  17.271  1.00 12.80           C  
ATOM   3834  C   TRP A 466      18.828  -3.906  18.334  1.00 15.54           C  
ATOM   3835  O   TRP A 466      19.472  -4.602  19.124  1.00 14.39           O  
ATOM   3836  CB  TRP A 466      19.490  -1.566  17.635  1.00 13.26           C  
ATOM   3837  CG  TRP A 466      19.850  -1.324  19.066  1.00 12.36           C  
ATOM   3838  CD1 TRP A 466      21.102  -1.238  19.588  1.00 17.75           C  
ATOM   3839  CD2 TRP A 466      18.941  -1.135  20.155  1.00 13.25           C  
ATOM   3840  CE2 TRP A 466      19.716  -0.957  21.317  1.00 15.46           C  
ATOM   3841  CE3 TRP A 466      17.549  -1.118  20.263  1.00 15.18           C  
ATOM   3842  NE1 TRP A 466      21.033  -1.021  20.943  1.00 16.10           N  
ATOM   3843  CZ2 TRP A 466      19.144  -0.750  22.575  1.00 12.89           C  
ATOM   3844  CZ3 TRP A 466      16.978  -0.920  21.511  1.00 15.55           C  
ATOM   3845  CH2 TRP A 466      17.778  -0.737  22.648  1.00 12.46           C  
ATOM   3846  N   TYR A 467      17.503  -3.845  18.355  1.00 14.35           N  
ATOM   3847  CA  TYR A 467      16.734  -4.580  19.351  1.00 13.80           C  
ATOM   3848  C   TYR A 467      16.828  -6.085  19.101  1.00 14.01           C  
ATOM   3849  O   TYR A 467      16.900  -6.873  20.040  1.00 13.02           O  
ATOM   3850  CB  TYR A 467      15.276  -4.091  19.382  1.00 13.58           C  
ATOM   3851  CG  TYR A 467      14.484  -4.594  20.566  1.00 13.40           C  
ATOM   3852  CD1 TYR A 467      14.939  -4.389  21.862  1.00 11.64           C  
ATOM   3853  CD2 TYR A 467      13.278  -5.256  20.387  1.00 13.34           C  
ATOM   3854  CE1 TYR A 467      14.211  -4.844  22.961  1.00 13.30           C  
ATOM   3855  CE2 TYR A 467      12.543  -5.709  21.486  1.00 12.62           C  
ATOM   3856  CZ  TYR A 467      13.020  -5.502  22.756  1.00 14.24           C  
ATOM   3857  OH  TYR A 467      12.294  -5.953  23.843  1.00 12.95           O  
ATOM   3858  N   LYS A 468      16.838  -6.487  17.834  1.00 14.01           N  
ATOM   3859  CA  LYS A 468      17.086  -7.884  17.498  1.00 14.48           C  
ATOM   3860  C   LYS A 468      18.365  -8.374  18.188  1.00 15.21           C  
ATOM   3861  O   LYS A 468      18.390  -9.477  18.757  1.00 16.78           O  
ATOM   3862  CB  LYS A 468      17.182  -8.051  15.975  1.00 14.76           C  
ATOM   3863  CG  LYS A 468      17.492  -9.463  15.484  1.00 16.05           C  
ATOM   3864  CD  LYS A 468      17.570  -9.495  13.950  1.00 15.94           C  
ATOM   3865  CE  LYS A 468      17.969 -10.867  13.449  1.00 22.21           C  
ATOM   3866  NZ  LYS A 468      16.898 -11.891  13.673  1.00 26.79           N1+
ATOM   3867  N   GLU A 469      19.424  -7.564  18.145  1.00 13.32           N  
ATOM   3868  CA  GLU A 469      20.687  -7.945  18.776  0.50 14.56           C  
ATOM   3870  C   GLU A 469      20.658  -7.875  20.305  1.00 15.49           C  
ATOM   3871  O   GLU A 469      21.358  -8.634  20.976  1.00 16.53           O  
ATOM   3872  CB  GLU A 469      21.862  -7.129  18.228  0.50 17.10           C  
ATOM   3874  CG  GLU A 469      23.204  -7.552  18.807  0.50 18.67           C  
ATOM   3876  CD  GLU A 469      23.446  -9.049  18.680  0.50 24.20           C  
ATOM   3878  OE1 GLU A 469      23.106  -9.620  17.622  0.50 31.38           O  
ATOM   3880  OE2 GLU A 469      23.963  -9.659  19.640  0.50 23.22           O1-
ATOM   3882  N   VAL A 470      19.864  -6.965  20.854  1.00 14.07           N  
ATOM   3883  CA  VAL A 470      19.691  -6.911  22.303  1.00 13.51           C  
ATOM   3884  C   VAL A 470      19.078  -8.215  22.790  1.00 14.09           C  
ATOM   3885  O   VAL A 470      19.561  -8.832  23.746  1.00 15.76           O  
ATOM   3886  CB  VAL A 470      18.772  -5.769  22.726  1.00 13.19           C  
ATOM   3887  CG1 VAL A 470      18.379  -5.925  24.198  1.00 13.78           C  
ATOM   3888  CG2 VAL A 470      19.454  -4.431  22.487  1.00 14.34           C  
ATOM   3889  N   ILE A 471      18.017  -8.651  22.123  1.00 13.47           N  
ATOM   3890  CA  ILE A 471      17.345  -9.879  22.543  1.00 14.18           C  
ATOM   3891  C   ILE A 471      18.240 -11.100  22.352  1.00 14.04           C  
ATOM   3892  O   ILE A 471      18.321 -11.973  23.223  1.00 16.97           O  
ATOM   3893  CB  ILE A 471      16.010 -10.095  21.801  1.00 13.93           C  
ATOM   3894  CG1 ILE A 471      15.035  -8.957  22.110  1.00 14.60           C  
ATOM   3895  CG2 ILE A 471      15.386 -11.438  22.192  1.00 14.39           C  
ATOM   3896  CD1 ILE A 471      13.675  -9.112  21.438  1.00 15.36           C  
ATOM   3897  N   ALA A 472      18.912 -11.175  21.210  1.00 13.33           N  
ATOM   3898  CA  ALA A 472      19.745 -12.332  20.919  1.00 15.23           C  
ATOM   3899  C   ALA A 472      20.897 -12.478  21.912  1.00 18.75           C  
ATOM   3900  O   ALA A 472      21.371 -13.595  22.162  1.00 21.98           O  
ATOM   3901  CB  ALA A 472      20.268 -12.251  19.504  1.00 16.79           C  
ATOM   3902  N   SER A 473      21.344 -11.351  22.466  1.00 17.21           N  
ATOM   3903  CA  SER A 473      22.455 -11.332  23.416  1.00 15.66           C  
ATOM   3904  C   SER A 473      21.959 -11.282  24.858  1.00 16.99           C  
ATOM   3905  O   SER A 473      22.759 -11.167  25.786  1.00 18.07           O  
ATOM   3906  CB  SER A 473      23.363 -10.127  23.158  1.00 15.77           C  
ATOM   3907  OG  SER A 473      22.674  -8.928  23.454  1.00 19.58           O  
ATOM   3908  N   ASN A 474      20.642 -11.372  25.025  1.00 15.12           N  
ATOM   3909  CA  ASN A 474      19.983 -11.261  26.330  1.00 16.40           C  
ATOM   3910  C   ASN A 474      20.426 -10.032  27.105  1.00 13.82           C  
ATOM   3911  O   ASN A 474      20.518 -10.055  28.340  1.00 18.85           O  
ATOM   3912  CB  ASN A 474      20.168 -12.530  27.170  1.00 15.75           C  
ATOM   3913  CG  ASN A 474      19.027 -12.742  28.160  1.00 17.04           C  
ATOM   3914  ND2 ASN A 474      19.310 -13.436  29.264  1.00 17.17           N  
ATOM   3915  OD1 ASN A 474      17.907 -12.307  27.922  1.00 19.31           O  
ATOM   3916  N   GLY A 475      20.674  -8.951  26.370  1.00 13.01           N  
ATOM   3917  CA  GLY A 475      21.037  -7.682  26.974  1.00 19.02           C  
ATOM   3918  C   GLY A 475      22.516  -7.519  27.297  1.00 19.48           C  
ATOM   3919  O   GLY A 475      22.914  -6.517  27.897  1.00 21.59           O  
ATOM   3920  N   ASP A 476      23.335  -8.487  26.901  1.00 17.50           N  
ATOM   3921  CA  ASP A 476      24.782  -8.360  27.061  1.00 23.69           C  
ATOM   3922  C   ASP A 476      25.330  -7.282  26.112  1.00 21.66           C  
ATOM   3923  O   ASP A 476      26.303  -6.602  26.426  1.00 33.57           O  
ATOM   3924  CB  ASP A 476      25.486  -9.698  26.796  1.00 27.24           C  
ATOM   3925  CG  ASP A 476      25.049 -10.798  27.755  1.00 39.95           C  
ATOM   3926  OD1 ASP A 476      24.506 -10.476  28.833  1.00 46.90           O  
ATOM   3927  OD2 ASP A 476      25.256 -11.989  27.428  1.00 45.86           O1-
ATOM   3928  N   ASP A 477      24.696  -7.134  24.950  1.00 29.17           N  
ATOM   3929  CA  ASP A 477      25.166  -6.202  23.925  1.00 34.59           C  
ATOM   3930  C   ASP A 477      24.148  -5.097  23.635  1.00 40.55           C  
ATOM   3931  O   ASP A 477      23.206  -5.297  22.863  1.00 35.43           O  
ATOM   3932  CB  ASP A 477      25.506  -6.955  22.634  1.00 41.10           C  
ATOM   3933  CG  ASP A 477      26.539  -8.047  22.851  1.00 46.41           C  
ATOM   3934  OD1 ASP A 477      27.349  -7.925  23.797  1.00 43.43           O  
ATOM   3935  OD2 ASP A 477      26.541  -9.028  22.075  1.00 50.15           O1-
ATOM   3936  N   ILE A 478      24.363  -3.932  24.245  1.00 40.05           N  
ATOM   3937  CA  ILE A 478      23.442  -2.804  24.117  0.50 36.99           C  
ATOM   3939  C   ILE A 478      24.070  -1.650  23.345  1.00 40.80           C  
ATOM   3940  O   ILE A 478      23.402  -0.959  22.566  1.00 36.07           O  
ATOM   3941  CB  ILE A 478      23.026  -2.275  25.498  0.50 34.92           C  
ATOM   3943  CG1 ILE A 478      22.665  -3.434  26.426  0.50 33.08           C  
ATOM   3945  CG2 ILE A 478      21.873  -1.290  25.368  0.50 36.35           C  
ATOM   3947  CD1 ILE A 478      22.514  -3.021  27.863  0.50 30.14           C  
ATOM   3949  OXT ILE A 478      25.263  -1.377  23.486  0.50 42.38           O1-
TER
ATOM   3951  N   ALA B   1     -16.878  13.672  71.908  1.00 63.78           N  
ATOM   3952  CA  ALA B   1     -15.845  14.661  72.200  1.00 62.57           C  
ATOM   3953  C   ALA B   1     -14.529  13.989  72.577  1.00 60.88           C  
ATOM   3954  O   ALA B   1     -14.128  14.001  73.744  1.00 61.17           O  
ATOM   3955  CB  ALA B   1     -16.304  15.594  73.314  1.00 60.39           C  
ATOM   3956  N   MET B   2     -13.857  13.405  71.589  1.00 56.75           N  
ATOM   3957  CA  MET B   2     -12.606  12.701  71.845  1.00 56.35           C  
ATOM   3958  C   MET B   2     -11.396  13.450  71.289  1.00 55.26           C  
ATOM   3959  O   MET B   2     -11.511  14.231  70.343  1.00 58.54           O  
ATOM   3960  CB  MET B   2     -12.656  11.272  71.288  1.00 56.72           C  
ATOM   3961  CG  MET B   2     -11.917  11.076  69.966  1.00 58.35           C  
ATOM   3962  SD  MET B   2     -11.041   9.495  69.890  1.00 85.51           S  
ATOM   3963  CE  MET B   2     -10.297   9.580  68.260  1.00 55.19           C  
ATOM   3964  N   SER B   3     -10.237  13.210  71.895  1.00 50.93           N  
ATOM   3965  CA  SER B   3      -8.988  13.804  71.439  1.00 42.29           C  
ATOM   3966  C   SER B   3      -8.496  13.084  70.194  1.00 32.32           C  
ATOM   3967  O   SER B   3      -9.106  12.117  69.743  1.00 29.52           O  
ATOM   3968  CB  SER B   3      -7.926  13.721  72.532  1.00 44.14           C  
ATOM   3969  OG  SER B   3      -7.587  12.372  72.796  1.00 38.41           O  
ATOM   3970  N   LYS B   4      -7.376  13.546  69.649  1.00 26.31           N  
ATOM   3971  CA  LYS B   4      -6.858  12.980  68.407  1.00 21.22           C  
ATOM   3972  C   LYS B   4      -6.146  11.643  68.615  1.00 18.59           C  
ATOM   3973  O   LYS B   4      -6.075  10.824  67.701  1.00 22.68           O  
ATOM   3974  CB  LYS B   4      -5.937  13.985  67.712  1.00 19.55           C  
ATOM   3975  CG  LYS B   4      -6.647  15.234  67.195  1.00 22.98           C  
ATOM   3976  CD  LYS B   4      -5.639  16.326  66.860  1.00 35.17           C  
ATOM   3977  CE  LYS B   4      -6.320  17.606  66.420  1.00 44.85           C  
ATOM   3978  NZ  LYS B   4      -5.376  18.762  66.440  1.00 46.06           N1+
ATOM   3979  N   LEU B   5      -5.610  11.416  69.808  1.00 21.55           N  
ATOM   3980  CA  LEU B   5      -4.944  10.153  70.104  1.00 21.43           C  
ATOM   3981  C   LEU B   5      -5.902   9.239  70.857  1.00 21.60           C  
ATOM   3982  O   LEU B   5      -6.845   9.720  71.491  1.00 22.34           O  
ATOM   3983  CB  LEU B   5      -3.689  10.403  70.944  1.00 21.92           C  
ATOM   3984  CG  LEU B   5      -2.615  11.283  70.298  1.00 16.80           C  
ATOM   3985  CD1 LEU B   5      -1.523  11.594  71.310  1.00 16.65           C  
ATOM   3986  CD2 LEU B   5      -2.022  10.581  69.090  1.00 19.41           C  
ATOM   3987  N   PRO B   6      -5.671   7.919  70.793  1.00 21.19           N  
ATOM   3988  CA  PRO B   6      -6.535   6.990  71.534  1.00 26.34           C  
ATOM   3989  C   PRO B   6      -6.480   7.243  73.043  1.00 25.02           C  
ATOM   3990  O   PRO B   6      -5.455   7.689  73.556  1.00 20.98           O  
ATOM   3991  CB  PRO B   6      -5.964   5.613  71.179  1.00 29.28           C  
ATOM   3992  CG  PRO B   6      -4.603   5.876  70.607  1.00 33.20           C  
ATOM   3993  CD  PRO B   6      -4.675   7.218  69.967  1.00 22.84           C  
ATOM   3994  N   GLU B   7      -7.577   6.971  73.744  1.00 23.99           N  
ATOM   3995  CA  GLU B   7      -7.640   7.236  75.177  0.50 25.64           C  
ATOM   3997  C   GLU B   7      -6.562   6.499  75.973  1.00 25.67           C  
ATOM   3998  O   GLU B   7      -6.097   6.999  77.005  1.00 28.55           O  
ATOM   3999  CB  GLU B   7      -9.036   6.921  75.727  0.50 30.75           C  
ATOM   4001  CG  GLU B   7      -9.638   5.631  75.200  0.50 34.17           C  
ATOM   4003  CD  GLU B   7     -11.095   5.465  75.591  0.50 42.98           C  
ATOM   4005  OE1 GLU B   7     -11.422   5.669  76.779  0.50 44.91           O  
ATOM   4007  OE2 GLU B   7     -11.916   5.137  74.707  0.50 44.87           O1-
ATOM   4009  N   ASN B   8      -6.155   5.328  75.489  1.00 23.07           N  
ATOM   4010  CA  ASN B   8      -5.162   4.517  76.191  1.00 27.24           C  
ATOM   4011  C   ASN B   8      -3.729   4.695  75.677  1.00 24.51           C  
ATOM   4012  O   ASN B   8      -2.860   3.867  75.954  1.00 22.62           O  
ATOM   4013  CB  ASN B   8      -5.547   3.038  76.120  1.00 34.72           C  
ATOM   4014  CG  ASN B   8      -5.565   2.512  74.698  1.00 47.31           C  
ATOM   4015  ND2 ASN B   8      -5.324   1.214  74.541  1.00 47.10           N  
ATOM   4016  OD1 ASN B   8      -5.790   3.266  73.748  1.00 49.32           O  
ATOM   4017  N   PHE B   9      -3.490   5.775  74.940  1.00 16.89           N  
ATOM   4018  CA  PHE B   9      -2.162   6.062  74.387  1.00 12.60           C  
ATOM   4019  C   PHE B   9      -1.089   5.993  75.470  1.00 13.01           C  
ATOM   4020  O   PHE B   9      -1.246   6.601  76.539  1.00 15.07           O  
ATOM   4021  CB  PHE B   9      -2.174   7.460  73.762  1.00 14.49           C  
ATOM   4022  CG  PHE B   9      -0.948   7.782  72.948  1.00 16.20           C  
ATOM   4023  CD1 PHE B   9      -0.799   7.277  71.668  1.00 17.12           C  
ATOM   4024  CD2 PHE B   9       0.036   8.621  73.456  1.00 15.84           C  
ATOM   4025  CE1 PHE B   9       0.317   7.591  70.906  1.00 15.99           C  
ATOM   4026  CE2 PHE B   9       1.163   8.938  72.705  1.00 14.91           C  
ATOM   4027  CZ  PHE B   9       1.300   8.431  71.424  1.00 13.30           C  
ATOM   4028  N   LEU B  10      -0.003   5.282  75.190  1.00 13.83           N  
ATOM   4029  CA  LEU B  10       1.032   5.028  76.190  1.00 13.81           C  
ATOM   4030  C   LEU B  10       2.071   6.148  76.286  1.00 13.56           C  
ATOM   4031  O   LEU B  10       3.194   6.002  75.815  1.00 13.58           O  
ATOM   4032  CB  LEU B  10       1.715   3.671  75.957  1.00 14.80           C  
ATOM   4033  CG  LEU B  10       0.794   2.458  76.128  1.00 15.02           C  
ATOM   4034  CD1 LEU B  10       1.446   1.202  75.608  1.00 15.53           C  
ATOM   4035  CD2 LEU B  10       0.394   2.290  77.590  1.00 18.57           C  
ATOM   4036  N   TRP B  11       1.694   7.249  76.929  1.00 13.00           N  
ATOM   4037  CA  TRP B  11       2.651   8.290  77.284  1.00 13.96           C  
ATOM   4038  C   TRP B  11       3.580   7.767  78.362  1.00 15.01           C  
ATOM   4039  O   TRP B  11       3.128   7.162  79.337  1.00 13.67           O  
ATOM   4040  CB  TRP B  11       1.944   9.513  77.875  1.00 14.31           C  
ATOM   4041  CG  TRP B  11       1.010  10.218  76.963  1.00 13.32           C  
ATOM   4042  CD1 TRP B  11      -0.347  10.124  76.957  1.00 14.64           C  
ATOM   4043  CD2 TRP B  11       1.355  11.160  75.945  1.00 14.17           C  
ATOM   4044  CE2 TRP B  11       0.151  11.579  75.342  1.00 13.87           C  
ATOM   4045  CE3 TRP B  11       2.565  11.671  75.466  1.00 14.86           C  
ATOM   4046  NE1 TRP B  11      -0.877  10.943  75.993  1.00 16.17           N  
ATOM   4047  CZ2 TRP B  11       0.116  12.503  74.301  1.00 16.04           C  
ATOM   4048  CZ3 TRP B  11       2.529  12.590  74.426  1.00 15.70           C  
ATOM   4049  CH2 TRP B  11       1.315  12.990  73.851  1.00 18.48           C  
ATOM   4050  N   GLY B  12       4.872   8.031  78.234  1.00 14.27           N  
ATOM   4051  CA  GLY B  12       5.781   7.620  79.290  1.00 15.33           C  
ATOM   4052  C   GLY B  12       7.116   8.316  79.199  1.00 12.93           C  
ATOM   4053  O   GLY B  12       7.209   9.466  78.771  1.00 14.27           O  
ATOM   4054  N   GLY B  13       8.157   7.594  79.595  1.00 13.00           N  
ATOM   4055  CA  GLY B  13       9.520   8.073  79.494  1.00 13.38           C  
ATOM   4056  C   GLY B  13      10.402   6.854  79.374  1.00 11.21           C  
ATOM   4057  O   GLY B  13       9.989   5.757  79.772  1.00 14.26           O  
ATOM   4058  N   ALA B  14      11.608   7.035  78.849  1.00 13.26           N  
ATOM   4059  CA  ALA B  14      12.492   5.912  78.556  1.00 13.34           C  
ATOM   4060  C   ALA B  14      13.910   6.145  79.055  1.00 12.93           C  
ATOM   4061  O   ALA B  14      14.425   7.261  79.012  1.00 13.75           O  
ATOM   4062  CB  ALA B  14      12.509   5.641  77.048  1.00 15.25           C  
ATOM   4063  N   VAL B  15      14.531   5.065  79.516  1.00 14.02           N  
ATOM   4064  CA  VAL B  15      15.916   5.072  79.947  1.00 13.38           C  
ATOM   4065  C   VAL B  15      16.520   3.707  79.595  1.00 14.23           C  
ATOM   4066  O   VAL B  15      15.863   2.872  78.965  1.00 13.12           O  
ATOM   4067  CB  VAL B  15      16.028   5.329  81.465  1.00 12.09           C  
ATOM   4068  CG1 VAL B  15      15.378   6.662  81.832  1.00 16.03           C  
ATOM   4069  CG2 VAL B  15      15.381   4.184  82.236  1.00 13.06           C  
ATOM   4070  N   ALA B  16      17.775   3.494  79.986  1.00 13.36           N  
ATOM   4071  CA  ALA B  16      18.431   2.195  79.845  1.00 12.05           C  
ATOM   4072  C   ALA B  16      19.194   1.913  81.128  1.00 13.03           C  
ATOM   4073  O   ALA B  16      19.806   2.813  81.706  1.00 14.48           O  
ATOM   4074  CB  ALA B  16      19.373   2.184  78.657  1.00 13.36           C  
ATOM   4075  N   ALA B  17      19.157   0.661  81.576  1.00 14.31           N  
ATOM   4076  CA  ALA B  17      19.725   0.295  82.874  1.00 13.85           C  
ATOM   4077  C   ALA B  17      21.119   0.874  83.108  1.00 12.91           C  
ATOM   4078  O   ALA B  17      21.367   1.528  84.130  1.00 13.39           O  
ATOM   4079  CB  ALA B  17      19.748  -1.218  83.028  1.00 14.10           C  
ATOM   4080  N   HIS B  18      22.034   0.641  82.172  1.00 14.77           N  
ATOM   4081  CA  HIS B  18      23.424   1.035  82.405  1.00 17.08           C  
ATOM   4082  C   HIS B  18      23.611   2.543  82.480  1.00 15.65           C  
ATOM   4083  O   HIS B  18      24.608   3.023  83.021  1.00 15.51           O  
ATOM   4084  CB  HIS B  18      24.363   0.452  81.337  1.00 14.81           C  
ATOM   4085  CG  HIS B  18      24.180   1.042  79.971  1.00 14.96           C  
ATOM   4086  CD2 HIS B  18      24.894   1.982  79.304  1.00 14.51           C  
ATOM   4087  ND1 HIS B  18      23.166   0.657  79.121  1.00 15.37           N  
ATOM   4088  CE1 HIS B  18      23.256   1.341  77.992  1.00 16.23           C  
ATOM   4089  NE2 HIS B  18      24.300   2.148  78.076  1.00 15.91           N  
ATOM   4090  N   GLN B  19      22.666   3.295  81.932  1.00 13.33           N  
ATOM   4091  CA  GLN B  19      22.817   4.746  81.919  1.00 14.45           C  
ATOM   4092  C   GLN B  19      22.336   5.435  83.194  1.00 14.51           C  
ATOM   4093  O   GLN B  19      22.715   6.578  83.450  1.00 14.76           O  
ATOM   4094  CB  GLN B  19      22.175   5.355  80.667  1.00 16.55           C  
ATOM   4095  CG  GLN B  19      22.856   4.872  79.390  1.00 13.58           C  
ATOM   4096  CD  GLN B  19      22.185   5.403  78.136  1.00 15.43           C  
ATOM   4097  NE2 GLN B  19      22.387   6.689  77.853  1.00 16.55           N  
ATOM   4098  OE1 GLN B  19      21.490   4.665  77.431  1.00 16.07           O  
ATOM   4099  N   LEU B  20      21.520   4.751  83.997  1.00 13.92           N  
ATOM   4100  CA  LEU B  20      21.006   5.383  85.215  1.00 16.94           C  
ATOM   4101  C   LEU B  20      21.152   4.581  86.507  1.00 16.03           C  
ATOM   4102  O   LEU B  20      21.182   5.172  87.581  1.00 18.05           O  
ATOM   4103  CB  LEU B  20      19.536   5.809  85.053  1.00 17.50           C  
ATOM   4104  CG  LEU B  20      18.410   4.813  85.371  1.00 15.42           C  
ATOM   4105  CD1 LEU B  20      17.051   5.529  85.426  1.00 13.75           C  
ATOM   4106  CD2 LEU B  20      18.361   3.625  84.404  1.00 15.07           C  
ATOM   4107  N   GLU B  21      21.227   3.256  86.418  1.00 16.69           N  
ATOM   4108  CA  GLU B  21      21.138   2.439  87.635  1.00 17.51           C  
ATOM   4109  C   GLU B  21      22.250   2.656  88.655  1.00 18.05           C  
ATOM   4110  O   GLU B  21      21.986   2.788  89.859  1.00 17.11           O  
ATOM   4111  CB  GLU B  21      21.030   0.949  87.303  1.00 16.10           C  
ATOM   4112  CG  GLU B  21      19.630   0.521  86.889  1.00 16.78           C  
ATOM   4113  CD  GLU B  21      19.559  -0.939  86.498  1.00 15.57           C  
ATOM   4114  OE1 GLU B  21      20.594  -1.632  86.612  1.00 17.45           O  
ATOM   4115  OE2 GLU B  21      18.470  -1.387  86.076  1.00 16.04           O1-
ATOM   4116  N   GLY B  22      23.492   2.689  88.191  1.00 17.02           N  
ATOM   4117  CA  GLY B  22      24.609   2.582  89.107  1.00 18.26           C  
ATOM   4118  C   GLY B  22      24.562   1.209  89.756  1.00 18.63           C  
ATOM   4119  O   GLY B  22      24.066   0.251  89.159  1.00 21.10           O  
ATOM   4120  N   GLY B  23      25.065   1.107  90.981  1.00 21.27           N  
ATOM   4121  CA  GLY B  23      25.116  -0.176  91.658  1.00 23.65           C  
ATOM   4122  C   GLY B  23      25.730  -1.246  90.775  1.00 25.74           C  
ATOM   4123  O   GLY B  23      25.230  -2.367  90.701  1.00 20.58           O  
ATOM   4124  N   TRP B  24      26.828  -0.895  90.114  1.00 21.40           N  
ATOM   4125  CA  TRP B  24      27.380  -1.718  89.045  1.00 23.43           C  
ATOM   4126  C   TRP B  24      27.939  -3.053  89.525  1.00 24.83           C  
ATOM   4127  O   TRP B  24      28.220  -3.939  88.713  1.00 24.47           O  
ATOM   4128  CB  TRP B  24      28.436  -0.934  88.254  1.00 27.77           C  
ATOM   4129  CG  TRP B  24      29.747  -0.802  88.958  1.00 24.34           C  
ATOM   4130  CD1 TRP B  24      30.008  -0.070  90.083  1.00 24.50           C  
ATOM   4131  CD2 TRP B  24      30.985  -1.415  88.581  1.00 28.96           C  
ATOM   4132  CE2 TRP B  24      31.953  -1.014  89.524  1.00 31.07           C  
ATOM   4133  CE3 TRP B  24      31.370  -2.264  87.538  1.00 32.87           C  
ATOM   4134  NE1 TRP B  24      31.331  -0.197  90.431  1.00 30.81           N  
ATOM   4135  CZ2 TRP B  24      33.278  -1.435  89.457  1.00 35.71           C  
ATOM   4136  CZ3 TRP B  24      32.689  -2.681  87.473  1.00 35.29           C  
ATOM   4137  CH2 TRP B  24      33.627  -2.265  88.427  1.00 32.02           C  
ATOM   4138  N   GLN B  25      28.088  -3.200  90.840  1.00 25.45           N  
ATOM   4139  CA  GLN B  25      28.579  -4.448  91.417  1.00 30.44           C  
ATOM   4140  C   GLN B  25      27.576  -5.079  92.376  1.00 31.14           C  
ATOM   4141  O   GLN B  25      27.828  -6.153  92.927  1.00 34.12           O  
ATOM   4142  CB  GLN B  25      29.900  -4.214  92.151  1.00 31.71           C  
ATOM   4143  CG  GLN B  25      31.034  -3.750  91.260  1.00 36.35           C  
ATOM   4144  CD  GLN B  25      32.365  -3.721  91.988  1.00 35.72           C  
ATOM   4145  NE2 GLN B  25      32.456  -2.894  93.024  1.00 38.83           N  
ATOM   4146  OE1 GLN B  25      33.300  -4.434  91.623  1.00 40.59           O  
ATOM   4147  N   GLU B  26      26.450  -4.406  92.588  1.00 26.71           N  
ATOM   4148  CA  GLU B  26      25.460  -4.861  93.559  1.00 24.45           C  
ATOM   4149  C   GLU B  26      24.800  -6.158  93.119  1.00 22.76           C  
ATOM   4150  O   GLU B  26      24.622  -6.405  91.931  1.00 26.31           O  
ATOM   4151  CB  GLU B  26      24.382  -3.797  93.772  1.00 28.37           C  
ATOM   4152  CG  GLU B  26      24.904  -2.471  94.274  1.00 33.36           C  
ATOM   4153  CD  GLU B  26      25.291  -2.521  95.734  1.00 40.66           C  
ATOM   4154  OE1 GLU B  26      26.216  -1.781  96.132  1.00 53.08           O  
ATOM   4155  OE2 GLU B  26      24.664  -3.302  96.480  1.00 34.83           O1-
ATOM   4156  N   GLY B  27      24.429  -6.982  94.094  1.00 23.72           N  
ATOM   4157  CA  GLY B  27      23.709  -8.212  93.829  1.00 24.33           C  
ATOM   4158  C   GLY B  27      24.462  -9.200  92.959  1.00 26.90           C  
ATOM   4159  O   GLY B  27      23.853 -10.069  92.337  1.00 35.18           O  
ATOM   4160  N   GLY B  28      25.786  -9.074  92.922  1.00 27.39           N  
ATOM   4161  CA  GLY B  28      26.615  -9.972  92.134  1.00 25.20           C  
ATOM   4162  C   GLY B  28      26.591  -9.659  90.647  1.00 25.04           C  
ATOM   4163  O   GLY B  28      26.967 -10.497  89.828  1.00 27.36           O  
ATOM   4164  N   LYS B  29      26.151  -8.456  90.296  1.00 24.42           N  
ATOM   4165  CA  LYS B  29      26.111  -8.040  88.897  1.00 21.31           C  
ATOM   4166  C   LYS B  29      27.488  -8.152  88.247  1.00 20.94           C  
ATOM   4167  O   LYS B  29      28.501  -7.808  88.859  1.00 23.50           O  
ATOM   4168  CB  LYS B  29      25.589  -6.599  88.772  1.00 20.02           C  
ATOM   4169  CG  LYS B  29      25.659  -6.027  87.342  1.00 18.62           C  
ATOM   4170  CD  LYS B  29      25.225  -4.559  87.274  1.00 21.14           C  
ATOM   4171  CE  LYS B  29      25.752  -3.877  86.012  1.00 23.73           C  
ATOM   4172  NZ  LYS B  29      27.238  -4.008  85.886  1.00 24.12           N1+
ATOM   4173  N   GLY B  30      27.521  -8.634  87.004  1.00 19.95           N  
ATOM   4174  CA  GLY B  30      28.770  -8.762  86.275  1.00 22.09           C  
ATOM   4175  C   GLY B  30      29.184  -7.485  85.569  1.00 19.94           C  
ATOM   4176  O   GLY B  30      28.382  -6.561  85.409  1.00 22.42           O  
ATOM   4177  N   ILE B  31      30.445  -7.438  85.146  1.00 24.08           N  
ATOM   4178  CA  ILE B  31      30.966  -6.311  84.382  1.00 22.59           C  
ATOM   4179  C   ILE B  31      30.339  -6.297  82.990  1.00 21.45           C  
ATOM   4180  O   ILE B  31      30.383  -7.300  82.276  1.00 19.64           O  
ATOM   4181  CB  ILE B  31      32.500  -6.394  84.247  1.00 23.02           C  
ATOM   4182  CG1 ILE B  31      33.158  -6.382  85.626  1.00 23.71           C  
ATOM   4183  CG2 ILE B  31      33.032  -5.250  83.405  1.00 23.09           C  
ATOM   4184  CD1 ILE B  31      34.654  -6.619  85.578  1.00 29.41           C  
ATOM   4185  N   SER B  32      29.745  -5.169  82.611  1.00 19.78           N  
ATOM   4186  CA  SER B  32      29.161  -5.038  81.278  1.00 19.13           C  
ATOM   4187  C   SER B  32      30.081  -4.246  80.356  1.00 22.54           C  
ATOM   4188  O   SER B  32      31.059  -3.655  80.804  1.00 20.64           O  
ATOM   4189  CB  SER B  32      27.795  -4.351  81.348  1.00 18.89           C  
ATOM   4190  OG  SER B  32      27.945  -2.937  81.362  1.00 19.92           O  
ATOM   4191  N   VAL B  33      29.764  -4.226  79.068  1.00 18.97           N  
ATOM   4192  CA  VAL B  33      30.526  -3.405  78.140  1.00 22.93           C  
ATOM   4193  C   VAL B  33      30.461  -1.919  78.510  1.00 22.79           C  
ATOM   4194  O   VAL B  33      31.403  -1.172  78.243  1.00 21.77           O  
ATOM   4195  CB  VAL B  33      30.088  -3.628  76.675  1.00 16.30           C  
ATOM   4196  CG1 VAL B  33      30.432  -5.047  76.247  1.00 21.01           C  
ATOM   4197  CG2 VAL B  33      28.599  -3.355  76.504  1.00 20.14           C  
ATOM   4198  N   ALA B  34      29.370  -1.491  79.140  1.00 22.85           N  
ATOM   4199  CA  ALA B  34      29.251  -0.093  79.542  1.00 20.53           C  
ATOM   4200  C   ALA B  34      30.249   0.229  80.643  1.00 22.88           C  
ATOM   4201  O   ALA B  34      30.729   1.363  80.762  1.00 24.76           O  
ATOM   4202  CB  ALA B  34      27.825   0.225  80.001  1.00 20.82           C  
ATOM   4203  N   ASP B  35      30.569  -0.782  81.443  1.00 22.03           N  
ATOM   4204  CA  ASP B  35      31.446  -0.603  82.589  1.00 23.64           C  
ATOM   4205  C   ASP B  35      32.917  -0.420  82.216  1.00 23.97           C  
ATOM   4206  O   ASP B  35      33.747  -0.171  83.087  1.00 28.66           O  
ATOM   4207  CB  ASP B  35      31.299  -1.774  83.563  1.00 23.67           C  
ATOM   4208  CG  ASP B  35      29.952  -1.780  84.264  1.00 26.90           C  
ATOM   4209  OD1 ASP B  35      29.388  -2.875  84.467  1.00 24.17           O  
ATOM   4210  OD2 ASP B  35      29.462  -0.688  84.622  1.00 22.68           O1-
ATOM   4211  N   VAL B  36      33.237  -0.542  80.931  1.00 23.05           N  
ATOM   4212  CA  VAL B  36      34.613  -0.354  80.474  1.00 23.53           C  
ATOM   4213  C   VAL B  36      34.730   0.787  79.465  1.00 29.41           C  
ATOM   4214  O   VAL B  36      35.713   0.875  78.717  1.00 30.95           O  
ATOM   4215  CB  VAL B  36      35.215  -1.657  79.893  1.00 25.21           C  
ATOM   4216  CG1 VAL B  36      35.203  -2.759  80.951  1.00 29.58           C  
ATOM   4217  CG2 VAL B  36      34.478  -2.095  78.632  1.00 23.93           C  
ATOM   4218  N   MET B  37      33.727   1.662  79.463  1.00 26.03           N  
ATOM   4219  CA  MET B  37      33.722   2.853  78.614  1.00 25.84           C  
ATOM   4220  C   MET B  37      33.880   4.135  79.438  1.00 28.26           C  
ATOM   4221  O   MET B  37      33.054   4.439  80.299  1.00 25.50           O  
ATOM   4222  CB  MET B  37      32.447   2.908  77.770  1.00 23.11           C  
ATOM   4223  CG  MET B  37      32.257   1.679  76.875  1.00 25.24           C  
ATOM   4224  SD  MET B  37      30.794   1.724  75.822  1.00 32.22           S  
ATOM   4225  CE  MET B  37      31.254   3.007  74.656  1.00 43.43           C  
ATOM   4226  N   THR B  38      34.949   4.879  79.170  1.00 28.26           N  
ATOM   4227  CA  THR B  38      35.223   6.105  79.912  1.00 27.55           C  
ATOM   4228  C   THR B  38      34.372   7.257  79.407  1.00 25.57           C  
ATOM   4229  O   THR B  38      33.729   7.155  78.360  1.00 29.21           O  
ATOM   4230  CB  THR B  38      36.702   6.524  79.799  1.00 29.92           C  
ATOM   4231  CG2 THR B  38      37.615   5.392  80.223  1.00 30.15           C  
ATOM   4232  OG1 THR B  38      36.989   6.901  78.445  1.00 33.98           O  
ATOM   4233  N   ALA B  39      34.378   8.359  80.155  1.00 28.19           N  
ATOM   4234  CA  ALA B  39      33.639   9.554  79.763  1.00 26.41           C  
ATOM   4235  C   ALA B  39      34.342  10.296  78.632  1.00 29.77           C  
ATOM   4236  O   ALA B  39      35.568  10.280  78.535  1.00 34.29           O  
ATOM   4237  CB  ALA B  39      33.447  10.479  80.962  1.00 28.73           C  
ATOM   4238  N   GLY B  40      33.552  10.935  77.774  1.00 36.11           N  
ATOM   4239  CA  GLY B  40      34.085  11.763  76.706  1.00 39.87           C  
ATOM   4240  C   GLY B  40      33.333  13.078  76.613  1.00 40.65           C  
ATOM   4241  O   GLY B  40      32.841  13.597  77.617  1.00 31.62           O  
ATOM   4242  N   ARG B  41      33.243  13.622  75.405  1.00 38.68           N  
ATOM   4243  CA  ARG B  41      32.492  14.855  75.175  1.00 35.14           C  
ATOM   4244  C   ARG B  41      32.259  15.034  73.680  1.00 38.80           C  
ATOM   4245  O   ARG B  41      32.751  14.242  72.869  1.00 33.95           O  
ATOM   4246  CB  ARG B  41      33.240  16.063  75.746  1.00 35.04           C  
ATOM   4247  CG  ARG B  41      34.609  16.258  75.145  1.00 33.72           C  
ATOM   4248  CD  ARG B  41      35.354  17.429  75.765  1.00 43.46           C  
ATOM   4249  NE  ARG B  41      36.658  17.607  75.131  1.00 54.39           N  
ATOM   4250  CZ  ARG B  41      37.513  18.577  75.433  1.00 60.99           C  
ATOM   4251  NH1 ARG B  41      38.677  18.658  74.801  1.00 62.76           N1+
ATOM   4252  NH2 ARG B  41      37.206  19.468  76.367  1.00 61.64           N  
ATOM   4253  N   HIS B  42      31.506  16.065  73.311  1.00 33.70           N  
ATOM   4254  CA  HIS B  42      31.263  16.321  71.900  1.00 37.05           C  
ATOM   4255  C   HIS B  42      32.604  16.501  71.198  1.00 41.72           C  
ATOM   4256  O   HIS B  42      33.393  17.374  71.565  1.00 40.97           O  
ATOM   4257  CB  HIS B  42      30.385  17.560  71.705  1.00 36.31           C  
ATOM   4258  CG  HIS B  42      30.005  17.806  70.277  1.00 38.31           C  
ATOM   4259  CD2 HIS B  42      30.202  18.878  69.473  1.00 37.65           C  
ATOM   4260  ND1 HIS B  42      29.346  16.868  69.511  1.00 36.40           N  
ATOM   4261  CE1 HIS B  42      29.149  17.352  68.298  1.00 39.02           C  
ATOM   4262  NE2 HIS B  42      29.659  18.570  68.248  1.00 39.66           N  
ATOM   4263  N   GLY B  43      32.864  15.660  70.202  1.00 38.05           N  
ATOM   4264  CA  GLY B  43      34.099  15.735  69.443  1.00 40.85           C  
ATOM   4265  C   GLY B  43      35.194  14.836  69.988  1.00 46.72           C  
ATOM   4266  O   GLY B  43      36.225  14.640  69.341  1.00 41.34           O  
ATOM   4267  N   VAL B  44      34.973  14.293  71.183  1.00 46.26           N  
ATOM   4268  CA  VAL B  44      35.944  13.408  71.820  1.00 45.03           C  
ATOM   4269  C   VAL B  44      35.302  12.063  72.135  1.00 44.29           C  
ATOM   4270  O   VAL B  44      34.410  11.978  72.978  1.00 38.03           O  
ATOM   4271  CB  VAL B  44      36.497  14.020  73.123  1.00 44.31           C  
ATOM   4272  CG1 VAL B  44      37.504  13.077  73.769  1.00 41.51           C  
ATOM   4273  CG2 VAL B  44      37.126  15.381  72.848  1.00 43.70           C  
ATOM   4274  N   ALA B  45      35.748  11.011  71.454  1.00 37.04           N  
ATOM   4275  CA  ALA B  45      35.139   9.694  71.634  1.00 36.43           C  
ATOM   4276  C   ALA B  45      35.474   9.076  72.992  1.00 35.30           C  
ATOM   4277  O   ALA B  45      36.546   9.324  73.556  1.00 37.02           O  
ATOM   4278  CB  ALA B  45      35.542   8.751  70.500  1.00 29.28           C  
ATOM   4279  N   ARG B  46      34.542   8.283  73.514  1.00 33.90           N  
ATOM   4280  CA  ARG B  46      34.770   7.544  74.750  1.00 36.07           C  
ATOM   4281  C   ARG B  46      35.831   6.482  74.512  1.00 40.93           C  
ATOM   4282  O   ARG B  46      35.867   5.864  73.445  1.00 35.79           O  
ATOM   4283  CB  ARG B  46      33.483   6.863  75.213  1.00 28.00           C  
ATOM   4284  CG  ARG B  46      32.303   7.807  75.395  1.00 28.20           C  
ATOM   4285  CD  ARG B  46      31.070   7.057  75.879  1.00 26.90           C  
ATOM   4286  NE  ARG B  46      31.266   6.520  77.224  1.00 27.28           N  
ATOM   4287  CZ  ARG B  46      30.289   6.027  77.981  1.00 20.82           C  
ATOM   4288  NH1 ARG B  46      29.045   5.987  77.525  1.00 21.09           N1+
ATOM   4289  NH2 ARG B  46      30.559   5.566  79.198  1.00 20.98           N  
ATOM   4290  N   GLU B  47      36.691   6.269  75.502  1.00 29.01           N  
ATOM   4291  CA  GLU B  47      37.699   5.222  75.415  1.00 36.27           C  
ATOM   4292  C   GLU B  47      37.142   3.865  75.848  1.00 39.89           C  
ATOM   4293  O   GLU B  47      36.585   3.729  76.939  1.00 37.01           O  
ATOM   4294  CB  GLU B  47      38.927   5.583  76.254  1.00 43.13           C  
ATOM   4295  CG  GLU B  47      40.029   4.538  76.213  1.00 46.23           C  
ATOM   4296  CD  GLU B  47      41.282   4.982  76.940  1.00 48.76           C  
ATOM   4297  OE1 GLU B  47      41.231   6.017  77.638  1.00 45.48           O  
ATOM   4298  OE2 GLU B  47      42.321   4.297  76.809  1.00 51.04           O1-
ATOM   4299  N   ILE B  48      37.289   2.867  74.981  1.00 33.67           N  
ATOM   4300  CA  ILE B  48      36.895   1.504  75.310  1.00 34.91           C  
ATOM   4301  C   ILE B  48      38.127   0.751  75.788  1.00 37.30           C  
ATOM   4302  O   ILE B  48      39.006   0.413  74.992  1.00 41.70           O  
ATOM   4303  CB  ILE B  48      36.277   0.785  74.095  1.00 36.92           C  
ATOM   4304  CG1 ILE B  48      35.103   1.594  73.540  1.00 37.17           C  
ATOM   4305  CG2 ILE B  48      35.834  -0.615  74.474  1.00 38.69           C  
ATOM   4306  CD1 ILE B  48      34.512   1.023  72.265  1.00 38.09           C  
ATOM   4307  N   THR B  49      38.205   0.507  77.092  1.00 31.17           N  
ATOM   4308  CA  THR B  49      39.406  -0.078  77.676  1.00 37.02           C  
ATOM   4309  C   THR B  49      39.306  -1.589  77.857  1.00 40.31           C  
ATOM   4310  O   THR B  49      38.211  -2.152  77.888  1.00 39.98           O  
ATOM   4311  CB  THR B  49      39.757   0.569  79.034  1.00 41.90           C  
ATOM   4312  CG2 THR B  49      39.957   2.068  78.874  1.00 42.38           C  
ATOM   4313  OG1 THR B  49      38.699   0.330  79.972  1.00 40.95           O  
ATOM   4314  N   ALA B  50      40.463  -2.235  77.971  1.00 38.99           N  
ATOM   4315  CA  ALA B  50      40.526  -3.674  78.190  1.00 33.45           C  
ATOM   4316  C   ALA B  50      40.318  -3.990  79.664  1.00 31.13           C  
ATOM   4317  O   ALA B  50      41.269  -4.285  80.386  1.00 38.33           O  
ATOM   4318  CB  ALA B  50      41.862  -4.224  77.713  1.00 37.66           C  
ATOM   4319  N   GLY B  51      39.066  -3.931  80.104  1.00 38.35           N  
ATOM   4320  CA  GLY B  51      38.742  -4.141  81.501  1.00 36.18           C  
ATOM   4321  C   GLY B  51      38.666  -2.821  82.247  1.00 39.22           C  
ATOM   4322  O   GLY B  51      38.829  -1.753  81.652  1.00 41.41           O  
ATOM   4323  N   VAL B  52      38.415  -2.892  83.550  1.00 38.37           N  
ATOM   4324  CA  VAL B  52      38.341  -1.694  84.384  1.00 43.38           C  
ATOM   4325  C   VAL B  52      39.725  -1.291  84.894  1.00 45.70           C  
ATOM   4326  O   VAL B  52      40.301  -1.957  85.755  1.00 45.07           O  
ATOM   4327  CB  VAL B  52      37.374  -1.887  85.570  1.00 37.76           C  
ATOM   4328  CG1 VAL B  52      37.427  -0.687  86.498  1.00 40.91           C  
ATOM   4329  CG2 VAL B  52      35.957  -2.109  85.058  1.00 36.45           C  
ATOM   4330  N   LEU B  53      40.248  -0.192  84.358  1.00 44.52           N  
ATOM   4331  CA  LEU B  53      41.622   0.221  84.628  1.00 43.64           C  
ATOM   4332  C   LEU B  53      41.718   1.407  85.587  1.00 45.95           C  
ATOM   4333  O   LEU B  53      40.822   2.250  85.649  1.00 46.02           O  
ATOM   4334  CB  LEU B  53      42.335   0.562  83.318  1.00 43.02           C  
ATOM   4335  CG  LEU B  53      42.340  -0.525  82.241  1.00 43.82           C  
ATOM   4336  CD1 LEU B  53      43.009  -0.021  80.970  1.00 47.83           C  
ATOM   4337  CD2 LEU B  53      43.025  -1.784  82.748  1.00 46.54           C  
ATOM   4338  N   GLU B  54      42.820   1.465  86.327  1.00 44.91           N  
ATOM   4339  CA  GLU B  54      43.089   2.585  87.219  1.00 50.12           C  
ATOM   4340  C   GLU B  54      43.422   3.836  86.415  1.00 47.83           C  
ATOM   4341  O   GLU B  54      44.034   3.753  85.350  1.00 48.98           O  
ATOM   4342  CB  GLU B  54      44.246   2.249  88.160  1.00 57.51           C  
ATOM   4343  CG  GLU B  54      44.053   0.972  88.965  1.00 61.60           C  
ATOM   4344  CD  GLU B  54      42.918   1.075  89.970  1.00 65.55           C  
ATOM   4345  OE1 GLU B  54      43.171   0.853  91.175  1.00 67.15           O  
ATOM   4346  OE2 GLU B  54      41.775   1.371  89.558  1.00 63.66           O1-
ATOM   4347  N   GLY B  55      43.016   4.992  86.929  1.00 49.38           N  
ATOM   4348  CA  GLY B  55      43.309   6.256  86.280  1.00 52.06           C  
ATOM   4349  C   GLY B  55      42.288   6.621  85.221  1.00 48.83           C  
ATOM   4350  O   GLY B  55      42.429   7.633  84.534  1.00 51.57           O  
ATOM   4351  N   LYS B  56      41.258   5.793  85.085  1.00 35.08           N  
ATOM   4352  CA  LYS B  56      40.196   6.059  84.127  1.00 35.30           C  
ATOM   4353  C   LYS B  56      38.899   6.403  84.851  1.00 37.80           C  
ATOM   4354  O   LYS B  56      38.639   5.918  85.954  1.00 34.72           O  
ATOM   4355  CB  LYS B  56      39.980   4.853  83.210  1.00 38.02           C  
ATOM   4356  CG  LYS B  56      41.209   4.452  82.402  1.00 38.69           C  
ATOM   4357  CD  LYS B  56      41.612   5.542  81.420  1.00 41.54           C  
ATOM   4358  CE  LYS B  56      42.909   5.188  80.705  1.00 43.25           C  
ATOM   4359  NZ  LYS B  56      43.265   6.195  79.667  1.00 40.93           N1+
ATOM   4360  N   TYR B  57      38.087   7.248  84.232  1.00 35.14           N  
ATOM   4361  CA  TYR B  57      36.779   7.559  84.797  1.00 32.74           C  
ATOM   4362  C   TYR B  57      35.668   6.830  84.051  1.00 27.58           C  
ATOM   4363  O   TYR B  57      35.491   7.009  82.844  1.00 31.68           O  
ATOM   4364  CB  TYR B  57      36.531   9.067  84.813  1.00 35.36           C  
ATOM   4365  CG  TYR B  57      35.181   9.443  85.380  1.00 31.50           C  
ATOM   4366  CD1 TYR B  57      34.831   9.094  86.678  1.00 35.91           C  
ATOM   4367  CD2 TYR B  57      34.259  10.147  84.618  1.00 29.60           C  
ATOM   4368  CE1 TYR B  57      33.599   9.433  87.201  1.00 37.04           C  
ATOM   4369  CE2 TYR B  57      33.027  10.491  85.131  1.00 31.34           C  
ATOM   4370  CZ  TYR B  57      32.703  10.133  86.425  1.00 33.05           C  
ATOM   4371  OH  TYR B  57      31.473  10.472  86.933  1.00 29.12           O  
ATOM   4372  N   TYR B  58      34.924   6.005  84.781  1.00 26.45           N  
ATOM   4373  CA  TYR B  58      33.821   5.244  84.210  1.00 29.10           C  
ATOM   4374  C   TYR B  58      32.490   5.721  84.785  1.00 29.80           C  
ATOM   4375  O   TYR B  58      32.076   5.274  85.853  1.00 25.46           O  
ATOM   4376  CB  TYR B  58      34.003   3.751  84.485  1.00 28.56           C  
ATOM   4377  CG  TYR B  58      35.292   3.177  83.933  1.00 31.06           C  
ATOM   4378  CD1 TYR B  58      35.403   2.833  82.591  1.00 33.40           C  
ATOM   4379  CD2 TYR B  58      36.397   2.980  84.753  1.00 37.63           C  
ATOM   4380  CE1 TYR B  58      36.580   2.308  82.076  1.00 31.05           C  
ATOM   4381  CE2 TYR B  58      37.576   2.453  84.249  1.00 37.71           C  
ATOM   4382  CZ  TYR B  58      37.661   2.120  82.909  1.00 32.69           C  
ATOM   4383  OH  TYR B  58      38.834   1.595  82.401  1.00 34.56           O  
ATOM   4384  N   PRO B  59      31.807   6.623  84.064  1.00 22.46           N  
ATOM   4385  CA  PRO B  59      30.603   7.278  84.592  1.00 23.29           C  
ATOM   4386  C   PRO B  59      29.429   6.328  84.861  1.00 22.66           C  
ATOM   4387  O   PRO B  59      28.556   6.673  85.660  1.00 23.40           O  
ATOM   4388  CB  PRO B  59      30.241   8.284  83.492  1.00 22.00           C  
ATOM   4389  CG  PRO B  59      30.854   7.727  82.244  1.00 24.40           C  
ATOM   4390  CD  PRO B  59      32.121   7.057  82.689  1.00 25.15           C  
ATOM   4391  N   ASN B  60      29.407   5.162  84.220  1.00 22.05           N  
ATOM   4392  CA  ASN B  60      28.280   4.237  84.377  1.00 21.02           C  
ATOM   4393  C   ASN B  60      28.325   3.401  85.662  1.00 22.49           C  
ATOM   4394  O   ASN B  60      27.333   2.779  86.042  1.00 22.02           O  
ATOM   4395  CB  ASN B  60      28.157   3.318  83.158  1.00 18.46           C  
ATOM   4396  CG  ASN B  60      28.004   4.094  81.850  1.00 21.18           C  
ATOM   4397  ND2 ASN B  60      26.766   4.412  81.488  1.00 20.92           N  
ATOM   4398  OD1 ASN B  60      28.992   4.407  81.183  1.00 28.91           O  
ATOM   4399  N   HIS B  61      29.470   3.385  86.333  1.00 23.27           N  
ATOM   4400  CA  HIS B  61      29.589   2.619  87.566  1.00 21.98           C  
ATOM   4401  C   HIS B  61      28.575   3.089  88.606  1.00 26.16           C  
ATOM   4402  O   HIS B  61      27.904   2.272  89.238  1.00 23.06           O  
ATOM   4403  CB  HIS B  61      31.013   2.702  88.116  1.00 24.81           C  
ATOM   4404  CG  HIS B  61      32.017   1.967  87.284  1.00 27.84           C  
ATOM   4405  CD2 HIS B  61      31.878   1.286  86.123  1.00 28.92           C  
ATOM   4406  ND1 HIS B  61      33.345   1.858  87.638  1.00 31.68           N  
ATOM   4407  CE1 HIS B  61      33.983   1.148  86.724  1.00 31.74           C  
ATOM   4408  NE2 HIS B  61      33.116   0.790  85.793  1.00 29.77           N  
ATOM   4409  N   GLU B  62      28.446   4.405  88.763  1.00 23.69           N  
ATOM   4410  CA  GLU B  62      27.521   4.969  89.742  1.00 26.87           C  
ATOM   4411  C   GLU B  62      26.323   5.626  89.064  1.00 25.12           C  
ATOM   4412  O   GLU B  62      25.218   5.631  89.611  1.00 22.65           O  
ATOM   4413  CB  GLU B  62      28.233   5.985  90.635  1.00 30.09           C  
ATOM   4414  CG  GLU B  62      29.453   5.429  91.362  1.00 43.26           C  
ATOM   4415  CD  GLU B  62      29.098   4.381  92.409  1.00 55.45           C  
ATOM   4416  OE1 GLU B  62      28.131   4.600  93.173  1.00 58.19           O  
ATOM   4417  OE2 GLU B  62      29.787   3.338  92.466  1.00 56.74           O1-
ATOM   4418  N   ALA B  63      26.540   6.167  87.866  1.00 20.69           N  
ATOM   4419  CA  ALA B  63      25.480   6.867  87.145  1.00 18.34           C  
ATOM   4420  C   ALA B  63      24.707   7.771  88.107  1.00 19.72           C  
ATOM   4421  O   ALA B  63      25.318   8.565  88.815  1.00 20.36           O  
ATOM   4422  CB  ALA B  63      24.554   5.877  86.422  1.00 21.04           C  
ATOM   4423  N   ILE B  64      23.378   7.663  88.144  1.00 19.76           N  
ATOM   4424  CA  ILE B  64      22.601   8.472  89.088  1.00 17.96           C  
ATOM   4425  C   ILE B  64      22.020   7.665  90.253  1.00 19.30           C  
ATOM   4426  O   ILE B  64      21.136   8.134  90.972  1.00 18.78           O  
ATOM   4427  CB  ILE B  64      21.487   9.295  88.392  1.00 17.11           C  
ATOM   4428  CG1 ILE B  64      20.455   8.373  87.730  1.00 19.04           C  
ATOM   4429  CG2 ILE B  64      22.099  10.253  87.369  1.00 20.29           C  
ATOM   4430  CD1 ILE B  64      19.163   9.070  87.347  1.00 18.52           C  
ATOM   4431  N   ASP B  65      22.537   6.457  90.434  1.00 19.05           N  
ATOM   4432  CA  ASP B  65      22.159   5.604  91.560  1.00 19.17           C  
ATOM   4433  C   ASP B  65      20.656   5.308  91.628  1.00 17.91           C  
ATOM   4434  O   ASP B  65      20.085   5.210  92.707  1.00 21.05           O  
ATOM   4435  CB  ASP B  65      22.653   6.212  92.875  1.00 20.49           C  
ATOM   4436  CG  ASP B  65      22.746   5.188  93.989  1.00 25.00           C  
ATOM   4437  OD1 ASP B  65      22.728   5.593  95.167  1.00 27.12           O  
ATOM   4438  OD2 ASP B  65      22.834   3.976  93.684  1.00 27.57           O1-
ATOM   4439  N   PHE B  66      20.030   5.144  90.469  1.00 16.68           N  
ATOM   4440  CA  PHE B  66      18.630   4.741  90.379  1.00 18.63           C  
ATOM   4441  C   PHE B  66      18.401   3.387  91.045  1.00 18.38           C  
ATOM   4442  O   PHE B  66      17.313   3.118  91.556  1.00 18.04           O  
ATOM   4443  CB  PHE B  66      18.244   4.705  88.903  1.00 17.49           C  
ATOM   4444  CG  PHE B  66      16.834   4.244  88.604  1.00 16.69           C  
ATOM   4445  CD1 PHE B  66      15.758   5.104  88.732  1.00 16.88           C  
ATOM   4446  CD2 PHE B  66      16.608   2.971  88.090  1.00 20.43           C  
ATOM   4447  CE1 PHE B  66      14.470   4.693  88.385  1.00 16.82           C  
ATOM   4448  CE2 PHE B  66      15.325   2.552  87.742  1.00 18.50           C  
ATOM   4449  CZ  PHE B  66      14.254   3.417  87.893  1.00 17.86           C  
ATOM   4450  N   TYR B  67      19.436   2.553  91.060  1.00 18.53           N  
ATOM   4451  CA  TYR B  67      19.366   1.274  91.758  1.00 21.05           C  
ATOM   4452  C   TYR B  67      18.871   1.475  93.199  1.00 25.01           C  
ATOM   4453  O   TYR B  67      18.106   0.664  93.731  1.00 22.07           O  
ATOM   4454  CB  TYR B  67      20.741   0.590  91.745  1.00 22.40           C  
ATOM   4455  CG  TYR B  67      20.763  -0.766  92.416  1.00 24.01           C  
ATOM   4456  CD1 TYR B  67      20.343  -1.904  91.741  1.00 19.32           C  
ATOM   4457  CD2 TYR B  67      21.208  -0.905  93.719  1.00 29.31           C  
ATOM   4458  CE1 TYR B  67      20.363  -3.148  92.352  1.00 24.99           C  
ATOM   4459  CE2 TYR B  67      21.232  -2.140  94.335  1.00 27.93           C  
ATOM   4460  CZ  TYR B  67      20.808  -3.256  93.647  1.00 29.61           C  
ATOM   4461  OH  TYR B  67      20.833  -4.487  94.272  1.00 35.58           O  
ATOM   4462  N   HIS B  68      19.300   2.565  93.826  1.00 20.71           N  
ATOM   4463  CA  HIS B  68      18.870   2.865  95.192  1.00 19.95           C  
ATOM   4464  C   HIS B  68      17.727   3.881  95.298  1.00 26.87           C  
ATOM   4465  O   HIS B  68      16.984   3.880  96.281  1.00 27.73           O  
ATOM   4466  CB  HIS B  68      20.056   3.344  96.037  1.00 21.35           C  
ATOM   4467  CG  HIS B  68      21.078   2.281  96.296  1.00 32.68           C  
ATOM   4468  CD2 HIS B  68      21.073   1.228  97.147  1.00 33.62           C  
ATOM   4469  ND1 HIS B  68      22.281   2.225  95.624  1.00 30.41           N  
ATOM   4470  CE1 HIS B  68      22.974   1.184  96.054  1.00 33.84           C  
ATOM   4471  NE2 HIS B  68      22.263   0.562  96.978  1.00 36.19           N  
ATOM   4472  N   HIS B  69      17.585   4.742  94.295  1.00 19.78           N  
ATOM   4473  CA  HIS B  69      16.642   5.861  94.317  0.50 18.31           C  
ATOM   4475  C   HIS B  69      15.318   5.562  93.619  1.00 18.70           C  
ATOM   4476  O   HIS B  69      14.432   6.419  93.582  1.00 21.72           O  
ATOM   4477  CB  HIS B  69      17.245   7.069  93.589  0.50 23.43           C  
ATOM   4479  CG  HIS B  69      18.268   7.826  94.377  0.50 23.45           C  
ATOM   4481  CD2 HIS B  69      19.528   7.502  94.749  0.50 25.64           C  
ATOM   4483  ND1 HIS B  69      18.048   9.105  94.841  0.50 22.81           N  
ATOM   4485  CE1 HIS B  69      19.122   9.530  95.481  0.50 27.02           C  
ATOM   4487  NE2 HIS B  69      20.036   8.578  95.438  0.50 29.95           N  
ATOM   4489  N   TYR B  70      15.197   4.380  93.020  1.00 21.11           N  
ATOM   4490  CA  TYR B  70      14.064   4.120  92.124  1.00 19.48           C  
ATOM   4491  C   TYR B  70      12.676   4.359  92.730  1.00 19.27           C  
ATOM   4492  O   TYR B  70      11.770   4.788  92.024  1.00 21.77           O  
ATOM   4493  CB  TYR B  70      14.147   2.734  91.459  1.00 16.06           C  
ATOM   4494  CG  TYR B  70      13.745   1.600  92.371  1.00 18.66           C  
ATOM   4495  CD1 TYR B  70      12.426   1.164  92.427  1.00 20.54           C  
ATOM   4496  CD2 TYR B  70      14.678   0.974  93.186  1.00 21.01           C  
ATOM   4497  CE1 TYR B  70      12.046   0.129  93.266  1.00 22.94           C  
ATOM   4498  CE2 TYR B  70      14.305  -0.063  94.036  1.00 26.17           C  
ATOM   4499  CZ  TYR B  70      12.988  -0.480  94.067  1.00 25.02           C  
ATOM   4500  OH  TYR B  70      12.615  -1.506  94.911  1.00 23.95           O  
ATOM   4501  N   LYS B  71      12.488   4.095  94.022  1.00 20.50           N  
ATOM   4502  CA  LYS B  71      11.158   4.289  94.585  1.00 20.76           C  
ATOM   4503  C   LYS B  71      10.757   5.761  94.549  1.00 21.35           C  
ATOM   4504  O   LYS B  71       9.626   6.096  94.204  1.00 22.31           O  
ATOM   4505  CB  LYS B  71      11.064   3.723  95.997  1.00 22.32           C  
ATOM   4506  CG  LYS B  71      11.201   2.205  96.042  1.00 24.50           C  
ATOM   4507  CD  LYS B  71      10.881   1.676  97.436  1.00 25.19           C  
ATOM   4508  CE  LYS B  71      10.946   0.154  97.452  1.00 32.39           C  
ATOM   4509  NZ  LYS B  71      10.544  -0.396  98.766  1.00 38.71           N1+
ATOM   4510  N   GLU B  72      11.695   6.635  94.894  1.00 19.84           N  
ATOM   4511  CA  GLU B  72      11.455   8.074  94.806  1.00 19.52           C  
ATOM   4512  C   GLU B  72      11.358   8.567  93.364  1.00 19.27           C  
ATOM   4513  O   GLU B  72      10.519   9.411  93.053  1.00 20.17           O  
ATOM   4514  CB  GLU B  72      12.523   8.856  95.581  1.00 20.83           C  
ATOM   4515  CG  GLU B  72      12.369   8.745  97.107  1.00 27.39           C  
ATOM   4516  CD  GLU B  72      10.971   9.136  97.587  1.00 36.30           C  
ATOM   4517  OE1 GLU B  72      10.545  10.288  97.346  1.00 31.40           O  
ATOM   4518  OE2 GLU B  72      10.293   8.286  98.203  1.00 47.09           O1-
ATOM   4519  N   ASP B  73      12.212   8.048  92.484  1.00 17.75           N  
ATOM   4520  CA  ASP B  73      12.156   8.421  91.075  1.00 18.00           C  
ATOM   4521  C   ASP B  73      10.823   8.019  90.447  1.00 18.24           C  
ATOM   4522  O   ASP B  73      10.212   8.794  89.710  1.00 18.51           O  
ATOM   4523  CB  ASP B  73      13.330   7.806  90.301  1.00 15.72           C  
ATOM   4524  CG  ASP B  73      14.672   8.396  90.710  1.00 20.55           C  
ATOM   4525  OD1 ASP B  73      14.689   9.501  91.294  1.00 22.74           O  
ATOM   4526  OD2 ASP B  73      15.715   7.757  90.438  1.00 19.07           O1-
ATOM   4527  N   VAL B  74      10.358   6.810  90.746  1.00 18.92           N  
ATOM   4528  CA  VAL B  74       9.085   6.344  90.201  1.00 19.50           C  
ATOM   4529  C   VAL B  74       7.916   7.209  90.696  1.00 18.57           C  
ATOM   4530  O   VAL B  74       6.966   7.460  89.952  1.00 19.04           O  
ATOM   4531  CB  VAL B  74       8.850   4.838  90.494  1.00 23.41           C  
ATOM   4532  CG1 VAL B  74       7.403   4.441  90.224  1.00 21.46           C  
ATOM   4533  CG2 VAL B  74       9.803   3.989  89.666  1.00 22.47           C  
ATOM   4534  N   LYS B  75       7.999   7.685  91.939  1.00 18.02           N  
ATOM   4535  CA  LYS B  75       7.027   8.653  92.446  1.00 16.29           C  
ATOM   4536  C   LYS B  75       6.940   9.875  91.542  1.00 20.00           C  
ATOM   4537  O   LYS B  75       5.860  10.423  91.330  1.00 20.59           O  
ATOM   4538  CB  LYS B  75       7.391   9.123  93.861  1.00 24.42           C  
ATOM   4539  CG  LYS B  75       6.986   8.189  94.982  1.00 34.78           C  
ATOM   4540  CD  LYS B  75       6.981   8.930  96.324  1.00 29.15           C  
ATOM   4541  CE  LYS B  75       6.190  10.233  96.232  1.00 41.02           C  
ATOM   4542  NZ  LYS B  75       5.912  10.846  97.568  1.00 47.37           N1+
ATOM   4543  N   LEU B  76       8.084  10.318  91.025  1.00 19.04           N  
ATOM   4544  CA  LEU B  76       8.106  11.498  90.164  1.00 20.11           C  
ATOM   4545  C   LEU B  76       7.462  11.183  88.820  1.00 16.65           C  
ATOM   4546  O   LEU B  76       6.708  12.002  88.291  1.00 18.24           O  
ATOM   4547  CB  LEU B  76       9.531  12.018  89.968  1.00 17.75           C  
ATOM   4548  CG  LEU B  76      10.236  12.518  91.233  1.00 19.91           C  
ATOM   4549  CD1 LEU B  76      11.700  12.816  90.952  1.00 22.82           C  
ATOM   4550  CD2 LEU B  76       9.529  13.735  91.798  1.00 25.61           C  
ATOM   4551  N   PHE B  77       7.752  10.000  88.278  1.00 17.64           N  
ATOM   4552  CA  PHE B  77       7.119   9.555  87.032  1.00 16.98           C  
ATOM   4553  C   PHE B  77       5.597   9.539  87.212  1.00 19.34           C  
ATOM   4554  O   PHE B  77       4.856   9.948  86.318  1.00 16.67           O  
ATOM   4555  CB  PHE B  77       7.594   8.154  86.594  1.00 16.23           C  
ATOM   4556  CG  PHE B  77       9.089   8.017  86.423  1.00 15.24           C  
ATOM   4557  CD1 PHE B  77       9.891   9.120  86.182  1.00 15.95           C  
ATOM   4558  CD2 PHE B  77       9.687   6.759  86.513  1.00 13.18           C  
ATOM   4559  CE1 PHE B  77      11.264   8.978  86.028  1.00 16.67           C  
ATOM   4560  CE2 PHE B  77      11.060   6.607  86.368  1.00 16.82           C  
ATOM   4561  CZ  PHE B  77      11.849   7.728  86.127  1.00 18.19           C  
ATOM   4562  N   ALA B  78       5.138   9.076  88.375  1.00 17.72           N  
ATOM   4563  CA  ALA B  78       3.705   9.031  88.667  1.00 17.51           C  
ATOM   4564  C   ALA B  78       3.097  10.433  88.761  1.00 18.72           C  
ATOM   4565  O   ALA B  78       1.954  10.654  88.351  1.00 19.38           O  
ATOM   4566  CB  ALA B  78       3.437   8.235  89.956  1.00 16.89           C  
ATOM   4567  N   GLU B  79       3.858  11.376  89.311  1.00 18.51           N  
ATOM   4568  CA  GLU B  79       3.397  12.754  89.412  0.50 19.58           C  
ATOM   4570  C   GLU B  79       3.194  13.356  88.017  1.00 17.80           C  
ATOM   4571  O   GLU B  79       2.249  14.113  87.791  1.00 18.73           O  
ATOM   4572  CB  GLU B  79       4.373  13.597  90.246  0.50 18.84           C  
ATOM   4574  CG  GLU B  79       3.950  15.053  90.440  0.50 17.44           C  
ATOM   4576  CD  GLU B  79       4.936  15.842  91.282  0.50 27.03           C  
ATOM   4578  OE1 GLU B  79       4.893  17.092  91.236  0.50 32.09           O  
ATOM   4580  OE2 GLU B  79       5.750  15.216  91.995  0.50 27.00           O1-
ATOM   4582  N   MET B  80       4.075  13.014  87.079  1.00 15.51           N  
ATOM   4583  CA  MET B  80       3.883  13.477  85.712  1.00 14.04           C  
ATOM   4584  C   MET B  80       2.735  12.730  85.041  1.00 17.47           C  
ATOM   4585  O   MET B  80       2.214  13.174  84.013  1.00 19.05           O  
ATOM   4586  CB  MET B  80       5.168  13.352  84.881  1.00 16.00           C  
ATOM   4587  CG  MET B  80       6.154  14.497  85.100  1.00 15.82           C  
ATOM   4588  SD  MET B  80       7.622  14.330  84.053  1.00 17.02           S  
ATOM   4589  CE  MET B  80       8.540  13.038  84.883  1.00 16.81           C  
ATOM   4590  N   GLY B  81       2.349  11.601  85.626  1.00 18.06           N  
ATOM   4591  CA  GLY B  81       1.244  10.808  85.117  1.00 18.11           C  
ATOM   4592  C   GLY B  81       1.640   9.810  84.043  1.00 14.76           C  
ATOM   4593  O   GLY B  81       0.822   9.471  83.181  1.00 16.76           O  
ATOM   4594  N   PHE B  82       2.874   9.315  84.093  1.00 15.24           N  
ATOM   4595  CA  PHE B  82       3.286   8.315  83.114  1.00 15.24           C  
ATOM   4596  C   PHE B  82       2.259   7.178  83.047  1.00 13.80           C  
ATOM   4597  O   PHE B  82       1.768   6.708  84.075  1.00 16.96           O  
ATOM   4598  CB  PHE B  82       4.656   7.695  83.445  1.00 14.93           C  
ATOM   4599  CG  PHE B  82       5.861   8.573  83.132  1.00 13.38           C  
ATOM   4600  CD1 PHE B  82       5.744   9.926  82.890  1.00 14.91           C  
ATOM   4601  CD2 PHE B  82       7.127   7.997  83.099  1.00 13.05           C  
ATOM   4602  CE1 PHE B  82       6.879  10.699  82.629  1.00 16.39           C  
ATOM   4603  CE2 PHE B  82       8.257   8.756  82.839  1.00 13.40           C  
ATOM   4604  CZ  PHE B  82       8.134  10.106  82.608  1.00 15.94           C  
ATOM   4605  N   LYS B  83       1.973   6.723  81.828  1.00 13.67           N  
ATOM   4606  CA  LYS B  83       1.176   5.511  81.596  1.00 16.22           C  
ATOM   4607  C   LYS B  83       2.082   4.295  81.394  1.00 15.29           C  
ATOM   4608  O   LYS B  83       1.640   3.144  81.506  1.00 14.89           O  
ATOM   4609  CB  LYS B  83       0.297   5.673  80.350  1.00 15.58           C  
ATOM   4610  CG  LYS B  83      -0.554   6.930  80.330  1.00 23.06           C  
ATOM   4611  CD  LYS B  83      -1.639   6.886  81.377  1.00 32.30           C  
ATOM   4612  CE  LYS B  83      -2.617   8.053  81.209  1.00 37.13           C  
ATOM   4613  NZ  LYS B  83      -3.613   7.836  80.113  1.00 38.36           N1+
ATOM   4614  N   CYS B  84       3.344   4.552  81.075  1.00 14.16           N  
ATOM   4615  CA  CYS B  84       4.325   3.487  80.933  1.00 14.89           C  
ATOM   4616  C   CYS B  84       5.718   4.000  81.251  1.00 13.55           C  
ATOM   4617  O   CYS B  84       5.948   5.208  81.330  1.00 14.80           O  
ATOM   4618  CB  CYS B  84       4.288   2.867  79.525  1.00 14.64           C  
ATOM   4619  SG  CYS B  84       4.940   3.901  78.187  1.00 15.52           S  
ATOM   4620  N   PHE B  85       6.649   3.068  81.433  1.00 12.80           N  
ATOM   4621  CA  PHE B  85       8.033   3.410  81.701  1.00 13.20           C  
ATOM   4622  C   PHE B  85       8.899   2.398  80.984  1.00 14.23           C  
ATOM   4623  O   PHE B  85       8.794   1.200  81.237  1.00 14.15           O  
ATOM   4624  CB  PHE B  85       8.309   3.391  83.212  1.00 13.92           C  
ATOM   4625  CG  PHE B  85       9.759   3.609  83.575  1.00 12.50           C  
ATOM   4626  CD1 PHE B  85      10.417   4.757  83.180  1.00 15.97           C  
ATOM   4627  CD2 PHE B  85      10.462   2.651  84.288  1.00 16.31           C  
ATOM   4628  CE1 PHE B  85      11.759   4.959  83.509  1.00 18.20           C  
ATOM   4629  CE2 PHE B  85      11.793   2.851  84.619  1.00 17.71           C  
ATOM   4630  CZ  PHE B  85      12.435   4.012  84.228  1.00 17.45           C  
ATOM   4631  N   ARG B  86       9.730   2.886  80.076  1.00 14.10           N  
ATOM   4632  CA  ARG B  86      10.598   2.018  79.305  1.00 15.59           C  
ATOM   4633  C   ARG B  86      11.984   1.984  79.902  1.00 17.89           C  
ATOM   4634  O   ARG B  86      12.588   3.020  80.154  1.00 19.08           O  
ATOM   4635  CB  ARG B  86      10.692   2.494  77.864  1.00 15.66           C  
ATOM   4636  CG  ARG B  86      11.769   1.708  77.111  1.00 17.38           C  
ATOM   4637  CD  ARG B  86      11.939   2.179  75.681  1.00 16.78           C  
ATOM   4638  NE  ARG B  86      12.937   1.346  75.016  1.00 13.07           N  
ATOM   4639  CZ  ARG B  86      14.017   1.794  74.388  1.00 12.23           C  
ATOM   4640  NH1 ARG B  86      14.245   3.088  74.268  1.00 14.69           N1+
ATOM   4641  NH2 ARG B  86      14.875   0.931  73.857  1.00 13.22           N  
ATOM   4642  N   THR B  87      12.482   0.783  80.138  1.00 15.56           N  
ATOM   4643  CA  THR B  87      13.856   0.628  80.570  1.00 12.94           C  
ATOM   4644  C   THR B  87      14.380  -0.701  80.071  1.00 13.67           C  
ATOM   4645  O   THR B  87      13.676  -1.417  79.357  1.00 14.35           O  
ATOM   4646  CB  THR B  87      14.000   0.754  82.096  1.00 14.53           C  
ATOM   4647  CG2 THR B  87      13.355  -0.429  82.804  1.00 16.06           C  
ATOM   4648  OG1 THR B  87      15.391   0.851  82.435  1.00 15.68           O  
ATOM   4649  N   SER B  88      15.613  -1.024  80.428  1.00 13.13           N  
ATOM   4650  CA  SER B  88      16.151  -2.318  80.046  1.00 13.10           C  
ATOM   4651  C   SER B  88      16.383  -3.164  81.273  1.00 14.10           C  
ATOM   4652  O   SER B  88      16.543  -2.652  82.384  1.00 14.92           O  
ATOM   4653  CB  SER B  88      17.449  -2.191  79.234  1.00 14.35           C  
ATOM   4654  OG  SER B  88      18.482  -1.575  79.983  1.00 13.14           O  
ATOM   4655  N   ILE B  89      16.361  -4.470  81.066  1.00 14.00           N  
ATOM   4656  CA  ILE B  89      16.821  -5.399  82.092  1.00 13.86           C  
ATOM   4657  C   ILE B  89      18.312  -5.589  81.867  1.00 15.25           C  
ATOM   4658  O   ILE B  89      18.728  -6.048  80.804  1.00 14.13           O  
ATOM   4659  CB  ILE B  89      16.086  -6.750  82.002  1.00 13.93           C  
ATOM   4660  CG1 ILE B  89      14.624  -6.576  82.435  1.00 16.68           C  
ATOM   4661  CG2 ILE B  89      16.781  -7.813  82.856  1.00 15.89           C  
ATOM   4662  CD1 ILE B  89      13.764  -7.820  82.283  1.00 16.62           C  
ATOM   4663  N   ALA B  90      19.121  -5.216  82.855  1.00 14.91           N  
ATOM   4664  CA  ALA B  90      20.568  -5.358  82.736  1.00 15.42           C  
ATOM   4665  C   ALA B  90      20.928  -6.832  82.594  1.00 15.60           C  
ATOM   4666  O   ALA B  90      20.805  -7.605  83.545  1.00 17.41           O  
ATOM   4667  CB  ALA B  90      21.271  -4.757  83.961  1.00 17.68           C  
ATOM   4668  N   TRP B  91      21.371  -7.215  81.403  1.00 14.64           N  
ATOM   4669  CA  TRP B  91      21.825  -8.571  81.142  1.00 13.23           C  
ATOM   4670  C   TRP B  91      22.771  -9.053  82.246  1.00 15.57           C  
ATOM   4671  O   TRP B  91      22.618 -10.161  82.732  1.00 16.79           O  
ATOM   4672  CB  TRP B  91      22.501  -8.608  79.762  1.00 15.28           C  
ATOM   4673  CG  TRP B  91      22.716  -9.973  79.150  1.00 16.39           C  
ATOM   4674  CD1 TRP B  91      22.778 -11.172  79.800  1.00 17.91           C  
ATOM   4675  CD2 TRP B  91      22.914 -10.262  77.756  1.00 16.76           C  
ATOM   4676  CE2 TRP B  91      23.089 -11.654  77.637  1.00 15.16           C  
ATOM   4677  CE3 TRP B  91      22.960  -9.472  76.597  1.00 18.03           C  
ATOM   4678  NE1 TRP B  91      23.004 -12.188  78.896  1.00 17.00           N  
ATOM   4679  CZ2 TRP B  91      23.309 -12.282  76.403  1.00 17.29           C  
ATOM   4680  CZ3 TRP B  91      23.173 -10.094  75.373  1.00 17.33           C  
ATOM   4681  CH2 TRP B  91      23.348 -11.485  75.288  1.00 17.72           C  
ATOM   4682  N   THR B  92      23.720  -8.212  82.655  1.00 16.28           N  
ATOM   4683  CA  THR B  92      24.710  -8.603  83.663  1.00 18.21           C  
ATOM   4684  C   THR B  92      24.150  -8.772  85.070  1.00 16.97           C  
ATOM   4685  O   THR B  92      24.837  -9.313  85.928  1.00 17.60           O  
ATOM   4686  CB  THR B  92      25.909  -7.630  83.743  1.00 20.38           C  
ATOM   4687  CG2 THR B  92      26.740  -7.691  82.467  1.00 22.18           C  
ATOM   4688  OG1 THR B  92      25.433  -6.295  83.939  1.00 20.29           O  
ATOM   4689  N   ARG B  93      22.931  -8.295  85.321  1.00 16.98           N  
ATOM   4690  CA  ARG B  93      22.302  -8.572  86.614  1.00 18.93           C  
ATOM   4691  C   ARG B  93      21.680  -9.962  86.627  1.00 19.81           C  
ATOM   4692  O   ARG B  93      21.512 -10.565  87.688  1.00 20.91           O  
ATOM   4693  CB  ARG B  93      21.248  -7.526  87.005  1.00 18.12           C  
ATOM   4694  CG  ARG B  93      21.807  -6.178  87.399  1.00 17.73           C  
ATOM   4695  CD  ARG B  93      20.779  -5.310  88.120  1.00 20.48           C  
ATOM   4696  NE  ARG B  93      21.235  -3.930  88.131  1.00 20.94           N  
ATOM   4697  CZ  ARG B  93      22.154  -3.441  88.953  1.00 19.14           C  
ATOM   4698  NH1 ARG B  93      22.707  -4.211  89.884  1.00 19.04           N1+
ATOM   4699  NH2 ARG B  93      22.513  -2.169  88.848  1.00 20.49           N  
ATOM   4700  N   ILE B  94      21.328 -10.467  85.452  1.00 19.30           N  
ATOM   4701  CA  ILE B  94      20.681 -11.769  85.368  1.00 16.18           C  
ATOM   4702  C   ILE B  94      21.681 -12.892  85.071  1.00 18.69           C  
ATOM   4703  O   ILE B  94      21.563 -13.990  85.598  1.00 23.16           O  
ATOM   4704  CB  ILE B  94      19.564 -11.776  84.299  1.00 16.08           C  
ATOM   4705  CG1 ILE B  94      18.644 -10.558  84.457  1.00 16.01           C  
ATOM   4706  CG2 ILE B  94      18.780 -13.086  84.372  1.00 20.40           C  
ATOM   4707  CD1 ILE B  94      18.079 -10.362  85.869  1.00 19.35           C  
ATOM   4708  N   PHE B  95      22.653 -12.602  84.213  1.00 17.31           N  
ATOM   4709  CA  PHE B  95      23.736 -13.518  83.891  1.00 18.95           C  
ATOM   4710  C   PHE B  95      25.022 -12.706  83.867  1.00 22.83           C  
ATOM   4711  O   PHE B  95      25.412 -12.173  82.830  1.00 20.61           O  
ATOM   4712  CB  PHE B  95      23.491 -14.188  82.536  1.00 22.33           C  
ATOM   4713  CG  PHE B  95      22.393 -15.215  82.565  1.00 19.90           C  
ATOM   4714  CD1 PHE B  95      22.668 -16.524  82.926  1.00 21.30           C  
ATOM   4715  CD2 PHE B  95      21.084 -14.870  82.255  1.00 21.04           C  
ATOM   4716  CE1 PHE B  95      21.663 -17.479  82.972  1.00 22.93           C  
ATOM   4717  CE2 PHE B  95      20.073 -15.818  82.296  1.00 17.99           C  
ATOM   4718  CZ  PHE B  95      20.366 -17.128  82.654  1.00 21.27           C  
ATOM   4719  N   PRO B  96      25.673 -12.587  85.031  1.00 19.52           N  
ATOM   4720  CA  PRO B  96      26.852 -11.732  85.193  1.00 21.74           C  
ATOM   4721  C   PRO B  96      27.928 -11.983  84.145  1.00 23.88           C  
ATOM   4722  O   PRO B  96      28.503 -11.023  83.627  1.00 22.42           O  
ATOM   4723  CB  PRO B  96      27.348 -12.108  86.585  1.00 20.92           C  
ATOM   4724  CG  PRO B  96      26.078 -12.403  87.311  1.00 20.55           C  
ATOM   4725  CD  PRO B  96      25.230 -13.148  86.319  1.00 26.77           C  
ATOM   4726  N   LYS B  97      28.186 -13.249  83.835  1.00 23.69           N  
ATOM   4727  CA  LYS B  97      29.187 -13.601  82.831  1.00 22.42           C  
ATOM   4728  C   LYS B  97      28.543 -13.892  81.482  1.00 21.35           C  
ATOM   4729  O   LYS B  97      29.140 -13.654  80.428  1.00 23.25           O  
ATOM   4730  CB  LYS B  97      30.017 -14.798  83.299  1.00 23.50           C  
ATOM   4731  CG  LYS B  97      30.879 -14.505  84.515  1.00 24.28           C  
ATOM   4732  CD  LYS B  97      31.852 -15.635  84.798  1.00 33.65           C  
ATOM   4733  CE  LYS B  97      32.823 -15.248  85.902  1.00 48.07           C  
ATOM   4734  NZ  LYS B  97      33.500 -13.950  85.609  1.00 51.89           N1+
ATOM   4735  N   GLY B  98      27.320 -14.408  81.523  1.00 21.76           N  
ATOM   4736  CA  GLY B  98      26.559 -14.664  80.314  1.00 22.02           C  
ATOM   4737  C   GLY B  98      26.320 -16.133  80.050  1.00 22.38           C  
ATOM   4738  O   GLY B  98      25.296 -16.506  79.487  1.00 25.01           O  
ATOM   4739  N   ASP B  99      27.266 -16.974  80.460  1.00 22.18           N  
ATOM   4740  CA  ASP B  99      27.209 -18.394  80.148  1.00 23.94           C  
ATOM   4741  C   ASP B  99      26.887 -19.280  81.353  1.00 24.56           C  
ATOM   4742  O   ASP B  99      27.120 -20.487  81.313  1.00 26.32           O  
ATOM   4743  CB  ASP B  99      28.530 -18.846  79.512  1.00 27.80           C  
ATOM   4744  CG  ASP B  99      29.742 -18.519  80.377  1.00 26.62           C  
ATOM   4745  OD1 ASP B  99      29.564 -18.016  81.510  1.00 29.08           O  
ATOM   4746  OD2 ASP B  99      30.880 -18.772  79.924  1.00 30.99           O1-
ATOM   4747  N   GLU B 100      26.352 -18.685  82.417  1.00 24.03           N  
ATOM   4748  CA  GLU B 100      25.955 -19.456  83.588  1.00 25.02           C  
ATOM   4749  C   GLU B 100      24.777 -20.366  83.263  1.00 21.39           C  
ATOM   4750  O   GLU B 100      23.947 -20.042  82.415  1.00 23.35           O  
ATOM   4751  CB  GLU B 100      25.574 -18.537  84.749  1.00 23.34           C  
ATOM   4752  CG  GLU B 100      26.716 -17.709  85.308  1.00 29.93           C  
ATOM   4753  CD  GLU B 100      26.793 -16.328  84.685  1.00 26.73           C  
ATOM   4754  OE1 GLU B 100      26.224 -16.136  83.590  1.00 24.74           O  
ATOM   4755  OE2 GLU B 100      27.418 -15.437  85.296  1.00 26.31           O1-
ATOM   4756  N   ALA B 101      24.714 -21.498  83.957  1.00 26.60           N  
ATOM   4757  CA  ALA B 101      23.619 -22.452  83.810  1.00 28.10           C  
ATOM   4758  C   ALA B 101      22.312 -21.929  84.398  1.00 27.18           C  
ATOM   4759  O   ALA B 101      21.232 -22.251  83.907  1.00 29.25           O  
ATOM   4760  CB  ALA B 101      23.988 -23.773  84.470  1.00 32.13           C  
ATOM   4761  N   GLU B 102      22.413 -21.136  85.461  1.00 26.62           N  
ATOM   4762  CA  GLU B 102      21.232 -20.619  86.147  1.00 26.91           C  
ATOM   4763  C   GLU B 102      21.310 -19.106  86.300  1.00 24.94           C  
ATOM   4764  O   GLU B 102      22.401 -18.549  86.434  1.00 25.44           O  
ATOM   4765  CB  GLU B 102      21.092 -21.273  87.525  1.00 24.70           C  
ATOM   4766  CG  GLU B 102      20.932 -22.784  87.478  1.00 33.78           C  
ATOM   4767  CD  GLU B 102      19.638 -23.212  86.812  1.00 44.76           C  
ATOM   4768  OE1 GLU B 102      19.596 -24.332  86.255  1.00 44.39           O  
ATOM   4769  OE2 GLU B 102      18.662 -22.430  86.852  1.00 43.27           O1-
ATOM   4770  N   PRO B 103      20.148 -18.431  86.286  1.00 26.57           N  
ATOM   4771  CA  PRO B 103      20.137 -16.972  86.400  1.00 26.68           C  
ATOM   4772  C   PRO B 103      20.425 -16.503  87.823  1.00 22.97           C  
ATOM   4773  O   PRO B 103      20.410 -17.298  88.773  1.00 26.31           O  
ATOM   4774  CB  PRO B 103      18.711 -16.600  85.983  1.00 24.25           C  
ATOM   4775  CG  PRO B 103      17.899 -17.802  86.356  1.00 23.38           C  
ATOM   4776  CD  PRO B 103      18.792 -18.988  86.122  1.00 23.06           C  
ATOM   4777  N   ASN B 104      20.717 -15.216  87.949  1.00 23.60           N  
ATOM   4778  CA  ASN B 104      21.026 -14.598  89.222  1.00 20.70           C  
ATOM   4779  C   ASN B 104      19.753 -14.130  89.914  1.00 20.77           C  
ATOM   4780  O   ASN B 104      19.060 -13.232  89.429  1.00 21.06           O  
ATOM   4781  CB  ASN B 104      21.985 -13.423  89.011  1.00 21.83           C  
ATOM   4782  CG  ASN B 104      22.448 -12.809  90.317  1.00 25.53           C  
ATOM   4783  ND2 ASN B 104      23.713 -13.024  90.658  1.00 34.16           N  
ATOM   4784  OD1 ASN B 104      21.676 -12.151  91.011  1.00 25.06           O  
ATOM   4785  N   GLU B 105      19.445 -14.744  91.052  1.00 22.98           N  
ATOM   4786  CA  GLU B 105      18.225 -14.422  91.795  1.00 23.13           C  
ATOM   4787  C   GLU B 105      18.144 -12.967  92.277  1.00 23.07           C  
ATOM   4788  O   GLU B 105      17.089 -12.333  92.168  1.00 24.76           O  
ATOM   4789  CB  GLU B 105      18.039 -15.398  92.964  1.00 24.60           C  
ATOM   4790  CG  GLU B 105      16.790 -15.145  93.798  1.00 25.21           C  
ATOM   4791  CD  GLU B 105      15.503 -15.200  92.985  1.00 27.92           C  
ATOM   4792  OE1 GLU B 105      15.506 -15.774  91.873  1.00 31.42           O  
ATOM   4793  OE2 GLU B 105      14.481 -14.654  93.458  1.00 27.57           O1-
ATOM   4794  N   ALA B 106      19.241 -12.433  92.809  1.00 23.91           N  
ATOM   4795  CA  ALA B 106      19.258 -11.028  93.236  1.00 23.31           C  
ATOM   4796  C   ALA B 106      18.928 -10.054  92.090  1.00 21.50           C  
ATOM   4797  O   ALA B 106      18.241  -9.049  92.291  1.00 20.56           O  
ATOM   4798  CB  ALA B 106      20.596 -10.672  93.878  1.00 26.01           C  
ATOM   4799  N   GLY B 107      19.422 -10.349  90.891  1.00 20.56           N  
ATOM   4800  CA  GLY B 107      19.104  -9.536  89.731  1.00 18.81           C  
ATOM   4801  C   GLY B 107      17.632  -9.630  89.373  1.00 21.67           C  
ATOM   4802  O   GLY B 107      16.983  -8.620  89.100  1.00 18.67           O  
ATOM   4803  N   LEU B 108      17.097 -10.849  89.360  1.00 18.42           N  
ATOM   4804  CA  LEU B 108      15.697 -11.031  89.001  1.00 18.81           C  
ATOM   4805  C   LEU B 108      14.805 -10.339  90.018  1.00 17.59           C  
ATOM   4806  O   LEU B 108      13.793  -9.734  89.664  1.00 20.20           O  
ATOM   4807  CB  LEU B 108      15.349 -12.514  88.909  1.00 23.69           C  
ATOM   4808  CG  LEU B 108      15.949 -13.255  87.710  1.00 19.31           C  
ATOM   4809  CD1 LEU B 108      15.759 -14.754  87.894  1.00 24.00           C  
ATOM   4810  CD2 LEU B 108      15.324 -12.775  86.403  1.00 19.55           C  
ATOM   4811  N   GLN B 109      15.195 -10.414  91.284  1.00 19.59           N  
ATOM   4812  CA  GLN B 109      14.424  -9.779  92.331  1.00 19.28           C  
ATOM   4813  C   GLN B 109      14.401  -8.264  92.177  1.00 20.09           C  
ATOM   4814  O   GLN B 109      13.392  -7.626  92.472  1.00 19.91           O  
ATOM   4815  CB  GLN B 109      14.968 -10.153  93.712  1.00 20.84           C  
ATOM   4816  CG  GLN B 109      14.089  -9.647  94.839  1.00 26.33           C  
ATOM   4817  CD  GLN B 109      12.695 -10.234  94.782  1.00 24.23           C  
ATOM   4818  NE2 GLN B 109      11.685  -9.372  94.787  1.00 24.68           N  
ATOM   4819  OE1 GLN B 109      12.528 -11.453  94.737  1.00 27.60           O  
ATOM   4820  N   PHE B 110      15.507  -7.680  91.722  1.00 19.57           N  
ATOM   4821  CA  PHE B 110      15.544  -6.230  91.562  1.00 19.09           C  
ATOM   4822  C   PHE B 110      14.488  -5.774  90.566  1.00 19.85           C  
ATOM   4823  O   PHE B 110      13.804  -4.781  90.805  1.00 19.48           O  
ATOM   4824  CB  PHE B 110      16.921  -5.714  91.126  1.00 20.29           C  
ATOM   4825  CG  PHE B 110      16.927  -4.242  90.795  1.00 17.80           C  
ATOM   4826  CD1 PHE B 110      16.894  -3.291  91.809  1.00 22.03           C  
ATOM   4827  CD2 PHE B 110      16.933  -3.810  89.472  1.00 18.47           C  
ATOM   4828  CE1 PHE B 110      16.881  -1.937  91.516  1.00 21.61           C  
ATOM   4829  CE2 PHE B 110      16.921  -2.453  89.175  1.00 21.03           C  
ATOM   4830  CZ  PHE B 110      16.897  -1.519  90.196  1.00 21.25           C  
ATOM   4831  N   TYR B 111      14.356  -6.491  89.453  1.00 18.77           N  
ATOM   4832  CA  TYR B 111      13.364  -6.103  88.448  1.00 16.71           C  
ATOM   4833  C   TYR B 111      11.936  -6.422  88.887  1.00 18.31           C  
ATOM   4834  O   TYR B 111      11.002  -5.699  88.529  1.00 17.44           O  
ATOM   4835  CB  TYR B 111      13.728  -6.604  87.032  1.00 17.88           C  
ATOM   4836  CG  TYR B 111      14.997  -5.929  86.562  1.00 15.28           C  
ATOM   4837  CD1 TYR B 111      16.206  -6.614  86.529  1.00 18.57           C  
ATOM   4838  CD2 TYR B 111      15.001  -4.578  86.238  1.00 17.20           C  
ATOM   4839  CE1 TYR B 111      17.379  -5.976  86.149  1.00 18.48           C  
ATOM   4840  CE2 TYR B 111      16.168  -3.937  85.857  1.00 17.03           C  
ATOM   4841  CZ  TYR B 111      17.351  -4.639  85.820  1.00 15.68           C  
ATOM   4842  OH  TYR B 111      18.510  -3.992  85.441  1.00 17.57           O  
ATOM   4843  N   ASP B 112      11.768  -7.468  89.695  1.00 19.66           N  
ATOM   4844  CA  ASP B 112      10.488  -7.682  90.354  1.00 17.75           C  
ATOM   4845  C   ASP B 112      10.120  -6.450  91.175  1.00 18.51           C  
ATOM   4846  O   ASP B 112       9.003  -5.935  91.086  1.00 19.35           O  
ATOM   4847  CB  ASP B 112      10.535  -8.919  91.265  1.00 17.86           C  
ATOM   4848  CG  ASP B 112      10.124 -10.189  90.551  1.00 23.84           C  
ATOM   4849  OD1 ASP B 112       9.172 -10.142  89.743  1.00 22.56           O  
ATOM   4850  OD2 ASP B 112      10.750 -11.240  90.805  1.00 24.17           O1-
ATOM   4851  N   ASP B 113      11.068  -5.974  91.977  1.00 19.67           N  
ATOM   4852  CA  ASP B 113      10.827  -4.806  92.815  1.00 21.39           C  
ATOM   4853  C   ASP B 113      10.536  -3.572  91.979  1.00 21.09           C  
ATOM   4854  O   ASP B 113       9.599  -2.829  92.258  1.00 21.28           O  
ATOM   4855  CB  ASP B 113      12.015  -4.548  93.737  1.00 20.47           C  
ATOM   4856  CG  ASP B 113      12.189  -5.636  94.776  1.00 25.05           C  
ATOM   4857  OD1 ASP B 113      11.239  -6.426  94.975  1.00 24.26           O  
ATOM   4858  OD2 ASP B 113      13.273  -5.695  95.392  1.00 27.61           O1-
ATOM   4859  N   LEU B 114      11.337  -3.353  90.943  1.00 17.67           N  
ATOM   4860  CA  LEU B 114      11.147  -2.185  90.095  1.00 16.51           C  
ATOM   4861  C   LEU B 114       9.813  -2.217  89.349  1.00 19.44           C  
ATOM   4862  O   LEU B 114       9.074  -1.236  89.349  1.00 16.60           O  
ATOM   4863  CB  LEU B 114      12.311  -2.035  89.117  1.00 17.02           C  
ATOM   4864  CG  LEU B 114      12.140  -0.938  88.062  1.00 15.61           C  
ATOM   4865  CD1 LEU B 114      12.075   0.434  88.722  1.00 20.18           C  
ATOM   4866  CD2 LEU B 114      13.260  -0.998  87.019  1.00 17.16           C  
ATOM   4867  N   PHE B 115       9.497  -3.339  88.710  1.00 18.29           N  
ATOM   4868  CA  PHE B 115       8.246  -3.430  87.966  1.00 17.10           C  
ATOM   4869  C   PHE B 115       7.044  -3.350  88.907  1.00 17.55           C  
ATOM   4870  O   PHE B 115       6.030  -2.751  88.570  1.00 18.04           O  
ATOM   4871  CB  PHE B 115       8.180  -4.717  87.136  1.00 15.55           C  
ATOM   4872  CG  PHE B 115       9.281  -4.847  86.108  1.00 17.71           C  
ATOM   4873  CD1 PHE B 115       9.892  -3.731  85.564  1.00 18.33           C  
ATOM   4874  CD2 PHE B 115       9.703  -6.099  85.695  1.00 17.86           C  
ATOM   4875  CE1 PHE B 115      10.906  -3.854  84.612  1.00 17.50           C  
ATOM   4876  CE2 PHE B 115      10.715  -6.234  84.746  1.00 19.69           C  
ATOM   4877  CZ  PHE B 115      11.318  -5.107  84.210  1.00 17.41           C  
ATOM   4878  N   ASP B 116       7.161  -3.954  90.086  1.00 19.08           N  
ATOM   4879  CA  ASP B 116       6.084  -3.869  91.069  1.00 20.22           C  
ATOM   4880  C   ASP B 116       5.827  -2.423  91.462  1.00 17.53           C  
ATOM   4881  O   ASP B 116       4.678  -2.014  91.653  1.00 20.29           O  
ATOM   4882  CB  ASP B 116       6.402  -4.689  92.317  1.00 20.37           C  
ATOM   4883  CG  ASP B 116       6.239  -6.181  92.096  1.00 24.55           C  
ATOM   4884  OD1 ASP B 116       5.719  -6.586  91.034  1.00 24.21           O  
ATOM   4885  OD2 ASP B 116       6.615  -6.953  93.003  1.00 27.28           O1-
ATOM   4886  N   GLU B 117       6.900  -1.652  91.597  1.00 18.91           N  
ATOM   4887  CA  GLU B 117       6.781  -0.268  92.028  1.00 19.07           C  
ATOM   4888  C   GLU B 117       6.081   0.543  90.940  1.00 19.94           C  
ATOM   4889  O   GLU B 117       5.204   1.358  91.227  1.00 20.39           O  
ATOM   4890  CB  GLU B 117       8.157   0.326  92.346  1.00 21.45           C  
ATOM   4891  CG  GLU B 117       8.099   1.614  93.156  1.00 18.46           C  
ATOM   4892  CD  GLU B 117       7.735   1.367  94.613  1.00 25.63           C  
ATOM   4893  OE1 GLU B 117       7.771   0.195  95.061  1.00 25.50           O  
ATOM   4894  OE2 GLU B 117       7.417   2.350  95.316  1.00 25.64           O1-
ATOM   4895  N   CYS B 118       6.448   0.296  89.688  1.00 18.09           N  
ATOM   4896  CA  CYS B 118       5.790   0.962  88.567  1.00 18.38           C  
ATOM   4897  C   CYS B 118       4.297   0.662  88.562  1.00 19.08           C  
ATOM   4898  O   CYS B 118       3.470   1.569  88.448  1.00 18.15           O  
ATOM   4899  CB  CYS B 118       6.400   0.514  87.238  1.00 16.82           C  
ATOM   4900  SG  CYS B 118       8.041   1.189  86.926  1.00 18.57           S  
ATOM   4901  N   LEU B 119       3.961  -0.615  88.692  1.00 18.07           N  
ATOM   4902  CA  LEU B 119       2.577  -1.052  88.593  1.00 18.61           C  
ATOM   4903  C   LEU B 119       1.703  -0.486  89.709  1.00 22.54           C  
ATOM   4904  O   LEU B 119       0.508  -0.276  89.509  1.00 23.43           O  
ATOM   4905  CB  LEU B 119       2.500  -2.579  88.542  1.00 17.15           C  
ATOM   4906  CG  LEU B 119       3.071  -3.133  87.240  1.00 20.15           C  
ATOM   4907  CD1 LEU B 119       3.286  -4.633  87.333  1.00 22.16           C  
ATOM   4908  CD2 LEU B 119       2.146  -2.775  86.094  1.00 20.93           C  
ATOM   4909  N   LYS B 120       2.307  -0.232  90.870  1.00 18.54           N  
ATOM   4910  CA  LYS B 120       1.606   0.400  91.989  1.00 19.80           C  
ATOM   4911  C   LYS B 120       0.987   1.734  91.600  1.00 19.92           C  
ATOM   4912  O   LYS B 120      -0.031   2.135  92.157  1.00 20.13           O  
ATOM   4913  CB  LYS B 120       2.555   0.658  93.167  1.00 27.23           C  
ATOM   4914  CG  LYS B 120       2.945  -0.547  93.981  1.00 31.79           C  
ATOM   4915  CD  LYS B 120       3.833  -0.112  95.139  1.00 31.10           C  
ATOM   4916  CE  LYS B 120       4.341  -1.311  95.927  1.00 36.30           C  
ATOM   4917  NZ  LYS B 120       5.264  -0.911  97.030  1.00 40.79           N1+
ATOM   4918  N   TYR B 121       1.624   2.432  90.671  1.00 19.21           N  
ATOM   4919  CA  TYR B 121       1.170   3.747  90.242  1.00 20.83           C  
ATOM   4920  C   TYR B 121       0.484   3.693  88.878  1.00 22.83           C  
ATOM   4921  O   TYR B 121       0.242   4.730  88.261  1.00 23.08           O  
ATOM   4922  CB  TYR B 121       2.348   4.720  90.164  1.00 21.04           C  
ATOM   4923  CG  TYR B 121       3.018   5.012  91.486  1.00 18.92           C  
ATOM   4924  CD1 TYR B 121       2.513   5.978  92.343  1.00 17.58           C  
ATOM   4925  CD2 TYR B 121       4.161   4.333  91.871  1.00 21.61           C  
ATOM   4926  CE1 TYR B 121       3.126   6.258  93.546  1.00 20.25           C  
ATOM   4927  CE2 TYR B 121       4.781   4.600  93.076  1.00 19.40           C  
ATOM   4928  CZ  TYR B 121       4.257   5.562  93.914  1.00 19.08           C  
ATOM   4929  OH  TYR B 121       4.881   5.828  95.109  1.00 26.34           O  
ATOM   4930  N   GLY B 122       0.176   2.489  88.408  1.00 19.45           N  
ATOM   4931  CA  GLY B 122      -0.490   2.339  87.125  1.00 21.99           C  
ATOM   4932  C   GLY B 122       0.434   2.600  85.950  1.00 22.59           C  
ATOM   4933  O   GLY B 122      -0.004   3.015  84.873  1.00 23.48           O  
ATOM   4934  N   ILE B 123       1.722   2.355  86.155  1.00 16.47           N  
ATOM   4935  CA  ILE B 123       2.709   2.557  85.102  1.00 14.99           C  
ATOM   4936  C   ILE B 123       3.132   1.208  84.546  1.00 15.14           C  
ATOM   4937  O   ILE B 123       3.721   0.399  85.258  1.00 18.77           O  
ATOM   4938  CB  ILE B 123       3.946   3.282  85.643  1.00 17.69           C  
ATOM   4939  CG1 ILE B 123       3.534   4.613  86.277  1.00 17.60           C  
ATOM   4940  CG2 ILE B 123       4.972   3.501  84.542  1.00 17.65           C  
ATOM   4941  CD1 ILE B 123       4.674   5.328  86.983  1.00 19.79           C  
ATOM   4942  N   GLU B 124       2.828   0.978  83.274  1.00 14.94           N  
ATOM   4943  CA  GLU B 124       3.173  -0.282  82.608  1.00 15.68           C  
ATOM   4944  C   GLU B 124       4.640  -0.304  82.195  1.00 16.69           C  
ATOM   4945  O   GLU B 124       5.095   0.589  81.485  1.00 15.26           O  
ATOM   4946  CB  GLU B 124       2.302  -0.478  81.360  1.00 15.87           C  
ATOM   4947  CG  GLU B 124       0.829  -0.746  81.635  1.00 22.99           C  
ATOM   4948  CD  GLU B 124       0.584  -2.099  82.271  1.00 25.84           C  
ATOM   4949  OE1 GLU B 124       1.483  -2.969  82.209  1.00 21.60           O  
ATOM   4950  OE2 GLU B 124      -0.507  -2.296  82.842  1.00 28.85           O1-
ATOM   4951  N   PRO B 125       5.395  -1.330  82.630  1.00 15.76           N  
ATOM   4952  CA  PRO B 125       6.774  -1.447  82.141  1.00 14.98           C  
ATOM   4953  C   PRO B 125       6.848  -1.769  80.648  1.00 14.95           C  
ATOM   4954  O   PRO B 125       6.020  -2.502  80.118  1.00 16.48           O  
ATOM   4955  CB  PRO B 125       7.336  -2.628  82.944  1.00 14.85           C  
ATOM   4956  CG  PRO B 125       6.484  -2.663  84.199  1.00 16.26           C  
ATOM   4957  CD  PRO B 125       5.105  -2.296  83.701  1.00 18.61           C  
ATOM   4958  N   VAL B 126       7.845  -1.197  79.989  1.00 11.90           N  
ATOM   4959  CA  VAL B 126       8.170  -1.531  78.617  1.00 13.24           C  
ATOM   4960  C   VAL B 126       9.639  -1.914  78.679  1.00 18.51           C  
ATOM   4961  O   VAL B 126      10.463  -1.099  79.067  1.00 19.99           O  
ATOM   4962  CB  VAL B 126       7.990  -0.308  77.696  1.00 13.51           C  
ATOM   4963  CG1 VAL B 126       8.452  -0.627  76.277  1.00 15.43           C  
ATOM   4964  CG2 VAL B 126       6.542   0.168  77.702  1.00 14.88           C  
ATOM   4965  N   VAL B 127       9.973  -3.151  78.319  1.00 13.42           N  
ATOM   4966  CA  VAL B 127      11.317  -3.656  78.582  1.00 12.31           C  
ATOM   4967  C   VAL B 127      12.095  -3.986  77.314  1.00 11.35           C  
ATOM   4968  O   VAL B 127      11.609  -4.716  76.454  1.00 14.16           O  
ATOM   4969  CB  VAL B 127      11.268  -4.909  79.465  1.00 13.56           C  
ATOM   4970  CG1 VAL B 127      12.641  -5.575  79.535  1.00 15.44           C  
ATOM   4971  CG2 VAL B 127      10.749  -4.537  80.852  1.00 15.25           C  
ATOM   4972  N   THR B 128      13.294  -3.419  77.218  1.00 13.23           N  
ATOM   4973  CA  THR B 128      14.271  -3.779  76.191  1.00 11.96           C  
ATOM   4974  C   THR B 128      15.191  -4.854  76.775  1.00 13.77           C  
ATOM   4975  O   THR B 128      15.770  -4.662  77.842  1.00 13.33           O  
ATOM   4976  CB  THR B 128      15.139  -2.560  75.827  1.00 14.15           C  
ATOM   4977  CG2 THR B 128      15.919  -2.814  74.552  1.00 16.72           C  
ATOM   4978  OG1 THR B 128      14.310  -1.400  75.646  1.00 18.67           O  
ATOM   4979  N   LEU B 129      15.336  -5.984  76.089  1.00 11.84           N  
ATOM   4980  CA  LEU B 129      16.194  -7.052  76.596  1.00 13.18           C  
ATOM   4981  C   LEU B 129      17.692  -6.740  76.528  1.00 14.60           C  
ATOM   4982  O   LEU B 129      18.419  -6.914  77.516  1.00 15.95           O  
ATOM   4983  CB  LEU B 129      15.885  -8.370  75.882  1.00 14.81           C  
ATOM   4984  CG  LEU B 129      14.551  -8.968  76.329  1.00 13.49           C  
ATOM   4985  CD1 LEU B 129      14.107 -10.059  75.368  1.00 15.60           C  
ATOM   4986  CD2 LEU B 129      14.663  -9.503  77.757  1.00 14.96           C  
ATOM   4987  N   SER B 130      18.166  -6.296  75.368  1.00 13.50           N  
ATOM   4988  CA  SER B 130      19.573  -5.938  75.233  1.00 14.24           C  
ATOM   4989  C   SER B 130      19.709  -4.467  74.850  1.00 16.36           C  
ATOM   4990  O   SER B 130      19.319  -4.070  73.756  1.00 14.64           O  
ATOM   4991  CB  SER B 130      20.259  -6.838  74.198  1.00 17.34           C  
ATOM   4992  OG  SER B 130      21.636  -6.513  74.050  1.00 15.73           O  
ATOM   4993  N   HIS B 131      20.244  -3.657  75.759  1.00 12.44           N  
ATOM   4994  CA  HIS B 131      20.452  -2.238  75.506  1.00 14.25           C  
ATOM   4995  C   HIS B 131      21.897  -1.819  75.812  1.00 12.89           C  
ATOM   4996  O   HIS B 131      22.161  -1.146  76.813  1.00 14.31           O  
ATOM   4997  CB  HIS B 131      19.439  -1.395  76.303  1.00 11.48           C  
ATOM   4998  CG  HIS B 131      19.300   0.015  75.819  1.00 12.38           C  
ATOM   4999  CD2 HIS B 131      20.222   0.917  75.407  1.00 13.42           C  
ATOM   5000  ND1 HIS B 131      18.083   0.662  75.772  1.00 13.83           N  
ATOM   5001  CE1 HIS B 131      18.258   1.895  75.335  1.00 11.65           C  
ATOM   5002  NE2 HIS B 131      19.546   2.079  75.108  1.00 13.14           N  
ATOM   5003  N   PHE B 132      22.822  -2.235  74.940  1.00 15.32           N  
ATOM   5004  CA  PHE B 132      24.200  -1.731  74.935  1.00 18.56           C  
ATOM   5005  C   PHE B 132      24.918  -2.099  76.222  1.00 14.55           C
[truncated: 232,147 more chars]
