# Supplementary material for: Structural Descriptors for Subunit Interface Regions in Homodimers: Effect of Lipid Membrane and Secondary Structure Type
Source: J Chem Inf Model. 2025 Mar 27;65(7):3117–26. doi: 10.1021/acs.jcim.4c01233 (PMC12004529; doi:10.1021/acs.jcim.4c01233)
Supplement: Supplementary file 3 — ci4c01233_si_003.tar [file ci4c01233_si_003.tar › database/alpha/7s76_cytop.pdb]

ATOM      1  N   MET A   1     155.031 -37.699 136.340  1.00 63.17           N  
ATOM      2  CA  MET A   1     153.711 -37.196 136.786  1.00 63.17           C  
ATOM      3  C   MET A   1     153.604 -35.731 136.529  1.00 63.17           C  
ATOM      4  O   MET A   1     152.626 -35.261 135.950  1.00 63.17           O  
ATOM      5  CB  MET A   1     153.525 -37.465 138.290  1.00 63.17           C  
ATOM      6  CG  MET A   1     154.553 -36.769 139.180  1.00 63.17           C  
ATOM      7  SD  MET A   1     154.344 -37.078 140.960  1.00 63.17           S  
ATOM      8  CE  MET A   1     154.763 -38.844 140.876  1.00 63.17           C  
ATOM      9  N   GLY A   2     154.634 -34.968 136.939  1.00 58.07           N  
ATOM     10  CA  GLY A   2     154.606 -33.552 136.729  1.00 58.07           C  
ATOM     11  C   GLY A   2     154.905 -33.321 135.286  1.00 58.07           C  
ATOM     12  O   GLY A   2     155.193 -34.259 134.544  1.00 58.07           O  
ATOM     13  N   SER A   3     154.846 -32.050 134.845  1.00148.26           N  
ATOM     14  CA  SER A   3     155.108 -31.783 133.464  1.00148.26           C  
ATOM     15  C   SER A   3     156.500 -32.243 133.198  1.00148.26           C  
ATOM     16  O   SER A   3     157.385 -32.104 134.040  1.00148.26           O  
ATOM     17  CB  SER A   3     155.025 -30.292 133.088  1.00148.26           C  
ATOM     18  OG  SER A   3     153.699 -29.814 133.259  1.00148.26           O  
ATOM     19  N   MET A   4     156.723 -32.825 132.005  1.00119.62           N  
ATOM     20  CA  MET A   4     158.024 -33.339 131.702  1.00119.62           C  
ATOM     21  C   MET A   4     158.403 -32.885 130.333  1.00119.62           C  
ATOM     22  O   MET A   4     157.572 -32.406 129.563  1.00119.62           O  
ATOM     23  CB  MET A   4     158.098 -34.874 131.676  1.00119.62           C  
ATOM     24  CG  MET A   4     157.931 -35.535 133.043  1.00119.62           C  
ATOM     25  SD  MET A   4     157.923 -37.351 132.990  1.00119.62           S  
ATOM     26  CE  MET A   4     159.635 -37.513 132.408  1.00119.62           C  
ATOM     27  N   ASP A   5     159.713 -32.964 130.039  1.00 89.38           N  
ATOM     28  CA  ASP A   5     160.241 -32.611 128.755  1.00 89.38           C  
ATOM     29  C   ASP A   5     159.831 -33.614 127.720  1.00 89.38           C  
ATOM     30  O   ASP A   5     159.342 -33.245 126.654  1.00 89.38           O  
ATOM     31  CB  ASP A   5     161.784 -32.574 128.766  1.00 89.38           C  
ATOM     32  CG  ASP A   5     162.339 -31.999 127.462  1.00 89.38           C  
ATOM     33  OD1 ASP A   5     161.629 -32.020 126.419  1.00 89.38           O  
ATOM     34  OD2 ASP A   5     163.508 -31.529 127.502  1.00 89.38           O1-
ATOM     35  N   ILE A   6     159.988 -34.920 128.019  1.00172.92           N  
ATOM     36  CA  ILE A   6     159.794 -35.891 126.980  1.00172.92           C  
ATOM     37  C   ILE A   6     158.826 -36.948 127.387  1.00172.92           C  
ATOM     38  O   ILE A   6     158.712 -37.308 128.557  1.00172.92           O  
ATOM     39  CB  ILE A   6     161.052 -36.611 126.591  1.00172.92           C  
ATOM     40  CG1 ILE A   6     161.645 -37.385 127.784  1.00172.92           C  
ATOM     41  CG2 ILE A   6     162.004 -35.582 125.975  1.00172.92           C  
ATOM     42  CD1 ILE A   6     162.142 -36.499 128.927  1.00172.92           C  
ATOM     43  N   ASP A   7     158.087 -37.472 126.388  1.00 69.56           N  
ATOM     44  CA  ASP A   7     157.146 -38.531 126.610  1.00 69.56           C  
ATOM     45  C   ASP A   7     157.686 -39.738 125.902  1.00 69.56           C  
ATOM     46  O   ASP A   7     157.923 -39.703 124.697  1.00 69.56           O  
ATOM     47  CB  ASP A   7     155.749 -38.210 126.041  1.00 69.56           C  
ATOM     48  CG  ASP A   7     154.740 -39.183 126.629  1.00 69.56           C  
ATOM     49  OD1 ASP A   7     155.040 -40.405 126.659  1.00 69.56           O  
ATOM     50  OD2 ASP A   7     153.657 -38.714 127.070  1.00 69.56           O1-
ATOM     51  N   PRO A   8     157.895 -40.813 126.618  1.00144.65           N  
ATOM     52  CA  PRO A   8     158.458 -41.995 126.027  1.00144.65           C  
ATOM     53  C   PRO A   8     157.589 -42.539 124.941  1.00144.65           C  
ATOM     54  O   PRO A   8     158.113 -43.143 124.008  1.00144.65           O  
ATOM     55  CB  PRO A   8     158.694 -42.957 127.187  1.00144.65           C  
ATOM     56  CG  PRO A   8     158.904 -42.021 128.395  1.00144.65           C  
ATOM     57  CD  PRO A   8     158.093 -40.760 128.056  1.00144.65           C  
ATOM     58  N   TYR A   9     156.264 -42.367 125.079  1.00 89.96           N  
ATOM     59  CA  TYR A   9     155.250 -42.822 124.166  1.00 89.96           C  
ATOM     60  C   TYR A   9     155.176 -41.991 122.910  1.00 89.96           C  
ATOM     61  O   TYR A   9     154.827 -42.504 121.848  1.00 89.96           O  
ATOM     62  CB  TYR A   9     153.855 -42.877 124.816  1.00 89.96           C  
ATOM     63  CG  TYR A   9     153.935 -43.870 125.930  1.00 89.96           C  
ATOM     64  CD1 TYR A   9     153.855 -45.225 125.689  1.00 89.96           C  
ATOM     65  CD2 TYR A   9     154.091 -43.438 127.228  1.00 89.96           C  
ATOM     66  CE1 TYR A   9     153.930 -46.128 126.725  1.00 89.96           C  
ATOM     67  CE2 TYR A   9     154.168 -44.336 128.267  1.00 89.96           C  
ATOM     68  CZ  TYR A   9     154.089 -45.685 128.018  1.00 89.96           C  
ATOM     69  OH  TYR A   9     154.168 -46.607 129.085  1.00 89.96           O  
ATOM     70  N   LYS A  10     155.506 -40.686 122.993  1.00102.02           N  
ATOM     71  CA  LYS A  10     155.252 -39.734 121.938  1.00102.02           C  
ATOM     72  C   LYS A  10     155.812 -40.174 120.614  1.00102.02           C  
ATOM     73  O   LYS A  10     155.142 -40.044 119.591  1.00102.02           O  
ATOM     74  CB  LYS A  10     155.873 -38.358 122.230  1.00102.02           C  
ATOM     75  CG  LYS A  10     155.615 -37.325 121.130  1.00102.02           C  
ATOM     76  CD  LYS A  10     156.099 -35.920 121.490  1.00102.02           C  
ATOM     77  CE  LYS A  10     157.579 -35.697 121.171  1.00102.02           C  
ATOM     78  NZ  LYS A  10     158.401 -36.716 121.863  1.00102.02           N1+
ATOM     79  N   GLU A  11     157.042 -40.705 120.584  1.00100.39           N  
ATOM     80  CA  GLU A  11     157.655 -41.104 119.346  1.00100.39           C  
ATOM     81  C   GLU A  11     156.807 -42.187 118.749  1.00100.39           C  
ATOM     82  O   GLU A  11     156.704 -42.326 117.530  1.00100.39           O  
ATOM     83  CB  GLU A  11     159.054 -41.694 119.578  1.00100.39           C  
ATOM     84  CG  GLU A  11     160.034 -40.676 120.161  1.00100.39           C  
ATOM     85  CD  GLU A  11     161.220 -41.428 120.745  1.00100.39           C  
ATOM     86  OE1 GLU A  11     160.988 -42.485 121.391  1.00100.39           O  
ATOM     87  OE2 GLU A  11     162.372 -40.956 120.557  1.00100.39           O1-
ATOM     88  N   PHE A  12     156.210 -43.000 119.634  1.00109.44           N  
ATOM     89  CA  PHE A  12     155.382 -44.138 119.361  1.00109.44           C  
ATOM     90  C   PHE A  12     154.027 -43.746 118.833  1.00109.44           C  
ATOM     91  O   PHE A  12     153.324 -44.586 118.275  1.00109.44           O  
ATOM     92  CB  PHE A  12     155.227 -45.062 120.580  1.00109.44           C  
ATOM     93  CG  PHE A  12     156.616 -45.515 120.870  1.00109.44           C  
ATOM     94  CD1 PHE A  12     157.254 -46.388 120.018  1.00109.44           C  
ATOM     95  CD2 PHE A  12     157.279 -45.071 121.989  1.00109.44           C  
ATOM     96  CE1 PHE A  12     158.538 -46.805 120.275  1.00109.44           C  
ATOM     97  CE2 PHE A  12     158.563 -45.486 122.253  1.00109.44           C  
ATOM     98  CZ  PHE A  12     159.195 -46.353 121.394  1.00109.44           C  
ATOM     99  N   GLY A  13     153.568 -42.498 119.060  1.00 43.29           N  
ATOM    100  CA  GLY A  13     152.291 -42.130 118.509  1.00 43.29           C  
ATOM    101  C   GLY A  13     151.242 -42.202 119.576  1.00 43.29           C  
ATOM    102  O   GLY A  13     150.052 -42.271 119.275  1.00 43.29           O  
ATOM    103  N   ALA A  14     151.672 -42.201 120.855  1.00 73.59           N  
ATOM    104  CA  ALA A  14     150.774 -42.236 121.977  1.00 73.59           C  
ATOM    105  C   ALA A  14     151.355 -41.324 123.017  1.00 73.59           C  
ATOM    106  O   ALA A  14     152.353 -40.658 122.754  1.00 73.59           O  
ATOM    107  CB  ALA A  14     150.634 -43.629 122.615  1.00 73.59           C  
ATOM    108  N   THR A  15     150.705 -41.205 124.198  1.00 56.40           N  
ATOM    109  CA  THR A  15     151.259 -40.374 125.238  1.00 56.40           C  
ATOM    110  C   THR A  15     151.016 -41.030 126.567  1.00 56.40           C  
ATOM    111  O   THR A  15     150.341 -42.055 126.661  1.00 56.40           O  
ATOM    112  CB  THR A  15     150.675 -38.994 125.327  1.00 56.40           C  
ATOM    113  CG2 THR A  15     150.747 -38.342 123.936  1.00 56.40           C  
ATOM    114  OG1 THR A  15     149.331 -39.049 125.774  1.00 56.40           O  
ATOM    115  N   VAL A  16     151.576 -40.433 127.641  1.00 39.32           N  
ATOM    116  CA  VAL A  16     151.462 -40.956 128.976  1.00 39.32           C  
ATOM    117  C   VAL A  16     150.019 -40.979 129.376  1.00 39.32           C  
ATOM    118  O   VAL A  16     149.569 -41.935 130.004  1.00 39.32           O  
ATOM    119  CB  VAL A  16     152.193 -40.133 129.995  1.00 39.32           C  
ATOM    120  CG1 VAL A  16     151.877 -40.693 131.393  1.00 39.32           C  
ATOM    121  CG2 VAL A  16     153.693 -40.140 129.651  1.00 39.32           C  
ATOM    122  N   GLU A  17     149.254 -39.926 129.022  1.00 42.80           N  
ATOM    123  CA  GLU A  17     147.882 -39.846 129.441  1.00 42.80           C  
ATOM    124  C   GLU A  17     147.091 -40.976 128.846  1.00 42.80           C  
ATOM    125  O   GLU A  17     146.283 -41.594 129.537  1.00 42.80           O  
ATOM    126  CB  GLU A  17     147.176 -38.542 129.021  1.00 42.80           C  
ATOM    127  CG  GLU A  17     147.032 -38.359 127.508  1.00 42.80           C  
ATOM    128  CD  GLU A  17     146.061 -37.212 127.262  1.00 42.80           C  
ATOM    129  OE1 GLU A  17     145.409 -36.770 128.245  1.00 42.80           O  
ATOM    130  OE2 GLU A  17     145.953 -36.762 126.090  1.00 42.80           O1-
ATOM    131  N   LEU A  18     147.322 -41.303 127.559  1.00157.72           N  
ATOM    132  CA  LEU A  18     146.522 -42.303 126.901  1.00157.72           C  
ATOM    133  C   LEU A  18     146.642 -43.630 127.590  1.00157.72           C  
ATOM    134  O   LEU A  18     145.647 -44.335 127.744  1.00157.72           O  
ATOM    135  CB  LEU A  18     146.899 -42.554 125.425  1.00157.72           C  
ATOM    136  CG  LEU A  18     146.391 -41.493 124.429  1.00157.72           C  
ATOM    137  CD1 LEU A  18     144.855 -41.467 124.374  1.00157.72           C  
ATOM    138  CD2 LEU A  18     146.999 -40.113 124.696  1.00157.72           C  
ATOM    139  N   LEU A  19     147.863 -44.015 128.001  1.00126.37           N  
ATOM    140  CA  LEU A  19     148.099 -45.273 128.663  1.00126.37           C  
ATOM    141  C   LEU A  19     147.432 -45.297 130.000  1.00126.37           C  
ATOM    142  O   LEU A  19     147.018 -46.352 130.476  1.00126.37           O  
ATOM    143  CB  LEU A  19     149.585 -45.575 128.934  1.00126.37           C  
ATOM    144  CG  LEU A  19     150.396 -46.003 127.699  1.00126.37           C  
ATOM    145  CD1 LEU A  19     150.011 -47.407 127.222  1.00126.37           C  
ATOM    146  CD2 LEU A  19     150.295 -44.973 126.577  1.00126.37           C  
ATOM    147  N   SER A  20     147.364 -44.134 130.667  1.00 82.40           N  
ATOM    148  CA  SER A  20     146.785 -44.055 131.974  1.00 82.40           C  
ATOM    149  C   SER A  20     145.311 -44.294 131.845  1.00 82.40           C  
ATOM    150  O   SER A  20     144.618 -44.500 132.840  1.00 82.40           O  
ATOM    151  CB  SER A  20     147.005 -42.684 132.631  1.00 82.40           C  
ATOM    152  OG  SER A  20     146.429 -42.672 133.925  1.00 82.40           O  
ATOM    153  N   PHE A  21     144.795 -44.255 130.601  1.00 77.00           N  
ATOM    154  CA  PHE A  21     143.398 -44.449 130.337  1.00 77.00           C  
ATOM    155  C   PHE A  21     143.030 -45.824 130.814  1.00 77.00           C  
ATOM    156  O   PHE A  21     142.095 -45.970 131.601  1.00 77.00           O  
ATOM    157  CB  PHE A  21     143.126 -44.307 128.824  1.00 77.00           C  
ATOM    158  CG  PHE A  21     141.672 -44.208 128.508  1.00 77.00           C  
ATOM    159  CD1 PHE A  21     140.914 -43.178 129.016  1.00 77.00           C  
ATOM    160  CD2 PHE A  21     141.081 -45.105 127.647  1.00 77.00           C  
ATOM    161  CE1 PHE A  21     139.578 -43.071 128.708  1.00 77.00           C  
ATOM    162  CE2 PHE A  21     139.746 -45.001 127.335  1.00 77.00           C  
ATOM    163  CZ  PHE A  21     138.990 -43.988 127.868  1.00 77.00           C  
ATOM    164  N   LEU A  22     143.786 -46.867 130.405  1.00110.99           N  
ATOM    165  CA  LEU A  22     143.470 -48.194 130.858  1.00110.99           C  
ATOM    166  C   LEU A  22     143.766 -48.263 132.326  1.00110.99           C  
ATOM    167  O   LEU A  22     144.729 -47.672 132.816  1.00110.99           O  
ATOM    168  CB  LEU A  22     144.295 -49.323 130.221  1.00110.99           C  
ATOM    169  CG  LEU A  22     144.269 -49.321 128.689  1.00110.99           C  
ATOM    170  CD1 LEU A  22     145.139 -48.179 128.153  1.00110.99           C  
ATOM    171  CD2 LEU A  22     144.642 -50.689 128.104  1.00110.99           C  
ATOM    172  N   PRO A  23     142.946 -48.987 133.038  1.00 73.48           N  
ATOM    173  CA  PRO A  23     143.060 -49.165 134.463  1.00 73.48           C  
ATOM    174  C   PRO A  23     144.327 -49.901 134.788  1.00 73.48           C  
ATOM    175  O   PRO A  23     144.862 -50.589 133.921  1.00 73.48           O  
ATOM    176  CB  PRO A  23     141.818 -49.957 134.863  1.00 73.48           C  
ATOM    177  CG  PRO A  23     141.446 -50.729 133.583  1.00 73.48           C  
ATOM    178  CD  PRO A  23     141.895 -49.795 132.447  1.00 73.48           C  
ATOM    179  N   SER A  24     144.819 -49.762 136.036  1.00 85.53           N  
ATOM    180  CA  SER A  24     146.053 -50.359 136.474  1.00 85.53           C  
ATOM    181  C   SER A  24     145.952 -51.858 136.488  1.00 85.53           C  
ATOM    182  O   SER A  24     146.941 -52.546 136.243  1.00 85.53           O  
ATOM    183  CB  SER A  24     146.444 -49.946 137.901  1.00 85.53           C  
ATOM    184  OG  SER A  24     146.663 -48.546 137.966  1.00 85.53           O  
ATOM    185  N   ASP A  25     144.755 -52.395 136.792  1.00 65.35           N  
ATOM    186  CA  ASP A  25     144.535 -53.815 136.915  1.00 65.35           C  
ATOM    187  C   ASP A  25     144.625 -54.490 135.579  1.00 65.35           C  
ATOM    188  O   ASP A  25     144.841 -55.698 135.503  1.00 65.35           O  
ATOM    189  CB  ASP A  25     143.189 -54.195 137.568  1.00 65.35           C  
ATOM    190  CG  ASP A  25     142.025 -53.759 136.690  1.00 65.35           C  
ATOM    191  OD1 ASP A  25     142.118 -52.666 136.072  1.00 65.35           O  
ATOM    192  OD2 ASP A  25     141.023 -54.519 136.625  1.00 65.35           O1-
ATOM    193  N   PHE A  26     144.422 -53.724 134.495  1.00135.59           N  
ATOM    194  CA  PHE A  26     144.410 -54.205 133.141  1.00135.59           C  
ATOM    195  C   PHE A  26     145.731 -54.797 132.752  1.00135.59           C  
ATOM    196  O   PHE A  26     145.768 -55.789 132.027  1.00135.59           O  
ATOM    197  CB  PHE A  26     144.078 -53.066 132.155  1.00135.59           C  
ATOM    198  CG  PHE A  26     144.344 -53.488 130.750  1.00135.59           C  
ATOM    199  CD1 PHE A  26     145.597 -53.312 130.208  1.00135.59           C  
ATOM    200  CD2 PHE A  26     143.355 -54.042 129.970  1.00135.59           C  
ATOM    201  CE1 PHE A  26     145.866 -53.687 128.913  1.00135.59           C  
ATOM    202  CE2 PHE A  26     143.618 -54.420 128.674  1.00135.59           C  
ATOM    203  CZ  PHE A  26     144.874 -54.244 128.144  1.00135.59           C  
ATOM    204  N   PHE A  27     146.850 -54.195 133.193  1.00 78.87           N  
ATOM    205  CA  PHE A  27     148.159 -54.631 132.781  1.00 78.87           C  
ATOM    206  C   PHE A  27     148.544 -55.904 133.476  1.00 78.87           C  
ATOM    207  O   PHE A  27     148.141 -56.181 134.604  1.00 78.87           O  
ATOM    208  CB  PHE A  27     149.251 -53.579 133.061  1.00 78.87           C  
ATOM    209  CG  PHE A  27     148.931 -52.365 132.247  1.00 78.87           C  
ATOM    210  CD1 PHE A  27     149.284 -52.291 130.918  1.00 78.87           C  
ATOM    211  CD2 PHE A  27     148.276 -51.294 132.813  1.00 78.87           C  
ATOM    212  CE1 PHE A  27     148.990 -51.173 130.169  1.00 78.87           C  
ATOM    213  CE2 PHE A  27     147.978 -50.175 132.069  1.00 78.87           C  
ATOM    214  CZ  PHE A  27     148.335 -50.109 130.743  1.00 78.87           C  
ATOM    215  N   PRO A  28     149.323 -56.694 132.779  1.00 75.47           N  
ATOM    216  CA  PRO A  28     149.829 -57.930 133.317  1.00 75.47           C  
ATOM    217  C   PRO A  28     150.892 -57.588 134.309  1.00 75.47           C  
ATOM    218  O   PRO A  28     151.206 -56.408 134.450  1.00 75.47           O  
ATOM    219  CB  PRO A  28     150.356 -58.724 132.128  1.00 75.47           C  
ATOM    220  CG  PRO A  28     149.524 -58.205 130.944  1.00 75.47           C  
ATOM    221  CD  PRO A  28     149.175 -56.760 131.334  1.00 75.47           C  
ATOM    222  N   SER A  29     151.428 -58.598 135.024  1.00 92.46           N  
ATOM    223  CA  SER A  29     152.454 -58.390 136.006  1.00 92.46           C  
ATOM    224  C   SER A  29     153.708 -58.037 135.279  1.00 92.46           C  
ATOM    225  O   SER A  29     153.796 -58.188 134.061  1.00 92.46           O  
ATOM    226  CB  SER A  29     152.836 -59.659 136.785  1.00 92.46           C  
ATOM    227  OG  SER A  29     151.709 -60.226 137.428  1.00 92.46           O  
ATOM    228  N   VAL A  30     154.696 -57.494 136.021  1.00109.42           N  
ATOM    229  CA  VAL A  30     155.991 -57.253 135.459  1.00109.42           C  
ATOM    230  C   VAL A  30     156.600 -58.587 135.179  1.00109.42           C  
ATOM    231  O   VAL A  30     157.162 -58.817 134.109  1.00109.42           O  
ATOM    232  CB  VAL A  30     156.910 -56.511 136.388  1.00109.42           C  
ATOM    233  CG1 VAL A  30     156.407 -55.067 136.529  1.00109.42           C  
ATOM    234  CG2 VAL A  30     156.959 -57.256 137.731  1.00109.42           C  
ATOM    235  N   ARG A  31     156.438 -59.527 136.132  1.00123.61           N  
ATOM    236  CA  ARG A  31     157.054 -60.818 136.040  1.00123.61           C  
ATOM    237  C   ARG A  31     156.594 -61.455 134.771  1.00123.61           C  
ATOM    238  O   ARG A  31     157.390 -62.029 134.030  1.00123.61           O  
ATOM    239  CB  ARG A  31     156.644 -61.748 137.192  1.00123.61           C  
ATOM    240  CG  ARG A  31     157.363 -63.095 137.155  1.00123.61           C  
ATOM    241  CD  ARG A  31     158.834 -63.003 137.569  1.00123.61           C  
ATOM    242  NE  ARG A  31     159.484 -64.291 137.205  1.00123.61           N  
ATOM    243  CZ  ARG A  31     160.070 -64.426 135.980  1.00123.61           C  
ATOM    244  NH1 ARG A  31     160.115 -63.366 135.121  1.00123.61           N1+
ATOM    245  NH2 ARG A  31     160.617 -65.622 135.614  1.00123.61           N  
ATOM    246  N   ASP A  32     155.285 -61.358 134.488  1.00 46.50           N  
ATOM    247  CA  ASP A  32     154.707 -61.962 133.323  1.00 46.50           C  
ATOM    248  C   ASP A  32     155.224 -61.300 132.079  1.00 46.50           C  
ATOM    249  O   ASP A  32     155.484 -61.970 131.083  1.00 46.50           O  
ATOM    250  CB  ASP A  32     153.175 -61.800 133.283  1.00 46.50           C  
ATOM    251  CG  ASP A  32     152.561 -62.570 134.444  1.00 46.50           C  
ATOM    252  OD1 ASP A  32     153.289 -63.384 135.070  1.00 46.50           O  
ATOM    253  OD2 ASP A  32     151.350 -62.351 134.717  1.00 46.50           O1-
ATOM    254  N   LEU A  33     155.361 -59.960 132.101  1.00 57.44           N  
ATOM    255  CA  LEU A  33     155.722 -59.193 130.936  1.00 57.44           C  
ATOM    256  C   LEU A  33     157.116 -59.498 130.480  1.00 57.44           C  
ATOM    257  O   LEU A  33     157.361 -59.618 129.280  1.00 57.44           O  
ATOM    258  CB  LEU A  33     155.606 -57.678 131.169  1.00 57.44           C  
ATOM    259  CG  LEU A  33     154.149 -57.209 131.343  1.00 57.44           C  
ATOM    260  CD1 LEU A  33     154.062 -55.693 131.580  1.00 57.44           C  
ATOM    261  CD2 LEU A  33     153.278 -57.666 130.162  1.00 57.44           C  
ATOM    262  N   LEU A  34     158.071 -59.602 131.423  1.00 47.47           N  
ATOM    263  CA  LEU A  34     159.445 -59.876 131.084  1.00 47.47           C  
ATOM    264  C   LEU A  34     159.533 -61.255 130.503  1.00 47.47           C  
ATOM    265  O   LEU A  34     160.208 -61.473 129.498  1.00 47.47           O  
ATOM    266  CB  LEU A  34     160.357 -59.817 132.323  1.00 47.47           C  
ATOM    267  CG  LEU A  34     160.398 -58.422 132.976  1.00 47.47           C  
ATOM    268  CD1 LEU A  34     161.324 -58.403 134.204  1.00 47.47           C  
ATOM    269  CD2 LEU A  34     160.757 -57.335 131.948  1.00 47.47           C  
ATOM    270  N   ASP A  35     158.813 -62.219 131.111  1.00 45.29           N  
ATOM    271  CA  ASP A  35     158.860 -63.582 130.669  1.00 45.29           C  
ATOM    272  C   ASP A  35     158.365 -63.646 129.260  1.00 45.29           C  
ATOM    273  O   ASP A  35     158.868 -64.437 128.466  1.00 45.29           O  
ATOM    274  CB  ASP A  35     158.011 -64.535 131.528  1.00 45.29           C  
ATOM    275  CG  ASP A  35     158.789 -64.802 132.812  1.00 45.29           C  
ATOM    276  OD1 ASP A  35     160.041 -64.665 132.776  1.00 45.29           O  
ATOM    277  OD2 ASP A  35     158.151 -65.150 133.840  1.00 45.29           O1-
ATOM    278  N   THR A  36     157.350 -62.830 128.923  1.00 37.98           N  
ATOM    279  CA  THR A  36     156.781 -62.811 127.606  1.00 37.98           C  
ATOM    280  C   THR A  36     157.763 -62.265 126.612  1.00 37.98           C  
ATOM    281  O   THR A  36     157.879 -62.783 125.504  1.00 37.98           O  
ATOM    282  CB  THR A  36     155.547 -61.962 127.525  1.00 37.98           C  
ATOM    283  CG2 THR A  36     154.995 -62.036 126.092  1.00 37.98           C  
ATOM    284  OG1 THR A  36     154.572 -62.431 128.444  1.00 37.98           O  
ATOM    285  N   ALA A  37     158.485 -61.185 126.977  1.00 32.02           N  
ATOM    286  CA  ALA A  37     159.420 -60.564 126.080  1.00 32.02           C  
ATOM    287  C   ALA A  37     160.507 -61.542 125.775  1.00 32.02           C  
ATOM    288  O   ALA A  37     160.925 -61.681 124.626  1.00 32.02           O  
ATOM    289  CB  ALA A  37     160.082 -59.313 126.683  1.00 32.02           C  
ATOM    290  N   ALA A  38     160.987 -62.251 126.814  1.00 39.23           N  
ATOM    291  CA  ALA A  38     162.057 -63.191 126.652  1.00 39.23           C  
ATOM    292  C   ALA A  38     161.626 -64.305 125.751  1.00 39.23           C  
ATOM    293  O   ALA A  38     162.329 -64.654 124.804  1.00 39.23           O  
ATOM    294  CB  ALA A  38     162.492 -63.823 127.986  1.00 39.23           C  
ATOM    295  N   ALA A  39     160.425 -64.862 125.989  1.00 48.29           N  
ATOM    296  CA  ALA A  39     160.034 -66.023 125.246  1.00 48.29           C  
ATOM    297  C   ALA A  39     159.943 -65.705 123.784  1.00 48.29           C  
ATOM    298  O   ALA A  39     160.402 -66.491 122.957  1.00 48.29           O  
ATOM    299  CB  ALA A  39     158.666 -66.579 125.680  1.00 48.29           C  
ATOM    300  N   LEU A  40     159.276 -64.588 123.429  1.00 99.89           N  
ATOM    301  CA  LEU A  40     159.093 -64.189 122.061  1.00 99.89           C  
ATOM    302  C   LEU A  40     160.270 -63.507 121.402  1.00 99.89           C  
ATOM    303  O   LEU A  40     160.597 -63.801 120.256  1.00 99.89           O  
ATOM    304  CB  LEU A  40     157.882 -63.255 121.899  1.00 99.89           C  
ATOM    305  CG  LEU A  40     156.536 -63.957 122.166  1.00 99.89           C  
ATOM    306  CD1 LEU A  40     155.356 -62.986 121.998  1.00 99.89           C  
ATOM    307  CD2 LEU A  40     156.386 -65.215 121.292  1.00 99.89           C  
ATOM    308  N   TYR A  41     160.815 -62.484 122.089  1.00154.77           N  
ATOM    309  CA  TYR A  41     161.815 -61.516 121.701  1.00154.77           C  
ATOM    310  C   TYR A  41     163.280 -61.776 121.915  1.00154.77           C  
ATOM    311  O   TYR A  41     164.095 -61.105 121.285  1.00154.77           O  
ATOM    312  CB  TYR A  41     161.434 -60.124 122.220  1.00154.77           C  
ATOM    313  CG  TYR A  41     160.123 -59.898 121.546  1.00154.77           C  
ATOM    314  CD1 TYR A  41     160.081 -59.614 120.200  1.00154.77           C  
ATOM    315  CD2 TYR A  41     158.937 -59.984 122.241  1.00154.77           C  
ATOM    316  CE1 TYR A  41     158.880 -59.416 119.560  1.00154.77           C  
ATOM    317  CE2 TYR A  41     157.732 -59.785 121.605  1.00154.77           C  
ATOM    318  CZ  TYR A  41     157.702 -59.499 120.261  1.00154.77           C  
ATOM    319  OH  TYR A  41     156.470 -59.296 119.601  1.00154.77           O  
ATOM    320  N   ARG A  42     163.673 -62.695 122.816  1.00147.97           N  
ATOM    321  CA  ARG A  42     165.014 -62.748 123.346  1.00147.97           C  
ATOM    322  C   ARG A  42     166.087 -62.691 122.299  1.00147.97           C  
ATOM    323  O   ARG A  42     167.050 -61.948 122.478  1.00147.97           O  
ATOM    324  CB  ARG A  42     165.259 -64.002 124.199  1.00147.97           C  
ATOM    325  CG  ARG A  42     166.521 -63.916 125.060  1.00147.97           C  
ATOM    326  CD  ARG A  42     166.639 -65.061 126.065  1.00147.97           C  
ATOM    327  NE  ARG A  42     167.687 -64.678 127.050  1.00147.97           N  
ATOM    328  CZ  ARG A  42     167.359 -63.864 128.096  1.00147.97           C  
ATOM    329  NH1 ARG A  42     166.078 -63.414 128.234  1.00147.97           N1+
ATOM    330  NH2 ARG A  42     168.313 -63.492 128.999  1.00147.97           N  
ATOM    331  N   ASP A  43     165.984 -63.440 121.189  1.00 39.37           N  
ATOM    332  CA  ASP A  43     167.057 -63.371 120.238  1.00 39.37           C  
ATOM    333  C   ASP A  43     167.180 -61.959 119.737  1.00 39.37           C  
ATOM    334  O   ASP A  43     168.284 -61.427 119.646  1.00 39.37           O  
ATOM    335  CB  ASP A  43     166.852 -64.288 119.019  1.00 39.37           C  
ATOM    336  CG  ASP A  43     167.079 -65.725 119.472  1.00 39.37           C  
ATOM    337  OD1 ASP A  43     167.500 -65.918 120.644  1.00 39.37           O  
ATOM    338  OD2 ASP A  43     166.844 -66.649 118.649  1.00 39.37           O1-
ATOM    339  N   ALA A  44     166.041 -61.314 119.410  1.00 39.62           N  
ATOM    340  CA  ALA A  44     166.000 -59.979 118.876  1.00 39.62           C  
ATOM    341  C   ALA A  44     166.486 -58.964 119.874  1.00 39.62           C  
ATOM    342  O   ALA A  44     167.220 -58.044 119.514  1.00 39.62           O  
ATOM    343  CB  ALA A  44     164.579 -59.557 118.463  1.00 39.62           C  
ATOM    344  N   LEU A  45     166.076 -59.083 121.155  1.00 51.74           N  
ATOM    345  CA  LEU A  45     166.459 -58.106 122.140  1.00 51.74           C  
ATOM    346  C   LEU A  45     167.941 -58.148 122.335  1.00 51.74           C  
ATOM    347  O   LEU A  45     168.590 -57.106 122.418  1.00 51.74           O  
ATOM    348  CB  LEU A  45     165.816 -58.331 123.519  1.00 51.74           C  
ATOM    349  CG  LEU A  45     164.290 -58.130 123.530  1.00 51.74           C  
ATOM    350  CD1 LEU A  45     163.732 -58.181 124.961  1.00 51.74           C  
ATOM    351  CD2 LEU A  45     163.891 -56.856 122.768  1.00 51.74           C  
ATOM    352  N   GLU A  46     168.505 -59.367 122.422  1.00 52.31           N  
ATOM    353  CA  GLU A  46     169.911 -59.577 122.635  1.00 52.31           C  
ATOM    354  C   GLU A  46     170.698 -59.172 121.424  1.00 52.31           C  
ATOM    355  O   GLU A  46     171.851 -58.764 121.543  1.00 52.31           O  
ATOM    356  CB  GLU A  46     170.265 -61.035 122.976  1.00 52.31           C  
ATOM    357  CG  GLU A  46     169.803 -61.440 124.379  1.00 52.31           C  
ATOM    358  CD  GLU A  46     170.270 -62.861 124.658  1.00 52.31           C  
ATOM    359  OE1 GLU A  46     170.809 -63.503 123.719  1.00 52.31           O  
ATOM    360  OE2 GLU A  46     170.095 -63.323 125.817  1.00 52.31           O1-
ATOM    361  N   SER A  47     170.088 -59.272 120.226  1.00 55.23           N  
ATOM    362  CA  SER A  47     170.759 -59.054 118.969  1.00 55.23           C  
ATOM    363  C   SER A  47     171.495 -57.743 118.942  1.00 55.23           C  
ATOM    364  O   SER A  47     171.226 -56.804 119.689  1.00 55.23           O  
ATOM    365  CB  SER A  47     169.803 -59.067 117.761  1.00 55.23           C  
ATOM    366  OG  SER A  47     170.523 -58.839 116.559  1.00 55.23           O  
ATOM    367  N   PRO A  48     172.513 -57.756 118.112  1.00165.14           N  
ATOM    368  CA  PRO A  48     173.329 -56.593 117.857  1.00165.14           C  
ATOM    369  C   PRO A  48     172.648 -55.590 116.973  1.00165.14           C  
ATOM    370  O   PRO A  48     173.184 -54.492 116.817  1.00165.14           O  
ATOM    371  CB  PRO A  48     174.627 -57.114 117.241  1.00165.14           C  
ATOM    372  CG  PRO A  48     174.733 -58.555 117.762  1.00165.14           C  
ATOM    373  CD  PRO A  48     173.273 -58.988 117.958  1.00165.14           C  
ATOM    374  N   GLU A  49     171.500 -55.949 116.362  1.00 87.98           N  
ATOM    375  CA  GLU A  49     170.841 -55.090 115.415  1.00 87.98           C  
ATOM    376  C   GLU A  49     169.782 -54.276 116.094  1.00 87.98           C  
ATOM    377  O   GLU A  49     169.271 -54.638 117.152  1.00 87.98           O  
ATOM    378  CB  GLU A  49     170.174 -55.876 114.276  1.00 87.98           C  
ATOM    379  CG  GLU A  49     171.196 -56.591 113.392  1.00 87.98           C  
ATOM    380  CD  GLU A  49     171.873 -55.536 112.530  1.00 87.98           C  
ATOM    381  OE1 GLU A  49     171.191 -54.999 111.617  1.00 87.98           O  
ATOM    382  OE2 GLU A  49     173.073 -55.246 112.777  1.00 87.98           O1-
ATOM    383  N   HIS A  50     169.448 -53.119 115.482  1.00 54.42           N  
ATOM    384  CA  HIS A  50     168.473 -52.221 116.025  1.00 54.42           C  
ATOM    385  C   HIS A  50     167.162 -52.932 116.053  1.00 54.42           C  
ATOM    386  O   HIS A  50     166.500 -52.976 117.090  1.00 54.42           O  
ATOM    387  CB  HIS A  50     168.271 -50.985 115.139  1.00 54.42           C  
ATOM    388  CG  HIS A  50     169.558 -50.295 114.821  1.00 54.42           C  
ATOM    389  CD2 HIS A  50     170.343 -50.390 113.713  1.00 54.42           C  
ATOM    390  ND1 HIS A  50     170.196 -49.412 115.662  1.00 54.42           N  
ATOM    391  CE1 HIS A  50     171.329 -49.019 115.025  1.00 54.42           C  
ATOM    392  NE2 HIS A  50     171.461 -49.586 113.840  1.00 54.42           N  
ATOM    393  N   CYS A  51     166.786 -53.534 114.903  1.00 78.90           N  
ATOM    394  CA  CYS A  51     165.526 -54.201 114.758  1.00 78.90           C  
ATOM    395  C   CYS A  51     164.517 -53.127 114.498  1.00 78.90           C  
ATOM    396  O   CYS A  51     164.281 -52.762 113.346  1.00 78.90           O  
ATOM    397  CB  CYS A  51     165.096 -55.038 115.980  1.00 78.90           C  
ATOM    398  SG  CYS A  51     166.226 -56.428 116.296  1.00 78.90           S  
ATOM    399  N   SER A  52     163.877 -52.601 115.564  1.00 47.89           N  
ATOM    400  CA  SER A  52     162.933 -51.531 115.391  1.00 47.89           C  
ATOM    401  C   SER A  52     163.075 -50.601 116.559  1.00 47.89           C  
ATOM    402  O   SER A  52     163.749 -50.906 117.542  1.00 47.89           O  
ATOM    403  CB  SER A  52     161.460 -51.977 115.376  1.00 47.89           C  
ATOM    404  OG  SER A  52     161.040 -52.325 116.687  1.00 47.89           O  
ATOM    405  N   PRO A  53     162.462 -49.451 116.461  1.00 65.88           N  
ATOM    406  CA  PRO A  53     162.534 -48.499 117.533  1.00 65.88           C  
ATOM    407  C   PRO A  53     161.896 -49.030 118.774  1.00 65.88           C  
ATOM    408  O   PRO A  53     162.293 -48.619 119.863  1.00 65.88           O  
ATOM    409  CB  PRO A  53     161.909 -47.217 116.991  1.00 65.88           C  
ATOM    410  CG  PRO A  53     162.201 -47.295 115.480  1.00 65.88           C  
ATOM    411  CD  PRO A  53     162.260 -48.803 115.175  1.00 65.88           C  
ATOM    412  N   HIS A  54     160.895 -49.921 118.637  1.00 46.57           N  
ATOM    413  CA  HIS A  54     160.255 -50.485 119.789  1.00 46.57           C  
ATOM    414  C   HIS A  54     161.246 -51.342 120.509  1.00 46.57           C  
ATOM    415  O   HIS A  54     161.282 -51.359 121.738  1.00 46.57           O  
ATOM    416  CB  HIS A  54     159.018 -51.338 119.449  1.00 46.57           C  
ATOM    417  CG  HIS A  54     157.841 -50.507 119.023  1.00 46.57           C  
ATOM    418  CD2 HIS A  54     157.389 -50.183 117.780  1.00 46.57           C  
ATOM    419  ND1 HIS A  54     156.978 -49.896 119.907  1.00 46.57           N  
ATOM    420  CE1 HIS A  54     156.055 -49.236 119.162  1.00 46.57           C  
ATOM    421  NE2 HIS A  54     156.263 -49.381 117.866  1.00 46.57           N  
ATOM    422  N   HIS A  55     162.086 -52.075 119.749  1.00 45.24           N  
ATOM    423  CA  HIS A  55     163.056 -52.948 120.349  1.00 45.24           C  
ATOM    424  C   HIS A  55     164.004 -52.139 121.174  1.00 45.24           C  
ATOM    425  O   HIS A  55     164.322 -52.511 122.303  1.00 45.24           O  
ATOM    426  CB  HIS A  55     163.876 -53.749 119.322  1.00 45.24           C  
ATOM    427  CG  HIS A  55     163.068 -54.808 118.630  1.00 45.24           C  
ATOM    428  CD2 HIS A  55     162.944 -56.135 118.905  1.00 45.24           C  
ATOM    429  ND1 HIS A  55     162.273 -54.578 117.531  1.00 45.24           N  
ATOM    430  CE1 HIS A  55     161.711 -55.767 117.196  1.00 45.24           C  
ATOM    431  NE2 HIS A  55     162.089 -56.742 118.002  1.00 45.24           N  
ATOM    432  N   THR A  56     164.468 -50.992 120.644  1.00 36.83           N  
ATOM    433  CA  THR A  56     165.427 -50.205 121.366  1.00 36.83           C  
ATOM    434  C   THR A  56     164.835 -49.749 122.667  1.00 36.83           C  
ATOM    435  O   THR A  56     165.477 -49.853 123.710  1.00 36.83           O  
ATOM    436  CB  THR A  56     165.877 -48.982 120.623  1.00 36.83           C  
ATOM    437  CG2 THR A  56     166.884 -48.221 121.504  1.00 36.83           C  
ATOM    438  OG1 THR A  56     166.479 -49.346 119.389  1.00 36.83           O  
ATOM    439  N   ALA A  57     163.587 -49.240 122.642  1.00 35.13           N  
ATOM    440  CA  ALA A  57     162.977 -48.706 123.828  1.00 35.13           C  
ATOM    441  C   ALA A  57     162.779 -49.779 124.862  1.00 35.13           C  
ATOM    442  O   ALA A  57     163.059 -49.561 126.040  1.00 35.13           O  
ATOM    443  CB  ALA A  57     161.607 -48.066 123.554  1.00 35.13           C  
ATOM    444  N   LEU A  58     162.314 -50.976 124.446  1.00 54.60           N  
ATOM    445  CA  LEU A  58     162.009 -52.037 125.368  1.00 54.60           C  
ATOM    446  C   LEU A  58     163.254 -52.457 126.083  1.00 54.60           C  
ATOM    447  O   LEU A  58     163.229 -52.710 127.287  1.00 54.60           O  
ATOM    448  CB  LEU A  58     161.421 -53.282 124.681  1.00 54.60           C  
ATOM    449  CG  LEU A  58     161.101 -54.438 125.652  1.00 54.60           C  
ATOM    450  CD1 LEU A  58     160.127 -54.000 126.757  1.00 54.60           C  
ATOM    451  CD2 LEU A  58     160.591 -55.671 124.888  1.00 54.60           C  
ATOM    452  N   ARG A  59     164.385 -52.514 125.356  1.00 70.73           N  
ATOM    453  CA  ARG A  59     165.622 -52.958 125.930  1.00 70.73           C  
ATOM    454  C   ARG A  59     165.944 -52.074 127.094  1.00 70.73           C  
ATOM    455  O   ARG A  59     166.306 -52.554 128.167  1.00 70.73           O  
ATOM    456  CB  ARG A  59     166.779 -52.853 124.926  1.00 70.73           C  
ATOM    457  CG  ARG A  59     166.556 -53.695 123.667  1.00 70.73           C  
ATOM    458  CD  ARG A  59     167.652 -53.536 122.613  1.00 70.73           C  
ATOM    459  NE  ARG A  59     167.299 -54.414 121.462  1.00 70.73           N  
ATOM    460  CZ  ARG A  59     168.098 -54.441 120.357  1.00 70.73           C  
ATOM    461  NH1 ARG A  59     169.214 -53.656 120.308  1.00 70.73           N1+
ATOM    462  NH2 ARG A  59     167.787 -55.255 119.306  1.00 70.73           N  
ATOM    463  N   GLN A  60     165.793 -50.750 126.918  1.00 49.50           N  
ATOM    464  CA  GLN A  60     166.127 -49.805 127.946  1.00 49.50           C  
ATOM    465  C   GLN A  60     165.219 -50.027 129.118  1.00 49.50           C  
ATOM    466  O   GLN A  60     165.665 -50.065 130.264  1.00 49.50           O  
ATOM    467  CB  GLN A  60     165.878 -48.355 127.487  1.00 49.50           C  
ATOM    468  CG  GLN A  60     166.578 -47.986 126.177  1.00 49.50           C  
ATOM    469  CD  GLN A  60     168.069 -47.863 126.434  1.00 49.50           C  
ATOM    470  NE2 GLN A  60     168.500 -46.672 126.927  1.00 49.50           N  
ATOM    471  OE1 GLN A  60     168.833 -48.798 126.201  1.00 49.50           O  
ATOM    472  N   ALA A  61     163.912 -50.210 128.845  1.00 31.18           N  
ATOM    473  CA  ALA A  61     162.930 -50.326 129.886  1.00 31.18           C  
ATOM    474  C   ALA A  61     163.218 -51.530 130.724  1.00 31.18           C  
ATOM    475  O   ALA A  61     163.124 -51.479 131.950  1.00 31.18           O  
ATOM    476  CB  ALA A  61     161.500 -50.478 129.339  1.00 31.18           C  
ATOM    477  N   ILE A  62     163.579 -52.650 130.076  1.00 98.34           N  
ATOM    478  CA  ILE A  62     163.806 -53.877 130.779  1.00 98.34           C  
ATOM    479  C   ILE A  62     165.005 -53.719 131.669  1.00 98.34           C  
ATOM    480  O   ILE A  62     164.981 -54.124 132.831  1.00 98.34           O  
ATOM    481  CB  ILE A  62     163.975 -55.029 129.821  1.00 98.34           C  
ATOM    482  CG1 ILE A  62     163.721 -56.372 130.511  1.00 98.34           C  
ATOM    483  CG2 ILE A  62     165.347 -54.933 129.137  1.00 98.34           C  
ATOM    484  CD1 ILE A  62     163.490 -57.506 129.512  1.00 98.34           C  
ATOM    485  N   LEU A  63     166.081 -53.094 131.147  1.00 36.69           N  
ATOM    486  CA  LEU A  63     167.298 -52.914 131.890  1.00 36.69           C  
ATOM    487  C   LEU A  63     167.022 -52.028 133.062  1.00 36.69           C  
ATOM    488  O   LEU A  63     167.480 -52.297 134.170  1.00 36.69           O  
ATOM    489  CB  LEU A  63     168.400 -52.216 131.071  1.00 36.69           C  
ATOM    490  CG  LEU A  63     168.920 -53.020 129.866  1.00 36.69           C  
ATOM    491  CD1 LEU A  63     170.012 -52.243 129.112  1.00 36.69           C  
ATOM    492  CD2 LEU A  63     169.386 -54.423 130.284  1.00 36.69           C  
ATOM    493  N   CYS A  64     166.242 -50.955 132.840  1.00 23.39           N  
ATOM    494  CA  CYS A  64     165.975 -49.986 133.866  1.00 23.39           C  
ATOM    495  C   CYS A  64     165.262 -50.650 134.998  1.00 23.39           C  
ATOM    496  O   CYS A  64     165.563 -50.403 136.166  1.00 23.39           O  
ATOM    497  CB  CYS A  64     165.089 -48.829 133.371  1.00 23.39           C  
ATOM    498  SG  CYS A  64     164.755 -47.602 134.670  1.00 23.39           S  
ATOM    499  N   TRP A  65     164.304 -51.535 134.674  1.00 68.41           N  
ATOM    500  CA  TRP A  65     163.544 -52.199 135.693  1.00 68.41           C  
ATOM    501  C   TRP A  65     164.512 -52.997 136.508  1.00 68.41           C  
ATOM    502  O   TRP A  65     164.412 -53.038 137.731  1.00 68.41           O  
ATOM    503  CB  TRP A  65     162.457 -53.120 135.098  1.00 68.41           C  
ATOM    504  CG  TRP A  65     161.555 -53.823 136.091  1.00 68.41           C  
ATOM    505  CD1 TRP A  65     161.562 -55.127 136.494  1.00 68.41           C  
ATOM    506  CD2 TRP A  65     160.495 -53.180 136.819  1.00 68.41           C  
ATOM    507  CE2 TRP A  65     159.908 -54.146 137.637  1.00 68.41           C  
ATOM    508  CE3 TRP A  65     160.051 -51.888 136.813  1.00 68.41           C  
ATOM    509  NE1 TRP A  65     160.573 -55.337 137.427  1.00 68.41           N  
ATOM    510  CZ2 TRP A  65     158.868 -53.831 138.465  1.00 68.41           C  
ATOM    511  CZ3 TRP A  65     158.996 -51.579 137.643  1.00 68.41           C  
ATOM    512  CH2 TRP A  65     158.416 -52.531 138.454  1.00 68.41           C  
ATOM    513  N   GLY A  66     165.506 -53.626 135.854  1.00 22.89           N  
ATOM    514  CA  GLY A  66     166.443 -54.449 136.563  1.00 22.89           C  
ATOM    515  C   GLY A  66     167.156 -53.622 137.588  1.00 22.89           C  
ATOM    516  O   GLY A  66     167.326 -54.053 138.728  1.00 22.89           O  
ATOM    517  N   ASP A  67     167.581 -52.399 137.217  1.00 29.33           N  
ATOM    518  CA  ASP A  67     168.327 -51.569 138.122  1.00 29.33           C  
ATOM    519  C   ASP A  67     167.471 -51.232 139.303  1.00 29.33           C  
ATOM    520  O   ASP A  67     167.934 -51.246 140.443  1.00 29.33           O  
ATOM    521  CB  ASP A  67     168.760 -50.234 137.488  1.00 29.33           C  
ATOM    522  CG  ASP A  67     169.811 -50.524 136.426  1.00 29.33           C  
ATOM    523  OD1 ASP A  67     170.732 -51.335 136.711  1.00 29.33           O  
ATOM    524  OD2 ASP A  67     169.702 -49.947 135.311  1.00 29.33           O1-
ATOM    525  N   LEU A  68     166.182 -50.932 139.055  1.00 47.82           N  
ATOM    526  CA  LEU A  68     165.285 -50.520 140.097  1.00 47.82           C  
ATOM    527  C   LEU A  68     165.177 -51.625 141.102  1.00 47.82           C  
ATOM    528  O   LEU A  68     165.217 -51.380 142.307  1.00 47.82           O  
ATOM    529  CB  LEU A  68     163.868 -50.256 139.554  1.00 47.82           C  
ATOM    530  CG  LEU A  68     163.788 -49.058 138.588  1.00 47.82           C  
ATOM    531  CD1 LEU A  68     162.361 -48.863 138.055  1.00 47.82           C  
ATOM    532  CD2 LEU A  68     164.327 -47.779 139.247  1.00 47.82           C  
ATOM    533  N   MET A  69     165.021 -52.872 140.618  1.00139.57           N  
ATOM    534  CA  MET A  69     164.882 -54.027 141.462  1.00139.57           C  
ATOM    535  C   MET A  69     166.143 -54.300 142.216  1.00139.57           C  
ATOM    536  O   MET A  69     166.100 -54.630 143.400  1.00139.57           O  
ATOM    537  CB  MET A  69     164.492 -55.288 140.673  1.00139.57           C  
ATOM    538  CG  MET A  69     162.990 -55.349 140.391  1.00139.57           C  
ATOM    539  SD  MET A  69     162.339 -53.923 139.486  1.00139.57           S  
ATOM    540  CE  MET A  69     161.753 -53.042 140.959  1.00139.57           C  
ATOM    541  N   THR A  70     167.307 -54.139 141.557  1.00 31.33           N  
ATOM    542  CA  THR A  70     168.547 -54.463 142.202  1.00 31.33           C  
ATOM    543  C   THR A  70     168.654 -53.611 143.419  1.00 31.33           C  
ATOM    544  O   THR A  70     169.046 -54.081 144.486  1.00 31.33           O  
ATOM    545  CB  THR A  70     169.744 -54.180 141.342  1.00 31.33           C  
ATOM    546  CG2 THR A  70     171.008 -54.594 142.111  1.00 31.33           C  
ATOM    547  OG1 THR A  70     169.657 -54.914 140.131  1.00 31.33           O  
ATOM    548  N   LEU A  71     168.294 -52.322 143.293  1.00143.23           N  
ATOM    549  CA  LEU A  71     168.386 -51.458 144.430  1.00143.23           C  
ATOM    550  C   LEU A  71     167.450 -51.946 145.486  1.00143.23           C  
ATOM    551  O   LEU A  71     167.821 -52.054 146.655  1.00143.23           O  
ATOM    552  CB  LEU A  71     168.005 -50.002 144.118  1.00143.23           C  
ATOM    553  CG  LEU A  71     169.014 -49.325 143.180  1.00143.23           C  
ATOM    554  CD1 LEU A  71     168.677 -47.845 142.957  1.00143.23           C  
ATOM    555  CD2 LEU A  71     170.449 -49.547 143.680  1.00143.23           C  
ATOM    556  N   ALA A  72     166.211 -52.290 145.093  1.00 41.53           N  
ATOM    557  CA  ALA A  72     165.221 -52.682 146.057  1.00 41.53           C  
ATOM    558  C   ALA A  72     165.663 -53.926 146.767  1.00 41.53           C  
ATOM    559  O   ALA A  72     165.531 -54.031 147.987  1.00 41.53           O  
ATOM    560  CB  ALA A  72     163.847 -52.971 145.421  1.00 41.53           C  
ATOM    561  N   THR A  73     166.206 -54.900 146.010  1.00107.55           N  
ATOM    562  CA  THR A  73     166.619 -56.158 146.567  1.00107.55           C  
ATOM    563  C   THR A  73     167.734 -55.937 147.538  1.00107.55           C  
ATOM    564  O   THR A  73     167.723 -56.482 148.640  1.00107.55           O  
ATOM    565  CB  THR A  73     167.115 -57.115 145.520  1.00107.55           C  
ATOM    566  CG2 THR A  73     165.992 -57.360 144.498  1.00107.55           C  
ATOM    567  OG1 THR A  73     168.258 -56.581 144.872  1.00107.55           O  
ATOM    568  N   TRP A  74     168.718 -55.097 147.166  1.00 58.96           N  
ATOM    569  CA  TRP A  74     169.847 -54.900 148.026  1.00 58.96           C  
ATOM    570  C   TRP A  74     169.338 -54.309 149.295  1.00 58.96           C  
ATOM    571  O   TRP A  74     169.795 -54.651 150.385  1.00 58.96           O  
ATOM    572  CB  TRP A  74     170.910 -53.937 147.472  1.00 58.96           C  
ATOM    573  CG  TRP A  74     172.152 -53.868 148.334  1.00 58.96           C  
ATOM    574  CD1 TRP A  74     173.325 -54.554 148.205  1.00 58.96           C  
ATOM    575  CD2 TRP A  74     172.289 -53.048 149.506  1.00 58.96           C  
ATOM    576  CE2 TRP A  74     173.558 -53.291 150.033  1.00 58.96           C  
ATOM    577  CE3 TRP A  74     171.427 -52.169 150.098  1.00 58.96           C  
ATOM    578  NE1 TRP A  74     174.182 -54.216 149.225  1.00 58.96           N  
ATOM    579  CZ2 TRP A  74     173.985 -52.655 151.164  1.00 58.96           C  
ATOM    580  CZ3 TRP A  74     171.862 -51.526 151.235  1.00 58.96           C  
ATOM    581  CH2 TRP A  74     173.117 -51.765 151.758  1.00 58.96           C  
ATOM    582  N   VAL A  75     168.350 -53.409 149.174  1.00 44.41           N  
ATOM    583  CA  VAL A  75     167.789 -52.753 150.311  1.00 44.41           C  
ATOM    584  C   VAL A  75     167.325 -53.821 151.248  1.00 44.41           C  
ATOM    585  O   VAL A  75     167.621 -53.780 152.441  1.00 44.41           O  
ATOM    586  CB  VAL A  75     166.602 -51.922 149.913  1.00 44.41           C  
ATOM    587  CG1 VAL A  75     165.865 -51.425 151.161  1.00 44.41           C  
ATOM    588  CG2 VAL A  75     167.099 -50.788 149.002  1.00 44.41           C  
ATOM    589  N   GLY A  76     166.587 -54.814 150.725  1.00 27.79           N  
ATOM    590  CA  GLY A  76     166.100 -55.875 151.555  1.00 27.79           C  
ATOM    591  C   GLY A  76     167.225 -56.724 152.071  1.00 27.79           C  
ATOM    592  O   GLY A  76     167.253 -57.084 153.247  1.00 27.79           O  
ATOM    593  N   THR A  77     168.187 -57.060 151.190  1.00 67.44           N  
ATOM    594  CA  THR A  77     169.225 -58.013 151.481  1.00 67.44           C  
ATOM    595  C   THR A  77     170.154 -57.588 152.576  1.00 67.44           C  
ATOM    596  O   THR A  77     170.414 -58.366 153.492  1.00 67.44           O  
ATOM    597  CB  THR A  77     170.077 -58.313 150.280  1.00 67.44           C  
ATOM    598  CG2 THR A  77     171.137 -59.356 150.673  1.00 67.44           C  
ATOM    599  OG1 THR A  77     169.272 -58.814 149.223  1.00 67.44           O  
ATOM    600  N   ASN A  78     170.664 -56.341 152.548  1.00188.99           N  
ATOM    601  CA  ASN A  78     171.685 -55.994 153.500  1.00188.99           C  
ATOM    602  C   ASN A  78     171.131 -56.110 154.880  1.00188.99           C  
ATOM    603  O   ASN A  78     169.947 -55.874 155.111  1.00188.99           O  
ATOM    604  CB  ASN A  78     172.254 -54.574 153.322  1.00188.99           C  
ATOM    605  CG  ASN A  78     173.588 -54.467 154.058  1.00188.99           C  
ATOM    606  ND2 ASN A  78     174.231 -53.273 153.965  1.00188.99           N  
ATOM    607  OD1 ASN A  78     174.053 -55.410 154.697  1.00188.99           O  
ATOM    608  N   LEU A  79     171.991 -56.547 155.821  1.00119.72           N  
ATOM    609  CA  LEU A  79     171.641 -56.713 157.200  1.00119.72           C  
ATOM    610  C   LEU A  79     171.381 -55.378 157.824  1.00119.72           C  
ATOM    611  O   LEU A  79     170.423 -55.220 158.579  1.00119.72           O  
ATOM    612  CB  LEU A  79     172.755 -57.387 158.017  1.00119.72           C  
ATOM    613  CG  LEU A  79     173.010 -58.854 157.619  1.00119.72           C  
ATOM    614  CD1 LEU A  79     173.466 -58.972 156.157  1.00119.72           C  
ATOM    615  CD2 LEU A  79     173.978 -59.535 158.599  1.00119.72           C  
ATOM    616  N   GLU A  80     172.232 -54.373 157.535  1.00299.59           N  
ATOM    617  CA  GLU A  80     172.022 -53.106 158.170  1.00299.59           C  
ATOM    618  C   GLU A  80     172.655 -52.021 157.366  1.00299.59           C  
ATOM    619  O   GLU A  80     173.182 -52.250 156.278  1.00299.59           O  
ATOM    620  CB  GLU A  80     172.588 -53.024 159.599  1.00299.59           C  
ATOM    621  CG  GLU A  80     174.044 -53.469 159.722  1.00299.59           C  
ATOM    622  CD  GLU A  80     174.024 -54.977 159.922  1.00299.59           C  
ATOM    623  OE1 GLU A  80     173.147 -55.452 160.692  1.00299.59           O  
ATOM    624  OE2 GLU A  80     174.875 -55.675 159.310  1.00299.59           O1-
ATOM    625  N   ASP A  81     172.581 -50.789 157.909  1.00209.32           N  
ATOM    626  CA  ASP A  81     173.101 -49.614 157.276  1.00209.32           C  
ATOM    627  C   ASP A  81     171.995 -49.077 156.398  1.00209.32           C  
ATOM    628  O   ASP A  81     171.186 -48.329 156.948  1.00209.32           O  
ATOM    629  CB  ASP A  81     174.467 -49.848 156.596  1.00209.32           C  
ATOM    630  CG  ASP A  81     175.503 -50.052 157.691  1.00209.32           C  
ATOM    631  OD1 ASP A  81     175.156 -49.822 158.880  1.00209.32           O  
ATOM    632  OD2 ASP A  81     176.655 -50.437 157.355  1.00209.32           O1-
ATOM    633  N   PRO A  82     171.814 -49.336 155.118  1.00188.96           N  
ATOM    634  CA  PRO A  82     170.604 -48.807 154.556  1.00188.96           C  
ATOM    635  C   PRO A  82     169.488 -49.642 155.079  1.00188.96           C  
ATOM    636  O   PRO A  82     169.750 -50.765 155.511  1.00188.96           O  
ATOM    637  CB  PRO A  82     170.770 -48.839 153.040  1.00188.96           C  
ATOM    638  CG  PRO A  82     172.286 -48.692 152.855  1.00188.96           C  
ATOM    639  CD  PRO A  82     172.882 -49.324 154.122  1.00188.96           C  
ATOM    640  N   ALA A  83     168.244 -49.127 155.074  1.00182.38           N  
ATOM    641  CA  ALA A  83     167.193 -49.917 155.638  1.00182.38           C  
ATOM    642  C   ALA A  83     167.116 -51.200 154.879  1.00182.38           C  
ATOM    643  O   ALA A  83     166.941 -51.224 153.665  1.00182.38           O  
ATOM    644  CB  ALA A  83     165.812 -49.245 155.585  1.00182.38           C  
ATOM    645  N   SER A  84     167.303 -52.305 155.616  1.00103.11           N  
ATOM    646  CA  SER A  84     167.242 -53.654 155.156  1.00103.11           C  
ATOM    647  C   SER A  84     165.804 -53.989 154.897  1.00103.11           C  
ATOM    648  O   SER A  84     165.464 -54.553 153.864  1.00103.11           O  
ATOM    649  CB  SER A  84     167.757 -54.613 156.232  1.00103.11           C  
ATOM    650  OG  SER A  84     168.991 -54.126 156.737  1.00103.11           O  
ATOM    651  N   ARG A  85     164.908 -53.642 155.841  1.00177.46           N  
ATOM    652  CA  ARG A  85     163.509 -53.948 155.691  1.00177.46           C  
ATOM    653  C   ARG A  85     162.830 -52.631 155.452  1.00177.46           C  
ATOM    654  O   ARG A  85     163.103 -51.681 156.185  1.00177.46           O  
ATOM    655  CB  ARG A  85     162.896 -54.562 156.966  1.00177.46           C  
ATOM    656  CG  ARG A  85     161.480 -55.124 156.802  1.00177.46           C  
ATOM    657  CD  ARG A  85     161.427 -56.517 156.169  1.00177.46           C  
ATOM    658  NE  ARG A  85     161.876 -56.400 154.755  1.00177.46           N  
ATOM    659  CZ  ARG A  85     160.964 -56.160 153.768  1.00177.46           C  
ATOM    660  NH1 ARG A  85     159.639 -56.035 154.073  1.00177.46           N1+
ATOM    661  NH2 ARG A  85     161.380 -56.046 152.473  1.00177.46           N  
ATOM    662  N   ASP A  86     161.944 -52.513 154.423  1.00235.78           N  
ATOM    663  CA  ASP A  86     161.402 -51.195 154.228  1.00235.78           C  
ATOM    664  C   ASP A  86     160.123 -51.197 153.433  1.00235.78           C  
ATOM    665  O   ASP A  86     159.755 -52.157 152.755  1.00235.78           O  
ATOM    666  CB  ASP A  86     162.412 -50.266 153.522  1.00235.78           C  
ATOM    667  CG  ASP A  86     162.120 -48.804 153.854  1.00235.78           C  
ATOM    668  OD1 ASP A  86     161.206 -48.200 153.235  1.00235.78           O  
ATOM    669  OD2 ASP A  86     162.841 -48.263 154.734  1.00235.78           O1-
ATOM    670  N   LEU A  87     159.407 -50.063 153.551  1.00145.01           N  
ATOM    671  CA  LEU A  87     158.200 -49.707 152.870  1.00145.01           C  
ATOM    672  C   LEU A  87     158.606 -49.560 151.436  1.00145.01           C  
ATOM    673  O   LEU A  87     157.800 -49.747 150.530  1.00145.01           O  
ATOM    674  CB  LEU A  87     157.652 -48.363 153.402  1.00145.01           C  
ATOM    675  CG  LEU A  87     156.232 -47.927 152.963  1.00145.01           C  
ATOM    676  CD1 LEU A  87     155.874 -46.582 153.615  1.00145.01           C  
ATOM    677  CD2 LEU A  87     156.050 -47.860 151.441  1.00145.01           C  
ATOM    678  N   VAL A  88     159.906 -49.250 151.216  1.00129.85           N  
ATOM    679  CA  VAL A  88     160.485 -48.957 149.932  1.00129.85           C  
ATOM    680  C   VAL A  88     160.180 -50.057 148.960  1.00129.85           C  
ATOM    681  O   VAL A  88     159.809 -49.780 147.823  1.00129.85           O  
ATOM    682  CB  VAL A  88     161.988 -48.813 149.967  1.00129.85           C  
ATOM    683  CG1 VAL A  88     162.360 -47.592 150.821  1.00129.85           C  
ATOM    684  CG2 VAL A  88     162.617 -50.121 150.473  1.00129.85           C  
ATOM    685  N   VAL A  89     160.322 -51.333 149.362  1.00113.72           N  
ATOM    686  CA  VAL A  89     160.032 -52.415 148.463  1.00113.72           C  
ATOM    687  C   VAL A  89     158.581 -52.351 148.114  1.00113.72           C  
ATOM    688  O   VAL A  89     158.189 -52.721 147.009  1.00113.72           O  
ATOM    689  CB  VAL A  89     160.295 -53.762 149.072  1.00113.72           C  
ATOM    690  CG1 VAL A  89     161.797 -53.869 149.394  1.00113.72           C  
ATOM    691  CG2 VAL A  89     159.385 -53.932 150.300  1.00113.72           C  
ATOM    692  N   SER A  90     157.735 -51.929 149.071  1.00 38.56           N  
ATOM    693  CA  SER A  90     156.319 -51.828 148.852  1.00 38.56           C  
ATOM    694  C   SER A  90     156.032 -50.729 147.869  1.00 38.56           C  
ATOM    695  O   SER A  90     155.110 -50.833 147.064  1.00 38.56           O  
ATOM    696  CB  SER A  90     155.538 -51.506 150.141  1.00 38.56           C  
ATOM    697  OG  SER A  90     154.149 -51.409 149.859  1.00 38.56           O  
ATOM    698  N   TYR A  91     156.833 -49.649 147.907  1.00 55.98           N  
ATOM    699  CA  TYR A  91     156.648 -48.487 147.080  1.00 55.98           C  
ATOM    700  C   TYR A  91     156.779 -48.816 145.625  1.00 55.98           C  
ATOM    701  O   TYR A  91     155.994 -48.344 144.805  1.00 55.98           O  
ATOM    702  CB  TYR A  91     157.687 -47.397 147.395  1.00 55.98           C  
ATOM    703  CG  TYR A  91     157.697 -46.435 146.257  1.00 55.98           C  
ATOM    704  CD1 TYR A  91     156.743 -45.452 146.137  1.00 55.98           C  
ATOM    705  CD2 TYR A  91     158.684 -46.525 145.303  1.00 55.98           C  
ATOM    706  CE1 TYR A  91     156.776 -44.578 145.077  1.00 55.98           C  
ATOM    707  CE2 TYR A  91     158.723 -45.655 144.241  1.00 55.98           C  
ATOM    708  CZ  TYR A  91     157.765 -44.678 144.128  1.00 55.98           C  
ATOM    709  OH  TYR A  91     157.798 -43.780 143.040  1.00 55.98           O  
ATOM    710  N   VAL A  92     157.773 -49.642 145.262  1.00 45.52           N  
ATOM    711  CA  VAL A  92     158.050 -49.902 143.878  1.00 45.52           C  
ATOM    712  C   VAL A  92     156.851 -50.492 143.214  1.00 45.52           C  
ATOM    713  O   VAL A  92     156.438 -50.041 142.145  1.00 45.52           O  
ATOM    714  CB  VAL A  92     159.171 -50.885 143.698  1.00 45.52           C  
ATOM    715  CG1 VAL A  92     159.393 -51.114 142.194  1.00 45.52           C  
ATOM    716  CG2 VAL A  92     160.405 -50.363 144.450  1.00 45.52           C  
ATOM    717  N   ASN A  93     156.243 -51.507 143.847  1.00 50.48           N  
ATOM    718  CA  ASN A  93     155.143 -52.175 143.228  1.00 50.48           C  
ATOM    719  C   ASN A  93     154.016 -51.219 143.048  1.00 50.48           C  
ATOM    720  O   ASN A  93     153.309 -51.281 142.045  1.00 50.48           O  
ATOM    721  CB  ASN A  93     154.644 -53.386 144.031  1.00 50.48           C  
ATOM    722  CG  ASN A  93     155.683 -54.485 143.859  1.00 50.48           C  
ATOM    723  ND2 ASN A  93     155.767 -55.406 144.854  1.00 50.48           N  
ATOM    724  OD1 ASN A  93     156.398 -54.525 142.859  1.00 50.48           O  
ATOM    725  N   THR A  94     153.782 -50.332 144.031  1.00144.47           N  
ATOM    726  CA  THR A  94     152.660 -49.461 143.870  1.00144.47           C  
ATOM    727  C   THR A  94     152.819 -48.463 142.743  1.00144.47           C  
ATOM    728  O   THR A  94     152.020 -48.476 141.808  1.00144.47           O  
ATOM    729  CB  THR A  94     152.301 -48.749 145.149  1.00144.47           C  
ATOM    730  CG2 THR A  94     153.423 -47.793 145.587  1.00144.47           C  
ATOM    731  OG1 THR A  94     151.086 -48.043 144.975  1.00144.47           O  
ATOM    732  N   ASN A  95     153.822 -47.553 142.808  1.00 93.53           N  
ATOM    733  CA  ASN A  95     153.969 -46.505 141.823  1.00 93.53           C  
ATOM    734  C   ASN A  95     154.724 -46.849 140.566  1.00 93.53           C  
ATOM    735  O   ASN A  95     154.202 -46.693 139.465  1.00 93.53           O  
ATOM    736  CB  ASN A  95     154.603 -45.242 142.424  1.00 93.53           C  
ATOM    737  CG  ASN A  95     153.558 -44.639 143.353  1.00 93.53           C  
ATOM    738  ND2 ASN A  95     152.509 -44.015 142.753  1.00 93.53           N  
ATOM    739  OD1 ASN A  95     153.662 -44.731 144.575  1.00 93.53           O  
ATOM    740  N   VAL A  96     155.979 -47.323 140.708  1.00 55.71           N  
ATOM    741  CA  VAL A  96     156.878 -47.568 139.607  1.00 55.71           C  
ATOM    742  C   VAL A  96     156.395 -48.718 138.798  1.00 55.71           C  
ATOM    743  O   VAL A  96     156.478 -48.721 137.569  1.00 55.71           O  
ATOM    744  CB  VAL A  96     158.266 -47.908 140.067  1.00 55.71           C  
ATOM    745  CG1 VAL A  96     159.139 -48.179 138.831  1.00 55.71           C  
ATOM    746  CG2 VAL A  96     158.787 -46.767 140.956  1.00 55.71           C  
ATOM    747  N   GLY A  97     155.852 -49.733 139.484  1.00 32.47           N  
ATOM    748  CA  GLY A  97     155.471 -50.939 138.824  1.00 32.47           C  
ATOM    749  C   GLY A  97     154.494 -50.615 137.738  1.00 32.47           C  
ATOM    750  O   GLY A  97     154.610 -51.134 136.630  1.00 32.47           O  
ATOM    751  N   LEU A  98     153.518 -49.735 138.017  1.00 45.85           N  
ATOM    752  CA  LEU A  98     152.517 -49.428 137.038  1.00 45.85           C  
ATOM    753  C   LEU A  98     153.184 -48.827 135.842  1.00 45.85           C  
ATOM    754  O   LEU A  98     152.847 -49.163 134.709  1.00 45.85           O  
ATOM    755  CB  LEU A  98     151.471 -48.416 137.543  1.00 45.85           C  
ATOM    756  CG  LEU A  98     150.387 -48.071 136.503  1.00 45.85           C  
ATOM    757  CD1 LEU A  98     149.560 -49.314 136.130  1.00 45.85           C  
ATOM    758  CD2 LEU A  98     149.512 -46.896 136.974  1.00 45.85           C  
ATOM    759  N   LYS A  99     154.176 -47.943 136.063  1.00104.85           N  
ATOM    760  CA  LYS A  99     154.783 -47.231 134.977  1.00104.85           C  
ATOM    761  C   LYS A  99     155.429 -48.183 134.016  1.00104.85           C  
ATOM    762  O   LYS A  99     155.227 -48.073 132.807  1.00104.85           O  
ATOM    763  CB  LYS A  99     155.856 -46.233 135.444  1.00104.85           C  
ATOM    764  CG  LYS A  99     156.211 -45.186 134.388  1.00104.85           C  
ATOM    765  CD  LYS A  99     155.078 -44.188 134.138  1.00104.85           C  
ATOM    766  CE  LYS A  99     155.415 -43.120 133.095  1.00104.85           C  
ATOM    767  NZ  LYS A  99     155.291 -43.687 131.736  1.00104.85           N1+
ATOM    768  N   PHE A 100     156.224 -49.142 134.530  1.00 62.34           N  
ATOM    769  CA  PHE A 100     156.921 -50.090 133.706  1.00 62.34           C  
ATOM    770  C   PHE A 100     155.966 -51.063 133.094  1.00 62.34           C  
ATOM    771  O   PHE A 100     156.141 -51.473 131.949  1.00 62.34           O  
ATOM    772  CB  PHE A 100     158.043 -50.830 134.446  1.00 62.34           C  
ATOM    773  CG  PHE A 100     159.098 -49.793 134.639  1.00 62.34           C  
ATOM    774  CD1 PHE A 100     159.053 -48.932 135.713  1.00 62.34           C  
ATOM    775  CD2 PHE A 100     160.125 -49.668 133.732  1.00 62.34           C  
ATOM    776  CE1 PHE A 100     160.022 -47.972 135.886  1.00 62.34           C  
ATOM    777  CE2 PHE A 100     161.097 -48.710 133.898  1.00 62.34           C  
ATOM    778  CZ  PHE A 100     161.046 -47.859 134.977  1.00 62.34           C  
ATOM    779  N   ARG A 101     154.929 -51.468 133.848  1.00 90.81           N  
ATOM    780  CA  ARG A 101     153.975 -52.408 133.339  1.00 90.81           C  
ATOM    781  C   ARG A 101     153.345 -51.791 132.133  1.00 90.81           C  
ATOM    782  O   ARG A 101     153.161 -52.458 131.116  1.00 90.81           O  
ATOM    783  CB  ARG A 101     152.885 -52.735 134.370  1.00 90.81           C  
ATOM    784  CG  ARG A 101     153.450 -53.409 135.621  1.00 90.81           C  
ATOM    785  CD  ARG A 101     152.433 -53.534 136.752  1.00 90.81           C  
ATOM    786  NE  ARG A 101     151.624 -54.759 136.509  1.00 90.81           N  
ATOM    787  CZ  ARG A 101     150.326 -54.801 136.926  1.00 90.81           C  
ATOM    788  NH1 ARG A 101     149.748 -53.688 137.465  1.00 90.81           N1+
ATOM    789  NH2 ARG A 101     149.610 -55.954 136.806  1.00 90.81           N  
ATOM    790  N   GLN A 102     153.015 -50.486 132.204  1.00 56.74           N  
ATOM    791  CA  GLN A 102     152.408 -49.845 131.073  1.00 56.74           C  
ATOM    792  C   GLN A 102     153.384 -49.861 129.930  1.00 56.74           C  
ATOM    793  O   GLN A 102     153.022 -50.198 128.805  1.00 56.74           O  
ATOM    794  CB  GLN A 102     152.040 -48.367 131.329  1.00 56.74           C  
ATOM    795  CG  GLN A 102     150.972 -48.168 132.410  1.00 56.74           C  
ATOM    796  CD  GLN A 102     150.635 -46.683 132.493  1.00 56.74           C  
ATOM    797  NE2 GLN A 102     151.360 -45.938 133.369  1.00 56.74           N  
ATOM    798  OE1 GLN A 102     149.751 -46.196 131.790  1.00 56.74           O  
ATOM    799  N   LEU A 103     154.659 -49.519 130.210  1.00 57.09           N  
ATOM    800  CA  LEU A 103     155.677 -49.370 129.200  1.00 57.09           C  
ATOM    801  C   LEU A 103     156.010 -50.679 128.545  1.00 57.09           C  
ATOM    802  O   LEU A 103     156.100 -50.765 127.320  1.00 57.09           O  
ATOM    803  CB  LEU A 103     156.983 -48.792 129.774  1.00 57.09           C  
ATOM    804  CG  LEU A 103     158.067 -48.544 128.709  1.00 57.09           C  
ATOM    805  CD1 LEU A 103     157.638 -47.443 127.727  1.00 57.09           C  
ATOM    806  CD2 LEU A 103     159.434 -48.265 129.353  1.00 57.09           C  
ATOM    807  N   LEU A 104     156.205 -51.738 129.351  1.00 54.93           N  
ATOM    808  CA  LEU A 104     156.549 -53.037 128.844  1.00 54.93           C  
ATOM    809  C   LEU A 104     155.415 -53.522 127.998  1.00 54.93           C  
ATOM    810  O   LEU A 104     155.625 -53.979 126.875  1.00 54.93           O  
ATOM    811  CB  LEU A 104     156.760 -54.053 129.979  1.00 54.93           C  
ATOM    812  CG  LEU A 104     157.999 -53.751 130.842  1.00 54.93           C  
ATOM    813  CD1 LEU A 104     158.173 -54.787 131.965  1.00 54.93           C  
ATOM    814  CD2 LEU A 104     159.262 -53.628 129.971  1.00 54.93           C  
ATOM    815  N   TRP A 105     154.173 -53.377 128.505  1.00 79.06           N  
ATOM    816  CA  TRP A 105     153.008 -53.852 127.812  1.00 79.06           C  
ATOM    817  C   TRP A 105     152.897 -53.177 126.484  1.00 79.06           C  
ATOM    818  O   TRP A 105     152.663 -53.830 125.470  1.00 79.06           O  
ATOM    819  CB  TRP A 105     151.690 -53.554 128.554  1.00 79.06           C  
ATOM    820  CG  TRP A 105     150.452 -53.811 127.723  1.00 79.06           C  
ATOM    821  CD1 TRP A 105     149.797 -54.980 127.465  1.00 79.06           C  
ATOM    822  CD2 TRP A 105     149.724 -52.778 127.034  1.00 79.06           C  
ATOM    823  CE2 TRP A 105     148.653 -53.389 126.384  1.00 79.06           C  
ATOM    824  CE3 TRP A 105     149.931 -51.428 126.951  1.00 79.06           C  
ATOM    825  NE1 TRP A 105     148.709 -54.740 126.656  1.00 79.06           N  
ATOM    826  CZ2 TRP A 105     147.770 -52.660 125.637  1.00 79.06           C  
ATOM    827  CZ3 TRP A 105     149.040 -50.695 126.197  1.00 79.06           C  
ATOM    828  CH2 TRP A 105     147.980 -51.300 125.552  1.00 79.06           C  
ATOM    829  N   PHE A 106     153.087 -51.848 126.453  1.00 62.59           N  
ATOM    830  CA  PHE A 106     152.874 -51.103 125.248  1.00 62.59           C  
ATOM    831  C   PHE A 106     153.783 -51.609 124.168  1.00 62.59           C  
ATOM    832  O   PHE A 106     153.337 -51.876 123.053  1.00 62.59           O  
ATOM    833  CB  PHE A 106     153.150 -49.603 125.466  1.00 62.59           C  
ATOM    834  CG  PHE A 106     152.812 -48.859 124.223  1.00 62.59           C  
ATOM    835  CD1 PHE A 106     151.510 -48.507 123.955  1.00 62.59           C  
ATOM    836  CD2 PHE A 106     153.797 -48.502 123.333  1.00 62.59           C  
ATOM    837  CE1 PHE A 106     151.193 -47.816 122.810  1.00 62.59           C  
ATOM    838  CE2 PHE A 106     153.485 -47.810 122.186  1.00 62.59           C  
ATOM    839  CZ  PHE A 106     152.181 -47.466 121.922  1.00 62.59           C  
ATOM    840  N   HIS A 107     155.086 -51.759 124.477  1.00 66.25           N  
ATOM    841  CA  HIS A 107     156.061 -52.164 123.500  1.00 66.25           C  
ATOM    842  C   HIS A 107     155.866 -53.574 123.035  1.00 66.25           C  
ATOM    843  O   HIS A 107     155.914 -53.833 121.834  1.00 66.25           O  
ATOM    844  CB  HIS A 107     157.510 -52.018 123.989  1.00 66.25           C  
ATOM    845  CG  HIS A 107     157.921 -50.580 124.037  1.00 66.25           C  
ATOM    846  CD2 HIS A 107     158.081 -49.733 125.090  1.00 66.25           C  
ATOM    847  ND1 HIS A 107     158.209 -49.839 122.913  1.00 66.25           N  
ATOM    848  CE1 HIS A 107     158.528 -48.591 123.337  1.00 66.25           C  
ATOM    849  NE2 HIS A 107     158.464 -48.478 124.652  1.00 66.25           N  
ATOM    850  N   ILE A 108     155.639 -54.525 123.961  1.00 41.37           N  
ATOM    851  CA  ILE A 108     155.497 -55.901 123.577  1.00 41.37           C  
ATOM    852  C   ILE A 108     154.292 -56.026 122.696  1.00 41.37           C  
ATOM    853  O   ILE A 108     154.340 -56.692 121.663  1.00 41.37           O  
ATOM    854  CB  ILE A 108     155.332 -56.806 124.762  1.00 41.37           C  
ATOM    855  CG1 ILE A 108     156.594 -56.735 125.640  1.00 41.37           C  
ATOM    856  CG2 ILE A 108     155.003 -58.223 124.258  1.00 41.37           C  
ATOM    857  CD1 ILE A 108     156.419 -57.341 127.030  1.00 41.37           C  
ATOM    858  N   SER A 109     153.181 -55.368 123.077  1.00 86.86           N  
ATOM    859  CA  SER A 109     151.961 -55.435 122.321  1.00 86.86           C  
ATOM    860  C   SER A 109     152.169 -54.806 120.974  1.00 86.86           C  
ATOM    861  O   SER A 109     151.572 -55.240 119.989  1.00 86.86           O  
ATOM    862  CB  SER A 109     150.775 -54.745 123.029  1.00 86.86           C  
ATOM    863  OG  SER A 109     151.056 -53.377 123.278  1.00 86.86           O  
ATOM    864  N   CYS A 110     153.008 -53.756 120.886  1.00 40.63           N  
ATOM    865  CA  CYS A 110     153.244 -53.126 119.616  1.00 40.63           C  
ATOM    866  C   CYS A 110     153.959 -54.080 118.707  1.00 40.63           C  
ATOM    867  O   CYS A 110     153.685 -54.127 117.509  1.00 40.63           O  
ATOM    868  CB  CYS A 110     154.087 -51.843 119.718  1.00 40.63           C  
ATOM    869  SG  CYS A 110     153.175 -50.498 120.531  1.00 40.63           S  
ATOM    870  N   LEU A 111     154.931 -54.841 119.244  1.00 62.68           N  
ATOM    871  CA  LEU A 111     155.677 -55.753 118.427  1.00 62.68           C  
ATOM    872  C   LEU A 111     154.796 -56.874 117.950  1.00 62.68           C  
ATOM    873  O   LEU A 111     154.811 -57.215 116.768  1.00 62.68           O  
ATOM    874  CB  LEU A 111     156.873 -56.351 119.187  1.00 62.68           C  
ATOM    875  CG  LEU A 111     157.919 -55.287 119.585  1.00 62.68           C  
ATOM    876  CD1 LEU A 111     159.103 -55.905 120.343  1.00 62.68           C  
ATOM    877  CD2 LEU A 111     158.367 -54.467 118.365  1.00 62.68           C  
ATOM    878  N   THR A 112     154.022 -57.501 118.862  1.00142.56           N  
ATOM    879  CA  THR A 112     153.205 -58.615 118.464  1.00142.56           C  
ATOM    880  C   THR A 112     152.047 -58.234 117.577  1.00142.56           C  
ATOM    881  O   THR A 112     151.940 -58.729 116.454  1.00142.56           O  
ATOM    882  CB  THR A 112     152.664 -59.376 119.642  1.00142.56           C  
ATOM    883  CG2 THR A 112     153.836 -59.990 120.423  1.00142.56           C  
ATOM    884  OG1 THR A 112     151.916 -58.517 120.487  1.00142.56           O  
ATOM    885  N   PHE A 113     151.149 -57.355 118.079  1.00 89.33           N  
ATOM    886  CA  PHE A 113     149.915 -56.945 117.446  1.00 89.33           C  
ATOM    887  C   PHE A 113     150.072 -55.932 116.343  1.00 89.33           C  
ATOM    888  O   PHE A 113     149.381 -56.011 115.328  1.00 89.33           O  
ATOM    889  CB  PHE A 113     148.913 -56.361 118.455  1.00 89.33           C  
ATOM    890  CG  PHE A 113     148.591 -57.448 119.422  1.00 89.33           C  
ATOM    891  CD1 PHE A 113     147.749 -58.475 119.066  1.00 89.33           C  
ATOM    892  CD2 PHE A 113     149.128 -57.434 120.688  1.00 89.33           C  
ATOM    893  CE1 PHE A 113     147.452 -59.476 119.961  1.00 89.33           C  
ATOM    894  CE2 PHE A 113     148.834 -58.431 121.587  1.00 89.33           C  
ATOM    895  CZ  PHE A 113     147.995 -59.455 121.224  1.00 89.33           C  
ATOM    896  N   GLY A 114     150.969 -54.940 116.522  1.00 35.41           N  
ATOM    897  CA  GLY A 114     151.128 -53.861 115.578  1.00 35.41           C  
ATOM    898  C   GLY A 114     150.758 -52.585 116.288  1.00 35.41           C  
ATOM    899  O   GLY A 114     149.755 -52.520 116.995  1.00 35.41           O  
ATOM    900  N   ARG A 115     151.551 -51.510 116.073  1.00 80.11           N  
ATOM    901  CA  ARG A 115     151.376 -50.281 116.804  1.00 80.11           C  
ATOM    902  C   ARG A 115     150.007 -49.722 116.589  1.00 80.11           C  
ATOM    903  O   ARG A 115     149.312 -49.395 117.549  1.00 80.11           O  
ATOM    904  CB  ARG A 115     152.344 -49.164 116.377  1.00 80.11           C  
ATOM    905  CG  ARG A 115     152.135 -47.871 117.174  1.00 80.11           C  
ATOM    906  CD  ARG A 115     152.659 -46.601 116.495  1.00 80.11           C  
ATOM    907  NE  ARG A 115     154.144 -46.687 116.422  1.00 80.11           N  
ATOM    908  CZ  ARG A 115     154.821 -45.863 115.572  1.00 80.11           C  
ATOM    909  NH1 ARG A 115     154.135 -44.978 114.793  1.00 80.11           N1+
ATOM    910  NH2 ARG A 115     156.182 -45.926 115.499  1.00 80.11           N  
ATOM    911  N   GLU A 116     149.561 -49.644 115.322  1.00 44.38           N  
ATOM    912  CA  GLU A 116     148.313 -49.007 115.004  1.00 44.38           C  
ATOM    913  C   GLU A 116     147.205 -49.698 115.737  1.00 44.38           C  
ATOM    914  O   GLU A 116     146.324 -49.043 116.291  1.00 44.38           O  
ATOM    915  CB  GLU A 116     147.987 -49.086 113.502  1.00 44.38           C  
ATOM    916  CG  GLU A 116     146.668 -48.420 113.108  1.00 44.38           C  
ATOM    917  CD  GLU A 116     146.391 -48.804 111.664  1.00 44.38           C  
ATOM    918  OE1 GLU A 116     147.360 -49.208 110.964  1.00 44.38           O  
ATOM    919  OE2 GLU A 116     145.209 -48.707 111.242  1.00 44.38           O1-
ATOM    920  N   THR A 117     147.240 -51.043 115.767  1.00119.71           N  
ATOM    921  CA  THR A 117     146.211 -51.828 116.387  1.00119.71           C  
ATOM    922  C   THR A 117     146.200 -51.592 117.866  1.00119.71           C  
ATOM    923  O   THR A 117     145.140 -51.622 118.489  1.00119.71           O  
ATOM    924  CB  THR A 117     146.366 -53.308 116.170  1.00119.71           C  
ATOM    925  CG2 THR A 117     146.474 -53.572 114.661  1.00119.71           C  
ATOM    926  OG1 THR A 117     147.526 -53.795 116.827  1.00119.71           O  
ATOM    927  N   VAL A 118     147.384 -51.392 118.476  1.00 53.78           N  
ATOM    928  CA  VAL A 118     147.485 -51.199 119.897  1.00 53.78           C  
ATOM    929  C   VAL A 118     146.842 -49.902 120.287  1.00 53.78           C  
ATOM    930  O   VAL A 118     146.288 -49.789 121.379  1.00 53.78           O  
ATOM    931  CB  VAL A 118     148.898 -51.161 120.399  1.00 53.78           C  
ATOM    932  CG1 VAL A 118     148.867 -50.842 121.904  1.00 53.78           C  
ATOM    933  CG2 VAL A 118     149.566 -52.505 120.060  1.00 53.78           C  
ATOM    934  N   LEU A 119     146.955 -48.869 119.429  1.00 46.42           N  
ATOM    935  CA  LEU A 119     146.411 -47.572 119.731  1.00 46.42           C  
ATOM    936  C   LEU A 119     144.914 -47.634 119.796  1.00 46.42           C  
ATOM    937  O   LEU A 119     144.304 -47.106 120.726  1.00 46.42           O  
ATOM    938  CB  LEU A 119     146.785 -46.516 118.678  1.00 46.42           C  
ATOM    939  CG  LEU A 119     148.294 -46.207 118.622  1.00 46.42           C  
ATOM    940  CD1 LEU A 119     148.611 -45.149 117.554  1.00 46.42           C  
ATOM    941  CD2 LEU A 119     148.834 -45.823 120.009  1.00 46.42           C  
ATOM    942  N   GLU A 120     144.283 -48.302 118.811  1.00 40.71           N  
ATOM    943  CA  GLU A 120     142.849 -48.378 118.731  1.00 40.71           C  
ATOM    944  C   GLU A 120     142.346 -49.090 119.947  1.00 40.71           C  
ATOM    945  O   GLU A 120     141.388 -48.660 120.589  1.00 40.71           O  
ATOM    946  CB  GLU A 120     142.388 -49.192 117.509  1.00 40.71           C  
ATOM    947  CG  GLU A 120     142.786 -48.563 116.171  1.00 40.71           C  
ATOM    948  CD  GLU A 120     142.551 -49.592 115.074  1.00 40.71           C  
ATOM    949  OE1 GLU A 120     142.066 -50.709 115.402  1.00 40.71           O  
ATOM    950  OE2 GLU A 120     142.861 -49.276 113.895  1.00 40.71           O1-
ATOM    951  N   TYR A 121     143.038 -50.180 120.320  1.00 57.87           N  
ATOM    952  CA  TYR A 121     142.659 -51.032 121.410  1.00 57.87           C  
ATOM    953  C   TYR A 121     142.665 -50.236 122.678  1.00 57.87           C  
ATOM    954  O   TYR A 121     141.857 -50.471 123.574  1.00 57.87           O  
ATOM    955  CB  TYR A 121     143.629 -52.213 121.591  1.00 57.87           C  
ATOM    956  CG  TYR A 121     143.158 -53.031 122.743  1.00 57.87           C  
ATOM    957  CD1 TYR A 121     142.118 -53.922 122.600  1.00 57.87           C  
ATOM    958  CD2 TYR A 121     143.768 -52.912 123.971  1.00 57.87           C  
ATOM    959  CE1 TYR A 121     141.690 -54.676 123.666  1.00 57.87           C  
ATOM    960  CE2 TYR A 121     143.345 -53.663 125.041  1.00 57.87           C  
ATOM    961  CZ  TYR A 121     142.303 -54.546 124.889  1.00 57.87           C  
ATOM    962  OH  TYR A 121     141.868 -55.317 125.986  1.00 57.87           O  
ATOM    963  N   LEU A 122     143.599 -49.277 122.778  1.00 84.15           N  
ATOM    964  CA  LEU A 122     143.832 -48.494 123.960  1.00 84.15           C  
ATOM    965  C   LEU A 122     142.568 -47.771 124.327  1.00 84.15           C  
ATOM    966  O   LEU A 122     142.175 -47.765 125.494  1.00 84.15           O  
ATOM    967  CB  LEU A 122     144.922 -47.440 123.665  1.00 84.15           C  
ATOM    968  CG  LEU A 122     145.574 -46.750 124.877  1.00 84.15           C  
ATOM    969  CD1 LEU A 122     146.522 -47.719 125.600  1.00 84.15           C  
ATOM    970  CD2 LEU A 122     146.283 -45.447 124.471  1.00 84.15           C  
ATOM    971  N   VAL A 123     141.925 -47.105 123.343  1.00110.37           N  
ATOM    972  CA  VAL A 123     140.702 -46.388 123.575  1.00110.37           C  
ATOM    973  C   VAL A 123     139.547 -47.333 123.728  1.00110.37           C  
ATOM    974  O   VAL A 123     138.718 -47.172 124.624  1.00110.37           O  
ATOM    975  CB  VAL A 123     140.388 -45.409 122.480  1.00110.37           C  
ATOM    976  CG1 VAL A 123     140.032 -46.170 121.192  1.00110.37           C  
ATOM    977  CG2 VAL A 123     139.289 -44.464 122.983  1.00110.37           C  
ATOM    978  N   SER A 124     139.489 -48.372 122.872  1.00 78.99           N  
ATOM    979  CA  SER A 124     138.373 -49.273 122.843  1.00 78.99           C  
ATOM    980  C   SER A 124     138.201 -49.888 124.194  1.00 78.99           C  
ATOM    981  O   SER A 124     137.085 -49.976 124.704  1.00 78.99           O  
ATOM    982  CB  SER A 124     138.561 -50.413 121.830  1.00 78.99           C  
ATOM    983  OG  SER A 124     137.425 -51.264 121.848  1.00 78.99           O  
ATOM    984  N   PHE A 125     139.306 -50.334 124.813  1.00104.10           N  
ATOM    985  CA  PHE A 125     139.239 -50.971 126.096  1.00104.10           C  
ATOM    986  C   PHE A 125     138.806 -49.982 127.134  1.00104.10           C  
ATOM    987  O   PHE A 125     138.005 -50.300 128.011  1.00104.10           O  
ATOM    988  CB  PHE A 125     140.595 -51.555 126.531  1.00104.10           C  
ATOM    989  CG  PHE A 125     140.392 -52.290 127.812  1.00104.10           C  
ATOM    990  CD1 PHE A 125     140.526 -51.651 129.022  1.00104.10           C  
ATOM    991  CD2 PHE A 125     140.059 -53.625 127.798  1.00104.10           C  
ATOM    992  CE1 PHE A 125     140.338 -52.334 130.201  1.00104.10           C  
ATOM    993  CE2 PHE A 125     139.870 -54.314 128.974  1.00104.10           C  
ATOM    994  CZ  PHE A 125     140.011 -53.668 130.179  1.00104.10           C  
ATOM    995  N   GLY A 126     139.331 -48.749 127.060  1.00 30.68           N  
ATOM    996  CA  GLY A 126     139.049 -47.765 128.068  1.00 30.68           C  
ATOM    997  C   GLY A 126     137.591 -47.441 128.093  1.00 30.68           C  
ATOM    998  O   GLY A 126     137.016 -47.282 129.170  1.00 30.68           O  
ATOM    999  N   VAL A 127     136.964 -47.293 126.909  1.00104.41           N  
ATOM   1000  CA  VAL A 127     135.570 -46.950 126.869  1.00104.41           C  
ATOM   1001  C   VAL A 127     134.764 -48.076 127.441  1.00104.41           C  
ATOM   1002  O   VAL A 127     133.897 -47.858 128.283  1.00104.41           O  
ATOM   1003  CB  VAL A 127     135.061 -46.670 125.481  1.00104.41           C  
ATOM   1004  CG1 VAL A 127     135.768 -45.415 124.955  1.00104.41           C  
ATOM   1005  CG2 VAL A 127     135.292 -47.900 124.588  1.00104.41           C  
ATOM   1006  N   TRP A 128     135.067 -49.319 127.019  1.00 65.60           N  
ATOM   1007  CA  TRP A 128     134.323 -50.484 127.408  1.00 65.60           C  
ATOM   1008  C   TRP A 128     134.394 -50.665 128.890  1.00 65.60           C  
ATOM   1009  O   TRP A 128     133.378 -50.875 129.546  1.00 65.60           O  
ATOM   1010  CB  TRP A 128     134.884 -51.755 126.747  1.00 65.60           C  
ATOM   1011  CG  TRP A 128     134.189 -53.034 127.139  1.00 65.60           C  
ATOM   1012  CD1 TRP A 128     133.063 -53.609 126.626  1.00 65.60           C  
ATOM   1013  CD2 TRP A 128     134.659 -53.908 128.174  1.00 65.60           C  
ATOM   1014  CE2 TRP A 128     133.776 -54.985 128.237  1.00 65.60           C  
ATOM   1015  CE3 TRP A 128     135.741 -53.821 129.003  1.00 65.60           C  
ATOM   1016  NE1 TRP A 128     132.800 -54.789 127.283  1.00 65.60           N  
ATOM   1017  CZ2 TRP A 128     133.962 -55.996 129.135  1.00 65.60           C  
ATOM   1018  CZ3 TRP A 128     135.926 -54.840 129.908  1.00 65.60           C  
ATOM   1019  CH2 TRP A 128     135.052 -55.907 129.972  1.00 65.60           C  
ATOM   1020  N   ILE A 129     135.602 -50.558 129.466  1.00100.15           N  
ATOM   1021  CA  ILE A 129     135.777 -50.768 130.876  1.00100.15           C  
ATOM   1022  C   ILE A 129     134.987 -49.756 131.647  1.00100.15           C  
ATOM   1023  O   ILE A 129     134.524 -50.042 132.748  1.00100.15           O  
ATOM   1024  CB  ILE A 129     137.213 -50.696 131.322  1.00100.15           C  
ATOM   1025  CG1 ILE A 129     137.341 -51.219 132.763  1.00100.15           C  
ATOM   1026  CG2 ILE A 129     137.725 -49.259 131.129  1.00100.15           C  
ATOM   1027  CD1 ILE A 129     137.039 -52.711 132.894  1.00100.15           C  
ATOM   1028  N   ARG A 130     134.876 -48.520 131.126  1.00102.53           N  
ATOM   1029  CA  ARG A 130     134.157 -47.469 131.795  1.00102.53           C  
ATOM   1030  C   ARG A 130     132.697 -47.773 131.852  1.00102.53           C  
ATOM   1031  O   ARG A 130     132.053 -47.502 132.864  1.00102.53           O  
ATOM   1032  CB  ARG A 130     134.364 -46.091 131.146  1.00102.53           C  
ATOM   1033  CG  ARG A 130     135.700 -45.465 131.551  1.00102.53           C  
ATOM   1034  CD  ARG A 130     136.097 -44.237 130.734  1.00102.53           C  
ATOM   1035  NE  ARG A 130     137.293 -43.633 131.389  1.00102.53           N  
ATOM   1036  CZ  ARG A 130     138.521 -44.200 131.219  1.00102.53           C  
ATOM   1037  NH1 ARG A 130     138.633 -45.397 130.573  1.00102.53           N1+
ATOM   1038  NH2 ARG A 130     139.634 -43.577 131.705  1.00102.53           N  
ATOM   1039  N   THR A 131     132.128 -48.351 130.776  1.00119.41           N  
ATOM   1040  CA  THR A 131     130.723 -48.625 130.814  1.00119.41           C  
ATOM   1041  C   THR A 131     130.459 -49.603 131.912  1.00119.41           C  
ATOM   1042  O   THR A 131     131.295 -50.434 132.263  1.00119.41           O  
ATOM   1043  CB  THR A 131     130.161 -49.158 129.525  1.00119.41           C  
ATOM   1044  CG2 THR A 131     130.184 -48.043 128.470  1.00119.41           C  
ATOM   1045  OG1 THR A 131     130.905 -50.281 129.081  1.00119.41           O  
ATOM   1046  N   PRO A 132     129.287 -49.475 132.471  1.00 66.51           N  
ATOM   1047  CA  PRO A 132     128.900 -50.315 133.569  1.00 66.51           C  
ATOM   1048  C   PRO A 132     128.749 -51.721 133.095  1.00 66.51           C  
ATOM   1049  O   PRO A 132     128.478 -51.926 131.914  1.00 66.51           O  
ATOM   1050  CB  PRO A 132     127.628 -49.690 134.136  1.00 66.51           C  
ATOM   1051  CG  PRO A 132     127.785 -48.194 133.808  1.00 66.51           C  
ATOM   1052  CD  PRO A 132     128.640 -48.173 132.529  1.00 66.51           C  
ATOM   1053  N   PRO A 133     128.931 -52.671 133.972  1.00 76.47           N  
ATOM   1054  CA  PRO A 133     128.895 -54.051 133.588  1.00 76.47           C  
ATOM   1055  C   PRO A 133     127.607 -54.545 133.015  1.00 76.47           C  
ATOM   1056  O   PRO A 133     127.657 -55.368 132.103  1.00 76.47           O  
ATOM   1057  CB  PRO A 133     129.375 -54.831 134.809  1.00 76.47           C  
ATOM   1058  CG  PRO A 133     130.320 -53.841 135.514  1.00 76.47           C  
ATOM   1059  CD  PRO A 133     129.772 -52.452 135.138  1.00 76.47           C  
ATOM   1060  N   ALA A 134     126.450 -54.062 133.501  1.00 32.90           N  
ATOM   1061  CA  ALA A 134     125.199 -54.589 133.034  1.00 32.90           C  
ATOM   1062  C   ALA A 134     125.069 -54.323 131.569  1.00 32.90           C  
ATOM   1063  O   ALA A 134     124.609 -55.181 130.815  1.00 32.90           O  
ATOM   1064  CB  ALA A 134     123.985 -53.950 133.731  1.00 32.90           C  
ATOM   1065  N   ALA A 135     125.434 -53.097 131.147  1.00 42.41           N  
ATOM   1066  CA  ALA A 135     125.373 -52.661 129.780  1.00 42.41           C  
ATOM   1067  C   ALA A 135     126.394 -53.362 128.931  1.00 42.41           C  
ATOM   1068  O   ALA A 135     126.106 -53.731 127.794  1.00 42.41           O  
ATOM   1069  CB  ALA A 135     125.628 -51.152 129.631  1.00 42.41           C  
ATOM   1070  N   ARG A 136     127.615 -53.563 129.472  1.00206.38           N  
ATOM   1071  CA  ARG A 136     128.735 -54.079 128.723  1.00206.38           C  
ATOM   1072  C   ARG A 136     128.492 -55.492 128.328  1.00206.38           C  
ATOM   1073  O   ARG A 136     127.818 -56.249 129.020  1.00206.38           O  
ATOM   1074  CB  ARG A 136     130.050 -54.175 129.523  1.00206.38           C  
ATOM   1075  CG  ARG A 136     130.625 -52.870 130.056  1.00206.38           C  
ATOM   1076  CD  ARG A 136     132.046 -53.024 130.614  1.00206.38           C  
ATOM   1077  NE  ARG A 136     132.019 -54.064 131.682  1.00206.38           N  
ATOM   1078  CZ  ARG A 136     133.000 -54.102 132.632  1.00206.38           C  
ATOM   1079  NH1 ARG A 136     133.980 -53.153 132.637  1.00206.38           N1+
ATOM   1080  NH2 ARG A 136     133.007 -55.086 133.579  1.00206.38           N  
TER   
ATOM   1081  N   MET B   1     160.217 -61.553 127.117  1.00107.03           N  
ATOM   1082  CA  MET B   1     161.636 -61.749 127.489  1.00107.03           C  
ATOM   1083  C   MET B   1     161.775 -61.923 128.962  1.00107.03           C  
ATOM   1084  O   MET B   1     161.268 -61.118 129.743  1.00107.03           O  
ATOM   1085  CB  MET B   1     162.472 -60.531 127.057  1.00107.03           C  
ATOM   1086  CG  MET B   1     163.971 -60.681 127.320  1.00107.03           C  
ATOM   1087  SD  MET B   1     164.961 -59.246 126.801  1.00107.03           S  
ATOM   1088  CE  MET B   1     164.698 -59.530 125.026  1.00107.03           C  
ATOM   1089  N   GLY B   2     162.460 -63.006 129.377  1.00130.59           N  
ATOM   1090  CA  GLY B   2     162.665 -63.250 130.772  1.00130.59           C  
ATOM   1091  C   GLY B   2     163.950 -62.586 131.121  1.00130.59           C  
ATOM   1092  O   GLY B   2     164.445 -61.751 130.366  1.00130.59           O  
ATOM   1093  N   SER B   3     164.526 -62.924 132.289  1.00155.87           N  
ATOM   1094  CA  SER B   3     165.783 -62.317 132.588  1.00155.87           C  
ATOM   1095  C   SER B   3     166.729 -62.836 131.563  1.00155.87           C  
ATOM   1096  O   SER B   3     166.737 -64.027 131.257  1.00155.87           O  
ATOM   1097  CB  SER B   3     166.340 -62.668 133.979  1.00155.87           C  
ATOM   1098  OG  SER B   3     165.518 -62.106 134.992  1.00155.87           O  
ATOM   1099  N   MET B   4     167.537 -61.933 130.985  1.00 48.49           N  
ATOM   1100  CA  MET B   4     168.456 -62.346 129.972  1.00 48.49           C  
ATOM   1101  C   MET B   4     169.565 -61.355 129.994  1.00 48.49           C  
ATOM   1102  O   MET B   4     169.558 -60.429 130.805  1.00 48.49           O  
ATOM   1103  CB  MET B   4     167.849 -62.347 128.558  1.00 48.49           C  
ATOM   1104  CG  MET B   4     168.757 -62.958 127.487  1.00 48.49           C  
ATOM   1105  SD  MET B   4     168.047 -62.977 125.814  1.00 48.49           S  
ATOM   1106  CE  MET B   4     166.876 -64.317 126.176  1.00 48.49           C  
ATOM   1107  N   ASP B   5     170.572 -61.545 129.124  1.00 36.53           N  
ATOM   1108  CA  ASP B   5     171.655 -60.614 129.087  1.00 36.53           C  
ATOM   1109  C   ASP B   5     171.350 -59.632 128.004  1.00 36.53           C  
ATOM   1110  O   ASP B   5     171.237 -59.998 126.835  1.00 36.53           O  
ATOM   1111  CB  ASP B   5     173.011 -61.269 128.761  1.00 36.53           C  
ATOM   1112  CG  ASP B   5     174.127 -60.240 128.917  1.00 36.53           C  
ATOM   1113  OD1 ASP B   5     174.025 -59.135 128.320  1.00 36.53           O  
ATOM   1114  OD2 ASP B   5     175.104 -60.552 129.649  1.00 36.53           O1-
ATOM   1115  N   ILE B   6     171.188 -58.346 128.377  1.00 35.46           N  
ATOM   1116  CA  ILE B   6     170.904 -57.340 127.397  1.00 35.46           C  
ATOM   1117  C   ILE B   6     171.965 -56.295 127.522  1.00 35.46           C  
ATOM   1118  O   ILE B   6     172.266 -55.840 128.625  1.00 35.46           O  
ATOM   1119  CB  ILE B   6     169.577 -56.673 127.618  1.00 35.46           C  
ATOM   1120  CG1 ILE B   6     168.447 -57.711 127.520  1.00 35.46           C  
ATOM   1121  CG2 ILE B   6     169.441 -55.516 126.616  1.00 35.46           C  
ATOM   1122  CD1 ILE B   6     167.098 -57.191 128.014  1.00 35.46           C  
ATOM   1123  N   ASP B   7     172.572 -55.901 126.385  1.00 49.16           N  
ATOM   1124  CA  ASP B   7     173.601 -54.901 126.407  1.00 49.16           C  
ATOM   1125  C   ASP B   7     173.033 -53.683 125.749  1.00 49.16           C  
ATOM   1126  O   ASP B   7     172.740 -53.689 124.555  1.00 49.16           O  
ATOM   1127  CB  ASP B   7     174.859 -55.326 125.628  1.00 49.16           C  
ATOM   1128  CG  ASP B   7     175.993 -54.369 125.958  1.00 49.16           C  
ATOM   1129  OD1 ASP B   7     175.706 -53.260 126.482  1.00 49.16           O  
ATOM   1130  OD2 ASP B   7     177.167 -54.737 125.690  1.00 49.16           O1-
ATOM   1131  N   PRO B   8     172.864 -52.631 126.500  1.00138.17           N  
ATOM   1132  CA  PRO B   8     172.292 -51.435 125.953  1.00138.17           C  
ATOM   1133  C   PRO B   8     173.145 -50.869 124.865  1.00138.17           C  
ATOM   1134  O   PRO B   8     172.613 -50.233 123.958  1.00138.17           O  
ATOM   1135  CB  PRO B   8     172.073 -50.506 127.146  1.00138.17           C  
ATOM   1136  CG  PRO B   8     171.861 -51.478 128.321  1.00138.17           C  
ATOM   1137  CD  PRO B   8     172.663 -52.733 127.935  1.00138.17           C  
ATOM   1138  N   TYR B   9     174.471 -51.055 124.980  1.00 82.27           N  
ATOM   1139  CA  TYR B   9     175.484 -50.590 124.072  1.00 82.27           C  
ATOM   1140  C   TYR B   9     175.536 -51.388 122.798  1.00 82.27           C  
ATOM   1141  O   TYR B   9     175.859 -50.850 121.739  1.00 82.27           O  
ATOM   1142  CB  TYR B   9     176.880 -50.593 124.712  1.00 82.27           C  
ATOM   1143  CG  TYR B   9     176.797 -49.641 125.858  1.00 82.27           C  
ATOM   1144  CD1 TYR B   9     176.840 -48.281 125.648  1.00 82.27           C  
ATOM   1145  CD2 TYR B   9     176.674 -50.111 127.145  1.00 82.27           C  
ATOM   1146  CE1 TYR B   9     176.757 -47.406 126.706  1.00 82.27           C  
ATOM   1147  CE2 TYR B   9     176.591 -49.243 128.207  1.00 82.27           C  
ATOM   1148  CZ  TYR B   9     176.634 -47.887 127.988  1.00 82.27           C  
ATOM   1149  OH  TYR B   9     176.548 -46.991 129.075  1.00 82.27           O  
ATOM   1150  N   LYS B  10     175.213 -52.693 122.865  1.00 72.98           N  
ATOM   1151  CA  LYS B  10     175.451 -53.629 121.796  1.00 72.98           C  
ATOM   1152  C   LYS B  10     174.862 -53.179 120.488  1.00 72.98           C  
ATOM   1153  O   LYS B  10     175.514 -53.303 119.452  1.00 72.98           O  
ATOM   1154  CB  LYS B  10     174.872 -55.016 122.115  1.00 72.98           C  
ATOM   1155  CG  LYS B  10     175.240 -56.096 121.099  1.00 72.98           C  
ATOM   1156  CD  LYS B  10     174.958 -57.511 121.603  1.00 72.98           C  
ATOM   1157  CE  LYS B  10     175.320 -58.604 120.597  1.00 72.98           C  
ATOM   1158  NZ  LYS B  10     174.391 -58.559 119.446  1.00 72.98           N1+
ATOM   1159  N   GLU B  11     173.629 -52.641 120.474  1.00 45.60           N  
ATOM   1160  CA  GLU B  11     173.030 -52.237 119.229  1.00 45.60           C  
ATOM   1161  C   GLU B  11     173.858 -51.132 118.644  1.00 45.60           C  
ATOM   1162  O   GLU B  11     173.946 -50.977 117.427  1.00 45.60           O  
ATOM   1163  CB  GLU B  11     171.596 -51.696 119.388  1.00 45.60           C  
ATOM   1164  CG  GLU B  11     171.499 -50.428 120.242  1.00 45.60           C  
ATOM   1165  CD  GLU B  11     170.038 -50.006 120.310  1.00 45.60           C  
ATOM   1166  OE1 GLU B  11     169.286 -50.323 119.350  1.00 45.60           O  
ATOM   1167  OE2 GLU B  11     169.656 -49.360 121.323  1.00 45.60           O1-
ATOM   1168  N   PHE B  12     174.449 -50.316 119.532  1.00106.05           N  
ATOM   1169  CA  PHE B  12     175.257 -49.164 119.249  1.00106.05           C  
ATOM   1170  C   PHE B  12     176.619 -49.534 118.727  1.00106.05           C  
ATOM   1171  O   PHE B  12     177.319 -48.677 118.192  1.00106.05           O  
ATOM   1172  CB  PHE B  12     175.365 -48.199 120.442  1.00106.05           C  
ATOM   1173  CG  PHE B  12     173.972 -47.700 120.646  1.00106.05           C  
ATOM   1174  CD1 PHE B  12     173.417 -46.793 119.773  1.00106.05           C  
ATOM   1175  CD2 PHE B  12     173.216 -48.137 121.710  1.00106.05           C  
ATOM   1176  CE1 PHE B  12     172.133 -46.334 119.955  1.00106.05           C  
ATOM   1177  CE2 PHE B  12     171.932 -47.681 121.899  1.00106.05           C  
ATOM   1178  CZ  PHE B  12     171.386 -46.777 121.018  1.00106.05           C  
ATOM   1179  N   GLY B  13     177.085 -50.783 118.931  1.00 41.05           N  
ATOM   1180  CA  GLY B  13     178.369 -51.125 118.385  1.00 41.05           C  
ATOM   1181  C   GLY B  13     179.402 -51.009 119.458  1.00 41.05           C  
ATOM   1182  O   GLY B  13     180.587 -50.852 119.169  1.00 41.05           O  
ATOM   1183  N   ALA B  14     178.960 -51.081 120.728  1.00 70.25           N  
ATOM   1184  CA  ALA B  14     179.838 -51.001 121.857  1.00 70.25           C  
ATOM   1185  C   ALA B  14     179.382 -52.040 122.836  1.00 70.25           C  
ATOM   1186  O   ALA B  14     178.500 -52.842 122.535  1.00 70.25           O  
ATOM   1187  CB  ALA B  14     179.795 -49.641 122.571  1.00 70.25           C  
ATOM   1188  N   THR B  15     180.032 -52.087 124.019  1.00114.03           N  
ATOM   1189  CA  THR B  15     179.715 -53.051 125.039  1.00114.03           C  
ATOM   1190  C   THR B  15     179.831 -52.386 126.381  1.00114.03           C  
ATOM   1191  O   THR B  15     180.440 -51.327 126.516  1.00114.03           O  
ATOM   1192  CB  THR B  15     180.678 -54.198 125.035  1.00114.03           C  
ATOM   1193  CG2 THR B  15     182.094 -53.644 125.239  1.00114.03           C  
ATOM   1194  OG1 THR B  15     180.356 -55.132 126.051  1.00114.03           O  
ATOM   1195  N   VAL B  16     179.234 -53.014 127.416  1.00 35.85           N  
ATOM   1196  CA  VAL B  16     179.259 -52.491 128.754  1.00 35.85           C  
ATOM   1197  C   VAL B  16     180.676 -52.467 129.234  1.00 35.85           C  
ATOM   1198  O   VAL B  16     181.101 -51.512 129.882  1.00 35.85           O  
ATOM   1199  CB  VAL B  16     178.458 -53.320 129.713  1.00 35.85           C  
ATOM   1200  CG1 VAL B  16     178.621 -52.730 131.125  1.00 35.85           C  
ATOM   1201  CG2 VAL B  16     177.002 -53.367 129.214  1.00 35.85           C  
ATOM   1202  N   GLU B  17     181.450 -53.524 128.925  1.00 43.34           N  
ATOM   1203  CA  GLU B  17     182.803 -53.608 129.399  1.00 43.34           C  
ATOM   1204  C   GLU B  17     183.628 -52.513 128.796  1.00 43.34           C  
ATOM   1205  O   GLU B  17     184.463 -51.916 129.471  1.00 43.34           O  
ATOM   1206  CB  GLU B  17     183.489 -54.944 129.071  1.00 43.34           C  
ATOM   1207  CG  GLU B  17     184.886 -55.052 129.689  1.00 43.34           C  
ATOM   1208  CD  GLU B  17     185.357 -56.494 129.571  1.00 43.34           C  
ATOM   1209  OE1 GLU B  17     184.991 -57.159 128.565  1.00 43.34           O  
ATOM   1210  OE2 GLU B  17     186.085 -56.952 130.491  1.00 43.34           O1-
ATOM   1211  N   LEU B  18     183.394 -52.197 127.510  1.00 53.26           N  
ATOM   1212  CA  LEU B  18     184.204 -51.240 126.806  1.00 53.26           C  
ATOM   1213  C   LEU B  18     184.120 -49.901 127.482  1.00 53.26           C  
ATOM   1214  O   LEU B  18     185.133 -49.219 127.634  1.00 53.26           O  
ATOM   1215  CB  LEU B  18     183.749 -51.073 125.347  1.00 53.26           C  
ATOM   1216  CG  LEU B  18     184.579 -50.063 124.534  1.00 53.26           C  
ATOM   1217  CD1 LEU B  18     186.052 -50.498 124.424  1.00 53.26           C  
ATOM   1218  CD2 LEU B  18     183.933 -49.811 123.162  1.00 53.26           C  
ATOM   1219  N   LEU B  19     182.907 -49.480 127.892  1.00111.28           N  
ATOM   1220  CA  LEU B  19     182.728 -48.217 128.555  1.00111.28           C  
ATOM   1221  C   LEU B  19     183.351 -48.233 129.917  1.00111.28           C  
ATOM   1222  O   LEU B  19     183.750 -47.188 130.429  1.00111.28           O  
ATOM   1223  CB  LEU B  19     181.268 -47.747 128.695  1.00111.28           C  
ATOM   1224  CG  LEU B  19     180.642 -47.284 127.364  1.00111.28           C  
ATOM   1225  CD1 LEU B  19     180.266 -48.463 126.451  1.00111.28           C  
ATOM   1226  CD2 LEU B  19     179.498 -46.288 127.605  1.00111.28           C  
ATOM   1227  N   SER B  20     183.401 -49.410 130.565  1.00 38.96           N  
ATOM   1228  CA  SER B  20     183.980 -49.520 131.876  1.00 38.96           C  
ATOM   1229  C   SER B  20     185.454 -49.277 131.755  1.00 38.96           C  
ATOM   1230  O   SER B  20     186.139 -49.064 132.754  1.00 38.96           O  
ATOM   1231  CB  SER B  20     183.775 -50.912 132.501  1.00 38.96           C  
ATOM   1232  OG  SER B  20     182.390 -51.157 132.696  1.00 38.96           O  
ATOM   1233  N   PHE B  21     185.981 -49.313 130.514  1.00 72.07           N  
ATOM   1234  CA  PHE B  21     187.385 -49.127 130.266  1.00 72.07           C  
ATOM   1235  C   PHE B  21     187.750 -47.755 130.764  1.00 72.07           C  
ATOM   1236  O   PHE B  21     188.670 -47.606 131.567  1.00 72.07           O  
ATOM   1237  CB  PHE B  21     187.681 -49.233 128.753  1.00 72.07           C  
ATOM   1238  CG  PHE B  21     189.135 -49.431 128.477  1.00 72.07           C  
ATOM   1239  CD1 PHE B  21     189.741 -50.624 128.801  1.00 72.07           C  
ATOM   1240  CD2 PHE B  21     189.880 -48.458 127.852  1.00 72.07           C  
ATOM   1241  CE1 PHE B  21     191.074 -50.830 128.537  1.00 72.07           C  
ATOM   1242  CE2 PHE B  21     191.213 -48.663 127.586  1.00 72.07           C  
ATOM   1243  CZ  PHE B  21     191.815 -49.848 127.931  1.00 72.07           C  
ATOM   1244  N   LEU B  22     186.993 -46.720 130.342  1.00 63.77           N  
ATOM   1245  CA  LEU B  22     187.222 -45.363 130.766  1.00 63.77           C  
ATOM   1246  C   LEU B  22     186.969 -45.297 132.247  1.00 63.77           C  
ATOM   1247  O   LEU B  22     186.007 -45.874 132.750  1.00 63.77           O  
ATOM   1248  CB  LEU B  22     186.239 -44.368 130.116  1.00 63.77           C  
ATOM   1249  CG  LEU B  22     186.331 -44.279 128.581  1.00 63.77           C  
ATOM   1250  CD1 LEU B  22     185.289 -43.297 128.020  1.00 63.77           C  
ATOM   1251  CD2 LEU B  22     187.756 -43.927 128.130  1.00 63.77           C  
ATOM   1252  N   PRO B  23     187.816 -44.593 132.957  1.00 76.69           N  
ATOM   1253  CA  PRO B  23     187.729 -44.438 134.387  1.00 76.69           C  
ATOM   1254  C   PRO B  23     186.460 -43.726 134.744  1.00 76.69           C  
ATOM   1255  O   PRO B  23     185.917 -43.007 133.907  1.00 76.69           O  
ATOM   1256  CB  PRO B  23     188.951 -43.612 134.776  1.00 76.69           C  
ATOM   1257  CG  PRO B  23     189.226 -42.773 133.515  1.00 76.69           C  
ATOM   1258  CD  PRO B  23     188.776 -43.682 132.357  1.00 76.69           C  
ATOM   1259  N   SER B  24     185.973 -43.918 135.984  1.00 81.46           N  
ATOM   1260  CA  SER B  24     184.732 -43.343 136.431  1.00 81.46           C  
ATOM   1261  C   SER B  24     184.829 -41.843 136.497  1.00 81.46           C  
ATOM   1262  O   SER B  24     183.830 -41.145 136.325  1.00 81.46           O  
ATOM   1263  CB  SER B  24     184.319 -43.832 137.829  1.00 81.46           C  
ATOM   1264  OG  SER B  24     183.091 -43.228 138.204  1.00 81.46           O  
ATOM   1265  N   ASP B  25     186.044 -41.323 136.755  1.00124.78           N  
ATOM   1266  CA  ASP B  25     186.334 -39.922 136.938  1.00124.78           C  
ATOM   1267  C   ASP B  25     186.123 -39.187 135.652  1.00124.78           C  
ATOM   1268  O   ASP B  25     185.822 -37.994 135.649  1.00124.78           O  
ATOM   1269  CB  ASP B  25     187.808 -39.658 137.292  1.00124.78           C  
ATOM   1270  CG  ASP B  25     188.141 -40.378 138.584  1.00124.78           C  
ATOM   1271  OD1 ASP B  25     187.286 -41.174 139.054  1.00124.78           O  
ATOM   1272  OD2 ASP B  25     189.261 -40.151 139.116  1.00124.78           O1-
ATOM   1273  N   PHE B  26     186.315 -39.896 134.528  1.00132.12           N  
ATOM   1274  CA  PHE B  26     186.284 -39.361 133.196  1.00132.12           C  
ATOM   1275  C   PHE B  26     184.946 -38.766 132.875  1.00132.12           C  
ATOM   1276  O   PHE B  26     184.881 -37.739 132.201  1.00132.12           O  
ATOM   1277  CB  PHE B  26     186.580 -40.457 132.151  1.00132.12           C  
ATOM   1278  CG  PHE B  26     186.389 -39.939 130.763  1.00132.12           C  
ATOM   1279  CD1 PHE B  26     185.140 -39.953 130.184  1.00132.12           C  
ATOM   1280  CD2 PHE B  26     187.455 -39.462 130.034  1.00132.12           C  
ATOM   1281  CE1 PHE B  26     184.948 -39.487 128.905  1.00132.12           C  
ATOM   1282  CE2 PHE B  26     187.271 -38.995 128.753  1.00132.12           C  
ATOM   1283  CZ  PHE B  26     186.017 -39.006 128.189  1.00132.12           C  
ATOM   1284  N   PHE B  27     183.844 -39.402 133.317  1.00 69.23           N  
ATOM   1285  CA  PHE B  27     182.523 -38.959 132.956  1.00 69.23           C  
ATOM   1286  C   PHE B  27     182.140 -37.717 133.705  1.00 69.23           C  
ATOM   1287  O   PHE B  27     182.555 -37.474 134.836  1.00 69.23           O  
ATOM   1288  CB  PHE B  27     181.441 -40.023 133.216  1.00 69.23           C  
ATOM   1289  CG  PHE B  27     181.744 -41.168 132.310  1.00 69.23           C  
ATOM   1290  CD1 PHE B  27     181.356 -41.138 130.989  1.00 69.23           C  
ATOM   1291  CD2 PHE B  27     182.418 -42.272 132.778  1.00 69.23           C  
ATOM   1292  CE1 PHE B  27     181.635 -42.189 130.148  1.00 69.23           C  
ATOM   1293  CE2 PHE B  27     182.701 -43.328 131.940  1.00 69.23           C  
ATOM   1294  CZ  PHE B  27     182.310 -43.288 130.622  1.00 69.23           C  
ATOM   1295  N   PRO B  28     181.337 -36.921 133.040  1.00 73.84           N  
ATOM   1296  CA  PRO B  28     180.817 -35.703 133.604  1.00 73.84           C  
ATOM   1297  C   PRO B  28     179.790 -36.080 134.620  1.00 73.84           C  
ATOM   1298  O   PRO B  28     179.477 -37.264 134.729  1.00 73.84           O  
ATOM   1299  CB  PRO B  28     180.231 -34.919 132.431  1.00 73.84           C  
ATOM   1300  CG  PRO B  28     181.046 -35.404 131.221  1.00 73.84           C  
ATOM   1301  CD  PRO B  28     181.447 -36.841 131.591  1.00 73.84           C  
ATOM   1302  N   SER B  29     179.285 -35.105 135.401  1.00 36.79           N  
ATOM   1303  CA  SER B  29     178.281 -35.388 136.387  1.00 36.79           C  
ATOM   1304  C   SER B  29     176.990 -35.641 135.673  1.00 36.79           C  
ATOM   1305  O   SER B  29     176.883 -35.402 134.472  1.00 36.79           O  
ATOM   1306  CB  SER B  29     178.062 -34.234 137.378  1.00 36.79           C  
ATOM   1307  OG  SER B  29     177.625 -33.076 136.685  1.00 36.79           O  
ATOM   1308  N   VAL B  30     175.998 -36.218 136.388  1.00 42.89           N  
ATOM   1309  CA  VAL B  30     174.703 -36.447 135.812  1.00 42.89           C  
ATOM   1310  C   VAL B  30     174.057 -35.115 135.585  1.00 42.89           C  
ATOM   1311  O   VAL B  30     173.487 -34.866 134.523  1.00 42.89           O  
ATOM   1312  CB  VAL B  30     173.785 -37.249 136.689  1.00 42.89           C  
ATOM   1313  CG1 VAL B  30     172.419 -37.363 135.985  1.00 42.89           C  
ATOM   1314  CG2 VAL B  30     174.447 -38.606 136.988  1.00 42.89           C  
ATOM   1315  N   ARG B  31     174.175 -34.199 136.571  1.00129.68           N  
ATOM   1316  CA  ARG B  31     173.518 -32.929 136.443  1.00129.68           C  
ATOM   1317  C   ARG B  31     173.997 -32.258 135.205  1.00129.68           C  
ATOM   1318  O   ARG B  31     173.203 -31.686 134.460  1.00129.68           O  
ATOM   1319  CB  ARG B  31     173.768 -31.956 137.605  1.00129.68           C  
ATOM   1320  CG  ARG B  31     172.766 -32.113 138.744  1.00129.68           C  
ATOM   1321  CD  ARG B  31     171.329 -32.259 138.238  1.00129.68           C  
ATOM   1322  NE  ARG B  31     171.077 -31.186 137.233  1.00129.68           N  
ATOM   1323  CZ  ARG B  31     170.455 -30.024 137.588  1.00129.68           C  
ATOM   1324  NH1 ARG B  31     170.077 -29.815 138.883  1.00129.68           N1+
ATOM   1325  NH2 ARG B  31     170.192 -29.082 136.635  1.00129.68           N  
ATOM   1326  N   ASP B  32     175.313 -32.311 134.952  1.00 39.59           N  
ATOM   1327  CA  ASP B  32     175.871 -31.659 133.804  1.00 39.59           C  
ATOM   1328  C   ASP B  32     175.392 -32.318 132.543  1.00 39.59           C  
ATOM   1329  O   ASP B  32     175.163 -31.644 131.542  1.00 39.59           O  
ATOM   1330  CB  ASP B  32     177.409 -31.706 133.783  1.00 39.59           C  
ATOM   1331  CG  ASP B  32     177.934 -30.837 134.917  1.00 39.59           C  
ATOM   1332  OD1 ASP B  32     177.121 -30.088 135.524  1.00 39.59           O  
ATOM   1333  OD2 ASP B  32     179.161 -30.910 135.189  1.00 39.59           O1-
ATOM   1334  N   LEU B  33     175.252 -33.659 132.549  1.00 56.76           N  
ATOM   1335  CA  LEU B  33     174.895 -34.406 131.368  1.00 56.76           C  
ATOM   1336  C   LEU B  33     173.504 -34.085 130.909  1.00 56.76           C  
ATOM   1337  O   LEU B  33     173.272 -33.905 129.714  1.00 56.76           O  
ATOM   1338  CB  LEU B  33     174.994 -35.928 131.588  1.00 56.76           C  
ATOM   1339  CG  LEU B  33     176.441 -36.420 131.805  1.00 56.76           C  
ATOM   1340  CD1 LEU B  33     176.492 -37.942 132.021  1.00 56.76           C  
ATOM   1341  CD2 LEU B  33     177.362 -35.972 130.657  1.00 56.76           C  
ATOM   1342  N   LEU B  34     172.534 -34.024 131.845  1.00 45.43           N  
ATOM   1343  CA  LEU B  34     171.167 -33.737 131.498  1.00 45.43           C  
ATOM   1344  C   LEU B  34     171.076 -32.338 130.977  1.00 45.43           C  
ATOM   1345  O   LEU B  34     170.407 -32.078 129.978  1.00 45.43           O  
ATOM   1346  CB  LEU B  34     170.217 -33.855 132.701  1.00 45.43           C  
ATOM   1347  CG  LEU B  34     170.085 -35.292 133.236  1.00 45.43           C  
ATOM   1348  CD1 LEU B  34     169.125 -35.349 134.433  1.00 45.43           C  
ATOM   1349  CD2 LEU B  34     169.693 -36.273 132.119  1.00 45.43           C  
ATOM   1350  N   ASP B  35     171.785 -31.401 131.634  1.00 41.31           N  
ATOM   1351  CA  ASP B  35     171.728 -30.018 131.268  1.00 41.31           C  
ATOM   1352  C   ASP B  35     172.202 -29.895 129.854  1.00 41.31           C  
ATOM   1353  O   ASP B  35     171.686 -29.078 129.095  1.00 41.31           O  
ATOM   1354  CB  ASP B  35     172.621 -29.132 132.159  1.00 41.31           C  
ATOM   1355  CG  ASP B  35     172.012 -29.091 133.559  1.00 41.31           C  
ATOM   1356  OD1 ASP B  35     170.806 -29.429 133.695  1.00 41.31           O  
ATOM   1357  OD2 ASP B  35     172.746 -28.717 134.513  1.00 41.31           O1-
ATOM   1358  N   THR B  36     173.218 -30.694 129.476  1.00 41.05           N  
ATOM   1359  CA  THR B  36     173.787 -30.679 128.156  1.00 41.05           C  
ATOM   1360  C   THR B  36     172.813 -31.205 127.147  1.00 41.05           C  
ATOM   1361  O   THR B  36     172.695 -30.654 126.054  1.00 41.05           O  
ATOM   1362  CB  THR B  36     175.018 -31.529 128.055  1.00 41.05           C  
ATOM   1363  CG2 THR B  36     175.561 -31.440 126.618  1.00 41.05           C  
ATOM   1364  OG1 THR B  36     175.997 -31.080 128.980  1.00 41.05           O  
ATOM   1365  N   ALA B  37     172.108 -32.308 127.473  1.00 32.65           N  
ATOM   1366  CA  ALA B  37     171.191 -32.906 126.545  1.00 32.65           C  
ATOM   1367  C   ALA B  37     170.097 -31.928 126.269  1.00 32.65           C  
ATOM   1368  O   ALA B  37     169.691 -31.745 125.122  1.00 32.65           O  
ATOM   1369  CB  ALA B  37     170.549 -34.197 127.084  1.00 32.65           C  
ATOM   1370  N   ALA B  38     169.595 -31.267 127.329  1.00 38.72           N  
ATOM   1371  CA  ALA B  38     168.519 -30.335 127.177  1.00 38.72           C  
ATOM   1372  C   ALA B  38     168.960 -29.189 126.325  1.00 38.72           C  
ATOM   1373  O   ALA B  38     168.271 -28.811 125.379  1.00 38.72           O  
ATOM   1374  CB  ALA B  38     168.036 -29.761 128.520  1.00 38.72           C  
ATOM   1375  N   ALA B  39     170.155 -28.634 126.601  1.00 49.93           N  
ATOM   1376  CA  ALA B  39     170.559 -27.449 125.902  1.00 49.93           C  
ATOM   1377  C   ALA B  39     170.676 -27.714 124.432  1.00 49.93           C  
ATOM   1378  O   ALA B  39     170.237 -26.899 123.624  1.00 49.93           O  
ATOM   1379  CB  ALA B  39     171.919 -26.911 126.378  1.00 49.93           C  
ATOM   1380  N   LEU B  40     171.352 -28.815 124.049  1.00181.13           N  
ATOM   1381  CA  LEU B  40     171.555 -29.140 122.662  1.00181.13           C  
ATOM   1382  C   LEU B  40     170.389 -29.811 121.966  1.00181.13           C  
ATOM   1383  O   LEU B  40     170.058 -29.477 120.833  1.00181.13           O  
ATOM   1384  CB  LEU B  40     172.792 -30.031 122.468  1.00181.13           C  
ATOM   1385  CG  LEU B  40     173.162 -30.265 120.995  1.00181.13           C  
ATOM   1386  CD1 LEU B  40     173.511 -28.941 120.297  1.00181.13           C  
ATOM   1387  CD2 LEU B  40     174.292 -31.297 120.865  1.00181.13           C  
ATOM   1388  N   TYR B  41     169.848 -30.863 122.614  1.00149.50           N  
ATOM   1389  CA  TYR B  41     168.862 -31.843 122.212  1.00149.50           C  
ATOM   1390  C   TYR B  41     167.392 -31.598 122.388  1.00149.50           C  
ATOM   1391  O   TYR B  41     166.603 -32.249 121.704  1.00149.50           O  
ATOM   1392  CB  TYR B  41     169.210 -33.207 122.811  1.00149.50           C  
ATOM   1393  CG  TYR B  41     170.558 -33.474 122.245  1.00149.50           C  
ATOM   1394  CD1 TYR B  41     170.698 -33.806 120.920  1.00149.50           C  
ATOM   1395  CD2 TYR B  41     171.679 -33.384 123.036  1.00149.50           C  
ATOM   1396  CE1 TYR B  41     171.941 -34.046 120.386  1.00149.50           C  
ATOM   1397  CE2 TYR B  41     172.925 -33.624 122.508  1.00149.50           C  
ATOM   1398  CZ  TYR B  41     173.055 -33.954 121.183  1.00149.50           C  
ATOM   1399  OH  TYR B  41     174.335 -34.197 120.644  1.00149.50           O  
ATOM   1400  N   ARG B  42     166.967 -30.716 123.312  1.00142.29           N  
ATOM   1401  CA  ARG B  42     165.613 -30.711 123.803  1.00142.29           C  
ATOM   1402  C   ARG B  42     164.580 -30.709 122.716  1.00142.29           C  
ATOM   1403  O   ARG B  42     163.594 -31.434 122.829  1.00142.29           O  
ATOM   1404  CB  ARG B  42     165.331 -29.539 124.759  1.00142.29           C  
ATOM   1405  CG  ARG B  42     164.127 -29.803 125.665  1.00142.29           C  
ATOM   1406  CD  ARG B  42     164.048 -28.870 126.875  1.00142.29           C  
ATOM   1407  NE  ARG B  42     163.136 -29.511 127.862  1.00142.29           N  
ATOM   1408  CZ  ARG B  42     163.444 -29.481 129.191  1.00142.29           C  
ATOM   1409  NH1 ARG B  42     164.564 -28.826 129.618  1.00142.29           N1+
ATOM   1410  NH2 ARG B  42     162.634 -30.107 130.094  1.00142.29           N  
ATOM   1411  N   ASP B  43     164.753 -29.933 121.635  1.00 91.06           N  
ATOM   1412  CA  ASP B  43     163.741 -29.940 120.618  1.00 91.06           C  
ATOM   1413  C   ASP B  43     163.596 -31.343 120.090  1.00 91.06           C  
ATOM   1414  O   ASP B  43     162.483 -31.849 119.965  1.00 91.06           O  
ATOM   1415  CB  ASP B  43     164.106 -29.017 119.436  1.00 91.06           C  
ATOM   1416  CG  ASP B  43     162.948 -28.946 118.445  1.00 91.06           C  
ATOM   1417  OD1 ASP B  43     162.486 -30.017 117.971  1.00 91.06           O  
ATOM   1418  OD2 ASP B  43     162.508 -27.804 118.146  1.00 91.06           O1-
ATOM   1419  N   ALA B  44     164.724 -32.007 119.773  1.00 50.92           N  
ATOM   1420  CA  ALA B  44     164.735 -33.328 119.200  1.00 50.92           C  
ATOM   1421  C   ALA B  44     164.229 -34.378 120.153  1.00 50.92           C  
ATOM   1422  O   ALA B  44     163.483 -35.269 119.749  1.00 50.92           O  
ATOM   1423  CB  ALA B  44     166.141 -33.761 118.753  1.00 50.92           C  
ATOM   1424  N   LEU B  45     164.637 -34.336 121.437  1.00119.27           N  
ATOM   1425  CA  LEU B  45     164.198 -35.362 122.346  1.00119.27           C  
ATOM   1426  C   LEU B  45     162.725 -35.267 122.583  1.00119.27           C  
ATOM   1427  O   LEU B  45     162.046 -36.286 122.686  1.00119.27           O  
ATOM   1428  CB  LEU B  45     164.950 -35.392 123.683  1.00119.27           C  
ATOM   1429  CG  LEU B  45     166.317 -36.090 123.545  1.00119.27           C  
ATOM   1430  CD1 LEU B  45     167.234 -35.373 122.552  1.00119.27           C  
ATOM   1431  CD2 LEU B  45     166.977 -36.308 124.909  1.00119.27           C  
ATOM   1432  N   GLU B  46     162.207 -34.030 122.684  1.00 54.15           N  
ATOM   1433  CA  GLU B  46     160.814 -33.757 122.904  1.00 54.15           C  
ATOM   1434  C   GLU B  46     160.024 -34.164 121.695  1.00 54.15           C  
ATOM   1435  O   GLU B  46     158.868 -34.569 121.814  1.00 54.15           O  
ATOM   1436  CB  GLU B  46     160.537 -32.260 123.117  1.00 54.15           C  
ATOM   1437  CG  GLU B  46     161.112 -31.707 124.419  1.00 54.15           C  
ATOM   1438  CD  GLU B  46     160.804 -30.218 124.453  1.00 54.15           C  
ATOM   1439  OE1 GLU B  46     159.703 -29.851 124.941  1.00 54.15           O  
ATOM   1440  OE2 GLU B  46     161.664 -29.426 123.981  1.00 54.15           O1-
ATOM   1441  N   SER B  47     160.640 -34.072 120.500  1.00102.18           N  
ATOM   1442  CA  SER B  47     159.965 -34.262 119.242  1.00102.18           C  
ATOM   1443  C   SER B  47     159.201 -35.547 119.202  1.00102.18           C  
ATOM   1444  O   SER B  47     159.420 -36.497 119.951  1.00102.18           O  
ATOM   1445  CB  SER B  47     160.897 -34.276 118.019  1.00102.18           C  
ATOM   1446  OG  SER B  47     161.608 -35.504 117.963  1.00102.18           O  
ATOM   1447  N   PRO B  48     158.228 -35.480 118.331  1.00169.75           N  
ATOM   1448  CA  PRO B  48     157.341 -36.577 118.042  1.00169.75           C  
ATOM   1449  C   PRO B  48     157.951 -37.674 117.223  1.00169.75           C  
ATOM   1450  O   PRO B  48     157.298 -38.706 117.073  1.00169.75           O  
ATOM   1451  CB  PRO B  48     156.125 -35.961 117.349  1.00169.75           C  
ATOM   1452  CG  PRO B  48     156.106 -34.509 117.846  1.00169.75           C  
ATOM   1453  CD  PRO B  48     157.581 -34.194 118.118  1.00169.75           C  
ATOM   1454  N   GLU B  49     159.158 -37.492 116.653  1.00 69.26           N  
ATOM   1455  CA  GLU B  49     159.638 -38.541 115.798  1.00 69.26           C  
ATOM   1456  C   GLU B  49     160.868 -39.173 116.366  1.00 69.26           C  
ATOM   1457  O   GLU B  49     161.488 -38.647 117.288  1.00 69.26           O  
ATOM   1458  CB  GLU B  49     159.901 -38.075 114.364  1.00 69.26           C  
ATOM   1459  CG  GLU B  49     158.591 -37.648 113.704  1.00 69.26           C  
ATOM   1460  CD  GLU B  49     158.821 -37.475 112.216  1.00 69.26           C  
ATOM   1461  OE1 GLU B  49     159.976 -37.697 111.765  1.00 69.26           O  
ATOM   1462  OE2 GLU B  49     157.839 -37.126 111.509  1.00 69.26           O1-
ATOM   1463  N   HIS B  50     161.234 -40.356 115.823  1.00 51.99           N  
ATOM   1464  CA  HIS B  50     162.331 -41.121 116.346  1.00 51.99           C  
ATOM   1465  C   HIS B  50     163.590 -40.312 116.276  1.00 51.99           C  
ATOM   1466  O   HIS B  50     164.249 -40.085 117.289  1.00 51.99           O  
ATOM   1467  CB  HIS B  50     162.586 -42.411 115.549  1.00 51.99           C  
ATOM   1468  CG  HIS B  50     161.443 -43.379 115.600  1.00 51.99           C  
ATOM   1469  CD2 HIS B  50     160.450 -43.612 114.698  1.00 51.99           C  
ATOM   1470  ND1 HIS B  50     161.213 -44.247 116.643  1.00 51.99           N  
ATOM   1471  CE1 HIS B  50     160.102 -44.957 116.324  1.00 51.99           C  
ATOM   1472  NE2 HIS B  50     159.604 -44.606 115.152  1.00 51.99           N  
ATOM   1473  N   CYS B  51     163.931 -39.836 115.066  1.00 72.70           N  
ATOM   1474  CA  CYS B  51     165.085 -39.026 114.787  1.00 72.70           C  
ATOM   1475  C   CYS B  51     166.339 -39.856 114.762  1.00 72.70           C  
ATOM   1476  O   CYS B  51     167.225 -39.589 113.950  1.00 72.70           O  
ATOM   1477  CB  CYS B  51     165.311 -37.926 115.840  1.00 72.70           C  
ATOM   1478  SG  CYS B  51     163.972 -36.700 115.885  1.00 72.70           S  
ATOM   1479  N   SER B  52     166.425 -40.922 115.590  1.00 97.28           N  
ATOM   1480  CA  SER B  52     167.613 -41.735 115.615  1.00 97.28           C  
ATOM   1481  C   SER B  52     167.491 -42.720 116.741  1.00 97.28           C  
ATOM   1482  O   SER B  52     166.787 -42.488 117.723  1.00 97.28           O  
ATOM   1483  CB  SER B  52     168.894 -40.923 115.875  1.00 97.28           C  
ATOM   1484  OG  SER B  52     169.991 -41.796 116.102  1.00 97.28           O  
ATOM   1485  N   PRO B  53     168.174 -43.826 116.618  1.00 65.00           N  
ATOM   1486  CA  PRO B  53     168.140 -44.817 117.658  1.00 65.00           C  
ATOM   1487  C   PRO B  53     168.768 -44.291 118.909  1.00 65.00           C  
ATOM   1488  O   PRO B  53     168.378 -44.717 119.995  1.00 65.00           O  
ATOM   1489  CB  PRO B  53     168.828 -46.050 117.077  1.00 65.00           C  
ATOM   1490  CG  PRO B  53     168.559 -45.928 115.565  1.00 65.00           C  
ATOM   1491  CD  PRO B  53     168.441 -44.413 115.316  1.00 65.00           C  
ATOM   1492  N   HIS B  54     169.752 -43.381 118.781  1.00 50.45           N  
ATOM   1493  CA  HIS B  54     170.401 -42.823 119.932  1.00 50.45           C  
ATOM   1494  C   HIS B  54     169.400 -42.008 120.684  1.00 50.45           C  
ATOM   1495  O   HIS B  54     169.355 -42.039 121.913  1.00 50.45           O  
ATOM   1496  CB  HIS B  54     171.588 -41.907 119.586  1.00 50.45           C  
ATOM   1497  CG  HIS B  54     172.786 -42.667 119.100  1.00 50.45           C  
ATOM   1498  CD2 HIS B  54     173.262 -42.860 117.840  1.00 50.45           C  
ATOM   1499  ND1 HIS B  54     173.652 -43.338 119.935  1.00 50.45           N  
ATOM   1500  CE1 HIS B  54     174.603 -43.899 119.145  1.00 50.45           C  
ATOM   1501  NE2 HIS B  54     174.409 -43.636 117.865  1.00 50.45           N  
ATOM   1502  N   HIS B  55     168.559 -41.259 119.947  1.00 56.09           N  
ATOM   1503  CA  HIS B  55     167.583 -40.403 120.554  1.00 56.09           C  
ATOM   1504  C   HIS B  55     166.635 -41.225 121.368  1.00 56.09           C  
ATOM   1505  O   HIS B  55     166.322 -40.875 122.504  1.00 56.09           O  
ATOM   1506  CB  HIS B  55     166.761 -39.610 119.526  1.00 56.09           C  
ATOM   1507  CG  HIS B  55     167.541 -38.496 118.895  1.00 56.09           C  
ATOM   1508  CD2 HIS B  55     167.627 -37.180 119.238  1.00 56.09           C  
ATOM   1509  ND1 HIS B  55     168.354 -38.653 117.796  1.00 56.09           N  
ATOM   1510  CE1 HIS B  55     168.890 -37.435 117.528  1.00 56.09           C  
ATOM   1511  NE2 HIS B  55     168.479 -36.510 118.377  1.00 56.09           N  
ATOM   1512  N   THR B  56     166.168 -42.358 120.815  1.00 35.33           N  
ATOM   1513  CA  THR B  56     165.206 -43.160 121.513  1.00 35.33           C  
ATOM   1514  C   THR B  56     165.794 -43.657 122.800  1.00 35.33           C  
ATOM   1515  O   THR B  56     165.145 -43.597 123.843  1.00 35.33           O  
ATOM   1516  CB  THR B  56     164.757 -44.344 120.711  1.00 35.33           C  
ATOM   1517  CG2 THR B  56     163.721 -45.126 121.536  1.00 35.33           C  
ATOM   1518  OG1 THR B  56     164.183 -43.911 119.486  1.00 35.33           O  
ATOM   1519  N   ALA B  57     167.045 -44.155 122.768  1.00 34.37           N  
ATOM   1520  CA  ALA B  57     167.666 -44.710 123.941  1.00 34.37           C  
ATOM   1521  C   ALA B  57     167.859 -43.653 124.992  1.00 34.37           C  
ATOM   1522  O   ALA B  57     167.585 -43.880 126.170  1.00 34.37           O  
ATOM   1523  CB  ALA B  57     169.047 -45.317 123.639  1.00 34.37           C  
ATOM   1524  N   LEU B  58     168.310 -42.452 124.577  1.00121.14           N  
ATOM   1525  CA  LEU B  58     168.651 -41.382 125.476  1.00121.14           C  
ATOM   1526  C   LEU B  58     167.419 -40.978 126.235  1.00121.14           C  
ATOM   1527  O   LEU B  58     167.472 -40.797 127.452  1.00121.14           O  
ATOM   1528  CB  LEU B  58     169.150 -40.144 124.697  1.00121.14           C  
ATOM   1529  CG  LEU B  58     169.861 -39.048 125.524  1.00121.14           C  
ATOM   1530  CD1 LEU B  58     168.994 -38.523 126.667  1.00121.14           C  
ATOM   1531  CD2 LEU B  58     171.247 -39.499 125.995  1.00121.14           C  
ATOM   1532  N   ARG B  59     166.262 -40.865 125.542  1.00147.96           N  
ATOM   1533  CA  ARG B  59     165.061 -40.420 126.201  1.00147.96           C  
ATOM   1534  C   ARG B  59     164.743 -41.346 127.329  1.00147.96           C  
ATOM   1535  O   ARG B  59     164.407 -40.900 128.424  1.00147.96           O  
ATOM   1536  CB  ARG B  59     163.805 -40.366 125.307  1.00147.96           C  
ATOM   1537  CG  ARG B  59     163.649 -39.067 124.511  1.00147.96           C  
ATOM   1538  CD  ARG B  59     164.463 -38.990 123.223  1.00147.96           C  
ATOM   1539  NE  ARG B  59     163.561 -39.405 122.112  1.00147.96           N  
ATOM   1540  CZ  ARG B  59     163.723 -38.850 120.876  1.00147.96           C  
ATOM   1541  NH1 ARG B  59     164.724 -37.945 120.668  1.00147.96           N1+
ATOM   1542  NH2 ARG B  59     162.896 -39.190 119.846  1.00147.96           N  
ATOM   1543  N   GLN B  60     164.858 -42.661 127.100  1.00 74.58           N  
ATOM   1544  CA  GLN B  60     164.522 -43.624 128.109  1.00 74.58           C  
ATOM   1545  C   GLN B  60     165.449 -43.449 129.275  1.00 74.58           C  
ATOM   1546  O   GLN B  60     165.020 -43.477 130.429  1.00 74.58           O  
ATOM   1547  CB  GLN B  60     164.718 -45.047 127.585  1.00 74.58           C  
ATOM   1548  CG  GLN B  60     163.893 -45.309 126.329  1.00 74.58           C  
ATOM   1549  CD  GLN B  60     164.445 -46.561 125.681  1.00 74.58           C  
ATOM   1550  NE2 GLN B  60     163.977 -46.857 124.439  1.00 74.58           N  
ATOM   1551  OE1 GLN B  60     165.277 -47.255 126.262  1.00 74.58           O  
ATOM   1552  N   ALA B  61     166.749 -43.246 128.994  1.00 27.79           N  
ATOM   1553  CA  ALA B  61     167.738 -43.145 130.030  1.00 27.79           C  
ATOM   1554  C   ALA B  61     167.440 -41.963 130.897  1.00 27.79           C  
ATOM   1555  O   ALA B  61     167.549 -42.047 132.120  1.00 27.79           O  
ATOM   1556  CB  ALA B  61     169.161 -42.959 129.477  1.00 27.79           C  
ATOM   1557  N   ILE B  62     167.054 -40.824 130.290  1.00 38.77           N  
ATOM   1558  CA  ILE B  62     166.788 -39.647 131.069  1.00 38.77           C  
ATOM   1559  C   ILE B  62     165.624 -39.926 131.963  1.00 38.77           C  
ATOM   1560  O   ILE B  62     165.655 -39.610 133.151  1.00 38.77           O  
ATOM   1561  CB  ILE B  62     166.397 -38.454 130.242  1.00 38.77           C  
ATOM   1562  CG1 ILE B  62     167.517 -38.029 129.280  1.00 38.77           C  
ATOM   1563  CG2 ILE B  62     165.974 -37.340 131.213  1.00 38.77           C  
ATOM   1564  CD1 ILE B  62     167.052 -36.986 128.261  1.00 38.77           C  
ATOM   1565  N   LEU B  63     164.570 -40.551 131.400  1.00 37.52           N  
ATOM   1566  CA  LEU B  63     163.355 -40.818 132.117  1.00 37.52           C  
ATOM   1567  C   LEU B  63     163.650 -41.739 133.261  1.00 37.52           C  
ATOM   1568  O   LEU B  63     163.158 -41.540 134.371  1.00 37.52           O  
ATOM   1569  CB  LEU B  63     162.310 -41.531 131.241  1.00 37.52           C  
ATOM   1570  CG  LEU B  63     161.833 -40.706 130.028  1.00 37.52           C  
ATOM   1571  CD1 LEU B  63     160.792 -41.477 129.201  1.00 37.52           C  
ATOM   1572  CD2 LEU B  63     161.332 -39.317 130.451  1.00 37.52           C  
ATOM   1573  N   CYS B  64     164.481 -42.770 133.018  1.00 23.26           N  
ATOM   1574  CA  CYS B  64     164.775 -43.742 134.031  1.00 23.26           C  
ATOM   1575  C   CYS B  64     165.453 -43.069 135.180  1.00 23.26           C  
ATOM   1576  O   CYS B  64     165.136 -43.333 136.339  1.00 23.26           O  
ATOM   1577  CB  CYS B  64     165.719 -44.852 133.531  1.00 23.26           C  
ATOM   1578  SG  CYS B  64     166.089 -46.088 134.816  1.00 23.26           S  
ATOM   1579  N   TRP B  65     166.391 -42.153 134.883  1.00 56.38           N  
ATOM   1580  CA  TRP B  65     167.136 -41.497 135.919  1.00 56.38           C  
ATOM   1581  C   TRP B  65     166.182 -40.747 136.786  1.00 56.38           C  
ATOM   1582  O   TRP B  65     166.320 -40.745 138.009  1.00 56.38           O  
ATOM   1583  CB  TRP B  65     168.180 -40.502 135.376  1.00 56.38           C  
ATOM   1584  CG  TRP B  65     168.903 -39.727 136.451  1.00 56.38           C  
ATOM   1585  CD1 TRP B  65     168.712 -38.440 136.858  1.00 56.38           C  
ATOM   1586  CD2 TRP B  65     169.933 -40.271 137.290  1.00 56.38           C  
ATOM   1587  CE2 TRP B  65     170.316 -39.265 138.175  1.00 56.38           C  
ATOM   1588  CE3 TRP B  65     170.509 -41.509 137.323  1.00 56.38           C  
ATOM   1589  NE1 TRP B  65     169.561 -38.146 137.897  1.00 56.38           N  
ATOM   1590  CZ2 TRP B  65     171.285 -39.481 139.113  1.00 56.38           C  
ATOM   1591  CZ3 TRP B  65     171.487 -41.723 138.270  1.00 56.38           C  
ATOM   1592  CH2 TRP B  65     171.868 -40.729 139.148  1.00 56.38           C  
ATOM   1593  N   GLY B  66     165.172 -40.099 136.176  1.00 21.23           N  
ATOM   1594  CA  GLY B  66     164.248 -39.326 136.950  1.00 21.23           C  
ATOM   1595  C   GLY B  66     163.569 -40.221 137.939  1.00 21.23           C  
ATOM   1596  O   GLY B  66     163.402 -39.852 139.101  1.00 21.23           O  
ATOM   1597  N   ASP B  67     163.164 -41.428 137.507  1.00 66.41           N  
ATOM   1598  CA  ASP B  67     162.457 -42.319 138.382  1.00 66.41           C  
ATOM   1599  C   ASP B  67     163.356 -42.706 139.516  1.00 66.41           C  
ATOM   1600  O   ASP B  67     162.922 -42.757 140.665  1.00 66.41           O  
ATOM   1601  CB  ASP B  67     162.001 -43.611 137.681  1.00 66.41           C  
ATOM   1602  CG  ASP B  67     161.000 -44.323 138.582  1.00 66.41           C  
ATOM   1603  OD1 ASP B  67     160.755 -43.829 139.715  1.00 66.41           O  
ATOM   1604  OD2 ASP B  67     160.462 -45.375 138.142  1.00 66.41           O1-
ATOM   1605  N   LEU B  68     164.646 -42.967 139.226  1.00 49.35           N  
ATOM   1606  CA  LEU B  68     165.556 -43.413 140.244  1.00 49.35           C  
ATOM   1607  C   LEU B  68     165.694 -42.350 141.290  1.00 49.35           C  
ATOM   1608  O   LEU B  68     165.734 -42.654 142.481  1.00 49.35           O  
ATOM   1609  CB  LEU B  68     166.969 -43.698 139.705  1.00 49.35           C  
ATOM   1610  CG  LEU B  68     167.057 -44.911 138.760  1.00 49.35           C  
ATOM   1611  CD1 LEU B  68     168.497 -45.124 138.275  1.00 49.35           C  
ATOM   1612  CD2 LEU B  68     166.468 -46.176 139.405  1.00 49.35           C  
ATOM   1613  N   MET B  69     165.800 -41.075 140.870  1.00 40.43           N  
ATOM   1614  CA  MET B  69     165.963 -39.986 141.795  1.00 40.43           C  
ATOM   1615  C   MET B  69     164.725 -39.821 142.621  1.00 40.43           C  
ATOM   1616  O   MET B  69     164.798 -39.595 143.829  1.00 40.43           O  
ATOM   1617  CB  MET B  69     166.215 -38.643 141.093  1.00 40.43           C  
ATOM   1618  CG  MET B  69     167.566 -38.539 140.381  1.00 40.43           C  
ATOM   1619  SD  MET B  69     169.004 -38.369 141.482  1.00 40.43           S  
ATOM   1620  CE  MET B  69     169.065 -40.109 141.997  1.00 40.43           C  
ATOM   1621  N   THR B  70     163.547 -39.956 141.983  1.00 27.98           N  
ATOM   1622  CA  THR B  70     162.311 -39.739 142.673  1.00 27.98           C  
ATOM   1623  C   THR B  70     162.246 -40.725 143.791  1.00 27.98           C  
ATOM   1624  O   THR B  70     161.792 -40.397 144.885  1.00 27.98           O  
ATOM   1625  CB  THR B  70     161.107 -39.956 141.804  1.00 27.98           C  
ATOM   1626  CG2 THR B  70     159.847 -39.650 142.632  1.00 27.98           C  
ATOM   1627  OG1 THR B  70     161.159 -39.099 140.673  1.00 27.98           O  
ATOM   1628  N   LEU B  71     162.700 -41.964 143.530  1.00140.71           N  
ATOM   1629  CA  LEU B  71     162.696 -43.010 144.514  1.00140.71           C  
ATOM   1630  C   LEU B  71     163.618 -42.646 145.638  1.00140.71           C  
ATOM   1631  O   LEU B  71     163.286 -42.837 146.807  1.00140.71           O  
ATOM   1632  CB  LEU B  71     163.179 -44.354 143.944  1.00140.71           C  
ATOM   1633  CG  LEU B  71     162.238 -44.919 142.868  1.00140.71           C  
ATOM   1634  CD1 LEU B  71     162.685 -46.309 142.388  1.00140.71           C  
ATOM   1635  CD2 LEU B  71     160.783 -44.888 143.355  1.00140.71           C  
ATOM   1636  N   ALA B  72     164.808 -42.106 145.312  1.00 32.56           N  
ATOM   1637  CA  ALA B  72     165.781 -41.780 146.319  1.00 32.56           C  
ATOM   1638  C   ALA B  72     165.221 -40.726 147.220  1.00 32.56           C  
ATOM   1639  O   ALA B  72     165.383 -40.791 148.438  1.00 32.56           O  
ATOM   1640  CB  ALA B  72     167.094 -41.232 145.731  1.00 32.56           C  
ATOM   1641  N   THR B  73     164.546 -39.720 146.628  1.00 26.91           N  
ATOM   1642  CA  THR B  73     163.970 -38.645 147.386  1.00 26.91           C  
ATOM   1643  C   THR B  73     162.909 -39.210 148.274  1.00 26.91           C  
ATOM   1644  O   THR B  73     162.811 -38.860 149.449  1.00 26.91           O  
ATOM   1645  CB  THR B  73     163.315 -37.610 146.519  1.00 26.91           C  
ATOM   1646  CG2 THR B  73     162.680 -36.535 147.418  1.00 26.91           C  
ATOM   1647  OG1 THR B  73     164.268 -37.026 145.643  1.00 26.91           O  
ATOM   1648  N   TRP B  74     162.103 -40.130 147.719  1.00 99.70           N  
ATOM   1649  CA  TRP B  74     161.008 -40.745 148.409  1.00 99.70           C  
ATOM   1650  C   TRP B  74     161.546 -41.462 149.600  1.00 99.70           C  
ATOM   1651  O   TRP B  74     160.977 -41.387 150.687  1.00 99.70           O  
ATOM   1652  CB  TRP B  74     160.283 -41.764 147.515  1.00 99.70           C  
ATOM   1653  CG  TRP B  74     159.191 -42.544 148.198  1.00 99.70           C  
ATOM   1654  CD1 TRP B  74     159.140 -43.862 148.545  1.00 99.70           C  
ATOM   1655  CD2 TRP B  74     157.964 -41.956 148.645  1.00 99.70           C  
ATOM   1656  CE2 TRP B  74     157.209 -42.972 149.228  1.00 99.70           C  
ATOM   1657  CE3 TRP B  74     157.508 -40.672 148.578  1.00 99.70           C  
ATOM   1658  NE1 TRP B  74     157.939 -44.141 149.153  1.00 99.70           N  
ATOM   1659  CZ2 TRP B  74     155.976 -42.718 149.753  1.00 99.70           C  
ATOM   1660  CZ3 TRP B  74     156.263 -40.420 149.107  1.00 99.70           C  
ATOM   1661  CH2 TRP B  74     155.512 -41.424 149.681  1.00 99.70           C  
ATOM   1662  N   VAL B  75     162.677 -42.162 149.428  1.00 40.96           N  
ATOM   1663  CA  VAL B  75     163.246 -42.914 150.504  1.00 40.96           C  
ATOM   1664  C   VAL B  75     163.567 -41.982 151.630  1.00 40.96           C  
ATOM   1665  O   VAL B  75     163.247 -42.265 152.782  1.00 40.96           O  
ATOM   1666  CB  VAL B  75     164.524 -43.597 150.103  1.00 40.96           C  
ATOM   1667  CG1 VAL B  75     165.156 -44.245 151.346  1.00 40.96           C  
ATOM   1668  CG2 VAL B  75     164.214 -44.593 148.972  1.00 40.96           C  
ATOM   1669  N   GLY B  76     164.192 -40.829 151.331  1.00 17.45           N  
ATOM   1670  CA  GLY B  76     164.569 -39.938 152.389  1.00 17.45           C  
ATOM   1671  C   GLY B  76     163.341 -39.464 153.102  1.00 17.45           C  
ATOM   1672  O   GLY B  76     163.319 -39.373 154.329  1.00 17.45           O  
ATOM   1673  N   THR B  77     162.289 -39.132 152.336  1.00127.51           N  
ATOM   1674  CA  THR B  77     161.064 -38.607 152.868  1.00127.51           C  
ATOM   1675  C   THR B  77     160.328 -39.653 153.647  1.00127.51           C  
ATOM   1676  O   THR B  77     159.646 -39.332 154.618  1.00127.51           O  
ATOM   1677  CB  THR B  77     160.138 -38.091 151.806  1.00127.51           C  
ATOM   1678  CG2 THR B  77     160.870 -36.998 151.010  1.00127.51           C  
ATOM   1679  OG1 THR B  77     159.732 -39.144 150.943  1.00127.51           O  
ATOM   1680  N   ASN B  78     160.454 -40.933 153.248  1.00175.83           N  
ATOM   1681  CA  ASN B  78     159.674 -41.995 153.824  1.00175.83           C  
ATOM   1682  C   ASN B  78     159.752 -41.981 155.310  1.00175.83           C  
ATOM   1683  O   ASN B  78     160.777 -42.325 155.897  1.00175.83           O  
ATOM   1684  CB  ASN B  78     160.129 -43.399 153.389  1.00175.83           C  
ATOM   1685  CG  ASN B  78     159.830 -43.556 151.911  1.00175.83           C  
ATOM   1686  ND2 ASN B  78     160.650 -44.385 151.212  1.00175.83           N  
ATOM   1687  OD1 ASN B  78     158.892 -42.953 151.395  1.00175.83           O  
ATOM   1688  N   LEU B  79     158.649 -41.546 155.950  1.00174.64           N  
ATOM   1689  CA  LEU B  79     158.562 -41.636 157.373  1.00174.64           C  
ATOM   1690  C   LEU B  79     157.308 -42.389 157.673  1.00174.64           C  
ATOM   1691  O   LEU B  79     156.274 -41.804 157.995  1.00174.64           O  
ATOM   1692  CB  LEU B  79     158.471 -40.276 158.082  1.00174.64           C  
ATOM   1693  CG  LEU B  79     159.762 -39.447 157.956  1.00174.64           C  
ATOM   1694  CD1 LEU B  79     159.655 -38.119 158.723  1.00174.64           C  
ATOM   1695  CD2 LEU B  79     160.988 -40.280 158.363  1.00174.64           C  
ATOM   1696  N   GLU B  80     157.382 -43.727 157.553  1.00257.64           N  
ATOM   1697  CA  GLU B  80     156.286 -44.593 157.865  1.00257.64           C  
ATOM   1698  C   GLU B  80     156.944 -45.819 158.392  1.00257.64           C  
ATOM   1699  O   GLU B  80     157.677 -46.467 157.645  1.00257.64           O  
ATOM   1700  CB  GLU B  80     155.475 -45.005 156.624  1.00257.64           C  
ATOM   1701  CG  GLU B  80     154.299 -45.932 156.934  1.00257.64           C  
ATOM   1702  CD  GLU B  80     153.605 -46.242 155.615  1.00257.64           C  
ATOM   1703  OE1 GLU B  80     153.227 -45.269 154.911  1.00257.64           O  
ATOM   1704  OE2 GLU B  80     153.448 -47.450 155.291  1.00257.64           O1-
ATOM   1705  N   ASP B  81     156.649 -46.194 159.660  1.00225.20           N  
ATOM   1706  CA  ASP B  81     157.376 -47.267 160.281  1.00225.20           C  
ATOM   1707  C   ASP B  81     158.804 -46.899 160.067  1.00225.20           C  
ATOM   1708  O   ASP B  81     159.616 -47.634 159.509  1.00225.20           O  
ATOM   1709  CB  ASP B  81     157.085 -48.648 159.663  1.00225.20           C  
ATOM   1710  CG  ASP B  81     155.678 -49.051 160.094  1.00225.20           C  
ATOM   1711  OD1 ASP B  81     155.353 -48.864 161.297  1.00225.20           O  
ATOM   1712  OD2 ASP B  81     154.911 -49.552 159.229  1.00225.20           O1-
ATOM   1713  N   PRO B  82     159.059 -45.721 160.563  1.00223.10           N  
ATOM   1714  CA  PRO B  82     160.244 -44.963 160.276  1.00223.10           C  
ATOM   1715  C   PRO B  82     161.499 -45.741 160.119  1.00223.10           C  
ATOM   1716  O   PRO B  82     161.915 -46.445 161.038  1.00223.10           O  
ATOM   1717  CB  PRO B  82     160.375 -43.926 161.390  1.00223.10           C  
ATOM   1718  CG  PRO B  82     158.985 -43.885 162.047  1.00223.10           C  
ATOM   1719  CD  PRO B  82     158.422 -45.291 161.795  1.00223.10           C  
ATOM   1720  N   ALA B  83     162.100 -45.601 158.924  1.00277.84           N  
ATOM   1721  CA  ALA B  83     163.367 -46.164 158.579  1.00277.84           C  
ATOM   1722  C   ALA B  83     163.872 -45.269 157.497  1.00277.84           C  
ATOM   1723  O   ALA B  83     163.096 -44.795 156.669  1.00277.84           O  
ATOM   1724  CB  ALA B  83     163.275 -47.584 157.993  1.00277.84           C  
ATOM   1725  N   SER B  84     165.184 -44.980 157.483  1.00208.97           N  
ATOM   1726  CA  SER B  84     165.670 -44.136 156.434  1.00208.97           C  
ATOM   1727  C   SER B  84     167.146 -44.312 156.365  1.00208.97           C  
ATOM   1728  O   SER B  84     167.801 -44.525 157.384  1.00208.97           O  
ATOM   1729  CB  SER B  84     165.389 -42.643 156.680  1.00208.97           C  
ATOM   1730  OG  SER B  84     166.061 -42.203 157.851  1.00208.97           O  
ATOM   1731  N   ARG B  85     167.712 -44.250 155.143  1.00254.36           N  
ATOM   1732  CA  ARG B  85     169.131 -44.386 155.011  1.00254.36           C  
ATOM   1733  C   ARG B  85     169.653 -43.131 154.388  1.00254.36           C  
ATOM   1734  O   ARG B  85     169.209 -42.717 153.319  1.00254.36           O  
ATOM   1735  CB  ARG B  85     169.580 -45.540 154.091  1.00254.36           C  
ATOM   1736  CG  ARG B  85     169.572 -46.951 154.697  1.00254.36           C  
ATOM   1737  CD  ARG B  85     168.203 -47.493 155.119  1.00254.36           C  
ATOM   1738  NE  ARG B  85     167.962 -47.047 156.521  1.00254.36           N  
ATOM   1739  CZ  ARG B  85     166.889 -47.510 157.228  1.00254.36           C  
ATOM   1740  NH1 ARG B  85     166.021 -48.398 156.661  1.00254.36           N1+
ATOM   1741  NH2 ARG B  85     166.685 -47.087 158.510  1.00254.36           N  
ATOM   1742  N   ASP B  86     170.592 -42.466 155.079  1.00 67.02           N  
ATOM   1743  CA  ASP B  86     171.252 -41.313 154.543  1.00 67.02           C  
ATOM   1744  C   ASP B  86     172.124 -41.830 153.449  1.00 67.02           C  
ATOM   1745  O   ASP B  86     172.311 -41.203 152.406  1.00 67.02           O  
ATOM   1746  CB  ASP B  86     172.191 -40.640 155.558  1.00 67.02           C  
ATOM   1747  CG  ASP B  86     171.365 -40.145 156.736  1.00 67.02           C  
ATOM   1748  OD1 ASP B  86     170.179 -40.554 156.851  1.00 67.02           O  
ATOM   1749  OD2 ASP B  86     171.920 -39.351 157.543  1.00 67.02           O1-
ATOM   1750  N   LEU B  87     172.679 -43.027 153.699  1.00 51.13           N  
ATOM   1751  CA  LEU B  87     173.593 -43.685 152.819  1.00 51.13           C  
ATOM   1752  C   LEU B  87     172.903 -44.048 151.549  1.00 51.13           C  
ATOM   1753  O   LEU B  87     173.538 -44.081 150.499  1.00 51.13           O  
ATOM   1754  CB  LEU B  87     174.200 -44.968 153.413  1.00 51.13           C  
ATOM   1755  CG  LEU B  87     175.134 -44.699 154.606  1.00 51.13           C  
ATOM   1756  CD1 LEU B  87     175.794 -46.000 155.089  1.00 51.13           C  
ATOM   1757  CD2 LEU B  87     176.154 -43.596 154.280  1.00 51.13           C  
ATOM   1758  N   VAL B  88     171.588 -44.335 151.596  1.00 90.55           N  
ATOM   1759  CA  VAL B  88     170.927 -44.799 150.410  1.00 90.55           C  
ATOM   1760  C   VAL B  88     171.078 -43.789 149.314  1.00 90.55           C  
ATOM   1761  O   VAL B  88     171.369 -44.147 148.174  1.00 90.55           O  
ATOM   1762  CB  VAL B  88     169.461 -45.078 150.605  1.00 90.55           C  
ATOM   1763  CG1 VAL B  88     168.702 -43.761 150.837  1.00 90.55           C  
ATOM   1764  CG2 VAL B  88     168.961 -45.866 149.384  1.00 90.55           C  
ATOM   1765  N   VAL B  89     170.907 -42.491 149.624  1.00100.74           N  
ATOM   1766  CA  VAL B  89     171.009 -41.477 148.617  1.00100.74           C  
ATOM   1767  C   VAL B  89     172.412 -41.469 148.088  1.00100.74           C  
ATOM   1768  O   VAL B  89     172.634 -41.222 146.905  1.00100.74           O  
ATOM   1769  CB  VAL B  89     170.671 -40.103 149.130  1.00100.74           C  
ATOM   1770  CG1 VAL B  89     171.744 -39.658 150.138  1.00100.74           C  
ATOM   1771  CG2 VAL B  89     170.504 -39.164 147.925  1.00100.74           C  
ATOM   1772  N   SER B  90     173.406 -41.714 148.961  1.00 35.58           N  
ATOM   1773  CA  SER B  90     174.788 -41.711 148.561  1.00 35.58           C  
ATOM   1774  C   SER B  90     175.077 -42.887 147.676  1.00 35.58           C  
ATOM   1775  O   SER B  90     175.925 -42.811 146.789  1.00 35.58           O  
ATOM   1776  CB  SER B  90     175.749 -41.796 149.755  1.00 35.58           C  
ATOM   1777  OG  SER B  90     177.094 -41.785 149.297  1.00 35.58           O  
ATOM   1778  N   TYR B  91     174.358 -44.004 147.890  1.00 56.62           N  
ATOM   1779  CA  TYR B  91     174.572 -45.250 147.204  1.00 56.62           C  
ATOM   1780  C   TYR B  91     174.349 -45.077 145.733  1.00 56.62           C  
ATOM   1781  O   TYR B  91     175.138 -45.549 144.916  1.00 56.62           O  
ATOM   1782  CB  TYR B  91     173.586 -46.314 147.716  1.00 56.62           C  
ATOM   1783  CG  TYR B  91     173.756 -47.577 146.954  1.00 56.62           C  
ATOM   1784  CD1 TYR B  91     174.768 -48.455 147.266  1.00 56.62           C  
ATOM   1785  CD2 TYR B  91     172.888 -47.889 145.933  1.00 56.62           C  
ATOM   1786  CE1 TYR B  91     174.914 -49.627 146.563  1.00 56.62           C  
ATOM   1787  CE2 TYR B  91     173.031 -49.059 145.227  1.00 56.62           C  
ATOM   1788  CZ  TYR B  91     174.045 -49.930 145.543  1.00 56.62           C  
ATOM   1789  OH  TYR B  91     174.194 -51.134 144.823  1.00 56.62           O  
ATOM   1790  N   VAL B  92     173.276 -44.362 145.358  1.00 38.72           N  
ATOM   1791  CA  VAL B  92     172.908 -44.205 143.980  1.00 38.72           C  
ATOM   1792  C   VAL B  92     174.043 -43.572 143.244  1.00 38.72           C  
ATOM   1793  O   VAL B  92     174.403 -44.003 142.150  1.00 38.72           O  
ATOM   1794  CB  VAL B  92     171.718 -43.302 143.812  1.00 38.72           C  
ATOM   1795  CG1 VAL B  92     171.409 -43.164 142.311  1.00 38.72           C  
ATOM   1796  CG2 VAL B  92     170.557 -43.859 144.654  1.00 38.72           C  
ATOM   1797  N   ASN B  93     174.652 -42.536 143.843  1.00 45.49           N  
ATOM   1798  CA  ASN B  93     175.709 -41.839 143.182  1.00 45.49           C  
ATOM   1799  C   ASN B  93     176.847 -42.782 142.946  1.00 45.49           C  
ATOM   1800  O   ASN B  93     177.531 -42.686 141.931  1.00 45.49           O  
ATOM   1801  CB  ASN B  93     176.229 -40.638 143.989  1.00 45.49           C  
ATOM   1802  CG  ASN B  93     175.123 -39.590 143.997  1.00 45.49           C  
ATOM   1803  ND2 ASN B  93     175.081 -38.759 145.073  1.00 45.49           N  
ATOM   1804  OD1 ASN B  93     174.315 -39.517 143.073  1.00 45.49           O  
ATOM   1805  N   THR B  94     177.122 -43.688 143.902  1.00 65.99           N  
ATOM   1806  CA  THR B  94     178.237 -44.568 143.719  1.00 65.99           C  
ATOM   1807  C   THR B  94     178.050 -45.533 142.572  1.00 65.99           C  
ATOM   1808  O   THR B  94     178.805 -45.480 141.604  1.00 65.99           O  
ATOM   1809  CB  THR B  94     178.509 -45.388 144.945  1.00 65.99           C  
ATOM   1810  CG2 THR B  94     179.744 -46.264 144.687  1.00 65.99           C  
ATOM   1811  OG1 THR B  94     178.742 -44.535 146.056  1.00 65.99           O  
ATOM   1812  N   ASN B  95     177.066 -46.462 142.663  1.00130.87           N  
ATOM   1813  CA  ASN B  95     176.916 -47.481 141.651  1.00130.87           C  
ATOM   1814  C   ASN B  95     176.114 -47.109 140.434  1.00130.87           C  
ATOM   1815  O   ASN B  95     176.593 -47.243 139.310  1.00130.87           O  
ATOM   1816  CB  ASN B  95     176.365 -48.807 142.210  1.00130.87           C  
ATOM   1817  CG  ASN B  95     174.980 -48.583 142.789  1.00130.87           C  
ATOM   1818  ND2 ASN B  95     174.028 -49.490 142.447  1.00130.87           N  
ATOM   1819  OD1 ASN B  95     174.751 -47.639 143.540  1.00130.87           O  
ATOM   1820  N   VAL B  96     174.866 -46.635 140.636  1.00 63.04           N  
ATOM   1821  CA  VAL B  96     173.926 -46.363 139.578  1.00 63.04           C  
ATOM   1822  C   VAL B  96     174.364 -45.166 138.803  1.00 63.04           C  
ATOM   1823  O   VAL B  96     174.238 -45.118 137.579  1.00 63.04           O  
ATOM   1824  CB  VAL B  96     172.549 -46.085 140.106  1.00 63.04           C  
ATOM   1825  CG1 VAL B  96     171.617 -45.806 138.916  1.00 63.04           C  
ATOM   1826  CG2 VAL B  96     172.122 -47.264 140.998  1.00 63.04           C  
ATOM   1827  N   GLY B  97     174.915 -44.167 139.511  1.00 29.93           N  
ATOM   1828  CA  GLY B  97     175.269 -42.926 138.897  1.00 29.93           C  
ATOM   1829  C   GLY B  97     176.237 -43.188 137.791  1.00 29.93           C  
ATOM   1830  O   GLY B  97     176.111 -42.615 136.712  1.00 29.93           O  
ATOM   1831  N   LEU B  98     177.218 -44.074 138.026  1.00 45.43           N  
ATOM   1832  CA  LEU B  98     178.209 -44.363 137.034  1.00 45.43           C  
ATOM   1833  C   LEU B  98     177.517 -44.935 135.837  1.00 45.43           C  
ATOM   1834  O   LEU B  98     177.857 -44.599 134.704  1.00 45.43           O  
ATOM   1835  CB  LEU B  98     179.246 -45.395 137.512  1.00 45.43           C  
ATOM   1836  CG  LEU B  98     180.327 -45.726 136.465  1.00 45.43           C  
ATOM   1837  CD1 LEU B  98     181.154 -44.484 136.106  1.00 45.43           C  
ATOM   1838  CD2 LEU B  98     181.197 -46.913 136.913  1.00 45.43           C  
ATOM   1839  N   LYS B  99     176.506 -45.796 136.059  1.00105.79           N  
ATOM   1840  CA  LYS B  99     175.840 -46.471 134.979  1.00105.79           C  
ATOM   1841  C   LYS B  99     175.247 -45.463 134.043  1.00105.79           C  
ATOM   1842  O   LYS B  99     175.459 -45.531 132.833  1.00105.79           O  
ATOM   1843  CB  LYS B  99     174.623 -47.295 135.441  1.00105.79           C  
ATOM   1844  CG  LYS B  99     174.913 -48.471 136.371  1.00105.79           C  
ATOM   1845  CD  LYS B  99     173.642 -48.967 137.066  1.00105.79           C  
ATOM   1846  CE  LYS B  99     173.820 -50.264 137.851  1.00105.79           C  
ATOM   1847  NZ  LYS B  99     173.824 -51.418 136.925  1.00105.79           N1+
ATOM   1848  N   PHE B 100     174.473 -44.509 134.595  1.00 57.86           N  
ATOM   1849  CA  PHE B 100     173.788 -43.505 133.827  1.00 57.86           C  
ATOM   1850  C   PHE B 100     174.756 -42.547 133.223  1.00 57.86           C  
ATOM   1851  O   PHE B 100     174.581 -42.116 132.086  1.00 57.86           O  
ATOM   1852  CB  PHE B 100     172.764 -42.706 134.647  1.00 57.86           C  
ATOM   1853  CG  PHE B 100     171.605 -43.619 134.842  1.00 57.86           C  
ATOM   1854  CD1 PHE B 100     171.593 -44.543 135.861  1.00 57.86           C  
ATOM   1855  CD2 PHE B 100     170.526 -43.554 133.991  1.00 57.86           C  
ATOM   1856  CE1 PHE B 100     170.516 -45.383 136.026  1.00 57.86           C  
ATOM   1857  CE2 PHE B 100     169.447 -44.390 134.150  1.00 57.86           C  
ATOM   1858  CZ  PHE B 100     169.441 -45.308 135.173  1.00 57.86           C  
ATOM   1859  N   ARG B 101     175.802 -42.180 133.978  1.00105.23           N  
ATOM   1860  CA  ARG B 101     176.776 -41.239 133.511  1.00105.23           C  
ATOM   1861  C   ARG B 101     177.382 -41.801 132.266  1.00105.23           C  
ATOM   1862  O   ARG B 101     177.543 -41.093 131.274  1.00105.23           O  
ATOM   1863  CB  ARG B 101     177.890 -41.037 134.551  1.00105.23           C  
ATOM   1864  CG  ARG B 101     177.384 -40.355 135.825  1.00105.23           C  
ATOM   1865  CD  ARG B 101     178.268 -40.592 137.050  1.00105.23           C  
ATOM   1866  NE  ARG B 101     179.644 -40.132 136.720  1.00105.23           N  
ATOM   1867  CZ  ARG B 101     180.599 -40.109 137.695  1.00105.23           C  
ATOM   1868  NH1 ARG B 101     180.290 -40.500 138.966  1.00105.23           N1+
ATOM   1869  NH2 ARG B 101     181.865 -39.698 137.395  1.00105.23           N  
ATOM   1870  N   GLN B 102     177.718 -43.103 132.279  1.00 49.18           N  
ATOM   1871  CA  GLN B 102     178.318 -43.695 131.120  1.00 49.18           C  
ATOM   1872  C   GLN B 102     177.332 -43.654 129.991  1.00 49.18           C  
ATOM   1873  O   GLN B 102     177.680 -43.287 128.871  1.00 49.18           O  
ATOM   1874  CB  GLN B 102     178.700 -45.170 131.323  1.00 49.18           C  
ATOM   1875  CG  GLN B 102     179.788 -45.388 132.373  1.00 49.18           C  
ATOM   1876  CD  GLN B 102     180.058 -46.883 132.457  1.00 49.18           C  
ATOM   1877  NE2 GLN B 102     179.863 -47.468 133.668  1.00 49.18           N  
ATOM   1878  OE1 GLN B 102     180.432 -47.515 131.470  1.00 49.18           O  
ATOM   1879  N   LEU B 103     176.066 -44.015 130.277  1.00 61.43           N  
ATOM   1880  CA  LEU B 103     175.034 -44.155 129.285  1.00 61.43           C  
ATOM   1881  C   LEU B 103     174.674 -42.833 128.668  1.00 61.43           C  
ATOM   1882  O   LEU B 103     174.574 -42.718 127.446  1.00 61.43           O  
ATOM   1883  CB  LEU B 103     173.767 -44.773 129.895  1.00 61.43           C  
ATOM   1884  CG  LEU B 103     172.607 -44.967 128.907  1.00 61.43           C  
ATOM   1885  CD1 LEU B 103     173.009 -45.915 127.765  1.00 61.43           C  
ATOM   1886  CD2 LEU B 103     171.341 -45.434 129.646  1.00 61.43           C  
ATOM   1887  N   LEU B 104     174.464 -41.796 129.500  1.00 52.18           N  
ATOM   1888  CA  LEU B 104     174.104 -40.503 129.001  1.00 52.18           C  
ATOM   1889  C   LEU B 104     175.245 -39.989 128.181  1.00 52.18           C  
ATOM   1890  O   LEU B 104     175.041 -39.490 127.076  1.00 52.18           O  
ATOM   1891  CB  LEU B 104     173.818 -39.478 130.115  1.00 52.18           C  
ATOM   1892  CG  LEU B 104     172.524 -39.765 130.901  1.00 52.18           C  
ATOM   1893  CD1 LEU B 104     172.286 -38.715 131.997  1.00 52.18           C  
ATOM   1894  CD2 LEU B 104     171.319 -39.909 129.954  1.00 52.18           C  
ATOM   1895  N   TRP B 105     176.485 -40.149 128.687  1.00 65.48           N  
ATOM   1896  CA  TRP B 105     177.640 -39.631 128.006  1.00 65.48           C  
ATOM   1897  C   TRP B 105     177.766 -40.274 126.661  1.00 65.48           C  
ATOM   1898  O   TRP B 105     177.998 -39.594 125.664  1.00 65.48           O  
ATOM   1899  CB  TRP B 105     178.961 -39.895 128.749  1.00 65.48           C  
ATOM   1900  CG  TRP B 105     180.173 -39.419 127.983  1.00 65.48           C  
ATOM   1901  CD1 TRP B 105     180.762 -38.189 127.959  1.00 65.48           C  
ATOM   1902  CD2 TRP B 105     180.933 -40.252 127.092  1.00 65.48           C  
ATOM   1903  CE2 TRP B 105     181.956 -39.464 126.565  1.00 65.48           C  
ATOM   1904  CE3 TRP B 105     180.790 -41.565 126.742  1.00 65.48           C  
ATOM   1905  NE1 TRP B 105     181.839 -38.202 127.104  1.00 65.48           N  
ATOM   1906  CZ2 TRP B 105     182.856 -39.980 125.674  1.00 65.48           C  
ATOM   1907  CZ3 TRP B 105     181.699 -42.081 125.845  1.00 65.48           C  
ATOM   1908  CH2 TRP B 105     182.710 -41.303 125.321  1.00 65.48           C  
ATOM   1909  N   PHE B 106     177.589 -41.605 126.592  1.00 61.10           N  
ATOM   1910  CA  PHE B 106     177.796 -42.315 125.363  1.00 61.10           C  
ATOM   1911  C   PHE B 106     176.865 -41.794 124.304  1.00 61.10           C  
ATOM   1912  O   PHE B 106     177.299 -41.489 123.193  1.00 61.10           O  
ATOM   1913  CB  PHE B 106     177.549 -43.828 125.531  1.00 61.10           C  
ATOM   1914  CG  PHE B 106     177.782 -44.500 124.223  1.00 61.10           C  
ATOM   1915  CD1 PHE B 106     179.061 -44.738 123.777  1.00 61.10           C  
ATOM   1916  CD2 PHE B 106     176.715 -44.909 123.454  1.00 61.10           C  
ATOM   1917  CE1 PHE B 106     179.273 -45.362 122.570  1.00 61.10           C  
ATOM   1918  CE2 PHE B 106     176.920 -45.533 122.248  1.00 61.10           C  
ATOM   1919  CZ  PHE B 106     178.202 -45.760 121.805  1.00 61.10           C  
ATOM   1920  N   HIS B 107     175.563 -41.667 124.623  1.00 68.11           N  
ATOM   1921  CA  HIS B 107     174.579 -41.255 123.655  1.00 68.11           C  
ATOM   1922  C   HIS B 107     174.750 -39.830 123.224  1.00 68.11           C  
ATOM   1923  O   HIS B 107     174.669 -39.535 122.032  1.00 68.11           O  
ATOM   1924  CB  HIS B 107     173.134 -41.467 124.134  1.00 68.11           C  
ATOM   1925  CG  HIS B 107     172.783 -42.924 124.117  1.00 68.11           C  
ATOM   1926  CD2 HIS B 107     172.693 -43.832 125.126  1.00 68.11           C  
ATOM   1927  ND1 HIS B 107     172.513 -43.620 122.960  1.00 68.11           N  
ATOM   1928  CE1 HIS B 107     172.278 -44.906 123.322  1.00 68.11           C  
ATOM   1929  NE2 HIS B 107     172.377 -45.084 124.627  1.00 68.11           N  
ATOM   1930  N   ILE B 108     174.994 -38.904 124.172  1.00 40.91           N  
ATOM   1931  CA  ILE B 108     175.138 -37.516 123.833  1.00 40.91           C  
ATOM   1932  C   ILE B 108     176.334 -37.366 122.941  1.00 40.91           C  
ATOM   1933  O   ILE B 108     176.281 -36.668 121.931  1.00 40.91           O  
ATOM   1934  CB  ILE B 108     175.342 -36.652 125.043  1.00 40.91           C  
ATOM   1935  CG1 ILE B 108     174.110 -36.735 125.962  1.00 40.91           C  
ATOM   1936  CG2 ILE B 108     175.666 -35.227 124.568  1.00 40.91           C  
ATOM   1937  CD1 ILE B 108     174.337 -36.125 127.344  1.00 40.91           C  
ATOM   1938  N   SER B 109     177.445 -38.042 123.292  1.00 37.63           N  
ATOM   1939  CA  SER B 109     178.668 -37.957 122.543  1.00 37.63           C  
ATOM   1940  C   SER B 109     178.447 -38.528 121.176  1.00 37.63           C  
ATOM   1941  O   SER B 109     179.019 -38.046 120.200  1.00 37.63           O  
ATOM   1942  CB  SER B 109     179.817 -38.743 123.196  1.00 37.63           C  
ATOM   1943  OG  SER B 109     180.089 -38.217 124.488  1.00 37.63           O  
ATOM   1944  N   CYS B 110     177.621 -39.587 121.066  1.00 39.49           N  
ATOM   1945  CA  CYS B 110     177.369 -40.186 119.786  1.00 39.49           C  
ATOM   1946  C   CYS B 110     176.641 -39.208 118.916  1.00 39.49           C  
ATOM   1947  O   CYS B 110     176.885 -39.138 117.713  1.00 39.49           O  
ATOM   1948  CB  CYS B 110     176.517 -41.464 119.869  1.00 39.49           C  
ATOM   1949  SG  CYS B 110     177.409 -42.846 120.640  1.00 39.49           S  
ATOM   1950  N   LEU B 111     175.685 -38.457 119.490  1.00 65.89           N  
ATOM   1951  CA  LEU B 111     174.934 -37.532 118.695  1.00 65.89           C  
ATOM   1952  C   LEU B 111     175.806 -36.403 118.231  1.00 65.89           C  
ATOM   1953  O   LEU B 111     175.765 -36.034 117.057  1.00 65.89           O  
ATOM   1954  CB  LEU B 111     173.729 -36.960 119.463  1.00 65.89           C  
ATOM   1955  CG  LEU B 111     172.684 -38.043 119.810  1.00 65.89           C  
ATOM   1956  CD1 LEU B 111     171.486 -37.459 120.578  1.00 65.89           C  
ATOM   1957  CD2 LEU B 111     172.254 -38.818 118.554  1.00 65.89           C  
ATOM   1958  N   THR B 112     176.599 -35.800 119.144  1.00 66.74           N  
ATOM   1959  CA  THR B 112     177.409 -34.669 118.773  1.00 66.74           C  
ATOM   1960  C   THR B 112     178.556 -35.022 117.856  1.00 66.74           C  
ATOM   1961  O   THR B 112     178.659 -34.478 116.756  1.00 66.74           O  
ATOM   1962  CB  THR B 112     177.994 -33.974 119.968  1.00 66.74           C  
ATOM   1963  CG2 THR B 112     178.783 -32.750 119.476  1.00 66.74           C  
ATOM   1964  OG1 THR B 112     176.960 -33.556 120.847  1.00 66.74           O  
ATOM   1965  N   PHE B 113     179.456 -35.923 118.315  1.00 87.63           N  
ATOM   1966  CA  PHE B 113     180.679 -36.314 117.648  1.00 87.63           C  
ATOM   1967  C   PHE B 113     180.494 -37.299 116.532  1.00 87.63           C  
ATOM   1968  O   PHE B 113     181.153 -37.193 115.498  1.00 87.63           O  
ATOM   1969  CB  PHE B 113     181.701 -36.928 118.614  1.00 87.63           C  
ATOM   1970  CG  PHE B 113     182.008 -35.874 119.617  1.00 87.63           C  
ATOM   1971  CD1 PHE B 113     182.804 -34.803 119.284  1.00 87.63           C  
ATOM   1972  CD2 PHE B 113     181.503 -35.967 120.894  1.00 87.63           C  
ATOM   1973  CE1 PHE B 113     183.087 -33.831 120.215  1.00 87.63           C  
ATOM   1974  CE2 PHE B 113     181.783 -35.000 121.828  1.00 87.63           C  
ATOM   1975  CZ  PHE B 113     182.574 -33.929 121.487  1.00 87.63           C  
ATOM   1976  N   GLY B 114     179.608 -38.297 116.720  1.00 34.35           N  
ATOM   1977  CA  GLY B 114     179.440 -39.354 115.757  1.00 34.35           C  
ATOM   1978  C   GLY B 114     179.835 -40.638 116.433  1.00 34.35           C  
ATOM   1979  O   GLY B 114     180.854 -40.713 117.115  1.00 34.35           O  
ATOM   1980  N   ARG B 115     179.042 -41.707 116.212  1.00 74.96           N  
ATOM   1981  CA  ARG B 115     179.219 -42.963 116.892  1.00 74.96           C  
ATOM   1982  C   ARG B 115     180.581 -43.525 116.617  1.00 74.96           C  
ATOM   1983  O   ARG B 115     181.289 -43.918 117.541  1.00 74.96           O  
ATOM   1984  CB  ARG B 115     178.204 -44.026 116.440  1.00 74.96           C  
ATOM   1985  CG  ARG B 115     178.375 -45.369 117.153  1.00 74.96           C  
ATOM   1986  CD  ARG B 115     177.555 -46.497 116.525  1.00 74.96           C  
ATOM   1987  NE  ARG B 115     176.118 -46.113 116.626  1.00 74.96           N  
ATOM   1988  CZ  ARG B 115     175.139 -47.021 116.339  1.00 74.96           C  
ATOM   1989  NH1 ARG B 115     175.475 -48.296 115.989  1.00 74.96           N1+
ATOM   1990  NH2 ARG B 115     173.827 -46.654 116.419  1.00 74.96           N  
ATOM   1991  N   GLU B 116     181.016 -43.539 115.345  1.00 39.74           N  
ATOM   1992  CA  GLU B 116     182.266 -44.161 115.011  1.00 39.74           C  
ATOM   1993  C   GLU B 116     183.360 -43.484 115.776  1.00 39.74           C  
ATOM   1994  O   GLU B 116     184.246 -44.147 116.315  1.00 39.74           O  
ATOM   1995  CB  GLU B 116     182.615 -44.006 113.521  1.00 39.74           C  
ATOM   1996  CG  GLU B 116     181.668 -44.744 112.577  1.00 39.74           C  
ATOM   1997  CD  GLU B 116     182.078 -44.392 111.154  1.00 39.74           C  
ATOM   1998  OE1 GLU B 116     182.945 -43.491 110.994  1.00 39.74           O  
ATOM   1999  OE2 GLU B 116     181.530 -45.016 110.207  1.00 39.74           O1-
ATOM   2000  N   THR B 117     183.320 -42.140 115.850  1.00120.77           N  
ATOM   2001  CA  THR B 117     184.357 -41.387 116.499  1.00120.77           C  
ATOM   2002  C   THR B 117     184.382 -41.677 117.970  1.00120.77           C  
ATOM   2003  O   THR B 117     185.456 -41.729 118.565  1.00120.77           O  
ATOM   2004  CB  THR B 117     184.230 -39.894 116.342  1.00120.77           C  
ATOM   2005  CG2 THR B 117     184.163 -39.552 114.847  1.00120.77           C  
ATOM   2006  OG1 THR B 117     183.071 -39.412 117.001  1.00120.77           O  
ATOM   2007  N   VAL B 118     183.207 -41.840 118.615  1.00130.65           N  
ATOM   2008  CA  VAL B 118     183.202 -42.072 120.034  1.00130.65           C  
ATOM   2009  C   VAL B 118     183.819 -43.396 120.350  1.00130.65           C  
ATOM   2010  O   VAL B 118     184.417 -43.550 121.411  1.00130.65           O  
ATOM   2011  CB  VAL B 118     181.856 -41.992 120.713  1.00130.65           C  
ATOM   2012  CG1 VAL B 118     181.363 -40.540 120.663  1.00130.65           C  
ATOM   2013  CG2 VAL B 118     180.885 -42.993 120.082  1.00130.65           C  
ATOM   2014  N   LEU B 119     183.661 -44.400 119.466  1.00 47.14           N  
ATOM   2015  CA  LEU B 119     184.197 -45.715 119.715  1.00 47.14           C  
ATOM   2016  C   LEU B 119     185.697 -45.668 119.759  1.00 47.14           C  
ATOM   2017  O   LEU B 119     186.315 -46.220 120.670  1.00 47.14           O  
ATOM   2018  CB  LEU B 119     183.798 -46.718 118.618  1.00 47.14           C  
ATOM   2019  CG  LEU B 119     182.281 -46.973 118.540  1.00 47.14           C  
ATOM   2020  CD1 LEU B 119     181.937 -47.985 117.436  1.00 47.14           C  
ATOM   2021  CD2 LEU B 119     181.715 -47.382 119.908  1.00 47.14           C  
ATOM   2022  N   GLU B 120     186.323 -44.987 118.782  1.00 75.80           N  
ATOM   2023  CA  GLU B 120     187.755 -44.907 118.716  1.00 75.80           C  
ATOM   2024  C   GLU B 120     188.250 -44.197 119.936  1.00 75.80           C  
ATOM   2025  O   GLU B 120     189.224 -44.615 120.560  1.00 75.80           O  
ATOM   2026  CB  GLU B 120     188.234 -44.110 117.491  1.00 75.80           C  
ATOM   2027  CG  GLU B 120     189.753 -44.011 117.373  1.00 75.80           C  
ATOM   2028  CD  GLU B 120     190.069 -43.201 116.124  1.00 75.80           C  
ATOM   2029  OE1 GLU B 120     189.447 -42.120 115.940  1.00 75.80           O  
ATOM   2030  OE2 GLU B 120     190.930 -43.663 115.328  1.00 75.80           O1-
ATOM   2031  N   TYR B 121     187.551 -43.121 120.336  1.00 58.45           N  
ATOM   2032  CA  TYR B 121     187.970 -42.301 121.433  1.00 58.45           C  
ATOM   2033  C   TYR B 121     187.998 -43.132 122.679  1.00 58.45           C  
ATOM   2034  O   TYR B 121     188.873 -42.949 123.522  1.00 58.45           O  
ATOM   2035  CB  TYR B 121     187.034 -41.103 121.673  1.00 58.45           C  
ATOM   2036  CG  TYR B 121     187.586 -40.322 122.817  1.00 58.45           C  
ATOM   2037  CD1 TYR B 121     188.666 -39.487 122.627  1.00 58.45           C  
ATOM   2038  CD2 TYR B 121     187.026 -40.415 124.071  1.00 58.45           C  
ATOM   2039  CE1 TYR B 121     189.187 -38.762 123.673  1.00 58.45           C  
ATOM   2040  CE2 TYR B 121     187.542 -39.691 125.122  1.00 58.45           C  
ATOM   2041  CZ  TYR B 121     188.623 -38.866 124.923  1.00 58.45           C  
ATOM   2042  OH  TYR B 121     189.153 -38.125 126.002  1.00 58.45           O  
ATOM   2043  N   LEU B 122     187.038 -44.069 122.836  1.00118.18           N  
ATOM   2044  CA  LEU B 122     186.981 -44.853 124.042  1.00118.18           C  
ATOM   2045  C   LEU B 122     188.243 -45.625 124.263  1.00118.18           C  
ATOM   2046  O   LEU B 122     188.716 -45.697 125.397  1.00118.18           O  
ATOM   2047  CB  LEU B 122     185.832 -45.882 124.113  1.00118.18           C  
ATOM   2048  CG  LEU B 122     184.516 -45.388 124.756  1.00118.18           C  
ATOM   2049  CD1 LEU B 122     183.879 -44.210 124.012  1.00118.18           C  
ATOM   2050  CD2 LEU B 122     183.541 -46.561 124.950  1.00118.18           C  
ATOM   2051  N   VAL B 123     188.788 -46.278 123.217  1.00106.05           N  
ATOM   2052  CA  VAL B 123     190.005 -47.026 123.378  1.00106.05           C  
ATOM   2053  C   VAL B 123     191.172 -46.095 123.541  1.00106.05           C  
ATOM   2054  O   VAL B 123     192.019 -46.289 124.412  1.00106.05           O  
ATOM   2055  CB  VAL B 123     190.280 -47.954 122.227  1.00106.05           C  
ATOM   2056  CG1 VAL B 123     190.586 -47.140 120.961  1.00106.05           C  
ATOM   2057  CG2 VAL B 123     191.408 -48.909 122.641  1.00106.05           C  
ATOM   2058  N   SER B 124     191.216 -45.023 122.724  1.00 82.89           N  
ATOM   2059  CA  SER B 124     192.336 -44.126 122.713  1.00 82.89           C  
ATOM   2060  C   SER B 124     192.538 -43.572 124.086  1.00 82.89           C  
ATOM   2061  O   SER B 124     193.661 -43.539 124.584  1.00 82.89           O  
ATOM   2062  CB  SER B 124     192.149 -42.949 121.735  1.00 82.89           C  
ATOM   2063  OG  SER B 124     191.063 -42.127 122.139  1.00 82.89           O  
ATOM   2064  N   PHE B 125     191.451 -43.130 124.744  1.00101.72           N  
ATOM   2065  CA  PHE B 125     191.552 -42.536 126.046  1.00101.72           C  
ATOM   2066  C   PHE B 125     191.994 -43.555 127.051  1.00101.72           C  
ATOM   2067  O   PHE B 125     192.823 -43.265 127.910  1.00101.72           O  
ATOM   2068  CB  PHE B 125     190.221 -41.943 126.542  1.00101.72           C  
ATOM   2069  CG  PHE B 125     190.484 -41.260 127.841  1.00101.72           C  
ATOM   2070  CD1 PHE B 125     190.427 -41.952 129.029  1.00101.72           C  
ATOM   2071  CD2 PHE B 125     190.794 -39.921 127.866  1.00101.72           C  
ATOM   2072  CE1 PHE B 125     190.670 -41.316 130.222  1.00101.72           C  
ATOM   2073  CE2 PHE B 125     191.038 -39.281 129.057  1.00101.72           C  
ATOM   2074  CZ  PHE B 125     190.977 -39.976 130.239  1.00101.72           C  
ATOM   2075  N   GLY B 126     191.442 -44.779 126.972  1.00 27.86           N  
ATOM   2076  CA  GLY B 126     191.726 -45.792 127.948  1.00 27.86           C  
ATOM   2077  C   GLY B 126     193.175 -46.158 127.924  1.00 27.86           C  
ATOM   2078  O   GLY B 126     193.774 -46.361 128.979  1.00 27.86           O  
ATOM   2079  N   VAL B 127     193.769 -46.292 126.720  1.00 34.47           N  
ATOM   2080  CA  VAL B 127     195.149 -46.676 126.622  1.00 34.47           C  
ATOM   2081  C   VAL B 127     196.002 -45.599 127.218  1.00 34.47           C  
ATOM   2082  O   VAL B 127     196.879 -45.873 128.037  1.00 34.47           O  
ATOM   2083  CB  VAL B 127     195.605 -46.867 125.204  1.00 34.47           C  
ATOM   2084  CG1 VAL B 127     197.106 -47.209 125.210  1.00 34.47           C  
ATOM   2085  CG2 VAL B 127     194.728 -47.943 124.543  1.00 34.47           C  
ATOM   2086  N   TRP B 128     195.730 -44.334 126.843  1.00 56.23           N  
ATOM   2087  CA  TRP B 128     196.510 -43.202 127.257  1.00 56.23           C  
ATOM   2088  C   TRP B 128     196.470 -43.062 128.746  1.00 56.23           C  
ATOM   2089  O   TRP B 128     197.502 -42.870 129.387  1.00 56.23           O  
ATOM   2090  CB  TRP B 128     195.983 -41.887 126.655  1.00 56.23           C  
ATOM   2091  CG  TRP B 128     196.735 -40.653 127.086  1.00 56.23           C  
ATOM   2092  CD1 TRP B 128     197.872 -40.102 126.571  1.00 56.23           C  
ATOM   2093  CD2 TRP B 128     196.322 -39.806 128.168  1.00 56.23           C  
ATOM   2094  CE2 TRP B 128     197.250 -38.770 128.255  1.00 56.23           C  
ATOM   2095  CE3 TRP B 128     195.255 -39.884 129.016  1.00 56.23           C  
ATOM   2096  NE1 TRP B 128     198.197 -38.964 127.270  1.00 56.23           N  
ATOM   2097  CZ2 TRP B 128     197.125 -37.792 129.200  1.00 56.23           C  
ATOM   2098  CZ3 TRP B 128     195.133 -38.897 129.970  1.00 56.23           C  
ATOM   2099  CH2 TRP B 128     196.051 -37.870 130.060  1.00 56.23           C  
ATOM   2100  N   ILE B 129     195.275 -43.169 129.344  1.00 64.77           N  
ATOM   2101  CA  ILE B 129     195.139 -42.986 130.760  1.00 64.77           C  
ATOM   2102  C   ILE B 129     195.915 -44.038 131.484  1.00 64.77           C  
ATOM   2103  O   ILE B 129     196.401 -43.797 132.587  1.00 64.77           O  
ATOM   2104  CB  ILE B 129     193.724 -43.011 131.258  1.00 64.77           C  
ATOM   2105  CG1 ILE B 129     193.706 -42.531 132.719  1.00 64.77           C  
ATOM   2106  CG2 ILE B 129     193.142 -44.419 131.046  1.00 64.77           C  
ATOM   2107  CD1 ILE B 129     192.322 -42.160 133.237  1.00 64.77           C  
ATOM   2108  N   ARG B 130     195.981 -45.257 130.920  1.00 79.09           N  
ATOM   2109  CA  ARG B 130     196.698 -46.339 131.534  1.00 79.09           C  
ATOM   2110  C   ARG B 130     198.160 -46.032 131.551  1.00 79.09           C  
ATOM   2111  O   ARG B 130     198.844 -46.330 132.529  1.00 79.09           O  
ATOM   2112  CB  ARG B 130     196.508 -47.685 130.812  1.00 79.09           C  
ATOM   2113  CG  ARG B 130     195.169 -48.359 131.117  1.00 79.09           C  
ATOM   2114  CD  ARG B 130     194.998 -49.719 130.436  1.00 79.09           C  
ATOM   2115  NE  ARG B 130     193.822 -50.390 131.058  1.00 79.09           N  
ATOM   2116  CZ  ARG B 130     193.233 -51.457 130.444  1.00 79.09           C  
ATOM   2117  NH1 ARG B 130     193.667 -51.868 129.217  1.00 79.09           N1+
ATOM   2118  NH2 ARG B 130     192.198 -52.108 131.051  1.00 79.09           N  
ATOM   2119  N   THR B 131     198.679 -45.416 130.473  1.00 40.38           N  
ATOM   2120  CA  THR B 131     200.084 -45.143 130.417  1.00 40.38           C  
ATOM   2121  C   THR B 131     200.419 -44.278 131.590  1.00 40.38           C  
ATOM   2122  O   THR B 131     199.602 -43.482 132.050  1.00 40.38           O  
ATOM   2123  CB  THR B 131     200.495 -44.424 129.164  1.00 40.38           C  
ATOM   2124  CG2 THR B 131     202.015 -44.198 129.193  1.00 40.38           C  
ATOM   2125  OG1 THR B 131     200.140 -45.190 128.022  1.00 40.38           O  
ATOM   2126  N   PRO B 132     201.613 -44.447 132.096  1.00137.26           N  
ATOM   2127  CA  PRO B 132     202.065 -43.699 133.238  1.00137.26           C  
ATOM   2128  C   PRO B 132     202.232 -42.268 132.850  1.00137.26           C  
ATOM   2129  O   PRO B 132     202.497 -41.998 131.680  1.00137.26           O  
ATOM   2130  CB  PRO B 132     203.347 -44.384 133.717  1.00137.26           C  
ATOM   2131  CG  PRO B 132     203.707 -45.375 132.592  1.00137.26           C  
ATOM   2132  CD  PRO B 132     202.359 -45.679 131.923  1.00137.26           C  
ATOM   2133  N   PRO B 133     202.079 -41.371 133.781  1.00 72.40           N  
ATOM   2134  CA  PRO B 133     202.118 -39.976 133.457  1.00 72.40           C  
ATOM   2135  C   PRO B 133     203.399 -39.471 132.880  1.00 72.40           C  
ATOM   2136  O   PRO B 133     203.342 -38.623 131.990  1.00 72.40           O  
ATOM   2137  CB  PRO B 133     201.668 -39.248 134.720  1.00 72.40           C  
ATOM   2138  CG  PRO B 133     200.731 -40.263 135.401  1.00 72.40           C  
ATOM   2139  CD  PRO B 133     201.263 -41.636 134.954  1.00 72.40           C  
ATOM   2140  N   ALA B 134     204.556 -39.977 133.338  1.00 31.54           N  
ATOM   2141  CA  ALA B 134     205.804 -39.444 132.874  1.00 31.54           C  
ATOM   2142  C   ALA B 134     205.919 -39.665 131.398  1.00 31.54           C  
ATOM   2143  O   ALA B 134     206.393 -38.796 130.668  1.00 31.54           O  
ATOM   2144  CB  ALA B 134     207.018 -40.115 133.537  1.00 31.54           C  
ATOM   2145  N   ALA B 135     205.525 -40.869 130.943  1.00 45.63           N  
ATOM   2146  CA  ALA B 135     205.601 -41.278 129.567  1.00 45.63           C  
ATOM   2147  C   ALA B 135     204.630 -40.553 128.677  1.00 45.63           C  
ATOM   2148  O   ALA B 135     204.983 -40.170 127.563  1.00 45.63           O  
ATOM   2149  CB  ALA B 135     205.336 -42.782 129.389  1.00 45.63           C  
ATOM   2150  N   ARG B 136     203.378 -40.348 129.137  1.00 84.22           N  
ATOM   2151  CA  ARG B 136     202.339 -39.824 128.284  1.00 84.22           C  
ATOM   2152  C   ARG B 136     202.417 -38.333 128.168  1.00 84.22           C  
ATOM   2153  O   ARG B 136     203.003 -37.642 128.997  1.00 84.22           O  
ATOM   2154  CB  ARG B 136     200.913 -40.183 128.748  1.00 84.22           C  
ATOM   2155  CG  ARG B 136     200.513 -39.617 130.115  1.00 84.22           C  
ATOM   2156  CD  ARG B 136     199.129 -40.085 130.576  1.00 84.22           C  
ATOM   2157  NE  ARG B 136     198.787 -39.357 131.831  1.00 84.22           N  
ATOM   2158  CZ  ARG B 136     197.899 -39.899 132.715  1.00 84.22           C  
ATOM   2159  NH1 ARG B 136     197.374 -41.137 132.481  1.00 84.22           N1+
ATOM   2160  NH2 ARG B 136     197.531 -39.201 133.829  1.00 84.22           N  
TER   
