# Supplementary material for: Structural Descriptors for Subunit Interface Regions in Homodimers: Effect of Lipid Membrane and Secondary Structure Type
Source: J Chem Inf Model. 2025 Mar 27;65(7):3117–26. doi: 10.1021/acs.jcim.4c01233 (PMC12004529; doi:10.1021/acs.jcim.4c01233)
Supplement: Supplementary file 3 — ci4c01233_si_003.tar [file ci4c01233_si_003.tar › database/alpha/6ep7_cytop.pdb]

ATOM      1  N   GLU A   1     -23.096  23.106-200.446  1.00 48.59           N  
ATOM      2  CA  GLU A   1     -23.214  24.452-200.994  1.00 42.68           C  
ATOM      3  C   GLU A   1     -22.071  25.348-200.529  1.00 38.09           C  
ATOM      4  O   GLU A   1     -21.736  25.379-199.348  1.00 34.99           O  
ATOM      5  CB  GLU A   1     -24.550  25.082-200.599  1.00 44.39           C  
ATOM      6  N   ILE A   2     -21.468  26.062-201.474  1.00 37.94           N  
ATOM      7  CA  ILE A   2     -20.445  27.051-201.156  1.00 35.22           C  
ATOM      8  C   ILE A   2     -20.766  28.365-201.858  1.00 35.84           C  
ATOM      9  O   ILE A   2     -20.918  28.401-203.078  1.00 31.15           O  
ATOM     10  CB  ILE A   2     -19.046  26.587-201.578  1.00 36.67           C  
ATOM     11  CG1 ILE A   2     -18.666  25.299-200.849  1.00 42.69           C  
ATOM     12  CG2 ILE A   2     -18.013  27.670-201.281  1.00 36.41           C  
ATOM     13  CD1 ILE A   2     -17.262  24.809-201.175  1.00 41.86           C  
ATOM     14  N   ILE A   3     -20.893  29.433-201.078  1.00 29.47           N  
ATOM     15  CA  ILE A   3     -21.041  30.771-201.619  1.00 29.31           C  
ATOM     16  C   ILE A   3     -19.791  31.590-201.246  1.00 29.98           C  
ATOM     17  O   ILE A   3     -19.296  31.496-200.123  1.00 27.32           O  
ATOM     18  CB  ILE A   3     -22.309  31.485-201.084  1.00 30.80           C  
ATOM     19  CG1 ILE A   3     -23.588  30.732-201.490  1.00 33.48           C  
ATOM     20  CG2 ILE A   3     -22.361  32.929-201.578  1.00 30.68           C  
ATOM     21  CD1 ILE A   3     -24.814  31.142-200.670  1.00 35.07           C  
ATOM     22  N   LEU A   4     -19.270  32.352-202.202  1.00 26.33           N  
ATOM     23  CA  LEU A   4     -18.183  33.298-201.941  1.00 24.38           C  
ATOM     24  C   LEU A   4     -18.627  34.725-202.222  1.00 24.89           C  
ATOM     25  O   LEU A   4     -18.889  35.078-203.371  1.00 25.87           O  
ATOM     26  CB  LEU A   4     -16.966  32.974-202.801  1.00 23.25           C  
ATOM     27  CG  LEU A   4     -15.755  33.915-202.669  1.00 22.17           C  
ATOM     28  CD1 LEU A   4     -15.223  33.966-201.239  1.00 20.09           C  
ATOM     29  CD2 LEU A   4     -14.647  33.522-203.634  1.00 21.65           C  
ATOM     30  N   LEU A   5     -18.693  35.545-201.178  1.00 24.39           N  
ATOM     31  CA  LEU A   5     -18.989  36.967-201.327  1.00 24.87           C  
ATOM     32  C   LEU A   5     -17.667  37.682-201.522  1.00 23.16           C  
ATOM     33  O   LEU A   5     -16.783  37.576-200.679  1.00 21.60           O  
ATOM     34  CB  LEU A   5     -19.715  37.519-200.092  1.00 25.42           C  
ATOM     35  CG  LEU A   5     -20.929  36.759-199.541  1.00 32.95           C  
ATOM     36  CD1 LEU A   5     -21.504  37.456-198.302  1.00 27.47           C  
ATOM     37  CD2 LEU A   5     -22.001  36.607-200.620  1.00 29.17           C  
ATOM     38  N   ASP A   6     -17.525  38.410-202.620  1.00 23.62           N  
ATOM     39  CA  ASP A   6     -16.213  38.918-203.008  1.00 22.18           C  
ATOM     40  C   ASP A   6     -16.342  40.205-203.803  1.00 28.69           C  
ATOM     41  O   ASP A   6     -17.450  40.638-204.159  1.00 24.97           O  
ATOM     42  CB  ASP A   6     -15.477  37.865-203.836  1.00 21.55           C  
ATOM     43  CG  ASP A   6     -13.964  38.004-203.791  1.00 25.83           C  
ATOM     44  OD1 ASP A   6     -13.411  39.024-203.329  1.00 24.81           O  
ATOM     45  OD2 ASP A   6     -13.322  37.065-204.264  1.00 25.08           O1-
ATOM     46  N   TYR A   7     -15.196  40.822-204.049  1.00 22.01           N  
ATOM     47  CA  TYR A   7     -15.079  41.974-204.929  1.00 28.51           C  
ATOM     48  C   TYR A   7     -13.999  41.641-205.954  1.00 26.64           C  
ATOM     49  O   TYR A   7     -12.908  41.251-205.575  1.00 20.45           O  
ATOM     50  CB  TYR A   7     -14.734  43.227-204.133  1.00 24.66           C  
ATOM     51  CG  TYR A   7     -14.329  44.399-204.983  1.00 30.79           C  
ATOM     52  CD1 TYR A   7     -15.225  44.993-205.870  1.00 34.32           C  
ATOM     53  CD2 TYR A   7     -13.061  44.935-204.878  1.00 24.90           C  
ATOM     54  CE1 TYR A   7     -14.846  46.078-206.645  1.00 33.00           C  
ATOM     55  CE2 TYR A   7     -12.674  46.009-205.647  1.00 29.80           C  
ATOM     56  CZ  TYR A   7     -13.565  46.581-206.522  1.00 29.83           C  
ATOM     57  OH  TYR A   7     -13.165  47.659-207.278  1.00 37.35           O  
ATOM     58  N   TRP A   8     -14.307  41.781-207.239  1.00 23.55           N  
ATOM     59  CA  TRP A   8     -13.453  41.247-208.307  1.00 23.08           C  
ATOM     60  C   TRP A   8     -11.974  41.635-208.217  1.00 21.50           C  
ATOM     61  O   TRP A   8     -11.106  40.797-208.458  1.00 20.47           O  
ATOM     62  CB  TRP A   8     -13.998  41.667-209.687  1.00 25.09           C  
ATOM     63  CG  TRP A   8     -13.954  43.145-209.961  1.00 26.00           C  
ATOM     64  CD1 TRP A   8     -14.900  44.071-209.610  1.00 29.87           C  
ATOM     65  CD2 TRP A   8     -12.926  43.863-210.657  1.00 28.37           C  
ATOM     66  CE2 TRP A   8     -13.305  45.222-210.673  1.00 34.00           C  
ATOM     67  CE3 TRP A   8     -11.708  43.492-211.249  1.00 27.90           C  
ATOM     68  NE1 TRP A   8     -14.516  45.321-210.035  1.00 33.43           N  
ATOM     69  CZ2 TRP A   8     -12.517  46.210-211.264  1.00 27.55           C  
ATOM     70  CZ3 TRP A   8     -10.930  44.470-211.831  1.00 25.12           C  
ATOM     71  CH2 TRP A   8     -11.344  45.817-211.843  1.00 26.52           C  
ATOM     72  N   ALA A   9     -11.676  42.885-207.874  1.00 24.22           N  
ATOM     73  CA  ALA A   9     -10.270  43.323-207.836  1.00 20.28           C  
ATOM     74  C   ALA A   9      -9.615  43.142-206.470  1.00 19.85           C  
ATOM     75  O   ALA A   9      -8.485  43.619-206.244  1.00 18.65           O  
ATOM     76  CB  ALA A   9     -10.154  44.776-208.269  1.00 22.82           C  
ATOM     77  N   SER A  10     -10.287  42.447-205.558  1.00 18.27           N  
ATOM     78  CA  SER A  10      -9.688  42.235-204.233  1.00 16.85           C  
ATOM     79  C   SER A  10      -8.623  41.166-204.245  1.00 15.53           C  
ATOM     80  O   SER A  10      -8.929  39.992-204.473  1.00 15.92           O  
ATOM     81  CB  SER A  10     -10.728  41.832-203.204  1.00 17.08           C  
ATOM     82  OG  SER A  10     -10.055  41.480-202.002  1.00 16.41           O  
ATOM     83  N   MET A  11      -7.376  41.544-203.935  1.00 14.56           N  
ATOM     84  CA  MET A  11      -6.301  40.560-203.891  1.00 13.46           C  
ATOM     85  C   MET A  11      -6.519  39.524-202.776  1.00 13.66           C  
ATOM     86  O   MET A  11      -5.930  38.453-202.791  1.00 15.61           O  
ATOM     87  CB  MET A  11      -4.946  41.252-203.700  1.00 17.08           C  
ATOM     88  CG  MET A  11      -4.841  42.140-202.475  1.00 13.21           C  
ATOM     89  SD  MET A  11      -5.528  43.804-202.666  1.00 22.18           S  
ATOM     90  CE  MET A  11      -4.424  44.513-203.882  1.00 23.43           C  
ATOM     91  N   TYR A  12      -7.341  39.866-201.788  1.00 13.15           N  
ATOM     92  CA  TYR A  12      -7.659  38.934-200.713  1.00 18.24           C  
ATOM     93  C   TYR A  12      -8.681  37.911-201.181  1.00 13.47           C  
ATOM     94  O   TYR A  12      -8.500  36.712-200.979  1.00 13.20           O  
ATOM     95  CB  TYR A  12      -8.156  39.703-199.476  1.00 17.27           C  
ATOM     96  CG  TYR A  12      -7.148  40.770-199.070  1.00 17.30           C  
ATOM     97  CD1 TYR A  12      -5.913  40.420-198.549  1.00 15.00           C  
ATOM     98  CD2 TYR A  12      -7.414  42.113-199.276  1.00 20.96           C  
ATOM     99  CE1 TYR A  12      -4.965  41.392-198.211  1.00 15.69           C  
ATOM    100  CE2 TYR A  12      -6.490  43.084-198.946  1.00 20.14           C  
ATOM    101  CZ  TYR A  12      -5.269  42.723-198.416  1.00 20.27           C  
ATOM    102  OH  TYR A  12      -4.362  43.704-198.091  1.00 26.81           O  
ATOM    103  N   GLY A  13      -9.744  38.394-201.822  1.00 14.63           N  
ATOM    104  CA  GLY A  13     -10.719  37.523-202.448  1.00 17.80           C  
ATOM    105  C   GLY A  13     -10.053  36.589-203.446  1.00 17.25           C  
ATOM    106  O   GLY A  13     -10.397  35.405-203.548  1.00 16.73           O  
ATOM    107  N   MET A  14      -9.072  37.101-204.175  1.00 18.85           N  
ATOM    108  CA  MET A  14      -8.369  36.256-205.150  1.00 22.13           C  
ATOM    109  C   MET A  14      -7.754  35.003-204.525  1.00 14.28           C  
ATOM    110  O   MET A  14      -7.708  33.958-205.166  1.00 15.04           O  
ATOM    111  CB  MET A  14      -7.285  37.059-205.871  1.00 14.61           C  
ATOM    112  CG  MET A  14      -7.872  38.075-206.860  1.00 20.62           C  
ATOM    113  SD  MET A  14      -6.587  39.101-207.585  1.00 15.67           S  
ATOM    114  CE  MET A  14      -7.402  40.701-207.693  1.00 16.56           C  
ATOM    115  N   ARG A  15      -7.281  35.117-203.287  1.00 13.33           N  
ATOM    116  CA  ARG A  15      -6.687  33.984-202.586  1.00 12.82           C  
ATOM    117  C   ARG A  15      -7.708  32.863-202.444  1.00 16.57           C  
ATOM    118  O   ARG A  15      -7.417  31.696-202.681  1.00 17.96           O  
ATOM    119  CB  ARG A  15      -6.199  34.399-201.202  1.00 11.94           C  
ATOM    120  CG  ARG A  15      -5.184  35.522-201.175  1.00 11.20           C  
ATOM    121  CD  ARG A  15      -5.099  36.112-199.737  1.00 10.73           C  
ATOM    122  NE  ARG A  15      -3.912  36.949-199.562  1.00 13.68           N  
ATOM    123  CZ  ARG A  15      -3.562  37.526-198.420  1.00 21.61           C  
ATOM    124  NH1 ARG A  15      -4.339  37.409-197.345  1.00 14.72           N1+
ATOM    125  NH2 ARG A  15      -2.453  38.255-198.365  1.00  9.44           N  
ATOM    126  N   THR A  16      -8.915  33.233-202.049  1.00 14.62           N  
ATOM    127  CA  THR A  16      -9.947  32.239-201.820  1.00 15.48           C  
ATOM    128  C   THR A  16     -10.456  31.688-203.147  1.00 17.60           C  
ATOM    129  O   THR A  16     -10.688  30.489-203.248  1.00 17.40           O  
ATOM    130  CB  THR A  16     -11.076  32.822-200.962  1.00 15.90           C  
ATOM    131  CG2 THR A  16     -12.086  31.753-200.606  1.00 17.09           C  
ATOM    132  OG1 THR A  16     -10.491  33.320-199.750  1.00 16.54           O  
ATOM    133  N   ARG A  17     -10.588  32.537-204.168  1.00 16.97           N  
ATOM    134  CA  ARG A  17     -10.878  32.058-205.521  1.00 18.17           C  
ATOM    135  C   ARG A  17      -9.879  31.003-205.955  1.00 19.97           C  
ATOM    136  O   ARG A  17     -10.240  29.964-206.502  1.00 19.08           O  
ATOM    137  CB  ARG A  17     -10.878  33.204-206.544  1.00 18.48           C  
ATOM    138  CG  ARG A  17     -12.230  33.916-206.678  1.00 25.38           C  
ATOM    139  CD  ARG A  17     -12.109  35.387-206.292  1.00 29.85           C  
ATOM    140  NE  ARG A  17     -11.701  36.228-207.410  1.00 38.65           N  
ATOM    141  CZ  ARG A  17     -11.528  37.546-207.346  1.00 31.94           C  
ATOM    142  NH1 ARG A  17     -11.736  38.213-206.221  1.00 18.84           N1+
ATOM    143  NH2 ARG A  17     -11.161  38.203-208.431  1.00 28.68           N  
ATOM    144  N   ILE A  18      -8.606  31.279-205.707  1.00 16.59           N  
ATOM    145  CA  ILE A  18      -7.551  30.368-206.118  1.00 16.43           C  
ATOM    146  C   ILE A  18      -7.632  29.042-205.382  1.00 16.77           C  
ATOM    147  O   ILE A  18      -7.531  27.983-206.003  1.00 19.19           O  
ATOM    148  CB  ILE A  18      -6.192  31.009-205.908  1.00 18.47           C  
ATOM    149  CG1 ILE A  18      -6.017  32.131-206.926  1.00 15.14           C  
ATOM    150  CG2 ILE A  18      -5.052  29.970-206.047  1.00 16.79           C  
ATOM    151  CD1 ILE A  18      -4.809  33.012-206.618  1.00 17.92           C  
ATOM    152  N   ALA A  19      -7.850  29.096-204.074  1.00 18.51           N  
ATOM    153  CA  ALA A  19      -7.919  27.890-203.248  1.00 16.65           C  
ATOM    154  C   ALA A  19      -9.089  27.003-203.667  1.00 18.36           C  
ATOM    155  O   ALA A  19      -8.945  25.780-203.754  1.00 21.23           O  
ATOM    156  CB  ALA A  19      -8.028  28.258-201.756  1.00 15.89           C  
ATOM    157  N   LEU A  20     -10.238  27.615-203.941  1.00 19.30           N  
ATOM    158  CA  LEU A  20     -11.411  26.853-204.361  1.00 20.86           C  
ATOM    159  C   LEU A  20     -11.148  26.128-205.679  1.00 24.30           C  
ATOM    160  O   LEU A  20     -11.485  24.948-205.832  1.00 26.73           O  
ATOM    161  CB  LEU A  20     -12.630  27.761-204.500  1.00 21.51           C  
ATOM    162  CG  LEU A  20     -13.156  28.267-203.152  1.00 21.02           C  
ATOM    163  CD1 LEU A  20     -14.148  29.398-203.358  1.00 23.11           C  
ATOM    164  CD2 LEU A  20     -13.783  27.110-202.387  1.00 22.48           C  
ATOM    165  N   GLU A  21     -10.552  26.840-206.627  0.96 21.41           N  
ATOM    166  CA  GLU A  21     -10.234  26.265-207.933  0.96 22.46           C  
ATOM    167  C   GLU A  21      -9.113  25.226-207.841  0.96 23.06           C  
ATOM    168  O   GLU A  21      -9.108  24.242-208.586  0.96 23.70           O  
ATOM    169  CB  GLU A  21      -9.856  27.365-208.924  0.96 29.28           C  
ATOM    170  CG  GLU A  21      -9.480  26.845-210.300  0.96 32.92           C  
ATOM    171  CD  GLU A  21     -10.640  26.229-211.051  0.96 43.08           C  
ATOM    172  OE1 GLU A  21     -11.798  26.636-210.802  0.96 36.82           O  
ATOM    173  OE2 GLU A  21     -10.380  25.342-211.898  0.96 45.98           O1-
ATOM    174  N   GLU A  22      -8.158  25.444-206.939  1.00 20.70           N  
ATOM    175  CA  GLU A  22      -7.122  24.431-206.694  1.00 26.07           C  
ATOM    176  C   GLU A  22      -7.763  23.102-206.283  1.00 29.24           C  
ATOM    177  O   GLU A  22      -7.266  22.031-206.631  1.00 26.70           O  
ATOM    178  CB  GLU A  22      -6.135  24.889-205.615  1.00 20.60           C  
ATOM    179  CG  GLU A  22      -5.115  25.964-206.070  1.00 18.19           C  
ATOM    180  CD  GLU A  22      -4.123  25.418-207.091  1.00 26.02           C  
ATOM    181  OE1 GLU A  22      -3.600  24.305-206.867  1.00 24.07           O  
ATOM    182  OE2 GLU A  22      -3.874  26.093-208.116  1.00 26.19           O1-
ATOM    183  N   LYS A  23      -8.873  23.176-205.551  1.00 22.59           N  
ATOM    184  CA  LYS A  23      -9.569  21.972-205.087  1.00 24.21           C  
ATOM    185  C   LYS A  23     -10.645  21.522-206.068  1.00 26.24           C  
ATOM    186  O   LYS A  23     -11.306  20.508-205.844  1.00 27.94           O  
ATOM    187  CB  LYS A  23     -10.196  22.200-203.702  1.00 25.72           C  
ATOM    188  CG  LYS A  23      -9.228  22.707-202.642  1.00 27.79           C  
ATOM    189  CD  LYS A  23      -8.014  21.820-202.491  1.00 27.19           C  
ATOM    190  CE  LYS A  23      -7.108  22.308-201.374  1.00 21.84           C  
ATOM    191  NZ  LYS A  23      -5.952  21.379-201.111  1.00 20.77           N1+
ATOM    192  N   LYS A  24     -10.820  22.277-207.150  1.00 27.70           N  
ATOM    193  CA  LYS A  24     -11.823  21.964-208.170  1.00 34.85           C  
ATOM    194  C   LYS A  24     -13.241  21.885-207.616  1.00 35.85           C  
ATOM    195  O   LYS A  24     -14.055  21.087-208.086  1.00 32.85           O  
ATOM    196  CB  LYS A  24     -11.482  20.644-208.870  1.00 38.96           C  
ATOM    197  CG  LYS A  24     -10.207  20.691-209.684  1.00 37.94           C  
ATOM    198  CD  LYS A  24     -10.342  21.674-210.832  1.00 43.90           C  
ATOM    199  N   VAL A  25     -13.563  22.701-206.622  1.00 28.25           N  
ATOM    200  CA  VAL A  25     -14.938  22.671-206.141  1.00 32.39           C  
ATOM    201  C   VAL A  25     -15.779  23.725-206.860  1.00 34.56           C  
ATOM    202  O   VAL A  25     -15.296  24.804-207.201  1.00 33.95           O  
ATOM    203  CB  VAL A  25     -15.022  22.869-204.605  1.00 42.57           C  
ATOM    204  CG1 VAL A  25     -13.993  22.005-203.909  1.00 38.58           C  
ATOM    205  CG2 VAL A  25     -14.824  24.301-204.230  1.00 38.04           C  
ATOM    206  N   LYS A  26     -17.036  23.382-207.114  1.00 32.89           N  
ATOM    207  CA  LYS A  26     -17.998  24.324-207.656  1.00 33.94           C  
ATOM    208  C   LYS A  26     -18.564  25.166-206.511  1.00 34.83           C  
ATOM    209  O   LYS A  26     -18.734  24.685-205.395  1.00 42.48           O  
ATOM    210  CB  LYS A  26     -19.115  23.585-208.407  1.00 36.19           C  
ATOM    211  N   TYR A  27     -18.828  26.432-206.786  1.00 32.42           N  
ATOM    212  CA  TYR A  27     -19.326  27.343-205.770  1.00 31.12           C  
ATOM    213  C   TYR A  27     -20.028  28.508-206.455  1.00 32.88           C  
ATOM    214  O   TYR A  27     -19.838  28.745-207.652  1.00 34.44           O  
ATOM    215  CB  TYR A  27     -18.181  27.841-204.863  1.00 28.50           C  
ATOM    216  CG  TYR A  27     -17.151  28.682-205.586  1.00 34.41           C  
ATOM    217  CD1 TYR A  27     -16.131  28.091-206.322  1.00 31.89           C  
ATOM    218  CD2 TYR A  27     -17.200  30.073-205.532  1.00 26.31           C  
ATOM    219  CE1 TYR A  27     -15.193  28.858-206.991  1.00 32.40           C  
ATOM    220  CE2 TYR A  27     -16.276  30.848-206.207  1.00 25.18           C  
ATOM    221  CZ  TYR A  27     -15.270  30.239-206.927  1.00 34.33           C  
ATOM    222  OH  TYR A  27     -14.344  31.014-207.591  1.00 44.57           O  
ATOM    223  N   GLU A  28     -20.877  29.211-205.720  1.00 32.34           N  
ATOM    224  CA  GLU A  28     -21.487  30.408-206.272  1.00 34.85           C  
ATOM    225  C   GLU A  28     -20.674  31.642-205.886  1.00 38.84           C  
ATOM    226  O   GLU A  28     -20.474  31.923-204.706  1.00 37.47           O  
ATOM    227  CB  GLU A  28     -22.931  30.565-205.806  1.00 35.19           C  
ATOM    228  CG  GLU A  28     -23.603  31.764-206.450  1.00 41.94           C  
ATOM    229  CD  GLU A  28     -24.930  32.128-205.805  1.00 45.83           C  
ATOM    230  OE1 GLU A  28     -25.423  31.359-204.944  1.00 40.77           O  
ATOM    231  OE2 GLU A  28     -25.471  33.196-206.168  1.00 46.42           O1-
ATOM    232  N   TYR A  29     -20.189  32.360-206.893  1.00 36.23           N  
ATOM    233  CA  TYR A  29     -19.497  33.628-206.680  1.00 30.24           C  
ATOM    234  C   TYR A  29     -20.539  34.736-206.670  1.00 39.38           C  
ATOM    235  O   TYR A  29     -21.428  34.757-207.527  1.00 34.83           O  
ATOM    236  CB  TYR A  29     -18.453  33.876-207.777  1.00 30.66           C  
ATOM    237  CG  TYR A  29     -17.713  35.195-207.653  1.00 28.98           C  
ATOM    238  CD1 TYR A  29     -18.280  36.381-208.120  1.00 34.50           C  
ATOM    239  CD2 TYR A  29     -16.443  35.258-207.081  1.00 26.23           C  
ATOM    240  CE1 TYR A  29     -17.616  37.585-208.008  1.00 27.35           C  
ATOM    241  CE2 TYR A  29     -15.759  36.460-206.980  1.00 24.43           C  
ATOM    242  CZ  TYR A  29     -16.350  37.621-207.439  1.00 25.13           C  
ATOM    243  OH  TYR A  29     -15.691  38.829-207.330  1.00 30.15           O  
ATOM    244  N   ARG A  30     -20.460  35.631-205.689  1.00 29.77           N  
ATOM    245  CA  ARG A  30     -21.341  36.800-205.667  1.00 31.18           C  
ATOM    246  C   ARG A  30     -20.538  38.079-205.507  1.00 31.77           C  
ATOM    247  O   ARG A  30     -19.856  38.266-204.504  1.00 28.13           O  
ATOM    248  CB  ARG A  30     -22.383  36.702-204.543  1.00 32.12           C  
ATOM    249  CG  ARG A  30     -23.426  35.612-204.749  1.00 37.11           C  
ATOM    250  CD  ARG A  30     -24.477  35.645-203.648  1.00 39.19           C  
ATOM    251  NE  ARG A  30     -25.307  34.442-203.652  1.00 36.86           N  
ATOM    252  CZ  ARG A  30     -26.237  34.177-202.741  1.00 42.50           C  
ATOM    253  NH1 ARG A  30     -26.452  35.033-201.754  1.00 40.64           N1+
ATOM    254  NH2 ARG A  30     -26.952  33.062-202.815  1.00 42.31           N  
ATOM    255  N   GLU A  31     -20.636  38.957-206.499  1.00 32.52           N  
ATOM    256  CA  GLU A  31     -19.962  40.256-206.476  1.00 35.46           C  
ATOM    257  C   GLU A  31     -20.630  41.244-205.516  1.00 38.16           C  
ATOM    258  O   GLU A  31     -21.800  41.570-205.678  1.00 33.09           O  
ATOM    259  CB  GLU A  31     -19.946  40.854-207.884  1.00 34.01           C  
ATOM    260  CG  GLU A  31     -19.155  42.135-208.005  1.00 30.96           C  
ATOM    261  CD  GLU A  31     -17.675  41.882-207.909  1.00 30.97           C  
ATOM    262  OE1 GLU A  31     -17.249  40.781-208.298  1.00 28.76           O  
ATOM    263  OE2 GLU A  31     -16.944  42.766-207.412  1.00 27.52           O1-
ATOM    264  N   GLU A  32     -19.872  41.749-204.548  1.00 32.25           N  
ATOM    265  CA  GLU A  32     -20.378  42.750-203.612  1.00 33.02           C  
ATOM    266  C   GLU A  32     -20.016  44.169-204.052  1.00 34.36           C  
ATOM    267  O   GLU A  32     -18.881  44.440-204.449  1.00 33.76           O  
ATOM    268  CB  GLU A  32     -19.813  42.505-202.201  1.00 28.15           C  
ATOM    269  CG  GLU A  32     -20.353  41.290-201.492  1.00 27.94           C  
ATOM    270  CD  GLU A  32     -21.728  41.512-200.901  1.00 30.89           C  
ATOM    271  OE1 GLU A  32     -22.155  42.681-200.757  1.00 32.33           O  
ATOM    272  OE2 GLU A  32     -22.384  40.509-200.560  1.00 32.26           O1-
ATOM    273  N   ASP A  33     -20.983  45.073-203.957  1.00 32.45           N  
ATOM    274  CA  ASP A  33     -20.716  46.498-204.060  1.00 33.67           C  
ATOM    275  C   ASP A  33     -20.302  46.963-202.666  1.00 32.14           C  
ATOM    276  O   ASP A  33     -21.126  47.012-201.749  1.00 32.81           O  
ATOM    277  CB  ASP A  33     -21.953  47.262-204.551  1.00 36.82           C  
ATOM    278  CG  ASP A  33     -21.704  48.761-204.711  1.00 39.23           C  
ATOM    279  OD1 ASP A  33     -20.624  49.249-204.314  1.00 39.37           O  
ATOM    280  OD2 ASP A  33     -22.604  49.459-205.229  1.00 46.74           O1-
ATOM    281  N   LEU A  34     -19.026  47.294-202.502  1.00 30.21           N  
ATOM    282  CA  LEU A  34     -18.499  47.578-201.170  1.00 33.59           C  
ATOM    283  C   LEU A  34     -18.993  48.932-200.644  1.00 37.14           C  
ATOM    284  O   LEU A  34     -18.803  49.250-199.470  1.00 36.36           O  
ATOM    285  CB  LEU A  34     -16.968  47.508-201.158  1.00 33.60           C  
ATOM    286  CG  LEU A  34     -16.343  46.117-201.364  1.00 32.78           C  
ATOM    287  CD1 LEU A  34     -14.831  46.176-201.282  1.00 32.36           C  
ATOM    288  CD2 LEU A  34     -16.868  45.074-200.373  1.00 28.52           C  
ATOM    289  N   SER A  35     -19.625  49.724-201.507  1.00 39.51           N  
ATOM    290  CA  SER A  35     -20.235  50.972-201.059  1.00 45.00           C  
ATOM    291  C   SER A  35     -21.703  50.739-200.718  1.00 43.36           C  
ATOM    292  O   SER A  35     -22.388  51.625-200.199  1.00 47.11           O  
ATOM    293  CB  SER A  35     -20.116  52.060-202.124  1.00 49.10           C  
ATOM    294  OG  SER A  35     -20.980  51.791-203.212  1.00 48.51           O  
ATOM    295  N   ASN A  36     -22.184  49.534-200.991  1.00 36.50           N  
ATOM    296  CA  ASN A  36     -23.581  49.201-200.721  1.00 40.93           C  
ATOM    297  C   ASN A  36     -23.681  47.714-200.377  1.00 45.31           C  
ATOM    298  O   ASN A  36     -24.221  46.906-201.139  1.00 40.85           O  
ATOM    299  CB  ASN A  36     -24.463  49.565-201.920  1.00 49.44           C  
ATOM    300  CG  ASN A  36     -25.923  49.247-201.685  1.00 63.12           C  
ATOM    301  ND2 ASN A  36     -26.616  50.146-200.996  1.00 71.07           N  
ATOM    302  OD1 ASN A  36     -26.421  48.201-202.100  1.00 70.66           O  
ATOM    303  N   LYS A  37     -23.149  47.367-199.208  1.00 41.18           N  
ATOM    304  CA  LYS A  37     -22.945  45.976-198.828  1.00 38.61           C  
ATOM    305  C   LYS A  37     -24.250  45.222-198.681  1.00 40.14           C  
ATOM    306  O   LYS A  37     -25.231  45.761-198.183  1.00 37.22           O  
ATOM    307  CB  LYS A  37     -22.154  45.907-197.521  1.00 37.82           C  
ATOM    308  CG  LYS A  37     -20.741  46.432-197.674  1.00 29.95           C  
ATOM    309  CD  LYS A  37     -20.010  46.495-196.343  1.00 34.34           C  
ATOM    310  CE  LYS A  37     -18.575  46.945-196.551  1.00 30.67           C  
ATOM    311  NZ  LYS A  37     -17.864  47.217-195.263  1.00 33.13           N1+
ATOM    312  N   SER A  38     -24.255  43.969-199.124  1.00 37.45           N  
ATOM    313  CA  SER A  38     -25.475  43.168-199.098  1.00 42.52           C  
ATOM    314  C   SER A  38     -25.868  42.840-197.661  1.00 40.55           C  
ATOM    315  O   SER A  38     -25.013  42.828-196.764  1.00 34.49           O  
ATOM    316  CB  SER A  38     -25.287  41.876-199.891  1.00 40.44           C  
ATOM    317  OG  SER A  38     -24.435  40.984-199.182  1.00 38.23           O  
ATOM    318  N   PRO A  39     -27.160  42.579-197.435  1.00 41.83           N  
ATOM    319  CA  PRO A  39     -27.608  42.104-196.121  1.00 39.79           C  
ATOM    320  C   PRO A  39     -26.919  40.800-195.741  1.00 42.43           C  
ATOM    321  O   PRO A  39     -26.598  40.586-194.571  1.00 35.92           O  
ATOM    322  CB  PRO A  39     -29.116  41.906-196.312  1.00 41.86           C  
ATOM    323  CG  PRO A  39     -29.475  42.857-197.397  1.00 51.13           C  
ATOM    324  CD  PRO A  39     -28.296  42.871-198.332  1.00 41.42           C  
ATOM    325  N   LEU A  40     -26.710  39.928-196.721  1.00 36.49           N  
ATOM    326  CA  LEU A  40     -26.008  38.678-196.454  1.00 34.79           C  
ATOM    327  C   LEU A  40     -24.594  38.958-195.931  1.00 41.18           C  
ATOM    328  O   LEU A  40     -24.160  38.350-194.954  1.00 31.07           O  
ATOM    329  CB  LEU A  40     -25.949  37.801-197.708  1.00 34.96           C  
ATOM    330  CG  LEU A  40     -25.398  36.381-197.523  1.00 35.75           C  
ATOM    331  CD1 LEU A  40     -26.155  35.609-196.445  1.00 34.87           C  
ATOM    332  CD2 LEU A  40     -25.417  35.615-198.846  1.00 34.91           C  
ATOM    333  N   LEU A  41     -23.882  39.877-196.580  1.00 35.40           N  
ATOM    334  CA  LEU A  41     -22.522  40.217-196.153  1.00 32.02           C  
ATOM    335  C   LEU A  41     -22.508  40.712-194.698  1.00 29.48           C  
ATOM    336  O   LEU A  41     -21.672  40.290-193.902  1.00 27.28           O  
ATOM    337  CB  LEU A  41     -21.897  41.260-197.089  1.00 28.59           C  
ATOM    338  CG  LEU A  41     -20.567  41.876-196.618  1.00 33.04           C  
ATOM    339  CD1 LEU A  41     -19.515  40.809-196.368  1.00 33.11           C  
ATOM    340  CD2 LEU A  41     -20.049  42.897-197.600  1.00 26.61           C  
ATOM    341  N   LEU A  42     -23.451  41.578-194.346  1.00 30.65           N  
ATOM    342  CA  LEU A  42     -23.494  42.127-192.995  1.00 31.22           C  
ATOM    343  C   LEU A  42     -23.854  41.064-191.954  1.00 32.59           C  
ATOM    344  O   LEU A  42     -23.343  41.088-190.836  1.00 38.28           O  
ATOM    345  CB  LEU A  42     -24.487  43.296-192.930  1.00 33.04           C  
ATOM    346  CG  LEU A  42     -24.183  44.463-193.874  1.00 33.30           C  
ATOM    347  CD1 LEU A  42     -25.282  45.514-193.839  1.00 44.33           C  
ATOM    348  CD2 LEU A  42     -22.835  45.094-193.549  1.00 37.69           C  
ATOM    349  N   GLN A  43     -24.740  40.141-192.323  1.00 40.97           N  
ATOM    350  CA  GLN A  43     -25.143  39.047-191.440  1.00 40.59           C  
ATOM    351  C   GLN A  43     -23.991  38.071-191.175  1.00 42.55           C  
ATOM    352  O   GLN A  43     -23.793  37.603-190.047  1.00 30.14           O  
ATOM    353  CB  GLN A  43     -26.338  38.291-192.045  1.00 42.83           C  
ATOM    354  CG  GLN A  43     -26.713  37.006-191.304  1.00 41.87           C  
ATOM    355  CD  GLN A  43     -27.700  36.127-192.073  1.00 47.20           C  
ATOM    356  NE2 GLN A  43     -28.125  35.031-191.448  1.00 49.33           N  
ATOM    357  OE1 GLN A  43     -28.077  36.431-193.204  1.00 46.92           O  
ATOM    358  N   MET A  44     -23.222  37.787-192.223  1.00 29.15           N  
ATOM    359  CA  MET A  44     -22.229  36.730-192.190  1.00 29.34           C  
ATOM    360  C   MET A  44     -20.877  37.198-191.652  1.00 28.51           C  
ATOM    361  O   MET A  44     -20.118  36.397-191.089  1.00 27.72           O  
ATOM    362  CB  MET A  44     -22.053  36.151-193.598  1.00 29.04           C  
ATOM    363  CG  MET A  44     -23.253  35.373-194.092  1.00 37.90           C  
ATOM    364  SD  MET A  44     -23.575  33.950-193.049  1.00 40.53           S  
ATOM    365  CE  MET A  44     -25.212  33.459-193.622  1.00 43.65           C  
ATOM    366  N   ASN A  45     -20.557  38.479-191.845  1.00 26.18           N  
ATOM    367  CA  ASN A  45     -19.325  39.041-191.278  1.00 25.61           C  
ATOM    368  C   ASN A  45     -19.621  40.315-190.472  1.00 24.73           C  
ATOM    369  O   ASN A  45     -19.181  41.409-190.840  1.00 26.69           O  
ATOM    370  CB  ASN A  45     -18.292  39.316-192.388  1.00 26.51           C  
ATOM    371  CG  ASN A  45     -16.879  39.577-191.837  1.00 30.34           C  
ATOM    372  ND2 ASN A  45     -15.901  39.752-192.735  1.00 19.31           N  
ATOM    373  OD1 ASN A  45     -16.671  39.596-190.622  1.00 25.40           O  
ATOM    374  N   PRO A  46     -20.377  40.181-189.369  1.00 25.47           N  
ATOM    375  CA  PRO A  46     -20.766  41.394-188.648  1.00 26.54           C  
ATOM    376  C   PRO A  46     -19.578  42.098-187.990  1.00 37.03           C  
ATOM    377  O   PRO A  46     -19.620  43.318-187.813  1.00 36.09           O  
ATOM    378  CB  PRO A  46     -21.762  40.877-187.603  1.00 32.17           C  
ATOM    379  CG  PRO A  46     -21.412  39.442-187.412  1.00 31.66           C  
ATOM    380  CD  PRO A  46     -20.945  38.965-188.760  1.00 28.82           C  
ATOM    381  N   ILE A  47     -18.535  41.345-187.648  1.00 27.26           N  
ATOM    382  CA  ILE A  47     -17.381  41.911-186.954  1.00 28.73           C  
ATOM    383  C   ILE A  47     -16.603  42.877-187.851  1.00 28.80           C  
ATOM    384  O   ILE A  47     -16.401  44.032-187.485  1.00 33.11           O  
ATOM    385  CB  ILE A  47     -16.422  40.806-186.445  1.00 30.32           C  
ATOM    386  CG1 ILE A  47     -17.148  39.826-185.513  1.00 29.41           C  
ATOM    387  CG2 ILE A  47     -15.202  41.432-185.746  1.00 26.96           C  
ATOM    388  CD1 ILE A  47     -17.679  40.462-184.265  1.00 29.83           C  
ATOM    389  N   HIS A  48     -16.179  42.410-189.027  1.00 26.31           N  
ATOM    390  CA  HIS A  48     -15.335  43.220-189.920  1.00 20.26           C  
ATOM    391  C   HIS A  48     -16.106  43.826-191.090  1.00 28.25           C  
ATOM    392  O   HIS A  48     -15.685  44.829-191.649  1.00 27.24           O  
ATOM    393  CB  HIS A  48     -14.194  42.384-190.508  1.00 18.56           C  
ATOM    394  CG  HIS A  48     -13.277  41.791-189.484  1.00 25.06           C  
ATOM    395  CD2 HIS A  48     -12.881  40.511-189.281  1.00 23.74           C  
ATOM    396  ND1 HIS A  48     -12.669  42.539-188.501  1.00 25.88           N  
ATOM    397  CE1 HIS A  48     -11.922  41.751-187.746  1.00 26.34           C  
ATOM    398  NE2 HIS A  48     -12.029  40.513-188.204  1.00 25.01           N  
ATOM    399  N   LYS A  49     -17.200  43.180-191.484  1.00 22.19           N  
ATOM    400  CA  LYS A  49     -17.980  43.608-192.650  1.00 23.97           C  
ATOM    401  C   LYS A  49     -17.124  43.713-193.914  1.00 22.36           C  
ATOM    402  O   LYS A  49     -17.262  44.650-194.695  1.00 28.19           O  
ATOM    403  CB  LYS A  49     -18.668  44.950-192.374  1.00 32.87           C  
ATOM    404  CG  LYS A  49     -19.588  44.955-191.168  1.00 36.17           C  
ATOM    405  CD  LYS A  49     -20.126  46.367-190.920  1.00 39.68           C  
ATOM    406  CE  LYS A  49     -21.271  46.370-189.921  1.00 46.91           C  
ATOM    407  NZ  LYS A  49     -20.880  45.772-188.623  1.00 47.56           N1+
ATOM    408  N   LYS A  50     -16.224  42.756-194.101  1.00 22.68           N  
ATOM    409  CA  LYS A  50     -15.330  42.761-195.247  1.00 24.55           C  
ATOM    410  C   LYS A  50     -15.562  41.547-196.114  1.00 24.11           C  
ATOM    411  O   LYS A  50     -16.058  40.525-195.654  1.00 25.87           O  
ATOM    412  CB  LYS A  50     -13.851  42.764-194.816  1.00 27.74           C  
ATOM    413  CG  LYS A  50     -13.315  44.080-194.282  1.00 25.20           C  
ATOM    414  CD  LYS A  50     -11.866  43.888-193.838  1.00 32.54           C  
ATOM    415  CE  LYS A  50     -11.222  45.196-193.382  1.00 41.71           C  
ATOM    416  NZ  LYS A  50     -10.853  46.072-194.526  1.00 45.27           N1+
ATOM    417  N   ILE A  51     -15.165  41.658-197.371  1.00 19.53           N  
ATOM    418  CA  ILE A  51     -15.066  40.496-198.226  1.00 19.22           C  
ATOM    419  C   ILE A  51     -13.591  40.136-198.211  1.00 22.04           C  
ATOM    420  O   ILE A  51     -12.771  40.962-197.817  1.00 20.03           O  
ATOM    421  CB  ILE A  51     -15.608  40.791-199.651  1.00 20.40           C  
ATOM    422  CG1 ILE A  51     -14.806  41.908-200.326  1.00 22.05           C  
ATOM    423  CG2 ILE A  51     -17.083  41.174-199.566  1.00 22.37           C  
ATOM    424  CD1 ILE A  51     -13.575  41.437-201.098  1.00 18.85           C  
ATOM    425  N   PRO A  52     -13.237  38.903-198.601  1.00 18.52           N  
ATOM    426  CA  PRO A  52     -14.088  37.780-198.982  1.00 17.78           C  
ATOM    427  C   PRO A  52     -14.795  37.158-197.783  1.00 20.72           C  
ATOM    428  O   PRO A  52     -14.223  37.086-196.686  1.00 17.36           O  
ATOM    429  CB  PRO A  52     -13.091  36.785-199.590  1.00 16.85           C  
ATOM    430  CG  PRO A  52     -11.823  37.060-198.837  1.00 15.93           C  
ATOM    431  CD  PRO A  52     -11.799  38.555-198.694  1.00 15.46           C  
ATOM    432  N   VAL A  53     -16.037  36.734-197.988  1.00 19.70           N  
ATOM    433  CA  VAL A  53     -16.701  35.875-197.019  1.00 20.31           C  
ATOM    434  C   VAL A  53     -17.041  34.549-197.675  1.00 23.44           C  
ATOM    435  O   VAL A  53     -17.672  34.513-198.735  1.00 22.15           O  
ATOM    436  CB  VAL A  53     -17.982  36.494-196.456  1.00 23.18           C  
ATOM    437  CG1 VAL A  53     -18.637  35.529-195.473  1.00 24.61           C  
ATOM    438  CG2 VAL A  53     -17.686  37.828-195.798  1.00 21.54           C  
ATOM    439  N   LEU A  54     -16.610  33.460-197.049  1.00 20.56           N  
ATOM    440  CA  LEU A  54     -16.894  32.123-197.560  1.00 21.42           C  
ATOM    441  C   LEU A  54     -18.020  31.515-196.749  1.00 24.66           C  
ATOM    442  O   LEU A  54     -17.947  31.442-195.523  1.00 22.65           O  
ATOM    443  CB  LEU A  54     -15.643  31.243-197.510  1.00 20.49           C  
ATOM    444  CG  LEU A  54     -15.760  29.837-198.099  1.00 25.29           C  
ATOM    445  CD1 LEU A  54     -15.867  29.920-199.609  1.00 21.68           C  
ATOM    446  CD2 LEU A  54     -14.540  29.008-197.678  1.00 22.47           C  
ATOM    447  N   ILE A  55     -19.077  31.093-197.435  1.00 24.68           N  
ATOM    448  CA  ILE A  55     -20.224  30.533-196.756  1.00 26.99           C  
ATOM    449  C   ILE A  55     -20.376  29.077-197.162  1.00 34.82           C  
ATOM    450  O   ILE A  55     -20.630  28.765-198.329  1.00 34.85           O  
ATOM    451  CB  ILE A  55     -21.524  31.297-197.085  1.00 28.12           C  
ATOM    452  CG1 ILE A  55     -21.319  32.802-196.908  1.00 30.59           C  
ATOM    453  CG2 ILE A  55     -22.666  30.773-196.227  1.00 29.94           C  
ATOM    454  CD1 ILE A  55     -22.515  33.636-197.339  1.00 36.33           C  
ATOM    455  N   HIS A  56     -20.201  28.187-196.201  1.00 27.57           N  
ATOM    456  CA  HIS A  56     -20.214  26.767-196.490  1.00 30.94           C  
ATOM    457  C   HIS A  56     -21.360  26.089-195.758  1.00 30.74           C  
ATOM    458  O   HIS A  56     -21.389  26.049-194.530  1.00 30.65           O  
ATOM    459  CB  HIS A  56     -18.877  26.154-196.106  1.00 33.88           C  
ATOM    460  CG  HIS A  56     -18.729  24.728-196.505  1.00 32.44           C  
ATOM    461  CD2 HIS A  56     -19.384  23.989-197.438  1.00 32.94           C  
ATOM    462  ND1 HIS A  56     -17.833  23.875-195.903  1.00 31.56           N  
ATOM    463  CE1 HIS A  56     -17.924  22.679-196.457  1.00 35.94           C  
ATOM    464  NE2 HIS A  56     -18.860  22.724-197.388  1.00 32.29           N  
ATOM    465  N   GLU A  57     -22.313  25.568-196.523  0.95 36.68           N  
ATOM    466  CA  GLU A  57     -23.518  24.982-195.945  0.95 43.93           C  
ATOM    467  C   GLU A  57     -24.165  25.965-194.977  0.95 38.77           C  
ATOM    468  O   GLU A  57     -24.616  25.581-193.904  0.95 36.17           O  
ATOM    469  CB  GLU A  57     -23.197  23.664-195.237  0.95 52.79           C  
ATOM    470  CG  GLU A  57     -22.610  22.600-196.155  0.95 62.54           C  
ATOM    471  CD  GLU A  57     -22.024  21.420-195.397  0.95 68.76           C  
ATOM    472  OE1 GLU A  57     -21.405  21.637-194.331  0.95 71.40           O  
ATOM    473  OE2 GLU A  57     -22.181  20.275-195.873  0.95 71.02           O1-
ATOM    474  N   GLY A  58     -24.160  27.243-195.347  1.00 34.29           N  
ATOM    475  CA  GLY A  58     -24.810  28.270-194.552  1.00 34.58           C  
ATOM    476  C   GLY A  58     -23.988  28.858-193.414  1.00 32.69           C  
ATOM    477  O   GLY A  58     -24.443  29.792-192.744  1.00 32.89           O  
ATOM    478  N   LYS A  59     -22.790  28.318-193.187  1.00 37.02           N  
ATOM    479  CA  LYS A  59     -21.925  28.778-192.093  1.00 29.42           C  
ATOM    480  C   LYS A  59     -20.758  29.606-192.636  1.00 27.20           C  
ATOM    481  O   LYS A  59     -20.036  29.143-193.521  1.00 26.45           O  
ATOM    482  CB  LYS A  59     -21.361  27.595-191.303  1.00 36.52           C  
ATOM    483  CG  LYS A  59     -22.373  26.644-190.693  1.00 41.80           C  
ATOM    484  CD  LYS A  59     -21.656  25.421-190.122  1.00 46.19           C  
ATOM    485  CE  LYS A  59     -20.861  24.692-191.212  1.00 55.45           C  
ATOM    486  NZ  LYS A  59     -20.037  23.548-190.708  1.00 57.33           N1+
ATOM    487  N   PRO A  60     -20.550  30.809-192.077  1.00 26.31           N  
ATOM    488  CA  PRO A  60     -19.531  31.747-192.562  1.00 24.48           C  
ATOM    489  C   PRO A  60     -18.125  31.467-192.054  1.00 25.69           C  
ATOM    490  O   PRO A  60     -17.925  31.071-190.911  1.00 26.94           O  
ATOM    491  CB  PRO A  60     -20.018  33.092-192.028  1.00 24.72           C  
ATOM    492  CG  PRO A  60     -20.726  32.729-190.749  1.00 27.90           C  
ATOM    493  CD  PRO A  60     -21.364  31.394-190.991  1.00 27.31           C  
ATOM    494  N   ILE A  61     -17.160  31.663-192.935  1.00 23.32           N  
ATOM    495  CA  ILE A  61     -15.755  31.656-192.566  1.00 19.81           C  
ATOM    496  C   ILE A  61     -15.158  32.962-193.081  1.00 22.48           C  
ATOM    497  O   ILE A  61     -15.229  33.251-194.275  1.00 22.14           O  
ATOM    498  CB  ILE A  61     -14.997  30.450-193.163  1.00 19.48           C  
ATOM    499  CG1 ILE A  61     -15.613  29.116-192.715  1.00 20.90           C  
ATOM    500  CG2 ILE A  61     -13.524  30.525-192.774  1.00 23.47           C  
ATOM    501  CD1 ILE A  61     -16.706  28.558-193.666  1.00 28.36           C  
ATOM    502  N   CYS A  62     -14.581  33.755-192.186  1.00 26.32           N  
ATOM    503  CA  CYS A  62     -14.048  35.059-192.557  1.00 17.08           C  
ATOM    504  C   CYS A  62     -12.509  35.070-192.498  1.00 15.60           C  
ATOM    505  O   CYS A  62     -11.919  34.239-191.818  1.00 19.43           O  
ATOM    506  CB  CYS A  62     -14.638  36.121-191.634  1.00 22.07           C  
ATOM    507  SG  CYS A  62     -16.453  36.204-191.765  1.00 28.77           S  
ATOM    508  N   GLU A  63     -11.906  36.023-193.215  1.00 15.09           N  
ATOM    509  CA  GLU A  63     -10.461  36.239-193.352  1.00 13.68           C  
ATOM    510  C   GLU A  63      -9.849  35.279-194.373  1.00 13.25           C  
ATOM    511  O   GLU A  63      -9.827  34.061-194.182  1.00 15.14           O  
ATOM    512  CB  GLU A  63      -9.726  36.127-192.007  1.00 13.28           C  
ATOM    513  CG  GLU A  63     -10.125  37.206-191.013  1.00 17.87           C  
ATOM    514  CD  GLU A  63      -9.704  38.588-191.472  1.00 18.33           C  
ATOM    515  OE1 GLU A  63      -8.507  38.767-191.793  1.00 18.63           O  
ATOM    516  OE2 GLU A  63     -10.573  39.485-191.523  1.00 21.38           O1-
ATOM    517  N   SER A  64      -9.304  35.856-195.433  1.00 12.79           N  
ATOM    518  CA  SER A  64      -8.895  35.067-196.579  1.00 12.65           C  
ATOM    519  C   SER A  64      -7.874  33.981-196.232  1.00 12.12           C  
ATOM    520  O   SER A  64      -8.018  32.844-196.682  1.00 14.02           O  
ATOM    521  CB  SER A  64      -8.351  35.982-197.687  1.00 15.77           C  
ATOM    522  OG  SER A  64      -7.203  36.702-197.269  1.00 15.08           O  
ATOM    523  N   ILE A  65      -6.852  34.287-195.434  1.00 11.41           N  
ATOM    524  CA  ILE A  65      -5.837  33.251-195.167  1.00 11.12           C  
ATOM    525  C   ILE A  65      -6.450  32.107-194.335  1.00 12.47           C  
ATOM    526  O   ILE A  65      -6.093  30.942-194.503  1.00 18.71           O  
ATOM    527  CB  ILE A  65      -4.586  33.836-194.466  1.00 19.04           C  
ATOM    528  CG1 ILE A  65      -3.765  34.611-195.496  1.00 22.11           C  
ATOM    529  CG2 ILE A  65      -3.688  32.743-193.925  1.00 27.50           C  
ATOM    530  CD1 ILE A  65      -3.241  33.736-196.651  1.00 12.29           C  
ATOM    531  N   ILE A  66      -7.382  32.442-193.455  1.00 12.33           N  
ATOM    532  CA  ILE A  66      -8.126  31.424-192.706  1.00 13.26           C  
ATOM    533  C   ILE A  66      -9.017  30.599-193.643  1.00 16.00           C  
ATOM    534  O   ILE A  66      -9.143  29.380-193.483  1.00 16.61           O  
ATOM    535  CB  ILE A  66      -8.967  32.078-191.597  1.00 13.72           C  
ATOM    536  CG1 ILE A  66      -8.038  32.695-190.548  1.00 13.99           C  
ATOM    537  CG2 ILE A  66      -9.932  31.068-190.921  1.00 16.10           C  
ATOM    538  CD1 ILE A  66      -8.811  33.471-189.467  1.00 16.40           C  
ATOM    539  N   GLN A  67      -9.634  31.257-194.627  1.00 17.11           N  
ATOM    540  CA  GLN A  67     -10.444  30.553-195.623  1.00 15.17           C  
ATOM    541  C   GLN A  67      -9.588  29.592-196.446  1.00 15.07           C  
ATOM    542  O   GLN A  67      -9.994  28.472-196.726  1.00 16.07           O  
ATOM    543  CB  GLN A  67     -11.152  31.543-196.549  1.00 21.27           C  
ATOM    544  CG  GLN A  67     -12.243  32.358-195.873  1.00 15.99           C  
ATOM    545  CD  GLN A  67     -12.558  33.628-196.616  1.00 18.83           C  
ATOM    546  NE2 GLN A  67     -13.449  34.429-196.050  1.00 16.65           N  
ATOM    547  OE1 GLN A  67     -11.988  33.904-197.684  1.00 17.08           O  
ATOM    548  N   VAL A  68      -8.400  30.031-196.839  1.00 14.13           N  
ATOM    549  CA  VAL A  68      -7.535  29.162-197.622  1.00 14.34           C  
ATOM    550  C   VAL A  68      -7.171  27.901-196.836  1.00 15.78           C  
ATOM    551  O   VAL A  68      -7.180  26.797-197.379  1.00 16.34           O  
ATOM    552  CB  VAL A  68      -6.232  29.891-198.062  1.00 15.51           C  
ATOM    553  CG1 VAL A  68      -5.264  28.910-198.746  1.00 13.04           C  
ATOM    554  CG2 VAL A  68      -6.583  31.058-198.994  1.00 12.65           C  
ATOM    555  N   GLN A  69      -6.830  28.070-195.567  1.00 17.18           N  
ATOM    556  CA  GLN A  69      -6.472  26.930-194.719  1.00 19.69           C  
ATOM    557  C   GLN A  69      -7.654  26.005-194.478  1.00 16.27           C  
ATOM    558  O   GLN A  69      -7.493  24.777-194.448  1.00 19.55           O  
ATOM    559  CB  GLN A  69      -5.914  27.417-193.383  1.00 17.13           C  
ATOM    560  CG  GLN A  69      -4.582  28.097-193.533  1.00 17.95           C  
ATOM    561  CD  GLN A  69      -4.054  28.627-192.227  1.00 26.67           C  
ATOM    562  NE2 GLN A  69      -4.252  29.917-192.001  1.00 29.13           N  
ATOM    563  OE1 GLN A  69      -3.471  27.893-191.429  1.00 24.73           O  
ATOM    564  N   TYR A  70      -8.836  26.594-194.297  1.00 16.55           N  
ATOM    565  CA  TYR A  70     -10.076  25.825-194.165  1.00 18.27           C  
ATOM    566  C   TYR A  70     -10.290  24.933-195.384  1.00 24.47           C  
ATOM    567  O   TYR A  70     -10.555  23.728-195.267  1.00 22.02           O  
ATOM    568  CB  TYR A  70     -11.265  26.773-193.995  1.00 18.24           C  
ATOM    569  CG  TYR A  70     -12.626  26.126-193.906  1.00 19.96           C  
ATOM    570  CD1 TYR A  70     -12.980  25.324-192.827  1.00 21.05           C  
ATOM    571  CD2 TYR A  70     -13.584  26.361-194.888  1.00 20.68           C  
ATOM    572  CE1 TYR A  70     -14.243  24.755-192.740  1.00 22.80           C  
ATOM    573  CE2 TYR A  70     -14.845  25.808-194.804  1.00 23.37           C  
ATOM    574  CZ  TYR A  70     -15.171  25.005-193.734  1.00 30.83           C  
ATOM    575  OH  TYR A  70     -16.438  24.474-193.679  1.00 25.41           O  
ATOM    576  N   ILE A  71     -10.179  25.546-196.558  1.00 22.31           N  
ATOM    577  CA  ILE A  71     -10.356  24.834-197.821  1.00 19.37           C  
ATOM    578  C   ILE A  71      -9.293  23.742-197.950  1.00 19.63           C  
ATOM    579  O   ILE A  71      -9.596  22.618-198.342  1.00 22.26           O  
ATOM    580  CB  ILE A  71     -10.284  25.815-199.006  1.00 25.53           C  
ATOM    581  CG1 ILE A  71     -11.553  26.672-199.054  1.00 21.71           C  
ATOM    582  CG2 ILE A  71     -10.106  25.078-200.315  1.00 23.19           C  
ATOM    583  CD1 ILE A  71     -11.384  27.932-199.842  1.00 18.21           C  
ATOM    584  N   ASP A  72      -8.060  24.057-197.562  1.00 18.40           N  
ATOM    585  CA  ASP A  72      -6.986  23.064-197.627  1.00 18.77           C  
ATOM    586  C   ASP A  72      -7.293  21.896-196.688  1.00 22.56           C  
ATOM    587  O   ASP A  72      -7.061  20.745-197.024  1.00 22.97           O  
ATOM    588  CB  ASP A  72      -5.632  23.681-197.281  1.00 17.37           C  
ATOM    589  CG  ASP A  72      -4.465  22.856-197.828  1.00 19.46           C  
ATOM    590  OD1 ASP A  72      -4.594  22.312-198.946  1.00 18.96           O  
ATOM    591  OD2 ASP A  72      -3.442  22.724-197.127  1.00 17.48           O1-
ATOM    592  N   GLU A  73      -7.850  22.189-195.521  1.00 23.11           N  
ATOM    593  CA  GLU A  73      -8.122  21.138-194.543  1.00 25.29           C  
ATOM    594  C   GLU A  73      -9.359  20.311-194.886  1.00 24.90           C  
ATOM    595  O   GLU A  73      -9.450  19.139-194.512  1.00 25.62           O  
ATOM    596  CB  GLU A  73      -8.237  21.758-193.150  1.00 24.87           C  
ATOM    597  CG  GLU A  73      -6.882  22.253-192.641  1.00 24.89           C  
ATOM    598  CD  GLU A  73      -6.989  23.139-191.413  1.00 27.58           C  
ATOM    599  OE1 GLU A  73      -8.096  23.236-190.843  1.00 26.38           O  
ATOM    600  OE2 GLU A  73      -5.959  23.728-191.016  1.00 25.87           O1-
ATOM    601  N   LEU A  74     -10.297  20.893-195.631  1.00 25.26           N  
ATOM    602  CA  LEU A  74     -11.458  20.148-196.097  1.00 30.58           C  
ATOM    603  C   LEU A  74     -11.083  19.182-197.222  1.00 35.83           C  
ATOM    604  O   LEU A  74     -11.612  18.077-197.284  1.00 28.41           O  
ATOM    605  CB  LEU A  74     -12.559  21.094-196.580  1.00 30.04           C  
ATOM    606  CG  LEU A  74     -13.423  21.792-195.524  1.00 32.96           C  
ATOM    607  CD1 LEU A  74     -14.464  22.668-196.211  1.00 30.51           C  
ATOM    608  CD2 LEU A  74     -14.097  20.792-194.570  1.00 26.91           C  
ATOM    609  N   TRP A  75     -10.177  19.603-198.105  1.00 29.20           N  
ATOM    610  CA  TRP A  75      -9.766  18.784-199.247  1.00 30.71           C  
ATOM    611  C   TRP A  75      -8.245  18.707-199.323  1.00 25.23           C  
ATOM    612  O   TRP A  75      -7.629  19.287-200.224  1.00 30.75           O  
ATOM    613  CB  TRP A  75     -10.349  19.350-200.547  1.00 28.41           C  
ATOM    614  CG  TRP A  75     -11.859  19.400-200.521  1.00 28.14           C  
ATOM    615  CD1 TRP A  75     -12.715  18.347-200.672  1.00 31.73           C  
ATOM    616  CD2 TRP A  75     -12.680  20.554-200.297  1.00 29.11           C  
ATOM    617  CE2 TRP A  75     -14.023  20.127-200.340  1.00 34.05           C  
ATOM    618  CE3 TRP A  75     -12.410  21.908-200.074  1.00 27.87           C  
ATOM    619  NE1 TRP A  75     -14.019  18.776-200.568  1.00 33.42           N  
ATOM    620  CZ2 TRP A  75     -15.094  21.004-200.167  1.00 34.21           C  
ATOM    621  CZ3 TRP A  75     -13.476  22.779-199.897  1.00 24.78           C  
ATOM    622  CH2 TRP A  75     -14.802  22.322-199.949  1.00 26.73           C  
ATOM    623  N   PRO A  76      -7.634  17.999-198.361  1.00 32.20           N  
ATOM    624  CA  PRO A  76      -6.179  18.006-198.188  1.00 27.74           C  
ATOM    625  C   PRO A  76      -5.443  17.221-199.260  1.00 33.49           C  
ATOM    626  O   PRO A  76      -4.246  17.432-199.450  1.00 36.63           O  
ATOM    627  CB  PRO A  76      -5.992  17.343-196.823  1.00 28.62           C  
ATOM    628  CG  PRO A  76      -7.150  16.449-196.691  1.00 32.78           C  
ATOM    629  CD  PRO A  76      -8.297  17.113-197.387  1.00 30.74           C  
ATOM    630  N   ASP A  77      -6.146  16.347-199.968  1.00 29.54           N  
ATOM    631  CA  ASP A  77      -5.453  15.421-200.860  1.00 38.64           C  
ATOM    632  C   ASP A  77      -5.361  15.911-202.308  1.00 42.07           C  
ATOM    633  O   ASP A  77      -4.560  15.409-203.100  1.00 45.16           O  
ATOM    634  CB  ASP A  77      -6.145  14.060-200.819  1.00 40.23           C  
ATOM    635  CG  ASP A  77      -6.100  13.430-199.441  1.00 46.01           C  
ATOM    636  OD1 ASP A  77      -5.029  13.488-198.794  1.00 49.50           O  
ATOM    637  OD2 ASP A  77      -7.133  12.872-199.009  1.00 42.43           O1-
ATOM    638  N   THR A  78      -6.151  16.923-202.635  1.00 41.00           N  
ATOM    639  CA  THR A  78      -6.144  17.500-203.971  1.00 35.33           C  
ATOM    640  C   THR A  78      -5.358  18.787-203.957  1.00 31.81           C  
ATOM    641  O   THR A  78      -5.799  19.761-203.360  1.00 28.73           O  
ATOM    642  CB  THR A  78      -7.571  17.793-204.459  1.00 35.28           C  
ATOM    643  CG2 THR A  78      -7.562  18.289-205.898  1.00 37.16           C  
ATOM    644  OG1 THR A  78      -8.349  16.595-204.378  1.00 38.19           O  
ATOM    645  N   ASN A  79      -4.212  18.798-204.632  1.00 27.62           N  
ATOM    646  CA  ASN A  79      -3.350  19.975-204.635  1.00 25.79           C  
ATOM    647  C   ASN A  79      -3.169  20.577-203.247  1.00 29.44           C  
ATOM    648  O   ASN A  79      -3.649  21.679-202.994  1.00 26.29           O  
ATOM    649  CB  ASN A  79      -3.908  21.039-205.588  1.00 25.49           C  
ATOM    650  CG  ASN A  79      -3.741  20.656-207.050  1.00 31.60           C  
ATOM    651  ND2 ASN A  79      -4.808  20.792-207.828  1.00 23.93           N  
ATOM    652  OD1 ASN A  79      -2.669  20.215-207.464  1.00 36.16           O  
ATOM    653  N   PRO A  80      -2.498  19.846-202.339  1.00 25.83           N  
ATOM    654  CA  PRO A  80      -2.233  20.363-200.994  1.00 25.32           C  
ATOM    655  C   PRO A  80      -1.537  21.713-201.042  1.00 26.52           C  
ATOM    656  O   PRO A  80      -0.560  21.894-201.781  1.00 26.22           O  
ATOM    657  CB  PRO A  80      -1.327  19.297-200.365  1.00 29.88           C  
ATOM    658  CG  PRO A  80      -0.807  18.489-201.512  1.00 29.59           C  
ATOM    659  CD  PRO A  80      -1.893  18.519-202.547  1.00 33.13           C  
ATOM    660  N   ILE A  81      -2.056  22.661-200.268  1.00 21.56           N  
ATOM    661  CA  ILE A  81      -1.543  24.026-200.300  1.00 18.05           C  
ATOM    662  C   ILE A  81      -0.460  24.256-199.236  1.00 25.15           C  
ATOM    663  O   ILE A  81       0.643  24.727-199.554  1.00 25.80           O  
ATOM    664  CB  ILE A  81      -2.672  25.037-200.105  1.00 18.50           C  
ATOM    665  CG1 ILE A  81      -3.717  24.887-201.214  1.00 20.16           C  
ATOM    666  CG2 ILE A  81      -2.106  26.465-200.054  1.00 19.18           C  
ATOM    667  CD1 ILE A  81      -4.985  25.733-200.970  1.00 19.33           C  
ATOM    668  N   LEU A  82      -0.762  23.915-197.983  1.00 23.05           N  
ATOM    669  CA  LEU A  82       0.216  24.068-196.903  1.00 16.80           C  
ATOM    670  C   LEU A  82       1.181  22.882-196.874  1.00 21.38           C  
ATOM    671  O   LEU A  82       0.791  21.766-197.225  1.00 23.33           O  
ATOM    672  CB  LEU A  82      -0.493  24.190-195.546  1.00 22.45           C  
ATOM    673  CG  LEU A  82      -1.109  25.549-195.212  1.00 24.21           C  
ATOM    674  CD1 LEU A  82      -2.463  25.763-195.921  1.00 21.79           C  
ATOM    675  CD2 LEU A  82      -1.242  25.700-193.722  1.00 30.36           C  
ATOM    676  N   PRO A  83       2.439  23.111-196.439  1.00 21.73           N  
ATOM    677  CA  PRO A  83       3.376  21.994-196.259  1.00 24.41           C  
ATOM    678  C   PRO A  83       2.849  20.981-195.239  1.00 22.73           C  
ATOM    679  O   PRO A  83       2.030  21.330-194.391  1.00 18.93           O  
ATOM    680  CB  PRO A  83       4.648  22.669-195.722  1.00 21.42           C  
ATOM    681  CG  PRO A  83       4.469  24.124-195.952  1.00 22.60           C  
ATOM    682  CD  PRO A  83       2.994  24.382-195.945  1.00 22.81           C  
ATOM    683  N   SER A  84       3.321  19.745-195.302  1.00 29.55           N  
ATOM    684  CA  SER A  84       2.918  18.753-194.320  1.00 34.19           C  
ATOM    685  C   SER A  84       3.792  18.840-193.068  1.00 31.54           C  
ATOM    686  O   SER A  84       3.358  18.489-191.979  1.00 32.61           O  
ATOM    687  CB  SER A  84       2.974  17.343-194.918  1.00 40.44           C  
ATOM    688  OG  SER A  84       4.278  17.037-195.357  1.00 43.77           O  
ATOM    689  N   ASP A  85       5.022  19.311-193.227  1.00 27.64           N  
ATOM    690  CA  ASP A  85       5.935  19.470-192.097  1.00 27.45           C  
ATOM    691  C   ASP A  85       5.539  20.638-191.191  1.00 27.25           C  
ATOM    692  O   ASP A  85       5.397  21.760-191.667  1.00 23.84           O  
ATOM    693  CB  ASP A  85       7.358  19.692-192.606  1.00 28.37           C  
ATOM    694  CG  ASP A  85       8.328  20.018-191.489  1.00 34.87           C  
ATOM    695  OD1 ASP A  85       8.599  19.108-190.677  1.00 37.92           O  
ATOM    696  OD2 ASP A  85       8.824  21.169-191.423  1.00 29.51           O1-
ATOM    697  N   PRO A  86       5.384  20.391-189.879  1.00 29.63           N  
ATOM    698  CA  PRO A  86       4.974  21.482-188.979  1.00 26.73           C  
ATOM    699  C   PRO A  86       5.876  22.727-189.024  1.00 22.11           C  
ATOM    700  O   PRO A  86       5.333  23.821-189.068  1.00 21.35           O  
ATOM    701  CB  PRO A  86       5.020  20.822-187.599  1.00 29.54           C  
ATOM    702  CG  PRO A  86       4.699  19.389-187.890  1.00 32.20           C  
ATOM    703  CD  PRO A  86       5.402  19.088-189.190  1.00 29.69           C  
ATOM    704  N   TYR A  87       7.201  22.583-189.026  1.00 21.61           N  
ATOM    705  CA  TYR A  87       8.047  23.777-189.097  1.00 19.40           C  
ATOM    706  C   TYR A  87       7.847  24.550-190.406  1.00 20.35           C  
ATOM    707  O   TYR A  87       7.704  25.781-190.397  1.00 17.83           O  
ATOM    708  CB  TYR A  87       9.533  23.434-188.932  1.00 20.71           C  
ATOM    709  CG  TYR A  87      10.391  24.691-188.882  1.00 24.54           C  
ATOM    710  CD1 TYR A  87      10.524  25.403-187.696  1.00 27.22           C  
ATOM    711  CD2 TYR A  87      11.038  25.183-190.026  1.00 22.61           C  
ATOM    712  CE1 TYR A  87      11.286  26.549-187.629  1.00 28.57           C  
ATOM    713  CE2 TYR A  87      11.803  26.357-189.970  1.00 21.73           C  
ATOM    714  CZ  TYR A  87      11.920  27.026-188.756  1.00 28.38           C  
ATOM    715  OH  TYR A  87      12.654  28.180-188.638  1.00 25.19           O  
ATOM    716  N   GLN A  88       7.842  23.848-191.535  1.00 18.06           N  
ATOM    717  CA  GLN A  88       7.647  24.528-192.819  1.00 18.50           C  
ATOM    718  C   GLN A  88       6.259  25.189-192.852  1.00 21.36           C  
ATOM    719  O   GLN A  88       6.069  26.265-193.436  1.00 14.37           O  
ATOM    720  CB  GLN A  88       7.807  23.552-193.993  1.00 18.90           C  
ATOM    721  CG  GLN A  88       9.254  23.129-194.257  1.00 30.65           C  
ATOM    722  CD  GLN A  88       9.363  22.005-195.286  1.00 42.16           C  
ATOM    723  NE2 GLN A  88      10.578  21.506-195.489  1.00 53.41           N  
ATOM    724  OE1 GLN A  88       8.368  21.586-195.882  1.00 42.34           O  
ATOM    725  N   ARG A  89       5.290  24.551-192.211  1.00 16.11           N  
ATOM    726  CA  ARG A  89       3.951  25.141-192.141  1.00 20.58           C  
ATOM    727  C   ARG A  89       3.954  26.437-191.326  1.00 15.03           C  
ATOM    728  O   ARG A  89       3.305  27.423-191.692  1.00 15.77           O  
ATOM    729  CB  ARG A  89       2.960  24.137-191.547  1.00 23.76           C  
ATOM    730  CG  ARG A  89       1.518  24.565-191.656  1.00 24.40           C  
ATOM    731  CD  ARG A  89       0.582  23.365-191.609  1.00 33.34           C  
ATOM    732  NE  ARG A  89       0.896  22.483-190.492  1.00 28.13           N  
ATOM    733  CZ  ARG A  89       1.208  21.201-190.619  1.00 31.75           C  
ATOM    734  NH1 ARG A  89       1.224  20.634-191.817  1.00 33.49           N1+
ATOM    735  NH2 ARG A  89       1.495  20.483-189.540  1.00 34.28           N  
ATOM    736  N   ALA A  90       4.674  26.427-190.211  1.00 15.16           N  
ATOM    737  CA  ALA A  90       4.822  27.629-189.398  1.00 16.37           C  
ATOM    738  C   ALA A  90       5.448  28.772-190.191  1.00 17.63           C  
ATOM    739  O   ALA A  90       5.059  29.923-190.040  1.00 14.97           O  
ATOM    740  CB  ALA A  90       5.663  27.329-188.146  1.00 15.59           C  
ATOM    741  N   GLN A  91       6.429  28.461-191.031  1.00 15.12           N  
ATOM    742  CA  GLN A  91       7.088  29.502-191.816  1.00 12.87           C  
ATOM    743  C   GLN A  91       6.152  30.038-192.889  1.00 11.85           C  
ATOM    744  O   GLN A  91       6.130  31.236-193.162  1.00 15.41           O  
ATOM    745  CB  GLN A  91       8.383  28.972-192.439  1.00 21.30           C  
ATOM    746  CG  GLN A  91       9.414  28.568-191.398  1.00 24.40           C  
ATOM    747  CD  GLN A  91       9.637  29.632-190.324  1.00 32.25           C  
ATOM    748  NE2 GLN A  91       9.542  29.226-189.061  1.00 31.22           N  
ATOM    749  OE1 GLN A  91       9.896  30.797-190.625  1.00 35.33           O  
ATOM    750  N   ALA A  92       5.382  29.151-193.509  1.00 13.68           N  
ATOM    751  CA  ALA A  92       4.400  29.604-194.498  1.00 15.02           C  
ATOM    752  C   ALA A  92       3.391  30.561-193.855  1.00 14.88           C  
ATOM    753  O   ALA A  92       3.087  31.613-194.420  1.00 12.34           O  
ATOM    754  CB  ALA A  92       3.688  28.415-195.114  1.00 18.18           C  
ATOM    755  N   ARG A  93       2.882  30.204-192.672  1.00 11.98           N  
ATOM    756  CA  ARG A  93       1.944  31.071-191.948  1.00 12.06           C  
ATOM    757  C   ARG A  93       2.596  32.392-191.591  1.00 11.27           C  
ATOM    758  O   ARG A  93       1.953  33.436-191.638  1.00 13.84           O  
ATOM    759  CB  ARG A  93       1.432  30.385-190.677  1.00 11.53           C  
ATOM    760  CG  ARG A  93       0.451  29.240-190.969  1.00 12.08           C  
ATOM    761  CD  ARG A  93       0.082  28.415-189.730  1.00 20.81           C  
ATOM    762  NE  ARG A  93      -0.948  27.425-190.056  1.00 19.21           N  
ATOM    763  CZ  ARG A  93      -1.046  26.218-189.502  1.00 17.88           C  
ATOM    764  NH1 ARG A  93      -0.179  25.830-188.569  1.00 16.43           N1+
ATOM    765  NH2 ARG A  93      -2.006  25.391-189.895  1.00 16.59           N  
ATOM    766  N   PHE A  94       3.859  32.338-191.179  1.00 10.72           N  
ATOM    767  CA  PHE A  94       4.575  33.566-190.828  1.00 10.58           C  
ATOM    768  C   PHE A  94       4.634  34.544-191.990  1.00 12.80           C  
ATOM    769  O   PHE A  94       4.398  35.745-191.810  1.00 13.80           O  
ATOM    770  CB  PHE A  94       6.003  33.272-190.361  1.00 11.67           C  
ATOM    771  CG  PHE A  94       6.814  34.515-190.135  1.00 18.43           C  
ATOM    772  CD1 PHE A  94       6.816  35.141-188.896  1.00 19.42           C  
ATOM    773  CD2 PHE A  94       7.544  35.088-191.182  1.00 21.55           C  
ATOM    774  CE1 PHE A  94       7.545  36.298-188.687  1.00 18.06           C  
ATOM    775  CE2 PHE A  94       8.267  36.248-190.983  1.00 15.01           C  
ATOM    776  CZ  PHE A  94       8.269  36.849-189.725  1.00 20.59           C  
ATOM    777  N   TRP A  95       4.996  34.048-193.172  1.00 12.10           N  
ATOM    778  CA  TRP A  95       5.130  34.942-194.330  1.00 11.81           C  
ATOM    779  C   TRP A  95       3.775  35.426-194.857  1.00 14.01           C  
ATOM    780  O   TRP A  95       3.653  36.562-195.323  1.00 10.09           O  
ATOM    781  CB  TRP A  95       5.951  34.257-195.432  1.00 11.15           C  
ATOM    782  CG  TRP A  95       7.410  34.291-195.063  1.00 11.21           C  
ATOM    783  CD1 TRP A  95       8.183  33.245-194.661  1.00 16.18           C  
ATOM    784  CD2 TRP A  95       8.240  35.453-195.004  1.00 10.95           C  
ATOM    785  CE2 TRP A  95       9.516  35.037-194.568  1.00 14.41           C  
ATOM    786  CE3 TRP A  95       8.027  36.811-195.280  1.00 16.99           C  
ATOM    787  NE1 TRP A  95       9.459  33.682-194.372  1.00 17.56           N  
ATOM    788  CZ2 TRP A  95      10.585  35.927-194.422  1.00 20.60           C  
ATOM    789  CZ3 TRP A  95       9.078  37.694-195.132  1.00 16.40           C  
ATOM    790  CH2 TRP A  95      10.348  37.250-194.705  1.00 22.03           C  
ATOM    791  N   ALA A  96       2.741  34.598-194.753  1.00 11.39           N  
ATOM    792  CA  ALA A  96       1.404  35.079-195.119  1.00 13.19           C  
ATOM    793  C   ALA A  96       0.970  36.177-194.131  1.00 16.09           C  
ATOM    794  O   ALA A  96       0.347  37.181-194.518  1.00 13.01           O  
ATOM    795  CB  ALA A  96       0.387  33.917-195.155  1.00 12.93           C  
ATOM    796  N   ASP A  97       1.324  36.007-192.860  1.00 13.22           N  
ATOM    797  CA  ASP A  97       1.004  37.021-191.838  1.00 16.84           C  
ATOM    798  C   ASP A  97       1.774  38.322-192.104  1.00 15.21           C  
ATOM    799  O   ASP A  97       1.216  39.417-192.012  1.00 13.59           O  
ATOM    800  CB  ASP A  97       1.305  36.475-190.428  1.00 18.39           C  
ATOM    801  CG  ASP A  97       1.056  37.506-189.313  1.00 13.67           C  
ATOM    802  OD1 ASP A  97      -0.117  37.776-189.007  1.00 20.53           O  
ATOM    803  OD2 ASP A  97       2.037  38.031-188.742  1.00 16.67           O1-
ATOM    804  N   TYR A  98       3.053  38.182-192.434  1.00 11.09           N  
ATOM    805  CA  TYR A  98       3.899  39.310-192.791  1.00 12.02           C  
ATOM    806  C   TYR A  98       3.235  40.103-193.907  1.00 10.04           C  
ATOM    807  O   TYR A  98       3.047  41.321-193.792  1.00 15.95           O  
ATOM    808  CB  TYR A  98       5.305  38.836-193.220  1.00 11.61           C  
ATOM    809  CG  TYR A  98       6.111  39.946-193.845  1.00 16.04           C  
ATOM    810  CD1 TYR A  98       6.811  40.863-193.057  1.00 14.16           C  
ATOM    811  CD2 TYR A  98       6.150  40.100-195.227  1.00 13.99           C  
ATOM    812  CE1 TYR A  98       7.535  41.912-193.649  1.00 17.25           C  
ATOM    813  CE2 TYR A  98       6.867  41.135-195.820  1.00 14.24           C  
ATOM    814  CZ  TYR A  98       7.554  42.033-195.028  1.00 17.51           C  
ATOM    815  OH  TYR A  98       8.254  43.055-195.633  1.00 16.50           O  
ATOM    816  N   ILE A  99       2.844  39.406-194.966  1.00 13.03           N  
ATOM    817  CA  ILE A  99       2.173  40.068-196.088  1.00 13.77           C  
ATOM    818  C   ILE A  99       0.901  40.803-195.639  1.00 12.21           C  
ATOM    819  O   ILE A  99       0.758  41.992-195.925  1.00 14.71           O  
ATOM    820  CB  ILE A  99       1.840  39.064-197.210  1.00 15.35           C  
ATOM    821  CG1 ILE A  99       3.133  38.603-197.889  1.00 10.37           C  
ATOM    822  CG2 ILE A  99       0.868  39.673-198.248  1.00 10.84           C  
ATOM    823  CD1 ILE A  99       2.944  37.332-198.765  1.00 11.86           C  
ATOM    824  N   ASP A 100       0.012  40.127-194.912  1.00 13.50           N  
ATOM    825  CA  ASP A 100      -1.226  40.761-194.413  1.00 14.30           C  
ATOM    826  C   ASP A 100      -0.913  42.029-193.622  1.00 18.85           C  
ATOM    827  O   ASP A 100      -1.502  43.083-193.853  1.00 21.61           O  
ATOM    828  CB  ASP A 100      -2.037  39.802-193.518  1.00 16.19           C  
ATOM    829  CG  ASP A 100      -2.852  38.775-194.312  1.00 23.02           C  
ATOM    830  OD1 ASP A 100      -2.955  38.923-195.535  1.00 19.18           O  
ATOM    831  OD2 ASP A 100      -3.409  37.827-193.704  1.00 24.67           O1-
ATOM    832  N   LYS A 101       0.019  41.931-192.679  1.00 13.80           N  
ATOM    833  CA  LYS A 101       0.296  43.056-191.800  1.00 16.18           C  
ATOM    834  C   LYS A 101       0.951  44.239-192.489  1.00 17.07           C  
ATOM    835  O   LYS A 101       0.661  45.384-192.165  1.00 17.69           O  
ATOM    836  CB  LYS A 101       1.167  42.621-190.637  1.00 24.76           C  
ATOM    837  CG  LYS A 101       0.393  41.842-189.585  1.00 25.46           C  
ATOM    838  CD  LYS A 101       1.296  41.574-188.408  1.00 39.13           C  
ATOM    839  CE  LYS A 101       0.598  40.747-187.359  1.00 35.75           C  
ATOM    840  NZ  LYS A 101       1.628  39.976-186.646  1.00 37.31           N1+
ATOM    841  N   LYS A 102       1.866  43.977-193.405  1.00 13.68           N  
ATOM    842  CA  LYS A 102       2.629  45.080-193.981  1.00 17.01           C  
ATOM    843  C   LYS A 102       1.936  45.702-195.194  1.00 16.37           C  
ATOM    844  O   LYS A 102       2.259  46.825-195.576  1.00 21.08           O  
ATOM    845  CB  LYS A 102       4.032  44.615-194.368  1.00 16.70           C  
ATOM    846  CG  LYS A 102       4.883  44.173-193.181  1.00 22.79           C  
ATOM    847  CD  LYS A 102       5.106  45.301-192.187  1.00 23.92           C  
ATOM    848  CE  LYS A 102       6.069  44.880-191.074  1.00 28.99           C  
ATOM    849  NZ  LYS A 102       6.178  45.917-190.007  1.00 28.29           N1+
ATOM    850  N   THR A 103       0.992  44.991-195.803  1.00 12.15           N  
ATOM    851  CA  THR A 103       0.358  45.513-197.021  1.00 17.65           C  
ATOM    852  C   THR A 103      -0.989  46.159-196.783  1.00 22.84           C  
ATOM    853  O   THR A 103      -1.468  46.919-197.624  1.00 20.35           O  
ATOM    854  CB  THR A 103       0.140  44.411-198.070  1.00 21.06           C  
ATOM    855  CG2 THR A 103       1.466  43.780-198.454  1.00 16.10           C  
ATOM    856  OG1 THR A 103      -0.758  43.426-197.542  1.00 24.42           O  
ATOM    857  N   TYR A 104      -1.613  45.846-195.653  0.82 17.43           N  
ATOM    858  CA  TYR A 104      -3.001  46.230-195.455  0.82 24.16           C  
ATOM    859  C   TYR A 104      -3.228  47.732-195.604  0.82 24.06           C  
ATOM    860  O   TYR A 104      -4.083  48.162-196.376  0.82 14.72           O  
ATOM    861  CB  TYR A 104      -3.519  45.777-194.088  0.82 30.43           C  
ATOM    862  CG  TYR A 104      -4.953  46.216-193.900  0.82 32.79           C  
ATOM    863  CD1 TYR A 104      -5.973  45.619-194.640  0.82 31.82           C  
ATOM    864  CD2 TYR A 104      -5.284  47.244-193.025  0.82 30.90           C  
ATOM    865  CE1 TYR A 104      -7.287  46.013-194.504  0.82 29.43           C  
ATOM    866  CE2 TYR A 104      -6.613  47.655-192.874  0.82 31.82           C  
ATOM    867  CZ  TYR A 104      -7.606  47.032-193.620  0.82 34.31           C  
ATOM    868  OH  TYR A 104      -8.917  47.426-193.494  0.82 35.26           O  
ATOM    869  N   VAL A 105      -2.472  48.534-194.866  1.00 21.20           N  
ATOM    870  CA  VAL A 105      -2.625  49.978-194.983  1.00 23.72           C  
ATOM    871  C   VAL A 105      -1.921  50.562-196.220  1.00 20.08           C  
ATOM    872  O   VAL A 105      -2.553  51.287-196.982  1.00 23.50           O  
ATOM    873  CB  VAL A 105      -2.126  50.710-193.716  1.00 30.68           C  
ATOM    874  CG1 VAL A 105      -2.087  52.216-193.960  1.00 31.59           C  
ATOM    875  CG2 VAL A 105      -3.018  50.370-192.537  1.00 28.04           C  
ATOM    876  N   PRO A 106      -0.624  50.256-196.433  1.00 23.02           N  
ATOM    877  CA  PRO A 106       0.059  50.907-197.559  1.00 29.54           C  
ATOM    878  C   PRO A 106      -0.605  50.687-198.912  1.00 27.79           C  
ATOM    879  O   PRO A 106      -0.706  51.631-199.693  1.00 30.43           O  
ATOM    880  CB  PRO A 106       1.448  50.257-197.545  1.00 32.35           C  
ATOM    881  CG  PRO A 106       1.651  49.858-196.132  1.00 30.96           C  
ATOM    882  CD  PRO A 106       0.297  49.357-195.711  1.00 25.68           C  
ATOM    883  N   CYS A 107      -1.067  49.471-199.186  1.00 30.01           N  
ATOM    884  CA  CYS A 107      -1.587  49.191-200.512  1.00 28.79           C  
ATOM    885  C   CYS A 107      -2.900  49.906-200.781  1.00 33.08           C  
ATOM    886  O   CYS A 107      -3.177  50.268-201.922  1.00 33.63           O  
ATOM    887  CB  CYS A 107      -1.757  47.694-200.716  1.00 21.03           C  
ATOM    888  SG  CYS A 107      -0.175  46.855-200.856  1.00 27.06           S  
ATOM    889  N   LYS A 108      -3.697  50.126-199.740  1.00 32.84           N  
ATOM    890  CA  LYS A 108      -4.880  50.969-199.881  1.00 24.99           C  
ATOM    891  C   LYS A 108      -4.452  52.415-200.153  1.00 23.37           C  
ATOM    892  O   LYS A 108      -5.035  53.090-200.995  1.00 27.54           O  
ATOM    893  CB  LYS A 108      -5.769  50.905-198.634  1.00 31.37           C  
ATOM    894  N   ALA A 109      -3.426  52.882-199.441  1.00 24.35           N  
ATOM    895  CA  ALA A 109      -3.001  54.278-199.546  1.00 26.30           C  
ATOM    896  C   ALA A 109      -2.278  54.567-200.866  1.00 31.10           C  
ATOM    897  O   ALA A 109      -2.247  55.722-201.321  1.00 33.16           O  
ATOM    898  CB  ALA A 109      -2.116  54.655-198.362  1.00 28.63           C  
ATOM    899  N   LEU A 110      -1.694  53.530-201.468  1.00 22.83           N  
ATOM    900  CA  LEU A 110      -0.992  53.671-202.753  1.00 22.02           C  
ATOM    901  C   LEU A 110      -1.912  54.292-203.787  1.00 27.16           C  
ATOM    902  O   LEU A 110      -1.515  55.215-204.502  1.00 30.39           O  
ATOM    903  CB  LEU A 110      -0.475  52.317-203.260  1.00 24.29           C  
ATOM    904  CG  LEU A 110       0.788  51.780-202.568  1.00 23.42           C  
ATOM    905  CD1 LEU A 110       1.232  50.421-203.112  1.00 17.15           C  
ATOM    906  CD2 LEU A 110       1.897  52.796-202.659  1.00 26.93           C  
ATOM    907  N   TRP A 111      -3.157  53.822-203.845  1.00 25.02           N  
ATOM    908  CA  TRP A 111      -4.091  54.361-204.840  1.00 32.84           C  
ATOM    909  C   TRP A 111      -5.093  55.383-204.282  1.00 38.95           C  
ATOM    910  O   TRP A 111      -5.657  56.181-205.036  1.00 41.93           O  
ATOM    911  CB  TRP A 111      -4.844  53.226-205.530  1.00 29.56           C  
ATOM    912  CG  TRP A 111      -5.721  52.407-204.634  1.00 25.86           C  
ATOM    913  CD1 TRP A 111      -5.395  51.236-204.013  1.00 29.60           C  
ATOM    914  CD2 TRP A 111      -7.068  52.697-204.259  1.00 31.49           C  
ATOM    915  CE2 TRP A 111      -7.500  51.663-203.406  1.00 33.74           C  
ATOM    916  CE3 TRP A 111      -7.953  53.733-204.563  1.00 32.51           C  
ATOM    917  NE1 TRP A 111      -6.463  50.778-203.272  1.00 30.61           N  
ATOM    918  CZ2 TRP A 111      -8.779  51.635-202.859  1.00 33.03           C  
ATOM    919  CZ3 TRP A 111      -9.217  53.704-204.017  1.00 35.46           C  
ATOM    920  CH2 TRP A 111      -9.618  52.663-203.177  1.00 35.06           C  
ATOM    921  N   SER A 112      -5.325  55.377-202.974  1.00 34.68           N  
ATOM    922  CA  SER A 112      -6.343  56.272-202.426  1.00 33.25           C  
ATOM    923  C   SER A 112      -5.782  57.565-201.832  1.00 37.12           C  
ATOM    924  O   SER A 112      -6.536  58.498-201.560  1.00 36.70           O  
ATOM    925  CB  SER A 112      -7.163  55.543-201.366  1.00 35.91           C  
ATOM    926  OG  SER A 112      -6.372  55.268-200.230  1.00 38.86           O  
ATOM    927  N   GLU A 113      -4.473  57.638-201.618  1.00 33.13           N  
ATOM    928  CA  GLU A 113      -3.909  58.833-200.986  1.00 39.25           C  
ATOM    929  C   GLU A 113      -2.989  59.595-201.933  1.00 39.78           C  
ATOM    930  O   GLU A 113      -2.693  59.136-203.040  1.00 39.27           O  
ATOM    931  CB  GLU A 113      -3.125  58.480-199.710  1.00 43.05           C  
ATOM    932  CG  GLU A 113      -3.920  57.784-198.601  1.00 41.91           C  
ATOM    933  CD  GLU A 113      -4.903  58.692-197.884  1.00 47.81           C  
ATOM    934  OE1 GLU A 113      -4.721  59.934-197.902  1.00 47.15           O  
ATOM    935  OE2 GLU A 113      -5.868  58.147-197.300  1.00 48.81           O1-
ATOM    936  N   SER A 114      -2.565  60.774-201.487  1.00 37.59           N  
ATOM    937  CA  SER A 114      -1.512  61.525-202.150  1.00 42.50           C  
ATOM    938  C   SER A 114      -0.579  62.112-201.096  1.00 39.09           C  
ATOM    939  O   SER A 114      -0.694  61.790-199.913  1.00 41.15           O  
ATOM    940  CB  SER A 114      -2.087  62.632-203.027  1.00 47.86           C  
ATOM    941  OG  SER A 114      -1.051  63.231-203.785  1.00 56.31           O  
ATOM    942  N   GLY A 115       0.350  62.958-201.530  1.00 37.08           N  
ATOM    943  CA  GLY A 115       1.211  63.683-200.613  1.00 39.63           C  
ATOM    944  C   GLY A 115       2.002  62.790-199.683  1.00 49.87           C  
ATOM    945  O   GLY A 115       2.503  61.743-200.086  1.00 48.41           O  
ATOM    946  N   GLU A 116       2.094  63.208-198.426  1.00 56.52           N  
ATOM    947  CA  GLU A 116       2.914  62.525-197.436  1.00 55.40           C  
ATOM    948  C   GLU A 116       2.465  61.085-197.202  1.00 51.14           C  
ATOM    949  O   GLU A 116       3.298  60.189-197.079  1.00 53.88           O  
ATOM    950  CB  GLU A 116       2.892  63.292-196.109  1.00 58.44           C  
ATOM    951  N   LYS A 117       1.155  60.865-197.137  1.00 42.99           N  
ATOM    952  CA  LYS A 117       0.629  59.535-196.848  1.00 37.00           C  
ATOM    953  C   LYS A 117       0.931  58.536-197.970  1.00 34.77           C  
ATOM    954  O   LYS A 117       1.287  57.380-197.700  1.00 30.19           O  
ATOM    955  CB  LYS A 117      -0.881  59.599-196.589  1.00 32.95           C  
ATOM    956  N   GLN A 118       0.794  58.974-199.221  1.00 40.45           N  
ATOM    957  CA  GLN A 118       1.100  58.100-200.355  1.00 37.08           C  
ATOM    958  C   GLN A 118       2.601  57.832-200.433  1.00 34.02           C  
ATOM    959  O   GLN A 118       3.027  56.732-200.788  1.00 33.11           O  
ATOM    960  CB  GLN A 118       0.607  58.696-201.678  1.00 33.12           C  
ATOM    961  CG  GLN A 118       0.425  57.646-202.780  1.00 31.01           C  
ATOM    962  CD  GLN A 118       0.332  58.231-204.178  1.00 34.65           C  
ATOM    963  NE2 GLN A 118      -0.305  57.494-205.087  1.00 30.87           N  
ATOM    964  OE1 GLN A 118       0.833  59.327-204.442  1.00 36.30           O  
ATOM    965  N   GLU A 119       3.399  58.855-200.135  1.00 31.62           N  
ATOM    966  CA  GLU A 119       4.846  58.705-200.114  1.00 31.26           C  
ATOM    967  C   GLU A 119       5.267  57.671-199.093  1.00 32.58           C  
ATOM    968  O   GLU A 119       6.099  56.810-199.382  1.00 32.83           O  
ATOM    969  CB  GLU A 119       5.530  60.035-199.828  1.00 32.35           C  
ATOM    970  CG  GLU A 119       5.687  60.887-201.071  1.00 47.12           C  
ATOM    971  CD  GLU A 119       6.485  60.165-202.151  1.00 54.82           C  
ATOM    972  OE1 GLU A 119       7.450  59.448-201.805  1.00 59.54           O  
ATOM    973  OE2 GLU A 119       6.140  60.297-203.342  1.00 58.97           O1-
ATOM    974  N   ALA A 120       4.682  57.752-197.903  1.00 37.39           N  
ATOM    975  CA  ALA A 120       4.965  56.775-196.857  1.00 35.70           C  
ATOM    976  C   ALA A 120       4.614  55.387-197.340  1.00 31.12           C  
ATOM    977  O   ALA A 120       5.337  54.424-197.075  1.00 32.00           O  
ATOM    978  CB  ALA A 120       4.192  57.098-195.588  1.00 35.77           C  
ATOM    979  N   ALA A 121       3.487  55.287-198.038  1.00 26.53           N  
ATOM    980  CA  ALA A 121       2.990  53.992-198.488  1.00 24.84           C  
ATOM    981  C   ALA A 121       3.924  53.387-199.525  1.00 21.96           C  
ATOM    982  O   ALA A 121       4.136  52.169-199.555  1.00 23.92           O  
ATOM    983  CB  ALA A 121       1.590  54.126-199.055  1.00 22.10           C  
ATOM    984  N   LYS A 122       4.469  54.243-200.382  1.00 27.19           N  
ATOM    985  CA  LYS A 122       5.398  53.796-201.411  1.00 24.22           C  
ATOM    986  C   LYS A 122       6.651  53.217-200.751  1.00 24.82           C  
ATOM    987  O   LYS A 122       7.114  52.142-201.126  1.00 23.63           O  
ATOM    988  CB  LYS A 122       5.764  54.948-202.351  1.00 22.09           C  
ATOM    989  CG  LYS A 122       4.636  55.376-203.276  1.00 24.40           C  
ATOM    990  CD  LYS A 122       4.845  56.806-203.779  1.00 32.92           C  
ATOM    991  CE  LYS A 122       6.180  56.954-204.509  1.00 36.53           C  
ATOM    992  NZ  LYS A 122       6.291  58.271-205.195  1.00 36.57           N1+
ATOM    993  N   ILE A 123       7.188  53.939-199.768  1.00 25.60           N  
ATOM    994  CA  ILE A 123       8.348  53.463-199.023  1.00 27.41           C  
ATOM    995  C   ILE A 123       8.066  52.101-198.402  1.00 23.27           C  
ATOM    996  O   ILE A 123       8.870  51.177-198.510  1.00 25.76           O  
ATOM    997  CB  ILE A 123       8.753  54.457-197.919  1.00 32.54           C  
ATOM    998  CG1 ILE A 123       9.294  55.742-198.537  1.00 38.28           C  
ATOM    999  CG2 ILE A 123       9.809  53.850-197.003  1.00 34.43           C  
ATOM   1000  CD1 ILE A 123       9.427  56.879-197.540  1.00 41.35           C  
ATOM   1001  N   GLU A 124       6.906  51.967-197.769  0.95 22.62           N  
ATOM   1002  CA  GLU A 124       6.567  50.718-197.112  0.95 16.32           C  
ATOM   1003  C   GLU A 124       6.359  49.598-198.118  0.95 22.01           C  
ATOM   1004  O   GLU A 124       6.836  48.492-197.901  0.95 18.59           O  
ATOM   1005  CB  GLU A 124       5.315  50.872-196.244  0.95 29.30           C  
ATOM   1006  CG  GLU A 124       5.579  51.577-194.928  0.95 34.73           C  
ATOM   1007  CD  GLU A 124       4.303  51.992-194.231  0.95 51.49           C  
ATOM   1008  OE1 GLU A 124       4.173  51.725-193.014  0.95 58.56           O  
ATOM   1009  OE2 GLU A 124       3.433  52.599-194.895  0.95 54.64           O1-
ATOM   1010  N   PHE A 125       5.665  49.864-199.224  1.00 20.93           N  
ATOM   1011  CA  PHE A 125       5.410  48.763-200.143  1.00 17.84           C  
ATOM   1012  C   PHE A 125       6.688  48.329-200.868  1.00 14.36           C  
ATOM   1013  O   PHE A 125       6.874  47.152-201.146  1.00 17.16           O  
ATOM   1014  CB  PHE A 125       4.311  49.103-201.165  1.00 22.36           C  
ATOM   1015  CG  PHE A 125       3.858  47.904-201.965  1.00 23.33           C  
ATOM   1016  CD1 PHE A 125       3.178  46.865-201.346  1.00 22.76           C  
ATOM   1017  CD2 PHE A 125       4.146  47.793-203.322  1.00 26.02           C  
ATOM   1018  CE1 PHE A 125       2.768  45.744-202.061  1.00 19.63           C  
ATOM   1019  CE2 PHE A 125       3.748  46.670-204.044  1.00 20.61           C  
ATOM   1020  CZ  PHE A 125       3.060  45.646-203.417  1.00 19.91           C  
ATOM   1021  N   ILE A 126       7.597  49.245-201.160  1.00 20.27           N  
ATOM   1022  CA  ILE A 126       8.842  48.830-201.792  0.54 18.85           C  
ATOM   1024  C   ILE A 126       9.625  47.932-200.826  1.00 16.61           C  
ATOM   1025  O   ILE A 126      10.253  46.956-201.236  1.00 19.83           O  
ATOM   1026  CB  ILE A 126       9.684  50.044-202.230  0.54 20.92           C  
ATOM   1028  CG1 ILE A 126       9.040  50.705-203.451  0.54 17.99           C  
ATOM   1030  CG2 ILE A 126      11.106  49.629-202.572  0.54 26.71           C  
ATOM   1032  CD1 ILE A 126       8.866  49.758-204.633  0.54 19.48           C  
ATOM   1034  N   GLU A 127       9.557  48.242-199.540  1.00 18.76           N  
ATOM   1035  CA  GLU A 127      10.211  47.414-198.523  1.00 22.72           C  
ATOM   1036  C   GLU A 127       9.648  46.001-198.510  1.00 20.23           C  
ATOM   1037  O   GLU A 127      10.384  45.022-198.383  1.00 16.93           O  
ATOM   1038  CB  GLU A 127      10.050  48.052-197.142  1.00 26.15           C  
ATOM   1039  CG  GLU A 127      10.701  47.302-195.999  1.00 36.92           C  
ATOM   1040  CD  GLU A 127      12.215  47.215-196.119  1.00 49.54           C  
ATOM   1041  OE1 GLU A 127      12.813  47.961-196.934  1.00 51.09           O  
ATOM   1042  OE2 GLU A 127      12.808  46.412-195.366  1.00 54.46           O1-
ATOM   1043  N   VAL A 128       8.332  45.904-198.653  1.00 12.72           N  
ATOM   1044  CA  VAL A 128       7.675  44.626-198.768  1.00 13.29           C  
ATOM   1045  C   VAL A 128       8.176  43.883-199.991  1.00 15.82           C  
ATOM   1046  O   VAL A 128       8.459  42.686-199.919  1.00 14.35           O  
ATOM   1047  CB  VAL A 128       6.135  44.785-198.841  1.00 11.36           C  
ATOM   1048  CG1 VAL A 128       5.466  43.466-199.191  1.00 10.83           C  
ATOM   1049  CG2 VAL A 128       5.597  45.317-197.508  1.00 20.54           C  
ATOM   1050  N   LEU A 129       8.288  44.576-201.121  1.00 18.00           N  
ATOM   1051  CA  LEU A 129       8.740  43.895-202.332  1.00 15.06           C  
ATOM   1052  C   LEU A 129      10.153  43.360-202.146  1.00 15.94           C  
ATOM   1053  O   LEU A 129      10.423  42.191-202.433  1.00 14.56           O  
ATOM   1054  CB  LEU A 129       8.656  44.827-203.549  1.00 15.30           C  
ATOM   1055  CG  LEU A 129       7.226  45.139-204.008  1.00 14.58           C  
ATOM   1056  CD1 LEU A 129       7.198  46.228-205.083  1.00 14.25           C  
ATOM   1057  CD2 LEU A 129       6.625  43.870-204.554  1.00 22.88           C  
ATOM   1058  N   LYS A 130      11.037  44.204-201.616  1.00 13.84           N  
ATOM   1059  CA  LYS A 130      12.433  43.821-201.413  1.00 17.23           C  
ATOM   1060  C   LYS A 130      12.565  42.648-200.461  1.00 18.35           C  
ATOM   1061  O   LYS A 130      13.334  41.729-200.707  1.00 16.93           O  
ATOM   1062  CB  LYS A 130      13.231  45.009-200.878  1.00 14.85           C  
ATOM   1063  CG  LYS A 130      13.438  46.114-201.924  1.00 22.78           C  
ATOM   1064  CD  LYS A 130      14.355  47.230-201.372  1.00 25.68           C  
ATOM   1065  CE  LYS A 130      14.612  48.316-202.408  1.00 31.86           C  
ATOM   1066  NZ  LYS A 130      15.401  49.438-201.827  1.00 36.74           N1+
ATOM   1067  N   THR A 131      11.800  42.687-199.374  1.00 13.90           N  
ATOM   1068  CA  THR A 131      11.802  41.609-198.385  1.00 16.62           C  
ATOM   1069  C   THR A 131      11.277  40.287-198.973  1.00 17.94           C  
ATOM   1070  O   THR A 131      11.839  39.229-198.737  1.00 14.87           O  
ATOM   1071  CB  THR A 131      10.949  42.011-197.168  1.00 19.61           C  
ATOM   1072  CG2 THR A 131      10.924  40.910-196.095  1.00 15.18           C  
ATOM   1073  OG1 THR A 131      11.473  43.222-196.612  1.00 20.36           O  
ATOM   1074  N   LEU A 132      10.177  40.338-199.717  1.00 14.21           N  
ATOM   1075  CA  LEU A 132       9.664  39.127-200.343  1.00 12.01           C  
ATOM   1076  C   LEU A 132      10.595  38.601-201.428  1.00 13.13           C  
ATOM   1077  O   LEU A 132      10.740  37.390-201.617  1.00 16.23           O  
ATOM   1078  CB  LEU A 132       8.261  39.378-200.927  1.00 10.82           C  
ATOM   1079  CG  LEU A 132       7.143  39.620-199.904  1.00 10.90           C  
ATOM   1080  CD1 LEU A 132       5.807  39.867-200.626  1.00 13.49           C  
ATOM   1081  CD2 LEU A 132       6.989  38.455-198.928  1.00 10.56           C  
ATOM   1082  N   ASP A 133      11.213  39.516-202.167  1.00 15.86           N  
ATOM   1083  CA  ASP A 133      12.157  39.124-203.201  1.00 14.34           C  
ATOM   1084  C   ASP A 133      13.325  38.368-202.570  1.00 18.06           C  
ATOM   1085  O   ASP A 133      13.757  37.328-203.076  1.00 17.63           O  
ATOM   1086  CB  ASP A 133      12.633  40.356-203.977  1.00 16.15           C  
ATOM   1087  CG  ASP A 133      13.548  39.998-205.131  1.00 24.05           C  
ATOM   1088  OD1 ASP A 133      13.041  39.580-206.185  1.00 25.93           O  
ATOM   1089  OD2 ASP A 133      14.774  40.119-204.971  1.00 34.55           O1-
ATOM   1090  N   SER A 134      13.821  38.874-201.444  1.00 18.00           N  
ATOM   1091  CA  SER A 134      14.894  38.192-200.730  0.49 18.20           C  
ATOM   1093  C   SER A 134      14.448  36.836-200.185  1.00 18.25           C  
ATOM   1094  O   SER A 134      15.198  35.861-200.244  1.00 19.62           O  
ATOM   1095  CB  SER A 134      15.418  39.067-199.595  0.49 20.70           C  
ATOM   1097  OG  SER A 134      16.093  40.189-200.127  0.49 22.50           O  
ATOM   1099  N   GLU A 135      13.222  36.768-199.678  1.00 17.38           N  
ATOM   1100  CA  GLU A 135      12.702  35.512-199.145  1.00 17.97           C  
ATOM   1101  C   GLU A 135      12.514  34.494-200.268  1.00 20.41           C  
ATOM   1102  O   GLU A 135      12.871  33.329-200.116  1.00 17.98           O  
ATOM   1103  CB  GLU A 135      11.379  35.744-198.395  1.00 19.51           C  
ATOM   1104  CG  GLU A 135      10.550  34.470-198.089  1.00 14.50           C  
ATOM   1105  CD  GLU A 135      11.291  33.463-197.217  1.00 22.81           C  
ATOM   1106  OE1 GLU A 135      12.263  33.856-196.520  1.00 18.82           O  
ATOM   1107  OE2 GLU A 135      10.900  32.275-197.234  1.00 21.89           O1-
ATOM   1108  N   LEU A 136      11.961  34.929-201.397  1.00 14.32           N  
ATOM   1109  CA  LEU A 136      11.855  34.033-202.545  1.00 17.44           C  
ATOM   1110  C   LEU A 136      13.239  33.538-202.990  1.00 20.21           C  
ATOM   1111  O   LEU A 136      13.453  32.339-203.226  1.00 17.86           O  
ATOM   1112  CB  LEU A 136      11.153  34.731-203.713  1.00 14.50           C  
ATOM   1113  CG  LEU A 136      11.070  33.872-204.980  1.00 17.68           C  
ATOM   1114  CD1 LEU A 136      10.115  32.713-204.760  1.00 16.92           C  
ATOM   1115  CD2 LEU A 136      10.620  34.706-206.179  1.00 17.14           C  
ATOM   1116  N   GLY A 137      14.190  34.458-203.076  1.00 20.61           N  
ATOM   1117  CA  GLY A 137      15.537  34.085-203.483  1.00 21.01           C  
ATOM   1118  C   GLY A 137      15.561  33.467-204.873  1.00 22.90           C  
ATOM   1119  O   GLY A 137      15.030  34.033-205.837  1.00 22.11           O  
ATOM   1120  N   ASP A 138      16.160  32.287-204.974  1.00 23.44           N  
ATOM   1121  CA  ASP A 138      16.270  31.598-206.255  1.00 24.40           C  
ATOM   1122  C   ASP A 138      15.299  30.433-206.379  1.00 24.59           C  
ATOM   1123  O   ASP A 138      15.422  29.629-207.287  1.00 21.84           O  
ATOM   1124  CB  ASP A 138      17.691  31.077-206.462  1.00 29.94           C  
ATOM   1125  CG  ASP A 138      18.685  32.179-206.731  1.00 42.45           C  
ATOM   1126  OD1 ASP A 138      18.315  33.159-207.415  1.00 43.16           O  
ATOM   1127  OD2 ASP A 138      19.840  32.059-206.261  1.00 45.81           O1-
ATOM   1128  N   LYS A 139      14.330  30.334-205.477  1.00 22.37           N  
ATOM   1129  CA  LYS A 139      13.338  29.260-205.568  1.00 16.86           C  
ATOM   1130  C   LYS A 139      12.287  29.558-206.636  1.00 20.07           C  
ATOM   1131  O   LYS A 139      12.085  30.717-207.021  1.00 19.31           O  
ATOM   1132  CB  LYS A 139      12.688  29.033-204.201  1.00 20.42           C  
ATOM   1133  CG  LYS A 139      13.721  28.724-203.105  1.00 20.44           C  
ATOM   1134  CD  LYS A 139      13.082  28.249-201.812  1.00 22.03           C  
ATOM   1135  CE  LYS A 139      12.052  29.232-201.322  1.00 26.91           C  
ATOM   1136  NZ  LYS A 139      12.628  30.564-200.989  1.00 28.83           N1+
ATOM   1137  N   TYR A 140      11.634  28.516-207.139  1.00 17.40           N  
ATOM   1138  CA  TYR A 140      10.611  28.719-208.152  1.00 18.28           C  
ATOM   1139  C   TYR A 140       9.394  29.366-207.508  1.00 21.44           C  
ATOM   1140  O   TYR A 140       8.740  30.206-208.124  1.00 23.10           O  
ATOM   1141  CB  TYR A 140      10.234  27.398-208.840  1.00 20.13           C  
ATOM   1142  CG  TYR A 140      11.336  26.843-209.720  1.00 18.43           C  
ATOM   1143  CD1 TYR A 140      11.818  27.573-210.804  1.00 20.74           C  
ATOM   1144  CD2 TYR A 140      11.919  25.614-209.449  1.00 20.27           C  
ATOM   1145  CE1 TYR A 140      12.823  27.088-211.601  1.00 21.43           C  
ATOM   1146  CE2 TYR A 140      12.940  25.115-210.248  1.00 28.40           C  
ATOM   1147  CZ  TYR A 140      13.381  25.864-211.320  1.00 24.23           C  
ATOM   1148  OH  TYR A 140      14.373  25.397-212.123  1.00 25.66           O  
ATOM   1149  N   TYR A 141       9.110  28.983-206.264  1.00 18.23           N  
ATOM   1150  CA  TYR A 141       7.947  29.493-205.526  1.00 19.35           C  
ATOM   1151  C   TYR A 141       8.328  29.871-204.092  1.00 19.17           C  
ATOM   1152  O   TYR A 141       9.333  29.401-203.579  1.00 17.92           O  
ATOM   1153  CB  TYR A 141       6.831  28.435-205.514  1.00 15.56           C  
ATOM   1154  CG  TYR A 141       6.432  27.984-206.899  1.00 19.27           C  
ATOM   1155  CD1 TYR A 141       5.474  28.682-207.638  1.00 22.13           C  
ATOM   1156  CD2 TYR A 141       7.050  26.889-207.497  1.00 21.73           C  
ATOM   1157  CE1 TYR A 141       5.133  28.277-208.929  1.00 19.69           C  
ATOM   1158  CE2 TYR A 141       6.711  26.482-208.779  1.00 23.11           C  
ATOM   1159  CZ  TYR A 141       5.753  27.173-209.486  1.00 16.36           C  
ATOM   1160  OH  TYR A 141       5.436  26.749-210.751  1.00 21.26           O  
ATOM   1161  N   PHE A 142       7.529  30.712-203.438  1.00 12.32           N  
ATOM   1162  CA  PHE A 142       7.752  30.942-202.024  1.00 13.24           C  
ATOM   1163  C   PHE A 142       7.647  29.591-201.308  1.00 16.55           C  
ATOM   1164  O   PHE A 142       8.324  29.346-200.315  1.00 18.86           O  
ATOM   1165  CB  PHE A 142       6.745  31.960-201.445  1.00 12.51           C  
ATOM   1166  CG  PHE A 142       6.966  33.371-201.930  1.00 15.65           C  
ATOM   1167  CD1 PHE A 142       7.927  34.179-201.345  1.00 18.41           C  
ATOM   1168  CD2 PHE A 142       6.236  33.872-202.992  1.00 19.95           C  
ATOM   1169  CE1 PHE A 142       8.152  35.471-201.800  1.00 17.83           C  
ATOM   1170  CE2 PHE A 142       6.463  35.158-203.463  1.00 19.31           C  
ATOM   1171  CZ  PHE A 142       7.412  35.961-202.858  1.00 17.97           C  
ATOM   1172  N   GLY A 143       6.779  28.724-201.831  1.00 22.31           N  
ATOM   1173  CA  GLY A 143       6.597  27.397-201.277  1.00 23.66           C  
ATOM   1174  C   GLY A 143       7.709  26.420-201.628  1.00 32.50           C  
ATOM   1175  O   GLY A 143       7.581  25.228-201.351  1.00 34.60           O  
ATOM   1176  N   GLY A 144       8.826  26.909-202.161  1.00 23.85           N  
ATOM   1177  CA  GLY A 144       9.901  26.078-202.682  1.00 27.23           C  
ATOM   1178  C   GLY A 144       9.714  25.575-204.104  1.00 24.69           C  
ATOM   1179  O   GLY A 144       9.527  26.350-205.016  1.00 22.51           O  
ATOM   1180  N   ASN A 145       9.749  24.261-204.265  1.00 19.16           N  
ATOM   1181  CA  ASN A 145       9.585  23.643-205.571  1.00 21.82           C  
ATOM   1182  C   ASN A 145       8.158  23.599-206.067  1.00 23.25           C  
ATOM   1183  O   ASN A 145       7.916  23.396-207.223  1.00 21.11           O  
ATOM   1184  CB  ASN A 145      10.172  22.242-205.591  1.00 20.00           C  
ATOM   1185  CG  ASN A 145      11.655  22.246-205.450  1.00 20.00           C  
ATOM   1186  ND2 ASN A 145      12.329  22.980-206.298  1.00 20.00           N  
ATOM   1187  OD1 ASN A 145      12.172  21.626-204.578  1.00 20.00           O  
ATOM   1188  N   GLU A 146       7.230  23.835-205.158  1.00 19.19           N  
ATOM   1189  CA  GLU A 146       5.817  23.823-205.533  1.00 20.17           C  
ATOM   1190  C   GLU A 146       5.058  25.043-204.997  1.00 16.36           C  
ATOM   1191  O   GLU A 146       5.379  25.602-203.940  1.00 15.91           O  
ATOM   1192  CB  GLU A 146       5.146  22.529-205.045  1.00 24.59           C  
ATOM   1193  CG  GLU A 146       5.706  21.272-205.705  1.00 39.56           C  
ATOM   1194  CD  GLU A 146       4.883  20.033-205.422  1.00 56.03           C  
ATOM   1195  OE1 GLU A 146       3.635  20.117-205.470  1.00 66.31           O  
ATOM   1196  OE2 GLU A 146       5.484  18.973-205.153  1.00 60.39           O1-
ATOM   1197  N   PHE A 147       4.073  25.458-205.783  1.00 16.49           N  
ATOM   1198  CA  PHE A 147       3.101  26.503-205.456  1.00 15.47           C  
ATOM   1199  C   PHE A 147       2.470  26.230-204.086  1.00 16.66           C  
ATOM   1200  O   PHE A 147       1.995  25.119-203.831  1.00 15.22           O  
ATOM   1201  CB  PHE A 147       2.042  26.521-206.573  1.00 17.25           C  
ATOM   1202  CG  PHE A 147       1.025  27.627-206.474  1.00 19.76           C  
ATOM   1203  CD1 PHE A 147       1.351  28.930-206.840  1.00 15.69           C  
ATOM   1204  CD2 PHE A 147      -0.289  27.342-206.107  1.00 20.96           C  
ATOM   1205  CE1 PHE A 147       0.404  29.943-206.795  1.00 13.27           C  
ATOM   1206  CE2 PHE A 147      -1.249  28.346-206.066  1.00 14.26           C  
ATOM   1207  CZ  PHE A 147      -0.906  29.647-206.409  1.00 17.63           C  
ATOM   1208  N   GLY A 148       2.484  27.218-203.192  1.00 13.93           N  
ATOM   1209  CA  GLY A 148       1.977  26.992-201.846  1.00 15.38           C  
ATOM   1210  C   GLY A 148       1.235  28.178-201.260  1.00 13.72           C  
ATOM   1211  O   GLY A 148       0.844  29.091-201.987  1.00 12.70           O  
ATOM   1212  N   LEU A 149       1.070  28.177-199.936  1.00 16.26           N  
ATOM   1213  CA  LEU A 149       0.289  29.201-199.242  1.00 15.04           C  
ATOM   1214  C   LEU A 149       0.773  30.625-199.498  1.00 15.59           C  
ATOM   1215  O   LEU A 149      -0.014  31.517-199.797  1.00 11.98           O  
ATOM   1216  CB  LEU A 149       0.309  28.938-197.734  1.00 13.21           C  
ATOM   1217  CG  LEU A 149      -0.504  29.886-196.841  1.00 11.36           C  
ATOM   1218  CD1 LEU A 149      -2.022  29.774-197.101  1.00 15.21           C  
ATOM   1219  CD2 LEU A 149      -0.178  29.624-195.357  1.00 10.95           C  
ATOM   1220  N   VAL A 150       2.072  30.853-199.366  1.00 12.05           N  
ATOM   1221  CA  VAL A 150       2.581  32.205-199.518  1.00  9.62           C  
ATOM   1222  C   VAL A 150       2.441  32.706-200.965  1.00  9.67           C  
ATOM   1223  O   VAL A 150       2.198  33.895-201.193  1.00 12.77           O  
ATOM   1224  CB  VAL A 150       4.036  32.280-199.071  1.00 15.44           C  
ATOM   1225  CG1 VAL A 150       4.560  33.687-199.261  1.00 11.72           C  
ATOM   1226  CG2 VAL A 150       4.132  31.840-197.596  1.00 15.98           C  
ATOM   1227  N   ASP A 151       2.570  31.803-201.936  1.00 10.22           N  
ATOM   1228  CA  ASP A 151       2.327  32.164-203.337  1.00 10.70           C  
ATOM   1229  C   ASP A 151       0.887  32.640-203.509  1.00 17.74           C  
ATOM   1230  O   ASP A 151       0.618  33.691-204.098  1.00 14.85           O  
ATOM   1231  CB  ASP A 151       2.611  30.979-204.253  1.00 15.37           C  
ATOM   1232  CG  ASP A 151       4.003  30.463-204.070  1.00 15.45           C  
ATOM   1233  OD1 ASP A 151       4.926  31.132-204.552  1.00 13.92           O  
ATOM   1234  OD2 ASP A 151       4.178  29.407-203.441  1.00 16.21           O1-
ATOM   1235  N   ILE A 152      -0.040  31.876-202.952  1.00 12.77           N  
ATOM   1236  CA  ILE A 152      -1.439  32.293-202.978  1.00 14.82           C  
ATOM   1237  C   ILE A 152      -1.604  33.642-202.254  1.00 12.10           C  
ATOM   1238  O   ILE A 152      -2.366  34.507-202.690  1.00 16.00           O  
ATOM   1239  CB  ILE A 152      -2.355  31.235-202.319  1.00 12.64           C  
ATOM   1240  CG1 ILE A 152      -2.408  29.964-203.170  1.00 12.40           C  
ATOM   1241  CG2 ILE A 152      -3.783  31.802-202.096  1.00 16.47           C  
ATOM   1242  CD1 ILE A 152      -3.276  28.857-202.594  1.00 15.53           C  
ATOM   1243  N   ALA A 153      -0.892  33.819-201.147  1.00 10.69           N  
ATOM   1244  CA  ALA A 153      -1.092  35.027-200.330  1.00 12.08           C  
ATOM   1245  C   ALA A 153      -0.672  36.293-201.082  1.00 13.26           C  
ATOM   1246  O   ALA A 153      -1.231  37.377-200.863  1.00 12.45           O  
ATOM   1247  CB  ALA A 153      -0.321  34.924-199.001  1.00 10.58           C  
ATOM   1248  N   PHE A 154       0.300  36.169-201.982  1.00  9.45           N  
ATOM   1249  CA  PHE A 154       0.813  37.374-202.637  1.00 17.69           C  
ATOM   1250  C   PHE A 154       0.446  37.528-204.122  1.00 14.60           C  
ATOM   1251  O   PHE A 154       0.482  38.646-204.652  1.00 12.20           O  
ATOM   1252  CB  PHE A 154       2.349  37.447-202.489  1.00 10.83           C  
ATOM   1253  CG  PHE A 154       2.907  38.831-202.740  1.00 12.54           C  
ATOM   1254  CD1 PHE A 154       2.431  39.920-202.026  1.00 11.76           C  
ATOM   1255  CD2 PHE A 154       3.880  39.039-203.717  1.00 16.99           C  
ATOM   1256  CE1 PHE A 154       2.919  41.201-202.265  1.00 18.40           C  
ATOM   1257  CE2 PHE A 154       4.385  40.311-203.959  1.00 16.52           C  
ATOM   1258  CZ  PHE A 154       3.906  41.397-203.233  1.00 12.03           C  
ATOM   1259  N   ILE A 155       0.089  36.436-204.798  1.00 11.94           N  
ATOM   1260  CA  ILE A 155       0.007  36.489-206.258  1.00 12.77           C  
ATOM   1261  C   ILE A 155      -1.063  37.477-206.724  1.00 17.11           C  
ATOM   1262  O   ILE A 155      -0.882  38.149-207.730  1.00 14.62           O  
ATOM   1263  CB  ILE A 155      -0.244  35.097-206.886  1.00 11.78           C  
ATOM   1264  CG1 ILE A 155      -0.177  35.176-208.429  1.00 13.12           C  
ATOM   1265  CG2 ILE A 155      -1.590  34.499-206.413  1.00 13.61           C  
ATOM   1266  CD1 ILE A 155       1.185  35.695-208.998  1.00 12.70           C  
ATOM   1267  N   GLY A 156      -2.139  37.637-205.968  1.00 13.32           N  
ATOM   1268  CA  GLY A 156      -3.159  38.605-206.342  1.00 13.05           C  
ATOM   1269  C   GLY A 156      -2.640  40.042-206.448  1.00 13.11           C  
ATOM   1270  O   GLY A 156      -3.135  40.851-207.251  1.00 15.32           O  
ATOM   1271  N   PHE A 157      -1.636  40.370-205.640  1.00 11.96           N  
ATOM   1272  CA  PHE A 157      -1.044  41.719-205.691  1.00 20.67           C  
ATOM   1273  C   PHE A 157      -0.409  42.020-207.051  1.00 17.57           C  
ATOM   1274  O   PHE A 157      -0.298  43.179-207.456  1.00 16.87           O  
ATOM   1275  CB  PHE A 157       0.006  41.890-204.595  1.00 17.68           C  
ATOM   1276  CG  PHE A 157      -0.579  41.996-203.224  1.00 17.37           C  
ATOM   1277  CD1 PHE A 157      -0.865  40.851-202.489  1.00 10.48           C  
ATOM   1278  CD2 PHE A 157      -0.859  43.237-202.671  1.00 17.82           C  
ATOM   1279  CE1 PHE A 157      -1.412  40.950-201.213  1.00 11.02           C  
ATOM   1280  CE2 PHE A 157      -1.410  43.344-201.396  1.00 22.27           C  
ATOM   1281  CZ  PHE A 157      -1.691  42.201-200.670  1.00 18.24           C  
ATOM   1282  N   TYR A 158       0.020  40.974-207.749  1.00 13.72           N  
ATOM   1283  CA  TYR A 158       0.589  41.149-209.084  1.00 17.11           C  
ATOM   1284  C   TYR A 158      -0.348  41.903-210.034  1.00 20.50           C  
ATOM   1285  O   TYR A 158       0.087  42.755-210.816  1.00 18.98           O  
ATOM   1286  CB  TYR A 158       0.936  39.784-209.679  1.00 22.51           C  
ATOM   1287  CG  TYR A 158       1.461  39.830-211.099  1.00 19.85           C  
ATOM   1288  CD1 TYR A 158       2.778  40.202-211.361  1.00 23.26           C  
ATOM   1289  CD2 TYR A 158       0.643  39.497-212.176  1.00 21.76           C  
ATOM   1290  CE1 TYR A 158       3.274  40.228-212.666  1.00 22.48           C  
ATOM   1291  CE2 TYR A 158       1.123  39.535-213.486  1.00 24.77           C  
ATOM   1292  CZ  TYR A 158       2.445  39.897-213.719  1.00 28.15           C  
ATOM   1293  OH  TYR A 158       2.943  39.932-215.005  1.00 30.74           O  
ATOM   1294  N   SER A 159      -1.641  41.614-209.940  1.00 15.38           N  
ATOM   1295  CA  SER A 159      -2.623  42.234-210.823  1.00 16.59           C  
ATOM   1296  C   SER A 159      -2.775  43.732-210.552  1.00 17.20           C  
ATOM   1297  O   SER A 159      -3.411  44.450-211.330  1.00 19.61           O  
ATOM   1298  CB  SER A 159      -3.974  41.542-210.671  1.00 16.89           C  
ATOM   1299  OG  SER A 159      -4.506  41.777-209.375  1.00 20.69           O  
ATOM   1300  N   TRP A 160      -2.198  44.193-209.442  1.00 16.93           N  
ATOM   1301  CA  TRP A 160      -2.199  45.616-209.091  1.00 16.98           C  
ATOM   1302  C   TRP A 160      -0.870  46.333-209.364  1.00 17.17           C  
ATOM   1303  O   TRP A 160      -0.783  47.556-209.214  1.00 19.16           O  
ATOM   1304  CB  TRP A 160      -2.548  45.783-207.618  1.00 19.04           C  
ATOM   1305  CG  TRP A 160      -4.014  45.640-207.316  1.00 16.65           C  
ATOM   1306  CD1 TRP A 160      -4.747  44.485-207.288  1.00 16.28           C  
ATOM   1307  CD2 TRP A 160      -4.914  46.700-206.987  1.00 19.94           C  
ATOM   1308  CE2 TRP A 160      -6.185  46.123-206.778  1.00 21.43           C  
ATOM   1309  CE3 TRP A 160      -4.772  48.084-206.854  1.00 24.23           C  
ATOM   1310  NE1 TRP A 160      -6.058  44.769-206.965  1.00 18.05           N  
ATOM   1311  CZ2 TRP A 160      -7.305  46.885-206.435  1.00 21.77           C  
ATOM   1312  CZ3 TRP A 160      -5.880  48.837-206.515  1.00 25.14           C  
ATOM   1313  CH2 TRP A 160      -7.134  48.237-206.318  1.00 25.62           C  
ATOM   1314  N   PHE A 161       0.163  45.585-209.749  1.00 16.57           N  
ATOM   1315  CA  PHE A 161       1.479  46.190-209.962  1.00 19.01           C  
ATOM   1316  C   PHE A 161       1.422  47.357-210.956  1.00 18.54           C  
ATOM   1317  O   PHE A 161       2.006  48.417-210.729  1.00 19.17           O  
ATOM   1318  CB  PHE A 161       2.494  45.142-210.448  1.00 16.28           C  
ATOM   1319  CG  PHE A 161       2.995  44.215-209.374  1.00 18.13           C  
ATOM   1320  CD1 PHE A 161       2.612  44.372-208.043  1.00 18.29           C  
ATOM   1321  CD2 PHE A 161       3.891  43.197-209.695  1.00 21.31           C  
ATOM   1322  CE1 PHE A 161       3.101  43.512-207.047  1.00 17.58           C  
ATOM   1323  CE2 PHE A 161       4.373  42.331-208.716  1.00 17.14           C  
ATOM   1324  CZ  PHE A 161       3.988  42.485-207.394  1.00 16.61           C  
ATOM   1325  N   ARG A 162       0.739  47.166-212.070  1.00 19.50           N  
ATOM   1326  CA  ARG A 162       0.645  48.248-213.048  1.00 23.50           C  
ATOM   1327  C   ARG A 162      -0.040  49.485-212.461  1.00 26.55           C  
ATOM   1328  O   ARG A 162       0.359  50.621-212.725  1.00 23.54           O  
ATOM   1329  CB  ARG A 162      -0.096  47.790-214.290  1.00 24.48           C  
ATOM   1330  CG  ARG A 162      -0.210  48.877-215.351  1.00 29.11           C  
ATOM   1331  CD  ARG A 162      -0.668  48.288-216.645  1.00 31.90           C  
ATOM   1332  NE  ARG A 162       0.249  47.244-217.087  1.00 36.99           N  
ATOM   1333  CZ  ARG A 162      -0.005  46.413-218.092  1.00 43.44           C  
ATOM   1334  NH1 ARG A 162      -1.147  46.513-218.762  1.00 45.11           N1+
ATOM   1335  NH2 ARG A 162       0.889  45.493-218.436  1.00 42.42           N  
ATOM   1336  N   THR A 163      -1.078  49.254-211.668  1.00 22.53           N  
ATOM   1337  CA  THR A 163      -1.766  50.342-211.000  1.00 22.53           C  
ATOM   1338  C   THR A 163      -0.806  51.124-210.091  1.00 22.25           C  
ATOM   1339  O   THR A 163      -0.742  52.351-210.171  1.00 26.14           O  
ATOM   1340  CB  THR A 163      -2.973  49.810-210.181  1.00 27.03           C  
ATOM   1341  CG2 THR A 163      -3.674  50.954-209.418  1.00 25.74           C  
ATOM   1342  OG1 THR A 163      -3.904  49.170-211.070  1.00 22.49           O  
ATOM   1343  N   TYR A 164      -0.043  50.420-209.253  1.00 20.56           N  
ATOM   1344  CA  TYR A 164       0.853  51.091-208.330  1.00 20.39           C  
ATOM   1345  C   TYR A 164       1.916  51.892-209.107  1.00 21.63           C  
ATOM   1346  O   TYR A 164       2.252  53.016-208.747  1.00 22.70           O  
ATOM   1347  CB  TYR A 164       1.532  50.081-207.394  1.00 18.55           C  
ATOM   1348  CG  TYR A 164       0.586  49.251-206.518  1.00 24.02           C  
ATOM   1349  CD1 TYR A 164      -0.634  49.761-206.076  1.00 22.33           C  
ATOM   1350  CD2 TYR A 164       0.923  47.954-206.143  1.00 17.35           C  
ATOM   1351  CE1 TYR A 164      -1.496  48.991-205.276  1.00 17.90           C  
ATOM   1352  CE2 TYR A 164       0.082  47.186-205.351  1.00 18.04           C  
ATOM   1353  CZ  TYR A 164      -1.133  47.710-204.929  1.00 22.71           C  
ATOM   1354  OH  TYR A 164      -1.972  46.947-204.143  1.00 21.95           O  
ATOM   1355  N   GLU A 165       2.442  51.307-210.173  1.00 21.64           N  
ATOM   1356  CA  GLU A 165       3.429  52.010-210.990  1.00 22.97           C  
ATOM   1357  C   GLU A 165       2.851  53.308-211.548  1.00 33.62           C  
ATOM   1358  O   GLU A 165       3.514  54.353-211.561  1.00 33.75           O  
ATOM   1359  CB  GLU A 165       3.905  51.122-212.132  1.00 22.83           C  
ATOM   1360  CG  GLU A 165       4.756  49.948-211.679  1.00 21.13           C  
ATOM   1361  CD  GLU A 165       5.539  49.334-212.821  1.00 28.71           C  
ATOM   1362  OE1 GLU A 165       4.969  49.204-213.927  1.00 26.91           O  
ATOM   1363  OE2 GLU A 165       6.735  49.011-212.617  1.00 21.05           O1-
ATOM   1364  N   GLU A 166       1.610  53.232-212.012  1.00 28.22           N  
ATOM   1365  CA  GLU A 166       0.968  54.365-212.659  1.00 34.20           C  
ATOM   1366  C   GLU A 166       0.479  55.417-211.660  1.00 35.58           C  
ATOM   1367  O   GLU A 166       0.772  56.599-211.832  1.00 36.69           O  
ATOM   1368  CB  GLU A 166      -0.181  53.864-213.539  1.00 28.50           C  
ATOM   1369  CG  GLU A 166       0.316  53.218-214.825  1.00 28.77           C  
ATOM   1370  CD  GLU A 166       1.009  54.221-215.750  1.00 33.39           C  
ATOM   1371  OE1 GLU A 166       0.409  55.283-216.023  1.00 34.18           O  
ATOM   1372  OE2 GLU A 166       2.155  53.971-216.176  1.00 32.13           O1-
ATOM   1373  N   VAL A 167      -0.224  55.011-210.602  1.00 27.45           N  
ATOM   1374  CA  VAL A 167      -0.846  56.019-209.747  1.00 29.70           C  
ATOM   1375  C   VAL A 167       0.081  56.472-208.620  1.00 32.31           C  
ATOM   1376  O   VAL A 167      -0.110  57.556-208.062  1.00 32.37           O  
ATOM   1377  CB  VAL A 167      -2.176  55.518-209.135  1.00 27.82           C  
ATOM   1378  CG1 VAL A 167      -3.057  54.921-210.222  1.00 37.35           C  
ATOM   1379  CG2 VAL A 167      -1.920  54.509-208.044  1.00 26.52           C  
ATOM   1380  N   ALA A 168       1.110  55.681-208.321  1.00 28.28           N  
ATOM   1381  CA  ALA A 168       2.032  56.030-207.241  1.00 32.16           C  
ATOM   1382  C   ALA A 168       3.448  56.273-207.747  1.00 32.98           C  
ATOM   1383  O   ALA A 168       4.365  56.485-206.952  1.00 31.93           O  
ATOM   1384  CB  ALA A 168       2.039  54.947-206.172  1.00 25.05           C  
ATOM   1385  N   ASN A 169       3.616  56.262-209.067  1.00 34.60           N  
ATOM   1386  CA  ASN A 169       4.919  56.494-209.693  1.00 28.04           C  
ATOM   1387  C   ASN A 169       5.975  55.542-209.132  1.00 31.63           C  
ATOM   1388  O   ASN A 169       7.114  55.929-208.889  1.00 32.39           O  
ATOM   1389  CB  ASN A 169       5.359  57.947-209.502  1.00 37.69           C  
ATOM   1390  CG  ASN A 169       6.480  58.349-210.450  1.00 42.94           C  
ATOM   1391  ND2 ASN A 169       7.333  59.265-210.004  1.00 46.54           N  
ATOM   1392  OD1 ASN A 169       6.590  57.826-211.558  1.00 38.59           O  
ATOM   1393  N   LEU A 170       5.580  54.291-208.911  1.00 29.44           N  
ATOM   1394  CA  LEU A 170       6.509  53.267-208.446  1.00 22.73           C  
ATOM   1395  C   LEU A 170       7.130  52.554-209.633  1.00 26.09           C  
ATOM   1396  O   LEU A 170       6.547  52.530-210.719  1.00 25.79           O  
ATOM   1397  CB  LEU A 170       5.803  52.246-207.554  1.00 24.45           C  
ATOM   1398  CG  LEU A 170       5.462  52.680-206.134  1.00 24.59           C  
ATOM   1399  CD1 LEU A 170       4.875  51.498-205.377  1.00 23.99           C  
ATOM   1400  CD2 LEU A 170       6.722  53.198-205.449  1.00 28.65           C  
ATOM   1401  N   SER A 171       8.325  52.002-209.446  1.00 24.60           N  
ATOM   1402  CA  SER A 171       8.890  51.123-210.467  1.00 22.04           C  
ATOM   1403  C   SER A 171       9.029  49.728-209.905  1.00 23.13           C  
ATOM   1404  O   SER A 171       9.862  49.486-209.026  1.00 22.91           O  
ATOM   1405  CB  SER A 171      10.243  51.626-210.971  1.00 23.30           C  
ATOM   1406  OG  SER A 171      10.730  50.756-211.985  1.00 23.64           O  
ATOM   1407  N   ILE A 172       8.206  48.815-210.405  1.00 19.38           N  
ATOM   1408  CA  ILE A 172       8.167  47.451-209.882  1.00 17.81           C  
ATOM   1409  C   ILE A 172       8.661  46.436-210.906  1.00 23.16           C  
ATOM   1410  O   ILE A 172       9.550  45.637-210.617  1.00 19.02           O  
ATOM   1411  CB  ILE A 172       6.724  47.065-209.435  1.00 16.94           C  
ATOM   1412  CG1 ILE A 172       6.238  48.031-208.344  1.00 16.99           C  
ATOM   1413  CG2 ILE A 172       6.670  45.619-208.978  1.00 15.56           C  
ATOM   1414  CD1 ILE A 172       4.776  47.820-207.919  1.00 16.45           C  
ATOM   1415  N   VAL A 173       8.103  46.493-212.111  1.00 18.67           N  
ATOM   1416  CA  VAL A 173       8.415  45.514-213.149  1.00 18.88           C  
ATOM   1417  C   VAL A 173       9.903  45.487-213.508  1.00 19.55           C  
ATOM   1418  O   VAL A 173      10.491  44.419-213.603  1.00 20.13           O  
ATOM   1419  CB  VAL A 173       7.587  45.766-214.421  1.00 20.04           C  
ATOM   1420  CG1 VAL A 173       8.098  44.921-215.577  1.00 29.50           C  
ATOM   1421  CG2 VAL A 173       6.118  45.465-214.147  1.00 23.80           C  
ATOM   1422  N   LEU A 174      10.506  46.657-213.691  1.00 20.74           N  
ATOM   1423  CA  LEU A 174      11.918  46.728-214.045  1.00 24.59           C  
ATOM   1424  C   LEU A 174      12.845  46.476-212.843  1.00 20.90           C  
ATOM   1425  O   LEU A 174      13.998  46.096-213.012  1.00 25.77           O  
ATOM   1426  CB  LEU A 174      12.228  48.092-214.669  1.00 23.46           C  
ATOM   1427  CG  LEU A 174      11.533  48.408-215.991  1.00 24.69           C  
ATOM   1428  CD1 LEU A 174      11.802  49.850-216.398  1.00 26.59           C  
ATOM   1429  CD2 LEU A 174      12.064  47.457-217.054  1.00 25.13           C  
ATOM   1430  N   GLU A 175      12.338  46.676-211.638  1.00 19.90           N  
ATOM   1431  CA  GLU A 175      13.172  46.579-210.445  1.00 22.30           C  
ATOM   1432  C   GLU A 175      13.150  45.198-209.801  1.00 24.45           C  
ATOM   1433  O   GLU A 175      14.072  44.835-209.080  1.00 21.68           O  
ATOM   1434  CB  GLU A 175      12.745  47.634-209.415  1.00 23.68           C  
ATOM   1435  CG  GLU A 175      13.082  49.054-209.857  1.00 23.02           C  
ATOM   1436  CD  GLU A 175      14.562  49.237-210.150  1.00 30.94           C  
ATOM   1437  OE1 GLU A 175      15.396  48.705-209.383  1.00 30.77           O  
ATOM   1438  OE2 GLU A 175      14.890  49.921-211.143  1.00 30.28           O1-
ATOM   1439  N   PHE A 176      12.097  44.428-210.047  1.00 19.32           N  
ATOM   1440  CA  PHE A 176      11.975  43.127-209.400  1.00 17.23           C  
ATOM   1441  C   PHE A 176      11.733  41.991-210.389  1.00 16.89           C  
ATOM   1442  O   PHE A 176      10.687  41.370-210.349  1.00 16.41           O  
ATOM   1443  CB  PHE A 176      10.845  43.178-208.364  1.00 14.96           C  
ATOM   1444  CG  PHE A 176      11.082  44.172-207.270  1.00 18.27           C  
ATOM   1445  CD1 PHE A 176      11.829  43.817-206.154  1.00 16.94           C  
ATOM   1446  CD2 PHE A 176      10.570  45.457-207.347  1.00 18.00           C  
ATOM   1447  CE1 PHE A 176      12.078  44.739-205.127  1.00 14.96           C  
ATOM   1448  CE2 PHE A 176      10.802  46.372-206.341  1.00 19.12           C  
ATOM   1449  CZ  PHE A 176      11.560  46.008-205.217  1.00 15.54           C  
ATOM   1450  N   PRO A 177      12.714  41.703-211.265  1.00 19.19           N  
ATOM   1451  CA  PRO A 177      12.503  40.670-212.292  1.00 21.02           C  
ATOM   1452  C   PRO A 177      12.270  39.256-211.745  1.00 17.26           C  
ATOM   1453  O   PRO A 177      11.556  38.505-212.401  1.00 19.11           O  
ATOM   1454  CB  PRO A 177      13.795  40.730-213.124  1.00 20.92           C  
ATOM   1455  CG  PRO A 177      14.797  41.404-212.239  1.00 19.82           C  
ATOM   1456  CD  PRO A 177      14.011  42.381-211.429  1.00 18.24           C  
ATOM   1457  N   LYS A 178      12.817  38.909-210.583  1.00 17.69           N  
ATOM   1458  CA  LYS A 178      12.575  37.586-210.003  1.00 17.31           C  
ATOM   1459  C   LYS A 178      11.122  37.446-209.580  1.00 19.52           C  
ATOM   1460  O   LYS A 178      10.547  36.356-209.643  1.00 19.74           O  
ATOM   1461  CB  LYS A 178      13.489  37.321-208.799  1.00 21.28           C  
ATOM   1462  CG  LYS A 178      14.931  37.023-209.178  1.00 28.42           C  
ATOM   1463  CD  LYS A 178      15.692  36.288-208.062  1.00 34.25           C  
ATOM   1464  CE  LYS A 178      16.027  37.188-206.868  1.00 31.77           C  
ATOM   1465  NZ  LYS A 178      15.148  36.938-205.682  1.00 30.70           N1+
ATOM   1466  N   LEU A 179      10.528  38.546-209.132  1.00 17.03           N  
ATOM   1467  CA  LEU A 179       9.118  38.524-208.757  1.00 15.75           C  
ATOM   1468  C   LEU A 179       8.261  38.456-210.011  1.00 13.62           C  
ATOM   1469  O   LEU A 179       7.204  37.829-210.016  1.00 16.94           O  
ATOM   1470  CB  LEU A 179       8.740  39.754-207.923  1.00 12.74           C  
ATOM   1471  CG  LEU A 179       9.265  39.866-206.494  1.00 18.00           C  
ATOM   1472  CD1 LEU A 179       8.657  41.085-205.787  1.00 16.33           C  
ATOM   1473  CD2 LEU A 179       8.982  38.593-205.694  1.00 17.73           C  
ATOM   1474  N   MET A 180       8.700  39.119-211.078  1.00 14.57           N  
ATOM   1475  CA  MET A 180       7.959  39.049-212.336  1.00 15.33           C  
ATOM   1476  C   MET A 180       7.983  37.619-212.877  1.00 21.11           C  
ATOM   1477  O   MET A 180       6.978  37.114-213.392  1.00 17.98           O  
ATOM   1478  CB  MET A 180       8.537  40.030-213.381  1.00 17.20           C  
ATOM   1479  CG  MET A 180       8.461  41.489-212.953  1.00 20.18           C  
ATOM   1480  SD  MET A 180       6.750  42.006-212.630  1.00 22.25           S  
ATOM   1481  CE  MET A 180       6.047  41.850-214.285  1.00 28.91           C  
ATOM   1482  N   ALA A 181       9.134  36.962-212.769  1.00 17.50           N  
ATOM   1483  CA  ALA A 181       9.251  35.598-213.284  1.00 21.73           C  
ATOM   1484  C   ALA A 181       8.375  34.651-212.455  1.00 17.42           C  
ATOM   1485  O   ALA A 181       7.716  33.754-212.989  1.00 20.35           O  
ATOM   1486  CB  ALA A 181      10.709  35.143-213.270  1.00 24.85           C  
ATOM   1487  N   TRP A 182       8.375  34.871-211.146  1.00 15.27           N  
ATOM   1488  CA  TRP A 182       7.555  34.085-210.231  1.00 16.14           C  
ATOM   1489  C   TRP A 182       6.085  34.214-210.590  1.00 16.58           C  
ATOM   1490  O   TRP A 182       5.357  33.227-210.615  1.00 14.04           O  
ATOM   1491  CB  TRP A 182       7.805  34.526-208.782  1.00 12.87           C  
ATOM   1492  CG  TRP A 182       6.696  34.160-207.846  1.00 12.18           C  
ATOM   1493  CD1 TRP A 182       6.470  32.931-207.278  1.00 16.21           C  
ATOM   1494  CD2 TRP A 182       5.675  35.030-207.347  1.00 14.29           C  
ATOM   1495  CE2 TRP A 182       4.843  34.262-206.503  1.00 15.81           C  
ATOM   1496  CE3 TRP A 182       5.368  36.383-207.551  1.00 15.71           C  
ATOM   1497  NE1 TRP A 182       5.346  32.986-206.477  1.00 13.12           N  
ATOM   1498  CZ2 TRP A 182       3.730  34.807-205.853  1.00 12.50           C  
ATOM   1499  CZ3 TRP A 182       4.281  36.927-206.890  1.00 12.18           C  
ATOM   1500  CH2 TRP A 182       3.463  36.135-206.058  1.00 11.26           C  
ATOM   1501  N   ALA A 183       5.642  35.438-210.860  1.00 15.42           N  
ATOM   1502  CA  ALA A 183       4.248  35.646-211.225  1.00 19.72           C  
ATOM   1503  C   ALA A 183       3.905  34.918-212.530  1.00 21.50           C  
ATOM   1504  O   ALA A 183       2.870  34.272-212.620  1.00 19.54           O  
ATOM   1505  CB  ALA A 183       3.956  37.112-211.338  1.00 17.26           C  
ATOM   1506  N   GLN A 184       4.773  35.017-213.536  0.91 15.92           N  
ATOM   1507  CA  GLN A 184       4.595  34.272-214.779  0.91 17.18           C  
ATOM   1508  C   GLN A 184       4.412  32.780-214.523  0.91 18.16           C  
ATOM   1509  O   GLN A 184       3.578  32.122-215.152  0.91 20.42           O  
ATOM   1510  CB  GLN A 184       5.795  34.492-215.714  0.91 21.74           C  
ATOM   1511  CG  GLN A 184       5.804  35.851-216.359  0.91 34.98           C  
ATOM   1512  CD  GLN A 184       4.504  36.121-217.104  0.91 43.63           C  
ATOM   1513  NE2 GLN A 184       3.849  37.229-216.768  0.91 43.38           N  
ATOM   1514  OE1 GLN A 184       4.082  35.330-217.955  0.91 48.39           O  
ATOM   1515  N   ARG A 185       5.208  32.254-213.598  1.00 20.08           N  
ATOM   1516  CA  ARG A 185       5.114  30.866-213.171  1.00 22.82           C  
ATOM   1517  C   ARG A 185       3.717  30.566-212.640  1.00 24.97           C  
ATOM   1518  O   ARG A 185       3.048  29.617-213.067  1.00 17.43           O  
ATOM   1519  CB  ARG A 185       6.151  30.593-212.070  1.00 25.00           C  
ATOM   1520  CG  ARG A 185       7.201  29.598-212.396  1.00 31.09           C  
ATOM   1521  CD  ARG A 185       8.329  29.610-211.364  1.00 21.49           C  
ATOM   1522  NE  ARG A 185       9.557  30.105-211.973  1.00 25.25           N  
ATOM   1523  CZ  ARG A 185      10.270  31.120-211.509  1.00 23.36           C  
ATOM   1524  NH1 ARG A 185       9.901  31.731-210.395  1.00 19.39           N1+
ATOM   1525  NH2 ARG A 185      11.364  31.503-212.150  1.00 21.69           N  
ATOM   1526  N   CYS A 186       3.290  31.383-211.681  1.00 15.42           N  
ATOM   1527  CA  CYS A 186       2.013  31.147-211.024  1.00 21.00           C  
ATOM   1528  C   CYS A 186       0.867  31.241-212.017  1.00 19.23           C  
ATOM   1529  O   CYS A 186      -0.104  30.504-211.896  1.00 16.64           O  
ATOM   1530  CB  CYS A 186       1.803  32.129-209.867  1.00 13.96           C  
ATOM   1531  SG  CYS A 186       3.028  31.921-208.518  1.00 14.23           S  
ATOM   1532  N   LEU A 187       0.989  32.124-213.007  1.00 16.63           N  
ATOM   1533  CA  LEU A 187      -0.106  32.356-213.956  1.00 18.34           C  
ATOM   1534  C   LEU A 187      -0.410  31.160-214.839  1.00 26.99           C  
ATOM   1535  O   LEU A 187      -1.467  31.110-215.462  1.00 20.25           O  
ATOM   1536  CB  LEU A 187       0.194  33.573-214.831  1.00 22.08           C  
ATOM   1537  CG  LEU A 187      -0.126  34.910-214.151  1.00 28.11           C  
ATOM   1538  CD1 LEU A 187       0.567  36.016-214.929  1.00 34.20           C  
ATOM   1539  CD2 LEU A 187      -1.648  35.133-214.124  1.00 27.75           C  
ATOM   1540  N   LYS A 188       0.511  30.201-214.902  1.00 22.05           N  
ATOM   1541  CA  LYS A 188       0.270  28.980-215.671  1.00 22.51           C  
ATOM   1542  C   LYS A 188      -0.758  28.070-215.000  1.00 21.10           C  
ATOM   1543  O   LYS A 188      -1.343  27.199-215.650  1.00 22.61           O  
ATOM   1544  CB  LYS A 188       1.586  28.229-215.881  1.00 25.84           C  
ATOM   1545  CG  LYS A 188       2.584  29.057-216.680  1.00 27.31           C  
ATOM   1546  CD  LYS A 188       3.971  28.454-216.754  1.00 23.99           C  
ATOM   1547  CE  LYS A 188       4.896  29.473-217.420  1.00 26.70           C  
ATOM   1548  NZ  LYS A 188       6.310  29.059-217.483  1.00 25.06           N1+
ATOM   1549  N   ARG A 189      -0.971  28.258-213.699  1.00 19.79           N  
ATOM   1550  CA  ARG A 189      -2.003  27.483-213.003  1.00 22.01           C  
ATOM   1551  C   ARG A 189      -3.387  28.046-213.322  1.00 23.37           C  
ATOM   1552  O   ARG A 189      -3.598  29.261-213.235  1.00 21.85           O  
ATOM   1553  CB  ARG A 189      -1.762  27.485-211.494  1.00 18.96           C  
ATOM   1554  CG  ARG A 189      -0.450  26.782-211.095  1.00 18.40           C  
ATOM   1555  CD  ARG A 189      -0.308  26.596-209.576  1.00 17.37           C  
ATOM   1556  NE  ARG A 189      -1.214  25.547-209.099  1.00 18.26           N  
ATOM   1557  CZ  ARG A 189      -0.990  24.243-209.217  1.00 22.40           C  
ATOM   1558  NH1 ARG A 189       0.117  23.806-209.802  1.00 19.91           N1+
ATOM   1559  NH2 ARG A 189      -1.880  23.367-208.750  1.00 22.88           N  
ATOM   1560  N   GLU A 190      -4.335  27.173-213.649  1.00 22.13           N  
ATOM   1561  CA  GLU A 190      -5.664  27.632-214.053  1.00 23.07           C  
ATOM   1562  C   GLU A 190      -6.336  28.449-212.936  1.00 21.92           C  
ATOM   1563  O   GLU A 190      -6.977  29.461-213.211  1.00 22.08           O  
ATOM   1564  CB  GLU A 190      -6.549  26.443-214.437  1.00 25.57           C  
ATOM   1565  CG  GLU A 190      -7.930  26.832-214.928  1.00 43.20           C  
ATOM   1566  N   SER A 191      -6.132  28.045-211.684  1.00 22.14           N  
ATOM   1567  CA  SER A 191      -6.678  28.775-210.524  1.00 19.80           C  
ATOM   1568  C   SER A 191      -6.253  30.232-210.514  1.00 27.28           C  
ATOM   1569  O   SER A 191      -7.070  31.138-210.346  1.00 18.75           O  
ATOM   1570  CB  SER A 191      -6.245  28.107-209.226  1.00 18.89           C  
ATOM   1571  OG  SER A 191      -4.825  28.111-209.087  1.00 18.90           O  
ATOM   1572  N   VAL A 192      -4.962  30.457-210.686  1.00 17.90           N  
ATOM   1573  CA  VAL A 192      -4.430  31.811-210.705  1.00 17.03           C  
ATOM   1574  C   VAL A 192      -4.895  32.581-211.950  1.00 24.51           C  
ATOM   1575  O   VAL A 192      -5.314  33.733-211.846  1.00 20.34           O  
ATOM   1576  CB  VAL A 192      -2.889  31.786-210.628  1.00 16.16           C  
ATOM   1577  CG1 VAL A 192      -2.310  33.179-210.782  1.00 16.17           C  
ATOM   1578  CG2 VAL A 192      -2.452  31.149-209.290  1.00 15.19           C  
ATOM   1579  N   ALA A 193      -4.832  31.945-213.122  1.00 23.03           N  
ATOM   1580  CA  ALA A 193      -5.271  32.592-214.361  1.00 20.71           C  
ATOM   1581  C   ALA A 193      -6.740  33.027-214.280  1.00 23.36           C  
ATOM   1582  O   ALA A 193      -7.093  34.100-214.749  1.00 23.80           O  
ATOM   1583  CB  ALA A 193      -5.060  31.652-215.574  1.00 22.17           C  
ATOM   1584  N   LYS A 194      -7.585  32.202-213.674  1.00 21.86           N  
ATOM   1585  CA  LYS A 194      -8.993  32.559-213.497  1.00 23.72           C  
ATOM   1586  C   LYS A 194      -9.189  33.702-212.506  1.00 23.97           C  
ATOM   1587  O   LYS A 194     -10.073  34.542-212.679  1.00 22.57           O  
ATOM   1588  CB  LYS A 194      -9.804  31.348-213.024  1.00 27.21           C  
ATOM   1589  CG  LYS A 194     -10.102  30.342-214.107  1.00 38.48           C  
ATOM   1590  CD  LYS A 194     -10.839  29.136-213.553  1.00 45.72           C  
ATOM   1591  N   ALA A 195      -8.366  33.736-211.463  1.00 19.97           N  
ATOM   1592  CA  ALA A 195      -8.635  34.633-210.343  1.00 20.65           C  
ATOM   1593  C   ALA A 195      -8.197  36.059-210.614  1.00 25.92           C  
ATOM   1594  O   ALA A 195      -8.891  37.012-210.247  1.00 19.10           O  
ATOM   1595  CB  ALA A 195      -7.953  34.118-209.098  1.00 17.55           C  
ATOM   1596  N   LEU A 196      -7.034  36.212-211.235  1.00 18.41           N  
ATOM   1597  CA  LEU A 196      -6.471  37.536-211.432  1.00 24.64           C  
ATOM   1598  C   LEU A 196      -7.115  38.252-212.611  1.00 28.26           C  
ATOM   1599  O   LEU A 196      -7.115  37.750-213.736  1.00 27.26           O  
ATOM   1600  CB  LEU A 196      -4.959  37.453-211.646  1.00 18.19           C  
ATOM   1601  CG  LEU A 196      -4.123  37.528-210.370  1.00 18.92           C  
ATOM   1602  CD1 LEU A 196      -4.478  36.417-209.380  1.00 15.15           C  
ATOM   1603  CD2 LEU A 196      -2.621  37.513-210.728  1.00 15.27           C  
ATOM   1604  N   PRO A 197      -7.650  39.449-212.354  1.00 21.71           N  
ATOM   1605  CA  PRO A 197      -8.202  40.308-213.402  1.00 23.73           C  
ATOM   1606  C   PRO A 197      -7.093  40.993-214.185  1.00 26.27           C  
ATOM   1607  O   PRO A 197      -5.938  41.047-213.733  1.00 20.86           O  
ATOM   1608  CB  PRO A 197      -9.022  41.331-212.617  1.00 25.08           C  
ATOM   1609  CG  PRO A 197      -8.266  41.451-211.329  1.00 23.12           C  
ATOM   1610  CD  PRO A 197      -7.768  40.063-211.024  1.00 19.34           C  
ATOM   1611  N   ASP A 198      -7.449  41.500-215.355  1.00 24.00           N  
ATOM   1612  CA  ASP A 198      -6.516  42.210-216.229  1.00 26.06           C  
ATOM   1613  C   ASP A 198      -5.945  43.450-215.545  1.00 27.56           C  
ATOM   1614  O   ASP A 198      -6.683  44.237-214.946  1.00 25.60           O  
ATOM   1615  CB  ASP A 198      -7.237  42.609-217.524  1.00 26.94           C  
ATOM   1616  CG  ASP A 198      -6.357  43.424-218.456  1.00 41.59           C  
ATOM   1617  OD1 ASP A 198      -6.403  44.666-218.361  1.00 38.94           O  
ATOM   1618  OD2 ASP A 198      -5.614  42.831-219.266  1.00 44.80           O1-
ATOM   1619  N   SER A 199      -4.634  43.632-215.641  1.00 23.22           N  
ATOM   1620  CA  SER A 199      -3.967  44.746-214.967  1.00 26.11           C  
ATOM   1621  C   SER A 199      -4.456  46.135-215.388  1.00 24.97           C  
ATOM   1622  O   SER A 199      -4.484  47.049-214.559  1.00 27.12           O  
ATOM   1623  CB  SER A 199      -2.456  44.667-215.199  1.00 26.32           C  
ATOM   1624  OG  SER A 199      -1.926  43.528-214.571  1.00 30.57           O  
ATOM   1625  N   ASP A 200      -4.809  46.301-216.668  1.00 26.34           N  
ATOM   1626  CA  ASP A 200      -5.328  47.580-217.168  1.00 28.40           C  
ATOM   1627  C   ASP A 200      -6.729  47.841-216.633  1.00 36.32           C  
ATOM   1628  O   ASP A 200      -7.105  48.987-216.376  1.00 30.19           O  
ATOM   1629  CB  ASP A 200      -5.360  47.619-218.703  1.00 30.42           C  
ATOM   1630  CG  ASP A 200      -3.972  47.696-219.327  1.00 45.84           C  
ATOM   1631  OD1 ASP A 200      -3.033  48.205-218.682  1.00 42.68           O  
ATOM   1632  OD2 ASP A 200      -3.820  47.244-220.477  1.00 47.82           O1-
ATOM   1633  N   LYS A 201      -7.504  46.773-216.479  1.00 28.64           N  
ATOM   1634  CA  LYS A 201      -8.837  46.875-215.879  1.00 32.28           C  
ATOM   1635  C   LYS A 201      -8.777  47.394-214.438  1.00 32.09           C  
ATOM   1636  O   LYS A 201      -9.571  48.254-214.028  1.00 30.62           O  
ATOM   1637  CB  LYS A 201      -9.542  45.519-215.910  1.00 28.90           C  
ATOM   1638  CG  LYS A 201     -11.024  45.615-215.563  1.00 37.64           C  
ATOM   1639  CD  LYS A 201     -11.690  44.253-215.468  1.00 42.81           C  
ATOM   1640  CE  LYS A 201     -13.177  44.396-215.128  1.00 46.39           C  
ATOM   1641  NZ  LYS A 201     -13.842  43.081-214.939  1.00 44.05           N1+
ATOM   1642  N   VAL A 202      -7.846  46.854-213.661  1.00 25.79           N  
ATOM   1643  CA  VAL A 202      -7.658  47.311-212.299  1.00 26.57           C  
ATOM   1644  C   VAL A 202      -7.272  48.782-212.326  1.00 30.94           C  
ATOM   1645  O   VAL A 202      -7.841  49.580-211.589  1.00 26.22           O  
ATOM   1646  CB  VAL A 202      -6.596  46.470-211.553  1.00 27.69           C  
ATOM   1647  CG1 VAL A 202      -6.313  47.038-210.151  1.00 22.12           C  
ATOM   1648  CG2 VAL A 202      -7.048  45.008-211.464  1.00 21.54           C  
ATOM   1649  N   LEU A 203      -6.328  49.145-213.194  1.00 26.14           N  
ATOM   1650  CA  LEU A 203      -5.884  50.534-213.270  1.00 27.35           C  
ATOM   1651  C   LEU A 203      -7.048  51.473-213.593  1.00 35.79           C  
ATOM   1652  O   LEU A 203      -7.209  52.514-212.948  1.00 32.65           O  
ATOM   1653  CB  LEU A 203      -4.767  50.697-214.303  1.00 27.82           C  
ATOM   1654  CG  LEU A 203      -4.339  52.144-214.569  1.00 33.31           C  
ATOM   1655  CD1 LEU A 203      -3.917  52.846-213.292  1.00 31.97           C  
ATOM   1656  CD2 LEU A 203      -3.218  52.191-215.596  1.00 34.43           C  
ATOM   1657  N   LYS A 204      -7.862  51.095-214.575  1.00 31.02           N  
ATOM   1658  CA  LYS A 204      -9.018  51.900-214.970  1.00 34.42           C  
ATOM   1659  C   LYS A 204      -9.972  52.118-213.797  1.00 36.81           C  
ATOM   1660  O   LYS A 204     -10.518  53.210-213.623  1.00 43.49           O  
ATOM   1661  CB  LYS A 204      -9.759  51.245-216.141  1.00 34.88           C  
ATOM   1662  N   SER A 205     -10.177  51.072-213.003  1.00 38.10           N  
ATOM   1663  CA  SER A 205     -11.080  51.147-211.862  1.00 40.74           C  
ATOM   1664  C   SER A 205     -10.581  52.151-210.824  1.00 43.69           C  
ATOM   1665  O   SER A 205     -11.359  52.877-210.211  1.00 49.33           O  
ATOM   1666  CB  SER A 205     -11.245  49.773-211.224  1.00 44.66           C  
ATOM   1667  OG  SER A 205     -12.049  49.871-210.063  1.00 54.42           O  
ATOM   1668  N   VAL A 206      -9.274  52.169-210.613  1.00 37.06           N  
ATOM   1669  CA  VAL A 206      -8.678  53.068-209.638  1.00 42.51           C  
ATOM   1670  C   VAL A 206      -8.638  54.512-210.140  1.00 48.80           C  
ATOM   1671  O   VAL A 206      -8.841  55.451-209.368  1.00 48.21           O  
ATOM   1672  CB  VAL A 206      -7.268  52.588-209.263  1.00 40.95           C  
ATOM   1673  CG1 VAL A 206      -6.469  53.695-208.617  1.00 48.35           C  
ATOM   1674  CG2 VAL A 206      -7.378  51.385-208.355  1.00 35.79           C  
ATOM   1675  N   SER A 207      -8.399  54.680-211.440  1.00 51.15           N  
ATOM   1676  CA  SER A 207      -8.285  56.006-212.045  1.00 54.76           C  
ATOM   1677  C   SER A 207      -9.618  56.732-212.002  1.00 59.01           C  
ATOM   1678  O   SER A 207      -9.677  57.958-211.847  1.00 56.15           O  
ATOM   1679  CB  SER A 207      -7.804  55.896-213.495  1.00 55.92           C  
ATOM   1680  OG  SER A 207      -6.636  55.100-213.589  1.00 56.40           O  
ATOM   1681  N   ASP A 208     -10.691  55.966-212.155  1.00 61.86           N  
ATOM   1682  CA  ASP A 208     -12.029  56.504-212.003  1.00 62.15           C  
ATOM   1683  C   ASP A 208     -12.207  57.061-210.592  1.00 63.50           C  
ATOM   1684  O   ASP A 208     -12.732  58.163-210.418  1.00 65.71           O  
ATOM   1685  CB  ASP A 208     -13.073  55.427-212.302  1.00 59.86           C  
ATOM   1686  N   HIS A 209     -11.763  56.293-209.595  1.00 58.28           N  
ATOM   1687  CA  HIS A 209     -11.887  56.689-208.191  1.00 61.24           C  
ATOM   1688  C   HIS A 209     -11.057  57.935-207.867  1.00 61.95           C  
ATOM   1689  O   HIS A 209     -11.509  58.813-207.133  1.00 62.85           O  
ATOM   1690  CB  HIS A 209     -11.478  55.535-207.271  1.00 54.84           C  
ATOM   1691  N   ARG A 210      -9.841  58.000-208.401  1.00 57.54           N  
ATOM   1692  CA  ARG A 210      -8.995  59.178-208.226  1.00 52.14           C  
ATOM   1693  C   ARG A 210      -9.512  60.320-209.103  1.00 54.91           C  
ATOM   1694  O   ARG A 210     -10.562  60.205-209.751  1.00 48.84           O  
ATOM   1695  CB  ARG A 210      -7.528  58.857-208.555  1.00 47.46           C  
ATOM   1696  CG  ARG A 210      -6.787  58.087-207.446  1.00 45.40           C  
ATOM   1697  CD  ARG A 210      -5.382  57.598-207.856  1.00 40.85           C  
ATOM   1698  NE  ARG A 210      -4.322  58.605-207.718  1.00 45.54           N  
ATOM   1699  CZ  ARG A 210      -3.713  58.932-206.575  1.00 45.08           C  
ATOM   1700  NH1 ARG A 210      -4.048  58.344-205.434  1.00 40.61           N1+
ATOM   1701  NH2 ARG A 210      -2.763  59.859-206.569  1.00 44.80           N  
TER
ATOM   1702  N   GLU B   1      15.921  20.359-177.951  1.00 44.43           N  
ATOM   1703  CA  GLU B   1      16.197  21.638-177.311  1.00 42.84           C  
ATOM   1704  C   GLU B   1      15.183  22.687-177.722  1.00 41.30           C  
ATOM   1705  O   GLU B   1      14.940  22.894-178.911  1.00 42.83           O  
ATOM   1706  CB  GLU B   1      17.600  22.137-177.665  1.00 49.31           C  
ATOM   1707  CG  GLU B   1      17.906  23.534-177.109  1.00 55.92           C  
ATOM   1708  CD  GLU B   1      19.083  24.214-177.796  1.00 64.32           C  
ATOM   1709  OE1 GLU B   1      20.163  24.321-177.167  1.00 63.75           O  
ATOM   1710  OE2 GLU B   1      18.925  24.653-178.959  1.00 65.89           O1-
ATOM   1711  N   ILE B   2      14.617  23.368-176.733  1.00 35.70           N  
ATOM   1712  CA  ILE B   2      13.680  24.458-176.981  1.00 33.66           C  
ATOM   1713  C   ILE B   2      14.050  25.676-176.152  1.00 31.94           C  
ATOM   1714  O   ILE B   2      14.167  25.593-174.931  1.00 36.46           O  
ATOM   1715  CB  ILE B   2      12.234  24.063-176.650  1.00 37.23           C  
ATOM   1716  CG1 ILE B   2      11.791  22.868-177.497  1.00 46.20           C  
ATOM   1717  CG2 ILE B   2      11.304  25.243-176.883  1.00 29.75           C  
ATOM   1718  CD1 ILE B   2      10.361  22.437-177.231  1.00 48.32           C  
ATOM   1719  N   ILE B   3      14.257  26.802-176.819  1.00 30.81           N  
ATOM   1720  CA  ILE B   3      14.471  28.064-176.129  1.00 32.32           C  
ATOM   1721  C   ILE B   3      13.330  29.025-176.416  1.00 32.57           C  
ATOM   1722  O   ILE B   3      12.898  29.139-177.560  1.00 31.89           O  
ATOM   1723  CB  ILE B   3      15.783  28.713-176.553  1.00 35.54           C  
ATOM   1724  CG1 ILE B   3      16.970  27.835-176.146  1.00 34.05           C  
ATOM   1725  CG2 ILE B   3      15.912  30.098-175.952  1.00 31.09           C  
ATOM   1726  CD1 ILE B   3      18.223  28.196-176.881  1.00 35.65           C  
ATOM   1727  N   LEU B   4      12.853  29.717-175.383  1.00 31.93           N  
ATOM   1728  CA  LEU B   4      11.859  30.774-175.568  1.00 28.86           C  
ATOM   1729  C   LEU B   4      12.450  32.117-175.146  1.00 29.17           C  
ATOM   1730  O   LEU B   4      12.855  32.285-173.998  1.00 27.27           O  
ATOM   1731  CB  LEU B   4      10.584  30.467-174.773  1.00 23.71           C  
ATOM   1732  CG  LEU B   4       9.440  31.485-174.828  1.00 24.73           C  
ATOM   1733  CD1 LEU B   4       9.012  31.687-176.274  1.00 20.62           C  
ATOM   1734  CD2 LEU B   4       8.266  30.997-173.996  1.00 21.11           C  
ATOM   1735  N   LEU B   5      12.560  33.043-176.094  1.00 28.75           N  
ATOM   1736  CA  LEU B   5      12.949  34.421-175.799  1.00 26.89           C  
ATOM   1737  C   LEU B   5      11.667  35.219-175.546  1.00 23.42           C  
ATOM   1738  O   LEU B   5      10.811  35.295-176.411  1.00 21.93           O  
ATOM   1739  CB  LEU B   5      13.745  35.035-176.953  1.00 28.68           C  
ATOM   1740  CG  LEU B   5      14.904  34.217-177.528  1.00 27.50           C  
ATOM   1741  CD1 LEU B   5      15.583  34.980-178.663  1.00 28.11           C  
ATOM   1742  CD2 LEU B   5      15.912  33.824-176.437  1.00 29.64           C  
ATOM   1743  N   ASP B   6      11.559  35.840-174.380  1.00 23.74           N  
ATOM   1744  CA  ASP B   6      10.273  36.369-173.933  1.00 22.23           C  
ATOM   1745  C   ASP B   6      10.463  37.573-173.014  1.00 28.91           C  
ATOM   1746  O   ASP B   6      11.586  37.886-172.587  1.00 30.36           O  
ATOM   1747  CB  ASP B   6       9.509  35.250-173.223  1.00 24.77           C  
ATOM   1748  CG  ASP B   6       7.994  35.447-173.216  1.00 25.92           C  
ATOM   1749  OD1 ASP B   6       7.499  36.554-173.512  1.00 22.67           O  
ATOM   1750  OD2 ASP B   6       7.299  34.460-172.904  1.00 27.63           O1-
ATOM   1751  N   TYR B   7       9.360  38.241-172.719  1.00 25.48           N  
ATOM   1752  CA  TYR B   7       9.338  39.340-171.772  1.00 25.85           C  
ATOM   1753  C   TYR B   7       8.251  39.010-170.754  1.00 23.58           C  
ATOM   1754  O   TYR B   7       7.129  38.704-171.149  1.00 21.09           O  
ATOM   1755  CB  TYR B   7       9.064  40.668-172.490  1.00 24.65           C  
ATOM   1756  CG  TYR B   7       8.827  41.822-171.553  1.00 29.31           C  
ATOM   1757  CD1 TYR B   7       9.844  42.285-170.728  1.00 31.76           C  
ATOM   1758  CD2 TYR B   7       7.593  42.449-171.488  1.00 35.19           C  
ATOM   1759  CE1 TYR B   7       9.630  43.338-169.864  1.00 37.76           C  
ATOM   1760  CE2 TYR B   7       7.373  43.502-170.618  1.00 33.21           C  
ATOM   1761  CZ  TYR B   7       8.389  43.941-169.814  1.00 35.36           C  
ATOM   1762  OH  TYR B   7       8.171  44.997-168.955  1.00 45.99           O  
ATOM   1763  N   TRP B   8       8.587  39.047-169.463  1.00 25.95           N  
ATOM   1764  CA  TRP B   8       7.721  38.494-168.405  1.00 24.76           C  
ATOM   1765  C   TRP B   8       6.265  38.982-168.471  1.00 24.44           C  
ATOM   1766  O   TRP B   8       5.329  38.198-168.265  1.00 24.75           O  
ATOM   1767  CB  TRP B   8       8.294  38.811-167.014  1.00 26.64           C  
ATOM   1768  CG  TRP B   8       8.291  40.273-166.633  1.00 29.46           C  
ATOM   1769  CD1 TRP B   8       9.244  41.199-166.935  1.00 35.89           C  
ATOM   1770  CD2 TRP B   8       7.293  40.965-165.860  1.00 29.70           C  
ATOM   1771  CE2 TRP B   8       7.707  42.308-165.748  1.00 29.40           C  
ATOM   1772  CE3 TRP B   8       6.085  40.578-165.258  1.00 25.50           C  
ATOM   1773  NE1 TRP B   8       8.901  42.427-166.409  1.00 30.75           N  
ATOM   1774  CZ2 TRP B   8       6.959  43.271-165.057  1.00 32.97           C  
ATOM   1775  CZ3 TRP B   8       5.342  41.534-164.578  1.00 30.26           C  
ATOM   1776  CH2 TRP B   8       5.783  42.864-164.482  1.00 29.95           C  
ATOM   1777  N   ALA B   9       6.076  40.263-168.765  1.00 22.16           N  
ATOM   1778  CA  ALA B   9       4.727  40.845-168.783  1.00 23.54           C  
ATOM   1779  C   ALA B   9       4.048  40.804-170.159  1.00 20.70           C  
ATOM   1780  O   ALA B   9       2.988  41.413-170.353  1.00 17.26           O  
ATOM   1781  CB  ALA B   9       4.785  42.278-168.286  1.00 20.78           C  
ATOM   1782  N   SER B  10       4.649  40.098-171.115  1.00 17.84           N  
ATOM   1783  CA  SER B  10       4.068  40.031-172.454  1.00 16.70           C  
ATOM   1784  C   SER B  10       2.921  39.044-172.538  1.00 15.58           C  
ATOM   1785  O   SER B  10       3.128  37.833-172.391  1.00 20.51           O  
ATOM   1786  CB  SER B  10       5.111  39.641-173.483  1.00 17.10           C  
ATOM   1787  OG  SER B  10       4.482  39.436-174.739  1.00 18.05           O  
ATOM   1788  N   MET B  11       1.717  39.540-172.810  1.00 15.43           N  
ATOM   1789  CA  MET B  11       0.572  38.637-172.957  1.00 13.84           C  
ATOM   1790  C   MET B  11       0.707  37.721-174.185  1.00 16.08           C  
ATOM   1791  O   MET B  11       0.063  36.669-174.257  1.00 16.32           O  
ATOM   1792  CB  MET B  11      -0.745  39.423-173.025  1.00 20.92           C  
ATOM   1793  CG  MET B  11      -0.868  40.418-174.163  1.00 21.27           C  
ATOM   1794  SD  MET B  11       0.014  41.971-173.875  1.00 24.84           S  
ATOM   1795  CE  MET B  11      -0.981  42.655-172.551  1.00 18.48           C  
ATOM   1796  N   TYR B  12       1.538  38.119-175.145  1.00 17.87           N  
ATOM   1797  CA  TYR B  12       1.793  37.297-176.331  1.00 14.82           C  
ATOM   1798  C   TYR B  12       2.744  36.173-175.980  1.00 18.02           C  
ATOM   1799  O   TYR B  12       2.520  35.034-176.349  1.00 16.86           O  
ATOM   1800  CB  TYR B  12       2.361  38.159-177.478  1.00 15.49           C  
ATOM   1801  CG  TYR B  12       1.457  39.340-177.730  1.00 18.39           C  
ATOM   1802  CD1 TYR B  12       0.184  39.153-178.250  1.00 17.69           C  
ATOM   1803  CD2 TYR B  12       1.848  40.634-177.390  1.00 19.42           C  
ATOM   1804  CE1 TYR B  12      -0.681  40.220-178.447  1.00 18.39           C  
ATOM   1805  CE2 TYR B  12       0.994  41.711-177.588  1.00 22.54           C  
ATOM   1806  CZ  TYR B  12      -0.271  41.495-178.119  1.00 23.62           C  
ATOM   1807  OH  TYR B  12      -1.128  42.554-178.317  1.00 24.85           O  
ATOM   1808  N   GLY B  13       3.826  36.513-175.290  1.00 15.08           N  
ATOM   1809  CA  GLY B  13       4.735  35.523-174.763  1.00 16.06           C  
ATOM   1810  C   GLY B  13       4.019  34.533-173.861  1.00 22.79           C  
ATOM   1811  O   GLY B  13       4.322  33.343-173.884  1.00 19.67           O  
ATOM   1812  N   MET B  14       3.072  35.024-173.062  1.00 15.53           N  
ATOM   1813  CA  MET B  14       2.323  34.155-172.165  1.00 15.60           C  
ATOM   1814  C   MET B  14       1.615  33.027-172.910  1.00 15.11           C  
ATOM   1815  O   MET B  14       1.492  31.921-172.390  1.00 19.33           O  
ATOM   1816  CB  MET B  14       1.309  34.960-171.344  1.00 15.17           C  
ATOM   1817  CG  MET B  14       1.940  35.841-170.282  1.00 19.53           C  
ATOM   1818  SD  MET B  14       0.680  36.831-169.445  1.00 18.84           S  
ATOM   1819  CE  MET B  14       1.576  38.381-169.247  1.00 16.20           C  
ATOM   1820  N   ARG B  15       1.161  33.305-174.129  1.00 15.40           N  
ATOM   1821  CA  ARG B  15       0.499  32.291-174.930  1.00 13.90           C  
ATOM   1822  C   ARG B  15       1.407  31.101-175.172  1.00 19.75           C  
ATOM   1823  O   ARG B  15       1.009  29.942-175.027  1.00 16.86           O  
ATOM   1824  CB  ARG B  15       0.072  32.876-176.277  1.00 14.40           C  
ATOM   1825  CG  ARG B  15      -0.865  34.066-176.184  1.00 16.23           C  
ATOM   1826  CD  ARG B  15      -0.922  34.793-177.555  1.00 14.68           C  
ATOM   1827  NE  ARG B  15      -2.031  35.738-177.621  1.00 15.26           N  
ATOM   1828  CZ  ARG B  15      -2.350  36.434-178.711  1.00 19.68           C  
ATOM   1829  NH1 ARG B  15      -1.624  36.316-179.823  1.00 14.45           N1+
ATOM   1830  NH2 ARG B  15      -3.388  37.253-178.693  1.00 11.70           N  
ATOM   1831  N   THR B  16       2.644  31.400-175.539  1.00 18.09           N  
ATOM   1832  CA  THR B  16       3.576  30.344-175.909  1.00 19.74           C  
ATOM   1833  C   THR B  16       4.030  29.592-174.665  1.00 20.29           C  
ATOM   1834  O   THR B  16       4.159  28.369-174.696  1.00 23.42           O  
ATOM   1835  CB  THR B  16       4.769  30.905-176.690  1.00 19.36           C  
ATOM   1836  CG2 THR B  16       5.666  29.773-177.192  1.00 21.02           C  
ATOM   1837  OG1 THR B  16       4.277  31.633-177.820  1.00 19.60           O  
ATOM   1838  N   ARG B  17       4.245  30.322-173.571  1.00 17.83           N  
ATOM   1839  CA  ARG B  17       4.498  29.706-172.275  1.00 22.82           C  
ATOM   1840  C   ARG B  17       3.412  28.691-171.929  1.00 21.26           C  
ATOM   1841  O   ARG B  17       3.685  27.563-171.488  1.00 21.99           O  
ATOM   1842  CB  ARG B  17       4.554  30.773-171.179  1.00 26.91           C  
ATOM   1843  CG  ARG B  17       5.891  31.463-171.020  1.00 28.55           C  
ATOM   1844  CD  ARG B  17       5.750  32.655-170.067  1.00 27.12           C  
ATOM   1845  NE  ARG B  17       5.803  33.944-170.765  1.00 27.65           N  
ATOM   1846  CZ  ARG B  17       5.627  35.121-170.167  1.00 21.19           C  
ATOM   1847  NH1 ARG B  17       5.364  35.168-168.864  1.00 24.14           N1+
ATOM   1848  NH2 ARG B  17       5.705  36.245-170.865  1.00 20.94           N  
ATOM   1849  N   ILE B  18       2.168  29.102-172.124  1.00 19.87           N  
ATOM   1850  CA  ILE B  18       1.036  28.248-171.804  1.00 17.87           C  
ATOM   1851  C   ILE B  18       1.004  27.006-172.707  1.00 18.68           C  
ATOM   1852  O   ILE B  18       0.799  25.877-172.225  1.00 23.93           O  
ATOM   1853  CB  ILE B  18      -0.277  29.025-171.925  1.00 18.97           C  
ATOM   1854  CG1 ILE B  18      -0.352  30.044-170.791  1.00 16.53           C  
ATOM   1855  CG2 ILE B  18      -1.476  28.076-171.859  1.00 17.40           C  
ATOM   1856  CD1 ILE B  18      -1.449  31.079-170.961  1.00 18.34           C  
ATOM   1857  N   ALA B  19       1.228  27.211-174.004  1.00 17.60           N  
ATOM   1858  CA  ALA B  19       1.193  26.104-174.954  1.00 18.04           C  
ATOM   1859  C   ALA B  19       2.266  25.087-174.624  1.00 23.27           C  
ATOM   1860  O   ALA B  19       2.024  23.874-174.697  1.00 20.74           O  
ATOM   1861  CB  ALA B  19       1.355  26.620-176.405  1.00 17.11           C  
ATOM   1862  N   LEU B  20       3.456  25.570-174.263  1.00 20.26           N  
ATOM   1863  CA  LEU B  20       4.564  24.666-173.944  1.00 25.67           C  
ATOM   1864  C   LEU B  20       4.239  23.822-172.725  1.00 28.20           C  
ATOM   1865  O   LEU B  20       4.474  22.614-172.715  1.00 24.95           O  
ATOM   1866  CB  LEU B  20       5.870  25.444-173.726  1.00 22.63           C  
ATOM   1867  CG  LEU B  20       6.459  26.063-175.007  1.00 21.94           C  
ATOM   1868  CD1 LEU B  20       7.539  27.073-174.676  1.00 23.18           C  
ATOM   1869  CD2 LEU B  20       6.999  24.995-175.955  1.00 22.92           C  
ATOM   1870  N   GLU B  21       3.692  24.465-171.701  1.00 27.04           N  
ATOM   1871  CA  GLU B  21       3.309  23.772-170.473  1.00 28.19           C  
ATOM   1872  C   GLU B  21       2.121  22.831-170.673  1.00 24.36           C  
ATOM   1873  O   GLU B  21       2.054  21.780-170.039  1.00 30.02           O  
ATOM   1874  CB  GLU B  21       2.980  24.783-169.367  1.00 34.41           C  
ATOM   1875  CG  GLU B  21       4.181  25.548-168.831  1.00 38.15           C  
ATOM   1876  CD  GLU B  21       5.191  24.652-168.117  1.00 46.58           C  
ATOM   1877  OE1 GLU B  21       4.782  23.647-167.494  1.00 43.16           O  
ATOM   1878  OE2 GLU B  21       6.400  24.955-168.188  1.00 49.42           O1-
ATOM   1879  N   GLU B  22       1.175  23.200-171.534  1.00 23.96           N  
ATOM   1880  CA  GLU B  22       0.082  22.285-171.867  1.00 23.07           C  
ATOM   1881  C   GLU B  22       0.614  20.962-172.421  1.00 27.39           C  
ATOM   1882  O   GLU B  22       0.032  19.907-172.182  1.00 26.68           O  
ATOM   1883  CB  GLU B  22      -0.872  22.922-172.873  1.00 29.07           C  
ATOM   1884  CG  GLU B  22      -1.796  23.985-172.275  1.00 20.14           C  
ATOM   1885  CD  GLU B  22      -2.810  23.391-171.322  1.00 21.74           C  
ATOM   1886  OE1 GLU B  22      -3.405  22.354-171.674  1.00 23.82           O  
ATOM   1887  OE2 GLU B  22      -3.009  23.948-170.220  1.00 26.25           O1-
ATOM   1888  N   LYS B  23       1.727  21.026-173.146  1.00 24.70           N  
ATOM   1889  CA  LYS B  23       2.315  19.832-173.755  1.00 27.45           C  
ATOM   1890  C   LYS B  23       3.337  19.148-172.857  1.00 32.13           C  
ATOM   1891  O   LYS B  23       3.861  18.095-173.218  1.00 30.12           O  
ATOM   1892  CB  LYS B  23       2.998  20.176-175.081  1.00 28.72           C  
ATOM   1893  CG  LYS B  23       2.128  20.883-176.073  1.00 29.12           C  
ATOM   1894  CD  LYS B  23       0.864  20.106-176.356  1.00 30.63           C  
ATOM   1895  CE  LYS B  23       0.035  20.781-177.439  1.00 29.86           C  
ATOM   1896  NZ  LYS B  23      -1.144  19.951-177.840  1.00 22.54           N1+
ATOM   1897  N   LYS B  24       3.610  19.749-171.700  1.00 31.10           N  
ATOM   1898  CA  LYS B  24       4.576  19.212-170.736  1.00 35.05           C  
ATOM   1899  C   LYS B  24       5.979  19.040-171.318  1.00 38.16           C  
ATOM   1900  O   LYS B  24       6.704  18.107-170.966  1.00 34.68           O  
ATOM   1901  CB  LYS B  24       4.081  17.876-170.173  1.00 37.69           C  
ATOM   1902  CG  LYS B  24       2.810  17.981-169.337  1.00 39.96           C  
ATOM   1903  N   VAL B  25       6.378  19.940-172.206  1.00 37.54           N  
ATOM   1904  CA  VAL B  25       7.744  19.876-172.716  1.00 40.61           C  
ATOM   1905  C   VAL B  25       8.663  20.757-171.869  1.00 41.43           C  
ATOM   1906  O   VAL B  25       8.248  21.792-171.335  1.00 37.80           O  
ATOM   1907  CB  VAL B  25       7.847  20.300-174.195  1.00 44.03           C  
ATOM   1908  CG1 VAL B  25       6.771  19.620-175.024  1.00 50.06           C  
ATOM   1909  CG2 VAL B  25       7.763  21.798-174.327  1.00 41.65           C  
ATOM   1910  N   LYS B  26       9.905  20.314-171.715  1.00 44.13           N  
ATOM   1911  CA  LYS B  26      10.919  21.111-171.046  1.00 45.49           C  
ATOM   1912  C   LYS B  26      11.510  22.107-172.029  1.00 46.01           C  
ATOM   1913  O   LYS B  26      11.686  21.797-173.210  1.00 45.30           O  
ATOM   1914  CB  LYS B  26      12.024  20.219-170.466  1.00 48.44           C  
ATOM   1915  N   TYR B  27      11.820  23.302-171.543  1.00 40.63           N  
ATOM   1916  CA  TYR B  27      12.373  24.336-172.398  1.00 40.97           C  
ATOM   1917  C   TYR B  27      13.126  25.357-171.566  1.00 42.39           C  
ATOM   1918  O   TYR B  27      12.876  25.505-170.370  1.00 42.68           O  
ATOM   1919  CB  TYR B  27      11.260  25.017-173.208  1.00 35.17           C  
ATOM   1920  CG  TYR B  27      10.250  25.782-172.378  1.00 32.57           C  
ATOM   1921  CD1 TYR B  27       9.203  25.125-171.747  1.00 38.51           C  
ATOM   1922  CD2 TYR B  27      10.336  27.161-172.236  1.00 32.13           C  
ATOM   1923  CE1 TYR B  27       8.270  25.820-170.987  1.00 39.79           C  
ATOM   1924  CE2 TYR B  27       9.406  27.869-171.473  1.00 32.35           C  
ATOM   1925  CZ  TYR B  27       8.373  27.192-170.855  1.00 40.26           C  
ATOM   1926  OH  TYR B  27       7.441  27.875-170.097  1.00 44.91           O  
ATOM   1927  N   GLU B  28      14.050  26.062-172.207  1.00 41.25           N  
ATOM   1928  CA  GLU B  28      14.760  27.146-171.553  1.00 33.81           C  
ATOM   1929  C   GLU B  28      14.070  28.475-171.810  1.00 38.64           C  
ATOM   1930  O   GLU B  28      13.935  28.900-172.958  1.00 34.08           O  
ATOM   1931  CB  GLU B  28      16.199  27.225-172.038  1.00 37.35           C  
ATOM   1932  CG  GLU B  28      17.000  28.286-171.319  1.00 44.31           C  
ATOM   1933  CD  GLU B  28      18.343  28.536-171.969  1.00 48.50           C  
ATOM   1934  OE1 GLU B  28      18.721  27.772-172.888  1.00 47.32           O  
ATOM   1935  OE2 GLU B  28      19.019  29.502-171.561  1.00 48.23           O1-
ATOM   1936  N   TYR B  29      13.636  29.125-170.739  1.00 39.02           N  
ATOM   1937  CA  TYR B  29      13.079  30.468-170.831  1.00 38.82           C  
ATOM   1938  C   TYR B  29      14.201  31.499-170.672  1.00 39.35           C  
ATOM   1939  O   TYR B  29      14.999  31.400-169.755  1.00 39.39           O  
ATOM   1940  CB  TYR B  29      11.996  30.657-169.770  1.00 34.10           C  
ATOM   1941  CG  TYR B  29      11.352  32.019-169.757  1.00 28.67           C  
ATOM   1942  CD1 TYR B  29      11.957  33.091-169.108  1.00 32.03           C  
ATOM   1943  CD2 TYR B  29      10.129  32.235-170.388  1.00 26.74           C  
ATOM   1944  CE1 TYR B  29      11.369  34.337-169.087  1.00 35.64           C  
ATOM   1945  CE2 TYR B  29       9.529  33.478-170.365  1.00 26.45           C  
ATOM   1946  CZ  TYR B  29      10.152  34.526-169.715  1.00 30.76           C  
ATOM   1947  OH  TYR B  29       9.570  35.770-169.695  1.00 27.83           O  
ATOM   1948  N   ARG B  30      14.249  32.487-171.561  1.00 34.53           N  
ATOM   1949  CA  ARG B  30      15.221  33.573-171.456  1.00 31.34           C  
ATOM   1950  C   ARG B  30      14.528  34.923-171.512  1.00 33.65           C  
ATOM   1951  O   ARG B  30      13.848  35.247-172.492  1.00 31.16           O  
ATOM   1952  CB  ARG B  30      16.264  33.499-172.576  1.00 37.90           C  
ATOM   1953  CG  ARG B  30      17.188  32.310-172.518  1.00 38.91           C  
ATOM   1954  CD  ARG B  30      18.233  32.368-173.640  1.00 41.14           C  
ATOM   1955  NE  ARG B  30      18.946  31.099-173.758  1.00 42.72           N  
ATOM   1956  CZ  ARG B  30      19.850  30.827-174.691  1.00 46.22           C  
ATOM   1957  NH1 ARG B  30      20.178  31.743-175.596  1.00 39.53           N1+
ATOM   1958  NH2 ARG B  30      20.440  29.640-174.706  1.00 50.63           N  
ATOM   1959  N   GLU B  31      14.691  35.698-170.446  1.00 30.76           N  
ATOM   1960  CA  GLU B  31      14.135  37.044-170.346  1.00 33.98           C  
ATOM   1961  C   GLU B  31      14.897  38.044-171.218  1.00 33.65           C  
ATOM   1962  O   GLU B  31      16.108  38.186-171.088  1.00 32.73           O  
ATOM   1963  CB  GLU B  31      14.163  37.503-168.887  1.00 37.83           C  
ATOM   1964  CG  GLU B  31      13.496  38.832-168.617  1.00 36.90           C  
ATOM   1965  CD  GLU B  31      11.983  38.757-168.716  1.00 36.69           C  
ATOM   1966  OE1 GLU B  31      11.414  37.669-168.480  1.00 36.91           O  
ATOM   1967  OE2 GLU B  31      11.361  39.796-169.008  1.00 33.91           O1-
ATOM   1968  N   GLU B  32      14.184  38.719-172.110  1.00 31.88           N  
ATOM   1969  CA  GLU B  32      14.761  39.765-172.945  1.00 35.54           C  
ATOM   1970  C   GLU B  32      14.513  41.158-172.365  1.00 35.06           C  
ATOM   1971  O   GLU B  32      13.419  41.454-171.888  1.00 34.84           O  
ATOM   1972  CB  GLU B  32      14.187  39.714-174.378  1.00 36.27           C  
ATOM   1973  CG  GLU B  32      14.652  38.546-175.240  1.00 31.73           C  
ATOM   1974  CD  GLU B  32      16.059  38.755-175.772  1.00 39.02           C  
ATOM   1975  OE1 GLU B  32      16.541  39.910-175.734  1.00 40.24           O  
ATOM   1976  OE2 GLU B  32      16.682  37.767-176.230  1.00 34.18           O1-
ATOM   1977  N   ASP B  33      15.540  41.997-172.410  1.00 34.77           N  
ATOM   1978  CA  ASP B  33      15.414  43.437-172.187  1.00 37.44           C  
ATOM   1979  C   ASP B  33      15.056  44.103-173.511  1.00 34.26           C  
ATOM   1980  O   ASP B  33      15.902  44.214-174.392  1.00 39.65           O  
ATOM   1981  CB  ASP B  33      16.726  44.000-171.614  1.00 45.96           C  
ATOM   1982  CG  ASP B  33      16.684  45.511-171.363  1.00 49.87           C  
ATOM   1983  OD1 ASP B  33      15.723  46.195-171.781  1.00 48.40           O  
ATOM   1984  OD2 ASP B  33      17.633  46.019-170.729  1.00 54.32           O1-
ATOM   1985  N   LEU B  34      13.818  44.574-173.640  1.00 32.98           N  
ATOM   1986  CA  LEU B  34      13.318  45.054-174.930  1.00 32.57           C  
ATOM   1987  C   LEU B  34      13.913  46.399-175.349  1.00 43.20           C  
ATOM   1988  O   LEU B  34      13.797  46.809-176.507  1.00 44.79           O  
ATOM   1989  CB  LEU B  34      11.792  45.143-174.894  1.00 33.25           C  
ATOM   1990  CG  LEU B  34      11.062  43.799-174.797  1.00 32.98           C  
ATOM   1991  CD1 LEU B  34       9.554  43.978-174.819  1.00 30.54           C  
ATOM   1992  CD2 LEU B  34      11.493  42.872-175.913  1.00 36.47           C  
ATOM   1993  N   SER B  35      14.570  47.072-174.411  1.00 45.47           N  
ATOM   1994  CA  SER B  35      15.287  48.306-174.717  1.00 49.32           C  
ATOM   1995  C   SER B  35      16.758  48.006-175.028  1.00 48.00           C  
ATOM   1996  O   SER B  35      17.526  48.895-175.406  1.00 52.06           O  
ATOM   1997  CB  SER B  35      15.156  49.297-173.559  1.00 51.80           C  
ATOM   1998  OG  SER B  35      15.879  48.858-172.425  1.00 58.78           O  
ATOM   1999  N   ASN B  36      17.137  46.741-174.877  1.00 43.62           N  
ATOM   2000  CA  ASN B  36      18.508  46.295-175.129  1.00 44.16           C  
ATOM   2001  C   ASN B  36      18.478  44.837-175.627  1.00 46.25           C  
ATOM   2002  O   ASN B  36      18.889  43.904-174.927  1.00 39.88           O  
ATOM   2003  CB  ASN B  36      19.353  46.445-173.856  1.00 47.75           C  
ATOM   2004  CG  ASN B  36      20.797  46.015-174.044  1.00 59.91           C  
ATOM   2005  ND2 ASN B  36      21.621  46.929-174.538  1.00 60.64           N  
ATOM   2006  OD1 ASN B  36      21.173  44.883-173.728  1.00 67.57           O  
ATOM   2007  N   LYS B  37      17.949  44.650-176.836  1.00 46.77           N  
ATOM   2008  CA  LYS B  37      17.656  43.320-177.370  1.00 43.52           C  
ATOM   2009  C   LYS B  37      18.906  42.490-177.635  1.00 42.98           C  
ATOM   2010  O   LYS B  37      19.934  43.009-178.074  1.00 46.44           O  
ATOM   2011  CB  LYS B  37      16.810  43.450-178.645  1.00 40.07           C  
ATOM   2012  CG  LYS B  37      15.412  44.022-178.361  1.00 35.15           C  
ATOM   2013  CD  LYS B  37      14.648  44.333-179.641  1.00 37.17           C  
ATOM   2014  CE  LYS B  37      13.256  44.872-179.347  1.00 40.93           C  
ATOM   2015  NZ  LYS B  37      12.599  45.370-180.597  1.00 39.81           N1+
ATOM   2016  N   SER B  38      18.812  41.196-177.345  1.00 35.39           N  
ATOM   2017  CA  SER B  38      19.953  40.294-177.474  1.00 40.01           C  
ATOM   2018  C   SER B  38      20.331  40.073-178.933  1.00 40.55           C  
ATOM   2019  O   SER B  38      19.494  40.230-179.825  1.00 45.69           O  
ATOM   2020  CB  SER B  38      19.658  38.947-176.803  1.00 38.56           C  
ATOM   2021  OG  SER B  38      18.739  38.172-177.557  1.00 35.07           O  
ATOM   2022  N   PRO B  39      21.601  39.712-179.181  1.00 39.80           N  
ATOM   2023  CA  PRO B  39      22.009  39.324-180.533  1.00 40.15           C  
ATOM   2024  C   PRO B  39      21.182  38.150-181.051  1.00 49.61           C  
ATOM   2025  O   PRO B  39      20.773  38.152-182.213  1.00 36.92           O  
ATOM   2026  CB  PRO B  39      23.484  38.926-180.353  1.00 43.26           C  
ATOM   2027  CG  PRO B  39      23.933  39.721-179.191  1.00 44.88           C  
ATOM   2028  CD  PRO B  39      22.749  39.798-178.262  1.00 42.59           C  
ATOM   2029  N   LEU B  40      20.901  37.183-180.182  1.00 46.01           N  
ATOM   2030  CA  LEU B  40      20.098  36.033-180.574  1.00 42.94           C  
ATOM   2031  C   LEU B  40      18.709  36.471-181.039  1.00 39.46           C  
ATOM   2032  O   LEU B  40      18.240  36.037-182.092  1.00 31.80           O  
ATOM   2033  CB  LEU B  40      19.990  35.034-179.422  1.00 39.78           C  
ATOM   2034  CG  LEU B  40      19.306  33.709-179.757  1.00 34.41           C  
ATOM   2035  CD1 LEU B  40      19.965  33.040-180.950  1.00 35.40           C  
ATOM   2036  CD2 LEU B  40      19.330  32.790-178.557  1.00 35.05           C  
ATOM   2037  N   LEU B  41      18.069  37.348-180.271  1.00 35.89           N  
ATOM   2038  CA  LEU B  41      16.747  37.848-180.643  1.00 36.36           C  
ATOM   2039  C   LEU B  41      16.776  38.520-182.019  1.00 36.17           C  
ATOM   2040  O   LEU B  41      15.927  38.251-182.871  1.00 32.14           O  
ATOM   2041  CB  LEU B  41      16.223  38.823-179.587  1.00 29.60           C  
ATOM   2042  CG  LEU B  41      14.980  39.630-179.962  1.00 27.43           C  
ATOM   2043  CD1 LEU B  41      13.826  38.716-180.355  1.00 25.88           C  
ATOM   2044  CD2 LEU B  41      14.582  40.519-178.808  1.00 27.36           C  
ATOM   2045  N   LEU B  42      17.774  39.358-182.250  1.00 31.64           N  
ATOM   2046  CA  LEU B  42      17.872  40.068-183.522  1.00 42.61           C  
ATOM   2047  C   LEU B  42      18.189  39.114-184.675  1.00 45.15           C  
ATOM   2048  O   LEU B  42      17.689  39.286-185.787  1.00 42.16           O  
ATOM   2049  CB  LEU B  42      18.927  41.169-183.437  1.00 40.91           C  
ATOM   2050  CG  LEU B  42      18.647  42.192-182.336  1.00 38.20           C  
ATOM   2051  CD1 LEU B  42      19.785  43.198-182.215  1.00 37.26           C  
ATOM   2052  CD2 LEU B  42      17.329  42.895-182.587  1.00 36.12           C  
ATOM   2053  N   GLN B  43      19.011  38.104-184.404  1.00 40.58           N  
ATOM   2054  CA  GLN B  43      19.336  37.098-185.406  1.00 36.99           C  
ATOM   2055  C   GLN B  43      18.132  36.246-185.800  1.00 37.88           C  
ATOM   2056  O   GLN B  43      17.967  35.896-186.968  1.00 37.21           O  
ATOM   2057  CB  GLN B  43      20.448  36.184-184.901  1.00 41.97           C  
ATOM   2058  CG  GLN B  43      20.685  34.978-185.789  1.00 46.50           C  
ATOM   2059  CD  GLN B  43      21.605  33.958-185.152  1.00 55.79           C  
ATOM   2060  NE2 GLN B  43      21.884  32.881-185.879  1.00 61.13           N  
ATOM   2061  OE1 GLN B  43      22.050  34.127-184.016  1.00 53.26           O  
ATOM   2062  N   MET B  44      17.305  35.908-184.811  1.00 34.34           N  
ATOM   2063  CA  MET B  44      16.240  34.927-184.977  1.00 34.40           C  
ATOM   2064  C   MET B  44      14.931  35.533-185.463  1.00 34.94           C  
ATOM   2065  O   MET B  44      14.140  34.862-186.127  1.00 33.71           O  
ATOM   2066  CB  MET B  44      16.008  34.188-183.659  1.00 33.08           C  
ATOM   2067  CG  MET B  44      17.176  33.312-183.281  1.00 29.83           C  
ATOM   2068  SD  MET B  44      17.473  32.119-184.590  1.00 44.70           S  
ATOM   2069  CE  MET B  44      16.810  30.628-183.902  1.00 45.97           C  
ATOM   2070  N   ASN B  45      14.696  36.794-185.116  1.00 29.93           N  
ATOM   2071  CA  ASN B  45      13.534  37.517-185.626  1.00 28.91           C  
ATOM   2072  C   ASN B  45      13.952  38.840-186.268  1.00 25.67           C  
ATOM   2073  O   ASN B  45      13.578  39.903-185.779  1.00 27.15           O  
ATOM   2074  CB  ASN B  45      12.522  37.764-184.497  1.00 27.69           C  
ATOM   2075  CG  ASN B  45      11.172  38.242-185.008  1.00 30.33           C  
ATOM   2076  ND2 ASN B  45      10.224  38.426-184.087  1.00 21.05           N  
ATOM   2077  OD1 ASN B  45      10.978  38.434-186.213  1.00 25.54           O  
ATOM   2078  N   PRO B  46      14.730  38.778-187.372  1.00 32.65           N  
ATOM   2079  CA  PRO B  46      15.243  40.012-187.974  1.00 35.47           C  
ATOM   2080  C   PRO B  46      14.111  40.853-188.560  1.00 36.58           C  
ATOM   2081  O   PRO B  46      14.216  42.080-188.601  1.00 37.94           O  
ATOM   2082  CB  PRO B  46      16.193  39.507-189.073  1.00 36.47           C  
ATOM   2083  CG  PRO B  46      15.676  38.160-189.422  1.00 28.17           C  
ATOM   2084  CD  PRO B  46      15.149  37.587-188.132  1.00 28.12           C  
ATOM   2085  N   ILE B  47      13.031  40.196-188.978  1.00 35.61           N  
ATOM   2086  CA  ILE B  47      11.905  40.890-189.590  1.00 35.27           C  
ATOM   2087  C   ILE B  47      11.176  41.798-188.601  1.00 33.00           C  
ATOM   2088  O   ILE B  47      11.030  42.997-188.848  1.00 37.56           O  
ATOM   2089  CB  ILE B  47      10.890  39.892-190.199  1.00 36.80           C  
ATOM   2090  CG1 ILE B  47      11.549  39.053-191.299  1.00 30.24           C  
ATOM   2091  CG2 ILE B  47       9.681  40.631-190.760  1.00 40.37           C  
ATOM   2092  CD1 ILE B  47      12.058  39.862-192.466  1.00 30.38           C  
ATOM   2093  N   HIS B  48      10.724  41.240-187.481  1.00 26.44           N  
ATOM   2094  CA  HIS B  48       9.934  42.030-186.531  1.00 26.35           C  
ATOM   2095  C   HIS B  48      10.722  42.503-185.314  1.00 25.47           C  
ATOM   2096  O   HIS B  48      10.348  43.498-184.698  1.00 29.54           O  
ATOM   2097  CB  HIS B  48       8.716  41.247-186.054  1.00 22.70           C  
ATOM   2098  CG  HIS B  48       7.764  40.884-187.147  1.00 25.14           C  
ATOM   2099  CD2 HIS B  48       7.212  39.696-187.490  1.00 24.21           C  
ATOM   2100  ND1 HIS B  48       7.254  41.811-188.032  1.00 28.86           N  
ATOM   2101  CE1 HIS B  48       6.440  41.208-188.879  1.00 31.23           C  
ATOM   2102  NE2 HIS B  48       6.391  39.923-188.565  1.00 27.49           N  
ATOM   2103  N   LYS B  49      11.791  41.782-184.974  1.00 25.49           N  
ATOM   2104  CA  LYS B  49      12.604  42.073-183.782  1.00 26.10           C  
ATOM   2105  C   LYS B  49      11.748  42.104-182.517  1.00 29.30           C  
ATOM   2106  O   LYS B  49      11.957  42.941-181.636  1.00 31.30           O  
ATOM   2107  CB  LYS B  49      13.340  43.405-183.940  1.00 26.55           C  
ATOM   2108  CG  LYS B  49      14.222  43.494-185.173  1.00 28.92           C  
ATOM   2109  CD  LYS B  49      14.805  44.902-185.307  1.00 34.11           C  
ATOM   2110  CE  LYS B  49      15.889  44.986-186.383  1.00 49.03           C  
ATOM   2111  NZ  LYS B  49      15.357  44.565-187.705  1.00 55.45           N1+
ATOM   2112  N   LYS B  50      10.785  41.189-182.440  1.00 28.70           N  
ATOM   2113  CA  LYS B  50       9.862  41.118-181.313  1.00 27.07           C  
ATOM   2114  C   LYS B  50       9.983  39.788-180.593  1.00 25.62           C  
ATOM   2115  O   LYS B  50      10.412  38.791-181.173  1.00 24.62           O  
ATOM   2116  CB  LYS B  50       8.415  41.291-181.782  1.00 28.55           C  
ATOM   2117  CG  LYS B  50       8.016  42.703-182.171  1.00 32.48           C  
ATOM   2118  CD  LYS B  50       6.570  42.708-182.695  1.00 34.69           C  
ATOM   2119  CE  LYS B  50       6.072  44.116-183.007  1.00 38.83           C  
ATOM   2120  NZ  LYS B  50       5.730  44.879-181.766  1.00 44.55           N1+
ATOM   2121  N   ILE B  51       9.584  39.776-179.326  1.00 24.60           N  
ATOM   2122  CA  ILE B  51       9.386  38.539-178.596  1.00 20.81           C  
ATOM   2123  C   ILE B  51       7.882  38.299-178.645  1.00 22.98           C  
ATOM   2124  O   ILE B  51       7.127  39.228-178.929  1.00 20.33           O  
ATOM   2125  CB  ILE B  51       9.918  38.617-177.120  1.00 20.76           C  
ATOM   2126  CG1 ILE B  51       9.133  39.654-176.298  1.00 28.54           C  
ATOM   2127  CG2 ILE B  51      11.425  38.914-177.100  1.00 22.76           C  
ATOM   2128  CD1 ILE B  51       7.856  39.122-175.609  1.00 26.13           C  
ATOM   2129  N   PRO B  52       7.434  37.066-178.377  1.00 21.79           N  
ATOM   2130  CA  PRO B  52       8.205  35.847-178.118  1.00 18.30           C  
ATOM   2131  C   PRO B  52       8.877  35.277-179.366  1.00 18.76           C  
ATOM   2132  O   PRO B  52       8.318  35.340-180.457  1.00 18.41           O  
ATOM   2133  CB  PRO B  52       7.151  34.876-177.606  1.00 21.08           C  
ATOM   2134  CG  PRO B  52       5.888  35.329-178.304  1.00 18.32           C  
ATOM   2135  CD  PRO B  52       5.980  36.827-178.260  1.00 16.08           C  
ATOM   2136  N   VAL B  53      10.071  34.730-179.198  1.00 20.21           N  
ATOM   2137  CA  VAL B  53      10.672  33.919-180.245  1.00 26.30           C  
ATOM   2138  C   VAL B  53      10.876  32.507-179.720  1.00 24.46           C  
ATOM   2139  O   VAL B  53      11.468  32.307-178.662  1.00 26.64           O  
ATOM   2140  CB  VAL B  53      12.011  34.482-180.721  1.00 26.46           C  
ATOM   2141  CG1 VAL B  53      12.576  33.612-181.857  1.00 24.94           C  
ATOM   2142  CG2 VAL B  53      11.833  35.909-181.186  1.00 23.35           C  
ATOM   2143  N   LEU B  54      10.357  31.532-180.452  1.00 22.24           N  
ATOM   2144  CA  LEU B  54      10.520  30.141-180.083  1.00 27.08           C  
ATOM   2145  C   LEU B  54      11.615  29.534-180.941  1.00 26.95           C  
ATOM   2146  O   LEU B  54      11.549  29.598-182.158  1.00 27.01           O  
ATOM   2147  CB  LEU B  54       9.205  29.385-180.262  1.00 22.99           C  
ATOM   2148  CG  LEU B  54       9.159  27.923-179.835  1.00 29.85           C  
ATOM   2149  CD1 LEU B  54       9.194  27.807-178.309  1.00 26.75           C  
ATOM   2150  CD2 LEU B  54       7.909  27.267-180.411  1.00 25.30           C  
ATOM   2151  N   ILE B  55      12.639  28.969-180.302  1.00 30.48           N  
ATOM   2152  CA  ILE B  55      13.755  28.369-181.021  1.00 31.77           C  
ATOM   2153  C   ILE B  55      13.837  26.875-180.762  1.00 36.45           C  
ATOM   2154  O   ILE B  55      14.190  26.441-179.658  1.00 30.92           O  
ATOM   2155  CB  ILE B  55      15.085  29.010-180.624  1.00 30.54           C  
ATOM   2156  CG1 ILE B  55      14.988  30.529-180.792  1.00 28.87           C  
ATOM   2157  CG2 ILE B  55      16.224  28.398-181.442  1.00 30.28           C  
ATOM   2158  CD1 ILE B  55      16.180  31.290-180.305  1.00 34.47           C  
ATOM   2159  N   HIS B  56      13.567  26.101-181.808  1.00 32.60           N  
ATOM   2160  CA  HIS B  56      13.442  24.658-181.691  1.00 31.83           C  
ATOM   2161  C   HIS B  56      14.523  24.000-182.513  1.00 33.29           C  
ATOM   2162  O   HIS B  56      14.549  24.146-183.736  1.00 32.29           O  
ATOM   2163  CB  HIS B  56      12.066  24.205-182.168  1.00 31.51           C  
ATOM   2164  CG  HIS B  56      11.786  22.755-181.926  1.00 32.79           C  
ATOM   2165  CD2 HIS B  56      12.260  21.901-180.989  1.00 32.05           C  
ATOM   2166  ND1 HIS B  56      10.880  22.039-182.681  1.00 32.40           N  
ATOM   2167  CE1 HIS B  56      10.827  20.797-182.233  1.00 35.68           C  
ATOM   2168  NE2 HIS B  56      11.643  20.691-181.199  1.00 32.00           N  
ATOM   2169  N   GLU B  57      15.424  23.300-181.834  0.98 32.67           N  
ATOM   2170  CA  GLU B  57      16.581  22.695-182.471  0.98 36.93           C  
ATOM   2171  C   GLU B  57      17.333  23.724-183.319  0.98 38.08           C  
ATOM   2172  O   GLU B  57      17.810  23.412-184.405  0.98 37.67           O  
ATOM   2173  CB  GLU B  57      16.166  21.494-183.326  0.98 36.51           C  
ATOM   2174  N   GLY B  58      17.431  24.952-182.819  1.00 34.18           N  
ATOM   2175  CA  GLY B  58      18.174  25.992-183.511  1.00 34.84           C  
ATOM   2176  C   GLY B  58      17.400  26.779-184.561  1.00 32.46           C  
ATOM   2177  O   GLY B  58      17.926  27.731-185.119  1.00 37.01           O  
ATOM   2178  N   LYS B  59      16.155  26.391-184.822  1.00 33.38           N  
ATOM   2179  CA  LYS B  59      15.326  27.053-185.838  1.00 28.86           C  
ATOM   2180  C   LYS B  59      14.231  27.917-185.205  1.00 31.39           C  
ATOM   2181  O   LYS B  59      13.500  27.450-184.315  1.00 29.12           O  
ATOM   2182  CB  LYS B  59      14.679  26.021-186.762  1.00 28.50           C  
ATOM   2183  CG  LYS B  59      15.652  25.081-187.469  1.00 41.87           C  
ATOM   2184  CD  LYS B  59      14.874  23.986-188.191  1.00 49.64           C  
ATOM   2185  CE  LYS B  59      14.005  23.205-187.201  1.00 56.52           C  
ATOM   2186  NZ  LYS B  59      13.111  22.206-187.860  1.00 59.18           N1+
ATOM   2187  N   PRO B  60      14.112  29.177-185.662  1.00 26.62           N  
ATOM   2188  CA  PRO B  60      13.174  30.165-185.115  1.00 24.35           C  
ATOM   2189  C   PRO B  60      11.759  30.047-185.656  1.00 31.13           C  
ATOM   2190  O   PRO B  60      11.551  29.802-186.850  1.00 25.67           O  
ATOM   2191  CB  PRO B  60      13.773  31.500-185.558  1.00 27.58           C  
ATOM   2192  CG  PRO B  60      14.437  31.180-186.856  1.00 26.73           C  
ATOM   2193  CD  PRO B  60      14.969  29.758-186.716  1.00 29.20           C  
ATOM   2194  N   ILE B  61      10.798  30.235-184.763  1.00 21.34           N  
ATOM   2195  CA  ILE B  61       9.394  30.368-185.130  1.00 21.86           C  
ATOM   2196  C   ILE B  61       8.926  31.655-184.509  1.00 20.75           C  
ATOM   2197  O   ILE B  61       9.049  31.824-183.305  1.00 19.55           O  
ATOM   2198  CB  ILE B  61       8.525  29.210-184.623  1.00 19.30           C  
ATOM   2199  CG1 ILE B  61       9.005  27.867-185.183  1.00 28.19           C  
ATOM   2200  CG2 ILE B  61       7.035  29.459-184.963  1.00 17.77           C  
ATOM   2201  CD1 ILE B  61      10.024  27.149-184.297  1.00 32.13           C  
ATOM   2202  N   CYS B  62       8.417  32.572-185.322  1.00 19.60           N  
ATOM   2203  CA  CYS B  62       7.982  33.868-184.813  1.00 17.46           C  
ATOM   2204  C   CYS B  62       6.467  33.984-184.887  1.00 17.97           C  
ATOM   2205  O   CYS B  62       5.844  33.258-185.655  1.00 18.11           O  
ATOM   2206  CB  CYS B  62       8.644  34.994-185.597  1.00 25.95           C  
ATOM   2207  SG  CYS B  62      10.443  34.980-185.468  1.00 37.74           S  
ATOM   2208  N   GLU B  63       5.916  34.900-184.081  1.00 15.50           N  
ATOM   2209  CA  GLU B  63       4.484  35.200-183.927  1.00 14.38           C  
ATOM   2210  C   GLU B  63       3.799  34.219-182.990  1.00 14.72           C  
ATOM   2211  O   GLU B  63       3.789  33.021-183.238  1.00 17.14           O  
ATOM   2212  CB  GLU B  63       3.763  35.254-185.275  1.00 14.00           C  
ATOM   2213  CG  GLU B  63       4.250  36.422-186.134  1.00 18.35           C  
ATOM   2214  CD  GLU B  63       3.901  37.770-185.511  1.00 21.98           C  
ATOM   2215  OE1 GLU B  63       2.716  37.989-185.181  1.00 19.32           O  
ATOM   2216  OE2 GLU B  63       4.814  38.603-185.338  1.00 27.33           O1-
ATOM   2217  N   SER B  64       3.250  34.747-181.897  1.00 13.54           N  
ATOM   2218  CA  SER B  64       2.775  33.895-180.805  1.00 14.11           C  
ATOM   2219  C   SER B  64       1.714  32.890-181.239  1.00 16.96           C  
ATOM   2220  O   SER B  64       1.798  31.730-180.876  1.00 17.16           O  
ATOM   2221  CB  SER B  64       2.254  34.752-179.641  1.00 14.29           C  
ATOM   2222  OG  SER B  64       1.166  35.584-180.014  1.00 14.18           O  
ATOM   2223  N   ILE B  65       0.722  33.307-182.024  1.00 13.65           N  
ATOM   2224  CA  ILE B  65      -0.347  32.366-182.378  1.00 14.19           C  
ATOM   2225  C   ILE B  65       0.187  31.273-183.312  1.00 12.67           C  
ATOM   2226  O   ILE B  65      -0.238  30.120-183.245  1.00 13.61           O  
ATOM   2227  CB  ILE B  65      -1.562  33.090-183.023  1.00 17.30           C  
ATOM   2228  CG1 ILE B  65      -2.330  33.878-181.966  1.00 24.84           C  
ATOM   2229  CG2 ILE B  65      -2.552  32.095-183.610  1.00 19.96           C  
ATOM   2230  CD1 ILE B  65      -2.952  33.001-180.843  1.00 19.03           C  
ATOM   2231  N   ILE B  66       1.137  31.633-184.169  1.00 13.79           N  
ATOM   2232  CA  ILE B  66       1.779  30.654-185.046  1.00 13.68           C  
ATOM   2233  C   ILE B  66       2.580  29.674-184.195  1.00 15.31           C  
ATOM   2234  O   ILE B  66       2.560  28.468-184.446  1.00 16.96           O  
ATOM   2235  CB  ILE B  66       2.658  31.354-186.128  1.00 14.01           C  
ATOM   2236  CG1 ILE B  66       1.748  32.133-187.094  1.00 13.50           C  
ATOM   2237  CG2 ILE B  66       3.504  30.342-186.928  1.00 15.60           C  
ATOM   2238  CD1 ILE B  66       2.507  32.935-188.124  1.00 16.60           C  
ATOM   2239  N   GLN B  67       3.243  30.177-183.156  1.00 17.21           N  
ATOM   2240  CA  GLN B  67       3.970  29.303-182.241  1.00 16.92           C  
ATOM   2241  C   GLN B  67       3.060  28.298-181.526  1.00 15.62           C  
ATOM   2242  O   GLN B  67       3.406  27.126-181.384  1.00 17.20           O  
ATOM   2243  CB  GLN B  67       4.724  30.141-181.206  1.00 20.53           C  
ATOM   2244  CG  GLN B  67       5.894  30.920-181.806  1.00 18.51           C  
ATOM   2245  CD  GLN B  67       6.329  32.086-180.932  1.00 20.23           C  
ATOM   2246  NE2 GLN B  67       7.317  32.853-181.397  1.00 17.13           N  
ATOM   2247  OE1 GLN B  67       5.783  32.292-179.854  1.00 16.19           O  
ATOM   2248  N   VAL B  68       1.897  28.757-181.077  1.00 17.06           N  
ATOM   2249  CA  VAL B  68       0.976  27.879-180.376  1.00 14.92           C  
ATOM   2250  C   VAL B  68       0.523  26.729-181.290  1.00 20.17           C  
ATOM   2251  O   VAL B  68       0.476  25.567-180.876  1.00 19.92           O  
ATOM   2252  CB  VAL B  68      -0.261  28.664-179.866  1.00 16.69           C  
ATOM   2253  CG1 VAL B  68      -1.294  27.707-179.263  1.00 15.93           C  
ATOM   2254  CG2 VAL B  68       0.173  29.729-178.846  1.00 13.76           C  
ATOM   2255  N   GLN B  69       0.193  27.064-182.532  1.00 16.40           N  
ATOM   2256  CA  GLN B  69      -0.223  26.061-183.507  1.00 17.75           C  
ATOM   2257  C   GLN B  69       0.910  25.101-183.842  1.00 16.57           C  
ATOM   2258  O   GLN B  69       0.684  23.893-183.980  1.00 17.56           O  
ATOM   2259  CB  GLN B  69      -0.740  26.727-184.778  1.00 16.15           C  
ATOM   2260  CG  GLN B  69      -2.044  27.444-184.529  1.00 21.33           C  
ATOM   2261  CD  GLN B  69      -2.572  28.129-185.764  1.00 31.82           C  
ATOM   2262  NE2 GLN B  69      -2.330  29.430-185.864  1.00 32.66           N  
ATOM   2263  OE1 GLN B  69      -3.204  27.500-186.615  1.00 24.16           O  
ATOM   2264  N   TYR B  70       2.120  25.638-183.948  1.00 16.70           N  
ATOM   2265  CA  TYR B  70       3.311  24.824-184.154  1.00 18.00           C  
ATOM   2266  C   TYR B  70       3.456  23.801-183.031  1.00 25.03           C  
ATOM   2267  O   TYR B  70       3.642  22.600-183.262  1.00 20.34           O  
ATOM   2268  CB  TYR B  70       4.546  25.715-184.218  1.00 19.00           C  
ATOM   2269  CG  TYR B  70       5.856  24.966-184.342  1.00 22.25           C  
ATOM   2270  CD1 TYR B  70       6.157  24.231-185.480  1.00 20.42           C  
ATOM   2271  CD2 TYR B  70       6.804  25.025-183.333  1.00 25.04           C  
ATOM   2272  CE1 TYR B  70       7.372  23.549-185.603  1.00 22.03           C  
ATOM   2273  CE2 TYR B  70       8.007  24.356-183.443  1.00 27.39           C  
ATOM   2274  CZ  TYR B  70       8.286  23.622-184.579  1.00 31.10           C  
ATOM   2275  OH  TYR B  70       9.486  22.962-184.676  1.00 28.42           O  
ATOM   2276  N   ILE B  71       3.363  24.298-181.806  1.00 19.30           N  
ATOM   2277  CA  ILE B  71       3.480  23.452-180.633  1.00 25.88           C  
ATOM   2278  C   ILE B  71       2.351  22.417-180.615  1.00 20.27           C  
ATOM   2279  O   ILE B  71       2.569  21.244-180.293  1.00 22.52           O  
ATOM   2280  CB  ILE B  71       3.489  24.319-179.353  1.00 25.09           C  
ATOM   2281  CG1 ILE B  71       4.843  25.032-179.227  1.00 26.41           C  
ATOM   2282  CG2 ILE B  71       3.238  23.470-178.117  1.00 24.55           C  
ATOM   2283  CD1 ILE B  71       4.823  26.300-178.326  1.00 18.96           C  
ATOM   2284  N   ASP B  72       1.145  22.838-180.981  1.00 20.90           N  
ATOM   2285  CA  ASP B  72       0.019  21.907-181.006  1.00 27.22           C  
ATOM   2286  C   ASP B  72       0.212  20.804-182.053  1.00 28.68           C  
ATOM   2287  O   ASP B  72      -0.075  19.643-181.794  1.00 30.11           O  
ATOM   2288  CB  ASP B  72      -1.292  22.649-181.264  1.00 19.61           C  
ATOM   2289  CG  ASP B  72      -2.501  21.858-180.807  1.00 22.91           C  
ATOM   2290  OD1 ASP B  72      -2.412  21.150-179.775  1.00 22.67           O  
ATOM   2291  OD2 ASP B  72      -3.547  21.937-181.482  1.00 19.31           O1-
ATOM   2292  N   GLU B  73       0.742  21.168-183.215  1.00 20.42           N  
ATOM   2293  CA  GLU B  73       0.893  20.232-184.320  1.00 21.47           C  
ATOM   2294  C   GLU B  73       2.051  19.288-184.102  1.00 24.78           C  
ATOM   2295  O   GLU B  73       2.066  18.199-184.672  1.00 28.60           O  
ATOM   2296  CB  GLU B  73       1.078  20.992-185.639  1.00 25.16           C  
ATOM   2297  CG  GLU B  73      -0.181  21.715-186.079  1.00 23.86           C  
ATOM   2298  CD  GLU B  73       0.057  22.690-187.224  1.00 23.59           C  
ATOM   2299  OE1 GLU B  73       1.158  22.678-187.820  1.00 22.57           O  
ATOM   2300  OE2 GLU B  73      -0.868  23.474-187.514  1.00 31.29           O1-
ATOM   2301  N   LEU B  74       3.032  19.705-183.299  1.00 27.53           N  
ATOM   2302  CA  LEU B  74       4.136  18.814-182.934  1.00 33.98           C  
ATOM   2303  C   LEU B  74       3.701  17.788-181.909  1.00 32.85           C  
ATOM   2304  O   LEU B  74       4.129  16.641-181.960  1.00 29.13           O  
ATOM   2305  CB  LEU B  74       5.334  19.588-182.380  1.00 34.30           C  
ATOM   2306  CG  LEU B  74       6.252  20.302-183.368  1.00 33.77           C  
ATOM   2307  CD1 LEU B  74       7.383  20.972-182.595  1.00 34.62           C  
ATOM   2308  CD2 LEU B  74       6.791  19.333-184.396  1.00 39.71           C  
ATOM   2309  N   TRP B  75       2.866  18.209-180.963  1.00 25.65           N  
ATOM   2310  CA  TRP B  75       2.402  17.303-179.908  1.00 29.33           C  
ATOM   2311  C   TRP B  75       0.889  17.330-179.797  1.00 26.28           C  
ATOM   2312  O   TRP B  75       0.355  17.830-178.816  1.00 31.56           O  
ATOM   2313  CB  TRP B  75       3.038  17.665-178.562  1.00 29.34           C  
ATOM   2314  CG  TRP B  75       4.529  17.576-178.595  1.00 35.44           C  
ATOM   2315  CD1 TRP B  75       5.285  16.433-178.584  1.00 36.88           C  
ATOM   2316  CD2 TRP B  75       5.455  18.668-178.641  1.00 34.45           C  
ATOM   2317  CE2 TRP B  75       6.753  18.115-178.674  1.00 37.75           C  
ATOM   2318  CE3 TRP B  75       5.311  20.061-178.677  1.00 39.93           C  
ATOM   2319  NE1 TRP B  75       6.622  16.750-178.634  1.00 35.55           N  
ATOM   2320  CZ2 TRP B  75       7.902  18.907-178.726  1.00 38.15           C  
ATOM   2321  CZ3 TRP B  75       6.455  20.846-178.730  1.00 37.55           C  
ATOM   2322  CH2 TRP B  75       7.733  20.266-178.749  1.00 34.30           C  
ATOM   2323  N   PRO B  76       0.195  16.781-180.810  1.00 26.52           N  
ATOM   2324  CA  PRO B  76      -1.265  16.860-180.968  1.00 32.63           C  
ATOM   2325  C   PRO B  76      -2.061  15.978-179.993  1.00 32.73           C  
ATOM   2326  O   PRO B  76      -3.254  16.201-179.802  1.00 30.44           O  
ATOM   2327  CB  PRO B  76      -1.478  16.381-182.409  1.00 26.27           C  
ATOM   2328  CG  PRO B  76      -0.351  15.466-182.660  1.00 32.41           C  
ATOM   2329  CD  PRO B  76       0.820  16.000-181.892  1.00 29.48           C  
ATOM   2330  N   ASP B  77      -1.409  14.992-179.394  1.00 37.13           N  
ATOM   2331  CA  ASP B  77      -2.100  13.999-178.572  1.00 43.82           C  
ATOM   2332  C   ASP B  77      -2.098  14.335-177.090  1.00 46.44           C  
ATOM   2333  O   ASP B  77      -2.774  13.673-176.297  1.00 41.49           O  
ATOM   2334  CB  ASP B  77      -1.487  12.621-178.793  1.00 46.10           C  
ATOM   2335  CG  ASP B  77      -1.711  12.118-180.195  1.00 48.10           C  
ATOM   2336  OD1 ASP B  77      -2.858  12.238-180.684  1.00 44.87           O  
ATOM   2337  OD2 ASP B  77      -0.743  11.639-180.812  1.00 52.15           O1-
ATOM   2338  N   THR B  78      -1.290  15.321-176.716  1.00 29.92           N  
ATOM   2339  CA  THR B  78      -1.248  15.796-175.343  1.00 35.14           C  
ATOM   2340  C   THR B  78      -1.944  17.143-175.239  1.00 34.06           C  
ATOM   2341  O   THR B  78      -1.480  18.132-175.824  1.00 25.83           O  
ATOM   2342  CB  THR B  78       0.193  15.923-174.830  1.00 35.74           C  
ATOM   2343  CG2 THR B  78       0.202  16.263-173.346  1.00 38.75           C  
ATOM   2344  OG1 THR B  78       0.879  14.685-175.044  1.00 38.18           O  
ATOM   2345  N   ASN B  79      -3.060  17.182-174.518  1.00 27.56           N  
ATOM   2346  CA  ASN B  79      -3.828  18.417-174.376  1.00 30.39           C  
ATOM   2347  C   ASN B  79      -3.977  19.177-175.699  1.00 27.55           C  
ATOM   2348  O   ASN B  79      -3.442  20.284-175.849  1.00 28.29           O  
ATOM   2349  CB  ASN B  79      -3.172  19.319-173.322  1.00 25.43           C  
ATOM   2350  CG  ASN B  79      -3.310  18.755-171.911  1.00 32.30           C  
ATOM   2351  ND2 ASN B  79      -2.220  18.782-171.147  1.00 32.49           N  
ATOM   2352  OD1 ASN B  79      -4.388  18.300-171.517  1.00 29.71           O  
ATOM   2353  N   PRO B  80      -4.691  18.580-176.669  1.00 26.37           N  
ATOM   2354  CA  PRO B  80      -4.914  19.258-177.954  1.00 22.82           C  
ATOM   2355  C   PRO B  80      -5.503  20.644-177.749  1.00 23.42           C  
ATOM   2356  O   PRO B  80      -6.462  20.799-176.987  1.00 25.60           O  
ATOM   2357  CB  PRO B  80      -5.909  18.344-178.677  1.00 28.76           C  
ATOM   2358  CG  PRO B  80      -6.479  17.458-177.602  1.00 35.04           C  
ATOM   2359  CD  PRO B  80      -5.399  17.291-176.596  1.00 30.01           C  
ATOM   2360  N   ILE B  81      -4.921  21.634-178.410  1.00 21.41           N  
ATOM   2361  CA  ILE B  81      -5.343  23.016-178.231  1.00 21.39           C  
ATOM   2362  C   ILE B  81      -6.409  23.403-179.249  1.00 25.57           C  
ATOM   2363  O   ILE B  81      -7.483  23.884-178.880  1.00 24.54           O  
ATOM   2364  CB  ILE B  81      -4.151  23.973-178.336  1.00 23.42           C  
ATOM   2365  CG1 ILE B  81      -3.139  23.658-177.233  1.00 25.01           C  
ATOM   2366  CG2 ILE B  81      -4.616  25.436-178.256  1.00 22.46           C  
ATOM   2367  CD1 ILE B  81      -1.840  24.431-177.356  1.00 22.29           C  
ATOM   2368  N   LEU B  82      -6.126  23.173-180.528  1.00 23.62           N  
ATOM   2369  CA  LEU B  82      -7.097  23.497-181.565  1.00 23.41           C  
ATOM   2370  C   LEU B  82      -8.125  22.374-181.722  1.00 28.37           C  
ATOM   2371  O   LEU B  82      -7.810  21.201-181.497  1.00 26.84           O  
ATOM   2372  CB  LEU B  82      -6.394  23.774-182.896  1.00 24.80           C  
ATOM   2373  CG  LEU B  82      -5.739  25.154-183.029  1.00 24.77           C  
ATOM   2374  CD1 LEU B  82      -4.391  25.243-182.329  1.00 23.92           C  
ATOM   2375  CD2 LEU B  82      -5.627  25.571-184.470  1.00 30.71           C  
ATOM   2376  N   PRO B  83      -9.360  22.733-182.112  1.00 23.29           N  
ATOM   2377  CA  PRO B  83     -10.395  21.739-182.407  1.00 32.25           C  
ATOM   2378  C   PRO B  83      -9.947  20.814-183.535  1.00 29.86           C  
ATOM   2379  O   PRO B  83      -9.061  21.194-184.311  1.00 26.63           O  
ATOM   2380  CB  PRO B  83     -11.601  22.590-182.835  1.00 31.24           C  
ATOM   2381  CG  PRO B  83     -11.279  23.990-182.399  1.00 29.59           C  
ATOM   2382  CD  PRO B  83      -9.805  24.107-182.400  1.00 26.19           C  
ATOM   2383  N   SER B  84     -10.532  19.625-183.629  1.00 26.98           N  
ATOM   2384  CA  SER B  84     -10.196  18.718-184.723  1.00 32.66           C  
ATOM   2385  C   SER B  84     -11.030  19.024-185.971  1.00 31.63           C  
ATOM   2386  O   SER B  84     -10.591  18.790-187.092  1.00 35.92           O  
ATOM   2387  CB  SER B  84     -10.398  17.270-184.297  1.00 42.29           C  
ATOM   2388  OG  SER B  84     -11.746  17.062-183.930  1.00 49.80           O  
ATOM   2389  N   ASP B  85     -12.224  19.568-185.764  1.00 30.18           N  
ATOM   2390  CA  ASP B  85     -13.120  19.939-186.858  1.00 30.91           C  
ATOM   2391  C   ASP B  85     -12.631  21.181-187.618  1.00 25.90           C  
ATOM   2392  O   ASP B  85     -12.392  22.220-187.008  1.00 21.04           O  
ATOM   2393  CB  ASP B  85     -14.523  20.196-186.308  1.00 30.48           C  
ATOM   2394  CG  ASP B  85     -15.462  20.737-187.355  1.00 33.04           C  
ATOM   2395  OD1 ASP B  85     -15.828  19.978-188.278  1.00 39.35           O  
ATOM   2396  OD2 ASP B  85     -15.833  21.925-187.258  1.00 35.60           O1-
ATOM   2397  N   PRO B  86     -12.502  21.083-188.954  1.00 25.91           N  
ATOM   2398  CA  PRO B  86     -11.992  22.226-189.720  1.00 23.92           C  
ATOM   2399  C   PRO B  86     -12.796  23.513-189.513  1.00 23.10           C  
ATOM   2400  O   PRO B  86     -12.177  24.554-189.319  1.00 21.52           O  
ATOM   2401  CB  PRO B  86     -12.092  21.747-191.173  1.00 25.08           C  
ATOM   2402  CG  PRO B  86     -11.958  20.237-191.073  1.00 26.54           C  
ATOM   2403  CD  PRO B  86     -12.713  19.894-189.803  1.00 29.17           C  
ATOM   2404  N   TYR B  87     -14.132  23.455-189.520  1.00 22.09           N  
ATOM   2405  CA  TYR B  87     -14.909  24.683-189.323  1.00 21.27           C  
ATOM   2406  C   TYR B  87     -14.654  25.311-187.960  1.00 23.54           C  
ATOM   2407  O   TYR B  87     -14.422  26.517-187.867  1.00 22.67           O  
ATOM   2408  CB  TYR B  87     -16.419  24.447-189.502  1.00 22.91           C  
ATOM   2409  CG  TYR B  87     -17.192  25.748-189.391  1.00 26.60           C  
ATOM   2410  CD1 TYR B  87     -17.266  26.622-190.472  1.00 27.15           C  
ATOM   2411  CD2 TYR B  87     -17.806  26.125-188.196  1.00 24.77           C  
ATOM   2412  CE1 TYR B  87     -17.946  27.829-190.378  1.00 24.66           C  
ATOM   2413  CE2 TYR B  87     -18.497  27.338-188.087  1.00 22.26           C  
ATOM   2414  CZ  TYR B  87     -18.566  28.175-189.186  1.00 28.28           C  
ATOM   2415  OH  TYR B  87     -19.232  29.374-189.107  1.00 25.57           O  
ATOM   2416  N   GLN B  88     -14.698  24.506-186.904  1.00 22.16           N  
ATOM   2417  CA  GLN B  88     -14.440  25.017-185.561  1.00 20.19           C  
ATOM   2418  C   GLN B  88     -13.017  25.559-185.451  1.00 24.59           C  
ATOM   2419  O   GLN B  88     -12.769  26.554-184.765  1.00 21.44           O  
ATOM   2420  CB  GLN B  88     -14.663  23.922-184.509  1.00 23.97           C  
ATOM   2421  CG  GLN B  88     -16.124  23.591-184.227  1.00 34.02           C  
ATOM   2422  CD  GLN B  88     -16.283  22.330-183.382  1.00 50.93           C  
ATOM   2423  NE2 GLN B  88     -17.531  21.922-183.154  1.00 59.08           N  
ATOM   2424  OE1 GLN B  88     -15.297  21.730-182.942  1.00 49.80           O  
ATOM   2425  N   ARG B  89     -12.090  24.907-186.145  1.00 20.30           N  
ATOM   2426  CA  ARG B  89     -10.708  25.361-186.172  1.00 20.26           C  
ATOM   2427  C   ARG B  89     -10.595  26.730-186.874  1.00 18.32           C  
ATOM   2428  O   ARG B  89      -9.893  27.633-186.406  1.00 17.08           O  
ATOM   2429  CB  ARG B  89      -9.828  24.303-186.855  1.00 22.68           C  
ATOM   2430  CG  ARG B  89      -8.342  24.580-186.724  1.00 26.55           C  
ATOM   2431  CD  ARG B  89      -7.503  23.317-186.869  1.00 32.12           C  
ATOM   2432  NE  ARG B  89      -7.847  22.553-188.057  1.00 25.33           N  
ATOM   2433  CZ  ARG B  89      -8.244  21.288-188.048  1.00 38.32           C  
ATOM   2434  NH1 ARG B  89      -8.338  20.628-186.905  1.00 43.41           N1+
ATOM   2435  NH2 ARG B  89      -8.538  20.680-189.194  1.00 43.68           N  
ATOM   2436  N   ALA B  90     -11.307  26.893-187.984  1.00 17.10           N  
ATOM   2437  CA  ALA B  90     -11.352  28.185-188.671  1.00 17.76           C  
ATOM   2438  C   ALA B  90     -11.899  29.288-187.758  1.00 17.61           C  
ATOM   2439  O   ALA B  90     -11.406  30.416-187.771  1.00 16.25           O  
ATOM   2440  CB  ALA B  90     -12.200  28.084-189.943  1.00 17.55           C  
ATOM   2441  N   GLN B  91     -12.913  28.956-186.962  1.00 16.01           N  
ATOM   2442  CA  GLN B  91     -13.501  29.927-186.042  1.00 15.65           C  
ATOM   2443  C   GLN B  91     -12.536  30.276-184.918  1.00 14.59           C  
ATOM   2444  O   GLN B  91     -12.451  31.432-184.509  1.00 16.84           O  
ATOM   2445  CB  GLN B  91     -14.824  29.400-185.449  1.00 21.38           C  
ATOM   2446  CG  GLN B  91     -15.919  29.182-186.478  1.00 23.91           C  
ATOM   2447  CD  GLN B  91     -16.093  30.367-187.413  1.00 31.54           C  
ATOM   2448  NE2 GLN B  91     -16.466  31.512-186.867  1.00 30.25           N  
ATOM   2449  OE1 GLN B  91     -15.903  30.242-188.619  1.00 44.62           O  
ATOM   2450  N   ALA B  92     -11.814  29.289-184.402  1.00 16.29           N  
ATOM   2451  CA  ALA B  92     -10.824  29.583-183.364  1.00 18.27           C  
ATOM   2452  C   ALA B  92      -9.759  30.531-183.906  1.00 16.83           C  
ATOM   2453  O   ALA B  92      -9.364  31.485-183.232  1.00 17.59           O  
ATOM   2454  CB  ALA B  92     -10.183  28.297-182.831  1.00 19.11           C  
ATOM   2455  N   ARG B  93      -9.279  30.257-185.118  1.00 16.32           N  
ATOM   2456  CA  ARG B  93      -8.291  31.118-185.758  1.00 13.21           C  
ATOM   2457  C   ARG B  93      -8.821  32.527-185.968  1.00 14.41           C  
ATOM   2458  O   ARG B  93      -8.093  33.502-185.815  1.00 11.90           O  
ATOM   2459  CB  ARG B  93      -7.851  30.526-187.105  1.00 13.01           C  
ATOM   2460  CG  ARG B  93      -6.958  29.304-186.918  1.00 19.55           C  
ATOM   2461  CD  ARG B  93      -6.657  28.577-188.220  1.00 23.10           C  
ATOM   2462  NE  ARG B  93      -5.709  27.484-187.996  1.00 18.14           N  
ATOM   2463  CZ  ARG B  93      -5.700  26.348-188.688  1.00 22.78           C  
ATOM   2464  NH1 ARG B  93      -6.590  26.154-189.657  1.00 17.09           N1+
ATOM   2465  NH2 ARG B  93      -4.809  25.410-188.414  1.00 22.25           N  
ATOM   2466  N   PHE B  94     -10.086  32.627-186.361  1.00 12.91           N  
ATOM   2467  CA  PHE B  94     -10.691  33.928-186.578  1.00 13.00           C  
ATOM   2468  C   PHE B  94     -10.667  34.781-185.316  1.00 12.51           C  
ATOM   2469  O   PHE B  94     -10.321  35.968-185.355  1.00 13.45           O  
ATOM   2470  CB  PHE B  94     -12.143  33.784-187.050  1.00 13.93           C  
ATOM   2471  CG  PHE B  94     -12.849  35.096-187.156  1.00 15.84           C  
ATOM   2472  CD1 PHE B  94     -12.769  35.833-188.331  1.00 18.85           C  
ATOM   2473  CD2 PHE B  94     -13.547  35.615-186.085  1.00 19.41           C  
ATOM   2474  CE1 PHE B  94     -13.376  37.056-188.437  1.00 19.94           C  
ATOM   2475  CE2 PHE B  94     -14.165  36.842-186.184  1.00 24.77           C  
ATOM   2476  CZ  PHE B  94     -14.079  37.564-187.360  1.00 18.46           C  
ATOM   2477  N   TRP B  95     -11.078  34.186-184.200  1.00 16.82           N  
ATOM   2478  CA  TRP B  95     -11.170  34.951-182.963  1.00 16.95           C  
ATOM   2479  C   TRP B  95      -9.786  35.270-182.405  1.00 15.45           C  
ATOM   2480  O   TRP B  95      -9.592  36.341-181.836  1.00 15.50           O  
ATOM   2481  CB  TRP B  95     -12.043  34.213-181.944  1.00 18.98           C  
ATOM   2482  CG  TRP B  95     -13.490  34.397-182.305  1.00 16.09           C  
ATOM   2483  CD1 TRP B  95     -14.346  33.465-182.829  1.00 16.15           C  
ATOM   2484  CD2 TRP B  95     -14.222  35.626-182.236  1.00 13.97           C  
ATOM   2485  CE2 TRP B  95     -15.530  35.367-182.707  1.00 19.51           C  
ATOM   2486  CE3 TRP B  95     -13.898  36.926-181.810  1.00 16.26           C  
ATOM   2487  NE1 TRP B  95     -15.584  34.044-183.066  1.00 18.85           N  
ATOM   2488  CZ2 TRP B  95     -16.516  36.358-182.763  1.00 19.66           C  
ATOM   2489  CZ3 TRP B  95     -14.875  37.906-181.862  1.00 17.82           C  
ATOM   2490  CH2 TRP B  95     -16.172  37.614-182.330  1.00 20.17           C  
ATOM   2491  N   ALA B  96      -8.815  34.383-182.606  1.00 11.34           N  
ATOM   2492  CA  ALA B  96      -7.445  34.722-182.205  1.00 14.02           C  
ATOM   2493  C   ALA B  96      -6.931  35.875-183.066  1.00 16.27           C  
ATOM   2494  O   ALA B  96      -6.283  36.803-182.561  1.00 15.57           O  
ATOM   2495  CB  ALA B  96      -6.526  33.510-182.305  1.00 14.06           C  
ATOM   2496  N   ASP B  97      -7.270  35.858-184.353  1.00 12.03           N  
ATOM   2497  CA  ASP B  97      -6.867  36.938-185.256  1.00 13.56           C  
ATOM   2498  C   ASP B  97      -7.531  38.257-184.860  1.00 17.00           C  
ATOM   2499  O   ASP B  97      -6.882  39.316-184.826  1.00 11.97           O  
ATOM   2500  CB  ASP B  97      -7.210  36.575-186.717  1.00 17.00           C  
ATOM   2501  CG  ASP B  97      -6.877  37.690-187.699  1.00 17.84           C  
ATOM   2502  OD1 ASP B  97      -5.681  37.911-187.972  1.00 22.74           O  
ATOM   2503  OD2 ASP B  97      -7.809  38.333-188.217  1.00 16.63           O1-
ATOM   2504  N   TYR B  98      -8.822  38.177-184.553  1.00 12.84           N  
ATOM   2505  CA  TYR B  98      -9.578  39.321-184.066  1.00 12.69           C  
ATOM   2506  C   TYR B  98      -8.885  39.974-182.865  1.00 11.84           C  
ATOM   2507  O   TYR B  98      -8.688  41.185-182.841  1.00 16.44           O  
ATOM   2508  CB  TYR B  98     -11.007  38.898-183.681  1.00 12.50           C  
ATOM   2509  CG  TYR B  98     -11.741  39.988-182.943  1.00 16.58           C  
ATOM   2510  CD1 TYR B  98     -12.360  41.019-183.633  1.00 16.92           C  
ATOM   2511  CD2 TYR B  98     -11.807  39.992-181.552  1.00 20.15           C  
ATOM   2512  CE1 TYR B  98     -13.028  42.044-182.947  1.00 19.87           C  
ATOM   2513  CE2 TYR B  98     -12.470  41.005-180.866  1.00 21.86           C  
ATOM   2514  CZ  TYR B  98     -13.074  42.022-181.564  1.00 20.16           C  
ATOM   2515  OH  TYR B  98     -13.729  43.028-180.875  1.00 20.45           O  
ATOM   2516  N   ILE B  99      -8.527  39.173-181.869  1.00 11.37           N  
ATOM   2517  CA  ILE B  99      -7.842  39.696-180.687  1.00 11.22           C  
ATOM   2518  C   ILE B  99      -6.532  40.413-181.056  1.00 19.03           C  
ATOM   2519  O   ILE B  99      -6.298  41.550-180.613  1.00 17.31           O  
ATOM   2520  CB  ILE B  99      -7.560  38.584-179.672  1.00 16.36           C  
ATOM   2521  CG1 ILE B  99      -8.884  38.094-179.072  1.00 16.02           C  
ATOM   2522  CG2 ILE B  99      -6.605  39.096-178.569  1.00 13.35           C  
ATOM   2523  CD1 ILE B  99      -8.798  36.711-178.403  1.00 10.99           C  
ATOM   2524  N   ASP B 100      -5.703  39.749-181.866  0.98 15.38           N  
ATOM   2525  CA  ASP B 100      -4.421  40.299-182.320  0.98 17.45           C  
ATOM   2526  C   ASP B 100      -4.620  41.659-182.982  0.98 17.29           C  
ATOM   2527  O   ASP B 100      -3.923  42.622-182.674  0.98 20.26           O  
ATOM   2528  CB  ASP B 100      -3.713  39.348-183.307  0.98 19.71           C  
ATOM   2529  CG  ASP B 100      -2.970  38.180-182.618  0.98 26.35           C  
ATOM   2530  OD1 ASP B 100      -2.831  38.200-181.385  0.98 21.90           O  
ATOM   2531  OD2 ASP B 100      -2.509  37.243-183.332  0.98 26.67           O1-
ATOM   2532  N   LYS B 101      -5.575  41.737-183.901  1.00 12.94           N  
ATOM   2533  CA  LYS B 101      -5.769  42.952-184.677  1.00 17.52           C  
ATOM   2534  C   LYS B 101      -6.310  44.096-183.846  1.00 21.63           C  
ATOM   2535  O   LYS B 101      -5.888  45.233-184.023  1.00 19.83           O  
ATOM   2536  CB  LYS B 101      -6.717  42.698-185.842  1.00 21.69           C  
ATOM   2537  CG  LYS B 101      -6.064  41.912-186.950  1.00 29.51           C  
ATOM   2538  CD  LYS B 101      -6.980  41.780-188.142  1.00 38.54           C  
ATOM   2539  CE  LYS B 101      -6.316  40.926-189.203  1.00 32.43           C  
ATOM   2540  NZ  LYS B 101      -7.329  40.235-190.001  1.00 35.72           N1+
ATOM   2541  N   LYS B 102      -7.242  43.796-182.947  1.00 20.58           N  
ATOM   2542  CA  LYS B 102      -7.964  44.853-182.230  1.00 18.02           C  
ATOM   2543  C   LYS B 102      -7.263  45.320-180.967  1.00 20.88           C  
ATOM   2544  O   LYS B 102      -7.517  46.431-180.490  1.00 21.90           O  
ATOM   2545  CB  LYS B 102      -9.373  44.386-181.870  1.00 22.47           C  
ATOM   2546  CG  LYS B 102     -10.261  44.101-183.071  1.00 27.82           C  
ATOM   2547  CD  LYS B 102     -10.470  45.344-183.912  1.00 33.62           C  
ATOM   2548  CE  LYS B 102     -11.458  45.093-185.034  1.00 36.67           C  
ATOM   2549  NZ  LYS B 102     -11.539  46.278-185.929  1.00 37.75           N1+
ATOM   2550  N   THR B 103      -6.369  44.501-180.428  1.00 17.90           N  
ATOM   2551  CA  THR B 103      -5.712  44.877-179.176  1.00 21.57           C  
ATOM   2552  C   THR B 103      -4.326  45.441-179.355  1.00 19.51           C  
ATOM   2553  O   THR B 103      -3.824  46.133-178.465  1.00 23.31           O  
ATOM   2554  CB  THR B 103      -5.584  43.685-178.201  1.00 23.19           C  
ATOM   2555  CG2 THR B 103      -6.942  43.145-177.848  1.00 25.09           C  
ATOM   2556  OG1 THR B 103      -4.773  42.662-178.793  1.00 23.89           O  
ATOM   2557  N   TYR B 104      -3.702  45.172-180.495  1.00 20.38           N  
ATOM   2558  CA  TYR B 104      -2.275  45.470-180.623  1.00 24.83           C  
ATOM   2559  C   TYR B 104      -1.923  46.933-180.316  1.00 22.27           C  
ATOM   2560  O   TYR B 104      -1.056  47.213-179.478  1.00 24.60           O  
ATOM   2561  CB  TYR B 104      -1.780  45.109-182.016  1.00 29.55           C  
ATOM   2562  CG  TYR B 104      -0.312  45.424-182.211  1.00 36.71           C  
ATOM   2563  CD1 TYR B 104       0.673  44.662-181.577  1.00 41.46           C  
ATOM   2564  CD2 TYR B 104       0.087  46.483-183.017  1.00 34.00           C  
ATOM   2565  CE1 TYR B 104       2.019  44.943-181.745  1.00 38.93           C  
ATOM   2566  CE2 TYR B 104       1.438  46.778-183.198  1.00 44.77           C  
ATOM   2567  CZ  TYR B 104       2.396  46.004-182.561  1.00 44.06           C  
ATOM   2568  OH  TYR B 104       3.729  46.293-182.734  1.00 46.96           O  
ATOM   2569  N   VAL B 105      -2.595  47.860-180.985  1.00 23.77           N  
ATOM   2570  CA  VAL B 105      -2.353  49.274-180.742  1.00 19.77           C  
ATOM   2571  C   VAL B 105      -3.040  49.787-179.460  1.00 27.17           C  
ATOM   2572  O   VAL B 105      -2.367  50.391-178.624  1.00 26.88           O  
ATOM   2573  CB  VAL B 105      -2.791  50.130-181.936  1.00 23.62           C  
ATOM   2574  CG1 VAL B 105      -2.747  51.611-181.580  1.00 23.71           C  
ATOM   2575  CG2 VAL B 105      -1.912  49.839-183.138  1.00 28.08           C  
ATOM   2576  N   PRO B 106      -4.362  49.554-179.291  1.00 23.46           N  
ATOM   2577  CA  PRO B 106      -5.009  50.116-178.090  1.00 30.90           C  
ATOM   2578  C   PRO B 106      -4.358  49.704-176.766  1.00 30.59           C  
ATOM   2579  O   PRO B 106      -4.208  50.537-175.883  1.00 34.21           O  
ATOM   2580  CB  PRO B 106      -6.435  49.552-178.169  1.00 30.18           C  
ATOM   2581  CG  PRO B 106      -6.662  49.357-179.635  1.00 31.99           C  
ATOM   2582  CD  PRO B 106      -5.342  48.843-180.138  1.00 28.72           C  
ATOM   2583  N   CYS B 107      -3.985  48.436-176.633  1.00 25.74           N  
ATOM   2584  CA  CYS B 107      -3.451  47.948-175.374  1.00 26.79           C  
ATOM   2585  C   CYS B 107      -2.063  48.517-175.118  1.00 33.78           C  
ATOM   2586  O   CYS B 107      -1.638  48.645-173.972  1.00 37.78           O  
ATOM   2587  CB  CYS B 107      -3.429  46.419-175.344  1.00 27.51           C  
ATOM   2588  SG  CYS B 107      -5.094  45.728-175.258  1.00 28.51           S  
ATOM   2589  N   LYS B 108      -1.342  48.837-176.181  1.00 33.87           N  
ATOM   2590  CA  LYS B 108      -0.095  49.557-176.008  1.00 29.39           C  
ATOM   2591  C   LYS B 108      -0.384  50.970-175.502  1.00 30.55           C  
ATOM   2592  O   LYS B 108       0.277  51.462-174.582  1.00 31.23           O  
ATOM   2593  CB  LYS B 108       0.696  49.595-177.317  1.00 35.05           C  
ATOM   2594  CG  LYS B 108       1.955  50.432-177.257  1.00 44.09           C  
ATOM   2595  CD  LYS B 108       2.881  49.980-176.138  1.00 48.80           C  
ATOM   2596  CE  LYS B 108       4.184  50.773-176.142  1.00 53.19           C  
ATOM   2597  NZ  LYS B 108       4.965  50.551-177.389  1.00 52.75           N1+
ATOM   2598  N   ALA B 109      -1.386  51.621-176.088  1.00 23.98           N  
ATOM   2599  CA  ALA B 109      -1.669  53.012-175.732  1.00 27.24           C  
ATOM   2600  C   ALA B 109      -2.324  53.116-174.355  1.00 31.03           C  
ATOM   2601  O   ALA B 109      -2.205  54.143-173.686  1.00 27.83           O  
ATOM   2602  CB  ALA B 109      -2.547  53.665-176.781  1.00 29.11           C  
ATOM   2603  N   LEU B 110      -3.002  52.052-173.930  1.00 23.43           N  
ATOM   2604  CA  LEU B 110      -3.656  52.069-172.628  1.00 23.92           C  
ATOM   2605  C   LEU B 110      -2.682  52.420-171.520  1.00 28.58           C  
ATOM   2606  O   LEU B 110      -3.005  53.246-170.667  1.00 23.53           O  
ATOM   2607  CB  LEU B 110      -4.327  50.732-172.318  1.00 20.02           C  
ATOM   2608  CG  LEU B 110      -5.649  50.484-173.043  1.00 24.28           C  
ATOM   2609  CD1 LEU B 110      -6.240  49.144-172.648  1.00 26.08           C  
ATOM   2610  CD2 LEU B 110      -6.629  51.595-172.782  1.00 19.45           C  
ATOM   2611  N   TRP B 111      -1.484  51.830-171.545  1.00 27.45           N  
ATOM   2612  CA  TRP B 111      -0.532  52.070-170.468  1.00 29.41           C  
ATOM   2613  C   TRP B 111       0.588  53.042-170.817  1.00 34.48           C  
ATOM   2614  O   TRP B 111       1.188  53.629-169.926  1.00 34.25           O  
ATOM   2615  CB  TRP B 111       0.093  50.754-170.009  1.00 27.75           C  
ATOM   2616  CG  TRP B 111       0.971  50.116-171.028  1.00 21.03           C  
ATOM   2617  CD1 TRP B 111       0.605  49.192-171.958  1.00 20.54           C  
ATOM   2618  CD2 TRP B 111       2.381  50.317-171.191  1.00 32.05           C  
ATOM   2619  CE2 TRP B 111       2.797  49.494-172.255  1.00 29.97           C  
ATOM   2620  CE3 TRP B 111       3.327  51.122-170.551  1.00 36.37           C  
ATOM   2621  NE1 TRP B 111       1.694  48.819-172.707  1.00 30.11           N  
ATOM   2622  CZ2 TRP B 111       4.117  49.458-172.698  1.00 32.94           C  
ATOM   2623  CZ3 TRP B 111       4.639  51.081-170.988  1.00 36.34           C  
ATOM   2624  CH2 TRP B 111       5.022  50.258-172.053  1.00 32.41           C  
ATOM   2625  N   SER B 112       0.873  53.216-172.103  1.00 26.26           N  
ATOM   2626  CA  SER B 112       2.007  54.043-172.502  1.00 31.01           C  
ATOM   2627  C   SER B 112       1.616  55.464-172.879  1.00 33.98           C  
ATOM   2628  O   SER B 112       2.475  56.323-173.031  1.00 38.59           O  
ATOM   2629  CB  SER B 112       2.739  53.396-173.682  1.00 31.62           C  
ATOM   2630  OG  SER B 112       1.926  53.431-174.833  1.00 35.28           O  
ATOM   2631  N   GLU B 113       0.329  55.706-173.077  1.00 33.36           N  
ATOM   2632  CA  GLU B 113      -0.107  57.026-173.498  1.00 36.97           C  
ATOM   2633  C   GLU B 113      -0.997  57.681-172.447  1.00 42.85           C  
ATOM   2634  O   GLU B 113      -1.426  57.055-171.477  1.00 28.28           O  
ATOM   2635  CB  GLU B 113      -0.854  56.948-174.836  1.00 38.71           C  
ATOM   2636  CG  GLU B 113      -0.052  56.420-176.034  1.00 45.03           C  
ATOM   2637  CD  GLU B 113       0.968  57.418-176.578  1.00 53.97           C  
ATOM   2638  OE1 GLU B 113       0.809  58.639-176.344  1.00 56.61           O  
ATOM   2639  OE2 GLU B 113       1.917  56.983-177.267  1.00 51.45           O1-
ATOM   2640  N   SER B 114      -1.280  58.954-172.676  1.00 43.60           N  
ATOM   2641  CA  SER B 114      -2.254  59.701-171.905  1.00 40.69           C  
ATOM   2642  C   SER B 114      -3.050  60.494-172.936  1.00 39.11           C  
ATOM   2643  O   SER B 114      -2.888  60.270-174.134  1.00 38.72           O  
ATOM   2644  CB  SER B 114      -1.569  60.607-170.878  1.00 45.39           C  
ATOM   2645  OG  SER B 114      -2.509  61.214-170.006  1.00 48.22           O  
ATOM   2646  N   GLY B 115      -3.919  61.390-172.487  1.00 40.10           N  
ATOM   2647  CA  GLY B 115      -4.642  62.266-173.396  1.00 44.57           C  
ATOM   2648  C   GLY B 115      -5.469  61.568-174.462  1.00 43.13           C  
ATOM   2649  O   GLY B 115      -6.090  60.544-174.205  1.00 41.10           O  
ATOM   2650  N   GLU B 116      -5.456  62.124-175.670  1.00 45.82           N  
ATOM   2651  CA  GLU B 116      -6.314  61.667-176.769  1.00 44.25           C  
ATOM   2652  C   GLU B 116      -6.055  60.222-177.217  1.00 35.37           C  
ATOM   2653  O   GLU B 116      -6.994  59.468-177.477  1.00 35.57           O  
ATOM   2654  CB  GLU B 116      -6.164  62.616-177.965  1.00 43.22           C  
ATOM   2655  N   LYS B 117      -4.787  59.836-177.310  1.00 31.64           N  
ATOM   2656  CA  LYS B 117      -4.454  58.491-177.765  1.00 33.33           C  
ATOM   2657  C   LYS B 117      -4.931  57.455-176.753  1.00 33.94           C  
ATOM   2658  O   LYS B 117      -5.449  56.407-177.128  1.00 25.78           O  
ATOM   2659  CB  LYS B 117      -2.950  58.353-178.005  1.00 34.23           C  
ATOM   2660  CG  LYS B 117      -2.485  58.922-179.347  1.00 42.02           C  
ATOM   2661  CD  LYS B 117      -0.973  58.831-179.489  1.00 47.92           C  
ATOM   2662  CE  LYS B 117      -0.514  59.251-180.890  1.00 51.70           C  
ATOM   2663  NZ  LYS B 117       0.932  59.605-180.912  1.00 49.72           N1+
ATOM   2664  N   GLN B 118      -4.775  57.755-175.466  1.00 31.97           N  
ATOM   2665  CA  GLN B 118      -5.235  56.829-174.439  1.00 26.35           C  
ATOM   2666  C   GLN B 118      -6.750  56.738-174.450  1.00 26.05           C  
ATOM   2667  O   GLN B 118      -7.311  55.653-174.290  1.00 29.11           O  
ATOM   2668  CB  GLN B 118      -4.749  57.247-173.050  1.00 33.05           C  
ATOM   2669  CG  GLN B 118      -4.767  56.105-172.048  1.00 28.36           C  
ATOM   2670  CD  GLN B 118      -4.653  56.579-170.620  1.00 27.02           C  
ATOM   2671  NE2 GLN B 118      -4.147  55.711-169.751  1.00 25.95           N  
ATOM   2672  OE1 GLN B 118      -4.999  57.711-170.300  1.00 28.24           O  
ATOM   2673  N   GLU B 119      -7.412  57.874-174.659  1.00 30.16           N  
ATOM   2674  CA  GLU B 119      -8.872  57.902-174.725  1.00 27.94           C  
ATOM   2675  C   GLU B 119      -9.397  57.026-175.860  1.00 29.31           C  
ATOM   2676  O   GLU B 119     -10.337  56.249-175.671  1.00 27.12           O  
ATOM   2677  CB  GLU B 119      -9.374  59.341-174.903  1.00 42.78           C  
ATOM   2678  CG  GLU B 119      -9.387  60.143-173.613  1.00 52.12           C  
ATOM   2679  CD  GLU B 119     -10.221  59.490-172.519  1.00 58.82           C  
ATOM   2680  OE1 GLU B 119     -11.285  58.908-172.829  1.00 61.55           O  
ATOM   2681  OE2 GLU B 119      -9.795  59.546-171.347  1.00 60.85           O1-
ATOM   2682  N   ALA B 120      -8.781  57.147-177.036  1.00 30.91           N  
ATOM   2683  CA  ALA B 120      -9.160  56.320-178.182  1.00 30.01           C  
ATOM   2684  C   ALA B 120      -9.013  54.849-177.842  1.00 26.81           C  
ATOM   2685  O   ALA B 120      -9.854  54.029-178.206  1.00 28.10           O  
ATOM   2686  CB  ALA B 120      -8.309  56.656-179.394  1.00 30.87           C  
ATOM   2687  N   ALA B 121      -7.927  54.528-177.140  1.00 23.44           N  
ATOM   2688  CA  ALA B 121      -7.587  53.151-176.824  1.00 24.13           C  
ATOM   2689  C   ALA B 121      -8.611  52.548-175.873  1.00 23.91           C  
ATOM   2690  O   ALA B 121      -8.934  51.362-175.961  1.00 21.08           O  
ATOM   2691  CB  ALA B 121      -6.176  53.071-176.219  1.00 21.00           C  
ATOM   2692  N   LYS B 122      -9.104  53.366-174.952  1.00 24.59           N  
ATOM   2693  CA  LYS B 122     -10.087  52.904-173.976  1.00 24.21           C  
ATOM   2694  C   LYS B 122     -11.357  52.462-174.675  1.00 22.50           C  
ATOM   2695  O   LYS B 122     -11.878  51.381-174.417  1.00 22.74           O  
ATOM   2696  CB  LYS B 122     -10.397  54.010-172.961  1.00 24.17           C  
ATOM   2697  CG  LYS B 122      -9.257  54.273-171.977  1.00 27.58           C  
ATOM   2698  CD  LYS B 122      -9.341  55.670-171.360  1.00 30.33           C  
ATOM   2699  CE  LYS B 122     -10.654  55.905-170.624  1.00 34.68           C  
ATOM   2700  NZ  LYS B 122     -10.602  57.195-169.864  1.00 36.68           N1+
ATOM   2701  N   ILE B 123     -11.833  53.307-175.583  1.00 24.83           N  
ATOM   2702  CA  ILE B 123     -13.009  53.004-176.376  1.00 28.90           C  
ATOM   2703  C   ILE B 123     -12.828  51.699-177.146  1.00 27.18           C  
ATOM   2704  O   ILE B 123     -13.722  50.855-177.175  1.00 30.18           O  
ATOM   2705  CB  ILE B 123     -13.311  54.149-177.359  1.00 32.43           C  
ATOM   2706  CG1 ILE B 123     -13.660  55.425-176.586  1.00 34.33           C  
ATOM   2707  CG2 ILE B 123     -14.415  53.754-178.317  1.00 35.46           C  
ATOM   2708  CD1 ILE B 123     -13.649  56.684-177.436  1.00 42.49           C  
ATOM   2709  N   GLU B 124     -11.667  51.529-177.769  1.00 29.23           N  
ATOM   2710  CA  GLU B 124     -11.429  50.340-178.576  1.00 30.00           C  
ATOM   2711  C   GLU B 124     -11.358  49.083-177.715  1.00 23.63           C  
ATOM   2712  O   GLU B 124     -11.932  48.058-178.067  1.00 25.60           O  
ATOM   2713  CB  GLU B 124     -10.154  50.504-179.412  1.00 40.05           C  
ATOM   2714  CG  GLU B 124     -10.368  51.375-180.646  1.00 48.77           C  
ATOM   2715  CD  GLU B 124      -9.074  51.822-181.307  1.00 58.15           C  
ATOM   2716  OE1 GLU B 124      -8.177  52.334-180.603  1.00 57.45           O  
ATOM   2717  OE2 GLU B 124      -8.959  51.673-182.540  1.00 66.89           O1-
ATOM   2718  N   PHE B 125     -10.678  49.157-176.576  1.00 22.48           N  
ATOM   2719  CA  PHE B 125     -10.534  47.973-175.750  1.00 17.10           C  
ATOM   2720  C   PHE B 125     -11.846  47.584-175.055  1.00 20.81           C  
ATOM   2721  O   PHE B 125     -12.110  46.395-174.837  1.00 21.96           O  
ATOM   2722  CB  PHE B 125      -9.409  48.145-174.723  1.00 16.34           C  
ATOM   2723  CG  PHE B 125      -9.066  46.861-174.008  1.00 15.73           C  
ATOM   2724  CD1 PHE B 125      -8.492  45.805-174.695  1.00 19.17           C  
ATOM   2725  CD2 PHE B 125      -9.366  46.695-172.662  1.00 19.07           C  
ATOM   2726  CE1 PHE B 125      -8.185  44.608-174.049  1.00 20.60           C  
ATOM   2727  CE2 PHE B 125      -9.076  45.503-172.011  1.00 18.23           C  
ATOM   2728  CZ  PHE B 125      -8.485  44.460-172.698  1.00 16.53           C  
ATOM   2729  N   ILE B 126     -12.670  48.568-174.712  1.00 22.23           N  
ATOM   2730  CA  ILE B 126     -13.972  48.262-174.123  1.00 24.34           C  
ATOM   2731  C   ILE B 126     -14.796  47.512-175.160  1.00 26.16           C  
ATOM   2732  O   ILE B 126     -15.487  46.549-174.840  1.00 24.25           O  
ATOM   2733  CB  ILE B 126     -14.721  49.530-173.653  1.00 30.25           C  
ATOM   2734  CG1 ILE B 126     -14.059  50.103-172.399  1.00 31.74           C  
ATOM   2735  CG2 ILE B 126     -16.181  49.221-173.339  1.00 26.17           C  
ATOM   2736  CD1 ILE B 126     -13.998  49.117-171.252  1.00 32.12           C  
ATOM   2737  N   GLU B 127     -14.684  47.946-176.413  1.00 22.03           N  
ATOM   2738  CA  GLU B 127     -15.360  47.293-177.530  1.00 21.26           C  
ATOM   2739  C   GLU B 127     -14.905  45.839-177.709  1.00 20.83           C  
ATOM   2740  O   GLU B 127     -15.716  44.958-178.002  1.00 22.73           O  
ATOM   2741  CB  GLU B 127     -15.123  48.102-178.811  1.00 31.60           C  
ATOM   2742  CG  GLU B 127     -15.775  47.549-180.077  1.00 49.77           C  
ATOM   2743  CD  GLU B 127     -17.297  47.530-180.025  1.00 61.84           C  
ATOM   2744  OE1 GLU B 127     -17.883  48.195-179.141  1.00 62.33           O  
ATOM   2745  OE2 GLU B 127     -17.907  46.863-180.894  1.00 67.98           O1-
ATOM   2746  N   VAL B 128     -13.610  45.591-177.533  1.00 18.11           N  
ATOM   2747  CA  VAL B 128     -13.082  44.228-177.575  1.00 17.93           C  
ATOM   2748  C   VAL B 128     -13.682  43.381-176.457  1.00 19.35           C  
ATOM   2749  O   VAL B 128     -14.114  42.257-176.687  1.00 18.89           O  
ATOM   2750  CB  VAL B 128     -11.533  44.192-177.464  1.00 17.91           C  
ATOM   2751  CG1 VAL B 128     -11.044  42.756-177.309  1.00 15.49           C  
ATOM   2752  CG2 VAL B 128     -10.880  44.831-178.692  1.00 21.37           C  
ATOM   2753  N   LEU B 129     -13.723  43.927-175.243  1.00 19.63           N  
ATOM   2754  CA  LEU B 129     -14.263  43.183-174.108  1.00 17.06           C  
ATOM   2755  C   LEU B 129     -15.730  42.817-174.346  1.00 15.54           C  
ATOM   2756  O   LEU B 129     -16.145  41.689-174.082  1.00 17.00           O  
ATOM   2757  CB  LEU B 129     -14.110  43.996-172.806  1.00 18.91           C  
ATOM   2758  CG  LEU B 129     -12.660  44.156-172.326  1.00 21.90           C  
ATOM   2759  CD1 LEU B 129     -12.545  45.145-171.156  1.00 21.24           C  
ATOM   2760  CD2 LEU B 129     -12.059  42.808-171.946  1.00 20.03           C  
ATOM   2761  N   LYS B 130     -16.518  43.774-174.830  1.00 16.48           N  
ATOM   2762  CA  LYS B 130     -17.935  43.527-175.102  1.00 23.22           C  
ATOM   2763  C   LYS B 130     -18.108  42.465-176.175  1.00 24.72           C  
ATOM   2764  O   LYS B 130     -18.965  41.587-176.061  1.00 20.00           O  
ATOM   2765  CB  LYS B 130     -18.654  44.813-175.534  1.00 24.43           C  
ATOM   2766  CG  LYS B 130     -18.878  45.812-174.392  1.00 26.46           C  
ATOM   2767  CD  LYS B 130     -19.702  47.022-174.849  1.00 28.64           C  
ATOM   2768  CE  LYS B 130     -19.980  47.966-173.694  1.00 33.65           C  
ATOM   2769  NZ  LYS B 130     -20.682  49.198-174.151  1.00 39.09           N1+
ATOM   2770  N   THR B 131     -17.301  42.554-177.226  1.00 19.32           N  
ATOM   2771  CA  THR B 131     -17.382  41.570-178.300  1.00 20.21           C  
ATOM   2772  C   THR B 131     -16.968  40.175-177.821  1.00 19.83           C  
ATOM   2773  O   THR B 131     -17.658  39.211-178.104  1.00 18.09           O  
ATOM   2774  CB  THR B 131     -16.518  41.985-179.510  1.00 23.94           C  
ATOM   2775  CG2 THR B 131     -16.649  40.967-180.648  1.00 21.47           C  
ATOM   2776  OG1 THR B 131     -16.954  43.267-179.983  1.00 21.26           O  
ATOM   2777  N   LEU B 132     -15.857  40.061-177.089  1.00 14.69           N  
ATOM   2778  CA  LEU B 132     -15.436  38.767-176.560  1.00 14.20           C  
ATOM   2779  C   LEU B 132     -16.426  38.231-175.529  1.00 20.11           C  
ATOM   2780  O   LEU B 132     -16.693  37.027-175.487  1.00 18.82           O  
ATOM   2781  CB  LEU B 132     -14.025  38.865-175.934  1.00 13.95           C  
ATOM   2782  CG  LEU B 132     -12.895  39.090-176.947  1.00 14.17           C  
ATOM   2783  CD1 LEU B 132     -11.552  39.191-176.241  1.00 15.25           C  
ATOM   2784  CD2 LEU B 132     -12.868  37.962-177.966  1.00 14.14           C  
ATOM   2785  N   ASP B 133     -16.982  39.119-174.702  1.00 18.65           N  
ATOM   2786  CA  ASP B 133     -17.999  38.697-173.743  1.00 18.98           C  
ATOM   2787  C   ASP B 133     -19.199  38.067-174.470  1.00 22.55           C  
ATOM   2788  O   ASP B 133     -19.724  37.026-174.055  1.00 22.91           O  
ATOM   2789  CB  ASP B 133     -18.474  39.880-172.894  1.00 20.37           C  
ATOM   2790  CG  ASP B 133     -19.493  39.473-171.845  1.00 31.88           C  
ATOM   2791  OD1 ASP B 133     -19.093  38.912-170.811  1.00 25.71           O  
ATOM   2792  OD2 ASP B 133     -20.700  39.732-172.046  1.00 41.03           O1-
ATOM   2793  N   SER B 134     -19.619  38.691-175.566  1.00 23.13           N  
ATOM   2794  CA  SER B 134     -20.756  38.187-176.329  0.51 26.80           C  
ATOM   2796  C   SER B 134     -20.441  36.833-176.965  1.00 25.20           C  
ATOM   2797  O   SER B 134     -21.278  35.934-176.974  1.00 28.25           O  
ATOM   2798  CB  SER B 134     -21.170  39.192-177.404  0.51 26.83           C  
ATOM   2800  OG  SER B 134     -21.787  40.327-176.826  0.51 26.93           O  
ATOM   2802  N   GLU B 135     -19.230  36.694-177.486  1.00 19.46           N  
ATOM   2803  CA  GLU B 135     -18.795  35.455-178.135  1.00 20.85           C  
ATOM   2804  C   GLU B 135     -18.667  34.315-177.129  1.00 19.52           C  
ATOM   2805  O   GLU B 135     -19.072  33.188-177.413  1.00 19.17           O  
ATOM   2806  CB  GLU B 135     -17.462  35.677-178.880  1.00 24.00           C  
ATOM   2807  CG  GLU B 135     -16.712  34.400-179.303  1.00 20.14           C  
ATOM   2808  CD  GLU B 135     -17.485  33.527-180.279  1.00 25.80           C  
ATOM   2809  OE1 GLU B 135     -18.397  34.044-180.973  1.00 21.76           O  
ATOM   2810  OE2 GLU B 135     -17.187  32.311-180.335  1.00 22.56           O1-
ATOM   2811  N   LEU B 136     -18.096  34.600-175.961  1.00 24.20           N  
ATOM   2812  CA  LEU B 136     -18.014  33.597-174.892  1.00 25.93           C  
ATOM   2813  C   LEU B 136     -19.398  33.098-174.473  1.00 25.22           C  
ATOM   2814  O   LEU B 136     -19.597  31.906-174.242  1.00 25.86           O  
ATOM   2815  CB  LEU B 136     -17.281  34.154-173.669  1.00 28.48           C  
ATOM   2816  CG  LEU B 136     -17.198  33.204-172.469  1.00 29.83           C  
ATOM   2817  CD1 LEU B 136     -16.270  32.044-172.762  1.00 23.17           C  
ATOM   2818  CD2 LEU B 136     -16.760  33.934-171.200  1.00 25.78           C  
ATOM   2819  N   GLY B 137     -20.344  34.018-174.346  1.00 22.97           N  
ATOM   2820  CA  GLY B 137     -21.705  33.659-173.971  1.00 26.85           C  
ATOM   2821  C   GLY B 137     -21.772  32.971-172.621  1.00 27.82           C  
ATOM   2822  O   GLY B 137     -21.229  33.471-171.639  1.00 33.03           O  
ATOM   2823  N   ASP B 138     -22.438  31.819-172.574  1.00 30.60           N  
ATOM   2824  CA  ASP B 138     -22.572  31.051-171.336  1.00 34.37           C  
ATOM   2825  C   ASP B 138     -21.697  29.797-171.339  1.00 32.74           C  
ATOM   2826  O   ASP B 138     -21.863  28.911-170.506  1.00 34.74           O  
ATOM   2827  CB  ASP B 138     -24.038  30.676-171.093  1.00 43.68           C  
ATOM   2828  CG  ASP B 138     -24.890  31.877-170.713  1.00 51.25           C  
ATOM   2829  OD1 ASP B 138     -24.385  32.775-169.999  1.00 49.69           O  
ATOM   2830  OD2 ASP B 138     -26.065  31.927-171.134  1.00 60.03           O1-
ATOM   2831  N   LYS B 139     -20.761  29.731-172.277  1.00 26.58           N  
ATOM   2832  CA  LYS B 139     -19.828  28.615-172.343  1.00 29.49           C  
ATOM   2833  C   LYS B 139     -18.726  28.749-171.280  1.00 28.68           C  
ATOM   2834  O   LYS B 139     -18.423  29.853-170.823  1.00 29.01           O  
ATOM   2835  CB  LYS B 139     -19.217  28.530-173.749  1.00 27.77           C  
ATOM   2836  CG  LYS B 139     -20.267  28.435-174.853  1.00 29.30           C  
ATOM   2837  CD  LYS B 139     -19.648  28.064-176.198  1.00 28.99           C  
ATOM   2838  CE  LYS B 139     -18.539  29.024-176.593  1.00 30.42           C  
ATOM   2839  NZ  LYS B 139     -19.027  30.417-176.801  1.00 31.19           N1+
ATOM   2840  N   TYR B 140     -18.120  27.630-170.896  1.00 28.57           N  
ATOM   2841  CA  TYR B 140     -17.052  27.660-169.907  1.00 26.24           C  
ATOM   2842  C   TYR B 140     -15.800  28.308-170.491  1.00 24.10           C  
ATOM   2843  O   TYR B 140     -15.071  29.013-169.794  1.00 23.67           O  
ATOM   2844  CB  TYR B 140     -16.703  26.253-169.416  1.00 27.56           C  
ATOM   2845  CG  TYR B 140     -17.766  25.579-168.601  1.00 32.87           C  
ATOM   2846  CD1 TYR B 140     -18.260  26.164-167.444  1.00 36.28           C  
ATOM   2847  CD2 TYR B 140     -18.238  24.321-168.953  1.00 36.37           C  
ATOM   2848  CE1 TYR B 140     -19.233  25.533-166.678  1.00 36.82           C  
ATOM   2849  CE2 TYR B 140     -19.211  23.679-168.197  1.00 37.08           C  
ATOM   2850  CZ  TYR B 140     -19.700  24.288-167.063  1.00 42.75           C  
ATOM   2851  OH  TYR B 140     -20.661  23.649-166.315  1.00 49.97           O  
ATOM   2852  N   TYR B 141     -15.566  28.058-171.776  1.00 20.46           N  
ATOM   2853  CA  TYR B 141     -14.389  28.569-172.483  1.00 26.05           C  
ATOM   2854  C   TYR B 141     -14.773  29.118-173.844  1.00 23.20           C  
ATOM   2855  O   TYR B 141     -15.840  28.797-174.353  1.00 24.22           O  
ATOM   2856  CB  TYR B 141     -13.344  27.463-172.655  1.00 28.07           C  
ATOM   2857  CG  TYR B 141     -12.947  26.828-171.353  1.00 24.23           C  
ATOM   2858  CD1 TYR B 141     -11.974  27.413-170.550  1.00 23.26           C  
ATOM   2859  CD2 TYR B 141     -13.536  25.637-170.920  1.00 28.32           C  
ATOM   2860  CE1 TYR B 141     -11.610  26.842-169.333  1.00 28.47           C  
ATOM   2861  CE2 TYR B 141     -13.171  25.055-169.707  1.00 30.05           C  
ATOM   2862  CZ  TYR B 141     -12.200  25.664-168.921  1.00 32.51           C  
ATOM   2863  OH  TYR B 141     -11.823  25.114-167.709  1.00 30.08           O  
ATOM   2864  N   PHE B 142     -13.913  29.946-174.436  1.00 18.26           N  
ATOM   2865  CA  PHE B 142     -14.127  30.356-175.818  1.00 20.24           C  
ATOM   2866  C   PHE B 142     -14.172  29.093-176.688  1.00 25.92           C  
ATOM   2867  O   PHE B 142     -14.962  29.004-177.617  1.00 25.15           O  
ATOM   2868  CB  PHE B 142     -13.037  31.338-176.287  1.00 16.78           C  
ATOM   2869  CG  PHE B 142     -13.139  32.693-175.634  1.00 18.87           C  
ATOM   2870  CD1 PHE B 142     -14.030  33.643-176.123  1.00 23.75           C  
ATOM   2871  CD2 PHE B 142     -12.370  33.008-174.516  1.00 15.84           C  
ATOM   2872  CE1 PHE B 142     -14.147  34.889-175.516  1.00 23.18           C  
ATOM   2873  CE2 PHE B 142     -12.486  34.250-173.894  1.00 20.91           C  
ATOM   2874  CZ  PHE B 142     -13.387  35.196-174.403  1.00 21.37           C  
ATOM   2875  N   GLY B 143     -13.374  28.093-176.323  1.00 29.37           N  
ATOM   2876  CA  GLY B 143     -13.369  26.809-177.005  1.00 34.63           C  
ATOM   2877  C   GLY B 143     -14.551  25.897-176.683  1.00 39.44           C  
ATOM   2878  O   GLY B 143     -14.537  24.709-177.007  1.00 39.50           O  
ATOM   2879  N   GLY B 144     -15.573  26.404-176.017  1.00 33.78           N  
ATOM   2880  CA  GLY B 144     -16.731  25.609-175.686  1.00 30.47           C  
ATOM   2881  C   GLY B 144     -16.622  25.001-174.318  1.00 27.36           C  
ATOM   2882  O   GLY B 144     -16.440  25.691-173.361  1.00 24.59           O  
ATOM   2883  N   ASN B 145     -16.680  23.683-174.264  1.00 28.81           N  
ATOM   2884  CA  ASN B 145     -16.548  22.931-173.018  1.00 35.51           C  
ATOM   2885  C   ASN B 145     -15.129  22.762-172.542  1.00 31.89           C  
ATOM   2886  O   ASN B 145     -14.896  22.457-171.431  1.00 30.42           O  
ATOM   2887  CB  ASN B 145     -17.238  21.570-173.135  1.00 20.00           C  
ATOM   2888  CG  ASN B 145     -18.724  21.697-173.307  1.00 20.00           C  
ATOM   2889  ND2 ASN B 145     -19.367  22.272-172.353  1.00 20.00           N  
ATOM   2890  OD1 ASN B 145     -19.263  21.316-174.298  1.00 20.00           O  
ATOM   2891  N   GLU B 146     -14.174  22.980-173.418  1.00 32.34           N  
ATOM   2892  CA  GLU B 146     -12.776  22.789-173.061  1.00 27.92           C  
ATOM   2893  C   GLU B 146     -11.891  23.962-173.468  1.00 26.34           C  
ATOM   2894  O   GLU B 146     -12.146  24.636-174.461  1.00 21.82           O  
ATOM   2895  CB  GLU B 146     -12.248  21.496-173.683  1.00 36.15           C  
ATOM   2896  CG  GLU B 146     -12.913  20.242-173.129  1.00 47.93           C  
ATOM   2897  CD  GLU B 146     -12.219  18.979-173.576  1.00 60.25           C  
ATOM   2898  OE1 GLU B 146     -12.389  18.599-174.755  1.00 69.26           O  
ATOM   2899  OE2 GLU B 146     -11.499  18.369-172.757  1.00 63.05           O1-
ATOM   2900  N   PHE B 147     -10.866  24.196-172.654  1.00 24.12           N  
ATOM   2901  CA  PHE B 147      -9.815  25.194-172.892  1.00 27.95           C  
ATOM   2902  C   PHE B 147      -9.196  25.058-174.288  1.00 22.72           C  
ATOM   2903  O   PHE B 147      -8.737  23.976-174.659  1.00 20.77           O  
ATOM   2904  CB  PHE B 147      -8.765  25.011-171.789  1.00 24.56           C  
ATOM   2905  CG  PHE B 147      -7.665  26.034-171.767  1.00 22.80           C  
ATOM   2906  CD1 PHE B 147      -7.882  27.301-171.245  1.00 18.09           C  
ATOM   2907  CD2 PHE B 147      -6.382  25.690-172.177  1.00 20.93           C  
ATOM   2908  CE1 PHE B 147      -6.857  28.230-171.185  1.00 23.12           C  
ATOM   2909  CE2 PHE B 147      -5.352  26.604-172.106  1.00 23.19           C  
ATOM   2910  CZ  PHE B 147      -5.586  27.878-171.612  1.00 27.38           C  
ATOM   2911  N   GLY B 148      -9.168  26.146-175.061  1.00 20.57           N  
ATOM   2912  CA  GLY B 148      -8.669  26.071-176.426  1.00 18.81           C  
ATOM   2913  C   GLY B 148      -7.830  27.268-176.867  1.00 17.14           C  
ATOM   2914  O   GLY B 148      -7.357  28.047-176.038  1.00 16.95           O  
ATOM   2915  N   LEU B 149      -7.657  27.409-178.179  1.00 21.75           N  
ATOM   2916  CA  LEU B 149      -6.799  28.438-178.758  1.00 18.72           C  
ATOM   2917  C   LEU B 149      -7.185  29.856-178.347  1.00 17.12           C  
ATOM   2918  O   LEU B 149      -6.337  30.657-177.968  1.00 15.88           O  
ATOM   2919  CB  LEU B 149      -6.817  28.334-180.294  1.00 16.98           C  
ATOM   2920  CG  LEU B 149      -5.917  29.340-181.016  1.00 16.34           C  
ATOM   2921  CD1 LEU B 149      -4.450  29.129-180.657  1.00 20.09           C  
ATOM   2922  CD2 LEU B 149      -6.121  29.249-182.523  1.00 14.61           C  
ATOM   2923  N   VAL B 150      -8.467  30.178-178.444  1.00 15.54           N  
ATOM   2924  CA  VAL B 150      -8.899  31.538-178.139  1.00 12.40           C  
ATOM   2925  C   VAL B 150      -8.722  31.852-176.642  1.00 15.03           C  
ATOM   2926  O   VAL B 150      -8.430  32.995-176.270  1.00 14.89           O  
ATOM   2927  CB  VAL B 150     -10.361  31.759-178.568  1.00 17.28           C  
ATOM   2928  CG1 VAL B 150     -10.806  33.176-178.250  1.00 13.81           C  
ATOM   2929  CG2 VAL B 150     -10.508  31.479-180.073  1.00 20.55           C  
ATOM   2930  N   ASP B 151      -8.903  30.843-175.787  1.00 14.72           N  
ATOM   2931  CA  ASP B 151      -8.642  31.017-174.358  1.00 17.10           C  
ATOM   2932  C   ASP B 151      -7.174  31.357-174.145  1.00 18.56           C  
ATOM   2933  O   ASP B 151      -6.846  32.294-173.424  1.00 17.62           O  
ATOM   2934  CB  ASP B 151      -9.025  29.758-173.582  1.00 16.92           C  
ATOM   2935  CG  ASP B 151     -10.460  29.357-173.827  1.00 21.44           C  
ATOM   2936  OD1 ASP B 151     -11.355  30.022-173.262  1.00 18.74           O  
ATOM   2937  OD2 ASP B 151     -10.692  28.407-174.612  1.00 23.25           O1-
ATOM   2938  N   ILE B 152      -6.291  30.600-174.792  1.00 15.79           N  
ATOM   2939  CA  ILE B 152      -4.858  30.905-174.733  1.00 14.83           C  
ATOM   2940  C   ILE B 152      -4.582  32.304-175.287  1.00 13.85           C  
ATOM   2941  O   ILE B 152      -3.792  33.065-174.711  1.00 15.55           O  
ATOM   2942  CB  ILE B 152      -4.015  29.868-175.515  1.00 13.71           C  
ATOM   2943  CG1 ILE B 152      -3.981  28.535-174.769  1.00 14.45           C  
ATOM   2944  CG2 ILE B 152      -2.586  30.365-175.690  1.00 15.12           C  
ATOM   2945  CD1 ILE B 152      -3.178  27.421-175.473  1.00 20.82           C  
ATOM   2946  N   ALA B 153      -5.260  32.660-176.373  1.00 11.71           N  
ATOM   2947  CA  ALA B 153      -4.992  33.938-177.034  1.00 14.40           C  
ATOM   2948  C   ALA B 153      -5.348  35.130-176.145  1.00 13.44           C  
ATOM   2949  O   ALA B 153      -4.738  36.182-176.263  1.00 13.82           O  
ATOM   2950  CB  ALA B 153      -5.755  34.035-178.380  1.00 11.23           C  
ATOM   2951  N   PHE B 154      -6.330  34.985-175.257  1.00 11.34           N  
ATOM   2952  CA  PHE B 154      -6.748  36.158-174.477  1.00 16.11           C  
ATOM   2953  C   PHE B 154      -6.373  36.125-172.985  1.00 16.42           C  
ATOM   2954  O   PHE B 154      -6.326  37.175-172.332  1.00 15.65           O  
ATOM   2955  CB  PHE B 154      -8.258  36.367-174.611  1.00 17.15           C  
ATOM   2956  CG  PHE B 154      -8.721  37.753-174.224  1.00 15.12           C  
ATOM   2957  CD1 PHE B 154      -8.174  38.872-174.825  1.00 18.60           C  
ATOM   2958  CD2 PHE B 154      -9.723  37.927-173.274  1.00 13.36           C  
ATOM   2959  CE1 PHE B 154      -8.600  40.150-174.478  1.00 21.26           C  
ATOM   2960  CE2 PHE B 154     -10.161  39.206-172.924  1.00 12.27           C  
ATOM   2961  CZ  PHE B 154      -9.594  40.314-173.523  1.00 12.17           C  
ATOM   2962  N   ILE B 155      -6.106  34.950-172.433  1.00 12.23           N  
ATOM   2963  CA  ILE B 155      -6.015  34.864-170.967  1.00 15.55           C  
ATOM   2964  C   ILE B 155      -4.876  35.717-170.406  1.00 20.01           C  
ATOM   2965  O   ILE B 155      -5.009  36.281-169.325  1.00 18.93           O  
ATOM   2966  CB  ILE B 155      -5.877  33.403-170.479  1.00 15.20           C  
ATOM   2967  CG1 ILE B 155      -5.928  33.336-168.938  1.00 15.62           C  
ATOM   2968  CG2 ILE B 155      -4.603  32.730-171.041  1.00 15.33           C  
ATOM   2969  CD1 ILE B 155      -7.208  33.906-168.339  1.00 14.45           C  
ATOM   2970  N   GLY B 156      -3.788  35.874-171.156  1.00 19.16           N  
ATOM   2971  CA  GLY B 156      -2.678  36.702-170.684  1.00 15.74           C  
ATOM   2972  C   GLY B 156      -3.092  38.140-170.392  1.00 19.17           C  
ATOM   2973  O   GLY B 156      -2.521  38.800-169.527  1.00 17.65           O  
ATOM   2974  N   PHE B 157      -4.098  38.627-171.115  1.00 14.11           N  
ATOM   2975  CA  PHE B 157      -4.595  39.990-170.914  1.00 19.23           C  
ATOM   2976  C   PHE B 157      -5.182  40.152-169.522  1.00 17.86           C  
ATOM   2977  O   PHE B 157      -5.215  41.248-168.974  1.00 14.20           O  
ATOM   2978  CB  PHE B 157      -5.640  40.348-171.977  1.00 18.34           C  
ATOM   2979  CG  PHE B 157      -5.055  40.602-173.348  1.00 20.04           C  
ATOM   2980  CD1 PHE B 157      -4.804  39.557-174.208  1.00 16.17           C  
ATOM   2981  CD2 PHE B 157      -4.776  41.893-173.771  1.00 24.78           C  
ATOM   2982  CE1 PHE B 157      -4.291  39.783-175.469  1.00 19.16           C  
ATOM   2983  CE2 PHE B 157      -4.257  42.128-175.026  1.00 25.94           C  
ATOM   2984  CZ  PHE B 157      -4.001  41.072-175.874  1.00 21.30           C  
ATOM   2985  N   TYR B 158      -5.659  39.056-168.944  1.00 15.62           N  
ATOM   2986  CA  TYR B 158      -6.207  39.127-167.593  1.00 17.07           C  
ATOM   2987  C   TYR B 158      -5.212  39.719-166.598  1.00 20.12           C  
ATOM   2988  O   TYR B 158      -5.590  40.459-165.681  1.00 15.85           O  
ATOM   2989  CB  TYR B 158      -6.646  37.747-167.110  1.00 21.95           C  
ATOM   2990  CG  TYR B 158      -7.142  37.772-165.696  1.00 25.67           C  
ATOM   2991  CD1 TYR B 158      -8.398  38.270-165.403  1.00 26.47           C  
ATOM   2992  CD2 TYR B 158      -6.348  37.312-164.645  1.00 23.84           C  
ATOM   2993  CE1 TYR B 158      -8.861  38.301-164.111  1.00 29.39           C  
ATOM   2994  CE2 TYR B 158      -6.803  37.344-163.350  1.00 30.59           C  
ATOM   2995  CZ  TYR B 158      -8.064  37.841-163.092  1.00 28.14           C  
ATOM   2996  OH  TYR B 158      -8.533  37.888-161.810  1.00 32.61           O  
ATOM   2997  N   SER B 159      -3.938  39.398-166.772  1.00 18.73           N  
ATOM   2998  CA  SER B 159      -2.920  39.859-165.829  1.00 19.47           C  
ATOM   2999  C   SER B 159      -2.750  41.387-165.922  1.00 20.32           C  
ATOM   3000  O   SER B 159      -2.143  42.008-165.045  1.00 18.98           O  
ATOM   3001  CB  SER B 159      -1.596  39.134-166.083  1.00 20.11           C  
ATOM   3002  OG  SER B 159      -1.042  39.494-167.345  1.00 18.40           O  
ATOM   3003  N   TRP B 160      -3.341  41.989-166.959  1.00 18.82           N  
ATOM   3004  CA  TRP B 160      -3.301  43.441-167.147  1.00 19.56           C  
ATOM   3005  C   TRP B 160      -4.593  44.187-166.786  1.00 20.70           C  
ATOM   3006  O   TRP B 160      -4.611  45.413-166.809  1.00 19.28           O  
ATOM   3007  CB  TRP B 160      -2.963  43.764-168.605  1.00 18.63           C  
ATOM   3008  CG  TRP B 160      -1.528  43.599-168.933  1.00 17.09           C  
ATOM   3009  CD1 TRP B 160      -0.855  42.416-169.076  1.00 18.46           C  
ATOM   3010  CD2 TRP B 160      -0.568  44.642-169.177  1.00 17.34           C  
ATOM   3011  CE2 TRP B 160       0.662  44.016-169.457  1.00 16.99           C  
ATOM   3012  CE3 TRP B 160      -0.636  46.045-169.203  1.00 17.80           C  
ATOM   3013  NE1 TRP B 160       0.460  42.662-169.389  1.00 20.20           N  
ATOM   3014  CZ2 TRP B 160       1.825  44.740-169.755  1.00 20.28           C  
ATOM   3015  CZ3 TRP B 160       0.516  46.762-169.494  1.00 22.84           C  
ATOM   3016  CH2 TRP B 160       1.735  46.106-169.762  1.00 23.69           C  
ATOM   3017  N   PHE B 161      -5.671  43.466-166.478  1.00 18.98           N  
ATOM   3018  CA  PHE B 161      -6.952  44.123-166.220  1.00 16.02           C  
ATOM   3019  C   PHE B 161      -6.842  45.179-165.124  1.00 18.76           C  
ATOM   3020  O   PHE B 161      -7.285  46.308-165.309  1.00 19.80           O  
ATOM   3021  CB  PHE B 161      -8.029  43.092-165.857  1.00 18.27           C  
ATOM   3022  CG  PHE B 161      -8.553  42.311-167.047  1.00 20.16           C  
ATOM   3023  CD1 PHE B 161      -8.136  42.614-168.335  1.00 18.35           C  
ATOM   3024  CD2 PHE B 161      -9.451  41.266-166.864  1.00 20.44           C  
ATOM   3025  CE1 PHE B 161      -8.615  41.905-169.424  1.00 20.31           C  
ATOM   3026  CE2 PHE B 161      -9.939  40.552-167.949  1.00 20.61           C  
ATOM   3027  CZ  PHE B 161      -9.513  40.866-169.232  1.00 17.67           C  
ATOM   3028  N   ARG B 162      -6.211  44.836-164.004  1.00 17.76           N  
ATOM   3029  CA  ARG B 162      -6.069  45.796-162.909  1.00 22.18           C  
ATOM   3030  C   ARG B 162      -5.281  47.032-163.355  1.00 20.99           C  
ATOM   3031  O   ARG B 162      -5.633  48.167-163.025  1.00 22.54           O  
ATOM   3032  CB  ARG B 162      -5.375  45.144-161.709  1.00 29.24           C  
ATOM   3033  CG  ARG B 162      -5.188  46.056-160.491  1.00 41.48           C  
ATOM   3034  CD  ARG B 162      -4.717  45.241-159.296  1.00 51.34           C  
ATOM   3035  NE  ARG B 162      -5.651  44.159-159.005  1.00 60.43           N  
ATOM   3036  CZ  ARG B 162      -5.399  43.156-158.170  1.00 66.75           C  
ATOM   3037  NH1 ARG B 162      -4.231  43.093-157.546  1.00 70.98           N1+
ATOM   3038  NH2 ARG B 162      -6.309  42.211-157.969  1.00 63.75           N  
ATOM   3039  N   THR B 163      -4.222  46.809-164.115  1.00 19.23           N  
ATOM   3040  CA  THR B 163      -3.439  47.925-164.644  1.00 22.74           C  
ATOM   3041  C   THR B 163      -4.300  48.861-165.498  1.00 21.00           C  
ATOM   3042  O   THR B 163      -4.258  50.082-165.321  1.00 24.31           O  
ATOM   3043  CB  THR B 163      -2.248  47.411-165.462  1.00 21.04           C  
ATOM   3044  CG2 THR B 163      -1.502  48.561-166.136  1.00 24.24           C  
ATOM   3045  OG1 THR B 163      -1.356  46.717-164.580  1.00 24.95           O  
ATOM   3046  N   TYR B 164      -5.082  48.289-166.414  1.00 19.25           N  
ATOM   3047  CA  TYR B 164      -5.931  49.097-167.285  1.00 18.75           C  
ATOM   3048  C   TYR B 164      -6.947  49.869-166.460  1.00 23.61           C  
ATOM   3049  O   TYR B 164      -7.237  51.030-166.760  1.00 25.36           O  
ATOM   3050  CB  TYR B 164      -6.667  48.244-168.316  1.00 17.53           C  
ATOM   3051  CG  TYR B 164      -5.795  47.473-169.284  1.00 20.53           C  
ATOM   3052  CD1 TYR B 164      -4.541  47.937-169.662  1.00 18.03           C  
ATOM   3053  CD2 TYR B 164      -6.251  46.285-169.844  1.00 17.52           C  
ATOM   3054  CE1 TYR B 164      -3.748  47.217-170.577  1.00 18.13           C  
ATOM   3055  CE2 TYR B 164      -5.479  45.566-170.735  1.00 16.87           C  
ATOM   3056  CZ  TYR B 164      -4.232  46.034-171.102  1.00 16.15           C  
ATOM   3057  OH  TYR B 164      -3.485  45.300-171.997  1.00 19.19           O  
ATOM   3058  N   GLU B 165      -7.508  49.217-165.438  1.00 19.56           N  
ATOM   3059  CA  GLU B 165      -8.468  49.899-164.567  1.00 20.56           C  
ATOM   3060  C   GLU B 165      -7.844  51.091-163.883  1.00 25.11           C  
ATOM   3061  O   GLU B 165      -8.447  52.161-163.800  1.00 29.51           O  
ATOM   3062  CB  GLU B 165      -9.030  48.942-163.513  1.00 21.43           C  
ATOM   3063  CG  GLU B 165      -9.958  47.893-164.122  1.00 24.69           C  
ATOM   3064  CD  GLU B 165     -10.798  47.202-163.083  1.00 27.37           C  
ATOM   3065  OE1 GLU B 165     -10.233  46.916-162.016  1.00 29.35           O  
ATOM   3066  OE2 GLU B 165     -12.002  46.945-163.334  1.00 28.14           O1-
ATOM   3067  N   GLU B 166      -6.634  50.905-163.379  1.00 22.28           N  
ATOM   3068  CA  GLU B 166      -6.003  51.949-162.599  1.00 23.89           C  
ATOM   3069  C   GLU B 166      -5.412  53.066-163.454  1.00 28.44           C  
ATOM   3070  O   GLU B 166      -5.600  54.237-163.139  1.00 30.81           O  
ATOM   3071  CB  GLU B 166      -4.932  51.362-161.697  1.00 33.53           C  
ATOM   3072  CG  GLU B 166      -5.516  50.618-160.510  1.00 39.84           C  
ATOM   3073  CD  GLU B 166      -6.356  51.523-159.626  1.00 37.49           C  
ATOM   3074  OE1 GLU B 166      -5.885  52.636-159.304  1.00 33.72           O  
ATOM   3075  OE2 GLU B 166      -7.484  51.115-159.255  1.00 39.78           O1-
ATOM   3076  N   VAL B 167      -4.677  52.722-164.510  1.00 23.92           N  
ATOM   3077  CA  VAL B 167      -3.950  53.760-165.252  1.00 30.91           C  
ATOM   3078  C   VAL B 167      -4.776  54.353-166.390  1.00 24.86           C  
ATOM   3079  O   VAL B 167      -4.426  55.401-166.935  1.00 26.08           O  
ATOM   3080  CB  VAL B 167      -2.595  53.243-165.822  1.00 24.60           C  
ATOM   3081  CG1 VAL B 167      -1.758  52.594-164.721  1.00 30.93           C  
ATOM   3082  CG2 VAL B 167      -2.815  52.294-166.976  1.00 22.88           C  
ATOM   3083  N   ALA B 168      -5.851  53.674-166.772  1.00 25.89           N  
ATOM   3084  CA  ALA B 168      -6.690  54.160-167.866  1.00 30.02           C  
ATOM   3085  C   ALA B 168      -8.129  54.449-167.429  1.00 31.23           C  
ATOM   3086  O   ALA B 168      -8.971  54.774-168.259  1.00 26.06           O  
ATOM   3087  CB  ALA B 168      -6.675  53.166-169.014  1.00 22.09           C  
ATOM   3088  N   ASN B 169      -8.401  54.342-166.129  1.00 32.01           N  
ATOM   3089  CA  ASN B 169      -9.733  54.604-165.581  1.00 25.04           C  
ATOM   3090  C   ASN B 169     -10.816  53.782-166.263  1.00 23.92           C  
ATOM   3091  O   ASN B 169     -11.882  54.286-166.587  1.00 27.93           O  
ATOM   3092  CB  ASN B 169     -10.069  56.102-165.661  1.00 27.83           C  
ATOM   3093  CG  ASN B 169     -11.255  56.485-164.791  1.00 31.29           C  
ATOM   3094  ND2 ASN B 169     -11.946  57.558-165.167  1.00 29.79           N  
ATOM   3095  OD1 ASN B 169     -11.535  55.834-163.783  1.00 32.14           O  
ATOM   3096  N   LEU B 170     -10.509  52.519-166.520  1.00 22.34           N  
ATOM   3097  CA  LEU B 170     -11.473  51.591-167.095  1.00 26.01           C  
ATOM   3098  C   LEU B 170     -12.180  50.845-165.982  1.00 23.38           C  
ATOM   3099  O   LEU B 170     -11.615  50.683-164.903  1.00 23.41           O  
ATOM   3100  CB  LEU B 170     -10.778  50.595-168.024  1.00 24.28           C  
ATOM   3101  CG  LEU B 170     -10.328  51.174-169.364  1.00 25.79           C  
ATOM   3102  CD1 LEU B 170      -9.760  50.068-170.231  1.00 24.12           C  
ATOM   3103  CD2 LEU B 170     -11.497  51.854-170.050  1.00 27.31           C  
ATOM   3104  N   SER B 171     -13.402  50.384-166.231  1.00 23.90           N  
ATOM   3105  CA  SER B 171     -14.048  49.474-165.290  1.00 24.69           C  
ATOM   3106  C   SER B 171     -14.226  48.137-165.984  1.00 22.90           C  
ATOM   3107  O   SER B 171     -15.045  47.999-166.879  1.00 21.47           O  
ATOM   3108  CB  SER B 171     -15.399  50.007-164.802  1.00 22.33           C  
ATOM   3109  OG  SER B 171     -15.958  49.100-163.858  1.00 27.82           O  
ATOM   3110  N   ILE B 172     -13.461  47.147-165.561  1.00 18.98           N  
ATOM   3111  CA  ILE B 172     -13.486  45.861-166.239  1.00 18.39           C  
ATOM   3112  C   ILE B 172     -14.051  44.772-165.332  1.00 22.92           C  
ATOM   3113  O   ILE B 172     -14.974  44.051-165.707  1.00 22.81           O  
ATOM   3114  CB  ILE B 172     -12.070  45.450-166.711  1.00 16.99           C  
ATOM   3115  CG1 ILE B 172     -11.522  46.489-167.707  1.00 17.60           C  
ATOM   3116  CG2 ILE B 172     -12.108  44.049-167.329  1.00 16.42           C  
ATOM   3117  CD1 ILE B 172     -10.059  46.262-168.129  1.00 18.59           C  
ATOM   3118  N   VAL B 173     -13.496  44.678-164.130  1.00 22.27           N  
ATOM   3119  CA  VAL B 173     -13.845  43.616-163.196  1.00 24.14           C  
ATOM   3120  C   VAL B 173     -15.335  43.610-162.870  1.00 26.21           C  
ATOM   3121  O   VAL B 173     -15.983  42.570-162.959  1.00 23.61           O  
ATOM   3122  CB  VAL B 173     -13.028  43.749-161.897  1.00 24.97           C  
ATOM   3123  CG1 VAL B 173     -13.576  42.845-160.809  1.00 31.97           C  
ATOM   3124  CG2 VAL B 173     -11.565  43.443-162.167  1.00 26.53           C  
ATOM   3125  N   LEU B 174     -15.897  44.769-162.539  1.00 20.56           N  
ATOM   3126  CA  LEU B 174     -17.319  44.813-162.191  1.00 23.88           C  
ATOM   3127  C   LEU B 174     -18.219  44.787-163.423  1.00 26.97           C  
ATOM   3128  O   LEU B 174     -19.382  44.422-163.318  1.00 30.27           O  
ATOM   3129  CB  LEU B 174     -17.646  46.044-161.324  1.00 22.95           C  
ATOM   3130  CG  LEU B 174     -16.926  46.083-159.968  1.00 27.79           C  
ATOM   3131  CD1 LEU B 174     -17.217  47.368-159.181  1.00 26.71           C  
ATOM   3132  CD2 LEU B 174     -17.234  44.869-159.123  1.00 31.81           C  
ATOM   3133  N   GLU B 175     -17.700  45.145-164.596  1.00 24.31           N  
ATOM   3134  CA  GLU B 175     -18.570  45.253-165.772  1.00 24.65           C  
ATOM   3135  C   GLU B 175     -18.655  43.963-166.573  1.00 26.51           C  
ATOM   3136  O   GLU B 175     -19.630  43.742-167.306  1.00 27.89           O  
ATOM   3137  CB  GLU B 175     -18.103  46.388-166.701  1.00 31.72           C  
ATOM   3138  CG  GLU B 175     -18.333  47.767-166.120  1.00 37.64           C  
ATOM   3139  CD  GLU B 175     -19.793  48.018-165.796  1.00 38.71           C  
ATOM   3140  OE1 GLU B 175     -20.652  47.655-166.622  1.00 31.70           O  
ATOM   3141  OE2 GLU B 175     -20.079  48.552-164.703  1.00 41.50           O1-
ATOM   3142  N   PHE B 176     -17.645  43.109-166.448  1.00 21.59           N  
ATOM   3143  CA  PHE B 176     -17.626  41.872-167.230  1.00 20.57           C  
ATOM   3144  C   PHE B 176     -17.441  40.644-166.348  1.00 21.55           C  
ATOM   3145  O   PHE B 176     -16.413  39.967-166.440  1.00 20.35           O  
ATOM   3146  CB  PHE B 176     -16.521  41.938-168.294  1.00 18.14           C  
ATOM   3147  CG  PHE B 176     -16.701  43.072-169.269  1.00 20.89           C  
ATOM   3148  CD1 PHE B 176     -17.490  42.918-170.393  1.00 21.08           C  
ATOM   3149  CD2 PHE B 176     -16.112  44.308-169.036  1.00 23.64           C  
ATOM   3150  CE1 PHE B 176     -17.676  43.972-171.279  1.00 23.61           C  
ATOM   3151  CE2 PHE B 176     -16.293  45.363-169.917  1.00 23.63           C  
ATOM   3152  CZ  PHE B 176     -17.071  45.199-171.034  1.00 21.42           C  
ATOM   3153  N   PRO B 177     -18.438  40.347-165.494  1.00 20.89           N  
ATOM   3154  CA  PRO B 177     -18.302  39.220-164.567  1.00 25.00           C  
ATOM   3155  C   PRO B 177     -18.159  37.859-165.260  1.00 21.31           C  
ATOM   3156  O   PRO B 177     -17.528  36.982-164.674  1.00 23.23           O  
ATOM   3157  CB  PRO B 177     -19.598  39.283-163.734  1.00 26.65           C  
ATOM   3158  CG  PRO B 177     -20.551  40.086-164.550  1.00 30.54           C  
ATOM   3159  CD  PRO B 177     -19.694  41.089-165.267  1.00 20.81           C  
ATOM   3160  N   LYS B 178     -18.720  37.675-166.453  1.00 19.37           N  
ATOM   3161  CA  LYS B 178     -18.552  36.403-167.161  1.00 19.10           C  
ATOM   3162  C   LYS B 178     -17.113  36.205-167.611  1.00 22.35           C  
ATOM   3163  O   LYS B 178     -16.622  35.075-167.643  1.00 21.40           O  
ATOM   3164  CB  LYS B 178     -19.475  36.305-168.377  1.00 27.70           C  
ATOM   3165  CG  LYS B 178     -20.930  36.034-168.012  1.00 36.97           C  
ATOM   3166  CD  LYS B 178     -21.699  35.459-169.189  1.00 41.10           C  
ATOM   3167  CE  LYS B 178     -21.971  36.511-170.256  1.00 41.51           C  
ATOM   3168  NZ  LYS B 178     -21.054  36.361-171.408  1.00 30.32           N1+
ATOM   3169  N   LEU B 179     -16.444  37.300-167.964  1.00 21.13           N  
ATOM   3170  CA  LEU B 179     -15.045  37.235-168.361  1.00 17.83           C  
ATOM   3171  C   LEU B 179     -14.171  36.993-167.146  1.00 17.66           C  
ATOM   3172  O   LEU B 179     -13.188  36.257-167.213  1.00 23.83           O  
ATOM   3173  CB  LEU B 179     -14.613  38.518-169.067  1.00 17.54           C  
ATOM   3174  CG  LEU B 179     -15.197  38.766-170.461  1.00 20.60           C  
ATOM   3175  CD1 LEU B 179     -14.556  40.027-171.075  1.00 15.11           C  
ATOM   3176  CD2 LEU B 179     -15.009  37.555-171.382  1.00 19.66           C  
ATOM   3177  N   MET B 180     -14.533  37.593-166.022  1.00 16.83           N  
ATOM   3178  CA  MET B 180     -13.779  37.358-164.794  1.00 17.17           C  
ATOM   3179  C   MET B 180     -13.883  35.893-164.377  1.00 18.16           C  
ATOM   3180  O   MET B 180     -12.900  35.308-163.914  1.00 21.41           O  
ATOM   3181  CB  MET B 180     -14.271  38.264-163.658  1.00 18.01           C  
ATOM   3182  CG  MET B 180     -14.105  39.748-163.949  1.00 22.88           C  
ATOM   3183  SD  MET B 180     -12.381  40.201-164.297  1.00 25.83           S  
ATOM   3184  CE  MET B 180     -11.657  39.855-162.696  1.00 36.55           C  
ATOM   3185  N   ALA B 181     -15.073  35.310-164.517  1.00 23.69           N  
ATOM   3186  CA  ALA B 181     -15.292  33.917-164.125  1.00 25.11           C  
ATOM   3187  C   ALA B 181     -14.511  32.982-165.044  1.00 22.86           C  
ATOM   3188  O   ALA B 181     -13.923  31.985-164.600  1.00 19.31           O  
ATOM   3189  CB  ALA B 181     -16.790  33.571-164.145  1.00 21.77           C  
ATOM   3190  N   TRP B 182     -14.527  33.307-166.330  1.00 17.81           N  
ATOM   3191  CA  TRP B 182     -13.752  32.576-167.316  1.00 22.54           C  
ATOM   3192  C   TRP B 182     -12.273  32.642-166.975  1.00 18.94           C  
ATOM   3193  O   TRP B 182     -11.585  31.629-166.996  1.00 18.78           O  
ATOM   3194  CB  TRP B 182     -13.991  33.144-168.711  1.00 16.31           C  
ATOM   3195  CG  TRP B 182     -12.897  32.823-169.690  1.00 15.95           C  
ATOM   3196  CD1 TRP B 182     -12.727  31.659-170.379  1.00 19.74           C  
ATOM   3197  CD2 TRP B 182     -11.830  33.692-170.095  1.00 14.48           C  
ATOM   3198  CE2 TRP B 182     -11.045  32.982-171.024  1.00 15.40           C  
ATOM   3199  CE3 TRP B 182     -11.455  34.998-169.749  1.00 18.35           C  
ATOM   3200  NE1 TRP B 182     -11.611  31.742-171.176  1.00 14.78           N  
ATOM   3201  CZ2 TRP B 182      -9.907  33.537-171.631  1.00 16.85           C  
ATOM   3202  CZ3 TRP B 182     -10.321  35.555-170.356  1.00 15.77           C  
ATOM   3203  CH2 TRP B 182      -9.559  34.818-171.280  1.00 16.33           C  
ATOM   3204  N   ALA B 183     -11.783  33.830-166.635  1.00 18.22           N  
ATOM   3205  CA  ALA B 183     -10.366  33.948-166.282  1.00 17.50           C  
ATOM   3206  C   ALA B 183     -10.053  33.067-165.059  1.00 21.20           C  
ATOM   3207  O   ALA B 183      -9.055  32.332-165.052  1.00 20.14           O  
ATOM   3208  CB  ALA B 183     -10.004  35.380-166.024  1.00 17.12           C  
ATOM   3209  N   GLN B 184     -10.918  33.099-164.047  1.00 19.44           N  
ATOM   3210  CA  GLN B 184     -10.747  32.272-162.854  0.57 22.48           C  
ATOM   3212  C   GLN B 184     -10.702  30.787-163.217  1.00 23.66           C  
ATOM   3213  O   GLN B 184      -9.939  30.010-162.632  1.00 20.88           O  
ATOM   3214  CB  GLN B 184     -11.876  32.538-161.846  0.57 22.26           C  
ATOM   3216  CG  GLN B 184     -11.868  33.952-161.273  0.57 26.58           C  
ATOM   3218  CD  GLN B 184     -13.200  34.360-160.662  0.57 33.93           C  
ATOM   3220  NE2 GLN B 184     -13.354  35.654-160.394  0.57 34.08           N  
ATOM   3222  OE1 GLN B 184     -14.078  33.525-160.432  0.57 37.89           O  
ATOM   3224  N   ARG B 185     -11.543  30.389-164.172  1.00 19.72           N  
ATOM   3225  CA  ARG B 185     -11.532  29.013-164.684  1.00 24.75           C  
ATOM   3226  C   ARG B 185     -10.154  28.667-165.241  1.00 20.81           C  
ATOM   3227  O   ARG B 185      -9.548  27.655-164.883  1.00 20.89           O  
ATOM   3228  CB  ARG B 185     -12.575  28.819-165.791  1.00 29.36           C  
ATOM   3229  CG  ARG B 185     -13.656  27.824-165.477  1.00 34.92           C  
ATOM   3230  CD  ARG B 185     -14.782  27.884-166.489  1.00 32.88           C  
ATOM   3231  NE  ARG B 185     -15.965  28.458-165.858  1.00 34.47           N  
ATOM   3232  CZ  ARG B 185     -16.608  29.525-166.315  1.00 35.31           C  
ATOM   3233  NH1 ARG B 185     -16.204  30.110-167.439  1.00 20.02           N1+
ATOM   3234  NH2 ARG B 185     -17.660  29.995-165.653  1.00 33.70           N  
ATOM   3235  N   CYS B 186      -9.676  29.518-166.142  1.00 18.45           N  
ATOM   3236  CA  CYS B 186      -8.407  29.263-166.816  1.00 24.37           C  
ATOM   3237  C   CYS B 186      -7.235  29.219-165.837  1.00 25.24           C  
ATOM   3238  O   CYS B 186      -6.280  28.454-166.023  1.00 21.20           O  
ATOM   3239  CB  CYS B 186      -8.153  30.330-167.877  1.00 16.54           C  
ATOM   3240  SG  CYS B 186      -9.351  30.333-169.230  1.00 21.08           S  
ATOM   3241  N   LEU B 187      -7.316  30.044-164.798  1.00 18.89           N  
ATOM   3242  CA  LEU B 187      -6.219  30.179-163.845  1.00 19.65           C  
ATOM   3243  C   LEU B 187      -5.978  28.912-163.028  1.00 24.62           C  
ATOM   3244  O   LEU B 187      -4.913  28.746-162.441  1.00 24.68           O  
ATOM   3245  CB  LEU B 187      -6.481  31.360-162.904  1.00 25.85           C  
ATOM   3246  CG  LEU B 187      -6.123  32.743-163.456  1.00 30.70           C  
ATOM   3247  CD1 LEU B 187      -6.730  33.852-162.598  1.00 34.55           C  
ATOM   3248  CD2 LEU B 187      -4.612  32.873-163.523  1.00 28.06           C  
ATOM   3249  N   LYS B 188      -6.953  28.011-163.003  1.00 22.03           N  
ATOM   3250  CA  LYS B 188      -6.797  26.759-162.278  1.00 23.89           C  
ATOM   3251  C   LYS B 188      -5.846  25.804-162.991  1.00 29.58           C  
ATOM   3252  O   LYS B 188      -5.336  24.863-162.395  1.00 25.97           O  
ATOM   3253  CB  LYS B 188      -8.154  26.099-162.072  1.00 27.11           C  
ATOM   3254  CG  LYS B 188      -9.096  26.953-161.243  1.00 29.23           C  
ATOM   3255  CD  LYS B 188     -10.476  26.350-161.168  1.00 25.59           C  
ATOM   3256  CE  LYS B 188     -11.429  27.318-160.496  1.00 25.66           C  
ATOM   3257  NZ  LYS B 188     -12.809  26.759-160.462  1.00 28.66           N1+
ATOM   3258  N   ARG B 189      -5.625  26.039-164.280  1.00 24.70           N  
ATOM   3259  CA  ARG B 189      -4.691  25.224-165.042  1.00 24.73           C  
ATOM   3260  C   ARG B 189      -3.274  25.646-164.699  1.00 23.46           C  
ATOM   3261  O   ARG B 189      -2.973  26.839-164.710  1.00 23.20           O  
ATOM   3262  CB  ARG B 189      -4.945  25.375-166.554  1.00 23.77           C  
ATOM   3263  CG  ARG B 189      -6.308  24.866-167.000  1.00 22.78           C  
ATOM   3264  CD  ARG B 189      -6.468  24.908-168.521  1.00 24.22           C  
ATOM   3265  NE  ARG B 189      -5.735  23.854-169.217  1.00 27.40           N  
ATOM   3266  CZ  ARG B 189      -6.174  22.602-169.326  1.00 36.77           C  
ATOM   3267  NH1 ARG B 189      -7.326  22.261-168.770  1.00 39.12           N1+
ATOM   3268  NH2 ARG B 189      -5.467  21.690-169.982  1.00 33.45           N  
ATOM   3269  N   GLU B 190      -2.402  24.680-164.423  0.89 25.04           N  
ATOM   3270  CA  GLU B 190      -1.027  24.988-164.023  0.89 25.67           C  
ATOM   3271  C   GLU B 190      -0.268  25.757-165.118  0.89 24.24           C  
ATOM   3272  O   GLU B 190       0.559  26.615-164.815  0.89 24.15           O  
ATOM   3273  CB  GLU B 190      -0.258  23.713-163.676  0.89 36.25           C  
ATOM   3274  CG  GLU B 190       1.117  23.989-163.079  0.89 44.88           C  
ATOM   3275  CD  GLU B 190       1.890  22.724-162.724  0.89 53.64           C  
ATOM   3276  OE1 GLU B 190       1.966  21.804-163.570  0.89 57.08           O  
ATOM   3277  OE2 GLU B 190       2.426  22.659-161.597  0.89 50.59           O1-
ATOM   3278  N   SER B 191      -0.545  25.443-166.382  1.00 23.31           N  
ATOM   3279  CA  SER B 191       0.087  26.158-167.499  1.00 22.02           C  
ATOM   3280  C   SER B 191      -0.189  27.661-167.382  1.00 27.73           C  
ATOM   3281  O   SER B 191       0.718  28.484-167.433  1.00 21.19           O  
ATOM   3282  CB  SER B 191      -0.441  25.642-168.835  1.00 22.25           C  
ATOM   3283  OG  SER B 191      -1.827  25.921-168.967  1.00 25.50           O  
ATOM   3284  N   VAL B 192      -1.456  28.006-167.190  1.00 20.78           N  
ATOM   3285  CA  VAL B 192      -1.861  29.396-167.057  1.00 18.77           C  
ATOM   3286  C   VAL B 192      -1.320  30.039-165.773  1.00 19.56           C  
ATOM   3287  O   VAL B 192      -0.799  31.151-165.814  1.00 21.28           O  
ATOM   3288  CB  VAL B 192      -3.394  29.511-167.076  1.00 18.14           C  
ATOM   3289  CG1 VAL B 192      -3.839  30.947-166.805  1.00 17.29           C  
ATOM   3290  CG2 VAL B 192      -3.930  29.007-168.406  1.00 17.43           C  
ATOM   3291  N   ALA B 193      -1.437  29.338-164.641  1.00 20.95           N  
ATOM   3292  CA  ALA B 193      -0.929  29.845-163.363  1.00 23.81           C  
ATOM   3293  C   ALA B 193       0.573  30.133-163.407  1.00 26.88           C  
ATOM   3294  O   ALA B 193       1.038  31.138-162.859  1.00 26.93           O  
ATOM   3295  CB  ALA B 193      -1.254  28.850-162.217  1.00 27.37           C  
ATOM   3296  N   LYS B 194       1.327  29.261-164.072  1.00 25.63           N  
ATOM   3297  CA  LYS B 194       2.761  29.479-164.256  1.00 30.59           C  
ATOM   3298  C   LYS B 194       3.066  30.670-165.167  1.00 29.14           C  
ATOM   3299  O   LYS B 194       4.042  31.382-164.956  1.00 27.22           O  
ATOM   3300  CB  LYS B 194       3.429  28.241-164.850  1.00 33.52           C  
ATOM   3301  CG  LYS B 194       3.613  27.093-163.898  1.00 41.32           C  
ATOM   3302  CD  LYS B 194       4.246  25.919-164.636  1.00 46.15           C  
ATOM   3303  CE  LYS B 194       4.571  24.764-163.695  1.00 54.64           C  
ATOM   3304  NZ  LYS B 194       5.068  23.572-164.447  1.00 58.84           N1+
ATOM   3305  N   ALA B 195       2.246  30.876-166.193  1.00 28.65           N  
ATOM   3306  CA  ALA B 195       2.598  31.842-167.229  1.00 23.01           C  
ATOM   3307  C   ALA B 195       2.274  33.277-166.841  1.00 23.83           C  
ATOM   3308  O   ALA B 195       3.035  34.186-167.134  1.00 25.49           O  
ATOM   3309  CB  ALA B 195       1.913  31.490-168.531  1.00 20.41           C  
ATOM   3310  N   LEU B 196       1.131  33.484-166.202  1.00 24.45           N  
ATOM   3311  CA  LEU B 196       0.672  34.836-165.911  1.00 25.45           C  
ATOM   3312  C   LEU B 196       1.361  35.394-164.680  1.00 30.14           C  
ATOM   3313  O   LEU B 196       1.366  34.753-163.633  1.00 26.35           O  
ATOM   3314  CB  LEU B 196      -0.840  34.874-165.705  1.00 21.29           C  
ATOM   3315  CG  LEU B 196      -1.704  35.077-166.948  1.00 20.23           C  
ATOM   3316  CD1 LEU B 196      -1.478  33.937-167.949  1.00 18.90           C  
ATOM   3317  CD2 LEU B 196      -3.155  35.162-166.543  1.00 20.65           C  
ATOM   3318  N   PRO B 197       1.947  36.592-164.801  1.00 28.06           N  
ATOM   3319  CA  PRO B 197       2.548  37.254-163.642  1.00 24.46           C  
ATOM   3320  C   PRO B 197       1.467  37.833-162.757  1.00 26.50           C  
ATOM   3321  O   PRO B 197       0.320  38.000-163.197  1.00 21.15           O  
ATOM   3322  CB  PRO B 197       3.402  38.357-164.275  1.00 28.71           C  
ATOM   3323  CG  PRO B 197       2.645  38.704-165.526  1.00 27.75           C  
ATOM   3324  CD  PRO B 197       2.092  37.392-166.027  1.00 24.55           C  
ATOM   3325  N   ASP B 198       1.824  38.125-161.517  1.00 22.80           N  
ATOM   3326  CA  ASP B 198       0.870  38.698-160.583  1.00 28.44           C  
ATOM   3327  C   ASP B 198       0.396  40.053-161.098  1.00 25.49           C  
ATOM   3328  O   ASP B 198       1.192  40.864-161.581  1.00 26.36           O  
ATOM   3329  CB  ASP B 198       1.486  38.819-159.193  1.00 34.28           C  
ATOM   3330  CG  ASP B 198       0.539  39.443-158.193  1.00 42.09           C  
ATOM   3331  OD1 ASP B 198      -0.276  38.707-157.596  1.00 45.20           O  
ATOM   3332  OD2 ASP B 198       0.616  40.671-158.007  1.00 45.40           O1-
ATOM   3333  N   SER B 199      -0.914  40.262-161.013  1.00 23.66           N  
ATOM   3334  CA  SER B 199      -1.577  41.489-161.443  0.49 25.24           C  
ATOM   3336  C   SER B 199      -0.959  42.745-160.825  1.00 24.38           C  
ATOM   3337  O   SER B 199      -0.827  43.775-161.478  1.00 27.26           O  
ATOM   3338  CB  SER B 199      -3.066  41.400-161.086  0.49 27.01           C  
ATOM   3340  OG  SER B 199      -3.739  42.617-161.320  0.49 29.83           O  
ATOM   3342  N   ASP B 200      -0.601  42.655-159.543  1.00 24.76           N  
ATOM   3343  CA  ASP B 200      -0.014  43.797-158.834  1.00 24.20           C  
ATOM   3344  C   ASP B 200       1.381  44.109-159.341  1.00 28.49           C  
ATOM   3345  O   ASP B 200       1.807  45.273-159.348  1.00 27.61           O  
ATOM   3346  CB  ASP B 200       0.073  43.555-157.321  1.00 28.58           C  
ATOM   3347  CG  ASP B 200      -1.279  43.584-156.630  1.00 42.64           C  
ATOM   3348  OD1 ASP B 200      -2.214  44.234-157.150  1.00 43.12           O  
ATOM   3349  OD2 ASP B 200      -1.387  42.988-155.536  1.00 46.61           O1-
ATOM   3350  N   LYS B 201       2.106  43.062-159.725  1.00 26.30           N  
ATOM   3351  CA  LYS B 201       3.437  43.223-160.296  1.00 30.99           C  
ATOM   3352  C   LYS B 201       3.393  44.006-161.602  1.00 27.75           C  
ATOM   3353  O   LYS B 201       4.204  44.908-161.826  1.00 28.36           O  
ATOM   3354  CB  LYS B 201       4.106  41.865-160.534  1.00 29.23           C  
ATOM   3355  CG  LYS B 201       5.577  42.002-160.892  1.00 37.32           C  
ATOM   3356  CD  LYS B 201       6.217  40.675-161.291  1.00 45.25           C  
ATOM   3357  CE  LYS B 201       7.691  40.876-161.647  1.00 44.80           C  
ATOM   3358  NZ  LYS B 201       8.353  39.637-162.150  1.00 39.93           N1+
ATOM   3359  N   VAL B 202       2.452  43.643-162.469  1.00 23.44           N  
ATOM   3360  CA  VAL B 202       2.280  44.354-163.715  1.00 25.25           C  
ATOM   3361  C   VAL B 202       1.939  45.804-163.418  1.00 24.40           C  
ATOM   3362  O   VAL B 202       2.534  46.714-163.987  1.00 23.16           O  
ATOM   3363  CB  VAL B 202       1.168  43.741-164.586  1.00 22.37           C  
ATOM   3364  CG1 VAL B 202       0.983  44.576-165.869  1.00 20.66           C  
ATOM   3365  CG2 VAL B 202       1.498  42.288-164.933  1.00 20.43           C  
ATOM   3366  N   LEU B 203       0.986  46.009-162.514  1.00 26.54           N  
ATOM   3367  CA  LEU B 203       0.539  47.356-162.178  1.00 29.62           C  
ATOM   3368  C   LEU B 203       1.689  48.219-161.654  1.00 34.06           C  
ATOM   3369  O   LEU B 203       1.863  49.356-162.086  1.00 33.06           O  
ATOM   3370  CB  LEU B 203      -0.596  47.305-161.146  1.00 27.68           C  
ATOM   3371  CG  LEU B 203      -1.071  48.671-160.632  1.00 32.12           C  
ATOM   3372  CD1 LEU B 203      -1.515  49.564-161.796  1.00 27.05           C  
ATOM   3373  CD2 LEU B 203      -2.191  48.531-159.595  1.00 33.48           C  
ATOM   3374  N   LYS B 204       2.472  47.677-160.725  1.00 26.34           N  
ATOM   3375  CA  LYS B 204       3.612  48.408-160.176  1.00 31.49           C  
ATOM   3376  C   LYS B 204       4.618  48.786-161.264  1.00 30.75           C  
ATOM   3377  O   LYS B 204       5.091  49.910-161.316  1.00 31.51           O  
ATOM   3378  CB  LYS B 204       4.292  47.573-159.091  1.00 31.44           C  
ATOM   3379  CG  LYS B 204       5.484  48.242-158.437  1.00 40.81           C  
ATOM   3380  CD  LYS B 204       5.094  49.561-157.788  1.00 46.08           C  
ATOM   3381  CE  LYS B 204       6.142  50.008-156.775  1.00 54.11           C  
ATOM   3382  NZ  LYS B 204       7.521  49.868-157.309  1.00 52.07           N1+
ATOM   3383  N   SER B 205       4.920  47.852-162.158  1.00 29.42           N  
ATOM   3384  CA  SER B 205       5.888  48.125-163.218  1.00 32.51           C  
ATOM   3385  C   SER B 205       5.384  49.209-164.166  1.00 29.36           C  
ATOM   3386  O   SER B 205       6.130  50.092-164.566  1.00 28.89           O  
ATOM   3387  CB  SER B 205       6.191  46.845-164.005  1.00 34.07           C  
ATOM   3388  OG  SER B 205       7.032  47.108-165.119  1.00 36.57           O  
ATOM   3389  N   VAL B 206       4.102  49.157-164.502  1.00 26.01           N  
ATOM   3390  CA  VAL B 206       3.552  50.103-165.467  1.00 25.70           C  
ATOM   3391  C   VAL B 206       3.428  51.490-164.837  1.00 29.97           C  
ATOM   3392  O   VAL B 206       3.759  52.495-165.472  1.00 33.86           O  
ATOM   3393  CB  VAL B 206       2.196  49.619-165.998  1.00 29.32           C  
ATOM   3394  CG1 VAL B 206       1.444  50.745-166.700  1.00 28.55           C  
ATOM   3395  CG2 VAL B 206       2.405  48.457-166.944  1.00 24.31           C  
ATOM   3396  N   SER B 207       3.031  51.550-163.568  1.00 27.88           N  
ATOM   3397  CA  SER B 207       2.904  52.846-162.901  1.00 29.61           C  
ATOM   3398  C   SER B 207       4.265  53.508-162.725  1.00 36.82           C  
ATOM   3399  O   SER B 207       4.404  54.732-162.846  1.00 35.97           O  
ATOM   3400  CB  SER B 207       2.244  52.690-161.528  1.00 42.85           C  
ATOM   3401  OG  SER B 207       1.033  51.970-161.625  1.00 46.45           O  
ATOM   3402  N   ASP B 208       5.273  52.691-162.447  1.00 40.30           N  
ATOM   3403  CA  ASP B 208       6.642  53.181-162.355  1.00 39.87           C  
ATOM   3404  C   ASP B 208       7.065  53.794-163.679  1.00 34.53           C  
ATOM   3405  O   ASP B 208       7.678  54.863-163.714  1.00 49.45           O  
ATOM   3406  CB  ASP B 208       7.593  52.058-161.944  1.00 39.65           C  
ATOM   3407  CG  ASP B 208       7.597  51.820-160.442  1.00 45.29           C  
ATOM   3408  OD1 ASP B 208       6.726  52.381-159.733  1.00 41.39           O  
ATOM   3409  OD2 ASP B 208       8.479  51.068-159.973  1.00 49.10           O1-
ATOM   3410  N   HIS B 209       6.739  53.113-164.767  0.97 32.77           N  
ATOM   3411  CA  HIS B 209       7.101  53.594-166.095  0.97 34.77           C  
ATOM   3412  C   HIS B 209       6.431  54.922-166.397  0.97 40.50           C  
ATOM   3413  O   HIS B 209       7.042  55.834-166.961  0.97 45.70           O  
ATOM   3414  CB  HIS B 209       6.712  52.583-167.171  0.97 34.04           C  
ATOM   3415  CG  HIS B 209       6.950  53.080-168.565  0.97 44.32           C  
ATOM   3416  CD2 HIS B 209       7.992  52.901-169.411  0.97 44.32           C  
ATOM   3417  ND1 HIS B 209       6.054  53.890-169.230  0.97 47.79           N  
ATOM   3418  CE1 HIS B 209       6.529  54.181-170.428  0.97 46.08           C  
ATOM   3419  NE2 HIS B 209       7.704  53.594-170.563  0.97 44.78           N  
ATOM   3420  N   ARG B 210       5.173  55.032-165.995  1.00 39.96           N  
ATOM   3421  CA  ARG B 210       4.410  56.241-166.242  1.00 41.25           C  
ATOM   3422  C   ARG B 210       4.890  57.396-165.384  1.00 42.27           C  
ATOM   3423  O   ARG B 210       4.885  58.536-165.829  1.00 48.61           O  
ATOM   3424  CB  ARG B 210       2.926  55.991-165.995  1.00 31.66           C  
ATOM   3425  CG  ARG B 210       2.228  55.236-167.096  1.00 29.50           C  
ATOM   3426  CD  ARG B 210       0.816  54.918-166.654  1.00 35.45           C  
ATOM   3427  NE  ARG B 210      -0.084  56.056-166.838  1.00 36.00           N  
ATOM   3428  CZ  ARG B 210      -0.649  56.391-167.997  1.00 33.82           C  
ATOM   3429  NH1 ARG B 210      -0.412  55.678-169.083  1.00 27.46           N1+
ATOM   3430  NH2 ARG B 210      -1.459  57.441-168.070  1.00 33.87           N  
ATOM   3431  N   LYS B 211       5.302  57.112-164.154  1.00 43.16           N  
ATOM   3432  CA  LYS B 211       5.870  58.153-163.311  1.00 39.37           C  
ATOM   3433  C   LYS B 211       7.156  58.682-163.933  1.00 45.61           C  
ATOM   3434  O   LYS B 211       7.338  59.888-164.088  1.00 51.51           O  
ATOM   3435  CB  LYS B 211       6.149  57.633-161.897  1.00 47.18           C  
ATOM   3436  CG  LYS B 211       4.937  57.581-160.976  1.00 46.81           C  
ATOM   3437  N   ILE B 212       8.045  57.771-164.299  1.00 43.29           N  
ATOM   3438  CA  ILE B 212       9.376  58.151-164.749  1.00 50.02           C  
ATOM   3439  C   ILE B 212       9.381  58.731-166.166  1.00 55.41           C  
ATOM   3440  O   ILE B 212      10.025  59.745-166.421  1.00 58.12           O  
ATOM   3441  CB  ILE B 212      10.339  56.946-164.692  1.00 51.56           C  
ATOM   3442  CG1 ILE B 212      10.465  56.438-163.253  1.00 49.18           C  
ATOM   3443  CG2 ILE B 212      11.703  57.320-165.252  1.00 55.55           C  
ATOM   3444  CD1 ILE B 212      11.195  55.124-163.130  1.00 49.03           C  
ATOM   3445  N   ILE B 213       8.661  58.089-167.082  1.00 58.98           N  
ATOM   3446  CA  ILE B 213       8.677  58.494-168.487  1.00 64.72           C  
ATOM   3447  C   ILE B 213       7.588  59.532-168.796  1.00 68.27           C  
ATOM   3448  O   ILE B 213       7.710  60.301-169.748  1.00 70.25           O  
ATOM   3449  CB  ILE B 213       8.517  57.265-169.422  1.00 64.01           C  
ATOM   3450  CG1 ILE B 213       9.516  56.171-169.038  1.00 63.97           C  
ATOM   3451  CG2 ILE B 213       8.717  57.646-170.890  1.00 60.00           C  
ATOM   3452  CD1 ILE B 213      10.963  56.569-169.237  1.00 65.06           C  
ATOM   3453  N   LEU B 214       6.540  59.574-167.980  1.00 65.76           N  
ATOM   3454  CA  LEU B 214       5.443  60.512-168.212  1.00 61.26           C  
ATOM   3455  C   LEU B 214       5.058  61.300-166.955  1.00 55.63           C  
ATOM   3456  O   LEU B 214       5.916  61.762-166.199  1.00 50.70           O  
ATOM   3457  CB  LEU B 214       4.220  59.762-168.751  1.00 56.29           C  
