# Supplementary material for: Structural Descriptors for Subunit Interface Regions in Homodimers: Effect of Lipid Membrane and Secondary Structure Type
Source: J Chem Inf Model. 2025 Mar 27;65(7):3117–26. doi: 10.1021/acs.jcim.4c01233 (PMC12004529; doi:10.1021/acs.jcim.4c01233)
Supplement: Supplementary file 3 — ci4c01233_si_003.tar [file ci4c01233_si_003.tar › database/alpha/7vwt_cytop.pdb]

HEADER    model_1_1_chain_A
ATOM      1  N   GLY A   1     -13.021  39.401 -18.201  1.00  9.97           N  
ATOM      2  CA  GLY A   1     -13.895  40.258 -17.372  1.00  9.97           C  
ATOM      3  C   GLY A   1     -13.285  41.609 -17.217  1.00  9.97           C  
ATOM      4  O   GLY A   1     -12.101  41.821 -17.475  1.00  9.97           O  
ATOM      5  N   PRO A   2     -14.102  42.531 -16.808  1.00 65.41           N  
ATOM      6  CA  PRO A   2     -13.630  43.869 -16.609  1.00 65.41           C  
ATOM      7  CD  PRO A   2     -15.514  42.491 -17.149  1.00 65.41           C  
ATOM      8  CB  PRO A   2     -14.882  44.715 -16.392  1.00 65.41           C  
ATOM      9  CG  PRO A   2     -15.969  43.960 -17.181  1.00 65.41           C  
ATOM     10  C   PRO A   2     -12.659  43.917 -15.475  1.00 65.41           C  
ATOM     11  O   PRO A   2     -11.881  44.866 -15.406  1.00 65.41           O  
ATOM     12  N   SER A   3     -12.745  42.935 -14.558  1.00 55.52           N  
ATOM     13  CA  SER A   3     -11.928  42.814 -13.381  1.00 55.52           C  
ATOM     14  CB  SER A   3     -12.599  41.959 -12.292  1.00 55.52           C  
ATOM     15  OG  SER A   3     -12.739  40.619 -12.740  1.00 55.52           O  
ATOM     16  C   SER A   3     -10.599  42.176 -13.669  1.00 55.52           C  
ATOM     17  O   SER A   3      -9.750  42.105 -12.781  1.00 55.52           O  
ATOM     18  N   THR A   4     -10.373  41.679 -14.901  1.00 38.04           N  
ATOM     19  CA  THR A   4      -9.175  40.928 -15.175  1.00 38.04           C  
ATOM     20  CB  THR A   4      -9.110  40.420 -16.587  1.00 38.04           C  
ATOM     21  OG1 THR A   4      -9.021  41.506 -17.502  1.00 38.04           O  
ATOM     22  CG2 THR A   4     -10.382  39.605 -16.870  1.00 38.04           C  
ATOM     23  C   THR A   4      -7.954  41.764 -14.933  1.00 38.04           C  
ATOM     24  O   THR A   4      -6.980  41.277 -14.362  1.00 38.04           O  
ATOM     25  N   VAL A   5      -7.959  43.037 -15.365  1.00 32.38           N  
ATOM     26  CA  VAL A   5      -6.813  43.877 -15.150  1.00 32.38           C  
ATOM     27  CB  VAL A   5      -6.951  45.244 -15.756  1.00 32.38           C  
ATOM     28  CG1 VAL A   5      -5.743  46.098 -15.333  1.00 32.38           C  
ATOM     29  CG2 VAL A   5      -7.088  45.088 -17.279  1.00 32.38           C  
ATOM     30  C   VAL A   5      -6.634  44.055 -13.679  1.00 32.38           C  
ATOM     31  O   VAL A   5      -5.512  44.087 -13.178  1.00 32.38           O  
ATOM     32  N   GLN A   6      -7.754  44.179 -12.945  1.00 39.83           N  
ATOM     33  CA  GLN A   6      -7.715  44.389 -11.528  1.00 39.83           C  
ATOM     34  CB  GLN A   6      -9.127  44.436 -10.917  1.00 39.83           C  
ATOM     35  CG  GLN A   6      -9.146  44.630  -9.400  1.00 39.83           C  
ATOM     36  CD  GLN A   6     -10.554  44.319  -8.908  1.00 39.83           C  
ATOM     37  OE1 GLN A   6     -11.433  43.959  -9.689  1.00 39.83           O  
ATOM     38  NE2 GLN A   6     -10.772  44.448  -7.573  1.00 39.83           N  
ATOM     39  C   GLN A   6      -7.042  43.221 -10.882  1.00 39.83           C  
ATOM     40  O   GLN A   6      -6.200  43.384 -10.000  1.00 39.83           O  
ATOM     41  N   GLU A   7      -7.403  42.002 -11.322  1.00 51.43           N  
ATOM     42  CA  GLU A   7      -6.915  40.799 -10.714  1.00 51.43           C  
ATOM     43  CB  GLU A   7      -7.596  39.554 -11.316  1.00 51.43           C  
ATOM     44  CG  GLU A   7      -9.086  39.478 -10.967  1.00 51.43           C  
ATOM     45  CD  GLU A   7      -9.740  38.425 -11.847  1.00 51.43           C  
ATOM     46  OE1 GLU A   7      -9.052  37.922 -12.775  1.00 51.43           O  
ATOM     47  OE2 GLU A   7     -10.940  38.117 -11.612  1.00 51.43           O1-
ATOM     48  C   GLU A   7      -5.430  40.682 -10.888  1.00 51.43           C  
ATOM     49  O   GLU A   7      -4.711  40.404  -9.929  1.00 51.43           O  
ATOM     50  N   LEU A   8      -4.922  40.910 -12.112  1.00 56.16           N  
ATOM     51  CA  LEU A   8      -3.511  40.784 -12.357  1.00 56.16           C  
ATOM     52  CB  LEU A   8      -3.131  40.940 -13.845  1.00 56.16           C  
ATOM     53  CG  LEU A   8      -3.627  39.796 -14.753  1.00 56.16           C  
ATOM     54  CD1 LEU A   8      -3.212  40.018 -16.218  1.00 56.16           C  
ATOM     55  CD2 LEU A   8      -3.177  38.427 -14.221  1.00 56.16           C  
ATOM     56  C   LEU A   8      -2.763  41.837 -11.592  1.00 56.16           C  
ATOM     57  O   LEU A   8      -1.705  41.565 -11.028  1.00 56.16           O  
ATOM     58  N   ASP A   9      -3.291  43.077 -11.560  1.00 37.06           N  
ATOM     59  CA  ASP A   9      -2.614  44.163 -10.905  1.00 37.06           C  
ATOM     60  CB  ASP A   9      -3.321  45.514 -11.093  1.00 37.06           C  
ATOM     61  CG  ASP A   9      -3.149  45.924 -12.548  1.00 37.06           C  
ATOM     62  OD1 ASP A   9      -2.591  45.116 -13.339  1.00 37.06           O  
ATOM     63  OD2 ASP A   9      -3.570  47.061 -12.889  1.00 37.06           O1-
ATOM     64  C   ASP A   9      -2.526  43.902  -9.437  1.00 37.06           C  
ATOM     65  O   ASP A   9      -1.490  44.139  -8.817  1.00 37.06           O  
ATOM     66  N   LEU A  10      -3.615  43.394  -8.835  1.00 36.28           N  
ATOM     67  CA  LEU A  10      -3.609  43.159  -7.420  1.00 36.28           C  
ATOM     68  CB  LEU A  10      -4.952  42.620  -6.901  1.00 36.28           C  
ATOM     69  CG  LEU A  10      -6.128  43.596  -7.089  1.00 36.28           C  
ATOM     70  CD1 LEU A  10      -7.423  43.012  -6.501  1.00 36.28           C  
ATOM     71  CD2 LEU A  10      -5.797  44.999  -6.553  1.00 36.28           C  
ATOM     72  C   LEU A  10      -2.568  42.125  -7.122  1.00 36.28           C  
ATOM     73  O   LEU A  10      -1.851  42.214  -6.127  1.00 36.28           O  
ATOM     74  N   ALA A  11      -2.477  41.106  -7.994  1.00 49.26           N  
ATOM     75  CA  ALA A  11      -1.553  40.014  -7.871  1.00 49.26           C  
ATOM     76  CB  ALA A  11      -1.754  38.941  -8.958  1.00 49.26           C  
ATOM     77  C   ALA A  11      -0.150  40.522  -7.998  1.00 49.26           C  
ATOM     78  O   ALA A  11       0.773  39.972  -7.399  1.00 49.26           O  
ATOM     79  N   GLY A  12       0.063  41.572  -8.811  1.00 30.54           N  
ATOM     80  CA  GLY A  12       1.398  42.064  -8.991  1.00 30.54           C  
ATOM     81  C   GLY A  12       1.993  41.393 -10.191  1.00 30.54           C  
ATOM     82  O   GLY A  12       3.209  41.404 -10.377  1.00 30.54           O  
ATOM     83  N   ILE A  13       1.139  40.795 -11.048  1.00135.69           N  
ATOM     84  CA  ILE A  13       1.621  40.131 -12.230  1.00135.69           C  
ATOM     85  CB  ILE A  13       0.642  39.097 -12.730  1.00135.69           C  
ATOM     86  CG1 ILE A  13       0.285  38.068 -11.638  1.00135.69           C  
ATOM     87  CG2 ILE A  13       1.237  38.456 -13.994  1.00135.69           C  
ATOM     88  CD1 ILE A  13       1.429  37.153 -11.215  1.00135.69           C  
ATOM     89  C   ILE A  13       1.679  41.195 -13.298  1.00135.69           C  
ATOM     90  O   ILE A  13       0.713  41.393 -14.034  1.00135.69           O  
ATOM     91  N   THR A  14       2.792  41.965 -13.327  1.00 73.12           N  
ATOM     92  CA  THR A  14       3.060  43.042 -14.249  1.00 73.12           C  
ATOM     93  CB  THR A  14       3.973  44.074 -13.658  1.00 73.12           C  
ATOM     94  OG1 THR A  14       5.240  43.502 -13.368  1.00 73.12           O  
ATOM     95  CG2 THR A  14       3.327  44.612 -12.369  1.00 73.12           C  
ATOM     96  C   THR A  14       3.644  42.633 -15.577  1.00 73.12           C  
ATOM     97  O   THR A  14       3.350  43.246 -16.603  1.00 73.12           O  
ATOM     98  N   ASP A  15       4.514  41.605 -15.600  1.00 75.42           N  
ATOM     99  CA  ASP A  15       5.224  41.274 -16.807  1.00 75.42           C  
ATOM    100  CB  ASP A  15       6.108  40.022 -16.637  1.00 75.42           C  
ATOM    101  CG  ASP A  15       6.905  39.771 -17.909  1.00 75.42           C  
ATOM    102  OD1 ASP A  15       6.913  40.664 -18.796  1.00 75.42           O  
ATOM    103  OD2 ASP A  15       7.523  38.676 -18.010  1.00 75.42           O1-
ATOM    104  C   ASP A  15       4.244  40.987 -17.892  1.00 75.42           C  
ATOM    105  O   ASP A  15       3.298  40.223 -17.710  1.00 75.42           O  
ATOM    106  N   SER A  16       4.454  41.599 -19.074  1.00211.53           N  
ATOM    107  CA  SER A  16       3.585  41.279 -20.159  1.00211.53           C  
ATOM    108  CB  SER A  16       3.724  42.196 -21.388  1.00211.53           C  
ATOM    109  OG  SER A  16       3.245  43.497 -21.076  1.00211.53           O  
ATOM    110  C   SER A  16       4.049  39.918 -20.525  1.00211.53           C  
ATOM    111  O   SER A  16       5.053  39.441 -20.020  1.00211.53           O  
ATOM    112  N   GLY A  17       3.304  39.154 -21.303  1.00222.95           N  
ATOM    113  CA  GLY A  17       3.917  37.896 -21.588  1.00222.95           C  
ATOM    114  C   GLY A  17       3.527  36.940 -20.498  1.00222.95           C  
ATOM    115  O   GLY A  17       2.888  35.928 -20.760  1.00222.95           O  
ATOM    116  N   LEU A  18       3.904  37.240 -19.235  1.00148.57           N  
ATOM    117  CA  LEU A  18       3.554  36.423 -18.110  1.00148.57           C  
ATOM    118  CB  LEU A  18       4.325  36.846 -16.844  1.00148.57           C  
ATOM    119  CG  LEU A  18       4.263  35.840 -15.680  1.00148.57           C  
ATOM    120  CD1 LEU A  18       5.050  36.348 -14.468  1.00148.57           C  
ATOM    121  CD2 LEU A  18       2.827  35.476 -15.318  1.00148.57           C  
ATOM    122  C   LEU A  18       2.077  36.619 -17.930  1.00148.57           C  
ATOM    123  O   LEU A  18       1.329  35.681 -17.656  1.00148.57           O  
ATOM    124  N   ARG A  19       1.628  37.875 -18.115  1.00 66.50           N  
ATOM    125  CA  ARG A  19       0.240  38.220 -18.006  1.00 66.50           C  
ATOM    126  CB  ARG A  19      -0.030  39.697 -18.333  1.00 66.50           C  
ATOM    127  CG  ARG A  19       0.405  40.701 -17.267  1.00 66.50           C  
ATOM    128  CD  ARG A  19       0.368  42.140 -17.788  1.00 66.50           C  
ATOM    129  NE  ARG A  19       0.468  43.046 -16.613  1.00 66.50           N  
ATOM    130  CZ  ARG A  19      -0.665  43.625 -16.119  1.00 66.50           C  
ATOM    131  NH1 ARG A  19      -1.858  43.449 -16.759  1.00 66.50           N1+
ATOM    132  NH2 ARG A  19      -0.602  44.385 -14.987  1.00 66.50           N  
ATOM    133  C   ARG A  19      -0.502  37.450 -19.049  1.00 66.50           C  
ATOM    134  O   ARG A  19      -1.577  36.912 -18.790  1.00 66.50           O  
ATOM    135  N   ALA A  20       0.068  37.380 -20.268  1.00 33.55           N  
ATOM    136  CA  ALA A  20      -0.600  36.710 -21.349  1.00 33.55           C  
ATOM    137  CB  ALA A  20       0.181  36.783 -22.672  1.00 33.55           C  
ATOM    138  C   ALA A  20      -0.769  35.260 -21.000  1.00 33.55           C  
ATOM    139  O   ALA A  20      -1.800  34.658 -21.297  1.00 33.55           O  
ATOM    140  N   ASP A  21       0.254  34.663 -20.357  1.00 48.20           N  
ATOM    141  CA  ASP A  21       0.236  33.266 -20.011  1.00 48.20           C  
ATOM    142  CB  ASP A  21       1.509  32.847 -19.253  1.00 48.20           C  
ATOM    143  CG  ASP A  21       2.701  33.023 -20.181  1.00 48.20           C  
ATOM    144  OD1 ASP A  21       2.479  33.077 -21.420  1.00 48.20           O  
ATOM    145  OD2 ASP A  21       3.847  33.113 -19.664  1.00 48.20           O1-
ATOM    146  C   ASP A  21      -0.904  33.011 -19.071  1.00 48.20           C  
ATOM    147  O   ASP A  21      -1.639  32.032 -19.216  1.00 48.20           O  
ATOM    148  N   TYR A  22      -1.076  33.892 -18.067  1.00 77.94           N  
ATOM    149  CA  TYR A  22      -2.145  33.717 -17.124  1.00 77.94           C  
ATOM    150  CB  TYR A  22      -2.169  34.745 -15.973  1.00 77.94           C  
ATOM    151  CG  TYR A  22      -1.300  34.297 -14.843  1.00 77.94           C  
ATOM    152  CD1 TYR A  22      -1.801  33.393 -13.934  1.00 77.94           C  
ATOM    153  CD2 TYR A  22      -0.021  34.773 -14.664  1.00 77.94           C  
ATOM    154  CE1 TYR A  22      -1.049  32.957 -12.869  1.00 77.94           C  
ATOM    155  CE2 TYR A  22       0.736  34.337 -13.599  1.00 77.94           C  
ATOM    156  CZ  TYR A  22       0.228  33.432 -12.701  1.00 77.94           C  
ATOM    157  OH  TYR A  22       1.013  32.996 -11.614  1.00 77.94           O  
ATOM    158  C   TYR A  22      -3.469  33.823 -17.810  1.00 77.94           C  
ATOM    159  O   TYR A  22      -4.381  33.051 -17.523  1.00 77.94           O  
ATOM    160  N   ILE A  23      -3.627  34.802 -18.721  1.00106.91           N  
ATOM    161  CA  ILE A  23      -4.902  34.943 -19.364  1.00106.91           C  
ATOM    162  CB  ILE A  23      -5.047  36.197 -20.182  1.00106.91           C  
ATOM    163  CG1 ILE A  23      -4.024  36.267 -21.324  1.00106.91           C  
ATOM    164  CG2 ILE A  23      -4.988  37.385 -19.214  1.00106.91           C  
ATOM    165  CD1 ILE A  23      -4.280  37.439 -22.271  1.00106.91           C  
ATOM    166  C   ILE A  23      -5.180  33.742 -20.211  1.00106.91           C  
ATOM    167  O   ILE A  23      -6.303  33.242 -20.237  1.00106.91           O  
ATOM    168  N   ALA A  24      -4.159  33.238 -20.926  1.00 31.46           N  
ATOM    169  CA  ALA A  24      -4.382  32.099 -21.772  1.00 31.46           C  
ATOM    170  CB  ALA A  24      -3.118  31.668 -22.535  1.00 31.46           C  
ATOM    171  C   ALA A  24      -4.809  30.938 -20.924  1.00 31.46           C  
ATOM    172  O   ALA A  24      -5.716  30.193 -21.290  1.00 31.46           O  
ATOM    173  N   SER A  25      -4.165  30.754 -19.757  1.00 34.15           N  
ATOM    174  CA  SER A  25      -4.485  29.633 -18.914  1.00 34.15           C  
ATOM    175  CB  SER A  25      -3.559  29.546 -17.691  1.00 34.15           C  
ATOM    176  OG  SER A  25      -2.217  29.362 -18.116  1.00 34.15           O  
ATOM    177  C   SER A  25      -5.890  29.768 -18.413  1.00 34.15           C  
ATOM    178  O   SER A  25      -6.603  28.776 -18.258  1.00 34.15           O  
ATOM    179  N   SER A  26      -6.316  31.011 -18.122  1.00 41.22           N  
ATOM    180  CA  SER A  26      -7.633  31.269 -17.613  1.00 41.22           C  
ATOM    181  CB  SER A  26      -7.814  32.745 -17.219  1.00 41.22           C  
ATOM    182  OG  SER A  26      -9.127  32.969 -16.722  1.00 41.22           O  
ATOM    183  C   SER A  26      -8.651  30.945 -18.666  1.00 41.22           C  
ATOM    184  O   SER A  26      -9.692  30.357 -18.378  1.00 41.22           O  
ATOM    185  N   GLN A  27      -8.375  31.317 -19.928  1.00125.63           N  
ATOM    186  CA  GLN A  27      -9.339  31.081 -20.962  1.00125.63           C  
ATOM    187  CB  GLN A  27      -8.968  31.708 -22.310  1.00125.63           C  
ATOM    188  CG  GLN A  27     -10.091  31.544 -23.333  1.00125.63           C  
ATOM    189  CD  GLN A  27     -11.318  32.280 -22.805  1.00125.63           C  
ATOM    190  OE1 GLN A  27     -12.448  32.015 -23.212  1.00125.63           O  
ATOM    191  NE2 GLN A  27     -11.090  33.234 -21.861  1.00125.63           N  
ATOM    192  C   GLN A  27      -9.500  29.607 -21.161  1.00125.63           C  
ATOM    193  O   GLN A  27     -10.601  29.118 -21.404  1.00125.63           O  
ATOM    194  N   LEU A  28      -8.389  28.861 -21.054  1.00117.87           N  
ATOM    195  CA  LEU A  28      -8.386  27.439 -21.243  1.00117.87           C  
ATOM    196  CB  LEU A  28      -6.967  26.882 -20.978  1.00117.87           C  
ATOM    197  CG  LEU A  28      -6.698  25.389 -21.269  1.00117.87           C  
ATOM    198  CD1 LEU A  28      -7.643  24.464 -20.495  1.00117.87           C  
ATOM    199  CD2 LEU A  28      -6.621  25.093 -22.770  1.00117.87           C  
ATOM    200  C   LEU A  28      -9.314  26.866 -20.207  1.00117.87           C  
ATOM    201  O   LEU A  28     -10.107  25.969 -20.488  1.00117.87           O  
ATOM    202  N   PHE A  29      -9.226  27.390 -18.970  1.00 98.07           N  
ATOM    203  CA  PHE A  29     -10.005  26.950 -17.847  1.00 98.07           C  
ATOM    204  CB  PHE A  29      -9.490  27.601 -16.540  1.00 98.07           C  
ATOM    205  CG  PHE A  29     -10.268  27.174 -15.337  1.00 98.07           C  
ATOM    206  CD1 PHE A  29     -10.281  25.857 -14.944  1.00 98.07           C  
ATOM    207  CD2 PHE A  29     -11.004  28.083 -14.614  1.00 98.07           C  
ATOM    208  CE1 PHE A  29     -10.995  25.461 -13.836  1.00 98.07           C  
ATOM    209  CE2 PHE A  29     -11.719  27.696 -13.504  1.00 98.07           C  
ATOM    210  CZ  PHE A  29     -11.718  26.378 -13.115  1.00 98.07           C  
ATOM    211  C   PHE A  29     -11.452  27.256 -18.104  1.00 98.07           C  
ATOM    212  O   PHE A  29     -12.336  26.480 -17.756  1.00 98.07           O  
ATOM    213  N   ARG A  30     -11.742  28.409 -18.726  1.00 56.17           N  
ATOM    214  CA  ARG A  30     -13.109  28.753 -18.987  1.00 56.17           C  
ATOM    215  CB  ARG A  30     -13.203  30.137 -19.652  1.00 56.17           C  
ATOM    216  CG  ARG A  30     -14.615  30.658 -19.917  1.00 56.17           C  
ATOM    217  CD  ARG A  30     -14.618  32.148 -20.275  1.00 56.17           C  
ATOM    218  NE  ARG A  30     -16.024  32.554 -20.542  1.00 56.17           N  
ATOM    219  CZ  ARG A  30     -16.497  32.578 -21.821  1.00 56.17           C  
ATOM    220  NH1 ARG A  30     -15.673  32.260 -22.861  1.00 56.17           N1+
ATOM    221  NH2 ARG A  30     -17.791  32.930 -22.063  1.00 56.17           N  
ATOM    222  C   ARG A  30     -13.711  27.720 -19.898  1.00 56.17           C  
ATOM    223  O   ARG A  30     -14.817  27.240 -19.653  1.00 56.17           O  
ATOM    224  N   LYS A  31     -12.998  27.346 -20.981  1.00 94.33           N  
ATOM    225  CA  LYS A  31     -13.553  26.411 -21.920  1.00 94.33           C  
ATOM    226  CB  LYS A  31     -12.707  26.243 -23.193  1.00 94.33           C  
ATOM    227  CG  LYS A  31     -13.413  25.397 -24.257  1.00 94.33           C  
ATOM    228  CD  LYS A  31     -12.758  25.439 -25.639  1.00 94.33           C  
ATOM    229  CE  LYS A  31     -11.859  24.236 -25.935  1.00 94.33           C  
ATOM    230  NZ  LYS A  31     -12.675  23.087 -26.392  1.00 94.33           N1+
ATOM    231  C   LYS A  31     -13.707  25.039 -21.329  1.00 94.33           C  
ATOM    232  O   LYS A  31     -14.776  24.439 -21.421  1.00 94.33           O  
ATOM    233  N   ILE A  32     -12.618  24.486 -20.755  1.00 62.02           N  
ATOM    234  CA  ILE A  32     -12.646  23.153 -20.215  1.00 62.02           C  
ATOM    235  CB  ILE A  32     -11.278  22.559 -20.037  1.00 62.02           C  
ATOM    236  CG1 ILE A  32     -10.584  22.422 -21.404  1.00 62.02           C  
ATOM    237  CG2 ILE A  32     -11.429  21.221 -19.290  1.00 62.02           C  
ATOM    238  CD1 ILE A  32      -9.108  22.046 -21.318  1.00 62.02           C  
ATOM    239  C   ILE A  32     -13.371  23.060 -18.901  1.00 62.02           C  
ATOM    240  O   ILE A  32     -14.185  22.158 -18.703  1.00 62.02           O  
ATOM    241  N   GLY A  33     -13.071  23.976 -17.959  1.00 47.28           N  
ATOM    242  CA  GLY A  33     -13.628  23.964 -16.631  1.00 47.28           C  
ATOM    243  C   GLY A  33     -15.098  24.209 -16.675  1.00 47.28           C  
ATOM    244  O   GLY A  33     -15.853  23.619 -15.902  1.00 47.28           O  
ATOM    245  N   ARG A  34     -15.543  25.139 -17.536  1.00143.12           N  
ATOM    246  CA  ARG A  34     -16.957  25.329 -17.625  1.00143.12           C  
ATOM    247  CB  ARG A  34     -17.730  24.018 -17.865  1.00143.12           C  
ATOM    248  CG  ARG A  34     -17.532  23.450 -19.275  1.00143.12           C  
ATOM    249  CD  ARG A  34     -18.089  22.037 -19.453  1.00143.12           C  
ATOM    250  NE  ARG A  34     -19.467  22.026 -18.889  1.00143.12           N  
ATOM    251  CZ  ARG A  34     -20.193  20.870 -18.858  1.00143.12           C  
ATOM    252  NH1 ARG A  34     -19.671  19.715 -19.366  1.00143.12           N1+
ATOM    253  NH2 ARG A  34     -21.443  20.870 -18.313  1.00143.12           N  
ATOM    254  C   ARG A  34     -17.434  25.977 -16.366  1.00143.12           C  
ATOM    255  O   ARG A  34     -16.982  27.057 -15.988  1.00143.12           O  
ATOM    256  N   GLY A  35     -18.386  25.315 -15.687  1.00 56.28           N  
ATOM    257  CA  GLY A  35     -19.000  25.856 -14.512  1.00 56.28           C  
ATOM    258  C   GLY A  35     -17.967  26.102 -13.452  1.00 56.28           C  
ATOM    259  O   GLY A  35     -18.009  27.113 -12.753  1.00 56.28           O  
ATOM    260  N   ARG A  36     -16.978  25.205 -13.338  1.00 74.25           N  
ATOM    261  CA  ARG A  36     -15.980  25.280 -12.309  1.00 74.25           C  
ATOM    262  CB  ARG A  36     -14.912  24.184 -12.450  1.00 74.25           C  
ATOM    263  CG  ARG A  36     -15.469  22.771 -12.256  1.00 74.25           C  
ATOM    264  CD  ARG A  36     -14.460  21.670 -12.587  1.00 74.25           C  
ATOM    265  NE  ARG A  36     -14.162  21.762 -14.046  1.00 74.25           N  
ATOM    266  CZ  ARG A  36     -14.475  20.732 -14.885  1.00 74.25           C  
ATOM    267  NH1 ARG A  36     -15.063  19.603 -14.396  1.00 74.25           N1+
ATOM    268  NH2 ARG A  36     -14.180  20.829 -16.215  1.00 74.25           N  
ATOM    269  C   ARG A  36     -15.297  26.616 -12.398  1.00 74.25           C  
ATOM    270  O   ARG A  36     -14.832  27.152 -11.396  1.00 74.25           O  
ATOM    271  N   PHE A  37     -15.223  27.189 -13.612  1.00 80.71           N  
ATOM    272  CA  PHE A  37     -14.575  28.443 -13.891  1.00 80.71           C  
ATOM    273  CB  PHE A  37     -14.749  28.817 -15.374  1.00 80.71           C  
ATOM    274  CG  PHE A  37     -14.044  30.096 -15.674  1.00 80.71           C  
ATOM    275  CD1 PHE A  37     -12.700  30.082 -15.959  1.00 80.71           C  
ATOM    276  CD2 PHE A  37     -14.712  31.299 -15.691  1.00 80.71           C  
ATOM    277  CE1 PHE A  37     -12.026  31.243 -16.244  1.00 80.71           C  
ATOM    278  CE2 PHE A  37     -14.043  32.467 -15.977  1.00 80.71           C  
ATOM    279  CZ  PHE A  37     -12.697  32.440 -16.254  1.00 80.71           C  
ATOM    280  C   PHE A  37     -15.207  29.535 -13.067  1.00 80.71           C  
ATOM    281  O   PHE A  37     -14.524  30.418 -12.558  1.00 80.71           O  
ATOM    282  N   LEU A  38     -16.537  29.505 -12.895  1.00119.30           N  
ATOM    283  CA  LEU A  38     -17.258  30.543 -12.211  1.00119.30           C  
ATOM    284  CB  LEU A  38     -18.780  30.338 -12.265  1.00119.30           C  
ATOM    285  CG  LEU A  38     -19.334  30.420 -13.699  1.00119.30           C  
ATOM    286  CD1 LEU A  38     -18.813  29.266 -14.570  1.00119.30           C  
ATOM    287  CD2 LEU A  38     -20.864  30.534 -13.696  1.00119.30           C  
ATOM    288  C   LEU A  38     -16.838  30.642 -10.770  1.00119.30           C  
ATOM    289  O   LEU A  38     -17.000  31.691 -10.150  1.00119.30           O  
ATOM    290  N   GLY A  39     -16.296  29.554 -10.192  1.00 53.53           N  
ATOM    291  CA  GLY A  39     -15.887  29.511  -8.811  1.00 53.53           C  
ATOM    292  C   GLY A  39     -14.910  30.621  -8.555  1.00 53.53           C  
ATOM    293  O   GLY A  39     -14.725  31.042  -7.415  1.00 53.53           O  
ATOM    294  N   ARG A  40     -14.235  31.105  -9.613  1.00196.86           N  
ATOM    295  CA  ARG A  40     -13.238  32.136  -9.481  1.00196.86           C  
ATOM    296  CB  ARG A  40     -12.834  32.758 -10.823  1.00196.86           C  
ATOM    297  CG  ARG A  40     -12.271  31.814 -11.872  1.00196.86           C  
ATOM    298  CD  ARG A  40     -12.289  32.455 -13.264  1.00196.86           C  
ATOM    299  NE  ARG A  40     -11.136  33.392 -13.350  1.00196.86           N  
ATOM    300  CZ  ARG A  40     -11.233  34.702 -12.980  1.00196.86           C  
ATOM    301  NH1 ARG A  40     -12.420  35.224 -12.557  1.00196.86           N1+
ATOM    302  NH2 ARG A  40     -10.127  35.500 -13.043  1.00196.86           N  
ATOM    303  C   ARG A  40     -13.857  33.307  -8.775  1.00196.86           C  
ATOM    304  O   ARG A  40     -13.202  33.981  -7.983  1.00196.86           O  
ATOM    305  N   TYR A  41     -15.137  33.587  -9.072  1.00103.00           N  
ATOM    306  CA  TYR A  41     -15.855  34.706  -8.529  1.00103.00           C  
ATOM    307  CB  TYR A  41     -17.257  34.900  -9.125  1.00103.00           C  
ATOM    308  CG  TYR A  41     -17.052  35.428 -10.499  1.00103.00           C  
ATOM    309  CD1 TYR A  41     -16.660  36.735 -10.674  1.00103.00           C  
ATOM    310  CD2 TYR A  41     -17.255  34.632 -11.603  1.00103.00           C  
ATOM    311  CE1 TYR A  41     -16.465  37.246 -11.933  1.00103.00           C  
ATOM    312  CE2 TYR A  41     -17.064  35.140 -12.866  1.00103.00           C  
ATOM    313  CZ  TYR A  41     -16.668  36.446 -13.033  1.00103.00           C  
ATOM    314  OH  TYR A  41     -16.472  36.965 -14.330  1.00103.00           O  
ATOM    315  C   TYR A  41     -15.985  34.599  -7.042  1.00103.00           C  
ATOM    316  O   TYR A  41     -16.232  35.599  -6.373  1.00103.00           O  
ATOM    317  N   MET A  42     -15.977  33.375  -6.492  1.00 85.58           N  
ATOM    318  CA  MET A  42     -16.013  33.201  -5.065  1.00 85.58           C  
ATOM    319  CB  MET A  42     -16.404  31.782  -4.613  1.00 85.58           C  
ATOM    320  CG  MET A  42     -17.907  31.528  -4.780  1.00 85.58           C  
ATOM    321  SD  MET A  42     -18.503  29.892  -4.253  1.00 85.58           S  
ATOM    322  CE  MET A  42     -18.094  29.060  -5.813  1.00 85.58           C  
ATOM    323  C   MET A  42     -14.712  33.612  -4.416  1.00 85.58           C  
ATOM    324  O   MET A  42     -14.688  33.897  -3.219  1.00 85.58           O  
ATOM    325  N   MET A  43     -13.581  33.579  -5.152  1.00 62.56           N  
ATOM    326  CA  MET A  43     -12.287  33.897  -4.592  1.00 62.56           C  
ATOM    327  CB  MET A  43     -11.134  33.214  -5.344  1.00 62.56           C  
ATOM    328  CG  MET A  43     -11.269  31.692  -5.386  1.00 62.56           C  
ATOM    329  SD  MET A  43     -11.203  30.883  -3.761  1.00 62.56           S  
ATOM    330  CE  MET A  43      -9.430  31.180  -3.510  1.00 62.56           C  
ATOM    331  C   MET A  43     -12.017  35.377  -4.630  1.00 62.56           C  
ATOM    332  O   MET A  43     -12.672  36.133  -5.346  1.00 62.56           O  
ATOM    333  N   HIS A  44     -11.022  35.831  -3.831  1.00 66.29           N  
ATOM    334  CA  HIS A  44     -10.635  37.216  -3.819  1.00 66.29           C  
ATOM    335  ND1 HIS A  44      -8.659  39.848  -3.301  1.00 66.29           N  
ATOM    336  CG  HIS A  44      -9.418  39.028  -2.495  1.00 66.29           C  
ATOM    337  CB  HIS A  44      -9.605  37.554  -2.723  1.00 66.29           C  
ATOM    338  NE2 HIS A  44      -9.488  41.134  -1.685  1.00 66.29           N  
ATOM    339  CD2 HIS A  44      -9.917  39.830  -1.514  1.00 66.29           C  
ATOM    340  CE1 HIS A  44      -8.737  41.095  -2.771  1.00 66.29           C  
ATOM    341  C   HIS A  44     -10.014  37.493  -5.158  1.00 66.29           C  
ATOM    342  O   HIS A  44      -9.387  36.612  -5.747  1.00 66.29           O  
ATOM    343  N   PRO A  45     -10.167  38.682  -5.682  1.00 77.54           N  
ATOM    344  CA  PRO A  45      -9.658  38.961  -7.000  1.00 77.54           C  
ATOM    345  CD  PRO A  45     -11.302  39.527  -5.348  1.00 77.54           C  
ATOM    346  CB  PRO A  45     -10.197  40.342  -7.363  1.00 77.54           C  
ATOM    347  CG  PRO A  45     -11.524  40.423  -6.582  1.00 77.54           C  
ATOM    348  C   PRO A  45      -8.175  38.799  -7.142  1.00 77.54           C  
ATOM    349  O   PRO A  45      -7.725  38.375  -8.203  1.00 77.54           O  
ATOM    350  N   ALA A  46      -7.394  39.120  -6.096  1.00 48.17           N  
ATOM    351  CA  ALA A  46      -5.964  39.013  -6.166  1.00 48.17           C  
ATOM    352  CB  ALA A  46      -5.264  39.516  -4.891  1.00 48.17           C  
ATOM    353  C   ALA A  46      -5.583  37.575  -6.351  1.00 48.17           C  
ATOM    354  O   ALA A  46      -4.576  37.271  -6.987  1.00 48.17           O  
ATOM    355  N   LYS A  47      -6.343  36.662  -5.718  1.00123.63           N  
ATOM    356  CA  LYS A  47      -6.104  35.245  -5.775  1.00123.63           C  
ATOM    357  CB  LYS A  47      -6.790  34.436  -4.675  1.00123.63           C  
ATOM    358  CG  LYS A  47      -5.908  34.340  -3.441  1.00123.63           C  
ATOM    359  CD  LYS A  47      -6.556  33.593  -2.288  1.00123.63           C  
ATOM    360  CE  LYS A  47      -5.561  33.253  -1.184  1.00123.63           C  
ATOM    361  NZ  LYS A  47      -6.222  32.481  -0.108  1.00123.63           N1+
ATOM    362  C   LYS A  47      -6.457  34.611  -7.085  1.00123.63           C  
ATOM    363  O   LYS A  47      -5.921  33.558  -7.424  1.00123.63           O  
ATOM    364  N   ARG A  48      -7.365  35.216  -7.863  1.00109.68           N  
ATOM    365  CA  ARG A  48      -7.902  34.536  -9.010  1.00109.68           C  
ATOM    366  CB  ARG A  48      -8.984  35.354  -9.741  1.00109.68           C  
ATOM    367  CG  ARG A  48     -10.229  35.574  -8.872  1.00109.68           C  
ATOM    368  CD  ARG A  48     -11.400  36.273  -9.572  1.00109.68           C  
ATOM    369  NE  ARG A  48     -12.403  36.596  -8.515  1.00109.68           N  
ATOM    370  CZ  ARG A  48     -13.328  37.582  -8.713  1.00109.68           C  
ATOM    371  NH1 ARG A  48     -13.408  38.219  -9.917  1.00109.68           N1+
ATOM    372  NH2 ARG A  48     -14.171  37.935  -7.698  1.00109.68           N  
ATOM    373  C   ARG A  48      -6.852  34.100  -9.997  1.00109.68           C  
ATOM    374  O   ARG A  48      -7.018  33.023 -10.568  1.00109.68           O  
ATOM    375  N   PRO A  49      -5.791  34.808 -10.277  1.00 84.65           N  
ATOM    376  CA  PRO A  49      -4.862  34.312 -11.259  1.00 84.65           C  
ATOM    377  CD  PRO A  49      -5.747  36.255 -10.158  1.00 84.65           C  
ATOM    378  CB  PRO A  49      -3.837  35.426 -11.445  1.00 84.65           C  
ATOM    379  CG  PRO A  49      -4.649  36.703 -11.142  1.00 84.65           C  
ATOM    380  C   PRO A  49      -4.293  32.973 -10.884  1.00 84.65           C  
ATOM    381  O   PRO A  49      -4.116  32.134 -11.767  1.00 84.65           O  
ATOM    382  N   TYR A  50      -3.987  32.757  -9.590  1.00 74.88           N  
ATOM    383  CA  TYR A  50      -3.428  31.520  -9.114  1.00 74.88           C  
ATOM    384  CB  TYR A  50      -2.931  31.627  -7.661  1.00 74.88           C  
ATOM    385  CG  TYR A  50      -1.939  32.737  -7.649  1.00 74.88           C  
ATOM    386  CD1 TYR A  50      -0.737  32.607  -8.307  1.00 74.88           C  
ATOM    387  CD2 TYR A  50      -2.206  33.903  -6.969  1.00 74.88           C  
ATOM    388  CE1 TYR A  50       0.181  33.629  -8.300  1.00 74.88           C  
ATOM    389  CE2 TYR A  50      -1.291  34.930  -6.958  1.00 74.88           C  
ATOM    390  CZ  TYR A  50      -0.098  34.795  -7.628  1.00 74.88           C  
ATOM    391  OH  TYR A  50       0.841  35.845  -7.622  1.00 74.88           O  
ATOM    392  C   TYR A  50      -4.460  30.432  -9.156  1.00 74.88           C  
ATOM    393  O   TYR A  50      -4.182  29.299  -9.545  1.00 74.88           O  
ATOM    394  N   PHE A  51      -5.690  30.766  -8.731  1.00 67.99           N  
ATOM    395  CA  PHE A  51      -6.793  29.849  -8.685  1.00 67.99           C  
ATOM    396  CB  PHE A  51      -8.054  30.591  -8.200  1.00 67.99           C  
ATOM    397  CG  PHE A  51      -9.245  29.699  -8.145  1.00 67.99           C  
ATOM    398  CD1 PHE A  51      -9.545  28.986  -7.006  1.00 67.99           C  
ATOM    399  CD2 PHE A  51     -10.075  29.591  -9.237  1.00 67.99           C  
ATOM    400  CE1 PHE A  51     -10.653  28.175  -6.959  1.00 67.99           C  
ATOM    401  CE2 PHE A  51     -11.184  28.780  -9.196  1.00 67.99           C  
ATOM    402  CZ  PHE A  51     -11.475  28.068  -8.057  1.00 67.99           C  
ATOM    403  C   PHE A  51      -7.038  29.360 -10.082  1.00 67.99           C  
ATOM    404  O   PHE A  51      -7.160  28.159 -10.319  1.00 67.99           O  
ATOM    405  N   ASP A  52      -7.086  30.289 -11.055  1.00 70.26           N  
ATOM    406  CA  ASP A  52      -7.382  29.929 -12.413  1.00 70.26           C  
ATOM    407  CB  ASP A  52      -7.394  31.130 -13.366  1.00 70.26           C  
ATOM    408  CG  ASP A  52      -8.564  32.014 -12.997  1.00 70.26           C  
ATOM    409  OD1 ASP A  52      -9.541  31.490 -12.397  1.00 70.26           O  
ATOM    410  OD2 ASP A  52      -8.486  33.231 -13.311  1.00 70.26           O1-
ATOM    411  C   ASP A  52      -6.323  29.023 -12.954  1.00 70.26           C  
ATOM    412  O   ASP A  52      -6.618  28.019 -13.600  1.00 70.26           O  
ATOM    413  N   THR A  53      -5.047  29.365 -12.711  1.00 38.48           N  
ATOM    414  CA  THR A  53      -3.970  28.611 -13.277  1.00 38.48           C  
ATOM    415  CB  THR A  53      -2.632  29.230 -13.009  1.00 38.48           C  
ATOM    416  OG1 THR A  53      -2.583  30.539 -13.559  1.00 38.48           O  
ATOM    417  CG2 THR A  53      -1.544  28.343 -13.638  1.00 38.48           C  
ATOM    418  C   THR A  53      -3.954  27.223 -12.717  1.00 38.48           C  
ATOM    419  O   THR A  53      -3.771  26.256 -13.454  1.00 38.48           O  
ATOM    420  N   PHE A  54      -4.140  27.079 -11.394  1.00 57.92           N  
ATOM    421  CA  PHE A  54      -4.043  25.771 -10.809  1.00 57.92           C  
ATOM    422  CB  PHE A  54      -4.144  25.805  -9.273  1.00 57.92           C  
ATOM    423  CG  PHE A  54      -3.662  24.501  -8.734  1.00 57.92           C  
ATOM    424  CD1 PHE A  54      -2.317  24.301  -8.505  1.00 57.92           C  
ATOM    425  CD2 PHE A  54      -4.545  23.486  -8.451  1.00 57.92           C  
ATOM    426  CE1 PHE A  54      -1.855  23.107  -8.006  1.00 57.92           C  
ATOM    427  CE2 PHE A  54      -4.088  22.289  -7.952  1.00 57.92           C  
ATOM    428  CZ  PHE A  54      -2.744  22.099  -7.727  1.00 57.92           C  
ATOM    429  C   PHE A  54      -5.146  24.904 -11.337  1.00 57.92           C  
ATOM    430  O   PHE A  54      -4.903  23.791 -11.804  1.00 57.92           O  
ATOM    431  N   PHE A  55      -6.397  25.406 -11.316  1.00 68.16           N  
ATOM    432  CA  PHE A  55      -7.504  24.620 -11.788  1.00 68.16           C  
ATOM    433  CB  PHE A  55      -8.884  25.282 -11.604  1.00 68.16           C  
ATOM    434  CG  PHE A  55      -9.393  24.959 -10.238  1.00 68.16           C  
ATOM    435  CD1 PHE A  55     -10.000  23.740 -10.026  1.00 68.16           C  
ATOM    436  CD2 PHE A  55      -9.298  25.841  -9.186  1.00 68.16           C  
ATOM    437  CE1 PHE A  55     -10.488  23.397  -8.790  1.00 68.16           C  
ATOM    438  CE2 PHE A  55      -9.787  25.499  -7.943  1.00 68.16           C  
ATOM    439  CZ  PHE A  55     -10.385  24.278  -7.742  1.00 68.16           C  
ATOM    440  C   PHE A  55      -7.313  24.322 -13.239  1.00 68.16           C  
ATOM    441  O   PHE A  55      -7.603  23.217 -13.694  1.00 68.16           O  
ATOM    442  N   SER A  56      -6.809  25.302 -14.008  1.00 32.31           N  
ATOM    443  CA  SER A  56      -6.639  25.100 -15.417  1.00 32.31           C  
ATOM    444  CB  SER A  56      -5.997  26.308 -16.120  1.00 32.31           C  
ATOM    445  OG  SER A  56      -5.857  26.043 -17.507  1.00 32.31           O  
ATOM    446  C   SER A  56      -5.744  23.917 -15.637  1.00 32.31           C  
ATOM    447  O   SER A  56      -5.989  23.101 -16.524  1.00 32.31           O  
ATOM    448  N   PHE A  57      -4.682  23.790 -14.821  1.00 82.82           N  
ATOM    449  CA  PHE A  57      -3.739  22.710 -14.926  1.00 82.82           C  
ATOM    450  CB  PHE A  57      -2.603  22.895 -13.894  1.00 82.82           C  
ATOM    451  CG  PHE A  57      -1.868  21.624 -13.622  1.00 82.82           C  
ATOM    452  CD1 PHE A  57      -1.112  20.999 -14.584  1.00 82.82           C  
ATOM    453  CD2 PHE A  57      -1.910  21.085 -12.356  1.00 82.82           C  
ATOM    454  CE1 PHE A  57      -0.438  19.835 -14.294  1.00 82.82           C  
ATOM    455  CE2 PHE A  57      -1.237  19.924 -12.059  1.00 82.82           C  
ATOM    456  CZ  PHE A  57      -0.500  19.294 -13.032  1.00 82.82           C  
ATOM    457  C   PHE A  57      -4.420  21.391 -14.712  1.00 82.82           C  
ATOM    458  O   PHE A  57      -4.277  20.476 -15.521  1.00 82.82           O  
ATOM    459  N   VAL A  58      -5.205  21.256 -13.626  1.00 37.31           N  
ATOM    460  CA  VAL A  58      -5.827  19.992 -13.351  1.00 37.31           C  
ATOM    461  CB  VAL A  58      -6.552  19.967 -12.038  1.00 37.31           C  
ATOM    462  CG1 VAL A  58      -7.233  18.596 -11.878  1.00 37.31           C  
ATOM    463  CG2 VAL A  58      -5.542  20.282 -10.922  1.00 37.31           C  
ATOM    464  C   VAL A  58      -6.814  19.657 -14.429  1.00 37.31           C  
ATOM    465  O   VAL A  58      -6.841  18.534 -14.928  1.00 37.31           O  
ATOM    466  N   CYS A  59      -7.652  20.631 -14.829  1.00 42.16           N  
ATOM    467  CA  CYS A  59      -8.680  20.363 -15.796  1.00 42.16           C  
ATOM    468  CB  CYS A  59      -9.629  21.556 -16.014  1.00 42.16           C  
ATOM    469  SG  CYS A  59     -10.698  21.870 -14.575  1.00 42.16           S  
ATOM    470  C   CYS A  59      -8.073  19.996 -17.120  1.00 42.16           C  
ATOM    471  O   CYS A  59      -8.579  19.117 -17.813  1.00 42.16           O  
ATOM    472  N   TYR A  60      -6.969  20.662 -17.507  1.00 62.44           N  
ATOM    473  CA  TYR A  60      -6.348  20.462 -18.793  1.00 62.44           C  
ATOM    474  CB  TYR A  60      -5.178  21.442 -19.017  1.00 62.44           C  
ATOM    475  CG  TYR A  60      -4.669  21.295 -20.410  1.00 62.44           C  
ATOM    476  CD1 TYR A  60      -5.327  21.906 -21.452  1.00 62.44           C  
ATOM    477  CD2 TYR A  60      -3.532  20.565 -20.680  1.00 62.44           C  
ATOM    478  CE1 TYR A  60      -4.870  21.785 -22.743  1.00 62.44           C  
ATOM    479  CE2 TYR A  60      -3.071  20.440 -21.970  1.00 62.44           C  
ATOM    480  CZ  TYR A  60      -3.739  21.051 -23.003  1.00 62.44           C  
ATOM    481  OH  TYR A  60      -3.268  20.924 -24.328  1.00 62.44           O  
ATOM    482  C   TYR A  60      -5.802  19.069 -18.906  1.00 62.44           C  
ATOM    483  O   TYR A  60      -5.939  18.421 -19.943  1.00 62.44           O  
ATOM    484  N   ILE A  61      -5.143  18.577 -17.842  1.00 88.78           N  
ATOM    485  CA  ILE A  61      -4.569  17.265 -17.880  1.00 88.78           C  
ATOM    486  CB  ILE A  61      -3.780  16.935 -16.643  1.00 88.78           C  
ATOM    487  CG1 ILE A  61      -2.588  17.897 -16.511  1.00 88.78           C  
ATOM    488  CG2 ILE A  61      -3.362  15.457 -16.717  1.00 88.78           C  
ATOM    489  CD1 ILE A  61      -1.628  17.842 -17.701  1.00 88.78           C  
ATOM    490  C   ILE A  61      -5.679  16.276 -18.007  1.00 88.78           C  
ATOM    491  O   ILE A  61      -5.594  15.328 -18.785  1.00 88.78           O  
ATOM    492  N   ASP A  62      -6.770  16.498 -17.251  1.00 48.73           N  
ATOM    493  CA  ASP A  62      -7.891  15.607 -17.272  1.00 48.73           C  
ATOM    494  CB  ASP A  62      -9.061  16.101 -16.401  1.00 48.73           C  
ATOM    495  CG  ASP A  62      -8.637  16.096 -14.938  1.00 48.73           C  
ATOM    496  OD1 ASP A  62      -7.604  15.450 -14.613  1.00 48.73           O  
ATOM    497  OD2 ASP A  62      -9.343  16.749 -14.125  1.00 48.73           O1-
ATOM    498  C   ASP A  62      -8.397  15.552 -18.681  1.00 48.73           C  
ATOM    499  O   ASP A  62      -8.725  14.481 -19.189  1.00 48.73           O  
ATOM    500  N   ASP A  63      -8.457  16.715 -19.358  1.00 48.65           N  
ATOM    501  CA  ASP A  63      -9.001  16.788 -20.686  1.00 48.65           C  
ATOM    502  CB  ASP A  63      -9.041  18.226 -21.227  1.00 48.65           C  
ATOM    503  CG  ASP A  63      -9.837  18.225 -22.522  1.00 48.65           C  
ATOM    504  OD1 ASP A  63     -11.054  17.909 -22.474  1.00 48.65           O  
ATOM    505  OD2 ASP A  63      -9.233  18.553 -23.579  1.00 48.65           O1-
ATOM    506  C   ASP A  63      -8.170  15.984 -21.639  1.00 48.65           C  
ATOM    507  O   ASP A  63      -8.709  15.253 -22.468  1.00 48.65           O  
ATOM    508  N   LEU A  64      -6.832  16.090 -21.552  1.00 44.52           N  
ATOM    509  CA  LEU A  64      -6.000  15.363 -22.469  1.00 44.52           C  
ATOM    510  CB  LEU A  64      -4.494  15.602 -22.250  1.00 44.52           C  
ATOM    511  CG  LEU A  64      -4.000  17.013 -22.616  1.00 44.52           C  
ATOM    512  CD1 LEU A  64      -2.489  17.149 -22.359  1.00 44.52           C  
ATOM    513  CD2 LEU A  64      -4.377  17.386 -24.059  1.00 44.52           C  
ATOM    514  C   LEU A  64      -6.236  13.909 -22.249  1.00 44.52           C  
ATOM    515  O   LEU A  64      -6.338  13.127 -23.194  1.00 44.52           O  
ATOM    516  N   ALA A  65      -6.332  13.509 -20.972  1.00 46.07           N  
ATOM    517  CA  ALA A  65      -6.522  12.130 -20.645  1.00 46.07           C  
ATOM    518  CB  ALA A  65      -6.498  11.865 -19.129  1.00 46.07           C  
ATOM    519  C   ALA A  65      -7.849  11.657 -21.173  1.00 46.07           C  
ATOM    520  O   ALA A  65      -7.990  10.501 -21.562  1.00 46.07           O  
ATOM    521  N   ASP A  66      -8.874  12.525 -21.112  1.00 77.85           N  
ATOM    522  CA  ASP A  66     -10.234  12.253 -21.498  1.00 77.85           C  
ATOM    523  CB  ASP A  66     -11.232  13.186 -20.796  1.00 77.85           C  
ATOM    524  CG  ASP A  66     -11.282  12.750 -19.339  1.00 77.85           C  
ATOM    525  OD1 ASP A  66     -10.683  11.686 -19.023  1.00 77.85           O  
ATOM    526  OD2 ASP A  66     -11.923  13.464 -18.523  1.00 77.85           O1-
ATOM    527  C   ASP A  66     -10.537  12.273 -22.977  1.00 77.85           C  
ATOM    528  O   ASP A  66     -11.501  11.632 -23.395  1.00 77.85           O  
ATOM    529  N   ASP A  67      -9.756  13.012 -23.795  1.00 73.97           N  
ATOM    530  CA  ASP A  67     -10.063  13.295 -25.181  1.00 73.97           C  
ATOM    531  CB  ASP A  67      -8.860  13.895 -25.935  1.00 73.97           C  
ATOM    532  CG  ASP A  67      -9.337  14.543 -27.229  1.00 73.97           C  
ATOM    533  OD1 ASP A  67     -10.389  14.111 -27.769  1.00 73.97           O  
ATOM    534  OD2 ASP A  67      -8.649  15.493 -27.690  1.00 73.97           O1-
ATOM    535  C   ASP A  67     -10.535  12.069 -25.915  1.00 73.97           C  
ATOM    536  O   ASP A  67      -9.825  11.078 -26.068  1.00 73.97           O  
ATOM    537  N   ILE A  68     -11.791  12.151 -26.399  1.00 46.81           N  
ATOM    538  CA  ILE A  68     -12.497  11.112 -27.092  1.00 46.81           C  
ATOM    539  CB  ILE A  68     -13.932  11.481 -27.357  1.00 46.81           C  
ATOM    540  CG1 ILE A  68     -14.000  12.744 -28.232  1.00 46.81           C  
ATOM    541  CG2 ILE A  68     -14.653  11.617 -26.004  1.00 46.81           C  
ATOM    542  CD1 ILE A  68     -15.396  13.074 -28.760  1.00 46.81           C  
ATOM    543  C   ILE A  68     -11.843  10.804 -28.401  1.00 46.81           C  
ATOM    544  O   ILE A  68     -11.786   9.646 -28.810  1.00 46.81           O  
ATOM    545  N   ASN A  69     -11.352  11.840 -29.103  1.00 38.45           N  
ATOM    546  CA  ASN A  69     -10.801  11.666 -30.417  1.00 38.45           C  
ATOM    547  CB  ASN A  69     -10.339  12.992 -31.049  1.00 38.45           C  
ATOM    548  CG  ASN A  69     -11.569  13.858 -31.275  1.00 38.45           C  
ATOM    549  OD1 ASN A  69     -12.687  13.356 -31.374  1.00 38.45           O  
ATOM    550  ND2 ASN A  69     -11.358  15.198 -31.356  1.00 38.45           N  
ATOM    551  C   ASN A  69      -9.600  10.777 -30.367  1.00 38.45           C  
ATOM    552  O   ASN A  69      -9.437   9.906 -31.219  1.00 38.45           O  
ATOM    553  N   LEU A  70      -8.742  10.967 -29.348  1.00100.41           N  
ATOM    554  CA  LEU A  70      -7.481  10.286 -29.269  1.00100.41           C  
ATOM    555  CB  LEU A  70      -6.453  11.056 -28.424  1.00100.41           C  
ATOM    556  CG  LEU A  70      -6.019  12.408 -29.022  1.00100.41           C  
ATOM    557  CD1 LEU A  70      -7.218  13.345 -29.239  1.00100.41           C  
ATOM    558  CD2 LEU A  70      -4.936  13.063 -28.152  1.00100.41           C  
ATOM    559  C   LEU A  70      -7.613   8.936 -28.636  1.00100.41           C  
ATOM    560  O   LEU A  70      -8.409   8.724 -27.723  1.00100.41           O  
ATOM    561  N   SER A  71      -6.797   7.981 -29.131  1.00 33.67           N  
ATOM    562  CA  SER A  71      -6.737   6.664 -28.572  1.00 33.67           C  
ATOM    563  CB  SER A  71      -6.061   5.639 -29.495  1.00 33.67           C  
ATOM    564  OG  SER A  71      -4.725   6.038 -29.759  1.00 33.67           O  
ATOM    565  C   SER A  71      -5.921   6.785 -27.322  1.00 33.67           C  
ATOM    566  O   SER A  71      -5.325   7.830 -27.063  1.00 33.67           O  
ATOM    567  N   VAL A  72      -5.887   5.718 -26.498  1.00101.89           N  
ATOM    568  CA  VAL A  72      -5.186   5.794 -25.251  1.00101.89           C  
ATOM    569  CB  VAL A  72      -5.344   4.577 -24.378  1.00101.89           C  
ATOM    570  CG1 VAL A  72      -4.501   3.427 -24.947  1.00101.89           C  
ATOM    571  CG2 VAL A  72      -4.972   4.953 -22.936  1.00101.89           C  
ATOM    572  C   VAL A  72      -3.726   6.003 -25.512  1.00101.89           C  
ATOM    573  O   VAL A  72      -3.066   6.759 -24.800  1.00101.89           O  
ATOM    574  N   ASP A  73      -3.170   5.344 -26.546  1.00 99.40           N  
ATOM    575  CA  ASP A  73      -1.768   5.501 -26.806  1.00 99.40           C  
ATOM    576  CB  ASP A  73      -1.241   4.585 -27.931  1.00 99.40           C  
ATOM    577  CG  ASP A  73      -2.023   4.836 -29.210  1.00 99.40           C  
ATOM    578  OD1 ASP A  73      -1.625   5.743 -29.990  1.00 99.40           O  
ATOM    579  OD2 ASP A  73      -3.040   4.121 -29.418  1.00 99.40           O1-
ATOM    580  C   ASP A  73      -1.470   6.929 -27.150  1.00 99.40           C  
ATOM    581  O   ASP A  73      -0.452   7.471 -26.722  1.00 99.40           O  
ATOM    582  N   VAL A  74      -2.347   7.580 -27.934  1.00 34.32           N  
ATOM    583  CA  VAL A  74      -2.132   8.946 -28.323  1.00 34.32           C  
ATOM    584  CB  VAL A  74      -3.161   9.446 -29.294  1.00 34.32           C  
ATOM    585  CG1 VAL A  74      -2.943  10.952 -29.519  1.00 34.32           C  
ATOM    586  CG2 VAL A  74      -3.066   8.606 -30.579  1.00 34.32           C  
ATOM    587  C   VAL A  74      -2.197   9.826 -27.115  1.00 34.32           C  
ATOM    588  O   VAL A  74      -1.428  10.778 -26.988  1.00 34.32           O  
ATOM    589  N   ARG A  75      -3.138   9.539 -26.198  1.00 65.86           N  
ATOM    590  CA  ARG A  75      -3.315  10.359 -25.035  1.00 65.86           C  
ATOM    591  CB  ARG A  75      -4.536   9.933 -24.202  1.00 65.86           C  
ATOM    592  CG  ARG A  75      -5.854  10.341 -24.866  1.00 65.86           C  
ATOM    593  CD  ARG A  75      -7.099   9.695 -24.256  1.00 65.86           C  
ATOM    594  NE  ARG A  75      -7.140   8.282 -24.723  1.00 65.86           N  
ATOM    595  CZ  ARG A  75      -8.273   7.540 -24.557  1.00 65.86           C  
ATOM    596  NH1 ARG A  75      -9.359   8.083 -23.934  1.00 65.86           N1+
ATOM    597  NH2 ARG A  75      -8.319   6.255 -25.015  1.00 65.86           N  
ATOM    598  C   ARG A  75      -2.081  10.303 -24.191  1.00 65.86           C  
ATOM    599  O   ARG A  75      -1.632  11.323 -23.667  1.00 65.86           O  
ATOM    600  N   ALA A  76      -1.484   9.107 -24.051  1.00 25.38           N  
ATOM    601  CA  ALA A  76      -0.307   8.959 -23.245  1.00 25.38           C  
ATOM    602  CB  ALA A  76       0.184   7.504 -23.186  1.00 25.38           C  
ATOM    603  C   ALA A  76       0.785   9.796 -23.841  1.00 25.38           C  
ATOM    604  O   ALA A  76       1.552  10.435 -23.124  1.00 25.38           O  
ATOM    605  N   ARG A  77       0.885   9.810 -25.183  1.00 86.72           N  
ATOM    606  CA  ARG A  77       1.916  10.561 -25.838  1.00 86.72           C  
ATOM    607  CB  ARG A  77       1.921  10.349 -27.365  1.00 86.72           C  
ATOM    608  CG  ARG A  77       3.015  11.122 -28.106  1.00 86.72           C  
ATOM    609  CD  ARG A  77       3.110  10.759 -29.592  1.00 86.72           C  
ATOM    610  NE  ARG A  77       1.868  11.245 -30.255  1.00 86.72           N  
ATOM    611  CZ  ARG A  77       1.737  11.178 -31.611  1.00 86.72           C  
ATOM    612  NH1 ARG A  77       2.738  10.644 -32.373  1.00 86.72           N1+
ATOM    613  NH2 ARG A  77       0.600  11.646 -32.205  1.00 86.72           N  
ATOM    614  C   ARG A  77       1.720  12.021 -25.553  1.00 86.72           C  
ATOM    615  O   ARG A  77       2.684  12.739 -25.294  1.00 86.72           O  
ATOM    616  N   ARG A  78       0.461  12.503 -25.578  1.00120.59           N  
ATOM    617  CA  ARG A  78       0.220  13.898 -25.338  1.00120.59           C  
ATOM    618  CB  ARG A  78      -1.236  14.342 -25.563  1.00120.59           C  
ATOM    619  CG  ARG A  78      -1.626  14.397 -27.043  1.00120.59           C  
ATOM    620  CD  ARG A  78      -0.952  15.529 -27.827  1.00120.59           C  
ATOM    621  NE  ARG A  78      -1.493  16.828 -27.330  1.00120.59           N  
ATOM    622  CZ  ARG A  78      -0.865  17.507 -26.324  1.00120.59           C  
ATOM    623  NH1 ARG A  78       0.292  17.024 -25.789  1.00120.59           N1+
ATOM    624  NH2 ARG A  78      -1.393  18.675 -25.855  1.00120.59           N  
ATOM    625  C   ARG A  78       0.615  14.241 -23.936  1.00120.59           C  
ATOM    626  O   ARG A  78       1.127  15.329 -23.684  1.00120.59           O  
ATOM    627  N   LEU A  79       0.376  13.330 -22.973  1.00 36.33           N  
ATOM    628  CA  LEU A  79       0.737  13.598 -21.610  1.00 36.33           C  
ATOM    629  CB  LEU A  79       0.360  12.444 -20.667  1.00 36.33           C  
ATOM    630  CG  LEU A  79      -1.160  12.203 -20.562  1.00 36.33           C  
ATOM    631  CD1 LEU A  79      -1.470  11.038 -19.609  1.00 36.33           C  
ATOM    632  CD2 LEU A  79      -1.914  13.487 -20.176  1.00 36.33           C  
ATOM    633  C   LEU A  79       2.225  13.760 -21.551  1.00 36.33           C  
ATOM    634  O   LEU A  79       2.733  14.646 -20.865  1.00 36.33           O  
ATOM    635  N   ASP A  80       2.964  12.898 -22.278  1.00 29.58           N  
ATOM    636  CA  ASP A  80       4.398  12.957 -22.290  1.00 29.58           C  
ATOM    637  CB  ASP A  80       5.044  11.822 -23.106  1.00 29.58           C  
ATOM    638  CG  ASP A  80       4.911  10.533 -22.304  1.00 29.58           C  
ATOM    639  OD1 ASP A  80       4.840  10.624 -21.051  1.00 29.58           O  
ATOM    640  OD2 ASP A  80       4.880   9.441 -22.934  1.00 29.58           O1-
ATOM    641  C   ASP A  80       4.823  14.255 -22.898  1.00 29.58           C  
ATOM    642  O   ASP A  80       5.785  14.876 -22.449  1.00 29.58           O  
ATOM    643  N   GLU A  81       4.112  14.704 -23.946  1.00 44.46           N  
ATOM    644  CA  GLU A  81       4.482  15.915 -24.616  1.00 44.46           C  
ATOM    645  CB  GLU A  81       3.605  16.178 -25.853  1.00 44.46           C  
ATOM    646  CG  GLU A  81       3.794  15.102 -26.928  1.00 44.46           C  
ATOM    647  CD  GLU A  81       2.736  15.277 -28.009  1.00 44.46           C  
ATOM    648  OE1 GLU A  81       2.812  16.278 -28.765  1.00 44.46           O  
ATOM    649  OE2 GLU A  81       1.833  14.399 -28.093  1.00 44.46           O1-
ATOM    650  C   GLU A  81       4.339  17.064 -23.661  1.00 44.46           C  
ATOM    651  O   GLU A  81       5.208  17.931 -23.582  1.00 44.46           O  
ATOM    652  N   TRP A  82       3.234  17.086 -22.892  1.00 54.85           N  
ATOM    653  CA  TRP A  82       2.993  18.160 -21.970  1.00 54.85           C  
ATOM    654  CB  TRP A  82       1.633  18.050 -21.261  1.00 54.85           C  
ATOM    655  CG  TRP A  82       1.333  19.236 -20.378  1.00 54.85           C  
ATOM    656  CD2 TRP A  82       1.728  19.351 -19.001  1.00 54.85           C  
ATOM    657  CD1 TRP A  82       0.679  20.393 -20.689  1.00 54.85           C  
ATOM    658  NE1 TRP A  82       0.646  21.222 -19.594  1.00 54.85           N  
ATOM    659  CE2 TRP A  82       1.287  20.595 -18.547  1.00 54.85           C  
ATOM    660  CE3 TRP A  82       2.405  18.495 -18.182  1.00 54.85           C  
ATOM    661  CZ2 TRP A  82       1.518  21.000 -17.263  1.00 54.85           C  
ATOM    662  CZ3 TRP A  82       2.634  18.910 -16.887  1.00 54.85           C  
ATOM    663  CH2 TRP A  82       2.200  20.138 -16.433  1.00 54.85           C  
ATOM    664  C   TRP A  82       4.053  18.143 -20.912  1.00 54.85           C  
ATOM    665  O   TRP A  82       4.584  19.186 -20.531  1.00 54.85           O  
ATOM    666  N   GLN A  83       4.396  16.942 -20.413  1.00 42.67           N  
ATOM    667  CA  GLN A  83       5.349  16.829 -19.348  1.00 42.67           C  
ATOM    668  CB  GLN A  83       5.527  15.375 -18.867  1.00 42.67           C  
ATOM    669  CG  GLN A  83       6.506  15.229 -17.700  1.00 42.67           C  
ATOM    670  CD  GLN A  83       6.508  13.774 -17.247  1.00 42.67           C  
ATOM    671  OE1 GLN A  83       5.533  13.281 -16.678  1.00 42.67           O  
ATOM    672  NE2 GLN A  83       7.640  13.062 -17.499  1.00 42.67           N  
ATOM    673  C   GLN A  83       6.675  17.344 -19.811  1.00 42.67           C  
ATOM    674  O   GLN A  83       7.375  18.009 -19.049  1.00 42.67           O  
ATOM    675  N   ARG A  84       7.069  17.049 -21.067  1.00134.85           N  
ATOM    676  CA  ARG A  84       8.349  17.498 -21.538  1.00134.85           C  
ATOM    677  CB  ARG A  84       8.710  16.972 -22.934  1.00134.85           C  
ATOM    678  CG  ARG A  84      10.077  17.465 -23.408  1.00134.85           C  
ATOM    679  CD  ARG A  84      10.375  17.076 -24.851  1.00134.85           C  
ATOM    680  NE  ARG A  84       9.056  16.908 -25.521  1.00134.85           N  
ATOM    681  CZ  ARG A  84       8.351  18.008 -25.917  1.00134.85           C  
ATOM    682  NH1 ARG A  84       8.833  19.256 -25.651  1.00134.85           N1+
ATOM    683  NH2 ARG A  84       7.155  17.855 -26.558  1.00134.85           N  
ATOM    684  C   ARG A  84       8.378  18.995 -21.598  1.00134.85           C  
ATOM    685  O   ARG A  84       9.347  19.616 -21.166  1.00134.85           O  
ATOM    686  N   THR A  85       7.307  19.622 -22.127  1.00117.48           N  
ATOM    687  CA  THR A  85       7.272  21.053 -22.245  1.00117.48           C  
ATOM    688  CB  THR A  85       6.050  21.574 -22.950  1.00117.48           C  
ATOM    689  OG1 THR A  85       4.871  21.100 -22.317  1.00117.48           O  
ATOM    690  CG2 THR A  85       6.084  21.145 -24.421  1.00117.48           C  
ATOM    691  C   THR A  85       7.312  21.666 -20.882  1.00117.48           C  
ATOM    692  O   THR A  85       8.006  22.657 -20.660  1.00117.48           O  
ATOM    693  N   TYR A  86       6.571  21.085 -19.924  1.00 52.57           N  
ATOM    694  CA  TYR A  86       6.516  21.635 -18.600  1.00 52.57           C  
ATOM    695  CB  TYR A  86       5.579  20.845 -17.667  1.00 52.57           C  
ATOM    696  CG  TYR A  86       5.684  21.433 -16.299  1.00 52.57           C  
ATOM    697  CD1 TYR A  86       4.987  22.569 -15.959  1.00 52.57           C  
ATOM    698  CD2 TYR A  86       6.487  20.835 -15.355  1.00 52.57           C  
ATOM    699  CE1 TYR A  86       5.089  23.104 -14.695  1.00 52.57           C  
ATOM    700  CE2 TYR A  86       6.594  21.364 -14.091  1.00 52.57           C  
ATOM    701  CZ  TYR A  86       5.895  22.499 -13.760  1.00 52.57           C  
ATOM    702  OH  TYR A  86       6.006  23.037 -12.460  1.00 52.57           O  
ATOM    703  C   TYR A  86       7.881  21.613 -17.982  1.00 52.57           C  
ATOM    704  O   TYR A  86       8.330  22.611 -17.421  1.00 52.57           O  
ATOM    705  N   LEU A  87       8.593  20.477 -18.091  1.00 52.71           N  
ATOM    706  CA  LEU A  87       9.866  20.335 -17.446  1.00 52.71           C  
ATOM    707  CB  LEU A  87      10.423  18.907 -17.524  1.00 52.71           C  
ATOM    708  CG  LEU A  87       9.574  17.912 -16.709  1.00 52.71           C  
ATOM    709  CD1 LEU A  87      10.218  16.519 -16.680  1.00 52.71           C  
ATOM    710  CD2 LEU A  87       9.268  18.466 -15.307  1.00 52.71           C  
ATOM    711  C   LEU A  87      10.862  21.290 -18.025  1.00 52.71           C  
ATOM    712  O   LEU A  87      11.675  21.852 -17.294  1.00 52.71           O  
ATOM    713  N   ALA A  88      10.835  21.499 -19.355  1.00 25.44           N  
ATOM    714  CA  ALA A  88      11.791  22.379 -19.964  1.00 25.44           C  
ATOM    715  CB  ALA A  88      11.635  22.460 -21.493  1.00 25.44           C  
ATOM    716  C   ALA A  88      11.603  23.762 -19.425  1.00 25.44           C  
ATOM    717  O   ALA A  88      12.571  24.433 -19.072  1.00 25.44           O  
ATOM    718  N   ILE A  89      10.342  24.222 -19.329  1.00 37.37           N  
ATOM    719  CA  ILE A  89      10.063  25.542 -18.841  1.00 37.37           C  
ATOM    720  CB  ILE A  89       8.608  25.905 -18.941  1.00 37.37           C  
ATOM    721  CG1 ILE A  89       8.195  25.924 -20.425  1.00 37.37           C  
ATOM    722  CG2 ILE A  89       8.384  27.243 -18.215  1.00 37.37           C  
ATOM    723  CD1 ILE A  89       6.687  25.977 -20.666  1.00 37.37           C  
ATOM    724  C   ILE A  89      10.493  25.616 -17.408  1.00 37.37           C  
ATOM    725  O   ILE A  89      11.075  26.609 -16.974  1.00 37.37           O  
ATOM    726  N   ALA A  90      10.221  24.550 -16.632  1.00 38.48           N  
ATOM    727  CA  ALA A  90      10.573  24.544 -15.240  1.00 38.48           C  
ATOM    728  CB  ALA A  90      10.169  23.242 -14.528  1.00 38.48           C  
ATOM    729  C   ALA A  90      12.063  24.674 -15.110  1.00 38.48           C  
ATOM    730  O   ALA A  90      12.546  25.381 -14.226  1.00 38.48           O  
ATOM    731  N   LYS A  91      12.822  23.960 -15.969  1.00108.58           N  
ATOM    732  CA  LYS A  91      14.263  23.991 -15.979  1.00108.58           C  
ATOM    733  CB  LYS A  91      14.935  22.951 -16.899  1.00108.58           C  
ATOM    734  CG  LYS A  91      15.171  21.564 -16.297  1.00108.58           C  
ATOM    735  CD  LYS A  91      13.975  20.616 -16.299  1.00108.58           C  
ATOM    736  CE  LYS A  91      14.351  19.206 -15.837  1.00108.58           C  
ATOM    737  NZ  LYS A  91      13.260  18.261 -16.151  1.00108.58           N1+
ATOM    738  C   LYS A  91      14.782  25.314 -16.460  1.00108.58           C  
ATOM    739  O   LYS A  91      15.826  25.770 -16.003  1.00108.58           O  
ATOM    740  N   GLY A  92      14.093  25.970 -17.414  1.00 30.19           N  
ATOM    741  CA  GLY A  92      14.627  27.194 -17.942  1.00 30.19           C  
ATOM    742  C   GLY A  92      15.254  26.900 -19.271  1.00 30.19           C  
ATOM    743  O   GLY A  92      15.839  27.780 -19.901  1.00 30.19           O  
ATOM    744  N   GLU A  93      15.164  25.628 -19.703  1.00 71.59           N  
ATOM    745  CA  GLU A  93      15.658  25.153 -20.968  1.00 71.59           C  
ATOM    746  CB  GLU A  93      15.739  23.619 -21.030  1.00 71.59           C  
ATOM    747  CG  GLU A  93      16.788  23.077 -20.054  1.00 71.59           C  
ATOM    748  CD  GLU A  93      16.824  21.560 -20.155  1.00 71.59           C  
ATOM    749  OE1 GLU A  93      16.326  21.022 -21.178  1.00 71.59           O  
ATOM    750  OE2 GLU A  93      17.352  20.920 -19.207  1.00 71.59           O1-
ATOM    751  C   GLU A  93      14.783  25.661 -22.081  1.00 71.59           C  
ATOM    752  O   GLU A  93      15.209  25.709 -23.230  1.00 71.59           O  
ATOM    753  N   ASP A  94      13.526  26.021 -21.748  1.00135.82           N  
ATOM    754  CA  ASP A  94      12.434  26.465 -22.588  1.00135.82           C  
ATOM    755  CB  ASP A  94      11.893  27.865 -22.233  1.00135.82           C  
ATOM    756  CG  ASP A  94      12.991  28.892 -22.476  1.00135.82           C  
ATOM    757  OD1 ASP A  94      14.183  28.488 -22.526  1.00135.82           O  
ATOM    758  OD2 ASP A  94      12.651  30.099 -22.608  1.00135.82           O1-
ATOM    759  C   ASP A  94      12.712  26.427 -24.063  1.00135.82           C  
ATOM    760  O   ASP A  94      13.588  27.116 -24.583  1.00135.82           O  
ATOM    761  N   GLU A  95      11.915  25.597 -24.769  1.00126.01           N  
ATOM    762  CA  GLU A  95      11.960  25.396 -26.190  1.00126.01           C  
ATOM    763  CB  GLU A  95      11.424  24.015 -26.610  1.00126.01           C  
ATOM    764  CG  GLU A  95      11.816  23.582 -28.023  1.00126.01           C  
ATOM    765  CD  GLU A  95      13.229  23.019 -27.946  1.00126.01           C  
ATOM    766  OE1 GLU A  95      13.368  21.830 -27.550  1.00126.01           O  
ATOM    767  OE2 GLU A  95      14.185  23.771 -28.268  1.00126.01           O1-
ATOM    768  C   GLU A  95      11.066  26.436 -26.795  1.00126.01           C  
ATOM    769  O   GLU A  95      10.611  27.346 -26.101  1.00126.01           O  
ATOM    770  N   HIS A  96      10.850  26.384 -28.127  1.00 67.13           N  
ATOM    771  CA  HIS A  96       9.961  27.339 -28.727  1.00 67.13           C  
ATOM    772  ND1 HIS A  96      11.656  30.040 -28.163  1.00 67.13           N  
ATOM    773  CG  HIS A  96      11.823  28.966 -29.009  1.00 67.13           C  
ATOM    774  CB  HIS A  96      10.694  28.262 -29.709  1.00 67.13           C  
ATOM    775  NE2 HIS A  96      13.830  29.581 -28.179  1.00 67.13           N  
ATOM    776  CD2 HIS A  96      13.158  28.699 -29.008  1.00 67.13           C  
ATOM    777  CE1 HIS A  96      12.886  30.365 -27.694  1.00 67.13           C  
ATOM    778  C   HIS A  96       8.874  26.577 -29.442  1.00 67.13           C  
ATOM    779  O   HIS A  96       9.069  26.082 -30.549  1.00 67.13           O  
ATOM    780  N   PRO A  97       7.719  26.487 -28.824  1.00 91.91           N  
ATOM    781  CA  PRO A  97       6.607  25.712 -29.324  1.00 91.91           C  
ATOM    782  CD  PRO A  97       7.303  27.459 -27.827  1.00 91.91           C  
ATOM    783  CB  PRO A  97       5.471  25.946 -28.329  1.00 91.91           C  
ATOM    784  CG  PRO A  97       5.766  27.358 -27.787  1.00 91.91           C  
ATOM    785  C   PRO A  97       6.180  26.073 -30.715  1.00 91.91           C  
ATOM    786  O   PRO A  97       5.961  27.254 -30.985  1.00 91.91           O  
ATOM    787  N   LEU A  98       6.153  25.084 -31.635  1.00160.82           N  
ATOM    788  CA  LEU A  98       5.637  25.291 -32.963  1.00160.82           C  
ATOM    789  CB  LEU A  98       6.176  24.275 -33.981  1.00160.82           C  
ATOM    790  CG  LEU A  98       5.539  24.438 -35.375  1.00160.82           C  
ATOM    791  CD1 LEU A  98       5.870  25.807 -35.988  1.00160.82           C  
ATOM    792  CD2 LEU A  98       5.898  23.259 -36.293  1.00160.82           C  
ATOM    793  C   LEU A  98       4.143  25.197 -33.065  1.00160.82           C  
ATOM    794  O   LEU A  98       3.465  26.134 -33.481  1.00160.82           O  
ATOM    795  N   SER A  99       3.589  24.051 -32.617  1.00 42.64           N  
ATOM    796  CA  SER A  99       2.215  23.719 -32.873  1.00 42.64           C  
ATOM    797  CB  SER A  99       1.932  22.210 -32.796  1.00 42.64           C  
ATOM    798  OG  SER A  99       2.156  21.744 -31.473  1.00 42.64           O  
ATOM    799  C   SER A  99       1.311  24.396 -31.905  1.00 42.64           C  
ATOM    800  O   SER A  99       1.742  24.972 -30.907  1.00 42.64           O  
ATOM    801  N   LEU A 100       0.002  24.349 -32.219  1.00 33.04           N  
ATOM    802  CA  LEU A 100      -1.001  24.957 -31.402  1.00 33.04           C  
ATOM    803  CB  LEU A 100      -2.407  24.823 -32.009  1.00 33.04           C  
ATOM    804  CG  LEU A 100      -2.525  25.476 -33.399  1.00 33.04           C  
ATOM    805  CD1 LEU A 100      -3.946  25.338 -33.966  1.00 33.04           C  
ATOM    806  CD2 LEU A 100      -2.019  26.926 -33.386  1.00 33.04           C  
ATOM    807  C   LEU A 100      -1.011  24.249 -30.089  1.00 33.04           C  
ATOM    808  O   LEU A 100      -1.063  24.874 -29.032  1.00 33.04           O  
ATOM    809  N   SER A 101      -0.942  22.906 -30.124  1.00 26.08           N  
ATOM    810  CA  SER A 101      -0.984  22.162 -28.902  1.00 26.08           C  
ATOM    811  CB  SER A 101      -0.953  20.639 -29.123  1.00 26.08           C  
ATOM    812  OG  SER A 101       0.276  20.251 -29.718  1.00 26.08           O  
ATOM    813  C   SER A 101       0.214  22.530 -28.090  1.00 26.08           C  
ATOM    814  O   SER A 101       0.112  22.741 -26.883  1.00 26.08           O  
ATOM    815  N   GLU A 102       1.388  22.636 -28.743  1.00 80.72           N  
ATOM    816  CA  GLU A 102       2.582  22.968 -28.023  1.00 80.72           C  
ATOM    817  CB  GLU A 102       3.887  22.879 -28.836  1.00 80.72           C  
ATOM    818  CG  GLU A 102       4.418  21.449 -28.939  1.00 80.72           C  
ATOM    819  CD  GLU A 102       5.863  21.497 -29.412  1.00 80.72           C  
ATOM    820  OE1 GLU A 102       6.166  22.299 -30.336  1.00 80.72           O  
ATOM    821  OE2 GLU A 102       6.689  20.731 -28.847  1.00 80.72           O1-
ATOM    822  C   GLU A 102       2.479  24.349 -27.462  1.00 80.72           C  
ATOM    823  O   GLU A 102       2.973  24.601 -26.364  1.00 80.72           O  
ATOM    824  N   GLN A 103       1.857  25.292 -28.196  1.00 94.65           N  
ATOM    825  CA  GLN A 103       1.791  26.624 -27.664  1.00 94.65           C  
ATOM    826  CB  GLN A 103       1.212  27.676 -28.631  1.00 94.65           C  
ATOM    827  CG  GLN A 103      -0.270  27.499 -28.958  1.00 94.65           C  
ATOM    828  CD  GLN A 103      -0.739  28.755 -29.682  1.00 94.65           C  
ATOM    829  OE1 GLN A 103      -0.107  29.207 -30.636  1.00 94.65           O  
ATOM    830  NE2 GLN A 103      -1.868  29.347 -29.209  1.00 94.65           N  
ATOM    831  C   GLN A 103       0.934  26.619 -26.436  1.00 94.65           C  
ATOM    832  O   GLN A 103       1.262  27.269 -25.443  1.00 94.65           O  
ATOM    833  N   THR A 104      -0.191  25.876 -26.465  1.00109.22           N  
ATOM    834  CA  THR A 104      -1.081  25.877 -25.340  1.00109.22           C  
ATOM    835  CB  THR A 104      -2.381  25.159 -25.593  1.00109.22           C  
ATOM    836  OG1 THR A 104      -3.326  25.511 -24.594  1.00109.22           O  
ATOM    837  CG2 THR A 104      -2.154  23.640 -25.573  1.00109.22           C  
ATOM    838  C   THR A 104      -0.390  25.254 -24.161  1.00109.22           C  
ATOM    839  O   THR A 104      -0.506  25.739 -23.036  1.00109.22           O  
ATOM    840  N   ASP A 105       0.373  24.167 -24.395  1.00 47.04           N  
ATOM    841  CA  ASP A 105       1.043  23.481 -23.325  1.00 47.04           C  
ATOM    842  CB  ASP A 105       1.836  22.255 -23.812  1.00 47.04           C  
ATOM    843  CG  ASP A 105       0.852  21.168 -24.233  1.00 47.04           C  
ATOM    844  OD1 ASP A 105      -0.270  21.125 -23.661  1.00 47.04           O  
ATOM    845  OD2 ASP A 105       1.212  20.364 -25.133  1.00 47.04           O1-
ATOM    846  C   ASP A 105       2.016  24.414 -22.666  1.00 47.04           C  
ATOM    847  O   ASP A 105       2.109  24.459 -21.440  1.00 47.04           O  
ATOM    848  N   ALA A 106       2.776  25.179 -23.470  1.00 40.17           N  
ATOM    849  CA  ALA A 106       3.794  26.055 -22.957  1.00 40.17           C  
ATOM    850  CB  ALA A 106       4.649  26.692 -24.066  1.00 40.17           C  
ATOM    851  C   ALA A 106       3.199  27.171 -22.156  1.00 40.17           C  
ATOM    852  O   ALA A 106       3.726  27.529 -21.104  1.00 40.17           O  
ATOM    853  N   ALA A 107       2.089  27.764 -22.634  1.00 32.63           N  
ATOM    854  CA  ALA A 107       1.523  28.892 -21.944  1.00 32.63           C  
ATOM    855  CB  ALA A 107       0.306  29.495 -22.668  1.00 32.63           C  
ATOM    856  C   ALA A 107       1.067  28.464 -20.587  1.00 32.63           C  
ATOM    857  O   ALA A 107       1.289  29.157 -19.596  1.00 32.63           O  
ATOM    858  N   LEU A 108       0.408  27.295 -20.509  1.00 50.31           N  
ATOM    859  CA  LEU A 108      -0.092  26.802 -19.260  1.00 50.31           C  
ATOM    860  CB  LEU A 108      -0.893  25.499 -19.457  1.00 50.31           C  
ATOM    861  CG  LEU A 108      -1.475  24.889 -18.171  1.00 50.31           C  
ATOM    862  CD1 LEU A 108      -2.466  25.849 -17.498  1.00 50.31           C  
ATOM    863  CD2 LEU A 108      -2.093  23.507 -18.446  1.00 50.31           C  
ATOM    864  C   LEU A 108       1.064  26.514 -18.354  1.00 50.31           C  
ATOM    865  O   LEU A 108       1.043  26.857 -17.172  1.00 50.31           O  
ATOM    866  N   ALA A 109       2.129  25.892 -18.899  1.00 35.27           N  
ATOM    867  CA  ALA A 109       3.264  25.514 -18.106  1.00 35.27           C  
ATOM    868  CB  ALA A 109       4.324  24.754 -18.925  1.00 35.27           C  
ATOM    869  C   ALA A 109       3.915  26.733 -17.518  1.00 35.27           C  
ATOM    870  O   ALA A 109       4.270  26.736 -16.339  1.00 35.27           O  
ATOM    871  N   ARG A 110       4.083  27.813 -18.310  1.00 49.71           N  
ATOM    872  CA  ARG A 110       4.755  28.981 -17.803  1.00 49.71           C  
ATOM    873  CB  ARG A 110       4.943  30.104 -18.841  1.00 49.71           C  
ATOM    874  CG  ARG A 110       6.010  29.807 -19.897  1.00 49.71           C  
ATOM    875  CD  ARG A 110       6.488  31.061 -20.636  1.00 49.71           C  
ATOM    876  NE  ARG A 110       5.316  31.651 -21.344  1.00 49.71           N  
ATOM    877  CZ  ARG A 110       5.082  31.353 -22.656  1.00 49.71           C  
ATOM    878  NH1 ARG A 110       5.933  30.533 -23.338  1.00 49.71           N1+
ATOM    879  NH2 ARG A 110       3.989  31.872 -23.288  1.00 49.71           N  
ATOM    880  C   ARG A 110       3.980  29.574 -16.670  1.00 49.71           C  
ATOM    881  O   ARG A 110       4.551  29.929 -15.640  1.00 49.71           O  
ATOM    882  N   ALA A 111       2.653  29.707 -16.825  1.00 32.84           N  
ATOM    883  CA  ALA A 111       1.863  30.295 -15.782  1.00 32.84           C  
ATOM    884  CB  ALA A 111       0.387  30.470 -16.182  1.00 32.84           C  
ATOM    885  C   ALA A 111       1.912  29.409 -14.574  1.00 32.84           C  
ATOM    886  O   ALA A 111       2.001  29.889 -13.446  1.00 32.84           O  
ATOM    887  N   LEU A 112       1.855  28.080 -14.791  1.00 49.04           N  
ATOM    888  CA  LEU A 112       1.796  27.128 -13.714  1.00 49.04           C  
ATOM    889  CB  LEU A 112       1.603  25.687 -14.225  1.00 49.04           C  
ATOM    890  CG  LEU A 112       1.489  24.625 -13.112  1.00 49.04           C  
ATOM    891  CD1 LEU A 112       0.254  24.873 -12.232  1.00 49.04           C  
ATOM    892  CD2 LEU A 112       1.514  23.202 -13.693  1.00 49.04           C  
ATOM    893  C   LEU A 112       3.054  27.169 -12.900  1.00 49.04           C  
ATOM    894  O   LEU A 112       3.005  27.166 -11.671  1.00 49.04           O  
ATOM    895  N   VAL A 113       4.225  27.224 -13.558  1.00 34.59           N  
ATOM    896  CA  VAL A 113       5.457  27.218 -12.823  1.00 34.59           C  
ATOM    897  CB  VAL A 113       6.658  27.268 -13.717  1.00 34.59           C  
ATOM    898  CG1 VAL A 113       7.916  27.354 -12.840  1.00 34.59           C  
ATOM    899  CG2 VAL A 113       6.630  26.041 -14.645  1.00 34.59           C  
ATOM    900  C   VAL A 113       5.479  28.434 -11.950  1.00 34.59           C  
ATOM    901  O   VAL A 113       5.880  28.376 -10.788  1.00 34.59           O  
ATOM    902  N   HIS A 114       5.034  29.578 -12.494  1.00 48.57           N  
ATOM    903  CA  HIS A 114       5.049  30.801 -11.747  1.00 48.57           C  
ATOM    904  ND1 HIS A 114       3.621  33.852 -11.140  1.00 48.57           N  
ATOM    905  CG  HIS A 114       4.662  33.306 -11.856  1.00 48.57           C  
ATOM    906  CB  HIS A 114       4.584  32.001 -12.589  1.00 48.57           C  
ATOM    907  NE2 HIS A 114       5.328  35.265 -10.954  1.00 48.57           N  
ATOM    908  CD2 HIS A 114       5.697  34.181 -11.732  1.00 48.57           C  
ATOM    909  CE1 HIS A 114       4.072  35.021 -10.622  1.00 48.57           C  
ATOM    910  C   HIS A 114       4.137  30.680 -10.560  1.00 48.57           C  
ATOM    911  O   HIS A 114       4.486  31.095  -9.456  1.00 48.57           O  
ATOM    912  N   THR A 115       2.936  30.104 -10.759  1.00 42.19           N  
ATOM    913  CA  THR A 115       1.985  29.982  -9.688  1.00 42.19           C  
ATOM    914  CB  THR A 115       0.693  29.361 -10.131  1.00 42.19           C  
ATOM    915  OG1 THR A 115       0.081  30.159 -11.134  1.00 42.19           O  
ATOM    916  CG2 THR A 115      -0.238  29.223  -8.914  1.00 42.19           C  
ATOM    917  C   THR A 115       2.536  29.119  -8.594  1.00 42.19           C  
ATOM    918  O   THR A 115       2.490  29.486  -7.421  1.00 42.19           O  
ATOM    919  N   LEU A 116       3.096  27.947  -8.948  1.00 43.83           N  
ATOM    920  CA  LEU A 116       3.567  27.028  -7.948  1.00 43.83           C  
ATOM    921  CB  LEU A 116       4.029  25.686  -8.540  1.00 43.83           C  
ATOM    922  CG  LEU A 116       2.890  24.912  -9.233  1.00 43.83           C  
ATOM    923  CD1 LEU A 116       3.379  23.572  -9.804  1.00 43.83           C  
ATOM    924  CD2 LEU A 116       1.673  24.764  -8.305  1.00 43.83           C  
ATOM    925  C   LEU A 116       4.708  27.632  -7.189  1.00 43.83           C  
ATOM    926  O   LEU A 116       4.788  27.499  -5.969  1.00 43.83           O  
ATOM    927  N   ARG A 117       5.625  28.315  -7.893  1.00114.37           N  
ATOM    928  CA  ARG A 117       6.776  28.887  -7.255  1.00114.37           C  
ATOM    929  CB  ARG A 117       7.788  29.440  -8.279  1.00114.37           C  
ATOM    930  CG  ARG A 117       8.312  28.341  -9.212  1.00114.37           C  
ATOM    931  CD  ARG A 117       9.333  28.810 -10.249  1.00114.37           C  
ATOM    932  NE  ARG A 117      10.696  28.573  -9.695  1.00114.37           N  
ATOM    933  CZ  ARG A 117      11.776  28.668 -10.525  1.00114.37           C  
ATOM    934  NH1 ARG A 117      11.588  28.969 -11.842  1.00114.37           N1+
ATOM    935  NH2 ARG A 117      13.039  28.467 -10.048  1.00114.37           N  
ATOM    936  C   ARG A 117       6.343  29.980  -6.323  1.00114.37           C  
ATOM    937  O   ARG A 117       6.911  30.140  -5.243  1.00114.37           O  
ATOM    938  N   THR A 118       5.311  30.762  -6.700  1.00 45.63           N  
ATOM    939  CA  THR A 118       4.891  31.860  -5.872  1.00 45.63           C  
ATOM    940  CB  THR A 118       3.725  32.611  -6.449  1.00 45.63           C  
ATOM    941  OG1 THR A 118       4.037  33.098  -7.747  1.00 45.63           O  
ATOM    942  CG2 THR A 118       3.397  33.787  -5.514  1.00 45.63           C  
ATOM    943  C   THR A 118       4.459  31.316  -4.540  1.00 45.63           C  
ATOM    944  O   THR A 118       4.758  31.884  -3.491  1.00 45.63           O  
ATOM    945  N   TRP A 119       3.704  30.208  -4.571  1.00134.25           N  
ATOM    946  CA  TRP A 119       3.157  29.519  -3.436  1.00134.25           C  
ATOM    947  CB  TRP A 119       1.846  28.789  -3.763  1.00134.25           C  
ATOM    948  CG  TRP A 119       0.767  29.808  -4.058  1.00134.25           C  
ATOM    949  CD2 TRP A 119       0.039  30.537  -3.051  1.00134.25           C  
ATOM    950  CD1 TRP A 119       0.327  30.280  -5.262  1.00134.25           C  
ATOM    951  NE1 TRP A 119      -0.622  31.254  -5.069  1.00134.25           N  
ATOM    952  CE2 TRP A 119      -0.812  31.424  -3.713  1.00134.25           C  
ATOM    953  CE3 TRP A 119       0.080  30.477  -1.687  1.00134.25           C  
ATOM    954  CZ2 TRP A 119      -1.634  32.267  -3.019  1.00134.25           C  
ATOM    955  CZ3 TRP A 119      -0.757  31.323  -0.991  1.00134.25           C  
ATOM    956  CH2 TRP A 119      -1.598  32.202  -1.644  1.00134.25           C  
ATOM    957  C   TRP A 119       4.151  28.643  -2.722  1.00134.25           C  
ATOM    958  O   TRP A 119       3.829  28.083  -1.675  1.00134.25           O  
ATOM    959  N   ASP A 120       5.359  28.444  -3.291  1.00 66.77           N  
ATOM    960  CA  ASP A 120       6.363  27.604  -2.687  1.00 66.77           C  
ATOM    961  CB  ASP A 120       6.769  28.043  -1.270  1.00 66.77           C  
ATOM    962  CG  ASP A 120       7.553  29.342  -1.390  1.00 66.77           C  
ATOM    963  OD1 ASP A 120       8.239  29.522  -2.433  1.00 66.77           O  
ATOM    964  OD2 ASP A 120       7.480  30.172  -0.445  1.00 66.77           O1-
ATOM    965  C   ASP A 120       5.884  26.185  -2.631  1.00 66.77           C  
ATOM    966  O   ASP A 120       6.045  25.497  -1.624  1.00 66.77           O  
ATOM    967  N   LEU A 121       5.276  25.724  -3.743  1.00 71.44           N  
ATOM    968  CA  LEU A 121       4.826  24.368  -3.896  1.00 71.44           C  
ATOM    969  CB  LEU A 121       3.426  24.282  -4.523  1.00 71.44           C  
ATOM    970  CG  LEU A 121       2.338  24.892  -3.618  1.00 71.44           C  
ATOM    971  CD1 LEU A 121       0.944  24.804  -4.257  1.00 71.44           C  
ATOM    972  CD2 LEU A 121       2.384  24.270  -2.216  1.00 71.44           C  
ATOM    973  C   LEU A 121       5.801  23.664  -4.805  1.00 71.44           C  
ATOM    974  O   LEU A 121       6.314  24.264  -5.749  1.00 71.44           O  
ATOM    975  N   PRO A 122       6.120  22.418  -4.526  1.00108.74           N  
ATOM    976  CA  PRO A 122       7.079  21.681  -5.316  1.00108.74           C  
ATOM    977  CD  PRO A 122       5.235  21.539  -3.781  1.00108.74           C  
ATOM    978  CB  PRO A 122       7.081  20.271  -4.731  1.00108.74           C  
ATOM    979  CG  PRO A 122       5.638  20.117  -4.211  1.00108.74           C  
ATOM    980  C   PRO A 122       6.699  21.652  -6.763  1.00108.74           C  
ATOM    981  O   PRO A 122       5.974  20.743  -7.175  1.00108.74           O  
ATOM    982  N   TYR A 123       7.261  22.570  -7.568  1.00157.67           N  
ATOM    983  CA  TYR A 123       6.928  22.644  -8.961  1.00157.67           C  
ATOM    984  CB  TYR A 123       7.324  23.975  -9.650  1.00157.67           C  
ATOM    985  CG  TYR A 123       8.794  24.176  -9.809  1.00157.67           C  
ATOM    986  CD1 TYR A 123       9.547  24.723  -8.795  1.00157.67           C  
ATOM    987  CD2 TYR A 123       9.419  23.833 -10.986  1.00157.67           C  
ATOM    988  CE1 TYR A 123      10.900  24.922  -8.954  1.00157.67           C  
ATOM    989  CE2 TYR A 123      10.770  24.030 -11.151  1.00157.67           C  
ATOM    990  CZ  TYR A 123      11.514  24.572 -10.132  1.00157.67           C  
ATOM    991  OH  TYR A 123      12.900  24.777 -10.297  1.00157.67           O  
ATOM    992  C   TYR A 123       7.480  21.460  -9.702  1.00157.67           C  
ATOM    993  O   TYR A 123       6.901  21.021 -10.693  1.00157.67           O  
ATOM    994  N   LEU A 124       8.637  20.938  -9.256  1.00 73.30           N  
ATOM    995  CA  LEU A 124       9.299  19.828  -9.893  1.00 73.30           C  
ATOM    996  CB  LEU A 124      10.684  19.511  -9.304  1.00 73.30           C  
ATOM    997  CG  LEU A 124      11.745  20.578  -9.623  1.00 73.30           C  
ATOM    998  CD1 LEU A 124      13.117  20.182  -9.053  1.00 73.30           C  
ATOM    999  CD2 LEU A 124      11.793  20.890 -11.128  1.00 73.30           C  
ATOM   1000  C   LEU A 124       8.484  18.566  -9.808  1.00 73.30           C  
ATOM   1001  O   LEU A 124       8.612  17.699 -10.669  1.00 73.30           O  
ATOM   1002  N   ARG A 125       7.669  18.398  -8.752  1.00182.22           N  
ATOM   1003  CA  ARG A 125       6.899  17.198  -8.526  1.00182.22           C  
ATOM   1004  CB  ARG A 125       6.371  17.000  -7.095  1.00182.22           C  
ATOM   1005  CG  ARG A 125       7.476  16.535  -6.147  1.00182.22           C  
ATOM   1006  CD  ARG A 125       6.974  15.642  -5.013  1.00182.22           C  
ATOM   1007  NE  ARG A 125       6.031  16.444  -4.191  1.00182.22           N  
ATOM   1008  CZ  ARG A 125       5.028  15.831  -3.498  1.00182.22           C  
ATOM   1009  NH1 ARG A 125       4.846  14.483  -3.605  1.00182.22           N1+
ATOM   1010  NH2 ARG A 125       4.215  16.569  -2.688  1.00182.22           N  
ATOM   1011  C   ARG A 125       5.756  17.013  -9.481  1.00182.22           C  
ATOM   1012  O   ARG A 125       5.134  15.952  -9.492  1.00182.22           O  
ATOM   1013  N   VAL A 126       5.420  18.035 -10.284  1.00 70.67           N  
ATOM   1014  CA  VAL A 126       4.277  17.999 -11.156  1.00 70.67           C  
ATOM   1015  CB  VAL A 126       4.271  19.158 -12.110  1.00 70.67           C  
ATOM   1016  CG1 VAL A 126       3.159  18.939 -13.145  1.00 70.67           C  
ATOM   1017  CG2 VAL A 126       4.104  20.458 -11.305  1.00 70.67           C  
ATOM   1018  C   VAL A 126       4.249  16.726 -11.969  1.00 70.67           C  
ATOM   1019  O   VAL A 126       3.160  16.202 -12.208  1.00 70.67           O  
ATOM   1020  N   PRO A 127       5.343  16.176 -12.418  1.00144.85           N  
ATOM   1021  CA  PRO A 127       5.268  14.974 -13.209  1.00144.85           C  
ATOM   1022  CD  PRO A 127       6.533  16.942 -12.734  1.00144.85           C  
ATOM   1023  CB  PRO A 127       6.672  14.755 -13.786  1.00144.85           C  
ATOM   1024  CG  PRO A 127       7.543  15.858 -13.145  1.00144.85           C  
ATOM   1025  C   PRO A 127       4.677  13.791 -12.494  1.00144.85           C  
ATOM   1026  O   PRO A 127       4.230  12.860 -13.163  1.00144.85           O  
ATOM   1027  N   GLU A 128       4.667  13.788 -11.150  1.00 94.68           N  
ATOM   1028  CA  GLU A 128       4.116  12.702 -10.385  1.00 94.68           C  
ATOM   1029  CB  GLU A 128       4.295  12.966  -8.878  1.00 94.68           C  
ATOM   1030  CG  GLU A 128       3.897  11.825  -7.946  1.00 94.68           C  
ATOM   1031  CD  GLU A 128       4.212  12.282  -6.524  1.00 94.68           C  
ATOM   1032  OE1 GLU A 128       5.378  12.691  -6.284  1.00 94.68           O  
ATOM   1033  OE2 GLU A 128       3.294  12.236  -5.662  1.00 94.68           O1-
ATOM   1034  C   GLU A 128       2.648  12.619 -10.690  1.00 94.68           C  
ATOM   1035  O   GLU A 128       2.075  11.536 -10.812  1.00 94.68           O  
ATOM   1036  N   PHE A 129       2.002  13.791 -10.805  1.00 58.60           N  
ATOM   1037  CA  PHE A 129       0.604  13.908 -11.106  1.00 58.60           C  
ATOM   1038  CB  PHE A 129       0.156  15.381 -11.021  1.00 58.60           C  
ATOM   1039  CG  PHE A 129      -1.238  15.533 -11.529  1.00 58.60           C  
ATOM   1040  CD1 PHE A 129      -2.324  15.167 -10.769  1.00 58.60           C  
ATOM   1041  CD2 PHE A 129      -1.454  16.074 -12.776  1.00 58.60           C  
ATOM   1042  CE1 PHE A 129      -3.603  15.324 -11.254  1.00 58.60           C  
ATOM   1043  CE2 PHE A 129      -2.727  16.234 -13.267  1.00 58.60           C  
ATOM   1044  CZ  PHE A 129      -3.806  15.858 -12.504  1.00 58.60           C  
ATOM   1045  C   PHE A 129       0.354  13.399 -12.493  1.00 58.60           C  
ATOM   1046  O   PHE A 129      -0.594  12.652 -12.735  1.00 58.60           O  
ATOM   1047  N   VAL A 130       1.218  13.793 -13.445  1.00 34.05           N  
ATOM   1048  CA  VAL A 130       1.062  13.416 -14.822  1.00 34.05           C  
ATOM   1049  CB  VAL A 130       2.088  14.056 -15.710  1.00 34.05           C  
ATOM   1050  CG1 VAL A 130       1.922  13.509 -17.139  1.00 34.05           C  
ATOM   1051  CG2 VAL A 130       1.928  15.581 -15.608  1.00 34.05           C  
ATOM   1052  C   VAL A 130       1.197  11.931 -14.962  1.00 34.05           C  
ATOM   1053  O   VAL A 130       0.442  11.305 -15.704  1.00 34.05           O  
ATOM   1054  N   ASP A 131       2.173  11.329 -14.258  1.00 39.81           N  
ATOM   1055  CA  ASP A 131       2.391   9.913 -14.358  1.00 39.81           C  
ATOM   1056  CB  ASP A 131       3.637   9.424 -13.599  1.00 39.81           C  
ATOM   1057  CG  ASP A 131       4.857   9.791 -14.435  1.00 39.81           C  
ATOM   1058  OD1 ASP A 131       4.688  10.020 -15.663  1.00 39.81           O  
ATOM   1059  OD2 ASP A 131       5.978   9.842 -13.861  1.00 39.81           O1-
ATOM   1060  C   ASP A 131       1.189   9.190 -13.837  1.00 39.81           C  
ATOM   1061  O   ASP A 131       0.815   8.141 -14.360  1.00 39.81           O  
ATOM   1062  N   GLY A 132       0.544   9.736 -12.789  1.00 17.78           N  
ATOM   1063  CA  GLY A 132      -0.601   9.081 -12.230  1.00 17.78           C  
ATOM   1064  C   GLY A 132      -1.658   8.985 -13.285  1.00 17.78           C  
ATOM   1065  O   GLY A 132      -2.322   7.957 -13.407  1.00 17.78           O  
ATOM   1066  N   HIS A 133      -1.862  10.064 -14.066  1.00 60.95           N  
ATOM   1067  CA  HIS A 133      -2.856  10.016 -15.100  1.00 60.95           C  
ATOM   1068  ND1 HIS A 133      -5.556  11.961 -15.291  1.00 60.95           N  
ATOM   1069  CG  HIS A 133      -4.210  12.133 -15.051  1.00 60.95           C  
ATOM   1070  CB  HIS A 133      -3.148  11.366 -15.774  1.00 60.95           C  
ATOM   1071  NE2 HIS A 133      -5.387  13.499 -13.695  1.00 60.95           N  
ATOM   1072  CD2 HIS A 133      -4.124  13.075 -14.074  1.00 60.95           C  
ATOM   1073  CE1 HIS A 133      -6.213  12.802 -14.454  1.00 60.95           C  
ATOM   1074  C   HIS A 133      -2.467   9.039 -16.160  1.00 60.95           C  
ATOM   1075  O   HIS A 133      -3.308   8.285 -16.642  1.00 60.95           O  
ATOM   1076  N   ARG A 134      -1.179   9.008 -16.551  1.00 79.72           N  
ATOM   1077  CA  ARG A 134      -0.813   8.127 -17.622  1.00 79.72           C  
ATOM   1078  CB  ARG A 134       0.660   8.220 -18.067  1.00 79.72           C  
ATOM   1079  CG  ARG A 134       0.932   7.381 -19.323  1.00 79.72           C  
ATOM   1080  CD  ARG A 134       2.290   7.623 -19.987  1.00 79.72           C  
ATOM   1081  NE  ARG A 134       3.300   6.763 -19.311  1.00 79.72           N  
ATOM   1082  CZ  ARG A 134       4.168   7.311 -18.413  1.00 79.72           C  
ATOM   1083  NH1 ARG A 134       4.131   8.654 -18.169  1.00 79.72           N1+
ATOM   1084  NH2 ARG A 134       5.080   6.525 -17.767  1.00 79.72           N  
ATOM   1085  C   ARG A 134      -1.080   6.719 -17.198  1.00 79.72           C  
ATOM   1086  O   ARG A 134      -1.535   5.908 -18.004  1.00 79.72           O  
ATOM   1087  N   LYS A 135      -0.799   6.390 -15.922  1.00 74.80           N  
ATOM   1088  CA  LYS A 135      -1.006   5.057 -15.425  1.00 74.80           C  
ATOM   1089  CB  LYS A 135      -0.621   4.885 -13.946  1.00 74.80           C  
ATOM   1090  CG  LYS A 135      -0.831   3.456 -13.437  1.00 74.80           C  
ATOM   1091  CD  LYS A 135      -0.448   3.268 -11.969  1.00 74.80           C  
ATOM   1092  CE  LYS A 135       1.006   3.622 -11.659  1.00 74.80           C  
ATOM   1093  NZ  LYS A 135       1.249   3.502 -10.207  1.00 74.80           N1+
ATOM   1094  C   LYS A 135      -2.465   4.741 -15.482  1.00 74.80           C  
ATOM   1095  O   LYS A 135      -2.860   3.643 -15.869  1.00 74.80           O  
ATOM   1096  N   ALA A 136      -3.308   5.722 -15.114  1.00 49.56           N  
ATOM   1097  CA  ALA A 136      -4.725   5.521 -15.035  1.00 49.56           C  
ATOM   1098  CB  ALA A 136      -5.488   6.778 -14.582  1.00 49.56           C  
ATOM   1099  C   ALA A 136      -5.260   5.132 -16.378  1.00 49.56           C  
ATOM   1100  O   ALA A 136      -6.182   4.322 -16.455  1.00 49.56           O  
ATOM   1101  N   LEU A 137      -4.704   5.671 -17.482  1.00129.07           N  
ATOM   1102  CA  LEU A 137      -5.292   5.358 -18.759  1.00129.07           C  
ATOM   1103  CB  LEU A 137      -4.670   6.034 -19.999  1.00129.07           C  
ATOM   1104  CG  LEU A 137      -5.013   7.529 -20.164  1.00129.07           C  
ATOM   1105  CD1 LEU A 137      -4.176   8.420 -19.238  1.00129.07           C  
ATOM   1106  CD2 LEU A 137      -4.972   7.953 -21.637  1.00129.07           C  
ATOM   1107  C   LEU A 137      -5.278   3.882 -19.023  1.00129.07           C  
ATOM   1108  O   LEU A 137      -6.187   3.372 -19.675  1.00129.07           O  
ATOM   1109  N   THR A 138      -4.212   3.176 -18.610  1.00 83.48           N  
ATOM   1110  CA  THR A 138      -4.055   1.753 -18.773  1.00 83.48           C  
ATOM   1111  CB  THR A 138      -2.625   1.306 -18.696  1.00 83.48           C  
ATOM   1112  OG1 THR A 138      -2.084   1.606 -17.418  1.00 83.48           O  
ATOM   1113  CG2 THR A 138      -1.827   2.022 -19.800  1.00 83.48           C  
ATOM   1114  C   THR A 138      -4.825   0.958 -17.757  1.00 83.48           C  
ATOM   1115  O   THR A 138      -5.037  -0.233 -17.971  1.00 83.48           O  
ATOM   1116  N   THR A 139      -5.202   1.551 -16.602  1.00 68.95           N  
ATOM   1117  CA  THR A 139      -5.783   0.767 -15.539  1.00 68.95           C  
ATOM   1118  CB  THR A 139      -5.443   1.309 -14.181  1.00 68.95           C  
ATOM   1119  OG1 THR A 139      -4.034   1.431 -14.044  1.00 68.95           O  
ATOM   1120  CG2 THR A 139      -5.980   0.341 -13.115  1.00 68.95           C  
ATOM   1121  C   THR A 139      -7.279   0.775 -15.646  1.00 68.95           C  
ATOM   1122  O   THR A 139      -7.933   1.787 -15.397  1.00 68.95           O  
ATOM   1123  N   TYR A 140      -7.844  -0.367 -16.089  1.00110.86           N  
ATOM   1124  CA  TYR A 140      -9.253  -0.590 -16.250  1.00110.86           C  
ATOM   1125  CB  TYR A 140      -9.536  -1.636 -17.334  1.00110.86           C  
ATOM   1126  CG  TYR A 140      -8.999  -0.973 -18.558  1.00110.86           C  
ATOM   1127  CD1 TYR A 140      -9.741  -0.018 -19.217  1.00110.86           C  
ATOM   1128  CD2 TYR A 140      -7.747  -1.288 -19.032  1.00110.86           C  
ATOM   1129  CE1 TYR A 140      -9.244   0.605 -20.337  1.00110.86           C  
ATOM   1130  CE2 TYR A 140      -7.245  -0.667 -20.154  1.00110.86           C  
ATOM   1131  CZ  TYR A 140      -7.995   0.280 -20.808  1.00110.86           C  
ATOM   1132  OH  TYR A 140      -7.490   0.926 -21.958  1.00110.86           O  
ATOM   1133  C   TYR A 140      -9.978  -0.907 -14.968  1.00110.86           C  
ATOM   1134  O   TYR A 140     -11.143  -0.540 -14.819  1.00110.86           O  
ATOM   1135  N   GLU A 141      -9.344  -1.645 -14.026  1.00125.58           N  
ATOM   1136  CA  GLU A 141     -10.043  -2.021 -12.822  1.00125.58           C  
ATOM   1137  CB  GLU A 141     -10.549  -3.473 -12.859  1.00125.58           C  
ATOM   1138  CG  GLU A 141     -11.616  -3.717 -13.923  1.00125.58           C  
ATOM   1139  CD  GLU A 141     -11.768  -5.219 -14.111  1.00125.58           C  
ATOM   1140  OE1 GLU A 141     -12.513  -5.849 -13.313  1.00125.58           O  
ATOM   1141  OE2 GLU A 141     -11.143  -5.756 -15.062  1.00125.58           O1-
ATOM   1142  C   GLU A 141      -9.111  -1.928 -11.651  1.00125.58           C  
ATOM   1143  O   GLU A 141      -7.901  -1.776 -11.809  1.00125.58           O  
ATOM   1144  N   TYR A 142      -9.682  -1.973 -10.425  1.00 66.12           N  
ATOM   1145  CA  TYR A 142      -8.911  -1.945  -9.213  1.00 66.12           C  
ATOM   1146  CB  TYR A 142      -9.147  -0.670  -8.390  1.00 66.12           C  
ATOM   1147  CG  TYR A 142      -8.709   0.473  -9.240  1.00 66.12           C  
ATOM   1148  CD1 TYR A 142      -7.394   0.879  -9.247  1.00 66.12           C  
ATOM   1149  CD2 TYR A 142      -9.613   1.134 -10.040  1.00 66.12           C  
ATOM   1150  CE1 TYR A 142      -6.991   1.932 -10.032  1.00 66.12           C  
ATOM   1151  CE2 TYR A 142      -9.217   2.189 -10.830  1.00 66.12           C  
ATOM   1152  CZ  TYR A 142      -7.903   2.588 -10.826  1.00 66.12           C  
ATOM   1153  OH  TYR A 142      -7.486   3.669 -11.633  1.00 66.12           O  
ATOM   1154  C   TYR A 142      -9.368  -3.118  -8.395  1.00 66.12           C  
ATOM   1155  O   TYR A 142     -10.556  -3.261  -8.112  1.00 66.12           O  
ATOM   1156  N   ALA A 143      -8.422  -3.989  -7.996  1.00 43.34           N  
ATOM   1157  CA  ALA A 143      -8.738  -5.189  -7.276  1.00 43.34           C  
ATOM   1158  CB  ALA A 143      -7.497  -6.065  -7.033  1.00 43.34           C  
ATOM   1159  C   ALA A 143      -9.317  -4.870  -5.937  1.00 43.34           C  
ATOM   1160  O   ALA A 143     -10.309  -5.469  -5.523  1.00 43.34           O  
ATOM   1161  N   ASP A 144      -8.708  -3.916  -5.214  1.00 69.45           N  
ATOM   1162  CA  ASP A 144      -9.187  -3.628  -3.896  1.00 69.45           C  
ATOM   1163  CB  ASP A 144      -8.536  -4.508  -2.818  1.00 69.45           C  
ATOM   1164  CG  ASP A 144      -7.024  -4.316  -2.855  1.00 69.45           C  
ATOM   1165  OD1 ASP A 144      -6.527  -3.511  -3.689  1.00 69.45           O  
ATOM   1166  OD2 ASP A 144      -6.341  -4.997  -2.047  1.00 69.45           O1-
ATOM   1167  C   ASP A 144      -8.925  -2.190  -3.583  1.00 69.45           C  
ATOM   1168  O   ASP A 144      -8.555  -1.407  -4.456  1.00 69.45           O  
ATOM   1169  N   GLN A 145      -9.119  -1.815  -2.305  1.00 52.54           N  
ATOM   1170  CA  GLN A 145      -8.993  -0.455  -1.863  1.00 52.54           C  
ATOM   1171  CB  GLN A 145      -9.367  -0.294  -0.381  1.00 52.54           C  
ATOM   1172  CG  GLN A 145      -9.561   1.162   0.032  1.00 52.54           C  
ATOM   1173  CD  GLN A 145     -10.876   1.614  -0.580  1.00 52.54           C  
ATOM   1174  OE1 GLN A 145     -11.928   1.029  -0.326  1.00 52.54           O  
ATOM   1175  NE2 GLN A 145     -10.814   2.679  -1.424  1.00 52.54           N  
ATOM   1176  C   GLN A 145      -7.586   0.026  -2.028  1.00 52.54           C  
ATOM   1177  O   GLN A 145      -7.353   1.158  -2.450  1.00 52.54           O  
ATOM   1178  N   GLU A 146      -6.606  -0.840  -1.719  1.00 92.01           N  
ATOM   1179  CA  GLU A 146      -5.227  -0.446  -1.758  1.00 92.01           C  
ATOM   1180  CB  GLU A 146      -4.281  -1.612  -1.423  1.00 92.01           C  
ATOM   1181  CG  GLU A 146      -4.266  -1.988   0.056  1.00 92.01           C  
ATOM   1182  CD  GLU A 146      -3.225  -1.101   0.716  1.00 92.01           C  
ATOM   1183  OE1 GLU A 146      -2.102  -1.013   0.151  1.00 92.01           O  
ATOM   1184  OE2 GLU A 146      -3.529  -0.496   1.780  1.00 92.01           O1-
ATOM   1185  C   GLU A 146      -4.883   0.004  -3.136  1.00 92.01           C  
ATOM   1186  O   GLU A 146      -4.223   1.026  -3.313  1.00 92.01           O  
ATOM   1187  N   GLU A 147      -5.329  -0.747  -4.157  1.00 55.60           N  
ATOM   1188  CA  GLU A 147      -4.981  -0.399  -5.501  1.00 55.60           C  
ATOM   1189  CB  GLU A 147      -5.305  -1.502  -6.518  1.00 55.60           C  
ATOM   1190  CG  GLU A 147      -4.460  -2.755  -6.266  1.00 55.60           C  
ATOM   1191  CD  GLU A 147      -4.396  -3.563  -7.551  1.00 55.60           C  
ATOM   1192  OE1 GLU A 147      -3.876  -3.012  -8.560  1.00 55.60           O  
ATOM   1193  OE2 GLU A 147      -4.857  -4.733  -7.548  1.00 55.60           O1-
ATOM   1194  C   GLU A 147      -5.635   0.889  -5.902  1.00 55.60           C  
ATOM   1195  O   GLU A 147      -5.051   1.686  -6.634  1.00 55.60           O  
ATOM   1196  N   LEU A 148      -6.869   1.131  -5.434  1.00 54.50           N  
ATOM   1197  CA  LEU A 148      -7.575   2.331  -5.786  1.00 54.50           C  
ATOM   1198  CB  LEU A 148      -9.016   2.334  -5.247  1.00 54.50           C  
ATOM   1199  CG  LEU A 148      -9.843   3.572  -5.635  1.00 54.50           C  
ATOM   1200  CD1 LEU A 148     -10.035   3.664  -7.157  1.00 54.50           C  
ATOM   1201  CD2 LEU A 148     -11.177   3.598  -4.872  1.00 54.50           C  
ATOM   1202  C   LEU A 148      -6.835   3.507  -5.212  1.00 54.50           C  
ATOM   1203  O   LEU A 148      -6.764   4.575  -5.819  1.00 54.50           O  
ATOM   1204  N   ASP A 149      -6.229   3.317  -4.027  1.00 52.83           N  
ATOM   1205  CA  ASP A 149      -5.564   4.361  -3.301  1.00 52.83           C  
ATOM   1206  CB  ASP A 149      -4.977   3.840  -1.979  1.00 52.83           C  
ATOM   1207  CG  ASP A 149      -6.152   3.388  -1.115  1.00 52.83           C  
ATOM   1208  OD1 ASP A 149      -7.278   3.923  -1.310  1.00 52.83           O  
ATOM   1209  OD2 ASP A 149      -5.942   2.491  -0.256  1.00 52.83           O1-
ATOM   1210  C   ASP A 149      -4.451   4.915  -4.137  1.00 52.83           C  
ATOM   1211  O   ASP A 149      -4.138   6.102  -4.055  1.00 52.83           O  
ATOM   1212  N   ASP A 150      -3.818   4.070  -4.970  1.00 51.23           N  
ATOM   1213  CA  ASP A 150      -2.734   4.522  -5.798  1.00 51.23           C  
ATOM   1214  CB  ASP A 150      -2.231   3.405  -6.727  1.00 51.23           C  
ATOM   1215  CG  ASP A 150      -1.094   3.933  -7.586  1.00 51.23           C  
ATOM   1216  OD1 ASP A 150      -0.265   4.730  -7.072  1.00 51.23           O  
ATOM   1217  OD2 ASP A 150      -1.044   3.532  -8.780  1.00 51.23           O1-
ATOM   1218  C   ASP A 150      -3.229   5.632  -6.680  1.00 51.23           C  
ATOM   1219  O   ASP A 150      -2.571   6.661  -6.828  1.00 51.23           O  
ATOM   1220  N   PHE A 151      -4.410   5.441  -7.292  1.00142.17           N  
ATOM   1221  CA  PHE A 151      -4.997   6.422  -8.159  1.00142.17           C  
ATOM   1222  CB  PHE A 151      -6.315   5.899  -8.763  1.00142.17           C  
ATOM   1223  CG  PHE A 151      -7.000   6.976  -9.531  1.00142.17           C  
ATOM   1224  CD1 PHE A 151      -7.883   7.818  -8.895  1.00142.17           C  
ATOM   1225  CD2 PHE A 151      -6.772   7.148 -10.879  1.00142.17           C  
ATOM   1226  CE1 PHE A 151      -8.530   8.815  -9.587  1.00142.17           C  
ATOM   1227  CE2 PHE A 151      -7.416   8.143 -11.575  1.00142.17           C  
ATOM   1228  CZ  PHE A 151      -8.296   8.979 -10.930  1.00142.17           C  
ATOM   1229  C   PHE A 151      -5.313   7.654  -7.367  1.00142.17           C  
ATOM   1230  O   PHE A 151      -4.987   8.770  -7.774  1.00142.17           O  
ATOM   1231  N   LEU A 152      -5.943   7.481  -6.190  1.00112.27           N  
ATOM   1232  CA  LEU A 152      -6.360   8.621  -5.425  1.00112.27           C  
ATOM   1233  CB  LEU A 152      -7.230   8.304  -4.197  1.00112.27           C  
ATOM   1234  CG  LEU A 152      -8.647   7.822  -4.559  1.00112.27           C  
ATOM   1235  CD1 LEU A 152      -8.672   6.341  -4.953  1.00112.27           C  
ATOM   1236  CD2 LEU A 152      -9.663   8.207  -3.478  1.00112.27           C  
ATOM   1237  C   LEU A 152      -5.194   9.435  -4.957  1.00112.27           C  
ATOM   1238  O   LEU A 152      -5.254  10.664  -4.974  1.00112.27           O  
ATOM   1239  N   GLU A 153      -4.104   8.792  -4.503  1.00 88.33           N  
ATOM   1240  CA  GLU A 153      -3.026   9.593  -3.999  1.00 88.33           C  
ATOM   1241  CB  GLU A 153      -1.880   8.746  -3.415  1.00 88.33           C  
ATOM   1242  CG  GLU A 153      -2.255   8.023  -2.120  1.00 88.33           C  
ATOM   1243  CD  GLU A 153      -2.206   9.029  -0.978  1.00 88.33           C  
ATOM   1244  OE1 GLU A 153      -1.716  10.167  -1.206  1.00 88.33           O  
ATOM   1245  OE2 GLU A 153      -2.660   8.671   0.141  1.00 88.33           O1-
ATOM   1246  C   GLU A 153      -2.442  10.427  -5.098  1.00 88.33           C  
ATOM   1247  O   GLU A 153      -2.295  11.638  -4.956  1.00 88.33           O  
ATOM   1248  N   THR A 154      -2.081   9.794  -6.229  1.00121.28           N  
ATOM   1249  CA  THR A 154      -1.415  10.516  -7.275  1.00121.28           C  
ATOM   1250  CB  THR A 154      -0.736   9.595  -8.241  1.00121.28           C  
ATOM   1251  OG1 THR A 154      -0.037  10.352  -9.214  1.00121.28           O  
ATOM   1252  CG2 THR A 154      -1.785   8.692  -8.908  1.00121.28           C  
ATOM   1253  C   THR A 154      -2.300  11.449  -8.056  1.00121.28           C  
ATOM   1254  O   THR A 154      -1.950  12.610  -8.263  1.00121.28           O  
ATOM   1255  N   VAL A 155      -3.444  10.955  -8.568  1.00 74.78           N  
ATOM   1256  CA  VAL A 155      -4.275  11.781  -9.401  1.00 74.78           C  
ATOM   1257  CB  VAL A 155      -5.279  10.968 -10.170  1.00 74.78           C  
ATOM   1258  CG1 VAL A 155      -6.212  11.912 -10.947  1.00 74.78           C  
ATOM   1259  CG2 VAL A 155      -4.510   9.980 -11.065  1.00 74.78           C  
ATOM   1260  C   VAL A 155      -5.033  12.822  -8.623  1.00 74.78           C  
ATOM   1261  O   VAL A 155      -4.977  14.009  -8.939  1.00 74.78           O  
ATOM   1262  N   THR A 156      -5.818  12.369  -7.624  1.00 81.11           N  
ATOM   1263  CA  THR A 156      -6.703  13.216  -6.865  1.00 81.11           C  
ATOM   1264  CB  THR A 156      -7.774  12.412  -6.187  1.00 81.11           C  
ATOM   1265  OG1 THR A 156      -8.500  11.660  -7.147  1.00 81.11           O  
ATOM   1266  CG2 THR A 156      -8.721  13.372  -5.450  1.00 81.11           C  
ATOM   1267  C   THR A 156      -6.070  14.065  -5.796  1.00 81.11           C  
ATOM   1268  O   THR A 156      -6.217  15.286  -5.777  1.00 81.11           O  
ATOM   1269  N   LEU A 157      -5.358  13.408  -4.861  1.00 84.57           N  
ATOM   1270  CA  LEU A 157      -4.882  14.015  -3.644  1.00 84.57           C  
ATOM   1271  CB  LEU A 157      -4.510  12.959  -2.593  1.00 84.57           C  
ATOM   1272  CG  LEU A 157      -5.725  12.095  -2.200  1.00 84.57           C  
ATOM   1273  CD1 LEU A 157      -5.378  11.084  -1.096  1.00 84.57           C  
ATOM   1274  CD2 LEU A 157      -6.936  12.974  -1.851  1.00 84.57           C  
ATOM   1275  C   LEU A 157      -3.723  14.940  -3.812  1.00 84.57           C  
ATOM   1276  O   LEU A 157      -3.663  15.976  -3.153  1.00 84.57           O  
ATOM   1277  N   LEU A 158      -2.761  14.594  -4.684  1.00 65.95           N  
ATOM   1278  CA  LEU A 158      -1.559  15.377  -4.723  1.00 65.95           C  
ATOM   1279  CB  LEU A 158      -0.522  14.839  -5.724  1.00 65.95           C  
ATOM   1280  CG  LEU A 158       0.779  15.662  -5.776  1.00 65.95           C  
ATOM   1281  CD1 LEU A 158       1.535  15.629  -4.439  1.00 65.95           C  
ATOM   1282  CD2 LEU A 158       1.652  15.231  -6.966  1.00 65.95           C  
ATOM   1283  C   LEU A 158      -1.853  16.801  -5.080  1.00 65.95           C  
ATOM   1284  O   LEU A 158      -1.411  17.707  -4.371  1.00 65.95           O  
ATOM   1285  N   PRO A 159      -2.579  17.062  -6.135  1.00 79.47           N  
ATOM   1286  CA  PRO A 159      -2.910  18.410  -6.515  1.00 79.47           C  
ATOM   1287  CD  PRO A 159      -2.880  16.094  -7.170  1.00 79.47           C  
ATOM   1288  CB  PRO A 159      -3.541  18.304  -7.908  1.00 79.47           C  
ATOM   1289  CG  PRO A 159      -3.910  16.816  -8.056  1.00 79.47           C  
ATOM   1290  C   PRO A 159      -3.795  19.055  -5.495  1.00 79.47           C  
ATOM   1291  O   PRO A 159      -3.721  20.270  -5.318  1.00 79.47           O  
ATOM   1292  N   ALA A 160      -4.638  18.265  -4.808  1.00 33.66           N  
ATOM   1293  CA  ALA A 160      -5.565  18.835  -3.872  1.00 33.66           C  
ATOM   1294  CB  ALA A 160      -6.489  17.784  -3.236  1.00 33.66           C  
ATOM   1295  C   ALA A 160      -4.815  19.506  -2.766  1.00 33.66           C  
ATOM   1296  O   ALA A 160      -5.137  20.630  -2.382  1.00 33.66           O  
ATOM   1297  N   ILE A 161      -3.772  18.840  -2.240  1.00 60.12           N  
ATOM   1298  CA  ILE A 161      -3.051  19.385  -1.128  1.00 60.12           C  
ATOM   1299  CB  ILE A 161      -2.058  18.440  -0.508  1.00 60.12           C  
ATOM   1300  CG1 ILE A 161      -0.943  18.052  -1.487  1.00 60.12           C  
ATOM   1301  CG2 ILE A 161      -2.845  17.243   0.051  1.00 60.12           C  
ATOM   1302  CD1 ILE A 161       0.209  17.321  -0.802  1.00 60.12           C  
ATOM   1303  C   ILE A 161      -2.357  20.646  -1.544  1.00 60.12           C  
ATOM   1304  O   ILE A 161      -2.231  21.573  -0.749  1.00 60.12           O  
ATOM   1305  N   TRP A 162      -1.847  20.707  -2.787  1.00 64.08           N  
ATOM   1306  CA  TRP A 162      -1.152  21.886  -3.235  1.00 64.08           C  
ATOM   1307  CB  TRP A 162      -0.545  21.718  -4.635  1.00 64.08           C  
ATOM   1308  CG  TRP A 162       0.619  20.771  -4.635  1.00 64.08           C  
ATOM   1309  CD2 TRP A 162       1.170  20.160  -5.810  1.00 64.08           C  
ATOM   1310  CD1 TRP A 162       1.351  20.315  -3.578  1.00 64.08           C  
ATOM   1311  NE1 TRP A 162       2.331  19.462  -4.020  1.00 64.08           N  
ATOM   1312  CE2 TRP A 162       2.230  19.356  -5.391  1.00 64.08           C  
ATOM   1313  CE3 TRP A 162       0.819  20.260  -7.126  1.00 64.08           C  
ATOM   1314  CZ2 TRP A 162       2.960  18.635  -6.291  1.00 64.08           C  
ATOM   1315  CZ3 TRP A 162       1.558  19.531  -8.032  1.00 64.08           C  
ATOM   1316  CH2 TRP A 162       2.609  18.737  -7.617  1.00 64.08           C  
ATOM   1317  C   TRP A 162      -2.068  23.076  -3.268  1.00 64.08           C  
ATOM   1318  O   TRP A 162      -1.738  24.132  -2.732  1.00 64.08           O  
ATOM   1319  N   ILE A 163      -3.262  22.934  -3.875  1.00 62.53           N  
ATOM   1320  CA  ILE A 163      -4.191  24.024  -3.988  1.00 62.53           C  
ATOM   1321  CB  ILE A 163      -5.426  23.693  -4.776  1.00 62.53           C  
ATOM   1322  CG1 ILE A 163      -6.227  24.976  -5.049  1.00 62.53           C  
ATOM   1323  CG2 ILE A 163      -6.219  22.609  -4.031  1.00 62.53           C  
ATOM   1324  CD1 ILE A 163      -7.330  24.788  -6.087  1.00 62.53           C  
ATOM   1325  C   ILE A 163      -4.588  24.444  -2.606  1.00 62.53           C  
ATOM   1326  O   ILE A 163      -4.882  25.611  -2.358  1.00 62.53           O  
ATOM   1327  N   ASN A 164      -4.612  23.486  -1.663  1.00 65.30           N  
ATOM   1328  CA  ASN A 164      -4.997  23.759  -0.308  1.00 65.30           C  
ATOM   1329  CB  ASN A 164      -4.815  22.541   0.619  1.00 65.30           C  
ATOM   1330  CG  ASN A 164      -5.287  22.904   2.023  1.00 65.30           C  
ATOM   1331  OD1 ASN A 164      -6.324  23.543   2.197  1.00 65.30           O  
ATOM   1332  ND2 ASN A 164      -4.507  22.485   3.055  1.00 65.30           N  
ATOM   1333  C   ASN A 164      -4.132  24.865   0.227  1.00 65.30           C  
ATOM   1334  O   ASN A 164      -4.582  25.668   1.041  1.00 65.30           O  
ATOM   1335  N   GLN A 165      -2.852  24.907  -0.182  1.00123.84           N  
ATOM   1336  CA  GLN A 165      -1.930  25.917   0.258  1.00123.84           C  
ATOM   1337  CB  GLN A 165      -0.504  25.614  -0.223  1.00123.84           C  
ATOM   1338  CG  GLN A 165       0.568  26.421   0.501  1.00123.84           C  
ATOM   1339  CD  GLN A 165       0.781  25.757   1.855  1.00123.84           C  
ATOM   1340  OE1 GLN A 165       0.089  24.805   2.208  1.00123.84           O  
ATOM   1341  NE2 GLN A 165       1.772  26.266   2.634  1.00123.84           N  
ATOM   1342  C   GLN A 165      -2.333  27.256  -0.306  1.00123.84           C  
ATOM   1343  O   GLN A 165      -2.203  28.287   0.350  1.00123.84           O  
ATOM   1344  N   ILE A 166      -2.823  27.268  -1.561  1.00 63.07           N  
ATOM   1345  CA  ILE A 166      -3.253  28.457  -2.250  1.00 63.07           C  
ATOM   1346  CB  ILE A 166      -3.669  28.189  -3.664  1.00 63.07           C  
ATOM   1347  CG1 ILE A 166      -2.451  27.699  -4.468  1.00 63.07           C  
ATOM   1348  CG2 ILE A 166      -4.329  29.461  -4.229  1.00 63.07           C  
ATOM   1349  CD1 ILE A 166      -2.803  27.122  -5.836  1.00 63.07           C  
ATOM   1350  C   ILE A 166      -4.418  29.057  -1.520  1.00 63.07           C  
ATOM   1351  O   ILE A 166      -4.608  30.273  -1.521  1.00 63.07           O  
ATOM   1352  N   PHE A 167      -5.248  28.197  -0.906  1.00103.57           N  
ATOM   1353  CA  PHE A 167      -6.408  28.571  -0.145  1.00103.57           C  
ATOM   1354  CB  PHE A 167      -7.219  27.382   0.403  1.00103.57           C  
ATOM   1355  CG  PHE A 167      -7.878  26.682  -0.734  1.00103.57           C  
ATOM   1356  CD1 PHE A 167      -8.839  27.333  -1.470  1.00103.57           C  
ATOM   1357  CD2 PHE A 167      -7.575  25.377  -1.042  1.00103.57           C  
ATOM   1358  CE1 PHE A 167      -9.469  26.703  -2.517  1.00103.57           C  
ATOM   1359  CE2 PHE A 167      -8.203  24.741  -2.087  1.00103.57           C  
ATOM   1360  CZ  PHE A 167      -9.150  25.404  -2.830  1.00103.57           C  
ATOM   1361  C   PHE A 167      -5.963  29.367   1.052  1.00103.57           C  
ATOM   1362  O   PHE A 167      -6.756  30.109   1.632  1.00103.57           O  
ATOM   1363  N   GLU A 168      -4.684  29.219   1.458  1.00 95.59           N  
ATOM   1364  CA  GLU A 168      -4.113  29.899   2.601  1.00 95.59           C  
ATOM   1365  CB  GLU A 168      -4.173  31.433   2.500  1.00 95.59           C  
ATOM   1366  CG  GLU A 168      -3.279  32.027   1.407  1.00 95.59           C  
ATOM   1367  CD  GLU A 168      -3.341  33.547   1.522  1.00 95.59           C  
ATOM   1368  OE1 GLU A 168      -3.111  34.053   2.653  1.00 95.59           O  
ATOM   1369  OE2 GLU A 168      -3.623  34.227   0.498  1.00 95.59           O1-
ATOM   1370  C   GLU A 168      -4.744  29.519   3.912  1.00 95.59           C  
ATOM   1371  O   GLU A 168      -5.425  30.303   4.571  1.00 95.59           O  
ATOM   1372  N   PRO A 169      -4.508  28.289   4.286  1.00118.98           N  
ATOM   1373  CA  PRO A 169      -4.998  27.719   5.516  1.00118.98           C  
ATOM   1374  CD  PRO A 169      -3.381  27.545   3.743  1.00118.98           C  
ATOM   1375  CB  PRO A 169      -4.402  26.313   5.562  1.00118.98           C  
ATOM   1376  CG  PRO A 169      -3.077  26.462   4.789  1.00118.98           C  
ATOM   1377  C   PRO A 169      -4.628  28.502   6.749  1.00118.98           C  
ATOM   1378  O   PRO A 169      -3.499  28.979   6.855  1.00118.98           O  
ATOM   1379  N   ILE A 170      -5.613  28.721   7.644  1.00 80.11           N  
ATOM   1380  CA  ILE A 170      -5.464  29.328   8.938  1.00 80.11           C  
ATOM   1381  CB  ILE A 170      -6.748  29.920   9.454  1.00 80.11           C  
ATOM   1382  CG1 ILE A 170      -7.835  28.850   9.646  1.00 80.11           C  
ATOM   1383  CG2 ILE A 170      -7.150  31.045   8.484  1.00 80.11           C  
ATOM   1384  CD1 ILE A 170      -9.059  29.356  10.414  1.00 80.11           C  
ATOM   1385  C   ILE A 170      -4.916  28.350   9.938  1.00 80.11           C  
ATOM   1386  O   ILE A 170      -4.130  28.728  10.802  1.00 80.11           O  
ATOM   1387  N   SER A 171      -5.340  27.068   9.862  1.00100.63           N  
ATOM   1388  CA  SER A 171      -4.992  26.112  10.879  1.00100.63           C  
ATOM   1389  CB  SER A 171      -6.233  25.628  11.644  1.00100.63           C  
ATOM   1390  OG  SER A 171      -5.870  24.690  12.640  1.00100.63           O  
ATOM   1391  C   SER A 171      -4.339  24.900  10.269  1.00100.63           C  
ATOM   1392  O   SER A 171      -4.468  24.614   9.081  1.00100.63           O  
ATOM   1393  N   GLU A 172      -3.637  24.142  11.135  1.00 56.52           N  
ATOM   1394  CA  GLU A 172      -2.848  22.976  10.847  1.00 56.52           C  
ATOM   1395  CB  GLU A 172      -2.195  22.431  12.127  1.00 56.52           C  
ATOM   1396  CG  GLU A 172      -1.405  21.137  11.942  1.00 56.52           C  
ATOM   1397  CD  GLU A 172      -1.054  20.619  13.330  1.00 56.52           C  
ATOM   1398  OE1 GLU A 172      -1.931  20.711  14.231  1.00 56.52           O  
ATOM   1399  OE2 GLU A 172       0.093  20.129  13.510  1.00 56.52           O1-
ATOM   1400  C   GLU A 172      -3.691  21.866  10.298  1.00 56.52           C  
ATOM   1401  O   GLU A 172      -3.230  21.081   9.473  1.00 56.52           O  
ATOM   1402  N   ASP A 173      -4.950  21.774  10.760  1.00 63.11           N  
ATOM   1403  CA  ASP A 173      -5.870  20.717  10.440  1.00 63.11           C  
ATOM   1404  CB  ASP A 173      -7.202  20.817  11.210  1.00 63.11           C  
ATOM   1405  CG  ASP A 173      -6.993  20.357  12.647  1.00 63.11           C  
ATOM   1406  OD1 ASP A 173      -5.904  19.792  12.939  1.00 63.11           O  
ATOM   1407  OD2 ASP A 173      -7.928  20.551  13.470  1.00 63.11           O1-
ATOM   1408  C   ASP A 173      -6.220  20.699   8.980  1.00 63.11           C  
ATOM   1409  O   ASP A 173      -6.698  19.684   8.475  1.00 63.11           O  
ATOM   1410  N   ALA A 174      -5.991  21.806   8.253  1.00 53.08           N  
ATOM   1411  CA  ALA A 174      -6.528  21.959   6.926  1.00 53.08           C  
ATOM   1412  CB  ALA A 174      -6.107  23.294   6.286  1.00 53.08           C  
ATOM   1413  C   ALA A 174      -6.154  20.862   5.966  1.00 53.08           C  
ATOM   1414  O   ALA A 174      -7.018  20.375   5.238  1.00 53.08           O  
ATOM   1415  N   GLU A 175      -4.891  20.407   5.929  1.00 56.33           N  
ATOM   1416  CA  GLU A 175      -4.543  19.449   4.913  1.00 56.33           C  
ATOM   1417  CB  GLU A 175      -3.049  19.089   4.890  1.00 56.33           C  
ATOM   1418  CG  GLU A 175      -2.717  18.091   3.781  1.00 56.33           C  
ATOM   1419  CD  GLU A 175      -1.208  17.987   3.650  1.00 56.33           C  
ATOM   1420  OE1 GLU A 175      -0.581  18.982   3.194  1.00 56.33           O  
ATOM   1421  OE2 GLU A 175      -0.661  16.908   4.000  1.00 56.33           O1-
ATOM   1422  C   GLU A 175      -5.325  18.178   5.067  1.00 56.33           C  
ATOM   1423  O   GLU A 175      -5.748  17.587   4.074  1.00 56.33           O  
ATOM   1424  N   GLU A 176      -5.531  17.707   6.307  1.00 93.79           N  
ATOM   1425  CA  GLU A 176      -6.227  16.465   6.499  1.00 93.79           C  
ATOM   1426  CB  GLU A 176      -6.146  15.950   7.946  1.00 93.79           C  
ATOM   1427  CG  GLU A 176      -6.587  14.494   8.073  1.00 93.79           C  
ATOM   1428  CD  GLU A 176      -5.726  13.689   7.110  1.00 93.79           C  
ATOM   1429  OE1 GLU A 176      -6.057  13.681   5.896  1.00 93.79           O  
ATOM   1430  OE2 GLU A 176      -4.722  13.077   7.567  1.00 93.79           O1-
ATOM   1431  C   GLU A 176      -7.671  16.605   6.108  1.00 93.79           C  
ATOM   1432  O   GLU A 176      -8.263  15.678   5.559  1.00 93.79           O  
ATOM   1433  N   LEU A 177      -8.282  17.767   6.400  1.00 48.28           N  
ATOM   1434  CA  LEU A 177      -9.664  17.991   6.076  1.00 48.28           C  
ATOM   1435  CB  LEU A 177     -10.153  19.364   6.558  1.00 48.28           C  
ATOM   1436  CG  LEU A 177      -9.980  19.595   8.071  1.00 48.28           C  
ATOM   1437  CD1 LEU A 177     -10.490  20.987   8.478  1.00 48.28           C  
ATOM   1438  CD2 LEU A 177     -10.603  18.458   8.894  1.00 48.28           C  
ATOM   1439  C   LEU A 177      -9.781  18.001   4.588  1.00 48.28           C  
ATOM   1440  O   LEU A 177     -10.742  17.479   4.023  1.00 48.28           O  
ATOM   1441  N   CYS A 178      -8.785  18.611   3.920  1.00 42.46           N  
ATOM   1442  CA  CYS A 178      -8.780  18.707   2.490  1.00 42.46           C  
ATOM   1443  CB  CYS A 178      -7.521  19.421   1.966  1.00 42.46           C  
ATOM   1444  SG  CYS A 178      -7.475  19.562   0.155  1.00 42.46           S  
ATOM   1445  C   CYS A 178      -8.798  17.322   1.910  1.00 42.46           C  
ATOM   1446  O   CYS A 178      -9.598  17.028   1.023  1.00 42.46           O  
ATOM   1447  N   ARG A 179      -7.950  16.417   2.434  1.00142.08           N  
ATOM   1448  CA  ARG A 179      -7.824  15.089   1.894  1.00142.08           C  
ATOM   1449  CB  ARG A 179      -6.848  14.229   2.714  1.00142.08           C  
ATOM   1450  CG  ARG A 179      -5.446  14.829   2.838  1.00142.08           C  
ATOM   1451  CD  ARG A 179      -4.401  14.122   1.983  1.00142.08           C  
ATOM   1452  NE  ARG A 179      -4.306  12.720   2.476  1.00142.08           N  
ATOM   1453  CZ  ARG A 179      -3.656  11.786   1.724  1.00142.08           C  
ATOM   1454  NH1 ARG A 179      -3.070  12.151   0.547  1.00142.08           N1+
ATOM   1455  NH2 ARG A 179      -3.606  10.487   2.138  1.00142.08           N  
ATOM   1456  C   ARG A 179      -9.151  14.392   1.960  1.00142.08           C  
ATOM   1457  O   ARG A 179      -9.588  13.784   0.985  1.00142.08           O  
ATOM   1458  N   HIS A 180      -9.837  14.456   3.116  1.00 51.82           N  
ATOM   1459  CA  HIS A 180     -11.079  13.747   3.236  1.00 51.82           C  
ATOM   1460  ND1 HIS A 180     -11.080  11.336   5.491  1.00 51.82           N  
ATOM   1461  CG  HIS A 180     -10.845  12.694   5.504  1.00 51.82           C  
ATOM   1462  CB  HIS A 180     -11.615  13.682   4.676  1.00 51.82           C  
ATOM   1463  NE2 HIS A 180      -9.386  11.672   6.890  1.00 51.82           N  
ATOM   1464  CD2 HIS A 180      -9.806  12.881   6.364  1.00 51.82           C  
ATOM   1465  CE1 HIS A 180     -10.180  10.774   6.337  1.00 51.82           C  
ATOM   1466  C   HIS A 180     -12.120  14.329   2.328  1.00 51.82           C  
ATOM   1467  O   HIS A 180     -12.853  13.594   1.669  1.00 51.82           O  
ATOM   1468  N   THR A 181     -12.206  15.669   2.250  1.00 44.08           N  
ATOM   1469  CA  THR A 181     -13.225  16.298   1.454  1.00 44.08           C  
ATOM   1470  CB  THR A 181     -13.177  17.794   1.574  1.00 44.08           C  
ATOM   1471  OG1 THR A 181     -13.277  18.171   2.938  1.00 44.08           O  
ATOM   1472  CG2 THR A 181     -14.358  18.391   0.791  1.00 44.08           C  
ATOM   1473  C   THR A 181     -13.045  15.951   0.003  1.00 44.08           C  
ATOM   1474  O   THR A 181     -13.994  15.555  -0.674  1.00 44.08           O  
ATOM   1475  N   ILE A 182     -11.806  16.071  -0.508  1.00 98.83           N  
ATOM   1476  CA  ILE A 182     -11.501  15.826  -1.890  1.00 98.83           C  
ATOM   1477  CB  ILE A 182     -10.068  16.140  -2.216  1.00 98.83           C  
ATOM   1478  CG1 ILE A 182      -9.784  17.626  -1.935  1.00 98.83           C  
ATOM   1479  CG2 ILE A 182      -9.795  15.729  -3.672  1.00 98.83           C  
ATOM   1480  CD1 ILE A 182     -10.682  18.579  -2.723  1.00 98.83           C  
ATOM   1481  C   ILE A 182     -11.753  14.384  -2.199  1.00 98.83           C  
ATOM   1482  O   ILE A 182     -12.234  14.051  -3.282  1.00 98.83           O  
ATOM   1483  N   THR A 183     -11.413  13.481  -1.262  1.00 36.23           N  
ATOM   1484  CA  THR A 183     -11.627  12.080  -1.498  1.00 36.23           C  
ATOM   1485  CB  THR A 183     -11.199  11.226  -0.336  1.00 36.23           C  
ATOM   1486  OG1 THR A 183      -9.819  11.424  -0.064  1.00 36.23           O  
ATOM   1487  CG2 THR A 183     -11.465   9.749  -0.675  1.00 36.23           C  
ATOM   1488  C   THR A 183     -13.095  11.862  -1.710  1.00 36.23           C  
ATOM   1489  O   THR A 183     -13.501  11.152  -2.630  1.00 36.23           O  
ATOM   1490  N   ALA A 184     -13.942  12.494  -0.874  1.00 28.89           N  
ATOM   1491  CA  ALA A 184     -15.362  12.305  -0.985  1.00 28.89           C  
ATOM   1492  CB  ALA A 184     -16.158  13.079   0.083  1.00 28.89           C  
ATOM   1493  C   ALA A 184     -15.825  12.785  -2.327  1.00 28.89           C  
ATOM   1494  O   ALA A 184     -16.643  12.134  -2.976  1.00 28.89           O  
ATOM   1495  N   PHE A 185     -15.300  13.935  -2.796  1.00110.12           N  
ATOM   1496  CA  PHE A 185     -15.748  14.457  -4.056  1.00110.12           C  
ATOM   1497  CB  PHE A 185     -15.092  15.787  -4.474  1.00110.12           C  
ATOM   1498  CG  PHE A 185     -15.389  16.847  -3.470  1.00110.12           C  
ATOM   1499  CD1 PHE A 185     -16.604  16.901  -2.829  1.00110.12           C  
ATOM   1500  CD2 PHE A 185     -14.467  17.835  -3.221  1.00110.12           C  
ATOM   1501  CE1 PHE A 185     -16.877  17.895  -1.920  1.00110.12           C  
ATOM   1502  CE2 PHE A 185     -14.731  18.836  -2.317  1.00110.12           C  
ATOM   1503  CZ  PHE A 185     -15.938  18.865  -1.663  1.00110.12           C  
ATOM   1504  C   PHE A 185     -15.396  13.472  -5.127  1.00110.12           C  
ATOM   1505  O   PHE A 185     -16.189  13.226  -6.033  1.00110.12           O  
ATOM   1506  N   GLN A 186     -14.180  12.895  -5.058  1.00 53.53           N  
ATOM   1507  CA  GLN A 186     -13.719  11.984  -6.069  1.00 53.53           C  
ATOM   1508  CB  GLN A 186     -12.261  11.551  -5.838  1.00 53.53           C  
ATOM   1509  CG  GLN A 186     -11.736  10.553  -6.874  1.00 53.53           C  
ATOM   1510  CD  GLN A 186     -11.705  11.220  -8.242  1.00 53.53           C  
ATOM   1511  OE1 GLN A 186     -10.829  12.031  -8.536  1.00 53.53           O  
ATOM   1512  NE2 GLN A 186     -12.690  10.861  -9.109  1.00 53.53           N  
ATOM   1513  C   GLN A 186     -14.571  10.753  -6.088  1.00 53.53           C  
ATOM   1514  O   GLN A 186     -14.931  10.257  -7.155  1.00 53.53           O  
ATOM   1515  N   LEU A 187     -14.923  10.224  -4.905  1.00 42.58           N  
ATOM   1516  CA  LEU A 187     -15.722   9.034  -4.848  1.00 42.58           C  
ATOM   1517  CB  LEU A 187     -15.945   8.530  -3.413  1.00 42.58           C  
ATOM   1518  CG  LEU A 187     -14.650   8.115  -2.690  1.00 42.58           C  
ATOM   1519  CD1 LEU A 187     -14.958   7.606  -1.274  1.00 42.58           C  
ATOM   1520  CD2 LEU A 187     -13.827   7.111  -3.513  1.00 42.58           C  
ATOM   1521  C   LEU A 187     -17.066   9.333  -5.429  1.00 42.58           C  
ATOM   1522  O   LEU A 187     -17.649   8.502  -6.121  1.00 42.58           O  
ATOM   1523  N   LEU A 188     -17.606  10.536  -5.162  1.00 54.47           N  
ATOM   1524  CA  LEU A 188     -18.901  10.882  -5.676  1.00 54.47           C  
ATOM   1525  CB  LEU A 188     -19.391  12.264  -5.213  1.00 54.47           C  
ATOM   1526  CG  LEU A 188     -19.772  12.292  -3.722  1.00 54.47           C  
ATOM   1527  CD1 LEU A 188     -20.255  13.685  -3.288  1.00 54.47           C  
ATOM   1528  CD2 LEU A 188     -20.798  11.192  -3.401  1.00 54.47           C  
ATOM   1529  C   LEU A 188     -18.836  10.869  -7.165  1.00 54.47           C  
ATOM   1530  O   LEU A 188     -19.770  10.419  -7.832  1.00 54.47           O  
ATOM   1531  N   ASP A 189     -17.718  11.351  -7.732  1.00 41.04           N  
ATOM   1532  CA  ASP A 189     -17.594  11.403  -9.159  1.00 41.04           C  
ATOM   1533  CB  ASP A 189     -16.257  12.008  -9.624  1.00 41.04           C  
ATOM   1534  CG  ASP A 189     -16.261  13.489  -9.277  1.00 41.04           C  
ATOM   1535  OD1 ASP A 189     -17.293  13.966  -8.736  1.00 41.04           O  
ATOM   1536  OD2 ASP A 189     -15.233  14.163  -9.552  1.00 41.04           O1-
ATOM   1537  C   ASP A 189     -17.655  10.005  -9.700  1.00 41.04           C  
ATOM   1538  O   ASP A 189     -18.301   9.766 -10.718  1.00 41.04           O  
ATOM   1539  N   PHE A 190     -17.007   9.030  -9.027  1.00 88.71           N  
ATOM   1540  CA  PHE A 190     -16.999   7.695  -9.561  1.00 88.71           C  
ATOM   1541  CB  PHE A 190     -16.284   6.639  -8.695  1.00 88.71           C  
ATOM   1542  CG  PHE A 190     -14.840   6.966  -8.566  1.00 88.71           C  
ATOM   1543  CD1 PHE A 190     -14.042   7.096  -9.677  1.00 88.71           C  
ATOM   1544  CD2 PHE A 190     -14.273   7.091  -7.320  1.00 88.71           C  
ATOM   1545  CE1 PHE A 190     -12.706   7.384  -9.540  1.00 88.71           C  
ATOM   1546  CE2 PHE A 190     -12.936   7.375  -7.180  1.00 88.71           C  
ATOM   1547  CZ  PHE A 190     -12.150   7.530  -8.293  1.00 88.71           C  
ATOM   1548  C   PHE A 190     -18.410   7.203  -9.651  1.00 88.71           C  
ATOM   1549  O   PHE A 190     -18.801   6.629 -10.665  1.00 88.71           O  
ATOM   1550  N   ILE A 191     -19.212   7.390  -8.582  1.00 93.40           N  
ATOM   1551  CA  ILE A 191     -20.559   6.893  -8.603  1.00 93.40           C  
ATOM   1552  CB  ILE A 191     -21.296   7.020  -7.294  1.00 93.40           C  
ATOM   1553  CG1 ILE A 191     -20.739   6.065  -6.219  1.00 93.40           C  
ATOM   1554  CG2 ILE A 191     -22.781   6.752  -7.588  1.00 93.40           C  
ATOM   1555  CD1 ILE A 191     -19.384   6.445  -5.633  1.00 93.40           C  
ATOM   1556  C   ILE A 191     -21.374   7.600  -9.654  1.00 93.40           C  
ATOM   1557  O   ILE A 191     -22.078   6.952 -10.426  1.00 93.40           O  
ATOM   1558  N   TRP A 192     -21.272   8.944  -9.742  1.00 93.07           N  
ATOM   1559  CA  TRP A 192     -22.092   9.711 -10.648  1.00 93.07           C  
ATOM   1560  CB  TRP A 192     -21.752  11.210 -10.631  1.00 93.07           C  
ATOM   1561  CG  TRP A 192     -22.634  12.047 -11.529  1.00 93.07           C  
ATOM   1562  CD2 TRP A 192     -23.829  12.696 -11.073  1.00 93.07           C  
ATOM   1563  CD1 TRP A 192     -22.502  12.363 -12.849  1.00 93.07           C  
ATOM   1564  NE1 TRP A 192     -23.548  13.163 -13.248  1.00 93.07           N  
ATOM   1565  CE2 TRP A 192     -24.373  13.377 -12.163  1.00 93.07           C  
ATOM   1566  CE3 TRP A 192     -24.424  12.721  -9.847  1.00 93.07           C  
ATOM   1567  CZ2 TRP A 192     -25.526  14.101 -12.037  1.00 93.07           C  
ATOM   1568  CZ3 TRP A 192     -25.585  13.448  -9.725  1.00 93.07           C  
ATOM   1569  CH2 TRP A 192     -26.127  14.125 -10.798  1.00 93.07           C  
ATOM   1570  C   TRP A 192     -21.850   9.232 -12.057  1.00 93.07           C  
ATOM   1571  O   TRP A 192     -22.789   8.957 -12.801  1.00 93.07           O  
ATOM   1572  N   ASP A 193     -20.569   9.130 -12.449  1.00112.54           N  
ATOM   1573  CA  ASP A 193     -20.070   8.784 -13.757  1.00112.54           C  
ATOM   1574  CB  ASP A 193     -18.715   9.433 -14.075  1.00112.54           C  
ATOM   1575  CG  ASP A 193     -19.049  10.889 -14.388  1.00112.54           C  
ATOM   1576  OD1 ASP A 193     -20.103  11.106 -15.046  1.00112.54           O  
ATOM   1577  OD2 ASP A 193     -18.284  11.798 -13.969  1.00112.54           O1-
ATOM   1578  C   ASP A 193     -20.058   7.314 -14.076  1.00112.54           C  
ATOM   1579  O   ASP A 193     -19.544   6.928 -15.125  1.00112.54           O  
ATOM   1580  N   LEU A 194     -20.582   6.449 -13.189  1.00 76.89           N  
ATOM   1581  CA  LEU A 194     -20.406   5.028 -13.334  1.00 76.89           C  
ATOM   1582  CB  LEU A 194     -21.186   4.228 -12.277  1.00 76.89           C  
ATOM   1583  CG  LEU A 194     -20.876   2.721 -12.299  1.00 76.89           C  
ATOM   1584  CD1 LEU A 194     -19.412   2.454 -11.909  1.00 76.89           C  
ATOM   1585  CD2 LEU A 194     -21.875   1.932 -11.437  1.00 76.89           C  
ATOM   1586  C   LEU A 194     -20.819   4.542 -14.696  1.00 76.89           C  
ATOM   1587  O   LEU A 194     -20.104   3.739 -15.295  1.00 76.89           O  
ATOM   1588  N   ARG A 195     -21.959   4.990 -15.252  1.00149.19           N  
ATOM   1589  CA  ARG A 195     -22.319   4.442 -16.534  1.00149.19           C  
ATOM   1590  CB  ARG A 195     -23.716   4.839 -17.036  1.00149.19           C  
ATOM   1591  CG  ARG A 195     -24.012   4.148 -18.367  1.00149.19           C  
ATOM   1592  CD  ARG A 195     -24.078   2.625 -18.233  1.00149.19           C  
ATOM   1593  NE  ARG A 195     -23.784   2.030 -19.566  1.00149.19           N  
ATOM   1594  CZ  ARG A 195     -23.242   0.779 -19.626  1.00149.19           C  
ATOM   1595  NH1 ARG A 195     -23.060   0.068 -18.476  1.00149.19           N1+
ATOM   1596  NH2 ARG A 195     -22.866   0.242 -20.824  1.00149.19           N  
ATOM   1597  C   ARG A 195     -21.335   4.838 -17.598  1.00149.19           C  
ATOM   1598  O   ARG A 195     -20.958   4.021 -18.435  1.00149.19           O  
ATOM   1599  N   GLU A 196     -20.892   6.108 -17.608  1.00 41.20           N  
ATOM   1600  CA  GLU A 196     -20.002   6.548 -18.647  1.00 41.20           C  
ATOM   1601  CB  GLU A 196     -19.694   8.050 -18.578  1.00 41.20           C  
ATOM   1602  CG  GLU A 196     -18.738   8.513 -19.678  1.00 41.20           C  
ATOM   1603  CD  GLU A 196     -18.644  10.026 -19.603  1.00 41.20           C  
ATOM   1604  OE1 GLU A 196     -19.397  10.624 -18.787  1.00 41.20           O  
ATOM   1605  OE2 GLU A 196     -17.825  10.607 -20.364  1.00 41.20           O1-
ATOM   1606  C   GLU A 196     -18.699   5.820 -18.557  1.00 41.20           C  
ATOM   1607  O   GLU A 196     -18.152   5.385 -19.571  1.00 41.20           O  
ATOM   1608  N   ASP A 197     -18.167   5.659 -17.334  1.00 45.92           N  
ATOM   1609  CA  ASP A 197     -16.887   5.033 -17.173  1.00 45.92           C  
ATOM   1610  CB  ASP A 197     -16.392   5.049 -15.719  1.00 45.92           C  
ATOM   1611  CG  ASP A 197     -16.014   6.487 -15.390  1.00 45.92           C  
ATOM   1612  OD1 ASP A 197     -15.328   7.124 -16.233  1.00 45.92           O  
ATOM   1613  OD2 ASP A 197     -16.399   6.966 -14.290  1.00 45.92           O1-
ATOM   1614  C   ASP A 197     -16.970   3.613 -17.627  1.00 45.92           C  
ATOM   1615  O   ASP A 197     -16.043   3.100 -18.253  1.00 45.92           O  
ATOM   1616  N   LEU A 198     -18.091   2.938 -17.328  1.00 49.71           N  
ATOM   1617  CA  LEU A 198     -18.242   1.566 -17.716  1.00 49.71           C  
ATOM   1618  CB  LEU A 198     -19.585   0.954 -17.281  1.00 49.71           C  
ATOM   1619  CG  LEU A 198     -19.729   0.793 -15.758  1.00 49.71           C  
ATOM   1620  CD1 LEU A 198     -21.089   0.179 -15.393  1.00 49.71           C  
ATOM   1621  CD2 LEU A 198     -18.552   0.001 -15.164  1.00 49.71           C  
ATOM   1622  C   LEU A 198     -18.196   1.481 -19.210  1.00 49.71           C  
ATOM   1623  O   LEU A 198     -17.615   0.548 -19.762  1.00 49.71           O  
ATOM   1624  N   ASP A 199     -18.811   2.451 -19.911  1.00 44.55           N  
ATOM   1625  CA  ASP A 199     -18.819   2.388 -21.347  1.00 44.55           C  
ATOM   1626  CB  ASP A 199     -19.571   3.546 -22.030  1.00 44.55           C  
ATOM   1627  CG  ASP A 199     -21.066   3.343 -21.835  1.00 44.55           C  
ATOM   1628  OD1 ASP A 199     -21.444   2.532 -20.948  1.00 44.55           O  
ATOM   1629  OD2 ASP A 199     -21.854   3.993 -22.576  1.00 44.55           O1-
ATOM   1630  C   ASP A 199     -17.398   2.458 -21.804  1.00 44.55           C  
ATOM   1631  O   ASP A 199     -17.015   1.835 -22.793  1.00 44.55           O  
ATOM   1632  N   LEU A 200     -16.593   3.245 -21.072  1.00 71.71           N  
ATOM   1633  CA  LEU A 200     -15.199   3.457 -21.325  1.00 71.71           C  
ATOM   1634  CB  LEU A 200     -14.592   4.547 -20.426  1.00 71.71           C  
ATOM   1635  CG  LEU A 200     -15.210   5.937 -20.666  1.00 71.71           C  
ATOM   1636  CD1 LEU A 200     -14.522   7.010 -19.807  1.00 71.71           C  
ATOM   1637  CD2 LEU A 200     -15.229   6.286 -22.162  1.00 71.71           C  
ATOM   1638  C   LEU A 200     -14.458   2.180 -21.083  1.00 71.71           C  
ATOM   1639  O   LEU A 200     -13.379   1.963 -21.634  1.00 71.71           O  
ATOM   1640  N   GLY A 201     -14.998   1.299 -20.224  1.00 32.83           N  
ATOM   1641  CA  GLY A 201     -14.300   0.077 -19.961  1.00 32.83           C  
ATOM   1642  C   GLY A 201     -13.588   0.222 -18.656  1.00 32.83           C  
ATOM   1643  O   GLY A 201     -12.745  -0.604 -18.312  1.00 32.83           O  
ATOM   1644  N   ARG A 202     -13.909   1.279 -17.886  1.00109.40           N  
ATOM   1645  CA  ARG A 202     -13.229   1.452 -16.636  1.00109.40           C  
ATOM   1646  CB  ARG A 202     -12.535   2.826 -16.525  1.00109.40           C  
ATOM   1647  CG  ARG A 202     -11.193   2.891 -17.268  1.00109.40           C  
ATOM   1648  CD  ARG A 202     -10.638   4.305 -17.470  1.00109.40           C  
ATOM   1649  NE  ARG A 202     -11.199   4.823 -18.749  1.00109.40           N  
ATOM   1650  CZ  ARG A 202     -10.456   4.756 -19.893  1.00109.40           C  
ATOM   1651  NH1 ARG A 202      -9.176   4.281 -19.858  1.00109.40           N1+
ATOM   1652  NH2 ARG A 202     -10.991   5.172 -21.078  1.00109.40           N  
ATOM   1653  C   ARG A 202     -14.190   1.281 -15.496  1.00109.40           C  
ATOM   1654  O   ARG A 202     -15.320   1.769 -15.525  1.00109.40           O  
ATOM   1655  N   LEU A 203     -13.741   0.536 -14.462  1.00 76.92           N  
ATOM   1656  CA  LEU A 203     -14.493   0.272 -13.269  1.00 76.92           C  
ATOM   1657  CB  LEU A 203     -14.639  -1.238 -13.009  1.00 76.92           C  
ATOM   1658  CG  LEU A 203     -15.397  -1.592 -11.720  1.00 76.92           C  
ATOM   1659  CD1 LEU A 203     -16.830  -1.038 -11.730  1.00 76.92           C  
ATOM   1660  CD2 LEU A 203     -15.353  -3.108 -11.475  1.00 76.92           C  
ATOM   1661  C   LEU A 203     -13.738   0.878 -12.119  1.00 76.92           C  
ATOM   1662  O   LEU A 203     -12.676   0.398 -11.727  1.00 76.92           O  
ATOM   1663  N   TYR A 204     -14.269   1.998 -11.596  1.00134.41           N  
ATOM   1664  CA  TYR A 204     -13.755   2.751 -10.485  1.00134.41           C  
ATOM   1665  CB  TYR A 204     -14.180   4.227 -10.495  1.00134.41           C  
ATOM   1666  CG  TYR A 204     -13.299   4.836 -11.535  1.00134.41           C  
ATOM   1667  CD1 TYR A 204     -11.983   5.093 -11.229  1.00134.41           C  
ATOM   1668  CD2 TYR A 204     -13.754   5.137 -12.798  1.00134.41           C  
ATOM   1669  CE1 TYR A 204     -11.129   5.647 -12.153  1.00134.41           C  
ATOM   1670  CE2 TYR A 204     -12.905   5.691 -13.731  1.00134.41           C  
ATOM   1671  CZ  TYR A 204     -11.591   5.948 -13.410  1.00134.41           C  
ATOM   1672  OH  TYR A 204     -10.717   6.515 -14.362  1.00134.41           O  
ATOM   1673  C   TYR A 204     -14.036   2.119  -9.159  1.00134.41           C  
ATOM   1674  O   TYR A 204     -13.415   2.493  -8.167  1.00134.41           O  
ATOM   1675  N   LEU A 205     -15.069   1.261  -9.055  1.00123.94           N  
ATOM   1676  CA  LEU A 205     -15.323   0.644  -7.780  1.00123.94           C  
ATOM   1677  CB  LEU A 205     -16.769   0.162  -7.614  1.00123.94           C  
ATOM   1678  CG  LEU A 205     -17.792   1.303  -7.696  1.00123.94           C  
ATOM   1679  CD1 LEU A 205     -17.855   1.896  -9.106  1.00123.94           C  
ATOM   1680  CD2 LEU A 205     -19.165   0.861  -7.188  1.00123.94           C  
ATOM   1681  C   LEU A 205     -14.438  -0.562  -7.631  1.00123.94           C  
ATOM   1682  O   LEU A 205     -14.241  -1.318  -8.580  1.00123.94           O  
ATOM   1683  N   PRO A 206     -13.918  -0.786  -6.449  1.00 77.71           N  
ATOM   1684  CA  PRO A 206     -13.035  -1.905  -6.255  1.00 77.71           C  
ATOM   1685  CD  PRO A 206     -13.625   0.298  -5.525  1.00 77.71           C  
ATOM   1686  CB  PRO A 206     -12.452  -1.733  -4.853  1.00 77.71           C  
ATOM   1687  CG  PRO A 206     -12.455  -0.203  -4.656  1.00 77.71           C  
ATOM   1688  C   PRO A 206     -13.765  -3.192  -6.489  1.00 77.71           C  
ATOM   1689  O   PRO A 206     -14.923  -3.305  -6.095  1.00 77.71           O  
ATOM   1690  N   LEU A 207     -13.089  -4.181  -7.103  1.00 49.39           N  
ATOM   1691  CA  LEU A 207     -13.714  -5.422  -7.456  1.00 49.39           C  
ATOM   1692  CB  LEU A 207     -12.783  -6.385  -8.213  1.00 49.39           C  
ATOM   1693  CG  LEU A 207     -12.402  -5.887  -9.622  1.00 49.39           C  
ATOM   1694  CD1 LEU A 207     -11.483  -6.888 -10.339  1.00 49.39           C  
ATOM   1695  CD2 LEU A 207     -13.650  -5.530 -10.444  1.00 49.39           C  
ATOM   1696  C   LEU A 207     -14.184  -6.114  -6.219  1.00 49.39           C  
ATOM   1697  O   LEU A 207     -15.252  -6.721  -6.210  1.00 49.39           O  
ATOM   1698  N   ASP A 208     -13.403  -6.030  -5.130  1.00 47.65           N  
ATOM   1699  CA  ASP A 208     -13.776  -6.714  -3.929  1.00 47.65           C  
ATOM   1700  CB  ASP A 208     -12.736  -6.598  -2.800  1.00 47.65           C  
ATOM   1701  CG  ASP A 208     -12.558  -5.138  -2.412  1.00 47.65           C  
ATOM   1702  OD1 ASP A 208     -12.770  -4.252  -3.282  1.00 47.65           O  
ATOM   1703  OD2 ASP A 208     -12.197  -4.893  -1.231  1.00 47.65           O1-
ATOM   1704  C   ASP A 208     -15.078  -6.171  -3.437  1.00 47.65           C  
ATOM   1705  O   ASP A 208     -15.840  -6.895  -2.800  1.00 47.65           O  
ATOM   1706  N   HIS A 209     -15.358  -4.875  -3.683  1.00 58.88           N  
ATOM   1707  CA  HIS A 209     -16.603  -4.312  -3.239  1.00 58.88           C  
ATOM   1708  ND1 HIS A 209     -15.693  -0.596  -2.854  1.00 58.88           N  
ATOM   1709  CG  HIS A 209     -15.794  -1.965  -2.745  1.00 58.88           C  
ATOM   1710  CB  HIS A 209     -16.750  -2.808  -3.532  1.00 58.88           C  
ATOM   1711  NE2 HIS A 209     -14.189  -1.226  -1.344  1.00 58.88           N  
ATOM   1712  CD2 HIS A 209     -14.868  -2.333  -1.818  1.00 58.88           C  
ATOM   1713  CE1 HIS A 209     -14.718  -0.206  -1.996  1.00 58.88           C  
ATOM   1714  C   HIS A 209     -17.718  -5.014  -3.949  1.00 58.88           C  
ATOM   1715  O   HIS A 209     -18.744  -5.328  -3.349  1.00 58.88           O  
ATOM   1716  N   LEU A 210     -17.549  -5.271  -5.259  1.00 85.36           N  
ATOM   1717  CA  LEU A 210     -18.567  -5.945  -6.017  1.00 85.36           C  
ATOM   1718  CB  LEU A 210     -18.230  -6.057  -7.515  1.00 85.36           C  
ATOM   1719  CG  LEU A 210     -18.263  -4.714  -8.273  1.00 85.36           C  
ATOM   1720  CD1 LEU A 210     -17.251  -3.709  -7.701  1.00 85.36           C  
ATOM   1721  CD2 LEU A 210     -18.084  -4.927  -9.785  1.00 85.36           C  
ATOM   1722  C   LEU A 210     -18.727  -7.337  -5.480  1.00 85.36           C  
ATOM   1723  O   LEU A 210     -19.844  -7.834  -5.346  1.00 85.36           O  
ATOM   1724  N   ALA A 211     -17.605  -7.989  -5.127  1.00 31.70           N  
ATOM   1725  CA  ALA A 211     -17.614  -9.354  -4.681  1.00 31.70           C  
ATOM   1726  CB  ALA A 211     -16.207  -9.887  -4.355  1.00 31.70           C  
ATOM   1727  C   ALA A 211     -18.438  -9.475  -3.436  1.00 31.70           C  
ATOM   1728  O   ALA A 211     -19.147 -10.462  -3.245  1.00 31.70           O  
ATOM   1729  N   ARG A 212     -18.382  -8.459  -2.561  1.00128.73           N  
ATOM   1730  CA  ARG A 212     -19.062  -8.524  -1.298  1.00128.73           C  
ATOM   1731  CB  ARG A 212     -18.953  -7.187  -0.541  1.00128.73           C  
ATOM   1732  CG  ARG A 212     -17.519  -6.654  -0.468  1.00128.73           C  
ATOM   1733  CD  ARG A 212     -17.394  -5.226   0.075  1.00128.73           C  
ATOM   1734  NE  ARG A 212     -16.745  -5.295   1.416  1.00128.73           N  
ATOM   1735  CZ  ARG A 212     -17.406  -4.886   2.540  1.00128.73           C  
ATOM   1736  NH1 ARG A 212     -18.679  -4.405   2.454  1.00128.73           N1+
ATOM   1737  NH2 ARG A 212     -16.780  -4.942   3.752  1.00128.73           N  
ATOM   1738  C   ARG A 212     -20.521  -8.755  -1.576  1.00128.73           C  
ATOM   1739  O   ARG A 212     -21.187  -9.539  -0.904  1.00128.73           O  
ATOM   1740  N   PHE A 213     -21.043  -8.037  -2.580  1.00 99.28           N  
ATOM   1741  CA  PHE A 213     -22.404  -8.069  -3.034  1.00 99.28           C  
ATOM   1742  CB  PHE A 213     -22.777  -6.818  -3.841  1.00 99.28           C  
ATOM   1743  CG  PHE A 213     -22.747  -5.735  -2.823  1.00 99.28           C  
ATOM   1744  CD1 PHE A 213     -23.776  -5.628  -1.918  1.00 99.28           C  
ATOM   1745  CD2 PHE A 213     -21.704  -4.840  -2.758  1.00 99.28           C  
ATOM   1746  CE1 PHE A 213     -23.771  -4.641  -0.963  1.00 99.28           C  
ATOM   1747  CE2 PHE A 213     -21.695  -3.849  -1.803  1.00 99.28           C  
ATOM   1748  CZ  PHE A 213     -22.729  -3.749  -0.904  1.00 99.28           C  
ATOM   1749  C   PHE A 213     -22.715  -9.299  -3.830  1.00 99.28           C  
ATOM   1750  O   PHE A 213     -23.887  -9.635  -3.994  1.00 99.28           O  
ATOM   1751  N   GLY A 214     -21.697  -9.956  -4.423  1.00 28.00           N  
ATOM   1752  CA  GLY A 214     -21.966 -11.137  -5.193  1.00 28.00           C  
ATOM   1753  C   GLY A 214     -22.212 -10.720  -6.605  1.00 28.00           C  
ATOM   1754  O   GLY A 214     -22.823 -11.452  -7.382  1.00 28.00           O  
ATOM   1755  N   LEU A 215     -21.735  -9.514  -6.968  1.00 65.60           N  
ATOM   1756  CA  LEU A 215     -21.945  -9.001  -8.288  1.00 65.60           C  
ATOM   1757  CB  LEU A 215     -22.441  -7.543  -8.282  1.00 65.60           C  
ATOM   1758  CG  LEU A 215     -23.854  -7.360  -7.691  1.00 65.60           C  
ATOM   1759  CD1 LEU A 215     -24.254  -5.876  -7.667  1.00 65.60           C  
ATOM   1760  CD2 LEU A 215     -24.889  -8.222  -8.435  1.00 65.60           C  
ATOM   1761  C   LEU A 215     -20.663  -9.040  -9.054  1.00 65.60           C  
ATOM   1762  O   LEU A 215     -19.570  -8.994  -8.491  1.00 65.60           O  
ATOM   1763  N   THR A 216     -20.784  -9.185 -10.389  1.00 41.61           N  
ATOM   1764  CA  THR A 216     -19.653  -9.159 -11.262  1.00 41.61           C  
ATOM   1765  CB  THR A 216     -19.683 -10.229 -12.311  1.00 41.61           C  
ATOM   1766  OG1 THR A 216     -20.834 -10.069 -13.126  1.00 41.61           O  
ATOM   1767  CG2 THR A 216     -19.696 -11.607 -11.628  1.00 41.61           C  
ATOM   1768  C   THR A 216     -19.687  -7.855 -11.989  1.00 41.61           C  
ATOM   1769  O   THR A 216     -20.665  -7.109 -11.939  1.00 41.61           O  
ATOM   1770  N   ARG A 217     -18.587  -7.561 -12.699  1.00 90.29           N  
ATOM   1771  CA  ARG A 217     -18.465  -6.362 -13.467  1.00 90.29           C  
ATOM   1772  CB  ARG A 217     -17.101  -6.284 -14.159  1.00 90.29           C  
ATOM   1773  CG  ARG A 217     -16.957  -5.091 -15.097  1.00 90.29           C  
ATOM   1774  CD  ARG A 217     -15.644  -5.122 -15.868  1.00 90.29           C  
ATOM   1775  NE  ARG A 217     -15.735  -4.076 -16.914  1.00 90.29           N  
ATOM   1776  CZ  ARG A 217     -14.664  -3.272 -17.163  1.00 90.29           C  
ATOM   1777  NH1 ARG A 217     -13.523  -3.401 -16.422  1.00 90.29           N1+
ATOM   1778  NH2 ARG A 217     -14.748  -2.349 -18.162  1.00 90.29           N  
ATOM   1779  C   ARG A 217     -19.515  -6.397 -14.525  1.00 90.29           C  
ATOM   1780  O   ARG A 217     -20.147  -5.386 -14.830  1.00 90.29           O  
ATOM   1781  N   ALA A 218     -19.738  -7.589 -15.102  1.00 30.66           N  
ATOM   1782  CA  ALA A 218     -20.683  -7.751 -16.162  1.00 30.66           C  
ATOM   1783  CB  ALA A 218     -20.751  -9.196 -16.682  1.00 30.66           C  
ATOM   1784  C   ALA A 218     -22.048  -7.377 -15.671  1.00 30.66           C  
ATOM   1785  O   ALA A 218     -22.813  -6.753 -16.404  1.00 30.66           O  
ATOM   1786  N   ASP A 219     -22.409  -7.741 -14.424  1.00137.65           N  
ATOM   1787  CA  ASP A 219     -23.748  -7.421 -14.028  1.00137.65           C  
ATOM   1788  CB  ASP A 219     -24.278  -8.151 -12.774  1.00137.65           C  
ATOM   1789  CG  ASP A 219     -23.594  -7.728 -11.496  1.00137.65           C  
ATOM   1790  OD1 ASP A 219     -23.355  -6.508 -11.319  1.00137.65           O  
ATOM   1791  OD2 ASP A 219     -23.324  -8.632 -10.662  1.00137.65           O1-
ATOM   1792  C   ASP A 219     -23.929  -5.931 -13.945  1.00137.65           C  
ATOM   1793  O   ASP A 219     -25.006  -5.425 -14.252  1.00137.65           O  
ATOM   1794  N   LEU A 220     -22.891  -5.177 -13.524  1.00 97.01           N  
ATOM   1795  CA  LEU A 220     -23.027  -3.747 -13.460  1.00 97.01           C  
ATOM   1796  CB  LEU A 220     -21.820  -3.028 -12.822  1.00 97.01           C  
ATOM   1797  CG  LEU A 220     -21.696  -3.179 -11.291  1.00 97.01           C  
ATOM   1798  CD1 LEU A 220     -21.424  -4.627 -10.861  1.00 97.01           C  
ATOM   1799  CD2 LEU A 220     -20.655  -2.193 -10.734  1.00 97.01           C  
ATOM   1800  C   LEU A 220     -23.190  -3.204 -14.842  1.00 97.01           C  
ATOM   1801  O   LEU A 220     -24.016  -2.324 -15.080  1.00 97.01           O  
ATOM   1802  N   ASP A 221     -22.414  -3.741 -15.797  1.00 51.44           N  
ATOM   1803  CA  ASP A 221     -22.422  -3.234 -17.136  1.00 51.44           C  
ATOM   1804  CB  ASP A 221     -21.418  -3.984 -18.031  1.00 51.44           C  
ATOM   1805  CG  ASP A 221     -21.125  -3.136 -19.257  1.00 51.44           C  
ATOM   1806  OD1 ASP A 221     -22.083  -2.821 -20.015  1.00 51.44           O  
ATOM   1807  OD2 ASP A 221     -19.933  -2.773 -19.442  1.00 51.44           O1-
ATOM   1808  C   ASP A 221     -23.801  -3.388 -17.705  1.00 51.44           C  
ATOM   1809  O   ASP A 221     -24.303  -2.494 -18.384  1.00 51.44           O  
ATOM   1810  N   ARG A 222     -24.451  -4.537 -17.464  1.00 97.38           N  
ATOM   1811  CA  ARG A 222     -25.767  -4.755 -17.999  1.00 97.38           C  
ATOM   1812  CB  ARG A 222     -26.254  -6.193 -17.771  1.00 97.38           C  
ATOM   1813  CG  ARG A 222     -27.657  -6.458 -18.318  1.00 97.38           C  
ATOM   1814  CD  ARG A 222     -28.212  -7.830 -17.932  1.00 97.38           C  
ATOM   1815  NE  ARG A 222     -28.906  -7.692 -16.621  1.00 97.38           N  
ATOM   1816  CZ  ARG A 222     -28.219  -7.861 -15.453  1.00 97.38           C  
ATOM   1817  NH1 ARG A 222     -26.880  -8.122 -15.477  1.00 97.38           N1+
ATOM   1818  NH2 ARG A 222     -28.874  -7.775 -14.256  1.00 97.38           N  
ATOM   1819  C   ARG A 222     -26.794  -3.857 -17.362  1.00 97.38           C  
ATOM   1820  O   ARG A 222     -27.600  -3.238 -18.055  1.00 97.38           O  
ATOM   1821  N   GLN A 223     -26.788  -3.782 -16.016  1.00 73.16           N  
ATOM   1822  CA  GLN A 223     -27.833  -3.140 -15.260  1.00 73.16           C  
ATOM   1823  CB  GLN A 223     -27.803  -3.523 -13.773  1.00 73.16           C  
ATOM   1824  CG  GLN A 223     -28.028  -5.016 -13.541  1.00 73.16           C  
ATOM   1825  CD  GLN A 223     -28.159  -5.247 -12.046  1.00 73.16           C  
ATOM   1826  OE1 GLN A 223     -28.993  -4.632 -11.383  1.00 73.16           O  
ATOM   1827  NE2 GLN A 223     -27.313  -6.158 -11.496  1.00 73.16           N  
ATOM   1828  C   GLN A 223     -27.874  -1.643 -15.316  1.00 73.16           C  
ATOM   1829  O   GLN A 223     -28.954  -1.064 -15.440  1.00 73.16           O  
ATOM   1830  N   ILE A 224     -26.723  -0.955 -15.229  1.00117.24           N  
ATOM   1831  CA  ILE A 224     -26.802   0.474 -15.101  1.00117.24           C  
ATOM   1832  CB  ILE A 224     -25.470   1.119 -14.847  1.00117.24           C  
ATOM   1833  CG1 ILE A 224     -24.884   0.611 -13.520  1.00117.24           C  
ATOM   1834  CG2 ILE A 224     -25.659   2.644 -14.889  1.00117.24           C  
ATOM   1835  CD1 ILE A 224     -25.765   0.925 -12.313  1.00117.24           C  
ATOM   1836  C   ILE A 224     -27.362   1.061 -16.359  1.00117.24           C  
ATOM   1837  O   ILE A 224     -26.814   0.876 -17.444  1.00117.24           O  
ATOM   1838  N   GLY A 225     -28.487   1.799 -16.226  1.00 28.56           N  
ATOM   1839  CA  GLY A 225     -29.106   2.476 -17.331  1.00 28.56           C  
ATOM   1840  C   GLY A 225     -30.073   1.563 -18.030  1.00 28.56           C  
ATOM   1841  O   GLY A 225     -30.758   1.984 -18.961  1.00 28.56           O  
ATOM   1842  N   SER A 226     -30.154   0.291 -17.596  1.00 41.84           N  
ATOM   1843  CA  SER A 226     -30.979  -0.713 -18.219  1.00 41.84           C  
ATOM   1844  CB  SER A 226     -30.667  -2.131 -17.716  1.00 41.84           C  
ATOM   1845  OG  SER A 226     -31.063  -2.261 -16.356  1.00 41.84           O  
ATOM   1846  C   SER A 226     -32.432  -0.473 -17.951  1.00 41.84           C  
ATOM   1847  O   SER A 226     -33.282  -0.875 -18.745  1.00 41.84           O  
ATOM   1848  N   GLY A 227     -32.759   0.203 -16.834  1.00 33.18           N  
ATOM   1849  CA  GLY A 227     -34.131   0.390 -16.469  1.00 33.18           C  
ATOM   1850  C   GLY A 227     -34.398  -0.456 -15.258  1.00 33.18           C  
ATOM   1851  O   GLY A 227     -35.442  -0.313 -14.623  1.00 33.18           O  
ATOM   1852  N   TYR A 228     -33.472  -1.377 -14.911  1.00 62.21           N  
ATOM   1853  CA  TYR A 228     -33.691  -2.206 -13.754  1.00 62.21           C  
ATOM   1854  CB  TYR A 228     -34.208  -3.607 -14.137  1.00 62.21           C  
ATOM   1855  CG  TYR A 228     -34.425  -4.421 -12.906  1.00 62.21           C  
ATOM   1856  CD1 TYR A 228     -35.613  -4.352 -12.221  1.00 62.21           C  
ATOM   1857  CD2 TYR A 228     -33.437  -5.263 -12.442  1.00 62.21           C  
ATOM   1858  CE1 TYR A 228     -35.815  -5.104 -11.087  1.00 62.21           C  
ATOM   1859  CE2 TYR A 228     -33.635  -6.018 -11.308  1.00 62.21           C  
ATOM   1860  CZ  TYR A 228     -34.826  -5.937 -10.627  1.00 62.21           C  
ATOM   1861  OH  TYR A 228     -35.038  -6.704  -9.461  1.00 62.21           O  
ATOM   1862  C   TYR A 228     -32.396  -2.403 -13.015  1.00 62.21           C  
ATOM   1863  O   TYR A 228     -31.347  -2.588 -13.626  1.00 62.21           O  
ATOM   1864  N   ILE A 229     -32.444  -2.366 -11.663  1.00 50.93           N  
ATOM   1865  CA  ILE A 229     -31.296  -2.644 -10.838  1.00 50.93           C  
ATOM   1866  CB  ILE A 229     -30.786  -1.456 -10.074  1.00 50.93           C  
ATOM   1867  CG1 ILE A 229     -31.869  -0.950  -9.104  1.00 50.93           C  
ATOM   1868  CG2 ILE A 229     -30.288  -0.406 -11.078  1.00 50.93           C  
ATOM   1869  CD1 ILE A 229     -31.345   0.045  -8.071  1.00 50.93           C  
ATOM   1870  C   ILE A 229     -31.719  -3.658  -9.818  1.00 50.93           C  
ATOM   1871  O   ILE A 229     -32.832  -3.608  -9.297  1.00 50.93           O  
ATOM   1872  N   SER A 230     -30.829  -4.623  -9.508  1.00 36.67           N  
ATOM   1873  CA  SER A 230     -31.147  -5.659  -8.565  1.00 36.67           C  
ATOM   1874  CB  SER A 230     -30.307  -6.934  -8.741  1.00 36.67           C  
ATOM   1875  OG  SER A 230     -28.937  -6.653  -8.479  1.00 36.67           O  
ATOM   1876  C   SER A 230     -30.915  -5.151  -7.177  1.00 36.67           C  
ATOM   1877  O   SER A 230     -30.350  -4.078  -6.971  1.00 36.67           O  
ATOM   1878  N   ASP A 231     -31.376  -5.930  -6.181  1.00 85.76           N  
ATOM   1879  CA  ASP A 231     -31.238  -5.564  -4.802  1.00 85.76           C  
ATOM   1880  CB  ASP A 231     -31.932  -6.554  -3.849  1.00 85.76           C  
ATOM   1881  CG  ASP A 231     -32.015  -5.895  -2.480  1.00 85.76           C  
ATOM   1882  OD1 ASP A 231     -31.018  -5.963  -1.712  1.00 85.76           O  
ATOM   1883  OD2 ASP A 231     -33.094  -5.315  -2.187  1.00 85.76           O1-
ATOM   1884  C   ASP A 231     -29.782  -5.541  -4.457  1.00 85.76           C  
ATOM   1885  O   ASP A 231     -29.327  -4.674  -3.713  1.00 85.76           O  
ATOM   1886  N   ALA A 232     -29.005  -6.499  -4.995  1.00 24.47           N  
ATOM   1887  CA  ALA A 232     -27.610  -6.554  -4.671  1.00 24.47           C  
ATOM   1888  CB  ALA A 232     -26.887  -7.732  -5.346  1.00 24.47           C  
ATOM   1889  C   ALA A 232     -26.956  -5.295  -5.151  1.00 24.47           C  
ATOM   1890  O   ALA A 232     -26.136  -4.706  -4.450  1.00 24.47           O  
ATOM   1891  N   LEU A 233     -27.320  -4.847  -6.366  1.00 48.17           N  
ATOM   1892  CA  LEU A 233     -26.724  -3.684  -6.960  1.00 48.17           C  
ATOM   1893  CB  LEU A 233     -27.250  -3.417  -8.379  1.00 48.17           C  
ATOM   1894  CG  LEU A 233     -26.627  -2.174  -9.039  1.00 48.17           C  
ATOM   1895  CD1 LEU A 233     -25.121  -2.371  -9.275  1.00 48.17           C  
ATOM   1896  CD2 LEU A 233     -27.378  -1.782 -10.320  1.00 48.17           C  
ATOM   1897  C   LEU A 233     -27.062  -2.488  -6.128  1.00 48.17           C  
ATOM   1898  O   LEU A 233     -26.222  -1.617  -5.895  1.00 48.17           O  
ATOM   1899  N   ARG A 234     -28.312  -2.415  -5.642  1.00 91.59           N  
ATOM   1900  CA  ARG A 234     -28.711  -1.277  -4.871  1.00 91.59           C  
ATOM   1901  CB  ARG A 234     -30.186  -1.344  -4.431  1.00 91.59           C  
ATOM   1902  CG  ARG A 234     -30.632  -0.138  -3.602  1.00 91.59           C  
ATOM   1903  CD  ARG A 234     -32.150  -0.024  -3.422  1.00 91.59           C  
ATOM   1904  NE  ARG A 234     -32.697  -1.396  -3.219  1.00 91.59           N  
ATOM   1905  CZ  ARG A 234     -33.491  -1.970  -4.171  1.00 91.59           C  
ATOM   1906  NH1 ARG A 234     -33.852  -1.267  -5.284  1.00 91.59           N1+
ATOM   1907  NH2 ARG A 234     -33.937  -3.249  -4.003  1.00 91.59           N  
ATOM   1908  C   ARG A 234     -27.850  -1.210  -3.647  1.00 91.59           C  
ATOM   1909  O   ARG A 234     -27.406  -0.133  -3.250  1.00 91.59           O  
ATOM   1910  N   GLU A 235     -27.575  -2.373  -3.030  1.00 35.19           N  
ATOM   1911  CA  GLU A 235     -26.805  -2.422  -1.821  1.00 35.19           C  
ATOM   1912  CB  GLU A 235     -26.704  -3.848  -1.261  1.00 35.19           C  
ATOM   1913  CG  GLU A 235     -28.055  -4.421  -0.835  1.00 35.19           C  
ATOM   1914  CD  GLU A 235     -27.834  -5.878  -0.466  1.00 35.19           C  
ATOM   1915  OE1 GLU A 235     -26.849  -6.478  -0.974  1.00 35.19           O  
ATOM   1916  OE2 GLU A 235     -28.648  -6.414   0.331  1.00 35.19           O1-
ATOM   1917  C   GLU A 235     -25.415  -1.929  -2.100  1.00 35.19           C  
ATOM   1918  O   GLU A 235     -24.833  -1.213  -1.287  1.00 35.19           O  
ATOM   1919  N   LEU A 236     -24.840  -2.307  -3.260  1.00 54.63           N  
ATOM   1920  CA  LEU A 236     -23.513  -1.874  -3.611  1.00 54.63           C  
ATOM   1921  CB  LEU A 236     -23.028  -2.440  -4.961  1.00 54.63           C  
ATOM   1922  CG  LEU A 236     -21.692  -1.845  -5.465  1.00 54.63           C  
ATOM   1923  CD1 LEU A 236     -20.509  -2.197  -4.550  1.00 54.63           C  
ATOM   1924  CD2 LEU A 236     -21.444  -2.225  -6.934  1.00 54.63           C  
ATOM   1925  C   LEU A 236     -23.500  -0.385  -3.759  1.00 54.63           C  
ATOM   1926  O   LEU A 236     -22.578   0.286  -3.298  1.00 54.63           O  
ATOM   1927  N   ILE A 237     -24.535   0.179  -4.407  1.00 39.54           N  
ATOM   1928  CA  ILE A 237     -24.545   1.597  -4.620  1.00 39.54           C  
ATOM   1929  CB  ILE A 237     -25.744   2.061  -5.395  1.00 39.54           C  
ATOM   1930  CG1 ILE A 237     -25.732   1.436  -6.800  1.00 39.54           C  
ATOM   1931  CG2 ILE A 237     -25.748   3.601  -5.413  1.00 39.54           C  
ATOM   1932  CD1 ILE A 237     -27.057   1.585  -7.545  1.00 39.54           C  
ATOM   1933  C   ILE A 237     -24.562   2.272  -3.283  1.00 39.54           C  
ATOM   1934  O   ILE A 237     -23.814   3.218  -3.039  1.00 39.54           O  
ATOM   1935  N   GLN A 238     -25.400   1.766  -2.364  1.00 44.74           N  
ATOM   1936  CA  GLN A 238     -25.551   2.354  -1.065  1.00 44.74           C  
ATOM   1937  CB  GLN A 238     -26.666   1.663  -0.271  1.00 44.74           C  
ATOM   1938  CG  GLN A 238     -28.015   1.863  -0.970  1.00 44.74           C  
ATOM   1939  CD  GLN A 238     -29.093   1.109  -0.213  1.00 44.74           C  
ATOM   1940  OE1 GLN A 238     -28.933  -0.064   0.120  1.00 44.74           O  
ATOM   1941  NE2 GLN A 238     -30.232   1.802   0.064  1.00 44.74           N  
ATOM   1942  C   GLN A 238     -24.251   2.262  -0.325  1.00 44.74           C  
ATOM   1943  O   GLN A 238     -23.870   3.174   0.408  1.00 44.74           O  
ATOM   1944  N   PHE A 239     -23.529   1.145  -0.513  1.00 81.49           N  
ATOM   1945  CA  PHE A 239     -22.278   0.915   0.147  1.00 81.49           C  
ATOM   1946  CB  PHE A 239     -21.718  -0.464  -0.263  1.00 81.49           C  
ATOM   1947  CG  PHE A 239     -20.379  -0.719   0.338  1.00 81.49           C  
ATOM   1948  CD1 PHE A 239     -20.254  -1.309   1.576  1.00 81.49           C  
ATOM   1949  CD2 PHE A 239     -19.240  -0.381  -0.355  1.00 81.49           C  
ATOM   1950  CE1 PHE A 239     -19.011  -1.547   2.115  1.00 81.49           C  
ATOM   1951  CE2 PHE A 239     -17.996  -0.616   0.178  1.00 81.49           C  
ATOM   1952  CZ  PHE A 239     -17.880  -1.200   1.416  1.00 81.49           C  
ATOM   1953  C   PHE A 239     -21.303   1.991  -0.242  1.00 81.49           C  
ATOM   1954  O   PHE A 239     -20.676   2.605   0.618  1.00 81.49           O  
ATOM   1955  N   GLU A 240     -21.173   2.273  -1.552  1.00 85.27           N  
ATOM   1956  CA  GLU A 240     -20.223   3.248  -2.008  1.00 85.27           C  
ATOM   1957  CB  GLU A 240     -20.141   3.315  -3.540  1.00 85.27           C  
ATOM   1958  CG  GLU A 240     -19.493   2.068  -4.136  1.00 85.27           C  
ATOM   1959  CD  GLU A 240     -18.024   2.097  -3.743  1.00 85.27           C  
ATOM   1960  OE1 GLU A 240     -17.601   3.089  -3.090  1.00 85.27           O  
ATOM   1961  OE2 GLU A 240     -17.303   1.126  -4.093  1.00 85.27           O1-
ATOM   1962  C   GLU A 240     -20.588   4.607  -1.500  1.00 85.27           C  
ATOM   1963  O   GLU A 240     -19.728   5.378  -1.076  1.00 85.27           O  
ATOM   1964  N   ILE A 241     -21.890   4.933  -1.517  1.00 55.95           N  
ATOM   1965  CA  ILE A 241     -22.324   6.226  -1.084  1.00 55.95           C  
ATOM   1966  CB  ILE A 241     -23.795   6.433  -1.274  1.00 55.95           C  
ATOM   1967  CG1 ILE A 241     -24.135   6.411  -2.776  1.00 55.95           C  
ATOM   1968  CG2 ILE A 241     -24.183   7.745  -0.580  1.00 55.95           C  
ATOM   1969  CD1 ILE A 241     -25.633   6.366  -3.066  1.00 55.95           C  
ATOM   1970  C   ILE A 241     -21.973   6.413   0.362  1.00 55.95           C  
ATOM   1971  O   ILE A 241     -21.552   7.493   0.774  1.00 55.95           O  
ATOM   1972  N   ASP A 242     -22.125   5.361   1.183  1.00 82.04           N  
ATOM   1973  CA  ASP A 242     -21.852   5.521   2.581  1.00 82.04           C  
ATOM   1974  CB  ASP A 242     -22.138   4.250   3.395  1.00 82.04           C  
ATOM   1975  CG  ASP A 242     -22.139   4.646   4.862  1.00 82.04           C  
ATOM   1976  OD1 ASP A 242     -21.039   4.926   5.409  1.00 82.04           O  
ATOM   1977  OD2 ASP A 242     -23.249   4.672   5.455  1.00 82.04           O1-
ATOM   1978  C   ASP A 242     -20.411   5.886   2.773  1.00 82.04           C  
ATOM   1979  O   ASP A 242     -20.084   6.721   3.615  1.00 82.04           O  
ATOM   1980  N   ILE A 243     -19.505   5.279   1.983  1.00 38.69           N  
ATOM   1981  CA  ILE A 243     -18.103   5.552   2.140  1.00 38.69           C  
ATOM   1982  CB  ILE A 243     -17.245   4.770   1.191  1.00 38.69           C  
ATOM   1983  CG1 ILE A 243     -17.388   3.261   1.449  1.00 38.69           C  
ATOM   1984  CG2 ILE A 243     -15.801   5.283   1.328  1.00 38.69           C  
ATOM   1985  CD1 ILE A 243     -16.798   2.400   0.333  1.00 38.69           C  
ATOM   1986  C   ILE A 243     -17.867   7.006   1.863  1.00 38.69           C  
ATOM   1987  O   ILE A 243     -17.134   7.681   2.587  1.00 38.69           O  
ATOM   1988  N   ALA A 244     -18.501   7.529   0.800  1.00 27.92           N  
ATOM   1989  CA  ALA A 244     -18.311   8.903   0.447  1.00 27.92           C  
ATOM   1990  CB  ALA A 244     -19.106   9.317  -0.805  1.00 27.92           C  
ATOM   1991  C   ALA A 244     -18.790   9.750   1.585  1.00 27.92           C  
ATOM   1992  O   ALA A 244     -18.157  10.739   1.949  1.00 27.92           O  
ATOM   1993  N   ARG A 245     -19.920   9.361   2.204  1.00 62.40           N  
ATOM   1994  CA  ARG A 245     -20.482  10.161   3.254  1.00 62.40           C  
ATOM   1995  CB  ARG A 245     -21.753   9.554   3.872  1.00 62.40           C  
ATOM   1996  CG  ARG A 245     -22.904   9.354   2.887  1.00 62.40           C  
ATOM   1997  CD  ARG A 245     -24.221   9.004   3.581  1.00 62.40           C  
ATOM   1998  NE  ARG A 245     -25.207   8.630   2.529  1.00 62.40           N  
ATOM   1999  CZ  ARG A 245     -25.936   9.597   1.896  1.00 62.40           C  
ATOM   2000  NH1 ARG A 245     -25.723  10.910   2.196  1.00 62.40           N1+
ATOM   2001  NH2 ARG A 245     -26.875   9.252   0.967  1.00 62.40           N  
ATOM   2002  C   ARG A 245     -19.500  10.279   4.376  1.00 62.40           C  
ATOM   2003  O   ARG A 245     -19.327  11.354   4.950  1.00 62.40           O  
ATOM   2004  N   GLU A 246     -18.816   9.174   4.718  1.00123.98           N  
ATOM   2005  CA  GLU A 246     -17.933   9.216   5.846  1.00123.98           C  
ATOM   2006  CB  GLU A 246     -17.253   7.866   6.128  1.00123.98           C  
ATOM   2007  CG  GLU A 246     -16.283   7.931   7.307  1.00123.98           C  
ATOM   2008  CD  GLU A 246     -17.080   8.262   8.560  1.00123.98           C  
ATOM   2009  OE1 GLU A 246     -18.264   7.838   8.644  1.00123.98           O  
ATOM   2010  OE2 GLU A 246     -16.509   8.942   9.454  1.00123.98           O1-
ATOM   2011  C   GLU A 246     -16.850  10.219   5.616  1.00123.98           C  
ATOM   2012  O   GLU A 246     -16.558  11.038   6.487  1.00123.98           O  
ATOM   2013  N   HIS A 247     -16.240  10.200   4.420  1.00 51.62           N  
ATOM   2014  CA  HIS A 247     -15.147  11.088   4.163  1.00 51.62           C  
ATOM   2015  ND1 HIS A 247     -12.502   9.391   3.539  1.00 51.62           N  
ATOM   2016  CG  HIS A 247     -13.697   9.536   2.872  1.00 51.62           C  
ATOM   2017  CB  HIS A 247     -14.459  10.824   2.817  1.00 51.62           C  
ATOM   2018  NE2 HIS A 247     -13.007   7.397   2.696  1.00 51.62           N  
ATOM   2019  CD2 HIS A 247     -13.990   8.311   2.361  1.00 51.62           C  
ATOM   2020  CE1 HIS A 247     -12.134   8.093   3.404  1.00 51.62           C  
ATOM   2021  C   HIS A 247     -15.633  12.493   4.193  1.00 51.62           C  
ATOM   2022  O   HIS A 247     -14.947  13.388   4.686  1.00 51.62           O  
ATOM   2023  N   MET A 248     -16.837  12.734   3.654  1.00132.64           N  
ATOM   2024  CA  MET A 248     -17.303  14.082   3.650  1.00132.64           C  
ATOM   2025  CB  MET A 248     -18.580  14.309   2.829  1.00132.64           C  
ATOM   2026  CG  MET A 248     -18.837  15.802   2.605  1.00132.64           C  
ATOM   2027  SD  MET A 248     -19.915  16.203   1.204  1.00132.64           S  
ATOM   2028  CE  MET A 248     -18.647  15.979  -0.068  1.00132.64           C  
ATOM   2029  C   MET A 248     -17.521  14.556   5.056  1.00132.64           C  
ATOM   2030  O   MET A 248     -17.224  15.707   5.371  1.00132.64           O  
ATOM   2031  N   ASN A 249     -18.053  13.696   5.949  1.00100.64           N  
ATOM   2032  CA  ASN A 249     -18.284  14.171   7.285  1.00100.64           C  
ATOM   2033  CB  ASN A 249     -19.164  13.267   8.175  1.00100.64           C  
ATOM   2034  CG  ASN A 249     -18.449  11.979   8.533  1.00100.64           C  
ATOM   2035  OD1 ASN A 249     -17.500  11.974   9.315  1.00100.64           O  
ATOM   2036  ND2 ASN A 249     -18.942  10.848   7.969  1.00100.64           N  
ATOM   2037  C   ASN A 249     -16.971  14.413   7.964  1.00100.64           C  
ATOM   2038  O   ASN A 249     -16.838  15.357   8.740  1.00100.64           O  
ATOM   2039  N   ALA A 250     -15.955  13.573   7.691  1.00 45.11           N  
ATOM   2040  CA  ALA A 250     -14.684  13.740   8.345  1.00 45.11           C  
ATOM   2041  CB  ALA A 250     -13.652  12.672   7.938  1.00 45.11           C  
ATOM   2042  C   ALA A 250     -14.103  15.078   7.970  1.00 45.11           C  
ATOM   2043  O   ALA A 250     -13.495  15.762   8.789  1.00 45.11           O  
ATOM   2044  N   GLY A 251     -14.244  15.451   6.689  1.00 72.40           N  
ATOM   2045  CA  GLY A 251     -13.758  16.653   6.059  1.00 72.40           C  
ATOM   2046  C   GLY A 251     -14.512  17.915   6.398  1.00 72.40           C  
ATOM   2047  O   GLY A 251     -14.035  19.007   6.101  1.00 72.40           O  
ATOM   2048  N   ARG A 252     -15.717  17.824   6.988  1.00 86.84           N  
ATOM   2049  CA  ARG A 252     -16.639  18.930   7.061  1.00 86.84           C  
ATOM   2050  CB  ARG A 252     -17.879  18.595   7.915  1.00 86.84           C  
ATOM   2051  CG  ARG A 252     -17.567  18.146   9.344  1.00 86.84           C  
ATOM   2052  CD  ARG A 252     -18.813  17.750  10.145  1.00 86.84           C  
ATOM   2053  NE  ARG A 252     -18.346  17.226  11.459  1.00 86.84           N  
ATOM   2054  CZ  ARG A 252     -18.216  15.881  11.656  1.00 86.84           C  
ATOM   2055  NH1 ARG A 252     -18.619  15.010  10.686  1.00 86.84           N1+
ATOM   2056  NH2 ARG A 252     -17.685  15.406  12.820  1.00 86.84           N  
ATOM   2057  C   ARG A 252     -16.045  20.228   7.556  1.00 86.84           C  
ATOM   2058  O   ARG A 252     -16.415  21.287   7.052  1.00 86.84           O  
ATOM   2059  N   SER A 253     -15.138  20.217   8.542  1.00111.72           N  
ATOM   2060  CA  SER A 253     -14.616  21.444   9.092  1.00111.72           C  
ATOM   2061  CB  SER A 253     -13.917  21.228  10.443  1.00111.72           C  
ATOM   2062  OG  SER A 253     -12.794  20.379  10.285  1.00111.72           O  
ATOM   2063  C   SER A 253     -13.647  22.157   8.174  1.00111.72           C  
ATOM   2064  O   SER A 253     -13.135  23.216   8.536  1.00111.72           O  
ATOM   2065  N   TRP A 254     -13.389  21.655   6.953  1.00 89.98           N  
ATOM   2066  CA  TRP A 254     -12.339  22.207   6.133  1.00 89.98           C  
ATOM   2067  CB  TRP A 254     -12.263  21.560   4.740  1.00 89.98           C  
ATOM   2068  CG  TRP A 254     -11.103  22.075   3.923  1.00 89.98           C  
ATOM   2069  CD2 TRP A 254     -10.942  21.889   2.507  1.00 89.98           C  
ATOM   2070  CD1 TRP A 254     -10.023  22.792   4.342  1.00 89.98           C  
ATOM   2071  NE1 TRP A 254      -9.196  23.063   3.282  1.00 89.98           N  
ATOM   2072  CE2 TRP A 254      -9.747  22.514   2.146  1.00 89.98           C  
ATOM   2073  CE3 TRP A 254     -11.721  21.252   1.586  1.00 89.98           C  
ATOM   2074  CZ2 TRP A 254      -9.312  22.510   0.852  1.00 89.98           C  
ATOM   2075  CZ3 TRP A 254     -11.279  21.251   0.280  1.00 89.98           C  
ATOM   2076  CH2 TRP A 254     -10.097  21.867  -0.079  1.00 89.98           C  
ATOM   2077  C   TRP A 254     -12.497  23.691   5.901  1.00 89.98           C  
ATOM   2078  O   TRP A 254     -11.506  24.413   5.988  1.00 89.98           O  
ATOM   2079  N   PRO A 255     -13.651  24.213   5.607  1.00 81.98           N  
ATOM   2080  CA  PRO A 255     -13.765  25.620   5.298  1.00 81.98           C  
ATOM   2081  CD  PRO A 255     -14.699  23.423   4.977  1.00 81.98           C  
ATOM   2082  CB  PRO A 255     -15.203  25.805   4.820  1.00 81.98           C  
ATOM   2083  CG  PRO A 255     -15.560  24.437   4.204  1.00 81.98           C  
ATOM   2084  C   PRO A 255     -13.364  26.536   6.418  1.00 81.98           C  
ATOM   2085  O   PRO A 255     -12.920  27.652   6.151  1.00 81.98           O  
ATOM   2086  N   GLN A 256     -13.527  26.089   7.675  1.00 92.02           N  
ATOM   2087  CA  GLN A 256     -13.231  26.844   8.859  1.00 92.02           C  
ATOM   2088  CB  GLN A 256     -13.599  26.070  10.136  1.00 92.02           C  
ATOM   2089  CG  GLN A 256     -15.091  25.779  10.281  1.00 92.02           C  
ATOM   2090  CD  GLN A 256     -15.687  26.841  11.185  1.00 92.02           C  
ATOM   2091  OE1 GLN A 256     -15.493  26.806  12.398  1.00 92.02           O  
ATOM   2092  NE2 GLN A 256     -16.436  27.807  10.587  1.00 92.02           N  
ATOM   2093  C   GLN A 256     -11.755  27.077   8.942  1.00 92.02           C  
ATOM   2094  O   GLN A 256     -11.309  28.083   9.490  1.00 92.02           O  
ATOM   2095  N   THR A 257     -10.971  26.090   8.473  1.00 87.11           N  
ATOM   2096  CA  THR A 257      -9.534  26.082   8.500  1.00 87.11           C  
ATOM   2097  CB  THR A 257      -8.927  24.712   8.400  1.00 87.11           C  
ATOM   2098  OG1 THR A 257      -9.223  24.112   7.151  1.00 87.11           O  
ATOM   2099  CG2 THR A 257      -9.489  23.856   9.549  1.00 87.11           C  
ATOM   2100  C   THR A 257      -8.940  26.958   7.433  1.00 87.11           C  
ATOM   2101  O   THR A 257      -7.731  27.180   7.441  1.00 87.11           O  
ATOM   2102  N   LEU A 258      -9.727  27.389   6.427  1.00 70.36           N  
ATOM   2103  CA  LEU A 258      -9.179  28.179   5.356  1.00 70.36           C  
ATOM   2104  CB  LEU A 258      -9.835  27.895   3.993  1.00 70.36           C  
ATOM   2105  CG  LEU A 258      -9.661  26.451   3.491  1.00 70.36           C  
ATOM   2106  CD1 LEU A 258     -10.329  26.258   2.119  1.00 70.36           C  
ATOM   2107  CD2 LEU A 258      -8.184  26.032   3.498  1.00 70.36           C  
ATOM   2108  C   LEU A 258      -9.392  29.641   5.619  1.00 70.36           C  
ATOM   2109  O   LEU A 258     -10.187  30.037   6.469  1.00 70.36           O  
ATOM   2110  N   HIS A 259      -8.659  30.488   4.862  1.00 66.81           N  
ATOM   2111  CA  HIS A 259      -8.774  31.917   4.970  1.00 66.81           C  
ATOM   2112  ND1 HIS A 259      -8.707  35.018   3.630  1.00 66.81           N  
ATOM   2113  CG  HIS A 259      -7.820  34.137   4.204  1.00 66.81           C  
ATOM   2114  CB  HIS A 259      -7.850  32.657   3.989  1.00 66.81           C  
ATOM   2115  NE2 HIS A 259      -7.307  36.236   4.852  1.00 66.81           N  
ATOM   2116  CD2 HIS A 259      -6.971  34.897   4.948  1.00 66.81           C  
ATOM   2117  CE1 HIS A 259      -8.355  36.259   4.051  1.00 66.81           C  
ATOM   2118  C   HIS A 259     -10.195  32.258   4.629  1.00 66.81           C  
ATOM   2119  O   HIS A 259     -10.840  31.534   3.875  1.00 66.81           O  
ATOM   2120  N   PRO A 260     -10.723  33.328   5.163  1.00 89.37           N  
ATOM   2121  CA  PRO A 260     -12.102  33.647   4.909  1.00 89.37           C  
ATOM   2122  CD  PRO A 260     -10.289  33.821   6.461  1.00 89.37           C  
ATOM   2123  CB  PRO A 260     -12.432  34.808   5.845  1.00 89.37           C  
ATOM   2124  CG  PRO A 260     -11.509  34.553   7.053  1.00 89.37           C  
ATOM   2125  C   PRO A 260     -12.392  33.873   3.460  1.00 89.37           C  
ATOM   2126  O   PRO A 260     -13.524  33.652   3.037  1.00 89.37           O  
ATOM   2127  N   THR A 261     -11.385  34.296   2.685  1.00148.28           N  
ATOM   2128  CA  THR A 261     -11.522  34.600   1.291  1.00148.28           C  
ATOM   2129  CB  THR A 261     -10.239  35.142   0.752  1.00148.28           C  
ATOM   2130  OG1 THR A 261      -9.836  36.265   1.519  1.00148.28           O  
ATOM   2131  CG2 THR A 261     -10.448  35.563  -0.703  1.00148.28           C  
ATOM   2132  C   THR A 261     -11.847  33.356   0.507  1.00148.28           C  
ATOM   2133  O   THR A 261     -12.466  33.432  -0.552  1.00148.28           O  
ATOM   2134  N   ALA A 262     -11.275  32.212   0.920  1.00 90.87           N  
ATOM   2135  CA  ALA A 262     -11.470  30.891   0.372  1.00 90.87           C  
ATOM   2136  CB  ALA A 262     -10.315  29.934   0.715  1.00 90.87           C  
ATOM   2137  C   ALA A 262     -12.746  30.208   0.797  1.00 90.87           C  
ATOM   2138  O   ALA A 262     -13.218  29.297   0.119  1.00 90.87           O  
ATOM   2139  N   ARG A 263     -13.294  30.565   1.974  1.00102.96           N  
ATOM   2140  CA  ARG A 263     -14.310  29.782   2.638  1.00102.96           C  
ATOM   2141  CB  ARG A 263     -14.670  30.377   4.014  1.00102.96           C  
ATOM   2142  CG  ARG A 263     -15.212  29.358   5.021  1.00102.96           C  
ATOM   2143  CD  ARG A 263     -15.273  29.901   6.453  1.00102.96           C  
ATOM   2144  NE  ARG A 263     -13.938  30.498   6.753  1.00102.96           N  
ATOM   2145  CZ  ARG A 263     -13.397  30.461   8.008  1.00102.96           C  
ATOM   2146  NH1 ARG A 263     -14.017  29.783   9.015  1.00102.96           N1+
ATOM   2147  NH2 ARG A 263     -12.215  31.098   8.259  1.00102.96           N  
ATOM   2148  C   ARG A 263     -15.578  29.593   1.848  1.00102.96           C  
ATOM   2149  O   ARG A 263     -16.117  28.487   1.818  1.00102.96           O  
ATOM   2150  N   ILE A 264     -16.100  30.644   1.191  1.00123.72           N  
ATOM   2151  CA  ILE A 264     -17.357  30.531   0.498  1.00123.72           C  
ATOM   2152  CB  ILE A 264     -17.819  31.843  -0.069  1.00123.72           C  
ATOM   2153  CG1 ILE A 264     -17.937  32.874   1.062  1.00123.72           C  
ATOM   2154  CG2 ILE A 264     -19.159  31.609  -0.785  1.00123.72           C  
ATOM   2155  CD1 ILE A 264     -18.904  32.415   2.140  1.00123.72           C  
ATOM   2156  C   ILE A 264     -17.223  29.554  -0.628  1.00123.72           C  
ATOM   2157  O   ILE A 264     -18.121  28.749  -0.872  1.00123.72           O  
ATOM   2158  N   PHE A 265     -16.089  29.603  -1.345  1.00 68.02           N  
ATOM   2159  CA  PHE A 265     -15.852  28.737  -2.462  1.00 68.02           C  
ATOM   2160  CB  PHE A 265     -14.439  28.971  -3.031  1.00 68.02           C  
ATOM   2161  CG  PHE A 265     -14.102  27.903  -4.011  1.00 68.02           C  
ATOM   2162  CD1 PHE A 265     -14.561  27.953  -5.306  1.00 68.02           C  
ATOM   2163  CD2 PHE A 265     -13.302  26.853  -3.620  1.00 68.02           C  
ATOM   2164  CE1 PHE A 265     -14.236  26.958  -6.199  1.00 68.02           C  
ATOM   2165  CE2 PHE A 265     -12.974  25.859  -4.509  1.00 68.02           C  
ATOM   2166  CZ  PHE A 265     -13.444  25.909  -5.799  1.00 68.02           C  
ATOM   2167  C   PHE A 265     -15.959  27.309  -2.015  1.00 68.02           C  
ATOM   2168  O   PHE A 265     -16.702  26.526  -2.604  1.00 68.02           O  
ATOM   2169  N   MET A 266     -15.227  26.921  -0.955  1.00 72.11           N  
ATOM   2170  CA  MET A 266     -15.271  25.550  -0.539  1.00 72.11           C  
ATOM   2171  CB  MET A 266     -14.149  25.144   0.423  1.00 72.11           C  
ATOM   2172  CG  MET A 266     -14.160  23.640   0.694  1.00 72.11           C  
ATOM   2173  SD  MET A 266     -13.993  22.624  -0.806  1.00 72.11           S  
ATOM   2174  CE  MET A 266     -12.476  23.413  -1.418  1.00 72.11           C  
ATOM   2175  C   MET A 266     -16.594  25.195   0.064  1.00 72.11           C  
ATOM   2176  O   MET A 266     -17.055  24.066  -0.082  1.00 72.11           O  
ATOM   2177  N   GLU A 267     -17.234  26.132   0.785  1.00 52.61           N  
ATOM   2178  CA  GLU A 267     -18.495  25.829   1.397  1.00 52.61           C  
ATOM   2179  CB  GLU A 267     -19.022  26.999   2.246  1.00 52.61           C  
ATOM   2180  CG  GLU A 267     -18.166  27.234   3.495  1.00 52.61           C  
ATOM   2181  CD  GLU A 267     -18.691  28.455   4.236  1.00 52.61           C  
ATOM   2182  OE1 GLU A 267     -19.426  29.263   3.608  1.00 52.61           O  
ATOM   2183  OE2 GLU A 267     -18.357  28.596   5.443  1.00 52.61           O1-
ATOM   2184  C   GLU A 267     -19.469  25.529   0.304  1.00 52.61           C  
ATOM   2185  O   GLU A 267     -20.279  24.609   0.407  1.00 52.61           O  
ATOM   2186  N   THR A 268     -19.408  26.313  -0.783  1.00 56.32           N  
ATOM   2187  CA  THR A 268     -20.287  26.132  -1.897  1.00 56.32           C  
ATOM   2188  CB  THR A 268     -20.118  27.230  -2.909  1.00 56.32           C  
ATOM   2189  OG1 THR A 268     -20.388  28.484  -2.300  1.00 56.32           O  
ATOM   2190  CG2 THR A 268     -21.085  27.002  -4.079  1.00 56.32           C  
ATOM   2191  C   THR A 268     -19.997  24.822  -2.560  1.00 56.32           C  
ATOM   2192  O   THR A 268     -20.915  24.069  -2.862  1.00 56.32           O  
ATOM   2193  N   ASP A 269     -18.707  24.498  -2.769  1.00 60.87           N  
ATOM   2194  CA  ASP A 269     -18.327  23.298  -3.463  1.00 60.87           C  
ATOM   2195  CB  ASP A 269     -16.799  23.182  -3.604  1.00 60.87           C  
ATOM   2196  CG  ASP A 269     -16.506  22.100  -4.630  1.00 60.87           C  
ATOM   2197  OD1 ASP A 269     -17.488  21.549  -5.195  1.00 60.87           O  
ATOM   2198  OD2 ASP A 269     -15.304  21.811  -4.865  1.00 60.87           O1-
ATOM   2199  C   ASP A 269     -18.819  22.106  -2.691  1.00 60.87           C  
ATOM   2200  O   ASP A 269     -19.290  21.129  -3.271  1.00 60.87           O  
ATOM   2201  N   ILE A 270     -18.718  22.146  -1.350  1.00 48.67           N  
ATOM   2202  CA  ILE A 270     -19.152  21.032  -0.554  1.00 48.67           C  
ATOM   2203  CB  ILE A 270     -18.803  21.177   0.898  1.00 48.67           C  
ATOM   2204  CG1 ILE A 270     -17.276  21.188   1.077  1.00 48.67           C  
ATOM   2205  CG2 ILE A 270     -19.490  20.041   1.670  1.00 48.67           C  
ATOM   2206  CD1 ILE A 270     -16.833  21.597   2.479  1.00 48.67           C  
ATOM   2207  C   ILE A 270     -20.636  20.860  -0.667  1.00 48.67           C  
ATOM   2208  O   ILE A 270     -21.126  19.744  -0.823  1.00 48.67           O  
ATOM   2209  N   GLN A 271     -21.391  21.970  -0.604  1.00 43.77           N  
ATOM   2210  CA  GLN A 271     -22.825  21.923  -0.670  1.00 43.77           C  
ATOM   2211  CB  GLN A 271     -23.449  23.320  -0.552  1.00 43.77           C  
ATOM   2212  CG  GLN A 271     -23.168  23.987   0.798  1.00 43.77           C  
ATOM   2213  CD  GLN A 271     -23.834  25.353   0.781  1.00 43.77           C  
ATOM   2214  OE1 GLN A 271     -24.299  25.814  -0.260  1.00 43.77           O  
ATOM   2215  NE2 GLN A 271     -23.884  26.025   1.964  1.00 43.77           N  
ATOM   2216  C   GLN A 271     -23.194  21.352  -2.004  1.00 43.77           C  
ATOM   2217  O   GLN A 271     -24.149  20.587  -2.127  1.00 43.77           O  
ATOM   2218  N   THR A 272     -22.409  21.721  -3.030  1.00 96.20           N  
ATOM   2219  CA  THR A 272     -22.569  21.311  -4.395  1.00 96.20           C  
ATOM   2220  CB  THR A 272     -21.368  21.757  -5.188  1.00 96.20           C  
ATOM   2221  OG1 THR A 272     -21.304  23.171  -5.243  1.00 96.20           O  
ATOM   2222  CG2 THR A 272     -21.343  21.145  -6.589  1.00 96.20           C  
ATOM   2223  C   THR A 272     -22.546  19.833  -4.458  1.00 96.20           C  
ATOM   2224  O   THR A 272     -23.461  19.194  -4.973  1.00 96.20           O  
ATOM   2225  N   HIS A 273     -21.477  19.252  -3.909  1.00 85.31           N  
ATOM   2226  CA  HIS A 273     -21.317  17.840  -3.960  1.00 85.31           C  
ATOM   2227  ND1 HIS A 273     -18.171  18.873  -4.620  1.00 85.31           N  
ATOM   2228  CG  HIS A 273     -18.888  17.699  -4.561  1.00 85.31           C  
ATOM   2229  CB  HIS A 273     -19.920  17.379  -3.523  1.00 85.31           C  
ATOM   2230  NE2 HIS A 273     -17.473  17.615  -6.318  1.00 85.31           N  
ATOM   2231  CD2 HIS A 273     -18.450  16.943  -5.606  1.00 85.31           C  
ATOM   2232  CE1 HIS A 273     -17.338  18.769  -5.688  1.00 85.31           C  
ATOM   2233  C   HIS A 273     -22.346  17.190  -3.101  1.00 85.31           C  
ATOM   2234  O   HIS A 273     -22.849  16.124  -3.443  1.00 85.31           O  
ATOM   2235  N   ASP A 274     -22.705  17.834  -1.975  1.00 61.26           N  
ATOM   2236  CA  ASP A 274     -23.651  17.271  -1.057  1.00 61.26           C  
ATOM   2237  CB  ASP A 274     -23.997  18.207   0.112  1.00 61.26           C  
ATOM   2238  CG  ASP A 274     -22.939  18.056   1.183  1.00 61.26           C  
ATOM   2239  OD1 ASP A 274     -22.666  16.884   1.567  1.00 61.26           O  
ATOM   2240  OD2 ASP A 274     -22.405  19.096   1.646  1.00 61.26           O1-
ATOM   2241  C   ASP A 274     -24.932  17.002  -1.765  1.00 61.26           C  
ATOM   2242  O   ASP A 274     -25.575  15.983  -1.532  1.00 61.26           O  
ATOM   2243  N   SER A 275     -25.336  17.910  -2.661  1.00 61.90           N  
ATOM   2244  CA  SER A 275     -26.600  17.766  -3.317  1.00 61.90           C  
ATOM   2245  CB  SER A 275     -26.994  18.988  -4.150  1.00 61.90           C  
ATOM   2246  OG  SER A 275     -26.179  19.026  -5.306  1.00 61.90           O  
ATOM   2247  C   SER A 275     -26.571  16.600  -4.261  1.00 61.90           C  
ATOM   2248  O   SER A 275     -27.616  16.216  -4.781  1.00 61.90           O  
ATOM   2249  N   MET A 276     -25.384  16.036  -4.554  1.00 68.37           N  
ATOM   2250  CA  MET A 276     -25.287  14.908  -5.438  1.00 68.37           C  
ATOM   2251  CB  MET A 276     -23.838  14.474  -5.748  1.00 68.37           C  
ATOM   2252  CG  MET A 276     -23.072  15.425  -6.675  1.00 68.37           C  
ATOM   2253  SD  MET A 276     -21.346  14.947  -7.005  1.00 68.37           S  
ATOM   2254  CE  MET A 276     -21.777  13.423  -7.892  1.00 68.37           C  
ATOM   2255  C   MET A 276     -25.957  13.729  -4.800  1.00 68.37           C  
ATOM   2256  O   MET A 276     -26.565  12.917  -5.495  1.00 68.37           O  
ATOM   2257  N   PHE A 277     -25.855  13.598  -3.459  1.00 85.64           N  
ATOM   2258  CA  PHE A 277     -26.369  12.441  -2.779  1.00 85.64           C  
ATOM   2259  CB  PHE A 277     -26.169  12.488  -1.251  1.00 85.64           C  
ATOM   2260  CG  PHE A 277     -24.719  12.320  -0.943  1.00 85.64           C  
ATOM   2261  CD1 PHE A 277     -24.126  11.080  -1.025  1.00 85.64           C  
ATOM   2262  CD2 PHE A 277     -23.957  13.395  -0.551  1.00 85.64           C  
ATOM   2263  CE1 PHE A 277     -22.792  10.918  -0.735  1.00 85.64           C  
ATOM   2264  CE2 PHE A 277     -22.623  13.238  -0.260  1.00 85.64           C  
ATOM   2265  CZ  PHE A 277     -22.037  11.999  -0.355  1.00 85.64           C  
ATOM   2266  C   PHE A 277     -27.842  12.239  -3.013  1.00 85.64           C  
ATOM   2267  O   PHE A 277     -28.213  11.179  -3.515  1.00 85.64           O  
ATOM   2268  N   PRO A 278     -28.716  13.165  -2.702  1.00 73.71           N  
ATOM   2269  CA  PRO A 278     -30.133  12.970  -2.866  1.00 73.71           C  
ATOM   2270  CD  PRO A 278     -28.377  14.544  -2.385  1.00 73.71           C  
ATOM   2271  CB  PRO A 278     -30.781  14.254  -2.349  1.00 73.71           C  
ATOM   2272  CG  PRO A 278     -29.693  15.322  -2.562  1.00 73.71           C  
ATOM   2273  C   PRO A 278     -30.503  12.701  -4.290  1.00 73.71           C  
ATOM   2274  O   PRO A 278     -31.466  11.972  -4.520  1.00 73.71           O  
ATOM   2275  N   GLU A 279     -29.771  13.289  -5.254  1.00 68.38           N  
ATOM   2276  CA  GLU A 279     -30.100  13.159  -6.645  1.00 68.38           C  
ATOM   2277  CB  GLU A 279     -29.167  13.985  -7.545  1.00 68.38           C  
ATOM   2278  CG  GLU A 279     -29.329  15.492  -7.348  1.00 68.38           C  
ATOM   2279  CD  GLU A 279     -28.336  16.199  -8.256  1.00 68.38           C  
ATOM   2280  OE1 GLU A 279     -28.140  15.723  -9.405  1.00 68.38           O  
ATOM   2281  OE2 GLU A 279     -27.752  17.222  -7.809  1.00 68.38           O1-
ATOM   2282  C   GLU A 279     -29.960  11.726  -7.049  1.00 68.38           C  
ATOM   2283  O   GLU A 279     -30.814  11.191  -7.753  1.00 68.38           O  
ATOM   2284  N   MET A 280     -28.854  11.079  -6.639  1.00 71.09           N  
ATOM   2285  CA  MET A 280     -28.612   9.711  -6.996  1.00 71.09           C  
ATOM   2286  CB  MET A 280     -27.157   9.262  -6.759  1.00 71.09           C  
ATOM   2287  CG  MET A 280     -26.175   9.938  -7.720  1.00 71.09           C  
ATOM   2288  SD  MET A 280     -24.451   9.367  -7.602  1.00 71.09           S  
ATOM   2289  CE  MET A 280     -24.129  10.086  -5.965  1.00 71.09           C  
ATOM   2290  C   MET A 280     -29.548   8.773  -6.281  1.00 71.09           C  
ATOM   2291  O   MET A 280     -29.956   7.760  -6.842  1.00 71.09           O  
ATOM   2292  N   ILE A 281     -29.859   9.070  -5.004  1.00122.16           N  
ATOM   2293  CA  ILE A 281     -30.653   8.267  -4.105  1.00122.16           C  
ATOM   2294  CB  ILE A 281     -30.559   8.792  -2.703  1.00122.16           C  
ATOM   2295  CG1 ILE A 281     -29.098   8.780  -2.222  1.00122.16           C  
ATOM   2296  CG2 ILE A 281     -31.521   7.981  -1.821  1.00122.16           C  
ATOM   2297  CD1 ILE A 281     -28.467   7.390  -2.202  1.00122.16           C  
ATOM   2298  C   ILE A 281     -32.122   8.222  -4.433  1.00122.16           C  
ATOM   2299  O   ILE A 281     -32.738   7.156  -4.425  1.00122.16           O  
ATOM   2300  N   LYS A 282     -32.716   9.385  -4.743  1.00115.00           N  
ATOM   2301  CA  LYS A 282     -34.139   9.565  -4.849  1.00115.00           C  
ATOM   2302  CB  LYS A 282     -34.499  11.017  -5.190  1.00115.00           C  
ATOM   2303  CG  LYS A 282     -35.995  11.302  -5.266  1.00115.00           C  
ATOM   2304  CD  LYS A 282     -36.319  12.796  -5.326  1.00115.00           C  
ATOM   2305  CE  LYS A 282     -35.748  13.501  -6.561  1.00115.00           C  
ATOM   2306  NZ  LYS A 282     -34.275  13.628  -6.449  1.00115.00           N1+
ATOM   2307  C   LYS A 282     -34.756   8.686  -5.889  1.00115.00           C  
ATOM   2308  O   LYS A 282     -34.084   8.167  -6.778  1.00115.00           O  
ATOM   2309  N   ASP A 283     -36.088   8.485  -5.762  1.00 59.41           N  
ATOM   2310  CA  ASP A 283     -36.842   7.731  -6.721  1.00 59.41           C  
ATOM   2311  CB  ASP A 283     -36.817   8.417  -8.101  1.00 59.41           C  
ATOM   2312  CG  ASP A 283     -37.804   7.753  -9.047  1.00 59.41           C  
ATOM   2313  OD1 ASP A 283     -38.397   6.709  -8.666  1.00 59.41           O  
ATOM   2314  OD2 ASP A 283     -37.975   8.291 -10.173  1.00 59.41           O1-
ATOM   2315  C   ASP A 283     -36.241   6.364  -6.843  1.00 59.41           C  
ATOM   2316  O   ASP A 283     -36.106   5.828  -7.941  1.00 59.41           O  
ATOM   2317  N   ASP A 284     -35.892   5.758  -5.691  1.00 73.82           N  
ATOM   2318  CA  ASP A 284     -35.306   4.448  -5.627  1.00 73.82           C  
ATOM   2319  CB  ASP A 284     -36.290   3.283  -5.856  1.00 73.82           C  
ATOM   2320  CG  ASP A 284     -35.608   1.979  -5.436  1.00 73.82           C  
ATOM   2321  OD1 ASP A 284     -34.367   1.984  -5.223  1.00 73.82           O  
ATOM   2322  OD2 ASP A 284     -36.328   0.949  -5.318  1.00 73.82           O1-
ATOM   2323  C   ASP A 284     -34.185   4.338  -6.613  1.00 73.82           C  
ATOM   2324  O   ASP A 284     -34.184   3.458  -7.473  1.00 73.82           O  
ATOM   2325  N   TYR A 285     -33.194   5.238  -6.492  1.00 75.35           N  
ATOM   2326  CA  TYR A 285     -32.003   5.197  -7.291  1.00 75.35           C  
ATOM   2327  CB  TYR A 285     -31.137   3.961  -6.988  1.00 75.35           C  
ATOM   2328  CG  TYR A 285     -30.683   4.061  -5.570  1.00 75.35           C  
ATOM   2329  CD1 TYR A 285     -29.619   4.868  -5.235  1.00 75.35           C  
ATOM   2330  CD2 TYR A 285     -31.311   3.346  -4.575  1.00 75.35           C  
ATOM   2331  CE1 TYR A 285     -29.192   4.966  -3.931  1.00 75.35           C  
ATOM   2332  CE2 TYR A 285     -30.889   3.439  -3.269  1.00 75.35           C  
ATOM   2333  CZ  TYR A 285     -29.826   4.247  -2.947  1.00 75.35           C  
ATOM   2334  OH  TYR A 285     -29.390   4.342  -1.608  1.00 75.35           O  
ATOM   2335  C   TYR A 285     -32.326   5.198  -8.757  1.00 75.35           C  
ATOM   2336  O   TYR A 285     -31.757   4.426  -9.528  1.00 75.35           O  
ATOM   2337  N   ALA A 286     -33.220   6.105  -9.185  1.00 45.28           N  
ATOM   2338  CA  ALA A 286     -33.631   6.257 -10.557  1.00 45.28           C  
ATOM   2339  CB  ALA A 286     -34.683   7.360 -10.739  1.00 45.28           C  
ATOM   2340  C   ALA A 286     -32.444   6.638 -11.391  1.00 45.28           C  
ATOM   2341  O   ALA A 286     -32.354   6.284 -12.566  1.00 45.28           O  
ATOM   2342  N   PHE A 287     -31.496   7.377 -10.792  1.00 69.06           N  
ATOM   2343  CA  PHE A 287     -30.344   7.887 -11.484  1.00 69.06           C  
ATOM   2344  CB  PHE A 287     -29.359   8.531 -10.488  1.00 69.06           C  
ATOM   2345  CG  PHE A 287     -28.149   9.046 -11.193  1.00 69.06           C  
ATOM   2346  CD1 PHE A 287     -28.162  10.273 -11.817  1.00 69.06           C  
ATOM   2347  CD2 PHE A 287     -26.988   8.306 -11.212  1.00 69.06           C  
ATOM   2348  CE1 PHE A 287     -27.041  10.746 -12.457  1.00 69.06           C  
ATOM   2349  CE2 PHE A 287     -25.863   8.774 -11.849  1.00 69.06           C  
ATOM   2350  CZ  PHE A 287     -25.889   9.997 -12.475  1.00 69.06           C  
ATOM   2351  C   PHE A 287     -29.638   6.748 -12.166  1.00 69.06           C  
ATOM   2352  O   PHE A 287     -29.217   6.873 -13.315  1.00 69.06           O  
ATOM   2353  N   PHE A 288     -29.462   5.619 -11.458  1.00 84.68           N  
ATOM   2354  CA  PHE A 288     -28.774   4.454 -11.949  1.00 84.68           C  
ATOM   2355  CB  PHE A 288     -28.392   3.495 -10.809  1.00 84.68           C  
ATOM   2356  CG  PHE A 288     -27.486   4.285  -9.929  1.00 84.68           C  
ATOM   2357  CD1 PHE A 288     -26.153   4.425 -10.238  1.00 84.68           C  
ATOM   2358  CD2 PHE A 288     -27.975   4.898  -8.798  1.00 84.68           C  
ATOM   2359  CE1 PHE A 288     -25.321   5.162  -9.429  1.00 84.68           C  
ATOM   2360  CE2 PHE A 288     -27.149   5.636  -7.984  1.00 84.68           C  
ATOM   2361  CZ  PHE A 288     -25.819   5.770  -8.302  1.00 84.68           C  
ATOM   2362  C   PHE A 288     -29.575   3.689 -12.977  1.00 84.68           C  
ATOM   2363  O   PHE A 288     -29.003   3.022 -13.837  1.00 84.68           O  
ATOM   2364  N   LYS A 289     -30.917   3.681 -12.854  1.00 68.87           N  
ATOM   2365  CA  LYS A 289     -31.768   2.899 -13.716  1.00 68.87           C  
ATOM   2366  CB  LYS A 289     -33.213   2.818 -13.195  1.00 68.87           C  
ATOM   2367  CG  LYS A 289     -33.312   2.111 -11.840  1.00 68.87           C  
ATOM   2368  CD  LYS A 289     -34.677   2.246 -11.158  1.00 68.87           C  
ATOM   2369  CE  LYS A 289     -34.764   1.500  -9.823  1.00 68.87           C  
ATOM   2370  NZ  LYS A 289     -36.077   1.743  -9.183  1.00 68.87           N1+
ATOM   2371  C   LYS A 289     -31.821   3.390 -15.138  1.00 68.87           C  
ATOM   2372  O   LYS A 289     -31.779   2.583 -16.065  1.00 68.87           O  
ATOM   2373  N   SER A 290     -31.932   4.716 -15.366  1.00 90.42           N  
ATOM   2374  CA  SER A 290     -32.072   5.193 -16.717  1.00 90.42           C  
ATOM   2375  CB  SER A 290     -33.524   5.536 -17.087  1.00 90.42           C  
ATOM   2376  OG  SER A 290     -33.990   6.594 -16.265  1.00 90.42           O  
ATOM   2377  C   SER A 290     -31.279   6.449 -16.866  1.00 90.42           C  
ATOM   2378  O   SER A 290     -30.866   7.057 -15.879  1.00 90.42           O  
ATOM   2379  N   PRO A 291     -31.020   6.834 -18.090  1.00168.75           N  
ATOM   2380  CA  PRO A 291     -30.308   8.063 -18.297  1.00168.75           C  
ATOM   2381  CD  PRO A 291     -30.764   5.870 -19.148  1.00168.75           C  
ATOM   2382  CB  PRO A 291     -29.849   8.044 -19.753  1.00168.75           C  
ATOM   2383  CG  PRO A 291     -29.725   6.538 -20.066  1.00168.75           C  
ATOM   2384  C   PRO A 291     -31.177   9.219 -17.909  1.00168.75           C  
ATOM   2385  O   PRO A 291     -32.247   9.397 -18.492  1.00168.75           O  
ATOM   2386  N   LEU A 292     -30.701  10.059 -16.970  1.00103.06           N  
ATOM   2387  CA  LEU A 292     -31.489  11.153 -16.477  1.00103.06           C  
ATOM   2388  CB  LEU A 292     -31.337  11.349 -14.961  1.00103.06           C  
ATOM   2389  CG  LEU A 292     -31.767  10.137 -14.121  1.00103.06           C  
ATOM   2390  CD1 LEU A 292     -31.585  10.422 -12.623  1.00103.06           C  
ATOM   2391  CD2 LEU A 292     -33.196   9.697 -14.462  1.00103.06           C  
ATOM   2392  C   LEU A 292     -30.978  12.415 -17.095  1.00103.06           C  
ATOM   2393  O   LEU A 292     -29.773  12.584 -17.282  1.00103.06           O  
ATOM   2394  N   ASP A 293     -31.901  13.333 -17.440  1.00 71.20           N  
ATOM   2395  CA  ASP A 293     -31.536  14.598 -18.008  1.00 71.20           C  
ATOM   2396  CB  ASP A 293     -32.057  14.787 -19.443  1.00 71.20           C  
ATOM   2397  CG  ASP A 293     -31.556  16.118 -19.987  1.00 71.20           C  
ATOM   2398  OD1 ASP A 293     -30.859  16.855 -19.239  1.00 71.20           O  
ATOM   2399  OD2 ASP A 293     -31.868  16.413 -21.171  1.00 71.20           O1-
ATOM   2400  C   ASP A 293     -32.184  15.642 -17.163  1.00 71.20           C  
ATOM   2401  O   ASP A 293     -33.373  15.920 -17.313  1.00 71.20           O  
ATOM   2402  N   PHE A 294     -31.417  16.235 -16.231  1.00169.06           N  
ATOM   2403  CA  PHE A 294     -31.977  17.236 -15.378  1.00169.06           C  
ATOM   2404  CB  PHE A 294     -32.576  16.639 -14.095  1.00169.06           C  
ATOM   2405  CG  PHE A 294     -31.484  15.890 -13.410  1.00169.06           C  
ATOM   2406  CD1 PHE A 294     -31.234  14.576 -13.736  1.00169.06           C  
ATOM   2407  CD2 PHE A 294     -30.701  16.495 -12.454  1.00169.06           C  
ATOM   2408  CE1 PHE A 294     -30.228  13.870 -13.119  1.00169.06           C  
ATOM   2409  CE2 PHE A 294     -29.695  15.793 -11.833  1.00169.06           C  
ATOM   2410  CZ  PHE A 294     -29.459  14.479 -12.159  1.00169.06           C  
ATOM   2411  C   PHE A 294     -30.872  18.161 -15.001  1.00169.06           C  
ATOM   2412  O   PHE A 294     -29.696  17.818 -15.109  1.00169.06           O  
ATOM   2413  N   VAL A 295     -31.215  19.385 -14.565  1.00110.78           N  
ATOM   2414  CA  VAL A 295     -30.155  20.245 -14.154  1.00110.78           C  
ATOM   2415  CB  VAL A 295     -30.511  21.703 -14.145  1.00110.78           C  
ATOM   2416  CG1 VAL A 295     -31.599  21.936 -13.086  1.00110.78           C  
ATOM   2417  CG2 VAL A 295     -29.227  22.522 -13.924  1.00110.78           C  
ATOM   2418  C   VAL A 295     -29.826  19.806 -12.767  1.00110.78           C  
ATOM   2419  O   VAL A 295     -30.718  19.584 -11.952  1.00110.78           O  
ATOM   2420  N   SER A 296     -28.525  19.646 -12.466  1.00101.24           N  
ATOM   2421  CA  SER A 296     -28.154  19.115 -11.188  1.00101.24           C  
ATOM   2422  CB  SER A 296     -26.683  18.669 -11.110  1.00101.24           C  
ATOM   2423  OG  SER A 296     -26.429  17.659 -12.078  1.00101.24           O  
ATOM   2424  C   SER A 296     -28.371  20.161 -10.138  1.00101.24           C  
ATOM   2425  O   SER A 296     -28.592  21.334 -10.433  1.00101.24           O  
ATOM   2426  N   GLY A 297     -28.425  19.705  -8.873  1.00112.69           N  
ATOM   2427  CA  GLY A 297     -28.627  20.523  -7.715  1.00112.69           C  
ATOM   2428  C   GLY A 297     -27.453  21.310  -7.317  1.00112.69           C  
ATOM   2429  O   GLY A 297     -27.574  22.484  -6.958  1.00112.69           O  
ATOM   2430  N   ARG A 298     -26.302  20.635  -7.418  1.00244.33           N  
ATOM   2431  CA  ARG A 298     -25.041  21.013  -6.873  1.00244.33           C  
ATOM   2432  CB  ARG A 298     -23.929  20.159  -7.505  1.00244.33           C  
ATOM   2433  CG  ARG A 298     -24.212  18.653  -7.553  1.00244.33           C  
ATOM   2434  CD  ARG A 298     -23.201  17.847  -8.383  1.00244.33           C  
ATOM   2435  NE  ARG A 298     -23.317  18.288  -9.806  1.00244.33           N  
ATOM   2436  CZ  ARG A 298     -22.317  18.033 -10.702  1.00244.33           C  
ATOM   2437  NH1 ARG A 298     -21.211  17.331 -10.320  1.00244.33           N1+
ATOM   2438  NH2 ARG A 298     -22.422  18.480 -11.987  1.00244.33           N  
ATOM   2439  C   ARG A 298     -24.840  22.480  -7.090  1.00244.33           C  
ATOM   2440  O   ARG A 298     -25.377  23.066  -8.022  1.00244.33           O  
ATOM   2441  N   MET A 299     -24.093  23.142  -6.190  1.00129.38           N  
ATOM   2442  CA  MET A 299     -23.967  24.565  -6.313  1.00129.38           C  
ATOM   2443  CB  MET A 299     -23.162  25.229  -5.183  1.00129.38           C  
ATOM   2444  CG  MET A 299     -23.878  25.220  -3.827  1.00129.38           C  
ATOM   2445  SD  MET A 299     -25.268  26.383  -3.681  1.00129.38           S  
ATOM   2446  CE  MET A 299     -24.216  27.844  -3.444  1.00129.38           C  
ATOM   2447  C   MET A 299     -23.321  24.840  -7.627  1.00129.38           C  
ATOM   2448  O   MET A 299     -23.649  25.828  -8.278  1.00129.38           O  
ATOM   2449  N   ILE A 300     -22.383  23.976  -8.061  1.00124.78           N  
ATOM   2450  CA  ILE A 300     -21.850  24.185  -9.373  1.00124.78           C  
ATOM   2451  CB  ILE A 300     -20.806  23.187  -9.785  1.00124.78           C  
ATOM   2452  CG1 ILE A 300     -19.486  23.455  -9.042  1.00124.78           C  
ATOM   2453  CG2 ILE A 300     -20.661  23.254 -11.313  1.00124.78           C  
ATOM   2454  CD1 ILE A 300     -19.573  23.296  -7.529  1.00124.78           C  
ATOM   2455  C   ILE A 300     -23.017  24.106 -10.300  1.00124.78           C  
ATOM   2456  O   ILE A 300     -23.116  24.920 -11.217  1.00124.78           O  
ATOM   2457  N   PRO A 301     -23.903  23.154 -10.105  1.00217.87           N  
ATOM   2458  CA  PRO A 301     -25.101  23.237 -10.860  1.00217.87           C  
ATOM   2459  CD  PRO A 301     -23.486  21.777  -9.979  1.00217.87           C  
ATOM   2460  CB  PRO A 301     -25.858  21.954 -10.566  1.00217.87           C  
ATOM   2461  CG  PRO A 301     -24.704  20.938 -10.425  1.00217.87           C  
ATOM   2462  C   PRO A 301     -25.777  24.593 -10.702  1.00217.87           C  
ATOM   2463  O   PRO A 301     -25.950  25.240 -11.732  1.00217.87           O  
ATOM   2464  N   ARG A 302     -26.195  25.060  -9.496  1.00238.24           N  
ATOM   2465  CA  ARG A 302     -26.777  26.394  -9.409  1.00238.24           C  
ATOM   2466  CB  ARG A 302     -27.739  26.519  -8.220  1.00238.24           C  
ATOM   2467  CG  ARG A 302     -28.914  25.545  -8.337  1.00238.24           C  
ATOM   2468  CD  ARG A 302     -30.089  25.861  -7.412  1.00238.24           C  
ATOM   2469  NE  ARG A 302     -29.619  25.673  -6.014  1.00238.24           N  
ATOM   2470  CZ  ARG A 302     -30.448  25.974  -4.972  1.00238.24           C  
ATOM   2471  NH1 ARG A 302     -31.711  26.425  -5.217  1.00238.24           N1+
ATOM   2472  NH2 ARG A 302     -30.006  25.835  -3.688  1.00238.24           N  
ATOM   2473  C   ARG A 302     -25.815  27.626  -9.372  1.00238.24           C  
ATOM   2474  O   ARG A 302     -25.623  28.237 -10.420  1.00238.24           O  
ATOM   2475  N   THR A 303     -25.159  27.956  -8.179  1.00208.22           N  
ATOM   2476  CA  THR A 303     -24.116  28.902  -7.693  1.00208.22           C  
ATOM   2477  CB  THR A 303     -22.815  28.641  -8.408  1.00208.22           C  
ATOM   2478  OG1 THR A 303     -21.711  29.222  -7.731  1.00208.22           O  
ATOM   2479  CG2 THR A 303     -22.931  29.217  -9.829  1.00208.22           C  
ATOM   2480  C   THR A 303     -24.324  30.429  -7.643  1.00208.22           C  
ATOM   2481  O   THR A 303     -23.363  31.153  -7.362  1.00208.22           O  
ATOM   2482  N   ALA A 304     -25.527  30.998  -7.838  1.00 71.87           N  
ATOM   2483  CA  ALA A 304     -25.647  32.449  -7.866  1.00 71.87           C  
ATOM   2484  CB  ALA A 304     -27.023  32.907  -8.375  1.00 71.87           C  
ATOM   2485  C   ALA A 304     -25.425  33.159  -6.551  1.00 71.87           C  
ATOM   2486  O   ALA A 304     -24.671  34.130  -6.477  1.00 71.87           O  
ATOM   2487  N   LYS A 305     -26.056  32.679  -5.463  1.00 71.67           N  
ATOM   2488  CA  LYS A 305     -26.084  33.421  -4.227  1.00 71.67           C  
ATOM   2489  CB  LYS A 305     -26.901  32.735  -3.118  1.00 71.67           C  
ATOM   2490  CG  LYS A 305     -28.373  32.498  -3.461  1.00 71.67           C  
ATOM   2491  CD  LYS A 305     -29.081  31.599  -2.443  1.00 71.67           C  
ATOM   2492  CE  LYS A 305     -30.386  30.992  -2.959  1.00 71.67           C  
ATOM   2493  NZ  LYS A 305     -30.083  29.811  -3.800  1.00 71.67           N1+
ATOM   2494  C   LYS A 305     -24.710  33.602  -3.664  1.00 71.67           C  
ATOM   2495  O   LYS A 305     -24.375  34.670  -3.160  1.00 71.67           O  
ATOM   2496  N   ALA A 306     -23.870  32.560  -3.754  1.00 40.20           N  
ATOM   2497  CA  ALA A 306     -22.587  32.576  -3.113  1.00 40.20           C  
ATOM   2498  CB  ALA A 306     -21.799  31.271  -3.315  1.00 40.20           C  
ATOM   2499  C   ALA A 306     -21.748  33.697  -3.635  1.00 40.20           C  
ATOM   2500  O   ALA A 306     -21.007  34.316  -2.875  1.00 40.20           O  
ATOM   2501  N   ILE A 307     -21.831  33.991  -4.944  1.00 94.12           N  
ATOM   2502  CA  ILE A 307     -20.984  35.006  -5.500  1.00 94.12           C  
ATOM   2503  CB  ILE A 307     -21.146  35.143  -6.987  1.00 94.12           C  
ATOM   2504  CG1 ILE A 307     -20.731  33.829  -7.672  1.00 94.12           C  
ATOM   2505  CG2 ILE A 307     -20.327  36.358  -7.458  1.00 94.12           C  
ATOM   2506  CD1 ILE A 307     -19.282  33.433  -7.393  1.00 94.12           C  
ATOM   2507  C   ILE A 307     -21.277  36.321  -4.852  1.00 94.12           C  
ATOM   2508  O   ILE A 307     -20.361  37.070  -4.514  1.00 94.12           O  
ATOM   2509  N   ALA A 308     -22.565  36.638  -4.644  1.00 30.85           N  
ATOM   2510  CA  ALA A 308     -22.892  37.906  -4.062  1.00 30.85           C  
ATOM   2511  CB  ALA A 308     -24.408  38.107  -3.897  1.00 30.85           C  
ATOM   2512  C   ALA A 308     -22.279  37.982  -2.698  1.00 30.85           C  
ATOM   2513  O   ALA A 308     -21.693  39.000  -2.332  1.00 30.85           O  
ATOM   2514  N   ARG A 309     -22.382  36.894  -1.912  1.00 97.93           N  
ATOM   2515  CA  ARG A 309     -21.849  36.909  -0.577  1.00 97.93           C  
ATOM   2516  CB  ARG A 309     -22.167  35.638   0.233  1.00 97.93           C  
ATOM   2517  CG  ARG A 309     -21.905  35.806   1.732  1.00 97.93           C  
ATOM   2518  CD  ARG A 309     -22.505  34.693   2.594  1.00 97.93           C  
ATOM   2519  NE  ARG A 309     -22.266  35.063   4.017  1.00 97.93           N  
ATOM   2520  CZ  ARG A 309     -21.308  34.430   4.752  1.00 97.93           C  
ATOM   2521  NH1 ARG A 309     -20.603  33.396   4.214  1.00 97.93           N1+
ATOM   2522  NH2 ARG A 309     -21.075  34.813   6.041  1.00 97.93           N  
ATOM   2523  C   ARG A 309     -20.361  37.039  -0.644  1.00 97.93           C  
ATOM   2524  O   ARG A 309     -19.740  37.693   0.193  1.00 97.93           O  
ATOM   2525  N   ALA A 310     -19.741  36.391  -1.644  1.00 36.42           N  
ATOM   2526  CA  ALA A 310     -18.311  36.422  -1.770  1.00 36.42           C  
ATOM   2527  CB  ALA A 310     -17.790  35.527  -2.907  1.00 36.42           C  
ATOM   2528  C   ALA A 310     -17.854  37.820  -2.038  1.00 36.42           C  
ATOM   2529  O   ALA A 310     -16.831  38.253  -1.509  1.00 36.42           O  
ATOM   2530  N   ARG A 311     -18.600  38.573  -2.869  1.00 89.00           N  
ATOM   2531  CA  ARG A 311     -18.144  39.892  -3.190  1.00 89.00           C  
ATOM   2532  CB  ARG A 311     -19.024  40.628  -4.214  1.00 89.00           C  
ATOM   2533  CG  ARG A 311     -18.527  42.046  -4.505  1.00 89.00           C  
ATOM   2534  CD  ARG A 311     -18.995  42.612  -5.847  1.00 89.00           C  
ATOM   2535  NE  ARG A 311     -18.707  44.075  -5.843  1.00 89.00           N  
ATOM   2536  CZ  ARG A 311     -17.444  44.541  -6.074  1.00 89.00           C  
ATOM   2537  NH1 ARG A 311     -16.404  43.667  -6.206  1.00 89.00           N1+
ATOM   2538  NH2 ARG A 311     -17.220  45.886  -6.156  1.00 89.00           N  
ATOM   2539  C   ARG A 311     -18.064  40.711  -1.942  1.00 89.00           C  
ATOM   2540  O   ARG A 311     -17.114  41.469  -1.757  1.00 89.00           O  
ATOM   2541  N   LYS A 312     -19.060  40.592  -1.045  1.00 33.08           N  
ATOM   2542  CA  LYS A 312     -19.005  41.365   0.161  1.00 33.08           C  
ATOM   2543  CB  LYS A 312     -20.260  41.212   1.038  1.00 33.08           C  
ATOM   2544  CG  LYS A 312     -20.262  42.130   2.263  1.00 33.08           C  
ATOM   2545  CD  LYS A 312     -21.633  42.263   2.928  1.00 33.08           C  
ATOM   2546  CE  LYS A 312     -21.653  43.240   4.106  1.00 33.08           C  
ATOM   2547  NZ  LYS A 312     -23.032  43.390   4.620  1.00 33.08           N1+
ATOM   2548  C   LYS A 312     -17.824  40.923   0.973  1.00 33.08           C  
ATOM   2549  O   LYS A 312     -17.083  41.746   1.506  1.00 33.08           O  
ATOM   2550  N   ALA A 313     -17.602  39.598   1.064  1.00 33.30           N  
ATOM   2551  CA  ALA A 313     -16.546  39.065   1.881  1.00 33.30           C  
ATOM   2552  CB  ALA A 313     -16.509  37.527   1.881  1.00 33.30           C  
ATOM   2553  C   ALA A 313     -15.220  39.545   1.378  1.00 33.30           C  
ATOM   2554  O   ALA A 313     -14.323  39.854   2.159  1.00 33.30           O  
ATOM   2555  N   ASN A 314     -15.056  39.597   0.047  1.00 38.44           N  
ATOM   2556  CA  ASN A 314     -13.803  39.987  -0.532  1.00 38.44           C  
ATOM   2557  CB  ASN A 314     -13.783  39.848  -2.063  1.00 38.44           C  
ATOM   2558  CG  ASN A 314     -13.872  38.368  -2.401  1.00 38.44           C  
ATOM   2559  OD1 ASN A 314     -13.271  37.530  -1.732  1.00 38.44           O  
ATOM   2560  ND2 ASN A 314     -14.651  38.036  -3.466  1.00 38.44           N  
ATOM   2561  C   ASN A 314     -13.523  41.421  -0.220  1.00 38.44           C  
ATOM   2562  O   ASN A 314     -12.384  41.785   0.063  1.00 38.44           O  
ATOM   2563  N   GLN A 315     -14.554  42.283  -0.283  1.00 30.03           N  
ATOM   2564  CA  GLN A 315     -14.330  43.681  -0.061  1.00 30.03           C  
ATOM   2565  CB  GLN A 315     -15.583  44.539  -0.308  1.00 30.03           C  
ATOM   2566  CG  GLN A 315     -16.070  44.511  -1.758  1.00 30.03           C  
ATOM   2567  CD  GLN A 315     -17.304  45.399  -1.857  1.00 30.03           C  
ATOM   2568  OE1 GLN A 315     -17.756  45.967  -0.865  1.00 30.03           O  
ATOM   2569  NE2 GLN A 315     -17.864  45.530  -3.089  1.00 30.03           N  
ATOM   2570  C   GLN A 315     -13.887  43.893   1.351  1.00 30.03           C  
ATOM   2571  O   GLN A 315     -12.985  44.686   1.614  1.00 30.03           O  
ATOM   2572  N   GLN A 316     -14.515  43.179   2.305  1.00 41.49           N  
ATOM   2573  CA  GLN A 316     -14.179  43.353   3.690  1.00 41.49           C  
ATOM   2574  CB  GLN A 316     -15.113  42.597   4.651  1.00 41.49           C  
ATOM   2575  CG  GLN A 316     -16.523  43.190   4.706  1.00 41.49           C  
ATOM   2576  CD  GLN A 316     -17.294  42.493   5.817  1.00 41.49           C  
ATOM   2577  OE1 GLN A 316     -17.943  43.142   6.637  1.00 41.49           O  
ATOM   2578  NE2 GLN A 316     -17.230  41.135   5.849  1.00 41.49           N  
ATOM   2579  C   GLN A 316     -12.778  42.894   3.957  1.00 41.49           C  
ATOM   2580  O   GLN A 316     -12.042  43.534   4.707  1.00 41.49           O  
ATOM   2581  N   ALA A 317     -12.358  41.778   3.336  1.00 31.40           N  
ATOM   2582  CA  ALA A 317     -11.056  41.244   3.617  1.00 31.40           C  
ATOM   2583  CB  ALA A 317     -10.743  39.973   2.807  1.00 31.40           C  
ATOM   2584  C   ALA A 317     -10.032  42.271   3.254  1.00 31.40           C  
ATOM   2585  O   ALA A 317      -9.081  42.504   4.001  1.00 31.40           O  
ATOM   2586  N   THR A 318     -10.216  42.935   2.101  1.00100.79           N  
ATOM   2587  CA  THR A 318      -9.253  43.891   1.646  1.00100.79           C  
ATOM   2588  CB  THR A 318      -9.548  44.394   0.258  1.00100.79           C  
ATOM   2589  OG1 THR A 318      -8.371  44.948  -0.310  1.00100.79           O  
ATOM   2590  CG2 THR A 318     -10.665  45.453   0.304  1.00100.79           C  
ATOM   2591  C   THR A 318      -9.218  45.044   2.604  1.00100.79           C  
ATOM   2592  O   THR A 318      -8.149  45.567   2.911  1.00100.79           O  
ATOM   2593  N   ARG A 319     -10.398  45.450   3.114  1.00 33.29           N  
ATOM   2594  CA  ARG A 319     -10.525  46.566   4.010  1.00 33.29           C  
ATOM   2595  CB  ARG A 319     -11.983  46.791   4.449  1.00 33.29           C  
ATOM   2596  CG  ARG A 319     -12.921  47.184   3.304  1.00 33.29           C  
ATOM   2597  CD  ARG A 319     -14.399  47.227   3.699  1.00 33.29           C  
ATOM   2598  NE  ARG A 319     -15.173  47.659   2.500  1.00 33.29           N  
ATOM   2599  CZ  ARG A 319     -15.399  48.988   2.287  1.00 33.29           C  
ATOM   2600  NH1 ARG A 319     -14.923  49.906   3.178  1.00 33.29           N1+
ATOM   2601  NH2 ARG A 319     -16.096  49.398   1.187  1.00 33.29           N  
ATOM   2602  C   ARG A 319      -9.737  46.244   5.233  1.00 33.29           C  
ATOM   2603  O   ARG A 319      -9.074  47.104   5.811  1.00 33.29           O  
ATOM   2604  N   ALA A 320      -9.794  44.962   5.637  1.00 36.84           N  
ATOM   2605  CA  ALA A 320      -9.130  44.455   6.799  1.00 36.84           C  
ATOM   2606  CB  ALA A 320      -9.391  42.957   7.035  1.00 36.84           C  
ATOM   2607  C   ALA A 320      -7.658  44.641   6.618  1.00 36.84           C  
ATOM   2608  O   ALA A 320      -6.941  44.875   7.587  1.00 36.84           O  
TER   
HEADER    model_1_2_chain_A
ATOM      1  N   GLY B   1     -37.117  12.507 -13.678  1.00  7.25           N  
ATOM      2  CA  GLY B   1     -37.801  13.034 -14.879  1.00  7.25           C  
ATOM      3  C   GLY B   1     -37.840  11.990 -15.941  1.00  7.25           C  
ATOM      4  O   GLY B   1     -37.152  10.973 -15.867  1.00  7.25           O  
ATOM      5  N   PRO B   2     -38.649  12.252 -16.928  1.00 72.06           N  
ATOM      6  CA  PRO B   2     -38.824  11.343 -18.026  1.00 72.06           C  
ATOM      7  CD  PRO B   2     -38.933  13.625 -17.314  1.00 72.06           C  
ATOM      8  CB  PRO B   2     -39.657  12.103 -19.055  1.00 72.06           C  
ATOM      9  CG  PRO B   2     -39.240  13.566 -18.821  1.00 72.06           C  
ATOM     10  C   PRO B   2     -37.487  10.977 -18.583  1.00 72.06           C  
ATOM     11  O   PRO B   2     -36.761  11.862 -19.036  1.00 72.06           O  
ATOM     12  N   SER B   3     -37.181   9.668 -18.611  1.00 38.09           N  
ATOM     13  CA  SER B   3     -35.901   9.184 -19.027  1.00 38.09           C  
ATOM     14  CB  SER B   3     -35.562   7.812 -18.426  1.00 38.09           C  
ATOM     15  OG  SER B   3     -36.536   6.863 -18.829  1.00 38.09           O  
ATOM     16  C   SER B   3     -35.851   9.053 -20.513  1.00 38.09           C  
ATOM     17  O   SER B   3     -36.842   9.246 -21.216  1.00 38.09           O  
ATOM     18  N   THR B   4     -34.642   8.731 -21.017  1.00102.22           N  
ATOM     19  CA  THR B   4     -34.406   8.560 -22.418  1.00102.22           C  
ATOM     20  CB  THR B   4     -32.962   8.311 -22.750  1.00102.22           C  
ATOM     21  OG1 THR B   4     -32.769   8.354 -24.155  1.00102.22           O  
ATOM     22  CG2 THR B   4     -32.547   6.937 -22.201  1.00102.22           C  
ATOM     23  C   THR B   4     -35.203   7.383 -22.883  1.00102.22           C  
ATOM     24  O   THR B   4     -35.723   7.388 -23.998  1.00102.22           O  
ATOM     25  N   VAL B   5     -35.308   6.327 -22.050  1.00108.24           N  
ATOM     26  CA  VAL B   5     -36.062   5.178 -22.467  1.00108.24           C  
ATOM     27  CB  VAL B   5     -36.006   4.007 -21.528  1.00108.24           C  
ATOM     28  CG1 VAL B   5     -34.564   3.485 -21.500  1.00108.24           C  
ATOM     29  CG2 VAL B   5     -36.555   4.418 -20.156  1.00108.24           C  
ATOM     30  C   VAL B   5     -37.492   5.567 -22.636  1.00108.24           C  
ATOM     31  O   VAL B   5     -38.154   5.128 -23.574  1.00108.24           O  
ATOM     32  N   GLN B   6     -38.016   6.405 -21.728  1.00 79.81           N  
ATOM     33  CA  GLN B   6     -39.390   6.793 -21.831  1.00 79.81           C  
ATOM     34  CB  GLN B   6     -39.859   7.646 -20.643  1.00 79.81           C  
ATOM     35  CG  GLN B   6     -41.342   8.000 -20.711  1.00 79.81           C  
ATOM     36  CD  GLN B   6     -41.703   8.753 -19.440  1.00 79.81           C  
ATOM     37  OE1 GLN B   6     -40.935   9.583 -18.957  1.00 79.81           O  
ATOM     38  NE2 GLN B   6     -42.901   8.449 -18.875  1.00 79.81           N  
ATOM     39  C   GLN B   6     -39.573   7.587 -23.088  1.00 79.81           C  
ATOM     40  O   GLN B   6     -40.587   7.460 -23.770  1.00 79.81           O  
ATOM     41  N   GLU B   7     -38.581   8.427 -23.430  1.00 57.01           N  
ATOM     42  CA  GLU B   7     -38.640   9.288 -24.581  1.00 57.01           C  
ATOM     43  CB  GLU B   7     -37.356  10.121 -24.686  1.00 57.01           C  
ATOM     44  CG  GLU B   7     -37.132  10.999 -23.454  1.00 57.01           C  
ATOM     45  CD  GLU B   7     -35.650  11.335 -23.378  1.00 57.01           C  
ATOM     46  OE1 GLU B   7     -34.889  10.872 -24.268  1.00 57.01           O  
ATOM     47  OE2 GLU B   7     -35.262  12.062 -22.424  1.00 57.01           O1-
ATOM     48  C   GLU B   7     -38.736   8.443 -25.816  1.00 57.01           C  
ATOM     49  O   GLU B   7     -39.505   8.742 -26.730  1.00 57.01           O  
ATOM     50  N   LEU B   8     -37.948   7.354 -25.871  1.00 50.31           N  
ATOM     51  CA  LEU B   8     -37.947   6.470 -27.002  1.00 50.31           C  
ATOM     52  CB  LEU B   8     -36.917   5.333 -26.867  1.00 50.31           C  
ATOM     53  CG  LEU B   8     -35.454   5.808 -26.934  1.00 50.31           C  
ATOM     54  CD1 LEU B   8     -34.478   4.629 -26.792  1.00 50.31           C  
ATOM     55  CD2 LEU B   8     -35.196   6.625 -28.211  1.00 50.31           C  
ATOM     56  C   LEU B   8     -39.300   5.841 -27.105  1.00 50.31           C  
ATOM     57  O   LEU B   8     -39.803   5.605 -28.203  1.00 50.31           O  
ATOM     58  N   ASP B   9     -39.918   5.537 -25.949  1.00 39.81           N  
ATOM     59  CA  ASP B   9     -41.202   4.899 -25.919  1.00 39.81           C  
ATOM     60  CB  ASP B   9     -41.692   4.648 -24.481  1.00 39.81           C  
ATOM     61  CG  ASP B   9     -40.756   3.640 -23.822  1.00 39.81           C  
ATOM     62  OD1 ASP B   9     -39.995   2.961 -24.561  1.00 39.81           O  
ATOM     63  OD2 ASP B   9     -40.790   3.538 -22.566  1.00 39.81           O1-
ATOM     64  C   ASP B   9     -42.213   5.790 -26.586  1.00 39.81           C  
ATOM     65  O   ASP B   9     -43.008   5.328 -27.403  1.00 39.81           O  
ATOM     66  N   LEU B  10     -42.203   7.099 -26.272  1.00 87.59           N  
ATOM     67  CA  LEU B  10     -43.164   7.995 -26.861  1.00 87.59           C  
ATOM     68  CB  LEU B  10     -43.108   9.437 -26.323  1.00 87.59           C  
ATOM     69  CG  LEU B  10     -43.715   9.625 -24.920  1.00 87.59           C  
ATOM     70  CD1 LEU B  10     -42.927   8.878 -23.839  1.00 87.59           C  
ATOM     71  CD2 LEU B  10     -43.892  11.115 -24.596  1.00 87.59           C  
ATOM     72  C   LEU B  10     -42.946   8.070 -28.338  1.00 87.59           C  
ATOM     73  O   LEU B  10     -43.898   8.173 -29.109  1.00 87.59           O  
ATOM     74  N   ALA B  11     -41.672   8.039 -28.765  1.00 44.51           N  
ATOM     75  CA  ALA B  11     -41.294   8.135 -30.147  1.00 44.51           C  
ATOM     76  CB  ALA B  11     -39.768   8.157 -30.348  1.00 44.51           C  
ATOM     77  C   ALA B  11     -41.835   6.963 -30.907  1.00 44.51           C  
ATOM     78  O   ALA B  11     -42.159   7.082 -32.088  1.00 44.51           O  
ATOM     79  N   GLY B  12     -41.925   5.784 -30.262  1.00 28.41           N  
ATOM     80  CA  GLY B  12     -42.426   4.632 -30.957  1.00 28.41           C  
ATOM     81  C   GLY B  12     -41.272   3.856 -31.513  1.00 28.41           C  
ATOM     82  O   GLY B  12     -41.447   3.036 -32.413  1.00 28.41           O  
ATOM     83  N   ILE B  13     -40.055   4.089 -30.982  1.00 64.97           N  
ATOM     84  CA  ILE B  13     -38.900   3.382 -31.466  1.00 64.97           C  
ATOM     85  CB  ILE B  13     -37.647   4.203 -31.346  1.00 64.97           C  
ATOM     86  CG1 ILE B  13     -37.767   5.463 -32.222  1.00 64.97           C  
ATOM     87  CG2 ILE B  13     -36.441   3.314 -31.689  1.00 64.97           C  
ATOM     88  CD1 ILE B  13     -36.702   6.521 -31.937  1.00 64.97           C  
ATOM     89  C   ILE B  13     -38.742   2.156 -30.611  1.00 64.97           C  
ATOM     90  O   ILE B  13     -38.212   2.219 -29.503  1.00 64.97           O  
ATOM     91  N   THR B  14     -39.301   1.028 -31.102  1.00 68.80           N  
ATOM     92  CA  THR B  14     -39.309  -0.272 -30.482  1.00 68.80           C  
ATOM     93  CB  THR B  14     -40.445  -1.115 -30.976  1.00 68.80           C  
ATOM     94  OG1 THR B  14     -40.307  -1.358 -32.367  1.00 68.80           O  
ATOM     95  CG2 THR B  14     -41.759  -0.365 -30.701  1.00 68.80           C  
ATOM     96  C   THR B  14     -38.050  -1.073 -30.668  1.00 68.80           C  
ATOM     97  O   THR B  14     -37.638  -1.803 -29.767  1.00 68.80           O  
ATOM     98  N   ASP B  15     -37.413  -0.976 -31.852  1.00 72.74           N  
ATOM     99  CA  ASP B  15     -36.314  -1.847 -32.169  1.00 72.74           C  
ATOM    100  CB  ASP B  15     -35.668  -1.519 -33.529  1.00 72.74           C  
ATOM    101  CG  ASP B  15     -34.669  -2.608 -33.895  1.00 72.74           C  
ATOM    102  OD1 ASP B  15     -34.574  -3.614 -33.144  1.00 72.74           O  
ATOM    103  OD2 ASP B  15     -33.984  -2.446 -34.941  1.00 72.74           O1-
ATOM    104  C   ASP B  15     -35.257  -1.724 -31.126  1.00 72.74           C  
ATOM    105  O   ASP B  15     -34.855  -0.628 -30.742  1.00 72.74           O  
ATOM    106  N   SER B  16     -34.781  -2.883 -30.635  1.00160.94           N  
ATOM    107  CA  SER B  16     -33.698  -2.859 -29.708  1.00160.94           C  
ATOM    108  CB  SER B  16     -33.451  -4.200 -28.996  1.00160.94           C  
ATOM    109  OG  SER B  16     -34.564  -4.529 -28.177  1.00160.94           O  
ATOM    110  C   SER B  16     -32.539  -2.586 -30.596  1.00160.94           C  
ATOM    111  O   SER B  16     -32.661  -2.610 -31.812  1.00160.94           O  
ATOM    112  N   GLY B  17     -31.390  -2.190 -30.073  1.00212.49           N  
ATOM    113  CA  GLY B  17     -30.353  -2.004 -31.040  1.00212.49           C  
ATOM    114  C   GLY B  17     -30.472  -0.598 -31.548  1.00212.49           C  
ATOM    115  O   GLY B  17     -29.537   0.187 -31.429  1.00212.49           O  
ATOM    116  N   LEU B  18     -31.636  -0.245 -32.135  1.00 79.50           N  
ATOM    117  CA  LEU B  18     -31.895   1.086 -32.594  1.00 79.50           C  
ATOM    118  CB  LEU B  18     -33.202   1.209 -33.397  1.00 79.50           C  
ATOM    119  CG  LEU B  18     -33.479   2.641 -33.893  1.00 79.50           C  
ATOM    120  CD1 LEU B  18     -32.375   3.112 -34.854  1.00 79.50           C  
ATOM    121  CD2 LEU B  18     -34.883   2.764 -34.504  1.00 79.50           C  
ATOM    122  C   LEU B  18     -32.020   1.914 -31.360  1.00 79.50           C  
ATOM    123  O   LEU B  18     -31.502   3.026 -31.279  1.00 79.50           O  
ATOM    124  N   ARG B  19     -32.707   1.355 -30.343  1.00 52.13           N  
ATOM    125  CA  ARG B  19     -32.895   2.055 -29.106  1.00 52.13           C  
ATOM    126  CB  ARG B  19     -33.694   1.248 -28.069  1.00 52.13           C  
ATOM    127  CG  ARG B  19     -35.197   1.196 -28.326  1.00 52.13           C  
ATOM    128  CD  ARG B  19     -35.940   0.327 -27.309  1.00 52.13           C  
ATOM    129  NE  ARG B  19     -37.394   0.593 -27.474  1.00 52.13           N  
ATOM    130  CZ  ARG B  19     -38.008   1.506 -26.668  1.00 52.13           C  
ATOM    131  NH1 ARG B  19     -37.310   2.116 -25.664  1.00 52.13           N1+
ATOM    132  NH2 ARG B  19     -39.325   1.808 -26.865  1.00 52.13           N  
ATOM    133  C   ARG B  19     -31.549   2.286 -28.506  1.00 52.13           C  
ATOM    134  O   ARG B  19     -31.265   3.370 -27.996  1.00 52.13           O  
ATOM    135  N   ALA B  20     -30.679   1.260 -28.565  1.00 30.57           N  
ATOM    136  CA  ALA B  20     -29.380   1.375 -27.966  1.00 30.57           C  
ATOM    137  CB  ALA B  20     -28.548   0.086 -28.091  1.00 30.57           C  
ATOM    138  C   ALA B  20     -28.624   2.468 -28.659  1.00 30.57           C  
ATOM    139  O   ALA B  20     -27.911   3.243 -28.021  1.00 30.57           O  
ATOM    140  N   ASP B  21     -28.763   2.556 -29.995  1.00 36.17           N  
ATOM    141  CA  ASP B  21     -28.038   3.546 -30.746  1.00 36.17           C  
ATOM    142  CB  ASP B  21     -28.290   3.441 -32.260  1.00 36.17           C  
ATOM    143  CG  ASP B  21     -27.625   2.166 -32.760  1.00 36.17           C  
ATOM    144  OD1 ASP B  21     -26.788   1.600 -32.007  1.00 36.17           O  
ATOM    145  OD2 ASP B  21     -27.946   1.741 -33.902  1.00 36.17           O1-
ATOM    146  C   ASP B  21     -28.466   4.917 -30.308  1.00 36.17           C  
ATOM    147  O   ASP B  21     -27.633   5.811 -30.148  1.00 36.17           O  
ATOM    148  N   TYR B  22     -29.782   5.121 -30.106  1.00 59.12           N  
ATOM    149  CA  TYR B  22     -30.271   6.403 -29.673  1.00 59.12           C  
ATOM    150  CB  TYR B  22     -31.806   6.506 -29.607  1.00 59.12           C  
ATOM    151  CG  TYR B  22     -32.306   6.798 -30.978  1.00 59.12           C  
ATOM    152  CD1 TYR B  22     -32.333   8.101 -31.418  1.00 59.12           C  
ATOM    153  CD2 TYR B  22     -32.747   5.801 -31.818  1.00 59.12           C  
ATOM    154  CE1 TYR B  22     -32.789   8.414 -32.675  1.00 59.12           C  
ATOM    155  CE2 TYR B  22     -33.204   6.109 -33.079  1.00 59.12           C  
ATOM    156  CZ  TYR B  22     -33.225   7.416 -33.508  1.00 59.12           C  
ATOM    157  OH  TYR B  22     -33.693   7.736 -34.800  1.00 59.12           O  
ATOM    158  C   TYR B  22     -29.743   6.717 -28.312  1.00 59.12           C  
ATOM    159  O   TYR B  22     -29.367   7.856 -28.037  1.00 59.12           O  
ATOM    160  N   ILE B  23     -29.708   5.719 -27.410  1.00 42.10           N  
ATOM    161  CA  ILE B  23     -29.225   5.998 -26.088  1.00 42.10           C  
ATOM    162  CB  ILE B  23     -29.272   4.811 -25.168  1.00 42.10           C  
ATOM    163  CG1 ILE B  23     -30.734   4.416 -24.891  1.00 42.10           C  
ATOM    164  CG2 ILE B  23     -28.451   5.151 -23.908  1.00 42.10           C  
ATOM    165  CD1 ILE B  23     -30.894   3.068 -24.187  1.00 42.10           C  
ATOM    166  C   ILE B  23     -27.800   6.437 -26.190  1.00 42.10           C  
ATOM    167  O   ILE B  23     -27.390   7.391 -25.531  1.00 42.10           O  
ATOM    168  N   ALA B  24     -27.005   5.753 -27.033  1.00 31.35           N  
ATOM    169  CA  ALA B  24     -25.614   6.090 -27.145  1.00 31.35           C  
ATOM    170  CB  ALA B  24     -24.857   5.172 -28.121  1.00 31.35           C  
ATOM    171  C   ALA B  24     -25.478   7.492 -27.652  1.00 31.35           C  
ATOM    172  O   ALA B  24     -24.636   8.252 -27.176  1.00 31.35           O  
ATOM    173  N   SER B  25     -26.307   7.877 -28.639  1.00 77.05           N  
ATOM    174  CA  SER B  25     -26.185   9.191 -29.207  1.00 77.05           C  
ATOM    175  CB  SER B  25     -27.126   9.408 -30.400  1.00 77.05           C  
ATOM    176  OG  SER B  25     -26.955  10.720 -30.910  1.00 77.05           O  
ATOM    177  C   SER B  25     -26.514  10.225 -28.171  1.00 77.05           C  
ATOM    178  O   SER B  25     -25.887  11.282 -28.124  1.00 77.05           O  
ATOM    179  N   SER B  26     -27.523   9.951 -27.323  1.00 36.59           N  
ATOM    180  CA  SER B  26     -27.947  10.874 -26.306  1.00 36.59           C  
ATOM    181  CB  SER B  26     -29.223  10.403 -25.586  1.00 36.59           C  
ATOM    182  OG  SER B  26     -29.603  11.345 -24.592  1.00 36.59           O  
ATOM    183  C   SER B  26     -26.871  11.014 -25.273  1.00 36.59           C  
ATOM    184  O   SER B  26     -26.633  12.101 -24.749  1.00 36.59           O  
ATOM    185  N   GLN B  27     -26.194   9.902 -24.942  1.00 82.30           N  
ATOM    186  CA  GLN B  27     -25.166   9.904 -23.942  1.00 82.30           C  
ATOM    187  CB  GLN B  27     -24.647   8.479 -23.696  1.00 82.30           C  
ATOM    188  CG  GLN B  27     -23.609   8.346 -22.587  1.00 82.30           C  
ATOM    189  CD  GLN B  27     -23.247   6.869 -22.518  1.00 82.30           C  
ATOM    190  OE1 GLN B  27     -22.899   6.257 -23.529  1.00 82.30           O  
ATOM    191  NE2 GLN B  27     -23.343   6.273 -21.301  1.00 82.30           N  
ATOM    192  C   GLN B  27     -24.031  10.753 -24.430  1.00 82.30           C  
ATOM    193  O   GLN B  27     -23.461  11.541 -23.677  1.00 82.30           O  
ATOM    194  N   LEU B  28     -23.689  10.623 -25.727  1.00 45.97           N  
ATOM    195  CA  LEU B  28     -22.585  11.346 -26.291  1.00 45.97           C  
ATOM    196  CB  LEU B  28     -22.333  10.993 -27.769  1.00 45.97           C  
ATOM    197  CG  LEU B  28     -21.153  11.758 -28.402  1.00 45.97           C  
ATOM    198  CD1 LEU B  28     -19.818  11.395 -27.731  1.00 45.97           C  
ATOM    199  CD2 LEU B  28     -21.123  11.566 -29.927  1.00 45.97           C  
ATOM    200  C   LEU B  28     -22.866  12.813 -26.221  1.00 45.97           C  
ATOM    201  O   LEU B  28     -21.995  13.603 -25.860  1.00 45.97           O  
ATOM    202  N   PHE B  29     -24.108  13.212 -26.546  1.00 65.68           N  
ATOM    203  CA  PHE B  29     -24.490  14.594 -26.566  1.00 65.68           C  
ATOM    204  CB  PHE B  29     -25.940  14.771 -27.060  1.00 65.68           C  
ATOM    205  CG  PHE B  29     -26.290  16.219 -27.085  1.00 65.68           C  
ATOM    206  CD1 PHE B  29     -25.621  17.079 -27.924  1.00 65.68           C  
ATOM    207  CD2 PHE B  29     -27.317  16.706 -26.308  1.00 65.68           C  
ATOM    208  CE1 PHE B  29     -25.947  18.414 -27.962  1.00 65.68           C  
ATOM    209  CE2 PHE B  29     -27.648  18.041 -26.343  1.00 65.68           C  
ATOM    210  CZ  PHE B  29     -26.959  18.897 -27.168  1.00 65.68           C  
ATOM    211  C   PHE B  29     -24.350  15.148 -25.183  1.00 65.68           C  
ATOM    212  O   PHE B  29     -23.872  16.267 -24.996  1.00 65.68           O  
ATOM    213  N   ARG B  30     -24.756  14.368 -24.167  1.00143.17           N  
ATOM    214  CA  ARG B  30     -24.687  14.836 -22.813  1.00143.17           C  
ATOM    215  CB  ARG B  30     -25.091  13.764 -21.789  1.00143.17           C  
ATOM    216  CG  ARG B  30     -26.440  13.090 -22.032  1.00143.17           C  
ATOM    217  CD  ARG B  30     -26.713  11.978 -21.018  1.00143.17           C  
ATOM    218  NE  ARG B  30     -27.826  11.138 -21.540  1.00143.17           N  
ATOM    219  CZ  ARG B  30     -27.887   9.819 -21.193  1.00143.17           C  
ATOM    220  NH1 ARG B  30     -26.939   9.288 -20.367  1.00143.17           N1+
ATOM    221  NH2 ARG B  30     -28.890   9.029 -21.674  1.00143.17           N  
ATOM    222  C   ARG B  30     -23.255  15.125 -22.488  1.00143.17           C  
ATOM    223  O   ARG B  30     -22.938  16.153 -21.893  1.00143.17           O  
ATOM    224  N   LYS B  31     -22.345  14.199 -22.846  1.00105.05           N  
ATOM    225  CA  LYS B  31     -20.972  14.372 -22.464  1.00105.05           C  
ATOM    226  CB  LYS B  31     -20.118  13.127 -22.764  1.00105.05           C  
ATOM    227  CG  LYS B  31     -18.661  13.266 -22.316  1.00105.05           C  
ATOM    228  CD  LYS B  31     -17.907  11.936 -22.265  1.00105.05           C  
ATOM    229  CE  LYS B  31     -17.632  11.330 -23.643  1.00105.05           C  
ATOM    230  NZ  LYS B  31     -16.509  12.040 -24.293  1.00105.05           N1+
ATOM    231  C   LYS B  31     -20.319  15.539 -23.155  1.00105.05           C  
ATOM    232  O   LYS B  31     -19.770  16.431 -22.512  1.00105.05           O  
ATOM    233  N   ILE B  32     -20.374  15.532 -24.497  1.00173.75           N  
ATOM    234  CA  ILE B  32     -19.747  16.443 -25.420  1.00173.75           C  
ATOM    235  CB  ILE B  32     -19.773  15.895 -26.816  1.00173.75           C  
ATOM    236  CG1 ILE B  32     -18.876  16.715 -27.747  1.00173.75           C  
ATOM    237  CG2 ILE B  32     -21.238  15.833 -27.272  1.00173.75           C  
ATOM    238  CD1 ILE B  32     -18.670  16.047 -29.105  1.00173.75           C  
ATOM    239  C   ILE B  32     -20.363  17.812 -25.491  1.00173.75           C  
ATOM    240  O   ILE B  32     -19.665  18.787 -25.761  1.00173.75           O  
ATOM    241  N   GLY B  33     -21.687  17.927 -25.279  1.00 46.69           N  
ATOM    242  CA  GLY B  33     -22.411  19.124 -25.619  1.00 46.69           C  
ATOM    243  C   GLY B  33     -21.810  20.356 -25.015  1.00 46.69           C  
ATOM    244  O   GLY B  33     -21.717  21.384 -25.684  1.00 46.69           O  
ATOM    245  N   ARG B  34     -21.404  20.310 -23.739  1.00107.35           N  
ATOM    246  CA  ARG B  34     -20.769  21.454 -23.151  1.00107.35           C  
ATOM    247  CB  ARG B  34     -19.442  21.816 -23.844  1.00107.35           C  
ATOM    248  CG  ARG B  34     -18.419  20.679 -23.835  1.00107.35           C  
ATOM    249  CD  ARG B  34     -17.099  21.033 -24.522  1.00107.35           C  
ATOM    250  NE  ARG B  34     -16.286  19.786 -24.589  1.00107.35           N  
ATOM    251  CZ  ARG B  34     -16.403  18.959 -25.669  1.00107.35           C  
ATOM    252  NH1 ARG B  34     -17.224  19.302 -26.703  1.00107.35           N1+
ATOM    253  NH2 ARG B  34     -15.694  17.793 -25.720  1.00107.35           N  
ATOM    254  C   ARG B  34     -21.664  22.658 -23.219  1.00107.35           C  
ATOM    255  O   ARG B  34     -21.200  23.762 -23.493  1.00107.35           O  
ATOM    256  N   GLY B  35     -22.979  22.481 -22.986  1.00 24.74           N  
ATOM    257  CA  GLY B  35     -23.855  23.615 -22.873  1.00 24.74           C  
ATOM    258  C   GLY B  35     -24.435  24.012 -24.191  1.00 24.74           C  
ATOM    259  O   GLY B  35     -25.289  24.896 -24.246  1.00 24.74           O  
ATOM    260  N   ARG B  36     -23.998  23.391 -25.296  1.00164.70           N  
ATOM    261  CA  ARG B  36     -24.585  23.760 -26.549  1.00164.70           C  
ATOM    262  CB  ARG B  36     -23.742  23.330 -27.764  1.00164.70           C  
ATOM    263  CG  ARG B  36     -23.429  21.835 -27.822  1.00164.70           C  
ATOM    264  CD  ARG B  36     -22.321  21.495 -28.824  1.00164.70           C  
ATOM    265  NE  ARG B  36     -21.043  22.039 -28.279  1.00164.70           N  
ATOM    266  CZ  ARG B  36     -19.860  21.826 -28.929  1.00164.70           C  
ATOM    267  NH1 ARG B  36     -19.825  21.116 -30.092  1.00164.70           N1+
ATOM    268  NH2 ARG B  36     -18.699  22.327 -28.417  1.00164.70           N  
ATOM    269  C   ARG B  36     -25.952  23.145 -26.610  1.00164.70           C  
ATOM    270  O   ARG B  36     -26.211  22.114 -25.991  1.00164.70           O  
ATOM    271  N   PHE B  37     -26.881  23.807 -27.329  1.00 93.82           N  
ATOM    272  CA  PHE B  37     -28.209  23.297 -27.537  1.00 93.82           C  
ATOM    273  CB  PHE B  37     -28.216  22.019 -28.397  1.00 93.82           C  
ATOM    274  CG  PHE B  37     -27.460  22.304 -29.653  1.00 93.82           C  
ATOM    275  CD1 PHE B  37     -28.003  23.071 -30.657  1.00 93.82           C  
ATOM    276  CD2 PHE B  37     -26.198  21.779 -29.825  1.00 93.82           C  
ATOM    277  CE1 PHE B  37     -27.289  23.318 -31.808  1.00 93.82           C  
ATOM    278  CE2 PHE B  37     -25.480  22.021 -30.972  1.00 93.82           C  
ATOM    279  CZ  PHE B  37     -26.027  22.795 -31.967  1.00 93.82           C  
ATOM    280  C   PHE B  37     -28.847  22.949 -26.221  1.00 93.82           C  
ATOM    281  O   PHE B  37     -29.450  21.887 -26.073  1.00 93.82           O  
ATOM    282  N   LEU B  38     -28.753  23.853 -25.233  1.00 68.65           N  
ATOM    283  CA  LEU B  38     -29.303  23.656 -23.919  1.00 68.65           C  
ATOM    284  CB  LEU B  38     -28.954  24.796 -22.947  1.00 68.65           C  
ATOM    285  CG  LEU B  38     -29.510  24.575 -21.529  1.00 68.65           C  
ATOM    286  CD1 LEU B  38     -28.888  23.327 -20.884  1.00 68.65           C  
ATOM    287  CD2 LEU B  38     -29.351  25.833 -20.660  1.00 68.65           C  
ATOM    288  C   LEU B  38     -30.803  23.580 -24.023  1.00 68.65           C  
ATOM    289  O   LEU B  38     -31.473  23.013 -23.162  1.00 68.65           O  
ATOM    290  N   GLY B  39     -31.355  24.174 -25.095  1.00 59.97           N  
ATOM    291  CA  GLY B  39     -32.759  24.275 -25.401  1.00 59.97           C  
ATOM    292  C   GLY B  39     -33.346  22.898 -25.496  1.00 59.97           C  
ATOM    293  O   GLY B  39     -34.563  22.725 -25.514  1.00 59.97           O  
ATOM    294  N   ARG B  40     -32.483  21.879 -25.597  1.00178.92           N  
ATOM    295  CA  ARG B  40     -32.879  20.509 -25.757  1.00178.92           C  
ATOM    296  CB  ARG B  40     -31.662  19.610 -25.526  1.00178.92           C  
ATOM    297  CG  ARG B  40     -31.992  18.148 -25.298  1.00178.92           C  
ATOM    298  CD  ARG B  40     -30.811  17.373 -24.717  1.00178.92           C  
ATOM    299  NE  ARG B  40     -31.258  15.967 -24.528  1.00178.92           N  
ATOM    300  CZ  ARG B  40     -31.903  15.605 -23.383  1.00178.92           C  
ATOM    301  NH1 ARG B  40     -32.134  16.529 -22.405  1.00178.92           N1+
ATOM    302  NH2 ARG B  40     -32.321  14.316 -23.220  1.00178.92           N  
ATOM    303  C   ARG B  40     -33.920  20.165 -24.723  1.00178.92           C  
ATOM    304  O   ARG B  40     -34.851  19.411 -25.003  1.00178.92           O  
ATOM    305  N   TYR B  41     -33.795  20.707 -23.502  1.00 78.09           N  
ATOM    306  CA  TYR B  41     -34.708  20.462 -22.415  1.00 78.09           C  
ATOM    307  CB  TYR B  41     -34.271  21.127 -21.098  1.00 78.09           C  
ATOM    308  CG  TYR B  41     -33.066  20.401 -20.608  1.00 78.09           C  
ATOM    309  CD1 TYR B  41     -33.205  19.227 -19.903  1.00 78.09           C  
ATOM    310  CD2 TYR B  41     -31.802  20.887 -20.850  1.00 78.09           C  
ATOM    311  CE1 TYR B  41     -32.100  18.549 -19.446  1.00 78.09           C  
ATOM    312  CE2 TYR B  41     -30.693  20.213 -20.394  1.00 78.09           C  
ATOM    313  CZ  TYR B  41     -30.842  19.042 -19.691  1.00 78.09           C  
ATOM    314  OH  TYR B  41     -29.706  18.348 -19.224  1.00 78.09           O  
ATOM    315  C   TYR B  41     -36.093  20.959 -22.742  1.00 78.09           C  
ATOM    316  O   TYR B  41     -37.075  20.508 -22.157  1.00 78.09           O  
ATOM    317  N   MET B  42     -36.196  22.000 -23.585  1.00 84.59           N  
ATOM    318  CA  MET B  42     -37.422  22.639 -24.000  1.00 84.59           C  
ATOM    319  CB  MET B  42     -37.153  24.000 -24.656  1.00 84.59           C  
ATOM    320  CG  MET B  42     -36.467  24.973 -23.694  1.00 84.59           C  
ATOM    321  SD  MET B  42     -36.080  26.603 -24.394  1.00 84.59           S  
ATOM    322  CE  MET B  42     -35.094  27.140 -22.968  1.00 84.59           C  
ATOM    323  C   MET B  42     -38.255  21.814 -24.952  1.00 84.59           C  
ATOM    324  O   MET B  42     -39.453  22.061 -25.081  1.00 84.59           O  
ATOM    325  N   MET B  43     -37.645  20.877 -25.708  1.00 62.51           N  
ATOM    326  CA  MET B  43     -38.332  20.139 -26.741  1.00 62.51           C  
ATOM    327  CB  MET B  43     -37.373  19.384 -27.676  1.00 62.51           C  
ATOM    328  CG  MET B  43     -36.439  20.311 -28.454  1.00 62.51           C  
ATOM    329  SD  MET B  43     -37.292  21.473 -29.561  1.00 62.51           S  
ATOM    330  CE  MET B  43     -35.798  21.919 -30.493  1.00 62.51           C  
ATOM    331  C   MET B  43     -39.291  19.123 -26.193  1.00 62.51           C  
ATOM    332  O   MET B  43     -39.151  18.636 -25.073  1.00 62.51           O  
ATOM    333  N   HIS B  44     -40.310  18.774 -27.013  1.00 62.40           N  
ATOM    334  CA  HIS B  44     -41.299  17.799 -26.643  1.00 62.40           C  
ATOM    335  ND1 HIS B  44     -43.536  15.387 -27.264  1.00 62.40           N  
ATOM    336  CG  HIS B  44     -43.543  16.763 -27.324  1.00 62.40           C  
ATOM    337  CB  HIS B  44     -42.366  17.597 -27.737  1.00 62.40           C  
ATOM    338  NE2 HIS B  44     -45.577  16.036 -26.664  1.00 62.40           N  
ATOM    339  CD2 HIS B  44     -44.798  17.143 -26.954  1.00 62.40           C  
ATOM    340  CE1 HIS B  44     -44.777  15.005 -26.865  1.00 62.40           C  
ATOM    341  C   HIS B  44     -40.564  16.503 -26.446  1.00 62.40           C  
ATOM    342  O   HIS B  44     -39.705  16.139 -27.245  1.00 62.40           O  
ATOM    343  N   PRO B  45     -40.887  15.776 -25.411  1.00 75.53           N  
ATOM    344  CA  PRO B  45     -40.143  14.584 -25.096  1.00 75.53           C  
ATOM    345  CD  PRO B  45     -41.510  16.356 -24.233  1.00 75.53           C  
ATOM    346  CB  PRO B  45     -40.668  14.120 -23.740  1.00 75.53           C  
ATOM    347  CG  PRO B  45     -41.115  15.432 -23.065  1.00 75.53           C  
ATOM    348  C   PRO B  45     -40.159  13.530 -26.157  1.00 75.53           C  
ATOM    349  O   PRO B  45     -39.184  12.790 -26.268  1.00 75.53           O  
ATOM    350  N   ALA B  46     -41.243  13.428 -26.941  1.00 50.90           N  
ATOM    351  CA  ALA B  46     -41.327  12.422 -27.961  1.00 50.90           C  
ATOM    352  CB  ALA B  46     -42.692  12.411 -28.673  1.00 50.90           C  
ATOM    353  C   ALA B  46     -40.276  12.673 -29.003  1.00 50.90           C  
ATOM    354  O   ALA B  46     -39.773  11.743 -29.630  1.00 50.90           O  
ATOM    355  N   LYS B  47     -40.008  13.960 -29.284  1.00115.91           N  
ATOM    356  CA  LYS B  47     -39.074  14.419 -30.279  1.00115.91           C  
ATOM    357  CB  LYS B  47     -39.404  15.832 -30.784  1.00115.91           C  
ATOM    358  CG  LYS B  47     -40.739  15.866 -31.534  1.00115.91           C  
ATOM    359  CD  LYS B  47     -41.236  17.267 -31.892  1.00115.91           C  
ATOM    360  CE  LYS B  47     -40.697  17.775 -33.231  1.00115.91           C  
ATOM    361  NZ  LYS B  47     -41.418  19.001 -33.635  1.00115.91           N1+
ATOM    362  C   LYS B  47     -37.631  14.377 -29.863  1.00115.91           C  
ATOM    363  O   LYS B  47     -36.745  14.422 -30.716  1.00115.91           O  
ATOM    364  N   ARG B  48     -37.333  14.333 -28.555  1.00189.11           N  
ATOM    365  CA  ARG B  48     -35.968  14.499 -28.133  1.00189.11           C  
ATOM    366  CB  ARG B  48     -35.793  14.700 -26.616  1.00189.11           C  
ATOM    367  CG  ARG B  48     -36.420  13.645 -25.716  1.00189.11           C  
ATOM    368  CD  ARG B  48     -36.353  14.061 -24.246  1.00189.11           C  
ATOM    369  NE  ARG B  48     -36.963  15.415 -24.133  1.00189.11           N  
ATOM    370  CZ  ARG B  48     -36.832  16.126 -22.975  1.00189.11           C  
ATOM    371  NH1 ARG B  48     -36.143  15.598 -21.922  1.00189.11           N1+
ATOM    372  NH2 ARG B  48     -37.390  17.368 -22.870  1.00189.11           N  
ATOM    373  C   ARG B  48     -35.024  13.466 -28.682  1.00189.11           C  
ATOM    374  O   ARG B  48     -33.858  13.803 -28.886  1.00189.11           O  
ATOM    375  N   PRO B  49     -35.384  12.240 -28.931  1.00 80.31           N  
ATOM    376  CA  PRO B  49     -34.416  11.331 -29.483  1.00 80.31           C  
ATOM    377  CD  PRO B  49     -36.448  11.558 -28.218  1.00 80.31           C  
ATOM    378  CB  PRO B  49     -35.119   9.976 -29.527  1.00 80.31           C  
ATOM    379  CG  PRO B  49     -36.121  10.059 -28.354  1.00 80.31           C  
ATOM    380  C   PRO B  49     -33.898  11.831 -30.798  1.00 80.31           C  
ATOM    381  O   PRO B  49     -32.707  11.675 -31.068  1.00 80.31           O  
ATOM    382  N   TYR B  50     -34.772  12.421 -31.637  1.00 61.71           N  
ATOM    383  CA  TYR B  50     -34.350  12.934 -32.908  1.00 61.71           C  
ATOM    384  CB  TYR B  50     -35.528  13.358 -33.800  1.00 61.71           C  
ATOM    385  CG  TYR B  50     -36.367  12.146 -34.037  1.00 61.71           C  
ATOM    386  CD1 TYR B  50     -35.927  11.130 -34.855  1.00 61.71           C  
ATOM    387  CD2 TYR B  50     -37.608  12.035 -33.451  1.00 61.71           C  
ATOM    388  CE1 TYR B  50     -36.704  10.016 -35.073  1.00 61.71           C  
ATOM    389  CE2 TYR B  50     -38.389  10.924 -33.666  1.00 61.71           C  
ATOM    390  CZ  TYR B  50     -37.937   9.912 -34.476  1.00 61.71           C  
ATOM    391  OH  TYR B  50     -38.738   8.771 -34.696  1.00 61.71           O  
ATOM    392  C   TYR B  50     -33.473  14.133 -32.703  1.00 61.71           C  
ATOM    393  O   TYR B  50     -32.403  14.238 -33.301  1.00 61.71           O  
ATOM    394  N   PHE B  51     -33.891  15.070 -31.829  1.00 60.87           N  
ATOM    395  CA  PHE B  51     -33.121  16.268 -31.637  1.00 60.87           C  
ATOM    396  CB  PHE B  51     -33.778  17.293 -30.693  1.00 60.87           C  
ATOM    397  CG  PHE B  51     -34.927  17.920 -31.408  1.00 60.87           C  
ATOM    398  CD1 PHE B  51     -34.701  18.825 -32.422  1.00 60.87           C  
ATOM    399  CD2 PHE B  51     -36.224  17.629 -31.057  1.00 60.87           C  
ATOM    400  CE1 PHE B  51     -35.748  19.416 -33.088  1.00 60.87           C  
ATOM    401  CE2 PHE B  51     -37.276  18.218 -31.719  1.00 60.87           C  
ATOM    402  CZ  PHE B  51     -37.041  19.112 -32.737  1.00 60.87           C  
ATOM    403  C   PHE B  51     -31.776  15.920 -31.074  1.00 60.87           C  
ATOM    404  O   PHE B  51     -30.756  16.420 -31.542  1.00 60.87           O  
ATOM    405  N   ASP B  52     -31.733  15.026 -30.069  1.00 46.73           N  
ATOM    406  CA  ASP B  52     -30.493  14.698 -29.419  1.00 46.73           C  
ATOM    407  CB  ASP B  52     -30.664  13.679 -28.279  1.00 46.73           C  
ATOM    408  CG  ASP B  52     -31.367  14.381 -27.128  1.00 46.73           C  
ATOM    409  OD1 ASP B  52     -31.440  15.638 -27.165  1.00 46.73           O  
ATOM    410  OD2 ASP B  52     -31.833  13.673 -26.197  1.00 46.73           O1-
ATOM    411  C   ASP B  52     -29.545  14.094 -30.408  1.00 46.73           C  
ATOM    412  O   ASP B  52     -28.344  14.360 -30.363  1.00 46.73           O  
ATOM    413  N   THR B  53     -30.051  13.239 -31.312  1.00 35.39           N  
ATOM    414  CA  THR B  53     -29.205  12.610 -32.286  1.00 35.39           C  
ATOM    415  CB  THR B  53     -29.952  11.627 -33.143  1.00 35.39           C  
ATOM    416  OG1 THR B  53     -30.516  10.603 -32.336  1.00 35.39           O  
ATOM    417  CG2 THR B  53     -28.983  11.023 -34.172  1.00 35.39           C  
ATOM    418  C   THR B  53     -28.637  13.655 -33.201  1.00 35.39           C  
ATOM    419  O   THR B  53     -27.448  13.631 -33.519  1.00 35.39           O  
ATOM    420  N   PHE B  54     -29.478  14.606 -33.647  1.00 53.83           N  
ATOM    421  CA  PHE B  54     -29.050  15.616 -34.580  1.00 53.83           C  
ATOM    422  CB  PHE B  54     -30.207  16.534 -35.018  1.00 53.83           C  
ATOM    423  CG  PHE B  54     -29.733  17.386 -36.147  1.00 53.83           C  
ATOM    424  CD1 PHE B  54     -29.778  16.911 -37.438  1.00 53.83           C  
ATOM    425  CD2 PHE B  54     -29.252  18.655 -35.923  1.00 53.83           C  
ATOM    426  CE1 PHE B  54     -29.346  17.686 -38.488  1.00 53.83           C  
ATOM    427  CE2 PHE B  54     -28.818  19.435 -36.969  1.00 53.83           C  
ATOM    428  CZ  PHE B  54     -28.865  18.952 -38.255  1.00 53.83           C  
ATOM    429  C   PHE B  54     -28.002  16.479 -33.942  1.00 53.83           C  
ATOM    430  O   PHE B  54     -26.962  16.747 -34.545  1.00 53.83           O  
ATOM    431  N   PHE B  55     -28.239  16.929 -32.694  1.00136.43           N  
ATOM    432  CA  PHE B  55     -27.303  17.794 -32.028  1.00136.43           C  
ATOM    433  CB  PHE B  55     -27.744  18.300 -30.639  1.00136.43           C  
ATOM    434  CG  PHE B  55     -28.959  19.153 -30.765  1.00136.43           C  
ATOM    435  CD1 PHE B  55     -28.916  20.346 -31.448  1.00136.43           C  
ATOM    436  CD2 PHE B  55     -30.156  18.747 -30.222  1.00136.43           C  
ATOM    437  CE1 PHE B  55     -30.040  21.130 -31.568  1.00136.43           C  
ATOM    438  CE2 PHE B  55     -31.282  19.526 -30.337  1.00136.43           C  
ATOM    439  CZ  PHE B  55     -31.226  20.722 -31.009  1.00136.43           C  
ATOM    440  C   PHE B  55     -26.022  17.050 -31.803  1.00136.43           C  
ATOM    441  O   PHE B  55     -24.939  17.617 -31.938  1.00136.43           O  
ATOM    442  N   SER B  56     -26.112  15.760 -31.433  1.00 28.10           N  
ATOM    443  CA  SER B  56     -24.931  14.995 -31.149  1.00 28.10           C  
ATOM    444  CB  SER B  56     -25.242  13.544 -30.747  1.00 28.10           C  
ATOM    445  OG  SER B  56     -24.037  12.843 -30.479  1.00 28.10           O  
ATOM    446  C   SER B  56     -24.084  14.955 -32.382  1.00 28.10           C  
ATOM    447  O   SER B  56     -22.863  15.084 -32.316  1.00 28.10           O  
ATOM    448  N   PHE B  57     -24.731  14.789 -33.549  1.00 76.59           N  
ATOM    449  CA  PHE B  57     -24.065  14.712 -34.817  1.00 76.59           C  
ATOM    450  CB  PHE B  57     -25.103  14.469 -35.932  1.00 76.59           C  
ATOM    451  CG  PHE B  57     -24.546  14.791 -37.274  1.00 76.59           C  
ATOM    452  CD1 PHE B  57     -23.590  14.004 -37.869  1.00 76.59           C  
ATOM    453  CD2 PHE B  57     -25.027  15.887 -37.953  1.00 76.59           C  
ATOM    454  CE1 PHE B  57     -23.104  14.328 -39.115  1.00 76.59           C  
ATOM    455  CE2 PHE B  57     -24.547  16.213 -39.198  1.00 76.59           C  
ATOM    456  CZ  PHE B  57     -23.580  15.433 -39.781  1.00 76.59           C  
ATOM    457  C   PHE B  57     -23.313  15.980 -35.096  1.00 76.59           C  
ATOM    458  O   PHE B  57     -22.129  15.943 -35.429  1.00 76.59           O  
ATOM    459  N   VAL B  58     -23.976  17.143 -34.953  1.00 39.01           N  
ATOM    460  CA  VAL B  58     -23.347  18.399 -35.255  1.00 39.01           C  
ATOM    461  CB  VAL B  58     -24.297  19.557 -35.163  1.00 39.01           C  
ATOM    462  CG1 VAL B  58     -23.505  20.860 -35.365  1.00 39.01           C  
ATOM    463  CG2 VAL B  58     -25.416  19.350 -36.197  1.00 39.01           C  
ATOM    464  C   VAL B  58     -22.224  18.654 -34.298  1.00 39.01           C  
ATOM    465  O   VAL B  58     -21.141  19.078 -34.694  1.00 39.01           O  
ATOM    466  N   CYS B  59     -22.463  18.392 -33.004  1.00 90.83           N  
ATOM    467  CA  CYS B  59     -21.514  18.652 -31.963  1.00 90.83           C  
ATOM    468  CB  CYS B  59     -22.127  18.286 -30.597  1.00 90.83           C  
ATOM    469  SG  CYS B  59     -21.048  18.559 -29.167  1.00 90.83           S  
ATOM    470  C   CYS B  59     -20.288  17.814 -32.182  1.00 90.83           C  
ATOM    471  O   CYS B  59     -19.166  18.304 -32.063  1.00 90.83           O  
ATOM    472  N   TYR B  60     -20.474  16.524 -32.523  1.00125.84           N  
ATOM    473  CA  TYR B  60     -19.366  15.624 -32.674  1.00125.84           C  
ATOM    474  CB  TYR B  60     -19.811  14.171 -32.929  1.00125.84           C  
ATOM    475  CG  TYR B  60     -18.601  13.360 -33.250  1.00125.84           C  
ATOM    476  CD1 TYR B  60     -17.862  12.766 -32.252  1.00125.84           C  
ATOM    477  CD2 TYR B  60     -18.199  13.198 -34.557  1.00125.84           C  
ATOM    478  CE1 TYR B  60     -16.746  12.021 -32.555  1.00125.84           C  
ATOM    479  CE2 TYR B  60     -17.085  12.455 -34.867  1.00125.84           C  
ATOM    480  CZ  TYR B  60     -16.354  11.866 -33.864  1.00125.84           C  
ATOM    481  OH  TYR B  60     -15.209  11.103 -34.178  1.00125.84           O  
ATOM    482  C   TYR B  60     -18.486  16.037 -33.812  1.00125.84           C  
ATOM    483  O   TYR B  60     -17.266  16.090 -33.666  1.00125.84           O  
ATOM    484  N   ILE B  61     -19.074  16.339 -34.983  1.00 64.31           N  
ATOM    485  CA  ILE B  61     -18.257  16.687 -36.110  1.00 64.31           C  
ATOM    486  CB  ILE B  61     -19.007  16.753 -37.406  1.00 64.31           C  
ATOM    487  CG1 ILE B  61     -19.500  15.341 -37.763  1.00 64.31           C  
ATOM    488  CG2 ILE B  61     -18.084  17.366 -38.474  1.00 64.31           C  
ATOM    489  CD1 ILE B  61     -20.295  15.272 -39.062  1.00 64.31           C  
ATOM    490  C   ILE B  61     -17.553  17.983 -35.862  1.00 64.31           C  
ATOM    491  O   ILE B  61     -16.378  18.121 -36.195  1.00 64.31           O  
ATOM    492  N   ASP B  62     -18.250  18.969 -35.263  1.00 40.23           N  
ATOM    493  CA  ASP B  62     -17.642  20.247 -35.020  1.00 40.23           C  
ATOM    494  CB  ASP B  62     -18.567  21.224 -34.270  1.00 40.23           C  
ATOM    495  CG  ASP B  62     -19.681  21.677 -35.201  1.00 40.23           C  
ATOM    496  OD1 ASP B  62     -19.595  21.386 -36.425  1.00 40.23           O  
ATOM    497  OD2 ASP B  62     -20.634  22.327 -34.696  1.00 40.23           O1-
ATOM    498  C   ASP B  62     -16.444  20.058 -34.143  1.00 40.23           C  
ATOM    499  O   ASP B  62     -15.373  20.594 -34.422  1.00 40.23           O  
ATOM    500  N   ASP B  63     -16.590  19.270 -33.062  1.00 42.72           N  
ATOM    501  CA  ASP B  63     -15.520  19.084 -32.121  1.00 42.72           C  
ATOM    502  CB  ASP B  63     -15.961  18.291 -30.881  1.00 42.72           C  
ATOM    503  CG  ASP B  63     -16.878  19.201 -30.072  1.00 42.72           C  
ATOM    504  OD1 ASP B  63     -16.795  20.444 -30.263  1.00 42.72           O  
ATOM    505  OD2 ASP B  63     -17.671  18.669 -29.252  1.00 42.72           O1-
ATOM    506  C   ASP B  63     -14.373  18.368 -32.768  1.00 42.72           C  
ATOM    507  O   ASP B  63     -13.212  18.690 -32.527  1.00 42.72           O  
ATOM    508  N   LEU B  64     -14.657  17.372 -33.620  1.00104.59           N  
ATOM    509  CA  LEU B  64     -13.598  16.617 -34.229  1.00104.59           C  
ATOM    510  CB  LEU B  64     -14.176  15.494 -35.116  1.00104.59           C  
ATOM    511  CG  LEU B  64     -13.190  14.483 -35.743  1.00104.59           C  
ATOM    512  CD1 LEU B  64     -13.965  13.452 -36.573  1.00104.59           C  
ATOM    513  CD2 LEU B  64     -12.083  15.136 -36.584  1.00104.59           C  
ATOM    514  C   LEU B  64     -12.790  17.548 -35.077  1.00104.59           C  
ATOM    515  O   LEU B  64     -11.560  17.523 -35.045  1.00104.59           O  
ATOM    516  N   ALA B  65     -13.465  18.406 -35.859  1.00 44.39           N  
ATOM    517  CA  ALA B  65     -12.765  19.296 -36.736  1.00 44.39           C  
ATOM    518  CB  ALA B  65     -13.714  20.139 -37.606  1.00 44.39           C  
ATOM    519  C   ALA B  65     -11.926  20.249 -35.933  1.00 44.39           C  
ATOM    520  O   ALA B  65     -10.823  20.604 -36.338  1.00 44.39           O  
ATOM    521  N   ASP B  66     -12.457  20.726 -34.794  1.00139.25           N  
ATOM    522  CA  ASP B  66     -11.798  21.706 -33.969  1.00139.25           C  
ATOM    523  CB  ASP B  66     -12.764  22.516 -33.077  1.00139.25           C  
ATOM    524  CG  ASP B  66     -13.441  21.627 -32.047  1.00139.25           C  
ATOM    525  OD1 ASP B  66     -12.719  20.873 -31.342  1.00139.25           O  
ATOM    526  OD2 ASP B  66     -14.695  21.696 -31.950  1.00139.25           O1-
ATOM    527  C   ASP B  66     -10.660  21.174 -33.129  1.00139.25           C  
ATOM    528  O   ASP B  66      -9.811  21.953 -32.702  1.00139.25           O  
ATOM    529  N   ASP B  67     -10.617  19.856 -32.840  1.00 80.59           N  
ATOM    530  CA  ASP B  67      -9.685  19.304 -31.887  1.00 80.59           C  
ATOM    531  CB  ASP B  67      -9.887  17.792 -31.685  1.00 80.59           C  
ATOM    532  CG  ASP B  67      -9.331  17.408 -30.322  1.00 80.59           C  
ATOM    533  OD1 ASP B  67      -8.533  18.201 -29.757  1.00 80.59           O  
ATOM    534  OD2 ASP B  67      -9.700  16.309 -29.829  1.00 80.59           O1-
ATOM    535  C   ASP B  67      -8.263  19.570 -32.291  1.00 80.59           C  
ATOM    536  O   ASP B  67      -7.734  19.015 -33.253  1.00 80.59           O  
ATOM    537  N   ILE B  68      -7.611  20.446 -31.509  1.00191.26           N  
ATOM    538  CA  ILE B  68      -6.267  20.915 -31.671  1.00191.26           C  
ATOM    539  CB  ILE B  68      -5.935  22.059 -30.761  1.00191.26           C  
ATOM    540  CG1 ILE B  68      -6.901  23.239 -30.967  1.00191.26           C  
ATOM    541  CG2 ILE B  68      -4.486  22.448 -31.068  1.00191.26           C  
ATOM    542  CD1 ILE B  68      -8.327  22.977 -30.481  1.00191.26           C  
ATOM    543  C   ILE B  68      -5.281  19.823 -31.407  1.00191.26           C  
ATOM    544  O   ILE B  68      -4.163  19.857 -31.917  1.00191.26           O  
ATOM    545  N   ASN B  69      -5.631  18.856 -30.541  1.00109.30           N  
ATOM    546  CA  ASN B  69      -4.656  17.863 -30.201  1.00109.30           C  
ATOM    547  CB  ASN B  69      -5.130  16.810 -29.175  1.00109.30           C  
ATOM    548  CG  ASN B  69      -6.100  15.820 -29.806  1.00109.30           C  
ATOM    549  OD1 ASN B  69      -6.918  16.168 -30.655  1.00109.30           O  
ATOM    550  ND2 ASN B  69      -6.002  14.534 -29.381  1.00109.30           N  
ATOM    551  C   ASN B  69      -4.230  17.151 -31.449  1.00109.30           C  
ATOM    552  O   ASN B  69      -3.070  16.759 -31.565  1.00109.30           O  
ATOM    553  N   LEU B  70      -5.152  16.960 -32.414  1.00 50.79           N  
ATOM    554  CA  LEU B  70      -4.834  16.255 -33.624  1.00 50.79           C  
ATOM    555  CB  LEU B  70      -6.035  15.507 -34.224  1.00 50.79           C  
ATOM    556  CG  LEU B  70      -6.616  14.424 -33.297  1.00 50.79           C  
ATOM    557  CD1 LEU B  70      -7.808  13.715 -33.956  1.00 50.79           C  
ATOM    558  CD2 LEU B  70      -5.530  13.449 -32.820  1.00 50.79           C  
ATOM    559  C   LEU B  70      -4.387  17.241 -34.658  1.00 50.79           C  
ATOM    560  O   LEU B  70      -4.792  18.403 -34.640  1.00 50.79           O  
ATOM    561  N   SER B  71      -3.523  16.790 -35.592  1.00 25.05           N  
ATOM    562  CA  SER B  71      -3.053  17.660 -36.628  1.00 25.05           C  
ATOM    563  CB  SER B  71      -1.844  17.109 -37.403  1.00 25.05           C  
ATOM    564  OG  SER B  71      -2.209  15.928 -38.102  1.00 25.05           O  
ATOM    565  C   SER B  71      -4.173  17.847 -37.598  1.00 25.05           C  
ATOM    566  O   SER B  71      -5.148  17.096 -37.593  1.00 25.05           O  
ATOM    567  N   VAL B  72      -4.066  18.882 -38.452  1.00 98.12           N  
ATOM    568  CA  VAL B  72      -5.118  19.164 -39.379  1.00 98.12           C  
ATOM    569  CB  VAL B  72      -4.911  20.432 -40.159  1.00 98.12           C  
ATOM    570  CG1 VAL B  72      -3.856  20.202 -41.250  1.00 98.12           C  
ATOM    571  CG2 VAL B  72      -6.273  20.906 -40.687  1.00 98.12           C  
ATOM    572  C   VAL B  72      -5.222  18.012 -40.332  1.00 98.12           C  
ATOM    573  O   VAL B  72      -6.318  17.621 -40.728  1.00 98.12           O  
ATOM    574  N   ASP B  73      -4.072  17.431 -40.724  1.00 33.55           N  
ATOM    575  CA  ASP B  73      -4.070  16.348 -41.664  1.00 33.55           C  
ATOM    576  CB  ASP B  73      -2.648  15.882 -42.017  1.00 33.55           C  
ATOM    577  CG  ASP B  73      -1.989  16.994 -42.819  1.00 33.55           C  
ATOM    578  OD1 ASP B  73      -2.557  17.382 -43.873  1.00 33.55           O  
ATOM    579  OD2 ASP B  73      -0.904  17.468 -42.386  1.00 33.55           O1-
ATOM    580  C   ASP B  73      -4.799  15.178 -41.078  1.00 33.55           C  
ATOM    581  O   ASP B  73      -5.580  14.521 -41.765  1.00 33.55           O  
ATOM    582  N   VAL B  74      -4.564  14.881 -39.786  1.00 33.78           N  
ATOM    583  CA  VAL B  74      -5.200  13.758 -39.157  1.00 33.78           C  
ATOM    584  CB  VAL B  74      -4.729  13.520 -37.753  1.00 33.78           C  
ATOM    585  CG1 VAL B  74      -5.596  12.413 -37.129  1.00 33.78           C  
ATOM    586  CG2 VAL B  74      -3.232  13.171 -37.794  1.00 33.78           C  
ATOM    587  C   VAL B  74      -6.679  13.987 -39.103  1.00 33.78           C  
ATOM    588  O   VAL B  74      -7.467  13.071 -39.332  1.00 33.78           O  
ATOM    589  N   ARG B  75      -7.097  15.226 -38.794  1.00 69.64           N  
ATOM    590  CA  ARG B  75      -8.494  15.530 -38.664  1.00 69.64           C  
ATOM    591  CB  ARG B  75      -8.748  16.971 -38.187  1.00 69.64           C  
ATOM    592  CG  ARG B  75      -8.496  17.143 -36.686  1.00 69.64           C  
ATOM    593  CD  ARG B  75      -8.532  18.593 -36.196  1.00 69.64           C  
ATOM    594  NE  ARG B  75      -7.233  19.226 -36.561  1.00 69.64           N  
ATOM    595  CZ  ARG B  75      -6.921  20.465 -36.080  1.00 69.64           C  
ATOM    596  NH1 ARG B  75      -7.818  21.144 -35.307  1.00 69.64           N1+
ATOM    597  NH2 ARG B  75      -5.709  21.026 -36.366  1.00 69.64           N  
ATOM    598  C   ARG B  75      -9.178  15.327 -39.981  1.00 69.64           C  
ATOM    599  O   ARG B  75     -10.308  14.843 -40.026  1.00 69.64           O  
ATOM    600  N   ALA B  76      -8.517  15.702 -41.093  1.00 24.00           N  
ATOM    601  CA  ALA B  76      -9.127  15.546 -42.383  1.00 24.00           C  
ATOM    602  CB  ALA B  76      -8.249  16.082 -43.525  1.00 24.00           C  
ATOM    603  C   ALA B  76      -9.355  14.087 -42.631  1.00 24.00           C  
ATOM    604  O   ALA B  76     -10.409  13.685 -43.121  1.00 24.00           O  
ATOM    605  N   ARG B  77      -8.358  13.250 -42.289  1.00116.25           N  
ATOM    606  CA  ARG B  77      -8.461  11.838 -42.506  1.00116.25           C  
ATOM    607  CB  ARG B  77      -7.196  11.098 -42.046  1.00116.25           C  
ATOM    608  CG  ARG B  77      -7.253   9.580 -42.213  1.00116.25           C  
ATOM    609  CD  ARG B  77      -6.186   8.862 -41.386  1.00116.25           C  
ATOM    610  NE  ARG B  77      -6.324   9.365 -39.988  1.00116.25           N  
ATOM    611  CZ  ARG B  77      -5.668   8.752 -38.961  1.00116.25           C  
ATOM    612  NH1 ARG B  77      -4.893   7.656 -39.205  1.00116.25           N1+
ATOM    613  NH2 ARG B  77      -5.787   9.235 -37.689  1.00116.25           N  
ATOM    614  C   ARG B  77      -9.600  11.304 -41.697  1.00116.25           C  
ATOM    615  O   ARG B  77     -10.436  10.556 -42.202  1.00116.25           O  
ATOM    616  N   ARG B  78      -9.674  11.696 -40.412  1.00119.35           N  
ATOM    617  CA  ARG B  78     -10.697  11.162 -39.564  1.00119.35           C  
ATOM    618  CB  ARG B  78     -10.488  11.455 -38.068  1.00119.35           C  
ATOM    619  CG  ARG B  78     -10.401  12.924 -37.674  1.00119.35           C  
ATOM    620  CD  ARG B  78     -10.002  13.084 -36.207  1.00119.35           C  
ATOM    621  NE  ARG B  78     -10.986  12.310 -35.397  1.00119.35           N  
ATOM    622  CZ  ARG B  78     -11.248  12.657 -34.102  1.00119.35           C  
ATOM    623  NH1 ARG B  78     -10.646  13.749 -33.547  1.00119.35           N1+
ATOM    624  NH2 ARG B  78     -12.122  11.915 -33.361  1.00119.35           N  
ATOM    625  C   ARG B  78     -12.048  11.620 -40.018  1.00119.35           C  
ATOM    626  O   ARG B  78     -13.017  10.869 -39.930  1.00119.35           O  
ATOM    627  N   LEU B  79     -12.165  12.867 -40.508  1.00 39.30           N  
ATOM    628  CA  LEU B  79     -13.444  13.323 -40.979  1.00 39.30           C  
ATOM    629  CB  LEU B  79     -13.419  14.786 -41.458  1.00 39.30           C  
ATOM    630  CG  LEU B  79     -13.196  15.801 -40.322  1.00 39.30           C  
ATOM    631  CD1 LEU B  79     -13.181  17.242 -40.856  1.00 39.30           C  
ATOM    632  CD2 LEU B  79     -14.225  15.600 -39.195  1.00 39.30           C  
ATOM    633  C   LEU B  79     -13.836  12.475 -42.149  1.00 39.30           C  
ATOM    634  O   LEU B  79     -14.983  12.044 -42.261  1.00 39.30           O  
ATOM    635  N   ASP B  80     -12.874  12.195 -43.046  1.00 43.83           N  
ATOM    636  CA  ASP B  80     -13.160  11.433 -44.227  1.00 43.83           C  
ATOM    637  CB  ASP B  80     -11.945  11.309 -45.164  1.00 43.83           C  
ATOM    638  CG  ASP B  80     -12.398  10.673 -46.474  1.00 43.83           C  
ATOM    639  OD1 ASP B  80     -12.934   9.533 -46.437  1.00 43.83           O  
ATOM    640  OD2 ASP B  80     -12.221  11.329 -47.534  1.00 43.83           O1-
ATOM    641  C   ASP B  80     -13.588  10.056 -43.827  1.00 43.83           C  
ATOM    642  O   ASP B  80     -14.500   9.484 -44.421  1.00 43.83           O  
ATOM    643  N   GLU B  81     -12.937   9.492 -42.794  1.00 58.89           N  
ATOM    644  CA  GLU B  81     -13.218   8.158 -42.343  1.00 58.89           C  
ATOM    645  CB  GLU B  81     -12.315   7.771 -41.159  1.00 58.89           C  
ATOM    646  CG  GLU B  81     -10.829   7.728 -41.526  1.00 58.89           C  
ATOM    647  CD  GLU B  81     -10.014   7.766 -40.241  1.00 58.89           C  
ATOM    648  OE1 GLU B  81     -10.611   8.007 -39.157  1.00 58.89           O  
ATOM    649  OE2 GLU B  81      -8.775   7.562 -40.328  1.00 58.89           O1-
ATOM    650  C   GLU B  81     -14.632   8.099 -41.859  1.00 58.89           C  
ATOM    651  O   GLU B  81     -15.359   7.147 -42.141  1.00 58.89           O  
ATOM    652  N   TRP B  82     -15.062   9.134 -41.114  1.00 67.64           N  
ATOM    653  CA  TRP B  82     -16.381   9.159 -40.554  1.00 67.64           C  
ATOM    654  CB  TRP B  82     -16.628  10.403 -39.678  1.00 67.64           C  
ATOM    655  CG  TRP B  82     -17.925  10.384 -38.901  1.00 67.64           C  
ATOM    656  CD2 TRP B  82     -19.207  10.751 -39.432  1.00 67.64           C  
ATOM    657  CD1 TRP B  82     -18.135  10.021 -37.603  1.00 67.64           C  
ATOM    658  NE1 TRP B  82     -19.467  10.139 -37.291  1.00 67.64           N  
ATOM    659  CE2 TRP B  82     -20.139  10.585 -38.407  1.00 67.64           C  
ATOM    660  CE3 TRP B  82     -19.580  11.187 -40.671  1.00 67.64           C  
ATOM    661  CZ2 TRP B  82     -21.464  10.854 -38.608  1.00 67.64           C  
ATOM    662  CZ3 TRP B  82     -20.915  11.459 -40.869  1.00 67.64           C  
ATOM    663  CH2 TRP B  82     -21.838  11.295 -39.857  1.00 67.64           C  
ATOM    664  C   TRP B  82     -17.362   9.196 -41.683  1.00 67.64           C  
ATOM    665  O   TRP B  82     -18.392   8.525 -41.644  1.00 67.64           O  
ATOM    666  N   GLN B  83     -17.052   9.988 -42.728  1.00 55.07           N  
ATOM    667  CA  GLN B  83     -17.943  10.153 -43.842  1.00 55.07           C  
ATOM    668  CB  GLN B  83     -17.386  11.083 -44.932  1.00 55.07           C  
ATOM    669  CG  GLN B  83     -17.226  12.542 -44.512  1.00 55.07           C  
ATOM    670  CD  GLN B  83     -16.670  13.291 -45.716  1.00 55.07           C  
ATOM    671  OE1 GLN B  83     -17.134  14.377 -46.057  1.00 55.07           O  
ATOM    672  NE2 GLN B  83     -15.643  12.693 -46.378  1.00 55.07           N  
ATOM    673  C   GLN B  83     -18.154   8.833 -44.516  1.00 55.07           C  
ATOM    674  O   GLN B  83     -19.285   8.466 -44.831  1.00 55.07           O  
ATOM    675  N   ARG B  84     -17.065   8.079 -44.746  1.00 49.64           N  
ATOM    676  CA  ARG B  84     -17.159   6.837 -45.459  1.00 49.64           C  
ATOM    677  CB  ARG B  84     -15.783   6.194 -45.706  1.00 49.64           C  
ATOM    678  CG  ARG B  84     -14.869   7.037 -46.599  1.00 49.64           C  
ATOM    679  CD  ARG B  84     -13.544   6.350 -46.945  1.00 49.64           C  
ATOM    680  NE  ARG B  84     -12.772   6.185 -45.682  1.00 49.64           N  
ATOM    681  CZ  ARG B  84     -11.581   6.828 -45.504  1.00 49.64           C  
ATOM    682  NH1 ARG B  84     -11.074   7.627 -46.486  1.00 49.64           N1+
ATOM    683  NH2 ARG B  84     -10.884   6.662 -44.342  1.00 49.64           N  
ATOM    684  C   ARG B  84     -17.982   5.862 -44.675  1.00 49.64           C  
ATOM    685  O   ARG B  84     -18.832   5.170 -45.231  1.00 49.64           O  
ATOM    686  N   THR B  85     -17.757   5.796 -43.350  1.00 99.54           N  
ATOM    687  CA  THR B  85     -18.454   4.854 -42.523  1.00 99.54           C  
ATOM    688  CB  THR B  85     -18.035   4.903 -41.082  1.00 99.54           C  
ATOM    689  OG1 THR B  85     -18.312   6.182 -40.531  1.00 99.54           O  
ATOM    690  CG2 THR B  85     -16.534   4.598 -40.988  1.00 99.54           C  
ATOM    691  C   THR B  85     -19.914   5.166 -42.554  1.00 99.54           C  
ATOM    692  O   THR B  85     -20.751   4.267 -42.613  1.00 99.54           O  
ATOM    693  N   TYR B  86     -20.254   6.464 -42.513  1.00 53.97           N  
ATOM    694  CA  TYR B  86     -21.628   6.865 -42.475  1.00 53.97           C  
ATOM    695  CB  TYR B  86     -21.771   8.396 -42.401  1.00 53.97           C  
ATOM    696  CG  TYR B  86     -23.207   8.752 -42.570  1.00 53.97           C  
ATOM    697  CD1 TYR B  86     -24.079   8.702 -41.508  1.00 53.97           C  
ATOM    698  CD2 TYR B  86     -23.678   9.145 -43.802  1.00 53.97           C  
ATOM    699  CE1 TYR B  86     -25.402   9.038 -41.675  1.00 53.97           C  
ATOM    700  CE2 TYR B  86     -24.998   9.482 -43.975  1.00 53.97           C  
ATOM    701  CZ  TYR B  86     -25.863   9.426 -42.911  1.00 53.97           C  
ATOM    702  OH  TYR B  86     -27.220   9.770 -43.085  1.00 53.97           O  
ATOM    703  C   TYR B  86     -22.325   6.411 -43.716  1.00 53.97           C  
ATOM    704  O   TYR B  86     -23.388   5.795 -43.654  1.00 53.97           O  
ATOM    705  N   LEU B  87     -21.720   6.667 -44.885  1.00129.87           N  
ATOM    706  CA  LEU B  87     -22.388   6.363 -46.113  1.00129.87           C  
ATOM    707  CB  LEU B  87     -21.611   6.874 -47.335  1.00129.87           C  
ATOM    708  CG  LEU B  87     -22.437   6.850 -48.629  1.00129.87           C  
ATOM    709  CD1 LEU B  87     -23.673   7.756 -48.509  1.00129.87           C  
ATOM    710  CD2 LEU B  87     -21.573   7.214 -49.842  1.00129.87           C  
ATOM    711  C   LEU B  87     -22.573   4.880 -46.216  1.00129.87           C  
ATOM    712  O   LEU B  87     -23.624   4.408 -46.646  1.00129.87           O  
ATOM    713  N   ALA B  88     -21.563   4.096 -45.797  1.00 20.17           N  
ATOM    714  CA  ALA B  88     -21.674   2.671 -45.914  1.00 20.17           C  
ATOM    715  CB  ALA B  88     -20.435   1.930 -45.383  1.00 20.17           C  
ATOM    716  C   ALA B  88     -22.848   2.227 -45.102  1.00 20.17           C  
ATOM    717  O   ALA B  88     -23.640   1.394 -45.540  1.00 20.17           O  
ATOM    718  N   ILE B  89     -22.994   2.793 -43.891  1.00 33.49           N  
ATOM    719  CA  ILE B  89     -24.070   2.443 -43.011  1.00 33.49           C  
ATOM    720  CB  ILE B  89     -23.971   3.121 -41.675  1.00 33.49           C  
ATOM    721  CG1 ILE B  89     -22.679   2.687 -40.960  1.00 33.49           C  
ATOM    722  CG2 ILE B  89     -25.249   2.802 -40.882  1.00 33.49           C  
ATOM    723  CD1 ILE B  89     -22.351   3.518 -39.720  1.00 33.49           C  
ATOM    724  C   ILE B  89     -25.356   2.858 -43.651  1.00 33.49           C  
ATOM    725  O   ILE B  89     -26.353   2.140 -43.594  1.00 33.49           O  
ATOM    726  N   ALA B  90     -25.357   4.035 -44.299  1.00 32.53           N  
ATOM    727  CA  ALA B  90     -26.548   4.538 -44.914  1.00 32.53           C  
ATOM    728  CB  ALA B  90     -26.327   5.875 -45.641  1.00 32.53           C  
ATOM    729  C   ALA B  90     -26.993   3.533 -45.929  1.00 32.53           C  
ATOM    730  O   ALA B  90     -28.191   3.328 -46.119  1.00 32.53           O  
ATOM    731  N   LYS B  91     -26.036   2.900 -46.632  1.00105.35           N  
ATOM    732  CA  LYS B  91     -26.384   1.911 -47.611  1.00105.35           C  
ATOM    733  CB  LYS B  91     -25.152   1.343 -48.335  1.00105.35           C  
ATOM    734  CG  LYS B  91     -24.392   2.395 -49.147  1.00105.35           C  
ATOM    735  CD  LYS B  91     -25.220   3.024 -50.268  1.00105.35           C  
ATOM    736  CE  LYS B  91     -24.473   4.113 -51.043  1.00105.35           C  
ATOM    737  NZ  LYS B  91     -23.369   3.512 -51.824  1.00105.35           N1+
ATOM    738  C   LYS B  91     -27.048   0.781 -46.899  1.00105.35           C  
ATOM    739  O   LYS B  91     -28.106   0.309 -47.310  1.00105.35           O  
ATOM    740  N   GLY B  92     -26.442   0.333 -45.786  1.00 26.79           N  
ATOM    741  CA  GLY B  92     -27.013  -0.747 -45.041  1.00 26.79           C  
ATOM    742  C   GLY B  92     -26.632  -2.023 -45.715  1.00 26.79           C  
ATOM    743  O   GLY B  92     -27.117  -3.093 -45.351  1.00 26.79           O  
ATOM    744  N   GLU B  93     -25.747  -1.944 -46.726  1.00265.11           N  
ATOM    745  CA  GLU B  93     -25.346  -3.140 -47.407  1.00265.11           C  
ATOM    746  CB  GLU B  93     -24.748  -2.912 -48.805  1.00265.11           C  
ATOM    747  CG  GLU B  93     -24.473  -4.221 -49.549  1.00265.11           C  
ATOM    748  CD  GLU B  93     -25.817  -4.876 -49.842  1.00265.11           C  
ATOM    749  OE1 GLU B  93     -26.859  -4.282 -49.454  1.00265.11           O  
ATOM    750  OE2 GLU B  93     -25.821  -5.977 -50.452  1.00265.11           O1-
ATOM    751  C   GLU B  93     -24.318  -3.823 -46.570  1.00265.11           C  
ATOM    752  O   GLU B  93     -23.685  -3.206 -45.716  1.00265.11           O  
ATOM    753  N   ASP B  94     -24.147  -5.141 -46.787  1.00252.19           N  
ATOM    754  CA  ASP B  94     -23.210  -5.893 -46.010  1.00252.19           C  
ATOM    755  CB  ASP B  94     -23.240  -7.404 -46.300  1.00252.19           C  
ATOM    756  CG  ASP B  94     -22.803  -7.617 -47.744  1.00252.19           C  
ATOM    757  OD1 ASP B  94     -23.298  -6.869 -48.630  1.00252.19           O  
ATOM    758  OD2 ASP B  94     -21.972  -8.534 -47.983  1.00252.19           O1-
ATOM    759  C   ASP B  94     -21.834  -5.414 -46.331  1.00252.19           C  
ATOM    760  O   ASP B  94     -21.499  -5.166 -47.489  1.00252.19           O  
ATOM    761  N   GLU B  95     -21.006  -5.250 -45.282  1.00297.95           N  
ATOM    762  CA  GLU B  95     -19.644  -4.844 -45.458  1.00297.95           C  
ATOM    763  CB  GLU B  95     -19.422  -3.331 -45.294  1.00297.95           C  
ATOM    764  CG  GLU B  95     -19.996  -2.501 -46.443  1.00297.95           C  
ATOM    765  CD  GLU B  95     -19.055  -2.642 -47.632  1.00297.95           C  
ATOM    766  OE1 GLU B  95     -17.955  -3.228 -47.447  1.00297.95           O  
ATOM    767  OE2 GLU B  95     -19.420  -2.163 -48.738  1.00297.95           O1-
ATOM    768  C   GLU B  95     -18.860  -5.526 -44.387  1.00297.95           C  
ATOM    769  O   GLU B  95     -19.375  -5.785 -43.301  1.00297.95           O  
ATOM    770  N   HIS B  96     -17.588  -5.857 -44.674  1.00226.32           N  
ATOM    771  CA  HIS B  96     -16.790  -6.489 -43.667  1.00226.32           C  
ATOM    772  ND1 HIS B  96     -15.016  -6.076 -46.477  1.00226.32           N  
ATOM    773  CG  HIS B  96     -14.738  -6.185 -45.133  1.00226.32           C  
ATOM    774  CB  HIS B  96     -15.482  -7.098 -44.204  1.00226.32           C  
ATOM    775  NE2 HIS B  96     -13.329  -4.689 -46.063  1.00226.32           N  
ATOM    776  CD2 HIS B  96     -13.705  -5.331 -44.896  1.00226.32           C  
ATOM    777  CE1 HIS B  96     -14.143  -5.169 -46.984  1.00226.32           C  
ATOM    778  C   HIS B  96     -16.468  -5.456 -42.641  1.00226.32           C  
ATOM    779  O   HIS B  96     -16.200  -4.296 -42.951  1.00226.32           O  
ATOM    780  N   PRO B  97     -16.528  -5.870 -41.408  1.00177.81           N  
ATOM    781  CA  PRO B  97     -16.261  -4.954 -40.335  1.00177.81           C  
ATOM    782  CD  PRO B  97     -17.518  -6.867 -41.034  1.00177.81           C  
ATOM    783  CB  PRO B  97     -16.855  -5.590 -39.081  1.00177.81           C  
ATOM    784  CG  PRO B  97     -17.989  -6.475 -39.624  1.00177.81           C  
ATOM    785  C   PRO B  97     -14.805  -4.661 -40.212  1.00177.81           C  
ATOM    786  O   PRO B  97     -13.990  -5.499 -40.595  1.00177.81           O  
ATOM    787  N   LEU B  98     -14.458  -3.467 -39.697  1.00248.47           N  
ATOM    788  CA  LEU B  98     -13.079  -3.142 -39.500  1.00248.47           C  
ATOM    789  CB  LEU B  98     -12.602  -1.949 -40.343  1.00248.47           C  
ATOM    790  CG  LEU B  98     -11.117  -1.600 -40.133  1.00248.47           C  
ATOM    791  CD1 LEU B  98     -10.208  -2.776 -40.527  1.00248.47           C  
ATOM    792  CD2 LEU B  98     -10.743  -0.300 -40.864  1.00248.47           C  
ATOM    793  C   LEU B  98     -12.924  -2.784 -38.058  1.00248.47           C  
ATOM    794  O   LEU B  98     -13.762  -2.090 -37.485  1.00248.47           O  
ATOM    795  N   SER B  99     -11.842  -3.276 -37.431  1.00 75.79           N  
ATOM    796  CA  SER B  99     -11.592  -3.000 -36.048  1.00 75.79           C  
ATOM    797  CB  SER B  99     -10.381  -3.774 -35.499  1.00 75.79           C  
ATOM    798  OG  SER B  99     -10.180  -3.464 -34.128  1.00 75.79           O  
ATOM    799  C   SER B  99     -11.290  -1.543 -35.928  1.00 75.79           C  
ATOM    800  O   SER B  99     -11.544  -0.924 -34.896  1.00 75.79           O  
ATOM    801  N   LEU B 100     -10.753  -0.955 -37.010  1.00 38.64           N  
ATOM    802  CA  LEU B 100     -10.357   0.421 -37.008  1.00 38.64           C  
ATOM    803  CB  LEU B 100      -9.742   0.864 -38.346  1.00 38.64           C  
ATOM    804  CG  LEU B 100      -8.451   0.110 -38.720  1.00 38.64           C  
ATOM    805  CD1 LEU B 100      -7.886   0.608 -40.061  1.00 38.64           C  
ATOM    806  CD2 LEU B 100      -7.418   0.163 -37.582  1.00 38.64           C  
ATOM    807  C   LEU B 100     -11.565   1.271 -36.776  1.00 38.64           C  
ATOM    808  O   LEU B 100     -11.498   2.265 -36.056  1.00 38.64           O  
ATOM    809  N   SER B 101     -12.712   0.889 -37.365  1.00150.45           N  
ATOM    810  CA  SER B 101     -13.886   1.707 -37.255  1.00150.45           C  
ATOM    811  CB  SER B 101     -15.124   1.100 -37.939  1.00150.45           C  
ATOM    812  OG  SER B 101     -14.902   0.989 -39.337  1.00150.45           O  
ATOM    813  C   SER B 101     -14.211   1.896 -35.811  1.00150.45           C  
ATOM    814  O   SER B 101     -13.867   1.072 -34.965  1.00150.45           O  
ATOM    815  N   GLU B 102     -14.872   3.029 -35.497  1.00213.39           N  
ATOM    816  CA  GLU B 102     -15.228   3.338 -34.144  1.00213.39           C  
ATOM    817  CB  GLU B 102     -15.252   4.847 -33.846  1.00213.39           C  
ATOM    818  CG  GLU B 102     -13.881   5.522 -33.952  1.00213.39           C  
ATOM    819  CD  GLU B 102     -13.059   5.133 -32.734  1.00213.39           C  
ATOM    820  OE1 GLU B 102     -13.623   5.152 -31.608  1.00213.39           O  
ATOM    821  OE2 GLU B 102     -11.854   4.809 -32.913  1.00213.39           O1-
ATOM    822  C   GLU B 102     -16.609   2.822 -33.911  1.00213.39           C  
ATOM    823  O   GLU B 102     -17.488   2.947 -34.763  1.00213.39           O  
ATOM    824  N   GLN B 103     -16.819   2.202 -32.735  1.00 53.52           N  
ATOM    825  CA  GLN B 103     -18.089   1.638 -32.386  1.00 53.52           C  
ATOM    826  CB  GLN B 103     -18.037   0.870 -31.054  1.00 53.52           C  
ATOM    827  CG  GLN B 103     -19.374   0.249 -30.647  1.00 53.52           C  
ATOM    828  CD  GLN B 103     -19.169  -0.468 -29.321  1.00 53.52           C  
ATOM    829  OE1 GLN B 103     -18.848   0.153 -28.308  1.00 53.52           O  
ATOM    830  NE2 GLN B 103     -19.355  -1.815 -29.324  1.00 53.52           N  
ATOM    831  C   GLN B 103     -19.092   2.736 -32.222  1.00 53.52           C  
ATOM    832  O   GLN B 103     -20.219   2.640 -32.707  1.00 53.52           O  
ATOM    833  N   THR B 104     -18.695   3.826 -31.539  1.00101.36           N  
ATOM    834  CA  THR B 104     -19.594   4.915 -31.290  1.00101.36           C  
ATOM    835  CB  THR B 104     -19.015   5.990 -30.414  1.00101.36           C  
ATOM    836  OG1 THR B 104     -20.036   6.890 -30.014  1.00101.36           O  
ATOM    837  CG2 THR B 104     -17.926   6.746 -31.190  1.00101.36           C  
ATOM    838  C   THR B 104     -19.928   5.527 -32.607  1.00101.36           C  
ATOM    839  O   THR B 104     -21.030   6.037 -32.804  1.00101.36           O  
ATOM    840  N   ASP B 105     -18.964   5.502 -33.546  1.00 36.95           N  
ATOM    841  CA  ASP B 105     -19.188   6.091 -34.833  1.00 36.95           C  
ATOM    842  CB  ASP B 105     -17.977   5.980 -35.776  1.00 36.95           C  
ATOM    843  CG  ASP B 105     -16.936   7.005 -35.344  1.00 36.95           C  
ATOM    844  OD1 ASP B 105     -17.324   7.997 -34.671  1.00 36.95           O  
ATOM    845  OD2 ASP B 105     -15.740   6.816 -35.694  1.00 36.95           O1-
ATOM    846  C   ASP B 105     -20.339   5.402 -35.493  1.00 36.95           C  
ATOM    847  O   ASP B 105     -21.203   6.053 -36.076  1.00 36.95           O  
ATOM    848  N   ALA B 106     -20.381   4.060 -35.421  1.00 26.23           N  
ATOM    849  CA  ALA B 106     -21.439   3.323 -36.052  1.00 26.23           C  
ATOM    850  CB  ALA B 106     -21.250   1.801 -35.946  1.00 26.23           C  
ATOM    851  C   ALA B 106     -22.746   3.657 -35.402  1.00 26.23           C  
ATOM    852  O   ALA B 106     -23.759   3.836 -36.078  1.00 26.23           O  
ATOM    853  N   ALA B 107     -22.759   3.752 -34.060  1.00 27.58           N  
ATOM    854  CA  ALA B 107     -23.989   3.979 -33.356  1.00 27.58           C  
ATOM    855  CB  ALA B 107     -23.806   3.979 -31.828  1.00 27.58           C  
ATOM    856  C   ALA B 107     -24.566   5.306 -33.737  1.00 27.58           C  
ATOM    857  O   ALA B 107     -25.764   5.422 -33.992  1.00 27.58           O  
ATOM    858  N   LEU B 108     -23.724   6.351 -33.799  1.00 42.31           N  
ATOM    859  CA  LEU B 108     -24.217   7.658 -34.119  1.00 42.31           C  
ATOM    860  CB  LEU B 108     -23.117   8.733 -34.049  1.00 42.31           C  
ATOM    861  CG  LEU B 108     -23.607  10.153 -34.388  1.00 42.31           C  
ATOM    862  CD1 LEU B 108     -24.651  10.638 -33.371  1.00 42.31           C  
ATOM    863  CD2 LEU B 108     -22.428  11.132 -34.534  1.00 42.31           C  
ATOM    864  C   LEU B 108     -24.758   7.641 -35.516  1.00 42.31           C  
ATOM    865  O   LEU B 108     -25.826   8.190 -35.785  1.00 42.31           O  
ATOM    866  N   ALA B 109     -24.037   6.981 -36.443  1.00 31.35           N  
ATOM    867  CA  ALA B 109     -24.414   6.969 -37.829  1.00 31.35           C  
ATOM    868  CB  ALA B 109     -23.401   6.222 -38.713  1.00 31.35           C  
ATOM    869  C   ALA B 109     -25.744   6.304 -38.013  1.00 31.35           C  
ATOM    870  O   ALA B 109     -26.578   6.783 -38.779  1.00 31.35           O  
ATOM    871  N   ARG B 110     -25.975   5.172 -37.323  1.00 65.53           N  
ATOM    872  CA  ARG B 110     -27.211   4.456 -37.478  1.00 65.53           C  
ATOM    873  CB  ARG B 110     -27.223   3.144 -36.675  1.00 65.53           C  
ATOM    874  CG  ARG B 110     -26.288   2.078 -37.253  1.00 65.53           C  
ATOM    875  CD  ARG B 110     -26.012   0.918 -36.296  1.00 65.53           C  
ATOM    876  NE  ARG B 110     -25.141   1.449 -35.211  1.00 65.53           N  
ATOM    877  CZ  ARG B 110     -24.673   0.624 -34.230  1.00 65.53           C  
ATOM    878  NH1 ARG B 110     -25.037  -0.691 -34.209  1.00 65.53           N1+
ATOM    879  NH2 ARG B 110     -23.836   1.115 -33.271  1.00 65.53           N  
ATOM    880  C   ARG B 110     -28.344   5.307 -36.993  1.00 65.53           C  
ATOM    881  O   ARG B 110     -29.381   5.404 -37.646  1.00 65.53           O  
ATOM    882  N   ALA B 111     -28.167   5.954 -35.827  1.00 28.90           N  
ATOM    883  CA  ALA B 111     -29.210   6.765 -35.269  1.00 28.90           C  
ATOM    884  CB  ALA B 111     -28.837   7.348 -33.895  1.00 28.90           C  
ATOM    885  C   ALA B 111     -29.477   7.919 -36.185  1.00 28.90           C  
ATOM    886  O   ALA B 111     -30.629   8.275 -36.430  1.00 28.90           O  
ATOM    887  N   LEU B 112     -28.407   8.533 -36.726  1.00 44.91           N  
ATOM    888  CA  LEU B 112     -28.569   9.688 -37.561  1.00 44.91           C  
ATOM    889  CB  LEU B 112     -27.224  10.308 -37.987  1.00 44.91           C  
ATOM    890  CG  LEU B 112     -27.365  11.559 -38.876  1.00 44.91           C  
ATOM    891  CD1 LEU B 112     -28.101  12.685 -38.135  1.00 44.91           C  
ATOM    892  CD2 LEU B 112     -26.002  12.014 -39.421  1.00 44.91           C  
ATOM    893  C   LEU B 112     -29.328   9.311 -38.797  1.00 44.91           C  
ATOM    894  O   LEU B 112     -30.233  10.032 -39.216  1.00 44.91           O  
ATOM    895  N   VAL B 113     -29.001   8.155 -39.404  1.00 32.15           N  
ATOM    896  CA  VAL B 113     -29.667   7.772 -40.618  1.00 32.15           C  
ATOM    897  CB  VAL B 113     -29.190   6.453 -41.155  1.00 32.15           C  
ATOM    898  CG1 VAL B 113     -30.048   6.083 -42.377  1.00 32.15           C  
ATOM    899  CG2 VAL B 113     -27.687   6.563 -41.462  1.00 32.15           C  
ATOM    900  C   VAL B 113     -31.131   7.633 -40.336  1.00 32.15           C  
ATOM    901  O   VAL B 113     -31.966   8.141 -41.082  1.00 32.15           O  
ATOM    902  N   HIS B 114     -31.479   6.957 -39.226  1.00 44.74           N  
ATOM    903  CA  HIS B 114     -32.855   6.718 -38.895  1.00 44.74           C  
ATOM    904  ND1 HIS B 114     -35.239   6.274 -36.466  1.00 44.74           N  
ATOM    905  CG  HIS B 114     -34.437   5.526 -37.300  1.00 44.74           C  
ATOM    906  CB  HIS B 114     -33.012   5.868 -37.620  1.00 44.74           C  
ATOM    907  NE2 HIS B 114     -36.477   4.567 -37.170  1.00 44.74           N  
ATOM    908  CD2 HIS B 114     -35.209   4.487 -37.721  1.00 44.74           C  
ATOM    909  CE1 HIS B 114     -36.445   5.656 -36.424  1.00 44.74           C  
ATOM    910  C   HIS B 114     -33.550   8.024 -38.669  1.00 44.74           C  
ATOM    911  O   HIS B 114     -34.665   8.230 -39.147  1.00 44.74           O  
ATOM    912  N   THR B 115     -32.904   8.954 -37.943  1.00 38.48           N  
ATOM    913  CA  THR B 115     -33.520  10.218 -37.650  1.00 38.48           C  
ATOM    914  CB  THR B 115     -32.634  11.108 -36.827  1.00 38.48           C  
ATOM    915  OG1 THR B 115     -32.338  10.490 -35.583  1.00 38.48           O  
ATOM    916  CG2 THR B 115     -33.345  12.454 -36.604  1.00 38.48           C  
ATOM    917  C   THR B 115     -33.805  10.936 -38.932  1.00 38.48           C  
ATOM    918  O   THR B 115     -34.899  11.462 -39.131  1.00 38.48           O  
ATOM    919  N   LEU B 116     -32.822  10.963 -39.849  1.00 42.56           N  
ATOM    920  CA  LEU B 116     -32.975  11.692 -41.074  1.00 42.56           C  
ATOM    921  CB  LEU B 116     -31.691  11.697 -41.921  1.00 42.56           C  
ATOM    922  CG  LEU B 116     -30.514  12.417 -41.237  1.00 42.56           C  
ATOM    923  CD1 LEU B 116     -29.256  12.397 -42.119  1.00 42.56           C  
ATOM    924  CD2 LEU B 116     -30.907  13.836 -40.795  1.00 42.56           C  
ATOM    925  C   LEU B 116     -34.068  11.090 -41.905  1.00 42.56           C  
ATOM    926  O   LEU B 116     -34.891  11.807 -42.471  1.00 42.56           O  
ATOM    927  N   ARG B 117     -34.107   9.749 -42.002  1.00107.43           N  
ATOM    928  CA  ARG B 117     -35.082   9.099 -42.831  1.00107.43           C  
ATOM    929  CB  ARG B 117     -34.814   7.598 -43.019  1.00107.43           C  
ATOM    930  CG  ARG B 117     -33.512   7.344 -43.785  1.00107.43           C  
ATOM    931  CD  ARG B 117     -33.425   5.962 -44.432  1.00107.43           C  
ATOM    932  NE  ARG B 117     -34.246   6.015 -45.676  1.00107.43           N  
ATOM    933  CZ  ARG B 117     -34.122   5.043 -46.625  1.00107.43           C  
ATOM    934  NH1 ARG B 117     -33.247   4.012 -46.439  1.00107.43           N1+
ATOM    935  NH2 ARG B 117     -34.874   5.103 -47.763  1.00107.43           N  
ATOM    936  C   ARG B 117     -36.457   9.298 -42.275  1.00107.43           C  
ATOM    937  O   ARG B 117     -37.425   9.411 -43.024  1.00107.43           O  
ATOM    938  N   THR B 118     -36.591   9.346 -40.938  1.00 46.71           N  
ATOM    939  CA  THR B 118     -37.899   9.488 -40.371  1.00 46.71           C  
ATOM    940  CB  THR B 118     -37.869   9.538 -38.872  1.00 46.71           C  
ATOM    941  OG1 THR B 118     -37.286   8.350 -38.358  1.00 46.71           O  
ATOM    942  CG2 THR B 118     -39.307   9.692 -38.349  1.00 46.71           C  
ATOM    943  C   THR B 118     -38.499  10.773 -40.863  1.00 46.71           C  
ATOM    944  O   THR B 118     -39.678  10.827 -41.205  1.00 46.71           O  
ATOM    945  N   TRP B 119     -37.684  11.840 -40.877  1.00138.53           N  
ATOM    946  CA  TRP B 119     -38.009  13.191 -41.253  1.00138.53           C  
ATOM    947  CB  TRP B 119     -37.129  14.221 -40.533  1.00138.53           C  
ATOM    948  CG  TRP B 119     -37.442  14.160 -39.056  1.00138.53           C  
ATOM    949  CD2 TRP B 119     -38.650  14.674 -38.469  1.00138.53           C  
ATOM    950  CD1 TRP B 119     -36.744  13.569 -38.045  1.00138.53           C  
ATOM    951  NE1 TRP B 119     -37.444  13.675 -36.866  1.00138.53           N  
ATOM    952  CE2 TRP B 119     -38.618  14.354 -37.111  1.00138.53           C  
ATOM    953  CE3 TRP B 119     -39.705  15.347 -39.018  1.00138.53           C  
ATOM    954  CZ2 TRP B 119     -39.643  14.704 -36.280  1.00138.53           C  
ATOM    955  CZ3 TRP B 119     -40.732  15.708 -38.172  1.00138.53           C  
ATOM    956  CH2 TRP B 119     -40.702  15.393 -36.830  1.00138.53           C  
ATOM    957  C   TRP B 119     -38.070  13.429 -42.739  1.00138.53           C  
ATOM    958  O   TRP B 119     -38.437  14.524 -43.166  1.00138.53           O  
ATOM    959  N   ASP B 120     -37.650  12.449 -43.566  1.00 74.93           N  
ATOM    960  CA  ASP B 120     -37.667  12.595 -45.000  1.00 74.93           C  
ATOM    961  CB  ASP B 120     -39.022  13.089 -45.541  1.00 74.93           C  
ATOM    962  CG  ASP B 120     -40.045  11.977 -45.363  1.00 74.93           C  
ATOM    963  OD1 ASP B 120     -39.623  10.802 -45.193  1.00 74.93           O  
ATOM    964  OD2 ASP B 120     -41.266  12.289 -45.396  1.00 74.93           O1-
ATOM    965  C   ASP B 120     -36.620  13.572 -45.445  1.00 74.93           C  
ATOM    966  O   ASP B 120     -36.788  14.248 -46.460  1.00 74.93           O  
ATOM    967  N   LEU B 121     -35.503  13.662 -44.695  1.00 68.31           N  
ATOM    968  CA  LEU B 121     -34.400  14.519 -45.045  1.00 68.31           C  
ATOM    969  CB  LEU B 121     -33.653  15.039 -43.806  1.00 68.31           C  
ATOM    970  CG  LEU B 121     -34.519  15.946 -42.912  1.00 68.31           C  
ATOM    971  CD1 LEU B 121     -33.737  16.438 -41.684  1.00 68.31           C  
ATOM    972  CD2 LEU B 121     -35.120  17.108 -43.722  1.00 68.31           C  
ATOM    973  C   LEU B 121     -33.413  13.731 -45.868  1.00 68.31           C  
ATOM    974  O   LEU B 121     -33.266  12.525 -45.677  1.00 68.31           O  
ATOM    975  N   PRO B 122     -32.755  14.366 -46.814  1.00110.20           N  
ATOM    976  CA  PRO B 122     -31.770  13.707 -47.640  1.00110.20           C  
ATOM    977  CD  PRO B 122     -32.606  15.810 -46.824  1.00110.20           C  
ATOM    978  CB  PRO B 122     -31.248  14.798 -48.569  1.00110.20           C  
ATOM    979  CG  PRO B 122     -31.373  16.072 -47.708  1.00110.20           C  
ATOM    980  C   PRO B 122     -30.656  13.155 -46.792  1.00110.20           C  
ATOM    981  O   PRO B 122     -29.668  13.856 -46.571  1.00110.20           O  
ATOM    982  N   TYR B 123     -30.737  11.869 -46.412  1.00 85.94           N  
ATOM    983  CA  TYR B 123     -29.771  11.258 -45.541  1.00 85.94           C  
ATOM    984  CB  TYR B 123     -30.236   9.907 -44.955  1.00 85.94           C  
ATOM    985  CG  TYR B 123     -30.602   8.951 -46.038  1.00 85.94           C  
ATOM    986  CD1 TYR B 123     -31.774   9.115 -46.740  1.00 85.94           C  
ATOM    987  CD2 TYR B 123     -29.799   7.873 -46.329  1.00 85.94           C  
ATOM    988  CE1 TYR B 123     -32.130   8.233 -47.734  1.00 85.94           C  
ATOM    989  CE2 TYR B 123     -30.149   6.987 -47.321  1.00 85.94           C  
ATOM    990  CZ  TYR B 123     -31.314   7.167 -48.026  1.00 85.94           C  
ATOM    991  OH  TYR B 123     -31.676   6.259 -49.044  1.00 85.94           O  
ATOM    992  C   TYR B 123     -28.434  11.111 -46.210  1.00 85.94           C  
ATOM    993  O   TYR B 123     -27.397  11.163 -45.552  1.00 85.94           O  
ATOM    994  N   LEU B 124     -28.432  10.886 -47.535  1.00 80.92           N  
ATOM    995  CA  LEU B 124     -27.246  10.663 -48.321  1.00 80.92           C  
ATOM    996  CB  LEU B 124     -27.556  10.249 -49.770  1.00 80.92           C  
ATOM    997  CG  LEU B 124     -28.178   8.844 -49.884  1.00 80.92           C  
ATOM    998  CD1 LEU B 124     -28.467   8.479 -51.348  1.00 80.92           C  
ATOM    999  CD2 LEU B 124     -27.304   7.791 -49.178  1.00 80.92           C  
ATOM   1000  C   LEU B 124     -26.355  11.878 -48.372  1.00 80.92           C  
ATOM   1001  O   LEU B 124     -25.162  11.754 -48.635  1.00 80.92           O  
ATOM   1002  N   ARG B 125     -26.925  13.083 -48.198  1.00139.05           N  
ATOM   1003  CA  ARG B 125     -26.274  14.371 -48.295  1.00139.05           C  
ATOM   1004  CB  ARG B 125     -27.273  15.531 -48.402  1.00139.05           C  
ATOM   1005  CG  ARG B 125     -28.076  15.495 -49.703  1.00139.05           C  
ATOM   1006  CD  ARG B 125     -29.037  16.673 -49.859  1.00139.05           C  
ATOM   1007  NE  ARG B 125     -28.216  17.887 -50.128  1.00139.05           N  
ATOM   1008  CZ  ARG B 125     -28.777  19.124 -50.007  1.00139.05           C  
ATOM   1009  NH1 ARG B 125     -30.082  19.245 -49.624  1.00139.05           N1+
ATOM   1010  NH2 ARG B 125     -28.033  20.240 -50.264  1.00139.05           N  
ATOM   1011  C   ARG B 125     -25.323  14.687 -47.168  1.00139.05           C  
ATOM   1012  O   ARG B 125     -24.529  15.621 -47.286  1.00139.05           O  
ATOM   1013  N   VAL B 126     -25.382  13.955 -46.044  1.00 69.99           N  
ATOM   1014  CA  VAL B 126     -24.620  14.255 -44.857  1.00 69.99           C  
ATOM   1015  CB  VAL B 126     -24.672  13.133 -43.856  1.00 69.99           C  
ATOM   1016  CG1 VAL B 126     -23.724  13.459 -42.690  1.00 69.99           C  
ATOM   1017  CG2 VAL B 126     -26.134  12.924 -43.428  1.00 69.99           C  
ATOM   1018  C   VAL B 126     -23.169  14.495 -45.186  1.00 69.99           C  
ATOM   1019  O   VAL B 126     -22.550  15.343 -44.542  1.00 69.99           O  
ATOM   1020  N   PRO B 127     -22.566  13.824 -46.127  1.00 78.87           N  
ATOM   1021  CA  PRO B 127     -21.173  14.074 -46.392  1.00 78.87           C  
ATOM   1022  CD  PRO B 127     -22.937  12.452 -46.451  1.00 78.87           C  
ATOM   1023  CB  PRO B 127     -20.748  12.982 -47.373  1.00 78.87           C  
ATOM   1024  CG  PRO B 127     -21.663  11.797 -47.011  1.00 78.87           C  
ATOM   1025  C   PRO B 127     -20.869  15.477 -46.832  1.00 78.87           C  
ATOM   1026  O   PRO B 127     -19.712  15.883 -46.733  1.00 78.87           O  
ATOM   1027  N   GLU B 128     -21.862  16.233 -47.334  1.00 32.66           N  
ATOM   1028  CA  GLU B 128     -21.621  17.583 -47.771  1.00 32.66           C  
ATOM   1029  CB  GLU B 128     -22.877  18.226 -48.383  1.00 32.66           C  
ATOM   1030  CG  GLU B 128     -23.346  17.535 -49.665  1.00 32.66           C  
ATOM   1031  CD  GLU B 128     -24.588  18.256 -50.171  1.00 32.66           C  
ATOM   1032  OE1 GLU B 128     -24.888  19.363 -49.650  1.00 32.66           O  
ATOM   1033  OE2 GLU B 128     -25.255  17.706 -51.089  1.00 32.66           O1-
ATOM   1034  C   GLU B 128     -21.226  18.405 -46.580  1.00 32.66           C  
ATOM   1035  O   GLU B 128     -20.367  19.283 -46.667  1.00 32.66           O  
ATOM   1036  N   PHE B 129     -21.884  18.154 -45.435  1.00 62.79           N  
ATOM   1037  CA  PHE B 129     -21.623  18.834 -44.198  1.00 62.79           C  
ATOM   1038  CB  PHE B 129     -22.643  18.390 -43.130  1.00 62.79           C  
ATOM   1039  CG  PHE B 129     -22.301  18.928 -41.784  1.00 62.79           C  
ATOM   1040  CD1 PHE B 129     -22.515  20.249 -41.466  1.00 62.79           C  
ATOM   1041  CD2 PHE B 129     -21.797  18.083 -40.822  1.00 62.79           C  
ATOM   1042  CE1 PHE B 129     -22.204  20.722 -40.213  1.00 62.79           C  
ATOM   1043  CE2 PHE B 129     -21.485  18.550 -39.567  1.00 62.79           C  
ATOM   1044  CZ  PHE B 129     -21.687  19.874 -39.262  1.00 62.79           C  
ATOM   1045  C   PHE B 129     -20.237  18.496 -43.729  1.00 62.79           C  
ATOM   1046  O   PHE B 129     -19.455  19.378 -43.377  1.00 62.79           O  
ATOM   1047  N   VAL B 130     -19.888  17.196 -43.737  1.00 35.75           N  
ATOM   1048  CA  VAL B 130     -18.609  16.765 -43.252  1.00 35.75           C  
ATOM   1049  CB  VAL B 130     -18.452  15.274 -43.271  1.00 35.75           C  
ATOM   1050  CG1 VAL B 130     -17.050  14.925 -42.743  1.00 35.75           C  
ATOM   1051  CG2 VAL B 130     -19.598  14.651 -42.458  1.00 35.75           C  
ATOM   1052  C   VAL B 130     -17.530  17.348 -44.113  1.00 35.75           C  
ATOM   1053  O   VAL B 130     -16.509  17.816 -43.611  1.00 35.75           O  
ATOM   1054  N   ASP B 131     -17.739  17.343 -45.441  1.00 47.53           N  
ATOM   1055  CA  ASP B 131     -16.759  17.830 -46.370  1.00 47.53           C  
ATOM   1056  CB  ASP B 131     -17.157  17.628 -47.842  1.00 47.53           C  
ATOM   1057  CG  ASP B 131     -16.888  16.175 -48.203  1.00 47.53           C  
ATOM   1058  OD1 ASP B 131     -15.780  15.682 -47.859  1.00 47.53           O  
ATOM   1059  OD2 ASP B 131     -17.782  15.537 -48.822  1.00 47.53           O1-
ATOM   1060  C   ASP B 131     -16.531  19.293 -46.157  1.00 47.53           C  
ATOM   1061  O   ASP B 131     -15.418  19.779 -46.346  1.00 47.53           O  
ATOM   1062  N   GLY B 132     -17.579  20.048 -45.782  1.00 19.41           N  
ATOM   1063  CA  GLY B 132     -17.421  21.462 -45.587  1.00 19.41           C  
ATOM   1064  C   GLY B 132     -16.458  21.696 -44.467  1.00 19.41           C  
ATOM   1065  O   GLY B 132     -15.643  22.616 -44.523  1.00 19.41           O  
ATOM   1066  N   HIS B 133     -16.556  20.889 -43.394  1.00 45.10           N  
ATOM   1067  CA  HIS B 133     -15.648  21.026 -42.291  1.00 45.10           C  
ATOM   1068  ND1 HIS B 133     -16.926  21.713 -39.314  1.00 45.10           N  
ATOM   1069  CG  HIS B 133     -17.116  20.731 -40.260  1.00 45.10           C  
ATOM   1070  CB  HIS B 133     -16.003  20.150 -41.080  1.00 45.10           C  
ATOM   1071  NE2 HIS B 133     -19.098  21.248 -39.318  1.00 45.10           N  
ATOM   1072  CD2 HIS B 133     -18.449  20.458 -40.250  1.00 45.10           C  
ATOM   1073  CE1 HIS B 133     -18.142  21.985 -38.782  1.00 45.10           C  
ATOM   1074  C   HIS B 133     -14.275  20.658 -42.750  1.00 45.10           C  
ATOM   1075  O   HIS B 133     -13.286  21.257 -42.330  1.00 45.10           O  
ATOM   1076  N   ARG B 134     -14.180  19.653 -43.635  1.00 64.75           N  
ATOM   1077  CA  ARG B 134     -12.901  19.188 -44.085  1.00 64.75           C  
ATOM   1078  CB  ARG B 134     -13.032  18.008 -45.065  1.00 64.75           C  
ATOM   1079  CG  ARG B 134     -11.748  17.196 -45.230  1.00 64.75           C  
ATOM   1080  CD  ARG B 134     -11.892  16.027 -46.206  1.00 64.75           C  
ATOM   1081  NE  ARG B 134     -10.678  15.176 -46.062  1.00 64.75           N  
ATOM   1082  CZ  ARG B 134     -10.361  14.266 -47.027  1.00 64.75           C  
ATOM   1083  NH1 ARG B 134     -11.124  14.172 -48.155  1.00 64.75           N1+
ATOM   1084  NH2 ARG B 134      -9.280  13.449 -46.862  1.00 64.75           N  
ATOM   1085  C   ARG B 134     -12.188  20.310 -44.785  1.00 64.75           C  
ATOM   1086  O   ARG B 134     -10.994  20.517 -44.573  1.00 64.75           O  
ATOM   1087  N   LYS B 135     -12.912  21.068 -45.634  1.00 76.34           N  
ATOM   1088  CA  LYS B 135     -12.356  22.152 -46.405  1.00 76.34           C  
ATOM   1089  CB  LYS B 135     -13.377  22.834 -47.331  1.00 76.34           C  
ATOM   1090  CG  LYS B 135     -13.943  21.973 -48.456  1.00 76.34           C  
ATOM   1091  CD  LYS B 135     -15.134  22.643 -49.148  1.00 76.34           C  
ATOM   1092  CE  LYS B 135     -15.745  21.827 -50.287  1.00 76.34           C  
ATOM   1093  NZ  LYS B 135     -16.884  22.567 -50.876  1.00 76.34           N1+
ATOM   1094  C   LYS B 135     -11.900  23.254 -45.499  1.00 76.34           C  
ATOM   1095  O   LYS B 135     -10.847  23.853 -45.710  1.00 76.34           O  
ATOM   1096  N   ALA B 136     -12.704  23.546 -44.463  1.00 54.98           N  
ATOM   1097  CA  ALA B 136     -12.473  24.631 -43.550  1.00 54.98           C  
ATOM   1098  CB  ALA B 136     -13.580  24.765 -42.489  1.00 54.98           C  
ATOM   1099  C   ALA B 136     -11.178  24.423 -42.827  1.00 54.98           C  
ATOM   1100  O   ALA B 136     -10.522  25.391 -42.448  1.00 54.98           O  
ATOM   1101  N   LEU B 137     -10.768  23.156 -42.615  1.00 70.00           N  
ATOM   1102  CA  LEU B 137      -9.595  22.879 -41.832  1.00 70.00           C  
ATOM   1103  CB  LEU B 137      -9.190  21.393 -41.843  1.00 70.00           C  
ATOM   1104  CG  LEU B 137     -10.121  20.465 -41.045  1.00 70.00           C  
ATOM   1105  CD1 LEU B 137      -9.640  19.007 -41.115  1.00 70.00           C  
ATOM   1106  CD2 LEU B 137     -10.278  20.955 -39.596  1.00 70.00           C  
ATOM   1107  C   LEU B 137      -8.420  23.633 -42.378  1.00 70.00           C  
ATOM   1108  O   LEU B 137      -7.620  24.175 -41.618  1.00 70.00           O  
ATOM   1109  N   THR B 138      -8.269  23.657 -43.712  1.00 72.39           N  
ATOM   1110  CA  THR B 138      -7.196  24.318 -44.399  1.00 72.39           C  
ATOM   1111  CB  THR B 138      -7.037  23.838 -45.814  1.00 72.39           C  
ATOM   1112  OG1 THR B 138      -8.200  24.129 -46.574  1.00 72.39           O  
ATOM   1113  CG2 THR B 138      -6.789  22.320 -45.782  1.00 72.39           C  
ATOM   1114  C   THR B 138      -7.360  25.814 -44.433  1.00 72.39           C  
ATOM   1115  O   THR B 138      -6.372  26.520 -44.624  1.00 72.39           O  
ATOM   1116  N   THR B 139      -8.596  26.343 -44.292  1.00 71.34           N  
ATOM   1117  CA  THR B 139      -8.841  27.748 -44.521  1.00 71.34           C  
ATOM   1118  CB  THR B 139     -10.197  27.981 -45.122  1.00 71.34           C  
ATOM   1119  OG1 THR B 139     -10.318  27.254 -46.337  1.00 71.34           O  
ATOM   1120  CG2 THR B 139     -10.380  29.485 -45.386  1.00 71.34           C  
ATOM   1121  C   THR B 139      -8.774  28.560 -43.254  1.00 71.34           C  
ATOM   1122  O   THR B 139      -9.573  28.389 -42.335  1.00 71.34           O  
ATOM   1123  N   TYR B 140      -7.739  29.423 -43.168  1.00107.66           N  
ATOM   1124  CA  TYR B 140      -7.495  30.354 -42.100  1.00107.66           C  
ATOM   1125  CB  TYR B 140      -5.998  30.642 -41.941  1.00107.66           C  
ATOM   1126  CG  TYR B 140      -5.471  29.306 -41.539  1.00107.66           C  
ATOM   1127  CD1 TYR B 140      -5.494  28.911 -40.220  1.00107.66           C  
ATOM   1128  CD2 TYR B 140      -4.985  28.432 -42.485  1.00107.66           C  
ATOM   1129  CE1 TYR B 140      -5.024  27.673 -39.849  1.00107.66           C  
ATOM   1130  CE2 TYR B 140      -4.513  27.193 -42.119  1.00107.66           C  
ATOM   1131  CZ  TYR B 140      -4.532  26.811 -40.800  1.00107.66           C  
ATOM   1132  OH  TYR B 140      -4.049  25.539 -40.424  1.00107.66           O  
ATOM   1133  C   TYR B 140      -8.295  31.624 -42.207  1.00107.66           C  
ATOM   1134  O   TYR B 140      -8.675  32.203 -41.190  1.00107.66           O  
ATOM   1135  N   GLU B 141      -8.523  32.134 -43.438  1.00 70.25           N  
ATOM   1136  CA  GLU B 141      -9.230  33.379 -43.587  1.00 70.25           C  
ATOM   1137  CB  GLU B 141      -8.282  34.588 -43.612  1.00 70.25           C  
ATOM   1138  CG  GLU B 141      -7.188  34.490 -44.676  1.00 70.25           C  
ATOM   1139  CD  GLU B 141      -6.177  35.590 -44.392  1.00 70.25           C  
ATOM   1140  OE1 GLU B 141      -6.170  36.097 -43.239  1.00 70.25           O  
ATOM   1141  OE2 GLU B 141      -5.395  35.934 -45.318  1.00 70.25           O1-
ATOM   1142  C   GLU B 141     -10.016  33.343 -44.866  1.00 70.25           C  
ATOM   1143  O   GLU B 141      -9.831  32.455 -45.696  1.00 70.25           O  
ATOM   1144  N   TYR B 142     -10.949  34.306 -45.037  1.00 54.06           N  
ATOM   1145  CA  TYR B 142     -11.775  34.351 -46.212  1.00 54.06           C  
ATOM   1146  CB  TYR B 142     -13.272  34.192 -45.893  1.00 54.06           C  
ATOM   1147  CG  TYR B 142     -13.455  32.849 -45.267  1.00 54.06           C  
ATOM   1148  CD1 TYR B 142     -13.667  31.732 -46.041  1.00 54.06           C  
ATOM   1149  CD2 TYR B 142     -13.407  32.709 -43.898  1.00 54.06           C  
ATOM   1150  CE1 TYR B 142     -13.834  30.496 -45.458  1.00 54.06           C  
ATOM   1151  CE2 TYR B 142     -13.572  31.476 -43.310  1.00 54.06           C  
ATOM   1152  CZ  TYR B 142     -13.787  30.368 -44.091  1.00 54.06           C  
ATOM   1153  OH  TYR B 142     -13.957  29.102 -43.491  1.00 54.06           O  
ATOM   1154  C   TYR B 142     -11.587  35.699 -46.842  1.00 54.06           C  
ATOM   1155  O   TYR B 142     -11.640  36.722 -46.164  1.00 54.06           O  
ATOM   1156  N   ALA B 143     -11.356  35.728 -48.171  1.00 38.49           N  
ATOM   1157  CA  ALA B 143     -11.097  36.959 -48.859  1.00 38.49           C  
ATOM   1158  CB  ALA B 143     -10.737  36.760 -50.341  1.00 38.49           C  
ATOM   1159  C   ALA B 143     -12.290  37.860 -48.814  1.00 38.49           C  
ATOM   1160  O   ALA B 143     -12.152  39.062 -48.597  1.00 38.49           O  
ATOM   1161  N   ASP B 144     -13.500  37.312 -49.032  1.00 67.38           N  
ATOM   1162  CA  ASP B 144     -14.647  38.171 -49.060  1.00 67.38           C  
ATOM   1163  CB  ASP B 144     -14.909  38.781 -50.450  1.00 67.38           C  
ATOM   1164  CG  ASP B 144     -15.114  37.659 -51.460  1.00 67.38           C  
ATOM   1165  OD1 ASP B 144     -15.013  36.467 -51.065  1.00 67.38           O  
ATOM   1166  OD2 ASP B 144     -15.364  37.987 -52.651  1.00 67.38           O1-
ATOM   1167  C   ASP B 144     -15.859  37.408 -48.631  1.00 67.38           C  
ATOM   1168  O   ASP B 144     -15.775  36.273 -48.165  1.00 67.38           O  
ATOM   1169  N   GLN B 145     -17.035  38.047 -48.782  1.00 55.52           N  
ATOM   1170  CA  GLN B 145     -18.291  37.470 -48.399  1.00 55.52           C  
ATOM   1171  CB  GLN B 145     -19.482  38.402 -48.676  1.00 55.52           C  
ATOM   1172  CG  GLN B 145     -20.844  37.729 -48.483  1.00 55.52           C  
ATOM   1173  CD  GLN B 145     -21.006  37.377 -47.013  1.00 55.52           C  
ATOM   1174  OE1 GLN B 145     -20.802  38.215 -46.136  1.00 55.52           O  
ATOM   1175  NE2 GLN B 145     -21.378  36.099 -46.736  1.00 55.52           N  
ATOM   1176  C   GLN B 145     -18.522  36.231 -49.202  1.00 55.52           C  
ATOM   1177  O   GLN B 145     -19.044  35.243 -48.688  1.00 55.52           O  
ATOM   1178  N   GLU B 146     -18.129  36.247 -50.489  1.00102.26           N  
ATOM   1179  CA  GLU B 146     -18.400  35.125 -51.339  1.00102.26           C  
ATOM   1180  CB  GLU B 146     -17.810  35.296 -52.748  1.00102.26           C  
ATOM   1181  CG  GLU B 146     -18.447  36.431 -53.546  1.00102.26           C  
ATOM   1182  CD  GLU B 146     -19.870  36.015 -53.876  1.00102.26           C  
ATOM   1183  OE1 GLU B 146     -20.040  34.970 -54.559  1.00102.26           O  
ATOM   1184  OE2 GLU B 146     -20.807  36.735 -53.442  1.00102.26           O1-
ATOM   1185  C   GLU B 146     -17.753  33.911 -50.760  1.00102.26           C  
ATOM   1186  O   GLU B 146     -18.382  32.861 -50.644  1.00102.26           O  
ATOM   1187  N   GLU B 147     -16.477  34.024 -50.362  1.00 45.58           N  
ATOM   1188  CA  GLU B 147     -15.798  32.874 -49.844  1.00 45.58           C  
ATOM   1189  CB  GLU B 147     -14.299  33.095 -49.582  1.00 45.58           C  
ATOM   1190  CG  GLU B 147     -13.474  33.270 -50.858  1.00 45.58           C  
ATOM   1191  CD  GLU B 147     -12.012  33.080 -50.486  1.00 45.58           C  
ATOM   1192  OE1 GLU B 147     -11.644  31.932 -50.120  1.00 45.58           O  
ATOM   1193  OE2 GLU B 147     -11.242  34.073 -50.560  1.00 45.58           O1-
ATOM   1194  C   GLU B 147     -16.422  32.459 -48.551  1.00 45.58           C  
ATOM   1195  O   GLU B 147     -16.535  31.269 -48.267  1.00 45.58           O  
ATOM   1196  N   LEU B 148     -16.834  33.434 -47.722  1.00 46.42           N  
ATOM   1197  CA  LEU B 148     -17.379  33.110 -46.435  1.00 46.42           C  
ATOM   1198  CB  LEU B 148     -17.664  34.351 -45.570  1.00 46.42           C  
ATOM   1199  CG  LEU B 148     -18.245  34.008 -44.186  1.00 46.42           C  
ATOM   1200  CD1 LEU B 148     -17.249  33.177 -43.359  1.00 46.42           C  
ATOM   1201  CD2 LEU B 148     -18.718  35.270 -43.446  1.00 46.42           C  
ATOM   1202  C   LEU B 148     -18.666  32.364 -46.608  1.00 46.42           C  
ATOM   1203  O   LEU B 148     -18.936  31.404 -45.886  1.00 46.42           O  
ATOM   1204  N   ASP B 149     -19.497  32.776 -47.584  1.00125.79           N  
ATOM   1205  CA  ASP B 149     -20.774  32.148 -47.755  1.00125.79           C  
ATOM   1206  CB  ASP B 149     -21.740  32.911 -48.681  1.00125.79           C  
ATOM   1207  CG  ASP B 149     -21.079  33.177 -50.013  1.00125.79           C  
ATOM   1208  OD1 ASP B 149     -20.831  32.206 -50.773  1.00125.79           O  
ATOM   1209  OD2 ASP B 149     -20.821  34.379 -50.286  1.00125.79           O1-
ATOM   1210  C   ASP B 149     -20.628  30.712 -48.155  1.00125.79           C  
ATOM   1211  O   ASP B 149     -21.471  29.889 -47.800  1.00125.79           O  
ATOM   1212  N   ASP B 150     -19.560  30.350 -48.890  1.00 40.55           N  
ATOM   1213  CA  ASP B 150     -19.407  28.971 -49.263  1.00 40.55           C  
ATOM   1214  CB  ASP B 150     -18.116  28.694 -50.053  1.00 40.55           C  
ATOM   1215  CG  ASP B 150     -18.100  27.218 -50.435  1.00 40.55           C  
ATOM   1216  OD1 ASP B 150     -19.206  26.640 -50.610  1.00 40.55           O  
ATOM   1217  OD2 ASP B 150     -16.983  26.646 -50.543  1.00 40.55           O1-
ATOM   1218  C   ASP B 150     -19.319  28.171 -47.998  1.00 40.55           C  
ATOM   1219  O   ASP B 150     -19.886  27.084 -47.893  1.00 40.55           O  
ATOM   1220  N   PHE B 151     -18.584  28.704 -47.006  1.00 86.10           N  
ATOM   1221  CA  PHE B 151     -18.376  28.089 -45.724  1.00 86.10           C  
ATOM   1222  CB  PHE B 151     -17.343  28.902 -44.913  1.00 86.10           C  
ATOM   1223  CG  PHE B 151     -17.204  28.412 -43.512  1.00 86.10           C  
ATOM   1224  CD1 PHE B 151     -16.542  27.241 -43.228  1.00 86.10           C  
ATOM   1225  CD2 PHE B 151     -17.751  29.136 -42.475  1.00 86.10           C  
ATOM   1226  CE1 PHE B 151     -16.420  26.806 -41.928  1.00 86.10           C  
ATOM   1227  CE2 PHE B 151     -17.632  28.706 -41.175  1.00 86.10           C  
ATOM   1228  CZ  PHE B 151     -16.963  27.539 -40.900  1.00 86.10           C  
ATOM   1229  C   PHE B 151     -19.677  27.999 -44.979  1.00 86.10           C  
ATOM   1230  O   PHE B 151     -20.018  26.953 -44.426  1.00 86.10           O  
ATOM   1231  N   LEU B 152     -20.458  29.093 -44.977  1.00 63.63           N  
ATOM   1232  CA  LEU B 152     -21.702  29.152 -44.260  1.00 63.63           C  
ATOM   1233  CB  LEU B 152     -22.411  30.507 -44.443  1.00 63.63           C  
ATOM   1234  CG  LEU B 152     -21.656  31.712 -43.856  1.00 63.63           C  
ATOM   1235  CD1 LEU B 152     -22.435  33.019 -44.087  1.00 63.63           C  
ATOM   1236  CD2 LEU B 152     -21.317  31.484 -42.373  1.00 63.63           C  
ATOM   1237  C   LEU B 152     -22.639  28.123 -44.810  1.00 63.63           C  
ATOM   1238  O   LEU B 152     -23.327  27.428 -44.064  1.00 63.63           O  
ATOM   1239  N   GLU B 153     -22.688  27.982 -46.145  1.00126.72           N  
ATOM   1240  CA  GLU B 153     -23.689  27.125 -46.701  1.00126.72           C  
ATOM   1241  CB  GLU B 153     -23.683  27.124 -48.238  1.00126.72           C  
ATOM   1242  CG  GLU B 153     -24.826  26.308 -48.842  1.00126.72           C  
ATOM   1243  CD  GLU B 153     -26.124  27.057 -48.576  1.00126.72           C  
ATOM   1244  OE1 GLU B 153     -26.254  28.209 -49.071  1.00126.72           O  
ATOM   1245  OE2 GLU B 153     -27.000  26.489 -47.873  1.00126.72           O1-
ATOM   1246  C   GLU B 153     -23.522  25.702 -46.251  1.00126.72           C  
ATOM   1247  O   GLU B 153     -24.472  25.091 -45.765  1.00126.72           O  
ATOM   1248  N   THR B 154     -22.317  25.123 -46.411  1.00 56.82           N  
ATOM   1249  CA  THR B 154     -22.132  23.735 -46.086  1.00 56.82           C  
ATOM   1250  CB  THR B 154     -20.863  23.178 -46.664  1.00 56.82           C  
ATOM   1251  OG1 THR B 154     -19.736  23.848 -46.116  1.00 56.82           O  
ATOM   1252  CG2 THR B 154     -20.899  23.362 -48.189  1.00 56.82           C  
ATOM   1253  C   THR B 154     -22.102  23.463 -44.611  1.00 56.82           C  
ATOM   1254  O   THR B 154     -22.723  22.513 -44.137  1.00 56.82           O  
ATOM   1255  N   VAL B 155     -21.305  24.244 -43.857  1.00 83.23           N  
ATOM   1256  CA  VAL B 155     -21.151  23.993 -42.453  1.00 83.23           C  
ATOM   1257  CB  VAL B 155     -19.950  24.689 -41.883  1.00 83.23           C  
ATOM   1258  CG1 VAL B 155     -19.917  24.457 -40.363  1.00 83.23           C  
ATOM   1259  CG2 VAL B 155     -18.700  24.172 -42.617  1.00 83.23           C  
ATOM   1260  C   VAL B 155     -22.340  24.411 -41.635  1.00 83.23           C  
ATOM   1261  O   VAL B 155     -22.819  23.640 -40.808  1.00 83.23           O  
ATOM   1262  N   THR B 156     -22.768  25.687 -41.755  1.00158.43           N  
ATOM   1263  CA  THR B 156     -23.847  26.152 -40.921  1.00158.43           C  
ATOM   1264  CB  THR B 156     -23.696  27.593 -40.507  1.00158.43           C  
ATOM   1265  OG1 THR B 156     -24.548  27.859 -39.406  1.00158.43           O  
ATOM   1266  CG2 THR B 156     -24.054  28.534 -41.667  1.00158.43           C  
ATOM   1267  C   THR B 156     -25.255  25.935 -41.425  1.00158.43           C  
ATOM   1268  O   THR B 156     -26.101  25.407 -40.707  1.00158.43           O  
ATOM   1269  N   LEU B 157     -25.541  26.352 -42.676  1.00 78.56           N  
ATOM   1270  CA  LEU B 157     -26.881  26.383 -43.210  1.00 78.56           C  
ATOM   1271  CB  LEU B 157     -26.994  27.261 -44.469  1.00 78.56           C  
ATOM   1272  CG  LEU B 157     -26.684  28.746 -44.190  1.00 78.56           C  
ATOM   1273  CD1 LEU B 157     -26.931  29.618 -45.432  1.00 78.56           C  
ATOM   1274  CD2 LEU B 157     -27.434  29.252 -42.947  1.00 78.56           C  
ATOM   1275  C   LEU B 157     -27.437  25.032 -43.533  1.00 78.56           C  
ATOM   1276  O   LEU B 157     -28.626  24.789 -43.335  1.00 78.56           O  
ATOM   1277  N   LEU B 158     -26.600  24.114 -44.046  1.00 60.32           N  
ATOM   1278  CA  LEU B 158     -27.110  22.858 -44.513  1.00 60.32           C  
ATOM   1279  CB  LEU B 158     -26.007  21.949 -45.090  1.00 60.32           C  
ATOM   1280  CG  LEU B 158     -26.527  20.591 -45.597  1.00 60.32           C  
ATOM   1281  CD1 LEU B 158     -27.531  20.774 -46.744  1.00 60.32           C  
ATOM   1282  CD2 LEU B 158     -25.364  19.657 -45.973  1.00 60.32           C  
ATOM   1283  C   LEU B 158     -27.789  22.117 -43.400  1.00 60.32           C  
ATOM   1284  O   LEU B 158     -28.914  21.655 -43.580  1.00 60.32           O  
ATOM   1285  N   PRO B 159     -27.180  21.971 -42.256  1.00 78.38           N  
ATOM   1286  CA  PRO B 159     -27.802  21.279 -41.162  1.00 78.38           C  
ATOM   1287  CD  PRO B 159     -25.749  22.130 -42.077  1.00 78.38           C  
ATOM   1288  CB  PRO B 159     -26.691  21.026 -40.139  1.00 78.38           C  
ATOM   1289  CG  PRO B 159     -25.552  21.973 -40.560  1.00 78.38           C  
ATOM   1290  C   PRO B 159     -28.969  22.036 -40.615  1.00 78.38           C  
ATOM   1291  O   PRO B 159     -29.905  21.417 -40.112  1.00 78.38           O  
ATOM   1292  N   ALA B 160     -28.934  23.377 -40.699  1.00 38.65           N  
ATOM   1293  CA  ALA B 160     -29.973  24.197 -40.154  1.00 38.65           C  
ATOM   1294  CB  ALA B 160     -29.679  25.688 -40.363  1.00 38.65           C  
ATOM   1295  C   ALA B 160     -31.255  23.901 -40.863  1.00 38.65           C  
ATOM   1296  O   ALA B 160     -32.298  23.726 -40.236  1.00 38.65           O  
ATOM   1297  N   ILE B 161     -31.200  23.814 -42.203  1.00 61.13           N  
ATOM   1298  CA  ILE B 161     -32.386  23.593 -42.977  1.00 61.13           C  
ATOM   1299  CB  ILE B 161     -32.187  23.713 -44.464  1.00 61.13           C  
ATOM   1300  CG1 ILE B 161     -31.226  22.644 -45.002  1.00 61.13           C  
ATOM   1301  CG2 ILE B 161     -31.742  25.158 -44.756  1.00 61.13           C  
ATOM   1302  CD1 ILE B 161     -31.233  22.550 -46.528  1.00 61.13           C  
ATOM   1303  C   ILE B 161     -32.941  22.235 -42.662  1.00 61.13           C  
ATOM   1304  O   ILE B 161     -34.152  22.040 -42.696  1.00 61.13           O  
ATOM   1305  N   TRP B 162     -32.071  21.241 -42.411  1.00 60.95           N  
ATOM   1306  CA  TRP B 162     -32.516  19.904 -42.117  1.00 60.95           C  
ATOM   1307  CB  TRP B 162     -31.349  18.910 -42.005  1.00 60.95           C  
ATOM   1308  CG  TRP B 162     -30.667  18.652 -43.325  1.00 60.95           C  
ATOM   1309  CD2 TRP B 162     -29.404  17.984 -43.467  1.00 60.95           C  
ATOM   1310  CD1 TRP B 162     -31.073  18.983 -44.583  1.00 60.95           C  
ATOM   1311  NE1 TRP B 162     -30.144  18.562 -45.503  1.00 60.95           N  
ATOM   1312  CE2 TRP B 162     -29.110  17.946 -44.830  1.00 60.95           C  
ATOM   1313  CE3 TRP B 162     -28.557  17.450 -42.538  1.00 60.95           C  
ATOM   1314  CZ2 TRP B 162     -27.961  17.370 -45.287  1.00 60.95           C  
ATOM   1315  CZ3 TRP B 162     -27.399  16.868 -43.003  1.00 60.95           C  
ATOM   1316  CH2 TRP B 162     -27.108  16.829 -44.350  1.00 60.95           C  
ATOM   1317  C   TRP B 162     -33.272  19.859 -40.819  1.00 60.95           C  
ATOM   1318  O   TRP B 162     -34.367  19.303 -40.747  1.00 60.95           O  
ATOM   1319  N   ILE B 163     -32.711  20.466 -39.758  1.00 62.42           N  
ATOM   1320  CA  ILE B 163     -33.311  20.456 -38.455  1.00 62.42           C  
ATOM   1321  CB  ILE B 163     -32.462  21.116 -37.402  1.00 62.42           C  
ATOM   1322  CG1 ILE B 163     -32.994  20.775 -35.998  1.00 62.42           C  
ATOM   1323  CG2 ILE B 163     -32.391  22.622 -37.700  1.00 62.42           C  
ATOM   1324  CD1 ILE B 163     -32.035  21.148 -34.868  1.00 62.42           C  
ATOM   1325  C   ILE B 163     -34.623  21.169 -38.544  1.00 62.42           C  
ATOM   1326  O   ILE B 163     -35.567  20.858 -37.819  1.00 62.42           O  
ATOM   1327  N   ASN B 164     -34.709  22.167 -39.440  1.00 59.36           N  
ATOM   1328  CA  ASN B 164     -35.896  22.954 -39.601  1.00 59.36           C  
ATOM   1329  CB  ASN B 164     -35.791  23.921 -40.795  1.00 59.36           C  
ATOM   1330  CG  ASN B 164     -37.084  24.719 -40.899  1.00 59.36           C  
ATOM   1331  OD1 ASN B 164     -37.527  25.339 -39.933  1.00 59.36           O  
ATOM   1332  ND2 ASN B 164     -37.709  24.702 -42.105  1.00 59.36           N  
ATOM   1333  C   ASN B 164     -37.062  22.040 -39.862  1.00 59.36           C  
ATOM   1334  O   ASN B 164     -38.153  22.263 -39.341  1.00 59.36           O  
ATOM   1335  N   GLN B 165     -36.867  20.984 -40.672  1.00 42.20           N  
ATOM   1336  CA  GLN B 165     -37.937  20.078 -40.997  1.00 42.20           C  
ATOM   1337  CB  GLN B 165     -37.536  19.019 -42.036  1.00 42.20           C  
ATOM   1338  CG  GLN B 165     -37.302  19.612 -43.425  1.00 42.20           C  
ATOM   1339  CD  GLN B 165     -38.639  20.147 -43.920  1.00 42.20           C  
ATOM   1340  OE1 GLN B 165     -39.667  19.481 -43.814  1.00 42.20           O  
ATOM   1341  NE2 GLN B 165     -38.630  21.393 -44.466  1.00 42.20           N  
ATOM   1342  C   GLN B 165     -38.403  19.363 -39.760  1.00 42.20           C  
ATOM   1343  O   GLN B 165     -39.595  19.107 -39.594  1.00 42.20           O  
ATOM   1344  N   ILE B 166     -37.463  19.025 -38.860  1.00 67.73           N  
ATOM   1345  CA  ILE B 166     -37.723  18.320 -37.634  1.00 67.73           C  
ATOM   1346  CB  ILE B 166     -36.467  18.016 -36.869  1.00 67.73           C  
ATOM   1347  CG1 ILE B 166     -35.536  17.142 -37.727  1.00 67.73           C  
ATOM   1348  CG2 ILE B 166     -36.865  17.351 -35.541  1.00 67.73           C  
ATOM   1349  CD1 ILE B 166     -34.123  17.004 -37.164  1.00 67.73           C  
ATOM   1350  C   ILE B 166     -38.623  19.160 -36.776  1.00 67.73           C  
ATOM   1351  O   ILE B 166     -39.391  18.640 -35.966  1.00 67.73           O  
ATOM   1352  N   PHE B 167     -38.499  20.493 -36.906  1.00102.56           N  
ATOM   1353  CA  PHE B 167     -39.277  21.479 -36.206  1.00102.56           C  
ATOM   1354  CB  PHE B 167     -38.804  22.929 -36.406  1.00102.56           C  
ATOM   1355  CG  PHE B 167     -37.493  23.081 -35.715  1.00102.56           C  
ATOM   1356  CD1 PHE B 167     -37.395  22.872 -34.358  1.00102.56           C  
ATOM   1357  CD2 PHE B 167     -36.372  23.472 -36.409  1.00102.56           C  
ATOM   1358  CE1 PHE B 167     -36.191  23.019 -33.709  1.00102.56           C  
ATOM   1359  CE2 PHE B 167     -35.166  23.622 -35.765  1.00102.56           C  
ATOM   1360  CZ  PHE B 167     -35.073  23.393 -34.414  1.00102.56           C  
ATOM   1361  C   PHE B 167     -40.714  21.395 -36.649  1.00102.56           C  
ATOM   1362  O   PHE B 167     -41.601  21.910 -35.968  1.00102.56           O  
ATOM   1363  N   GLU B 168     -40.977  20.770 -37.816  1.00 87.53           N  
ATOM   1364  CA  GLU B 168     -42.309  20.637 -38.357  1.00 87.53           C  
ATOM   1365  CB  GLU B 168     -43.269  19.878 -37.423  1.00 87.53           C  
ATOM   1366  CG  GLU B 168     -42.864  18.423 -37.180  1.00 87.53           C  
ATOM   1367  CD  GLU B 168     -43.893  17.803 -36.248  1.00 87.53           C  
ATOM   1368  OE1 GLU B 168     -45.023  17.514 -36.724  1.00 87.53           O  
ATOM   1369  OE2 GLU B 168     -43.566  17.616 -35.046  1.00 87.53           O1-
ATOM   1370  C   GLU B 168     -42.934  21.968 -38.662  1.00 87.53           C  
ATOM   1371  O   GLU B 168     -43.919  22.387 -38.055  1.00 87.53           O  
ATOM   1372  N   PRO B 169     -42.339  22.648 -39.607  1.00167.86           N  
ATOM   1373  CA  PRO B 169     -42.786  23.938 -40.067  1.00167.86           C  
ATOM   1374  CD  PRO B 169     -41.414  22.020 -40.538  1.00167.86           C  
ATOM   1375  CB  PRO B 169     -41.819  24.322 -41.186  1.00167.86           C  
ATOM   1376  CG  PRO B 169     -41.379  22.960 -41.755  1.00167.86           C  
ATOM   1377  C   PRO B 169     -44.202  23.945 -40.560  1.00167.86           C  
ATOM   1378  O   PRO B 169     -44.626  22.998 -41.223  1.00167.86           O  
ATOM   1379  N   ILE B 170     -44.964  24.987 -40.174  1.00 70.05           N  
ATOM   1380  CA  ILE B 170     -46.298  25.243 -40.632  1.00 70.05           C  
ATOM   1381  CB  ILE B 170     -47.055  26.188 -39.737  1.00 70.05           C  
ATOM   1382  CG1 ILE B 170     -46.407  27.581 -39.687  1.00 70.05           C  
ATOM   1383  CG2 ILE B 170     -47.163  25.515 -38.359  1.00 70.05           C  
ATOM   1384  CD1 ILE B 170     -47.250  28.616 -38.939  1.00 70.05           C  
ATOM   1385  C   ILE B 170     -46.261  25.783 -42.031  1.00 70.05           C  
ATOM   1386  O   ILE B 170     -47.121  25.449 -42.841  1.00 70.05           O  
ATOM   1387  N   SER B 171     -45.275  26.651 -42.356  1.00 94.53           N  
ATOM   1388  CA  SER B 171     -45.275  27.265 -43.657  1.00 94.53           C  
ATOM   1389  CB  SER B 171     -45.591  28.770 -43.632  1.00 94.53           C  
ATOM   1390  OG  SER B 171     -44.512  29.489 -43.053  1.00 94.53           O  
ATOM   1391  C   SER B 171     -43.933  27.125 -44.309  1.00 94.53           C  
ATOM   1392  O   SER B 171     -42.925  26.824 -43.675  1.00 94.53           O  
ATOM   1393  N   GLU B 172     -43.919  27.379 -45.632  1.00 45.46           N  
ATOM   1394  CA  GLU B 172     -42.778  27.288 -46.499  1.00 45.46           C  
ATOM   1395  CB  GLU B 172     -43.136  27.615 -47.959  1.00 45.46           C  
ATOM   1396  CG  GLU B 172     -44.131  26.637 -48.587  1.00 45.46           C  
ATOM   1397  CD  GLU B 172     -44.517  27.180 -49.956  1.00 45.46           C  
ATOM   1398  OE1 GLU B 172     -43.910  28.200 -50.379  1.00 45.46           O  
ATOM   1399  OE2 GLU B 172     -45.424  26.585 -50.596  1.00 45.46           O1-
ATOM   1400  C   GLU B 172     -41.774  28.311 -46.067  1.00 45.46           C  
ATOM   1401  O   GLU B 172     -40.571  28.132 -46.247  1.00 45.46           O  
ATOM   1402  N   ASP B 173     -42.266  29.413 -45.478  1.00 52.52           N  
ATOM   1403  CA  ASP B 173     -41.488  30.555 -45.086  1.00 52.52           C  
ATOM   1404  CB  ASP B 173     -42.345  31.650 -44.428  1.00 52.52           C  
ATOM   1405  CG  ASP B 173     -43.265  32.237 -45.490  1.00 52.52           C  
ATOM   1406  OD1 ASP B 173     -43.062  31.918 -46.692  1.00 52.52           O  
ATOM   1407  OD2 ASP B 173     -44.182  33.014 -45.112  1.00 52.52           O1-
ATOM   1408  C   ASP B 173     -40.449  30.159 -44.080  1.00 52.52           C  
ATOM   1409  O   ASP B 173     -39.437  30.840 -43.931  1.00 52.52           O  
ATOM   1410  N   ALA B 174     -40.664  29.048 -43.356  1.00 42.97           N  
ATOM   1411  CA  ALA B 174     -39.774  28.680 -42.293  1.00 42.97           C  
ATOM   1412  CB  ALA B 174     -40.167  27.350 -41.626  1.00 42.97           C  
ATOM   1413  C   ALA B 174     -38.361  28.533 -42.781  1.00 42.97           C  
ATOM   1414  O   ALA B 174     -37.426  28.924 -42.085  1.00 42.97           O  
ATOM   1415  N   GLU B 175     -38.143  27.972 -43.984  1.00 49.84           N  
ATOM   1416  CA  GLU B 175     -36.784  27.741 -44.392  1.00 49.84           C  
ATOM   1417  CB  GLU B 175     -36.652  26.992 -45.729  1.00 49.84           C  
ATOM   1418  CG  GLU B 175     -35.198  26.639 -46.061  1.00 49.84           C  
ATOM   1419  CD  GLU B 175     -35.183  25.620 -47.192  1.00 49.84           C  
ATOM   1420  OE1 GLU B 175     -35.810  24.541 -47.022  1.00 49.84           O  
ATOM   1421  OE2 GLU B 175     -34.540  25.905 -48.237  1.00 49.84           O1-
ATOM   1422  C   GLU B 175     -36.024  29.031 -44.500  1.00 49.84           C  
ATOM   1423  O   GLU B 175     -34.869  29.103 -44.081  1.00 49.84           O  
ATOM   1424  N   GLU B 176     -36.640  30.085 -45.069  1.00 70.82           N  
ATOM   1425  CA  GLU B 176     -35.954  31.339 -45.246  1.00 70.82           C  
ATOM   1426  CB  GLU B 176     -36.767  32.350 -46.071  1.00 70.82           C  
ATOM   1427  CG  GLU B 176     -36.949  31.927 -47.529  1.00 70.82           C  
ATOM   1428  CD  GLU B 176     -35.571  31.879 -48.176  1.00 70.82           C  
ATOM   1429  OE1 GLU B 176     -34.786  32.842 -47.968  1.00 70.82           O  
ATOM   1430  OE2 GLU B 176     -35.283  30.875 -48.879  1.00 70.82           O1-
ATOM   1431  C   GLU B 176     -35.666  31.962 -43.912  1.00 70.82           C  
ATOM   1432  O   GLU B 176     -34.586  32.506 -43.691  1.00 70.82           O  
ATOM   1433  N   LEU B 177     -36.637  31.896 -42.983  1.00 45.82           N  
ATOM   1434  CA  LEU B 177     -36.482  32.475 -41.680  1.00 45.82           C  
ATOM   1435  CB  LEU B 177     -37.740  32.298 -40.810  1.00 45.82           C  
ATOM   1436  CG  LEU B 177     -38.991  33.016 -41.351  1.00 45.82           C  
ATOM   1437  CD1 LEU B 177     -40.202  32.792 -40.431  1.00 45.82           C  
ATOM   1438  CD2 LEU B 177     -38.716  34.506 -41.606  1.00 45.82           C  
ATOM   1439  C   LEU B 177     -35.366  31.754 -40.991  1.00 45.82           C  
ATOM   1440  O   LEU B 177     -34.575  32.357 -40.268  1.00 45.82           O  
ATOM   1441  N   CYS B 178     -35.290  30.424 -41.197  1.00 35.75           N  
ATOM   1442  CA  CYS B 178     -34.273  29.618 -40.587  1.00 35.75           C  
ATOM   1443  CB  CYS B 178     -34.394  28.137 -40.986  1.00 35.75           C  
ATOM   1444  SG  CYS B 178     -33.115  27.090 -40.231  1.00 35.75           S  
ATOM   1445  C   CYS B 178     -32.931  30.097 -41.047  1.00 35.75           C  
ATOM   1446  O   CYS B 178     -32.027  30.301 -40.238  1.00 35.75           O  
ATOM   1447  N   ARG B 179     -32.777  30.323 -42.365  1.00 49.25           N  
ATOM   1448  CA  ARG B 179     -31.506  30.721 -42.897  1.00 49.25           C  
ATOM   1449  CB  ARG B 179     -31.536  30.946 -44.418  1.00 49.25           C  
ATOM   1450  CG  ARG B 179     -31.590  29.661 -45.245  1.00 49.25           C  
ATOM   1451  CD  ARG B 179     -31.663  29.925 -46.750  1.00 49.25           C  
ATOM   1452  NE  ARG B 179     -31.404  28.636 -47.449  1.00 49.25           N  
ATOM   1453  CZ  ARG B 179     -30.127  28.318 -47.813  1.00 49.25           C  
ATOM   1454  NH1 ARG B 179     -29.109  29.188 -47.550  1.00 49.25           N1+
ATOM   1455  NH2 ARG B 179     -29.864  27.134 -48.439  1.00 49.25           N  
ATOM   1456  C   ARG B 179     -31.092  32.020 -42.277  1.00 49.25           C  
ATOM   1457  O   ARG B 179     -29.947  32.176 -41.857  1.00 49.25           O  
ATOM   1458  N   HIS B 180     -32.017  32.992 -42.192  1.00 45.33           N  
ATOM   1459  CA  HIS B 180     -31.650  34.273 -41.661  1.00 45.33           C  
ATOM   1460  ND1 HIS B 180     -32.200  36.784 -43.728  1.00 45.33           N  
ATOM   1461  CG  HIS B 180     -32.994  35.827 -43.136  1.00 45.33           C  
ATOM   1462  CB  HIS B 180     -32.777  35.316 -41.743  1.00 45.33           C  
ATOM   1463  NE2 HIS B 180     -33.750  36.231 -45.222  1.00 45.33           N  
ATOM   1464  CD2 HIS B 180     -33.936  35.500 -44.062  1.00 45.33           C  
ATOM   1465  CE1 HIS B 180     -32.697  36.987 -44.974  1.00 45.33           C  
ATOM   1466  C   HIS B 180     -31.248  34.155 -40.222  1.00 45.33           C  
ATOM   1467  O   HIS B 180     -30.226  34.708 -39.818  1.00 45.33           O  
ATOM   1468  N   THR B 181     -32.032  33.426 -39.402  1.00130.64           N  
ATOM   1469  CA  THR B 181     -31.731  33.370 -37.995  1.00130.64           C  
ATOM   1470  CB  THR B 181     -32.747  32.627 -37.174  1.00130.64           C  
ATOM   1471  OG1 THR B 181     -32.918  31.306 -37.666  1.00130.64           O  
ATOM   1472  CG2 THR B 181     -34.073  33.391 -37.180  1.00130.64           C  
ATOM   1473  C   THR B 181     -30.420  32.707 -37.732  1.00130.64           C  
ATOM   1474  O   THR B 181     -29.598  33.213 -36.971  1.00130.64           O  
ATOM   1475  N   ILE B 182     -30.184  31.547 -38.356  1.00 78.48           N  
ATOM   1476  CA  ILE B 182     -28.986  30.819 -38.090  1.00 78.48           C  
ATOM   1477  CB  ILE B 182     -29.073  29.423 -38.605  1.00 78.48           C  
ATOM   1478  CG1 ILE B 182     -30.176  28.766 -37.753  1.00 78.48           C  
ATOM   1479  CG2 ILE B 182     -27.702  28.734 -38.499  1.00 78.48           C  
ATOM   1480  CD1 ILE B 182     -30.758  27.475 -38.294  1.00 78.48           C  
ATOM   1481  C   ILE B 182     -27.799  31.582 -38.576  1.00 78.48           C  
ATOM   1482  O   ILE B 182     -26.736  31.535 -37.961  1.00 78.48           O  
ATOM   1483  N   THR B 183     -27.937  32.303 -39.702  1.00107.78           N  
ATOM   1484  CA  THR B 183     -26.814  33.052 -40.182  1.00107.78           C  
ATOM   1485  CB  THR B 183     -27.064  33.712 -41.510  1.00107.78           C  
ATOM   1486  OG1 THR B 183     -25.829  34.078 -42.106  1.00107.78           O  
ATOM   1487  CG2 THR B 183     -27.933  34.960 -41.307  1.00107.78           C  
ATOM   1488  C   THR B 183     -26.464  34.093 -39.157  1.00107.78           C  
ATOM   1489  O   THR B 183     -25.289  34.359 -38.908  1.00107.78           O  
ATOM   1490  N   ALA B 184     -27.481  34.714 -38.527  1.00 30.33           N  
ATOM   1491  CA  ALA B 184     -27.240  35.719 -37.529  1.00 30.33           C  
ATOM   1492  CB  ALA B 184     -28.539  36.345 -36.993  1.00 30.33           C  
ATOM   1493  C   ALA B 184     -26.523  35.099 -36.366  1.00 30.33           C  
ATOM   1494  O   ALA B 184     -25.596  35.690 -35.814  1.00 30.33           O  
ATOM   1495  N   PHE B 185     -26.928  33.879 -35.960  1.00117.57           N  
ATOM   1496  CA  PHE B 185     -26.321  33.260 -34.817  1.00117.57           C  
ATOM   1497  CB  PHE B 185     -26.969  31.920 -34.418  1.00117.57           C  
ATOM   1498  CG  PHE B 185     -28.417  32.156 -34.136  1.00117.57           C  
ATOM   1499  CD1 PHE B 185     -28.818  33.208 -33.347  1.00117.57           C  
ATOM   1500  CD2 PHE B 185     -29.373  31.291 -34.614  1.00117.57           C  
ATOM   1501  CE1 PHE B 185     -30.150  33.420 -33.071  1.00117.57           C  
ATOM   1502  CE2 PHE B 185     -30.706  31.493 -34.341  1.00117.57           C  
ATOM   1503  CZ  PHE B 185     -31.098  32.562 -33.571  1.00117.57           C  
ATOM   1504  C   PHE B 185     -24.874  32.991 -35.112  1.00117.57           C  
ATOM   1505  O   PHE B 185     -24.007  33.229 -34.271  1.00117.57           O  
ATOM   1506  N   GLN B 186     -24.576  32.481 -36.323  1.00 46.31           N  
ATOM   1507  CA  GLN B 186     -23.231  32.125 -36.683  1.00 46.31           C  
ATOM   1508  CB  GLN B 186     -23.164  31.465 -38.073  1.00 46.31           C  
ATOM   1509  CG  GLN B 186     -21.763  30.995 -38.465  1.00 46.31           C  
ATOM   1510  CD  GLN B 186     -21.422  29.791 -37.599  1.00 46.31           C  
ATOM   1511  OE1 GLN B 186     -22.109  28.772 -37.633  1.00 46.31           O  
ATOM   1512  NE2 GLN B 186     -20.333  29.915 -36.795  1.00 46.31           N  
ATOM   1513  C   GLN B 186     -22.363  33.349 -36.719  1.00 46.31           C  
ATOM   1514  O   GLN B 186     -21.248  33.346 -36.201  1.00 46.31           O  
ATOM   1515  N   LEU B 187     -22.870  34.442 -37.318  1.00 44.12           N  
ATOM   1516  CA  LEU B 187     -22.106  35.653 -37.453  1.00 44.12           C  
ATOM   1517  CB  LEU B 187     -22.891  36.751 -38.195  1.00 44.12           C  
ATOM   1518  CG  LEU B 187     -23.301  36.362 -39.629  1.00 44.12           C  
ATOM   1519  CD1 LEU B 187     -24.081  37.494 -40.316  1.00 44.12           C  
ATOM   1520  CD2 LEU B 187     -22.094  35.887 -40.451  1.00 44.12           C  
ATOM   1521  C   LEU B 187     -21.799  36.175 -36.085  1.00 44.12           C  
ATOM   1522  O   LEU B 187     -20.695  36.642 -35.811  1.00 44.12           O  
ATOM   1523  N   LEU B 188     -22.791  36.091 -35.186  1.00139.99           N  
ATOM   1524  CA  LEU B 188     -22.676  36.604 -33.855  1.00139.99           C  
ATOM   1525  CB  LEU B 188     -24.020  36.477 -33.112  1.00139.99           C  
ATOM   1526  CG  LEU B 188     -24.128  37.289 -31.813  1.00139.99           C  
ATOM   1527  CD1 LEU B 188     -23.203  36.740 -30.725  1.00139.99           C  
ATOM   1528  CD2 LEU B 188     -23.914  38.788 -32.075  1.00139.99           C  
ATOM   1529  C   LEU B 188     -21.599  35.827 -33.156  1.00139.99           C  
ATOM   1530  O   LEU B 188     -20.803  36.383 -32.398  1.00139.99           O  
ATOM   1531  N   ASP B 189     -21.531  34.511 -33.420  1.00 49.10           N  
ATOM   1532  CA  ASP B 189     -20.573  33.647 -32.793  1.00 49.10           C  
ATOM   1533  CB  ASP B 189     -20.779  32.182 -33.218  1.00 49.10           C  
ATOM   1534  CG  ASP B 189     -19.921  31.284 -32.343  1.00 49.10           C  
ATOM   1535  OD1 ASP B 189     -18.671  31.319 -32.497  1.00 49.10           O  
ATOM   1536  OD2 ASP B 189     -20.509  30.555 -31.499  1.00 49.10           O1-
ATOM   1537  C   ASP B 189     -19.187  34.077 -33.179  1.00 49.10           C  
ATOM   1538  O   ASP B 189     -18.281  34.080 -32.346  1.00 49.10           O  
ATOM   1539  N   PHE B 190     -18.983  34.469 -34.452  1.00 73.32           N  
ATOM   1540  CA  PHE B 190     -17.670  34.839 -34.894  1.00 73.32           C  
ATOM   1541  CB  PHE B 190     -17.602  35.237 -36.381  1.00 73.32           C  
ATOM   1542  CG  PHE B 190     -18.010  34.077 -37.222  1.00 73.32           C  
ATOM   1543  CD1 PHE B 190     -17.292  32.904 -37.200  1.00 73.32           C  
ATOM   1544  CD2 PHE B 190     -19.091  34.178 -38.068  1.00 73.32           C  
ATOM   1545  CE1 PHE B 190     -17.666  31.839 -37.987  1.00 73.32           C  
ATOM   1546  CE2 PHE B 190     -19.467  33.117 -38.858  1.00 73.32           C  
ATOM   1547  CZ  PHE B 190     -18.755  31.943 -38.816  1.00 73.32           C  
ATOM   1548  C   PHE B 190     -17.217  36.039 -34.122  1.00 73.32           C  
ATOM   1549  O   PHE B 190     -16.075  36.101 -33.672  1.00 73.32           O  
ATOM   1550  N   ILE B 191     -18.105  37.040 -33.969  1.00 41.82           N  
ATOM   1551  CA  ILE B 191     -17.757  38.264 -33.303  1.00 41.82           C  
ATOM   1552  CB  ILE B 191     -18.847  39.292 -33.388  1.00 41.82           C  
ATOM   1553  CG1 ILE B 191     -19.127  39.651 -34.857  1.00 41.82           C  
ATOM   1554  CG2 ILE B 191     -18.433  40.499 -32.530  1.00 41.82           C  
ATOM   1555  CD1 ILE B 191     -20.408  40.459 -35.052  1.00 41.82           C  
ATOM   1556  C   ILE B 191     -17.477  38.030 -31.847  1.00 41.82           C  
ATOM   1557  O   ILE B 191     -16.471  38.503 -31.321  1.00 41.82           O  
ATOM   1558  N   TRP B 192     -18.356  37.275 -31.162  1.00 73.08           N  
ATOM   1559  CA  TRP B 192     -18.250  37.070 -29.741  1.00 73.08           C  
ATOM   1560  CB  TRP B 192     -19.387  36.177 -29.216  1.00 73.08           C  
ATOM   1561  CG  TRP B 192     -19.408  35.962 -27.721  1.00 73.08           C  
ATOM   1562  CD2 TRP B 192     -20.207  36.731 -26.810  1.00 73.08           C  
ATOM   1563  CD1 TRP B 192     -18.755  35.029 -26.970  1.00 73.08           C  
ATOM   1564  NE1 TRP B 192     -19.096  35.170 -25.646  1.00 73.08           N  
ATOM   1565  CE2 TRP B 192     -19.991  36.213 -25.533  1.00 73.08           C  
ATOM   1566  CE3 TRP B 192     -21.057  37.779 -27.020  1.00 73.08           C  
ATOM   1567  CZ2 TRP B 192     -20.624  36.738 -24.443  1.00 73.08           C  
ATOM   1568  CZ3 TRP B 192     -21.690  38.310 -25.919  1.00 73.08           C  
ATOM   1569  CH2 TRP B 192     -21.478  37.798 -24.655  1.00 73.08           C  
ATOM   1570  C   TRP B 192     -16.953  36.381 -29.410  1.00 73.08           C  
ATOM   1571  O   TRP B 192     -16.225  36.798 -28.511  1.00 73.08           O  
ATOM   1572  N   ASP B 193     -16.661  35.292 -30.138  1.00100.35           N  
ATOM   1573  CA  ASP B 193     -15.539  34.397 -30.016  1.00100.35           C  
ATOM   1574  CB  ASP B 193     -15.810  33.013 -30.619  1.00100.35           C  
ATOM   1575  CG  ASP B 193     -16.790  32.334 -29.675  1.00100.35           C  
ATOM   1576  OD1 ASP B 193     -16.654  32.541 -28.440  1.00100.35           O  
ATOM   1577  OD2 ASP B 193     -17.692  31.611 -30.172  1.00100.35           O1-
ATOM   1578  C   ASP B 193     -14.278  34.933 -30.624  1.00100.35           C  
ATOM   1579  O   ASP B 193     -13.281  34.216 -30.680  1.00100.35           O  
ATOM   1580  N   LEU B 194     -14.284  36.176 -31.135  1.00 70.49           N  
ATOM   1581  CA  LEU B 194     -13.193  36.689 -31.918  1.00 70.49           C  
ATOM   1582  CB  LEU B 194     -13.354  38.192 -32.203  1.00 70.49           C  
ATOM   1583  CG  LEU B 194     -12.227  38.787 -33.064  1.00 70.49           C  
ATOM   1584  CD1 LEU B 194     -12.225  38.166 -34.470  1.00 70.49           C  
ATOM   1585  CD2 LEU B 194     -12.297  40.322 -33.092  1.00 70.49           C  
ATOM   1586  C   LEU B 194     -11.864  36.494 -31.237  1.00 70.49           C  
ATOM   1587  O   LEU B 194     -10.892  36.119 -31.893  1.00 70.49           O  
ATOM   1588  N   ARG B 195     -11.756  36.722 -29.917  1.00188.66           N  
ATOM   1589  CA  ARG B 195     -10.471  36.581 -29.282  1.00188.66           C  
ATOM   1590  CB  ARG B 195     -10.536  36.860 -27.766  1.00188.66           C  
ATOM   1591  CG  ARG B 195      -9.192  37.103 -27.063  1.00188.66           C  
ATOM   1592  CD  ARG B 195      -7.978  36.405 -27.681  1.00188.66           C  
ATOM   1593  NE  ARG B 195      -7.579  37.229 -28.855  1.00188.66           N  
ATOM   1594  CZ  ARG B 195      -6.492  36.908 -29.613  1.00188.66           C  
ATOM   1595  NH1 ARG B 195      -5.763  35.786 -29.350  1.00188.66           N1+
ATOM   1596  NH2 ARG B 195      -6.135  37.730 -30.642  1.00188.66           N  
ATOM   1597  C   ARG B 195      -9.995  35.166 -29.429  1.00188.66           C  
ATOM   1598  O   ARG B 195      -8.854  34.934 -29.824  1.00188.66           O  
ATOM   1599  N   GLU B 196     -10.867  34.183 -29.128  1.00 44.33           N  
ATOM   1600  CA  GLU B 196     -10.480  32.800 -29.117  1.00 44.33           C  
ATOM   1601  CB  GLU B 196     -11.594  31.870 -28.605  1.00 44.33           C  
ATOM   1602  CG  GLU B 196     -11.169  30.401 -28.542  1.00 44.33           C  
ATOM   1603  CD  GLU B 196     -12.341  29.583 -28.021  1.00 44.33           C  
ATOM   1604  OE1 GLU B 196     -13.355  30.200 -27.598  1.00 44.33           O  
ATOM   1605  OE2 GLU B 196     -12.236  28.327 -28.035  1.00 44.33           O1-
ATOM   1606  C   GLU B 196     -10.094  32.326 -30.484  1.00 44.33           C  
ATOM   1607  O   GLU B 196      -9.066  31.669 -30.640  1.00 44.33           O  
ATOM   1608  N   ASP B 197     -10.892  32.648 -31.520  1.00113.02           N  
ATOM   1609  CA  ASP B 197     -10.558  32.130 -32.816  1.00113.02           C  
ATOM   1610  CB  ASP B 197     -11.664  32.249 -33.889  1.00113.02           C  
ATOM   1611  CG  ASP B 197     -12.081  33.692 -34.071  1.00113.02           C  
ATOM   1612  OD1 ASP B 197     -12.316  34.351 -33.028  1.00113.02           O  
ATOM   1613  OD2 ASP B 197     -12.180  34.154 -35.239  1.00113.02           O1-
ATOM   1614  C   ASP B 197      -9.268  32.715 -33.302  1.00113.02           C  
ATOM   1615  O   ASP B 197      -8.496  32.033 -33.976  1.00113.02           O  
ATOM   1616  N   LEU B 198      -8.983  33.986 -32.967  1.00 51.16           N  
ATOM   1617  CA  LEU B 198      -7.758  34.594 -33.405  1.00 51.16           C  
ATOM   1618  CB  LEU B 198      -7.620  36.060 -32.966  1.00 51.16           C  
ATOM   1619  CG  LEU B 198      -8.612  37.006 -33.666  1.00 51.16           C  
ATOM   1620  CD1 LEU B 198      -8.429  38.457 -33.195  1.00 51.16           C  
ATOM   1621  CD2 LEU B 198      -8.523  36.868 -35.194  1.00 51.16           C  
ATOM   1622  C   LEU B 198      -6.603  33.833 -32.827  1.00 51.16           C  
ATOM   1623  O   LEU B 198      -5.629  33.562 -33.524  1.00 51.16           O  
ATOM   1624  N   ASP B 199      -6.673  33.451 -31.537  1.00127.57           N  
ATOM   1625  CA  ASP B 199      -5.568  32.716 -30.987  1.00127.57           C  
ATOM   1626  CB  ASP B 199      -5.579  32.562 -29.451  1.00127.57           C  
ATOM   1627  CG  ASP B 199      -6.923  32.062 -28.969  1.00127.57           C  
ATOM   1628  OD1 ASP B 199      -7.780  32.939 -28.692  1.00127.57           O  
ATOM   1629  OD2 ASP B 199      -7.120  30.824 -28.864  1.00127.57           O1-
ATOM   1630  C   ASP B 199      -5.449  31.390 -31.681  1.00127.57           C  
ATOM   1631  O   ASP B 199      -4.351  30.862 -31.843  1.00127.57           O  
ATOM   1632  N   LEU B 200      -6.590  30.826 -32.113  1.00 71.75           N  
ATOM   1633  CA  LEU B 200      -6.669  29.589 -32.841  1.00 71.75           C  
ATOM   1634  CB  LEU B 200      -8.122  29.124 -33.042  1.00 71.75           C  
ATOM   1635  CG  LEU B 200      -8.823  28.769 -31.718  1.00 71.75           C  
ATOM   1636  CD1 LEU B 200     -10.270  28.310 -31.952  1.00 71.75           C  
ATOM   1637  CD2 LEU B 200      -8.001  27.747 -30.913  1.00 71.75           C  
ATOM   1638  C   LEU B 200      -6.038  29.788 -34.191  1.00 71.75           C  
ATOM   1639  O   LEU B 200      -5.624  28.827 -34.839  1.00 71.75           O  
ATOM   1640  N   GLY B 201      -5.994  31.040 -34.687  1.00 32.03           N  
ATOM   1641  CA  GLY B 201      -5.369  31.266 -35.960  1.00 32.03           C  
ATOM   1642  C   GLY B 201      -6.420  31.361 -37.018  1.00 32.03           C  
ATOM   1643  O   GLY B 201      -6.104  31.367 -38.206  1.00 32.03           O  
ATOM   1644  N   ARG B 202      -7.704  31.446 -36.620  1.00104.18           N  
ATOM   1645  CA  ARG B 202      -8.730  31.494 -37.623  1.00104.18           C  
ATOM   1646  CB  ARG B 202      -9.868  30.494 -37.358  1.00104.18           C  
ATOM   1647  CG  ARG B 202      -9.378  29.055 -37.188  1.00104.18           C  
ATOM   1648  CD  ARG B 202      -8.921  28.389 -38.486  1.00104.18           C  
ATOM   1649  NE  ARG B 202      -8.380  27.049 -38.122  1.00104.18           N  
ATOM   1650  CZ  ARG B 202      -8.075  26.143 -39.097  1.00104.18           C  
ATOM   1651  NH1 ARG B 202      -8.292  26.452 -40.409  1.00104.18           N1+
ATOM   1652  NH2 ARG B 202      -7.552  24.928 -38.759  1.00104.18           N  
ATOM   1653  C   ARG B 202      -9.344  32.862 -37.628  1.00104.18           C  
ATOM   1654  O   ARG B 202      -9.683  33.408 -36.580  1.00104.18           O  
ATOM   1655  N   LEU B 203      -9.486  33.457 -38.832  1.00 64.78           N  
ATOM   1656  CA  LEU B 203     -10.112  34.743 -38.961  1.00 64.78           C  
ATOM   1657  CB  LEU B 203      -9.257  35.772 -39.720  1.00 64.78           C  
ATOM   1658  CG  LEU B 203      -9.929  37.153 -39.858  1.00 64.78           C  
ATOM   1659  CD1 LEU B 203     -10.199  37.789 -38.486  1.00 64.78           C  
ATOM   1660  CD2 LEU B 203      -9.118  38.070 -40.788  1.00 64.78           C  
ATOM   1661  C   LEU B 203     -11.381  34.553 -39.738  1.00 64.78           C  
ATOM   1662  O   LEU B 203     -11.358  34.268 -40.933  1.00 64.78           O  
ATOM   1663  N   TYR B 204     -12.521  34.651 -39.030  1.00130.26           N  
ATOM   1664  CA  TYR B 204     -13.861  34.532 -39.536  1.00130.26           C  
ATOM   1665  CB  TYR B 204     -14.876  34.056 -38.483  1.00130.26           C  
ATOM   1666  CG  TYR B 204     -14.504  32.632 -38.242  1.00130.26           C  
ATOM   1667  CD1 TYR B 204     -14.813  31.669 -39.177  1.00130.26           C  
ATOM   1668  CD2 TYR B 204     -13.849  32.259 -37.091  1.00130.26           C  
ATOM   1669  CE1 TYR B 204     -14.472  30.353 -38.969  1.00130.26           C  
ATOM   1670  CE2 TYR B 204     -13.504  30.944 -36.878  1.00130.26           C  
ATOM   1671  CZ  TYR B 204     -13.815  29.990 -37.817  1.00130.26           C  
ATOM   1672  OH  TYR B 204     -13.460  28.642 -37.599  1.00130.26           O  
ATOM   1673  C   TYR B 204     -14.368  35.762 -40.225  1.00130.26           C  
ATOM   1674  O   TYR B 204     -15.380  35.688 -40.918  1.00130.26           O  
ATOM   1675  N   LEU B 205     -13.797  36.951 -39.941  1.00 70.17           N  
ATOM   1676  CA  LEU B 205     -14.270  38.148 -40.589  1.00 70.17           C  
ATOM   1677  CB  LEU B 205     -13.908  39.418 -39.801  1.00 70.17           C  
ATOM   1678  CG  LEU B 205     -14.430  39.392 -38.352  1.00 70.17           C  
ATOM   1679  CD1 LEU B 205     -14.064  40.680 -37.598  1.00 70.17           C  
ATOM   1680  CD2 LEU B 205     -15.931  39.064 -38.303  1.00 70.17           C  
ATOM   1681  C   LEU B 205     -13.597  38.240 -41.928  1.00 70.17           C  
ATOM   1682  O   LEU B 205     -12.385  38.058 -42.031  1.00 70.17           O  
ATOM   1683  N   PRO B 206     -14.331  38.552 -42.964  1.00 81.17           N  
ATOM   1684  CA  PRO B 206     -13.742  38.581 -44.276  1.00 81.17           C  
ATOM   1685  CD  PRO B 206     -15.758  38.275 -43.010  1.00 81.17           C  
ATOM   1686  CB  PRO B 206     -14.909  38.757 -45.244  1.00 81.17           C  
ATOM   1687  CG  PRO B 206     -16.091  38.101 -44.503  1.00 81.17           C  
ATOM   1688  C   PRO B 206     -12.694  39.643 -44.355  1.00 81.17           C  
ATOM   1689  O   PRO B 206     -12.863  40.698 -43.748  1.00 81.17           O  
ATOM   1690  N   LEU B 207     -11.618  39.391 -45.125  1.00 97.26           N  
ATOM   1691  CA  LEU B 207     -10.507  40.293 -45.210  1.00 97.26           C  
ATOM   1692  CB  LEU B 207      -9.352  39.775 -46.084  1.00 97.26           C  
ATOM   1693  CG  LEU B 207      -8.485  38.699 -45.400  1.00 97.26           C  
ATOM   1694  CD1 LEU B 207      -7.654  39.302 -44.257  1.00 97.26           C  
ATOM   1695  CD2 LEU B 207      -9.324  37.505 -44.930  1.00 97.26           C  
ATOM   1696  C   LEU B 207     -10.939  41.617 -45.758  1.00 97.26           C  
ATOM   1697  O   LEU B 207     -10.459  42.655 -45.309  1.00 97.26           O  
ATOM   1698  N   ASP B 208     -11.863  41.629 -46.735  1.00 61.53           N  
ATOM   1699  CA  ASP B 208     -12.252  42.869 -47.346  1.00 61.53           C  
ATOM   1700  CB  ASP B 208     -13.221  42.699 -48.537  1.00 61.53           C  
ATOM   1701  CG  ASP B 208     -14.534  42.086 -48.070  1.00 61.53           C  
ATOM   1702  OD1 ASP B 208     -14.501  41.247 -47.131  1.00 61.53           O  
ATOM   1703  OD2 ASP B 208     -15.591  42.443 -48.657  1.00 61.53           O1-
ATOM   1704  C   ASP B 208     -12.889  43.764 -46.329  1.00 61.53           C  
ATOM   1705  O   ASP B 208     -12.779  44.984 -46.428  1.00 61.53           O  
ATOM   1706  N   HIS B 209     -13.597  43.192 -45.338  1.00 49.62           N  
ATOM   1707  CA  HIS B 209     -14.222  44.010 -44.338  1.00 49.62           C  
ATOM   1708  ND1 HIS B 209     -17.210  41.770 -43.448  1.00 49.62           N  
ATOM   1709  CG  HIS B 209     -16.316  42.630 -44.047  1.00 49.62           C  
ATOM   1710  CB  HIS B 209     -15.106  43.205 -43.368  1.00 49.62           C  
ATOM   1711  NE2 HIS B 209     -17.936  42.093 -45.524  1.00 49.62           N  
ATOM   1712  CD2 HIS B 209     -16.775  42.816 -45.315  1.00 49.62           C  
ATOM   1713  CE1 HIS B 209     -18.159  41.483 -44.376  1.00 49.62           C  
ATOM   1714  C   HIS B 209     -13.157  44.716 -43.553  1.00 49.62           C  
ATOM   1715  O   HIS B 209     -13.299  45.892 -43.225  1.00 49.62           O  
ATOM   1716  N   LEU B 210     -12.054  44.011 -43.230  1.00 83.44           N  
ATOM   1717  CA  LEU B 210     -10.982  44.608 -42.483  1.00 83.44           C  
ATOM   1718  CB  LEU B 210      -9.847  43.621 -42.151  1.00 83.44           C  
ATOM   1719  CG  LEU B 210     -10.222  42.551 -41.106  1.00 83.44           C  
ATOM   1720  CD1 LEU B 210     -11.372  41.653 -41.589  1.00 83.44           C  
ATOM   1721  CD2 LEU B 210      -8.985  41.745 -40.680  1.00 83.44           C  
ATOM   1722  C   LEU B 210     -10.385  45.724 -43.288  1.00 83.44           C  
ATOM   1723  O   LEU B 210     -10.102  46.796 -42.759  1.00 83.44           O  
ATOM   1724  N   ALA B 211     -10.211  45.502 -44.605  1.00 31.44           N  
ATOM   1725  CA  ALA B 211      -9.578  46.446 -45.486  1.00 31.44           C  
ATOM   1726  CB  ALA B 211      -9.480  45.935 -46.934  1.00 31.44           C  
ATOM   1727  C   ALA B 211     -10.358  47.720 -45.512  1.00 31.44           C  
ATOM   1728  O   ALA B 211      -9.781  48.805 -45.576  1.00 31.44           O  
ATOM   1729  N   ARG B 212     -11.696  47.619 -45.437  1.00101.41           N  
ATOM   1730  CA  ARG B 212     -12.556  48.764 -45.529  1.00101.41           C  
ATOM   1731  CB  ARG B 212     -14.011  48.361 -45.223  1.00101.41           C  
ATOM   1732  CG  ARG B 212     -15.081  49.429 -45.451  1.00101.41           C  
ATOM   1733  CD  ARG B 212     -16.464  48.955 -44.989  1.00101.41           C  
ATOM   1734  NE  ARG B 212     -17.476  49.963 -45.408  1.00101.41           N  
ATOM   1735  CZ  ARG B 212     -18.080  49.848 -46.627  1.00101.41           C  
ATOM   1736  NH1 ARG B 212     -17.739  48.826 -47.464  1.00101.41           N1+
ATOM   1737  NH2 ARG B 212     -19.031  50.752 -47.006  1.00101.41           N  
ATOM   1738  C   ARG B 212     -12.111  49.735 -44.477  1.00101.41           C  
ATOM   1739  O   ARG B 212     -12.045  50.942 -44.702  1.00101.41           O  
ATOM   1740  N   PHE B 213     -11.819  49.203 -43.283  1.00101.10           N  
ATOM   1741  CA  PHE B 213     -11.368  49.906 -42.118  1.00101.10           C  
ATOM   1742  CB  PHE B 213     -11.689  49.133 -40.833  1.00101.10           C  
ATOM   1743  CG  PHE B 213     -13.179  49.118 -40.818  1.00101.10           C  
ATOM   1744  CD1 PHE B 213     -13.880  50.191 -40.321  1.00101.10           C  
ATOM   1745  CD2 PHE B 213     -13.877  48.046 -41.324  1.00101.10           C  
ATOM   1746  CE1 PHE B 213     -15.255  50.188 -40.315  1.00101.10           C  
ATOM   1747  CE2 PHE B 213     -15.252  48.038 -41.321  1.00101.10           C  
ATOM   1748  CZ  PHE B 213     -15.945  49.110 -40.815  1.00101.10           C  
ATOM   1749  C   PHE B 213      -9.908  50.258 -42.178  1.00101.10           C  
ATOM   1750  O   PHE B 213      -9.460  51.115 -41.419  1.00101.10           O  
ATOM   1751  N   GLY B 214      -9.106  49.553 -43.007  1.00 30.75           N  
ATOM   1752  CA  GLY B 214      -7.698  49.841 -43.094  1.00 30.75           C  
ATOM   1753  C   GLY B 214      -6.989  48.986 -42.092  1.00 30.75           C  
ATOM   1754  O   GLY B 214      -5.865  49.285 -41.688  1.00 30.75           O  
ATOM   1755  N   LEU B 215      -7.638  47.882 -41.672  1.00 63.97           N  
ATOM   1756  CA  LEU B 215      -7.087  47.027 -40.662  1.00 63.97           C  
ATOM   1757  CB  LEU B 215      -8.117  46.587 -39.610  1.00 63.97           C  
ATOM   1758  CG  LEU B 215      -8.702  47.742 -38.778  1.00 63.97           C  
ATOM   1759  CD1 LEU B 215      -9.721  47.221 -37.751  1.00 63.97           C  
ATOM   1760  CD2 LEU B 215      -7.594  48.585 -38.130  1.00 63.97           C  
ATOM   1761  C   LEU B 215      -6.549  45.771 -41.271  1.00 63.97           C  
ATOM   1762  O   LEU B 215      -6.913  45.384 -42.381  1.00 63.97           O  
ATOM   1763  N   THR B 216      -5.635  45.116 -40.524  1.00 36.69           N  
ATOM   1764  CA  THR B 216      -5.045  43.868 -40.907  1.00 36.69           C  
ATOM   1765  CB  THR B 216      -3.556  43.934 -41.091  1.00 36.69           C  
ATOM   1766  OG1 THR B 216      -2.922  44.263 -39.864  1.00 36.69           O  
ATOM   1767  CG2 THR B 216      -3.239  45.000 -42.153  1.00 36.69           C  
ATOM   1768  C   THR B 216      -5.300  42.925 -39.771  1.00 36.69           C  
ATOM   1769  O   THR B 216      -5.765  43.329 -38.706  1.00 36.69           O  
ATOM   1770  N   ARG B 217      -4.998  41.630 -39.973  1.00 49.91           N  
ATOM   1771  CA  ARG B 217      -5.232  40.642 -38.958  1.00 49.91           C  
ATOM   1772  CB  ARG B 217      -4.798  39.226 -39.380  1.00 49.91           C  
ATOM   1773  CG  ARG B 217      -5.045  38.172 -38.297  1.00 49.91           C  
ATOM   1774  CD  ARG B 217      -4.293  36.858 -38.526  1.00 49.91           C  
ATOM   1775  NE  ARG B 217      -4.920  36.156 -39.679  1.00 49.91           N  
ATOM   1776  CZ  ARG B 217      -5.870  35.200 -39.458  1.00 49.91           C  
ATOM   1777  NH1 ARG B 217      -6.251  34.899 -38.182  1.00 49.91           N1+
ATOM   1778  NH2 ARG B 217      -6.432  34.540 -40.514  1.00 49.91           N  
ATOM   1779  C   ARG B 217      -4.418  40.999 -37.754  1.00 49.91           C  
ATOM   1780  O   ARG B 217      -4.860  40.826 -36.620  1.00 49.91           O  
ATOM   1781  N   ALA B 218      -3.204  41.529 -37.981  1.00 33.35           N  
ATOM   1782  CA  ALA B 218      -2.299  41.846 -36.915  1.00 33.35           C  
ATOM   1783  CB  ALA B 218      -0.982  42.464 -37.415  1.00 33.35           C  
ATOM   1784  C   ALA B 218      -2.943  42.838 -35.998  1.00 33.35           C  
ATOM   1785  O   ALA B 218      -2.781  42.753 -34.782  1.00 33.35           O  
ATOM   1786  N   ASP B 219      -3.693  43.813 -36.546  1.00 53.00           N  
ATOM   1787  CA  ASP B 219      -4.281  44.810 -35.698  1.00 53.00           C  
ATOM   1788  CB  ASP B 219      -5.074  45.874 -36.474  1.00 53.00           C  
ATOM   1789  CG  ASP B 219      -4.085  46.707 -37.279  1.00 53.00           C  
ATOM   1790  OD1 ASP B 219      -3.038  46.147 -37.697  1.00 53.00           O  
ATOM   1791  OD2 ASP B 219      -4.355  47.920 -37.477  1.00 53.00           O1-
ATOM   1792  C   ASP B 219      -5.230  44.156 -34.737  1.00 53.00           C  
ATOM   1793  O   ASP B 219      -5.220  44.464 -33.547  1.00 53.00           O  
ATOM   1794  N   LEU B 220      -6.077  43.229 -35.227  1.00 91.88           N  
ATOM   1795  CA  LEU B 220      -7.037  42.586 -34.371  1.00 91.88           C  
ATOM   1796  CB  LEU B 220      -8.024  41.681 -35.128  1.00 91.88           C  
ATOM   1797  CG  LEU B 220      -9.045  42.466 -35.975  1.00 91.88           C  
ATOM   1798  CD1 LEU B 220      -8.355  43.299 -37.066  1.00 91.88           C  
ATOM   1799  CD2 LEU B 220     -10.138  41.542 -36.533  1.00 91.88           C  
ATOM   1800  C   LEU B 220      -6.336  41.755 -33.346  1.00 91.88           C  
ATOM   1801  O   LEU B 220      -6.703  41.768 -32.172  1.00 91.88           O  
ATOM   1802  N   ASP B 221      -5.289  41.021 -33.759  1.00 38.18           N  
ATOM   1803  CA  ASP B 221      -4.627  40.150 -32.836  1.00 38.18           C  
ATOM   1804  CB  ASP B 221      -3.473  39.356 -33.479  1.00 38.18           C  
ATOM   1805  CG  ASP B 221      -3.021  38.277 -32.501  1.00 38.18           C  
ATOM   1806  OD1 ASP B 221      -3.603  38.199 -31.386  1.00 38.18           O  
ATOM   1807  OD2 ASP B 221      -2.084  37.514 -32.858  1.00 38.18           O1-
ATOM   1808  C   ASP B 221      -4.055  40.974 -31.729  1.00 38.18           C  
ATOM   1809  O   ASP B 221      -4.151  40.602 -30.561  1.00 38.18           O  
ATOM   1810  N   ARG B 222      -3.429  42.120 -32.058  1.00176.78           N  
ATOM   1811  CA  ARG B 222      -2.825  42.881 -31.004  1.00176.78           C  
ATOM   1812  CB  ARG B 222      -1.907  44.020 -31.490  1.00176.78           C  
ATOM   1813  CG  ARG B 222      -2.588  45.127 -32.296  1.00176.78           C  
ATOM   1814  CD  ARG B 222      -1.692  46.357 -32.474  1.00176.78           C  
ATOM   1815  NE  ARG B 222      -0.820  46.123 -33.659  1.00176.78           N  
ATOM   1816  CZ  ARG B 222      -1.131  46.706 -34.853  1.00176.78           C  
ATOM   1817  NH1 ARG B 222      -2.193  47.561 -34.936  1.00176.78           N1+
ATOM   1818  NH2 ARG B 222      -0.369  46.453 -35.955  1.00176.78           N  
ATOM   1819  C   ARG B 222      -3.849  43.486 -30.081  1.00176.78           C  
ATOM   1820  O   ARG B 222      -3.709  43.398 -28.863  1.00176.78           O  
ATOM   1821  N   GLN B 223      -4.895  44.132 -30.640  1.00 88.60           N  
ATOM   1822  CA  GLN B 223      -5.840  44.898 -29.863  1.00 88.60           C  
ATOM   1823  CB  GLN B 223      -6.541  45.982 -30.697  1.00 88.60           C  
ATOM   1824  CG  GLN B 223      -5.562  47.095 -31.075  1.00 88.60           C  
ATOM   1825  CD  GLN B 223      -6.279  48.081 -31.972  1.00 88.60           C  
ATOM   1826  OE1 GLN B 223      -7.467  48.344 -31.801  1.00 88.60           O  
ATOM   1827  NE2 GLN B 223      -5.535  48.634 -32.966  1.00 88.60           N  
ATOM   1828  C   GLN B 223      -6.866  44.137 -29.066  1.00 88.60           C  
ATOM   1829  O   GLN B 223      -7.149  44.511 -27.929  1.00 88.60           O  
ATOM   1830  N   ILE B 224      -7.451  43.048 -29.601  1.00129.67           N  
ATOM   1831  CA  ILE B 224      -8.559  42.442 -28.905  1.00129.67           C  
ATOM   1832  CB  ILE B 224      -9.171  41.305 -29.672  1.00129.67           C  
ATOM   1833  CG1 ILE B 224      -9.666  41.804 -31.041  1.00129.67           C  
ATOM   1834  CG2 ILE B 224     -10.277  40.670 -28.809  1.00129.67           C  
ATOM   1835  CD1 ILE B 224     -10.710  42.918 -30.951  1.00129.67           C  
ATOM   1836  C   ILE B 224      -8.096  41.906 -27.585  1.00129.67           C  
ATOM   1837  O   ILE B 224      -7.178  41.092 -27.521  1.00129.67           O  
ATOM   1838  N   GLY B 225      -8.742  42.369 -26.492  1.00 32.74           N  
ATOM   1839  CA  GLY B 225      -8.465  41.889 -25.166  1.00 32.74           C  
ATOM   1840  C   GLY B 225      -7.318  42.643 -24.549  1.00 32.74           C  
ATOM   1841  O   GLY B 225      -6.966  42.389 -23.398  1.00 32.74           O  
ATOM   1842  N   SER B 226      -6.701  43.580 -25.295  1.00 48.43           N  
ATOM   1843  CA  SER B 226      -5.549  44.314 -24.834  1.00 48.43           C  
ATOM   1844  CB  SER B 226      -4.734  44.938 -25.981  1.00 48.43           C  
ATOM   1845  OG  SER B 226      -5.474  45.975 -26.610  1.00 48.43           O  
ATOM   1846  C   SER B 226      -5.903  45.418 -23.877  1.00 48.43           C  
ATOM   1847  O   SER B 226      -5.039  45.892 -23.140  1.00 48.43           O  
ATOM   1848  N   GLY B 227      -7.171  45.866 -23.853  1.00 28.97           N  
ATOM   1849  CA  GLY B 227      -7.543  46.962 -23.006  1.00 28.97           C  
ATOM   1850  C   GLY B 227      -7.673  48.175 -23.882  1.00 28.97           C  
ATOM   1851  O   GLY B 227      -8.154  49.217 -23.440  1.00 28.97           O  
ATOM   1852  N   TYR B 228      -7.231  48.068 -25.153  1.00 76.64           N  
ATOM   1853  CA  TYR B 228      -7.305  49.172 -26.072  1.00 76.64           C  
ATOM   1854  CB  TYR B 228      -5.923  49.806 -26.333  1.00 76.64           C  
ATOM   1855  CG  TYR B 228      -5.947  50.636 -27.575  1.00 76.64           C  
ATOM   1856  CD1 TYR B 228      -6.344  51.951 -27.556  1.00 76.64           C  
ATOM   1857  CD2 TYR B 228      -5.569  50.080 -28.777  1.00 76.64           C  
ATOM   1858  CE1 TYR B 228      -6.353  52.698 -28.711  1.00 76.64           C  
ATOM   1859  CE2 TYR B 228      -5.575  50.821 -29.937  1.00 76.64           C  
ATOM   1860  CZ  TYR B 228      -5.969  52.137 -29.903  1.00 76.64           C  
ATOM   1861  OH  TYR B 228      -5.981  52.912 -31.082  1.00 76.64           O  
ATOM   1862  C   TYR B 228      -7.851  48.707 -27.390  1.00 76.64           C  
ATOM   1863  O   TYR B 228      -7.488  47.641 -27.885  1.00 76.64           O  
ATOM   1864  N   ILE B 229      -8.765  49.510 -27.981  1.00192.83           N  
ATOM   1865  CA  ILE B 229      -9.294  49.254 -29.296  1.00192.83           C  
ATOM   1866  CB  ILE B 229     -10.777  49.019 -29.376  1.00192.83           C  
ATOM   1867  CG1 ILE B 229     -11.297  47.884 -28.506  1.00192.83           C  
ATOM   1868  CG2 ILE B 229     -11.100  48.778 -30.850  1.00192.83           C  
ATOM   1869  CD1 ILE B 229     -12.820  47.787 -28.585  1.00192.83           C  
ATOM   1870  C   ILE B 229      -9.197  50.550 -30.049  1.00192.83           C  
ATOM   1871  O   ILE B 229      -9.410  51.618 -29.477  1.00192.83           O  
ATOM   1872  N   SER B 230      -8.900  50.487 -31.361  1.00110.85           N  
ATOM   1873  CA  SER B 230      -8.828  51.672 -32.171  1.00110.85           C  
ATOM   1874  CB  SER B 230      -8.052  51.496 -33.486  1.00110.85           C  
ATOM   1875  OG  SER B 230      -6.733  51.045 -33.242  1.00110.85           O  
ATOM   1876  C   SER B 230     -10.209  52.002 -32.627  1.00110.85           C  
ATOM   1877  O   SER B 230     -11.142  51.210 -32.493  1.00110.85           O  
ATOM   1878  N   ASP B 231     -10.357  53.214 -33.192  1.00 91.27           N  
ATOM   1879  CA  ASP B 231     -11.618  53.647 -33.703  1.00 91.27           C  
ATOM   1880  CB  ASP B 231     -11.604  55.110 -34.165  1.00 91.27           C  
ATOM   1881  CG  ASP B 231     -13.045  55.581 -34.107  1.00 91.27           C  
ATOM   1882  OD1 ASP B 231     -13.826  54.938 -33.355  1.00 91.27           O  
ATOM   1883  OD2 ASP B 231     -13.381  56.583 -34.790  1.00 91.27           O1-
ATOM   1884  C   ASP B 231     -11.950  52.791 -34.888  1.00 91.27           C  
ATOM   1885  O   ASP B 231     -13.103  52.417 -35.094  1.00 91.27           O  
ATOM   1886  N   ALA B 232     -10.930  52.450 -35.700  1.00 32.34           N  
ATOM   1887  CA  ALA B 232     -11.151  51.668 -36.883  1.00 32.34           C  
ATOM   1888  CB  ALA B 232      -9.856  51.421 -37.678  1.00 32.34           C  
ATOM   1889  C   ALA B 232     -11.692  50.335 -36.474  1.00 32.34           C  
ATOM   1890  O   ALA B 232     -12.601  49.801 -37.109  1.00 32.34           O  
ATOM   1891  N   LEU B 233     -11.139  49.766 -35.390  1.00125.59           N  
ATOM   1892  CA  LEU B 233     -11.529  48.468 -34.917  1.00125.59           C  
ATOM   1893  CB  LEU B 233     -10.703  48.058 -33.678  1.00125.59           C  
ATOM   1894  CG  LEU B 233     -10.752  46.571 -33.260  1.00125.59           C  
ATOM   1895  CD1 LEU B 233     -12.180  46.013 -33.192  1.00125.59           C  
ATOM   1896  CD2 LEU B 233      -9.789  45.719 -34.093  1.00125.59           C  
ATOM   1897  C   LEU B 233     -12.963  48.543 -34.478  1.00125.59           C  
ATOM   1898  O   LEU B 233     -13.763  47.659 -34.783  1.00125.59           O  
ATOM   1899  N   ARG B 234     -13.340  49.608 -33.741  1.00202.54           N  
ATOM   1900  CA  ARG B 234     -14.698  49.652 -33.285  1.00202.54           C  
ATOM   1901  CB  ARG B 234     -15.004  50.661 -32.154  1.00202.54           C  
ATOM   1902  CG  ARG B 234     -14.714  52.136 -32.397  1.00202.54           C  
ATOM   1903  CD  ARG B 234     -15.049  52.989 -31.167  1.00202.54           C  
ATOM   1904  NE  ARG B 234     -14.000  52.720 -30.143  1.00202.54           N  
ATOM   1905  CZ  ARG B 234     -14.113  53.234 -28.886  1.00202.54           C  
ATOM   1906  NH1 ARG B 234     -15.225  53.941 -28.532  1.00202.54           N1+
ATOM   1907  NH2 ARG B 234     -13.105  53.050 -27.986  1.00202.54           N  
ATOM   1908  C   ARG B 234     -15.635  49.779 -34.448  1.00202.54           C  
ATOM   1909  O   ARG B 234     -16.728  49.214 -34.426  1.00202.54           O  
ATOM   1910  N   GLU B 235     -15.241  50.510 -35.508  1.00 37.58           N  
ATOM   1911  CA  GLU B 235     -16.121  50.631 -36.636  1.00 37.58           C  
ATOM   1912  CB  GLU B 235     -15.625  51.631 -37.693  1.00 37.58           C  
ATOM   1913  CG  GLU B 235     -15.658  53.078 -37.191  1.00 37.58           C  
ATOM   1914  CD  GLU B 235     -15.443  54.010 -38.375  1.00 37.58           C  
ATOM   1915  OE1 GLU B 235     -15.523  53.521 -39.533  1.00 37.58           O  
ATOM   1916  OE2 GLU B 235     -15.205  55.224 -38.136  1.00 37.58           O1-
ATOM   1917  C   GLU B 235     -16.298  49.283 -37.277  1.00 37.58           C  
ATOM   1918  O   GLU B 235     -17.401  48.926 -37.688  1.00 37.58           O  
ATOM   1919  N   LEU B 236     -15.213  48.490 -37.371  1.00 51.53           N  
ATOM   1920  CA  LEU B 236     -15.276  47.186 -37.975  1.00 51.53           C  
ATOM   1921  CB  LEU B 236     -13.903  46.488 -37.974  1.00 51.53           C  
ATOM   1922  CG  LEU B 236     -13.924  45.039 -38.496  1.00 51.53           C  
ATOM   1923  CD1 LEU B 236     -14.366  44.966 -39.965  1.00 51.53           C  
ATOM   1924  CD2 LEU B 236     -12.573  44.350 -38.247  1.00 51.53           C  
ATOM   1925  C   LEU B 236     -16.212  46.326 -37.180  1.00 51.53           C  
ATOM   1926  O   LEU B 236     -17.037  45.602 -37.737  1.00 51.53           O  
ATOM   1927  N   ILE B 237     -16.118  46.402 -35.841  1.00 99.68           N  
ATOM   1928  CA  ILE B 237     -16.924  45.581 -34.983  1.00 99.68           C  
ATOM   1929  CB  ILE B 237     -16.674  45.864 -33.526  1.00 99.68           C  
ATOM   1930  CG1 ILE B 237     -15.202  45.629 -33.143  1.00 99.68           C  
ATOM   1931  CG2 ILE B 237     -17.668  45.018 -32.713  1.00 99.68           C  
ATOM   1932  CD1 ILE B 237     -14.744  44.177 -33.264  1.00 99.68           C  
ATOM   1933  C   ILE B 237     -18.369  45.912 -35.211  1.00 99.68           C  
ATOM   1934  O   ILE B 237     -19.207  45.021 -35.343  1.00 99.68           O  
ATOM   1935  N   GLN B 238     -18.694  47.216 -35.267  1.00 39.06           N  
ATOM   1936  CA  GLN B 238     -20.056  47.642 -35.432  1.00 39.06           C  
ATOM   1937  CB  GLN B 238     -20.229  49.168 -35.331  1.00 39.06           C  
ATOM   1938  CG  GLN B 238     -21.687  49.612 -35.469  1.00 39.06           C  
ATOM   1939  CD  GLN B 238     -22.469  49.031 -34.297  1.00 39.06           C  
ATOM   1940  OE1 GLN B 238     -21.903  48.711 -33.252  1.00 39.06           O  
ATOM   1941  NE2 GLN B 238     -23.809  48.886 -34.474  1.00 39.06           N  
ATOM   1942  C   GLN B 238     -20.546  47.204 -36.775  1.00 39.06           C  
ATOM   1943  O   GLN B 238     -21.708  46.834 -36.933  1.00 39.06           O  
ATOM   1944  N   PHE B 239     -19.657  47.236 -37.781  1.00 54.30           N  
ATOM   1945  CA  PHE B 239     -20.013  46.889 -39.127  1.00 54.30           C  
ATOM   1946  CB  PHE B 239     -18.777  46.992 -40.044  1.00 54.30           C  
ATOM   1947  CG  PHE B 239     -19.134  46.735 -41.467  1.00 54.30           C  
ATOM   1948  CD1 PHE B 239     -19.631  47.745 -42.258  1.00 54.30           C  
ATOM   1949  CD2 PHE B 239     -18.949  45.488 -42.018  1.00 54.30           C  
ATOM   1950  CE1 PHE B 239     -19.952  47.510 -43.574  1.00 54.30           C  
ATOM   1951  CE2 PHE B 239     -19.267  45.247 -43.333  1.00 54.30           C  
ATOM   1952  CZ  PHE B 239     -19.772  46.260 -44.114  1.00 54.30           C  
ATOM   1953  C   PHE B 239     -20.506  45.470 -39.137  1.00 54.30           C  
ATOM   1954  O   PHE B 239     -21.565  45.175 -39.691  1.00 54.30           O  
ATOM   1955  N   GLU B 240     -19.753  44.551 -38.501  1.00 79.14           N  
ATOM   1956  CA  GLU B 240     -20.103  43.156 -38.485  1.00 79.14           C  
ATOM   1957  CB  GLU B 240     -19.011  42.283 -37.847  1.00 79.14           C  
ATOM   1958  CG  GLU B 240     -17.689  42.321 -38.620  1.00 79.14           C  
ATOM   1959  CD  GLU B 240     -17.908  41.702 -39.995  1.00 79.14           C  
ATOM   1960  OE1 GLU B 240     -19.037  41.211 -40.259  1.00 79.14           O  
ATOM   1961  OE2 GLU B 240     -16.939  41.715 -40.801  1.00 79.14           O1-
ATOM   1962  C   GLU B 240     -21.370  42.950 -37.707  1.00 79.14           C  
ATOM   1963  O   GLU B 240     -22.211  42.133 -38.079  1.00 79.14           O  
ATOM   1964  N   ILE B 241     -21.533  43.691 -36.596  1.00 41.26           N  
ATOM   1965  CA  ILE B 241     -22.692  43.561 -35.757  1.00 41.26           C  
ATOM   1966  CB  ILE B 241     -22.632  44.450 -34.547  1.00 41.26           C  
ATOM   1967  CG1 ILE B 241     -21.468  44.030 -33.632  1.00 41.26           C  
ATOM   1968  CG2 ILE B 241     -24.003  44.419 -33.854  1.00 41.26           C  
ATOM   1969  CD1 ILE B 241     -21.179  45.025 -32.510  1.00 41.26           C  
ATOM   1970  C   ILE B 241     -23.913  43.936 -36.544  1.00 41.26           C  
ATOM   1971  O   ILE B 241     -24.951  43.285 -36.437  1.00 41.26           O  
ATOM   1972  N   ASP B 242     -23.818  45.000 -37.361  1.00 27.88           N  
ATOM   1973  CA  ASP B 242     -24.949  45.459 -38.116  1.00 27.88           C  
ATOM   1974  CB  ASP B 242     -24.636  46.700 -38.972  1.00 27.88           C  
ATOM   1975  CG  ASP B 242     -24.436  47.888 -38.042  1.00 27.88           C  
ATOM   1976  OD1 ASP B 242     -24.736  47.747 -36.828  1.00 27.88           O  
ATOM   1977  OD2 ASP B 242     -23.985  48.955 -38.538  1.00 27.88           O1-
ATOM   1978  C   ASP B 242     -25.386  44.381 -39.057  1.00 27.88           C  
ATOM   1979  O   ASP B 242     -26.582  44.179 -39.262  1.00 27.88           O  
ATOM   1980  N   ILE B 243     -24.423  43.656 -39.656  1.00 94.09           N  
ATOM   1981  CA  ILE B 243     -24.754  42.636 -40.610  1.00 94.09           C  
ATOM   1982  CB  ILE B 243     -23.533  41.911 -41.113  1.00 94.09           C  
ATOM   1983  CG1 ILE B 243     -22.527  42.861 -41.786  1.00 94.09           C  
ATOM   1984  CG2 ILE B 243     -24.016  40.778 -42.032  1.00 94.09           C  
ATOM   1985  CD1 ILE B 243     -23.012  43.479 -43.095  1.00 94.09           C  
ATOM   1986  C   ILE B 243     -25.565  41.585 -39.912  1.00 94.09           C  
ATOM   1987  O   ILE B 243     -26.621  41.170 -40.390  1.00 94.09           O  
ATOM   1988  N   ALA B 244     -25.085  41.138 -38.736  1.00 30.40           N  
ATOM   1989  CA  ALA B 244     -25.727  40.078 -38.013  1.00 30.40           C  
ATOM   1990  CB  ALA B 244     -24.949  39.668 -36.749  1.00 30.40           C  
ATOM   1991  C   ALA B 244     -27.093  40.502 -37.576  1.00 30.40           C  
ATOM   1992  O   ALA B 244     -28.047  39.729 -37.666  1.00 30.40           O  
ATOM   1993  N   ARG B 245     -27.224  41.750 -37.092  1.00103.96           N  
ATOM   1994  CA  ARG B 245     -28.485  42.194 -36.575  1.00103.96           C  
ATOM   1995  CB  ARG B 245     -28.433  43.571 -35.887  1.00103.96           C  
ATOM   1996  CG  ARG B 245     -29.724  43.879 -35.122  1.00103.96           C  
ATOM   1997  CD  ARG B 245     -29.716  45.183 -34.318  1.00103.96           C  
ATOM   1998  NE  ARG B 245     -28.884  44.985 -33.096  1.00103.96           N  
ATOM   1999  CZ  ARG B 245     -27.574  45.368 -33.081  1.00103.96           C  
ATOM   2000  NH1 ARG B 245     -27.011  45.920 -34.194  1.00103.96           N1+
ATOM   2001  NH2 ARG B 245     -26.833  45.215 -31.945  1.00103.96           N  
ATOM   2002  C   ARG B 245     -29.494  42.239 -37.674  1.00103.96           C  
ATOM   2003  O   ARG B 245     -30.662  41.926 -37.454  1.00103.96           O  
ATOM   2004  N   GLU B 246     -29.074  42.625 -38.894  1.00 26.62           N  
ATOM   2005  CA  GLU B 246     -30.017  42.712 -39.970  1.00 26.62           C  
ATOM   2006  CB  GLU B 246     -29.383  43.166 -41.298  1.00 26.62           C  
ATOM   2007  CG  GLU B 246     -30.411  43.403 -42.407  1.00 26.62           C  
ATOM   2008  CD  GLU B 246     -29.674  43.852 -43.662  1.00 26.62           C  
ATOM   2009  OE1 GLU B 246     -28.414  43.843 -43.646  1.00 26.62           O  
ATOM   2010  OE2 GLU B 246     -30.365  44.208 -44.654  1.00 26.62           O1-
ATOM   2011  C   GLU B 246     -30.607  41.351 -40.185  1.00 26.62           C  
ATOM   2012  O   GLU B 246     -31.816  41.210 -40.369  1.00 26.62           O  
ATOM   2013  N   HIS B 247     -29.770  40.300 -40.156  1.00 44.37           N  
ATOM   2014  CA  HIS B 247     -30.277  38.973 -40.361  1.00 44.37           C  
ATOM   2015  ND1 HIS B 247     -29.064  37.455 -42.983  1.00 44.37           N  
ATOM   2016  CG  HIS B 247     -28.502  37.947 -41.825  1.00 44.37           C  
ATOM   2017  CB  HIS B 247     -29.182  37.903 -40.490  1.00 44.37           C  
ATOM   2018  NE2 HIS B 247     -27.069  38.259 -43.540  1.00 44.37           N  
ATOM   2019  CD2 HIS B 247     -27.282  38.435 -42.184  1.00 44.37           C  
ATOM   2020  CE1 HIS B 247     -28.166  37.668 -43.976  1.00 44.37           C  
ATOM   2021  C   HIS B 247     -31.184  38.594 -39.231  1.00 44.37           C  
ATOM   2022  O   HIS B 247     -32.212  37.954 -39.449  1.00 44.37           O  
ATOM   2023  N   MET B 248     -30.837  38.976 -37.987  1.00164.09           N  
ATOM   2024  CA  MET B 248     -31.664  38.585 -36.881  1.00164.09           C  
ATOM   2025  CB  MET B 248     -31.129  38.984 -35.493  1.00164.09           C  
ATOM   2026  CG  MET B 248     -29.993  38.090 -35.001  1.00164.09           C  
ATOM   2027  SD  MET B 248     -29.685  38.177 -33.213  1.00164.09           S  
ATOM   2028  CE  MET B 248     -28.283  37.022 -33.223  1.00164.09           C  
ATOM   2029  C   MET B 248     -33.030  39.180 -37.004  1.00164.09           C  
ATOM   2030  O   MET B 248     -34.024  38.509 -36.729  1.00164.09           O  
ATOM   2031  N   ASN B 249     -33.137  40.456 -37.411  1.00106.03           N  
ATOM   2032  CA  ASN B 249     -34.451  41.030 -37.472  1.00106.03           C  
ATOM   2033  CB  ASN B 249     -34.483  42.564 -37.633  1.00106.03           C  
ATOM   2034  CG  ASN B 249     -33.689  42.974 -38.855  1.00106.03           C  
ATOM   2035  OD1 ASN B 249     -32.468  43.089 -38.793  1.00106.03           O  
ATOM   2036  ND2 ASN B 249     -34.391  43.214 -39.994  1.00106.03           N  
ATOM   2037  C   ASN B 249     -35.275  40.376 -38.540  1.00106.03           C  
ATOM   2038  O   ASN B 249     -36.482  40.222 -38.372  1.00106.03           O  
ATOM   2039  N   ALA B 250     -34.662  39.995 -39.677  1.00 44.64           N  
ATOM   2040  CA  ALA B 250     -35.413  39.385 -40.742  1.00 44.64           C  
ATOM   2041  CB  ALA B 250     -34.569  39.160 -42.008  1.00 44.64           C  
ATOM   2042  C   ALA B 250     -35.962  38.040 -40.329  1.00 44.64           C  
ATOM   2043  O   ALA B 250     -37.110  37.710 -40.617  1.00 44.64           O  
ATOM   2044  N   GLY B 251     -35.120  37.220 -39.674  1.00 63.22           N  
ATOM   2045  CA  GLY B 251     -35.354  35.860 -39.241  1.00 63.22           C  
ATOM   2046  C   GLY B 251     -36.258  35.708 -38.045  1.00 63.22           C  
ATOM   2047  O   GLY B 251     -36.814  34.635 -37.816  1.00 63.22           O  
ATOM   2048  N   ARG B 252     -36.412  36.767 -37.241  1.00100.97           N  
ATOM   2049  CA  ARG B 252     -36.963  36.730 -35.910  1.00100.97           C  
ATOM   2050  CB  ARG B 252     -37.123  38.161 -35.372  1.00100.97           C  
ATOM   2051  CG  ARG B 252     -37.085  38.293 -33.852  1.00100.97           C  
ATOM   2052  CD  ARG B 252     -36.977  39.754 -33.406  1.00100.97           C  
ATOM   2053  NE  ARG B 252     -35.876  40.384 -34.196  1.00100.97           N  
ATOM   2054  CZ  ARG B 252     -34.582  40.339 -33.763  1.00100.97           C  
ATOM   2055  NH1 ARG B 252     -34.268  39.714 -32.592  1.00100.97           N1+
ATOM   2056  NH2 ARG B 252     -33.591  40.920 -34.500  1.00100.97           N  
ATOM   2057  C   ARG B 252     -38.298  36.029 -35.835  1.00100.97           C  
ATOM   2058  O   ARG B 252     -38.586  35.368 -34.838  1.00100.97           O  
ATOM   2059  N   SER B 253     -39.159  36.162 -36.857  1.00111.76           N  
ATOM   2060  CA  SER B 253     -40.486  35.600 -36.875  1.00111.76           C  
ATOM   2061  CB  SER B 253     -41.322  36.182 -38.025  1.00111.76           C  
ATOM   2062  OG  SER B 253     -42.620  35.614 -38.024  1.00111.76           O  
ATOM   2063  C   SER B 253     -40.490  34.099 -37.041  1.00111.76           C  
ATOM   2064  O   SER B 253     -41.556  33.485 -37.034  1.00111.76           O  
ATOM   2065  N   TRP B 254     -39.316  33.454 -37.135  1.00 98.63           N  
ATOM   2066  CA  TRP B 254     -39.221  32.058 -37.476  1.00 98.63           C  
ATOM   2067  CB  TRP B 254     -37.778  31.538 -37.377  1.00 98.63           C  
ATOM   2068  CG  TRP B 254     -37.585  30.092 -37.775  1.00 98.63           C  
ATOM   2069  CD2 TRP B 254     -36.383  29.357 -37.505  1.00 98.63           C  
ATOM   2070  CD1 TRP B 254     -38.429  29.233 -38.417  1.00 98.63           C  
ATOM   2071  NE1 TRP B 254     -37.822  28.007 -38.568  1.00 98.63           N  
ATOM   2072  CE2 TRP B 254     -36.563  28.069 -38.010  1.00 98.63           C  
ATOM   2073  CE3 TRP B 254     -35.222  29.726 -36.886  1.00 98.63           C  
ATOM   2074  CZ2 TRP B 254     -35.580  27.127 -37.903  1.00 98.63           C  
ATOM   2075  CZ3 TRP B 254     -34.233  28.773 -36.780  1.00 98.63           C  
ATOM   2076  CH2 TRP B 254     -34.410  27.499 -37.278  1.00 98.63           C  
ATOM   2077  C   TRP B 254     -40.069  31.200 -36.573  1.00 98.63           C  
ATOM   2078  O   TRP B 254     -40.716  30.288 -37.076  1.00 98.63           O  
ATOM   2079  N   PRO B 255     -40.145  31.392 -35.292  1.00 82.00           N  
ATOM   2080  CA  PRO B 255     -40.914  30.485 -34.475  1.00 82.00           C  
ATOM   2081  CD  PRO B 255     -39.096  32.059 -34.543  1.00 82.00           C  
ATOM   2082  CB  PRO B 255     -40.636  30.911 -33.036  1.00 82.00           C  
ATOM   2083  CG  PRO B 255     -39.218  31.514 -33.108  1.00 82.00           C  
ATOM   2084  C   PRO B 255     -42.368  30.423 -34.839  1.00 82.00           C  
ATOM   2085  O   PRO B 255     -42.988  29.381 -34.636  1.00 82.00           O  
ATOM   2086  N   GLN B 256     -42.929  31.513 -35.386  1.00 57.03           N  
ATOM   2087  CA  GLN B 256     -44.318  31.591 -35.743  1.00 57.03           C  
ATOM   2088  CB  GLN B 256     -44.713  32.980 -36.271  1.00 57.03           C  
ATOM   2089  CG  GLN B 256     -44.582  34.087 -35.223  1.00 57.03           C  
ATOM   2090  CD  GLN B 256     -45.000  35.402 -35.865  1.00 57.03           C  
ATOM   2091  OE1 GLN B 256     -45.391  35.441 -37.031  1.00 57.03           O  
ATOM   2092  NE2 GLN B 256     -44.912  36.513 -35.086  1.00 57.03           N  
ATOM   2093  C   GLN B 256     -44.587  30.596 -36.832  1.00 57.03           C  
ATOM   2094  O   GLN B 256     -45.716  30.138 -36.996  1.00 57.03           O  
ATOM   2095  N   THR B 257     -43.563  30.323 -37.661  1.00167.35           N  
ATOM   2096  CA  THR B 257     -43.606  29.422 -38.779  1.00167.35           C  
ATOM   2097  CB  THR B 257     -42.497  29.636 -39.769  1.00167.35           C  
ATOM   2098  OG1 THR B 257     -42.886  29.122 -41.028  1.00167.35           O  
ATOM   2099  CG2 THR B 257     -41.254  28.855 -39.327  1.00167.35           C  
ATOM   2100  C   THR B 257     -43.536  27.983 -38.342  1.00167.35           C  
ATOM   2101  O   THR B 257     -43.761  27.092 -39.160  1.00167.35           O  
ATOM   2102  N   LEU B 258     -43.118  27.707 -37.088  1.00 69.50           N  
ATOM   2103  CA  LEU B 258     -42.905  26.354 -36.642  1.00 69.50           C  
ATOM   2104  CB  LEU B 258     -41.640  26.206 -35.781  1.00 69.50           C  
ATOM   2105  CG  LEU B 258     -40.350  26.601 -36.521  1.00 69.50           C  
ATOM   2106  CD1 LEU B 258     -39.114  26.435 -35.620  1.00 69.50           C  
ATOM   2107  CD2 LEU B 258     -40.224  25.858 -37.860  1.00 69.50           C  
ATOM   2108  C   LEU B 258     -44.048  25.858 -35.803  1.00 69.50           C  
ATOM   2109  O   LEU B 258     -44.887  26.625 -35.333  1.00 69.50           O  
ATOM   2110  N   HIS B 259     -44.093  24.519 -35.608  1.00 66.88           N  
ATOM   2111  CA  HIS B 259     -45.096  23.885 -34.797  1.00 66.88           C  
ATOM   2112  ND1 HIS B 259     -46.016  21.486 -32.593  1.00 66.88           N  
ATOM   2113  CG  HIS B 259     -46.019  21.658 -33.959  1.00 66.88           C  
ATOM   2114  CB  HIS B 259     -44.929  22.355 -34.720  1.00 66.88           C  
ATOM   2115  NE2 HIS B 259     -47.880  20.538 -33.346  1.00 66.88           N  
ATOM   2116  CD2 HIS B 259     -47.165  21.073 -34.403  1.00 66.88           C  
ATOM   2117  CE1 HIS B 259     -47.150  20.811 -32.280  1.00 66.88           C  
ATOM   2118  C   HIS B 259     -44.943  24.442 -33.413  1.00 66.88           C  
ATOM   2119  O   HIS B 259     -43.842  24.800 -33.001  1.00 66.88           O  
ATOM   2120  N   PRO B 260     -46.018  24.526 -32.676  1.00 78.70           N  
ATOM   2121  CA  PRO B 260     -45.967  25.148 -31.379  1.00 78.70           C  
ATOM   2122  CD  PRO B 260     -47.338  24.639 -33.277  1.00 78.70           C  
ATOM   2123  CB  PRO B 260     -47.417  25.249 -30.917  1.00 78.70           C  
ATOM   2124  CG  PRO B 260     -48.198  25.384 -32.239  1.00 78.70           C  
ATOM   2125  C   PRO B 260     -45.039  24.476 -30.418  1.00 78.70           C  
ATOM   2126  O   PRO B 260     -44.559  25.134 -29.496  1.00 78.70           O  
ATOM   2127  N   THR B 261     -44.772  23.176 -30.609  1.00139.39           N  
ATOM   2128  CA  THR B 261     -43.908  22.436 -29.742  1.00139.39           C  
ATOM   2129  CB  THR B 261     -43.893  20.982 -30.119  1.00139.39           C  
ATOM   2130  OG1 THR B 261     -43.043  20.263 -29.253  1.00139.39           O  
ATOM   2131  CG2 THR B 261     -43.423  20.815 -31.569  1.00139.39           C  
ATOM   2132  C   THR B 261     -42.511  23.000 -29.808  1.00139.39           C  
ATOM   2133  O   THR B 261     -41.780  22.993 -28.820  1.00139.39           O  
ATOM   2134  N   ALA B 262     -42.089  23.428 -31.011  1.00 83.68           N  
ATOM   2135  CA  ALA B 262     -40.812  24.001 -31.356  1.00 83.68           C  
ATOM   2136  CB  ALA B 262     -40.570  24.011 -32.875  1.00 83.68           C  
ATOM   2137  C   ALA B 262     -40.592  25.414 -30.873  1.00 83.68           C  
ATOM   2138  O   ALA B 262     -39.454  25.871 -30.795  1.00 83.68           O  
ATOM   2139  N   ARG B 263     -41.674  26.177 -30.643  1.00173.05           N  
ATOM   2140  CA  ARG B 263     -41.627  27.610 -30.470  1.00173.05           C  
ATOM   2141  CB  ARG B 263     -43.054  28.167 -30.357  1.00173.05           C  
ATOM   2142  CG  ARG B 263     -43.184  29.653 -30.661  1.00173.05           C  
ATOM   2143  CD  ARG B 263     -44.628  30.062 -30.967  1.00173.05           C  
ATOM   2144  NE  ARG B 263     -44.998  29.427 -32.265  1.00173.05           N  
ATOM   2145  CZ  ARG B 263     -46.308  29.223 -32.593  1.00173.05           C  
ATOM   2146  NH1 ARG B 263     -47.293  29.567 -31.712  1.00173.05           N1+
ATOM   2147  NH2 ARG B 263     -46.633  28.677 -33.802  1.00173.05           N  
ATOM   2148  C   ARG B 263     -40.810  28.104 -29.304  1.00173.05           C  
ATOM   2149  O   ARG B 263     -39.982  29.000 -29.468  1.00173.05           O  
ATOM   2150  N   ILE B 264     -40.982  27.538 -28.098  1.00 86.21           N  
ATOM   2151  CA  ILE B 264     -40.279  28.068 -26.960  1.00 86.21           C  
ATOM   2152  CB  ILE B 264     -40.612  27.368 -25.675  1.00 86.21           C  
ATOM   2153  CG1 ILE B 264     -42.084  27.597 -25.297  1.00 86.21           C  
ATOM   2154  CG2 ILE B 264     -39.625  27.862 -24.604  1.00 86.21           C  
ATOM   2155  CD1 ILE B 264     -43.076  26.911 -26.233  1.00 86.21           C  
ATOM   2156  C   ILE B 264     -38.806  27.923 -27.176  1.00 86.21           C  
ATOM   2157  O   ILE B 264     -38.026  28.801 -26.809  1.00 86.21           O  
ATOM   2158  N   PHE B 265     -38.386  26.793 -27.765  1.00 60.91           N  
ATOM   2159  CA  PHE B 265     -36.993  26.534 -27.974  1.00 60.91           C  
ATOM   2160  CB  PHE B 265     -36.798  25.218 -28.754  1.00 60.91           C  
ATOM   2161  CG  PHE B 265     -35.363  25.020 -29.109  1.00 60.91           C  
ATOM   2162  CD1 PHE B 265     -34.483  24.448 -28.220  1.00 60.91           C  
ATOM   2163  CD2 PHE B 265     -34.905  25.395 -30.352  1.00 60.91           C  
ATOM   2164  CE1 PHE B 265     -33.164  24.264 -28.564  1.00 60.91           C  
ATOM   2165  CE2 PHE B 265     -33.588  25.213 -30.702  1.00 60.91           C  
ATOM   2166  CZ  PHE B 265     -32.713  24.647 -29.806  1.00 60.91           C  
ATOM   2167  C   PHE B 265     -36.379  27.643 -28.781  1.00 60.91           C  
ATOM   2168  O   PHE B 265     -35.401  28.257 -28.356  1.00 60.91           O  
ATOM   2169  N   MET B 266     -36.944  27.940 -29.965  1.00 65.36           N  
ATOM   2170  CA  MET B 266     -36.377  28.939 -30.830  1.00 65.36           C  
ATOM   2171  CB  MET B 266     -36.934  28.889 -32.262  1.00 65.36           C  
ATOM   2172  CG  MET B 266     -36.203  29.836 -33.214  1.00 65.36           C  
ATOM   2173  SD  MET B 266     -34.433  29.468 -33.413  1.00 65.36           S  
ATOM   2174  CE  MET B 266     -34.671  27.774 -34.021  1.00 65.36           C  
ATOM   2175  C   MET B 266     -36.544  30.325 -30.289  1.00 65.36           C  
ATOM   2176  O   MET B 266     -35.666  31.169 -30.466  1.00 65.36           O  
ATOM   2177  N   GLU B 267     -37.683  30.611 -29.632  1.00 37.01           N  
ATOM   2178  CA  GLU B 267     -37.918  31.939 -29.141  1.00 37.01           C  
ATOM   2179  CB  GLU B 267     -39.281  32.065 -28.440  1.00 37.01           C  
ATOM   2180  CG  GLU B 267     -40.465  31.872 -29.390  1.00 37.01           C  
ATOM   2181  CD  GLU B 267     -41.747  31.992 -28.579  1.00 37.01           C  
ATOM   2182  OE1 GLU B 267     -41.852  31.298 -27.533  1.00 37.01           O  
ATOM   2183  OE2 GLU B 267     -42.637  32.780 -28.994  1.00 37.01           O1-
ATOM   2184  C   GLU B 267     -36.857  32.267 -28.138  1.00 37.01           C  
ATOM   2185  O   GLU B 267     -36.288  33.357 -28.154  1.00 37.01           O  
ATOM   2186  N   THR B 268     -36.557  31.319 -27.234  1.00 32.70           N  
ATOM   2187  CA  THR B 268     -35.570  31.562 -26.225  1.00 32.70           C  
ATOM   2188  CB  THR B 268     -35.508  30.466 -25.201  1.00 32.70           C  
ATOM   2189  OG1 THR B 268     -35.122  29.241 -25.804  1.00 32.70           O  
ATOM   2190  CG2 THR B 268     -36.902  30.327 -24.563  1.00 32.70           C  
ATOM   2191  C   THR B 268     -34.221  31.686 -26.866  1.00 32.70           C  
ATOM   2192  O   THR B 268     -33.414  32.527 -26.473  1.00 32.70           O  
ATOM   2193  N   ASP B 269     -33.944  30.844 -27.879  1.00 47.16           N  
ATOM   2194  CA  ASP B 269     -32.668  30.843 -28.542  1.00 47.16           C  
ATOM   2195  CB  ASP B 269     -32.622  29.791 -29.669  1.00 47.16           C  
ATOM   2196  CG  ASP B 269     -31.203  29.671 -30.205  1.00 47.16           C  
ATOM   2197  OD1 ASP B 269     -30.297  30.342 -29.644  1.00 47.16           O  
ATOM   2198  OD2 ASP B 269     -31.008  28.905 -31.187  1.00 47.16           O1-
ATOM   2199  C   ASP B 269     -32.449  32.184 -29.176  1.00 47.16           C  
ATOM   2200  O   ASP B 269     -31.371  32.766 -29.059  1.00 47.16           O  
ATOM   2201  N   ILE B 270     -33.478  32.720 -29.860  1.00 39.83           N  
ATOM   2202  CA  ILE B 270     -33.311  33.984 -30.514  1.00 39.83           C  
ATOM   2203  CB  ILE B 270     -34.489  34.395 -31.351  1.00 39.83           C  
ATOM   2204  CG1 ILE B 270     -34.703  33.383 -32.493  1.00 39.83           C  
ATOM   2205  CG2 ILE B 270     -34.237  35.830 -31.851  1.00 39.83           C  
ATOM   2206  CD1 ILE B 270     -36.018  33.568 -33.248  1.00 39.83           C  
ATOM   2207  C   ILE B 270     -33.069  35.039 -29.480  1.00 39.83           C  
ATOM   2208  O   ILE B 270     -32.196  35.890 -29.642  1.00 39.83           O  
ATOM   2209  N   GLN B 271     -33.827  34.995 -28.370  1.00 27.20           N  
ATOM   2210  CA  GLN B 271     -33.714  36.007 -27.358  1.00 27.20           C  
ATOM   2211  CB  GLN B 271     -34.713  35.812 -26.206  1.00 27.20           C  
ATOM   2212  CG  GLN B 271     -36.172  35.982 -26.635  1.00 27.20           C  
ATOM   2213  CD  GLN B 271     -37.054  35.766 -25.412  1.00 27.20           C  
ATOM   2214  OE1 GLN B 271     -36.729  36.207 -24.311  1.00 27.20           O  
ATOM   2215  NE2 GLN B 271     -38.200  35.061 -25.609  1.00 27.20           N  
ATOM   2216  C   GLN B 271     -32.335  35.989 -26.772  1.00 27.20           C  
ATOM   2217  O   GLN B 271     -31.745  37.044 -26.541  1.00 27.20           O  
ATOM   2218  N   THR B 272     -31.776  34.791 -26.525  1.00 30.34           N  
ATOM   2219  CA  THR B 272     -30.483  34.706 -25.910  1.00 30.34           C  
ATOM   2220  CB  THR B 272     -30.053  33.291 -25.661  1.00 30.34           C  
ATOM   2221  OG1 THR B 272     -30.992  32.635 -24.822  1.00 30.34           O  
ATOM   2222  CG2 THR B 272     -28.668  33.307 -24.992  1.00 30.34           C  
ATOM   2223  C   THR B 272     -29.463  35.339 -26.803  1.00 30.34           C  
ATOM   2224  O   THR B 272     -28.615  36.104 -26.347  1.00 30.34           O  
ATOM   2225  N   HIS B 273     -29.512  35.039 -28.111  1.00 59.68           N  
ATOM   2226  CA  HIS B 273     -28.545  35.598 -29.011  1.00 59.68           C  
ATOM   2227  ND1 HIS B 273     -28.709  32.470 -30.300  1.00 59.68           N  
ATOM   2228  CG  HIS B 273     -28.004  33.635 -30.508  1.00 59.68           C  
ATOM   2229  CB  HIS B 273     -28.596  35.010 -30.429  1.00 59.68           C  
ATOM   2230  NE2 HIS B 273     -26.620  31.873 -30.782  1.00 59.68           N  
ATOM   2231  CD2 HIS B 273     -26.731  33.252 -30.800  1.00 59.68           C  
ATOM   2232  CE1 HIS B 273     -27.833  31.447 -30.476  1.00 59.68           C  
ATOM   2233  C   HIS B 273     -28.740  37.075 -29.113  1.00 59.68           C  
ATOM   2234  O   HIS B 273     -27.776  37.826 -29.246  1.00 59.68           O  
ATOM   2235  N   ASP B 274     -30.001  37.537 -29.060  1.00 51.63           N  
ATOM   2236  CA  ASP B 274     -30.269  38.935 -29.217  1.00 51.63           C  
ATOM   2237  CB  ASP B 274     -31.774  39.258 -29.225  1.00 51.63           C  
ATOM   2238  CG  ASP B 274     -31.969  40.583 -29.950  1.00 51.63           C  
ATOM   2239  OD1 ASP B 274     -30.989  41.062 -30.582  1.00 51.63           O  
ATOM   2240  OD2 ASP B 274     -33.103  41.129 -29.891  1.00 51.63           O1-
ATOM   2241  C   ASP B 274     -29.624  39.681 -28.086  1.00 51.63           C  
ATOM   2242  O   ASP B 274     -29.134  40.795 -28.267  1.00 51.63           O  
ATOM   2243  N   SER B 275     -29.593  39.079 -26.883  1.00 82.38           N  
ATOM   2244  CA  SER B 275     -29.053  39.759 -25.738  1.00 82.38           C  
ATOM   2245  CB  SER B 275     -29.243  38.989 -24.416  1.00 82.38           C  
ATOM   2246  OG  SER B 275     -28.470  37.799 -24.409  1.00 82.38           O  
ATOM   2247  C   SER B 275     -27.585  40.011 -25.924  1.00 82.38           C  
ATOM   2248  O   SER B 275     -27.017  40.898 -25.290  1.00 82.38           O  
ATOM   2249  N   MET B 276     -26.930  39.246 -26.815  1.00 53.09           N  
ATOM   2250  CA  MET B 276     -25.509  39.328 -27.013  1.00 53.09           C  
ATOM   2251  CB  MET B 276     -24.991  38.216 -27.939  1.00 53.09           C  
ATOM   2252  CG  MET B 276     -25.150  36.829 -27.307  1.00 53.09           C  
ATOM   2253  SD  MET B 276     -24.647  35.430 -28.351  1.00 53.09           S  
ATOM   2254  CE  MET B 276     -25.053  34.159 -27.119  1.00 53.09           C  
ATOM   2255  C   MET B 276     -25.094  40.663 -27.563  1.00 53.09           C  
ATOM   2256  O   MET B 276     -24.016  41.156 -27.231  1.00 53.09           O  
ATOM   2257  N   PHE B 277     -25.916  41.290 -28.425  1.00 70.56           N  
ATOM   2258  CA  PHE B 277     -25.494  42.511 -29.057  1.00 70.56           C  
ATOM   2259  CB  PHE B 277     -26.500  43.041 -30.098  1.00 70.56           C  
ATOM   2260  CG  PHE B 277     -26.536  42.066 -31.223  1.00 70.56           C  
ATOM   2261  CD1 PHE B 277     -25.584  42.101 -32.214  1.00 70.56           C  
ATOM   2262  CD2 PHE B 277     -27.527  41.113 -31.285  1.00 70.56           C  
ATOM   2263  CE1 PHE B 277     -25.616  41.199 -33.252  1.00 70.56           C  
ATOM   2264  CE2 PHE B 277     -27.562  40.212 -32.320  1.00 70.56           C  
ATOM   2265  CZ  PHE B 277     -26.607  40.252 -33.305  1.00 70.56           C  
ATOM   2266  C   PHE B 277     -25.225  43.605 -28.061  1.00 70.56           C  
ATOM   2267  O   PHE B 277     -24.162  44.223 -28.127  1.00 70.56           O  
ATOM   2268  N   PRO B 278     -26.101  43.890 -27.135  1.00149.90           N  
ATOM   2269  CA  PRO B 278     -25.829  44.969 -26.224  1.00149.90           C  
ATOM   2270  CD  PRO B 278     -27.527  43.685 -27.327  1.00149.90           C  
ATOM   2271  CB  PRO B 278     -27.136  45.218 -25.477  1.00149.90           C  
ATOM   2272  CG  PRO B 278     -28.212  44.772 -26.484  1.00149.90           C  
ATOM   2273  C   PRO B 278     -24.662  44.670 -25.347  1.00149.90           C  
ATOM   2274  O   PRO B 278     -23.973  45.599 -24.930  1.00149.90           O  
ATOM   2275  N   GLU B 279     -24.421  43.383 -25.052  1.00112.99           N  
ATOM   2276  CA  GLU B 279     -23.341  43.059 -24.179  1.00112.99           C  
ATOM   2277  CB  GLU B 279     -23.250  41.562 -23.851  1.00112.99           C  
ATOM   2278  CG  GLU B 279     -22.225  41.268 -22.756  1.00112.99           C  
ATOM   2279  CD  GLU B 279     -22.755  41.875 -21.466  1.00112.99           C  
ATOM   2280  OE1 GLU B 279     -24.002  41.904 -21.294  1.00112.99           O  
ATOM   2281  OE2 GLU B 279     -21.918  42.326 -20.639  1.00112.99           O1-
ATOM   2282  C   GLU B 279     -22.063  43.457 -24.842  1.00112.99           C  
ATOM   2283  O   GLU B 279     -21.151  43.966 -24.193  1.00112.99           O  
ATOM   2284  N   MET B 280     -21.951  43.201 -26.158  1.00 61.53           N  
ATOM   2285  CA  MET B 280     -20.745  43.519 -26.863  1.00 61.53           C  
ATOM   2286  CB  MET B 280     -20.669  42.883 -28.260  1.00 61.53           C  
ATOM   2287  CG  MET B 280     -20.556  41.359 -28.199  1.00 61.53           C  
ATOM   2288  SD  MET B 280     -20.323  40.552 -29.810  1.00 61.53           S  
ATOM   2289  CE  MET B 280     -21.947  41.034 -30.463  1.00 61.53           C  
ATOM   2290  C   MET B 280     -20.536  45.002 -27.007  1.00 61.53           C  
ATOM   2291  O   MET B 280     -19.405  45.476 -26.928  1.00 61.53           O  
ATOM   2292  N   ILE B 281     -21.615  45.759 -27.289  1.00 62.41           N  
ATOM   2293  CA  ILE B 281     -21.580  47.178 -27.550  1.00 62.41           C  
ATOM   2294  CB  ILE B 281     -22.838  47.657 -28.216  1.00 62.41           C  
ATOM   2295  CG1 ILE B 281     -23.032  46.931 -29.558  1.00 62.41           C  
ATOM   2296  CG2 ILE B 281     -22.750  49.186 -28.358  1.00 62.41           C  
ATOM   2297  CD1 ILE B 281     -24.421  47.123 -30.169  1.00 62.41           C  
ATOM   2298  C   ILE B 281     -21.353  48.048 -26.342  1.00 62.41           C  
ATOM   2299  O   ILE B 281     -20.594  49.014 -26.405  1.00 62.41           O  
ATOM   2300  N   LYS B 282     -22.000  47.728 -25.206  1.00141.23           N  
ATOM   2301  CA  LYS B 282     -22.055  48.599 -24.059  1.00141.23           C  
ATOM   2302  CB  LYS B 282     -22.689  47.945 -22.820  1.00141.23           C  
ATOM   2303  CG  LYS B 282     -24.153  47.552 -23.009  1.00141.23           C  
ATOM   2304  CD  LYS B 282     -24.671  46.617 -21.914  1.00141.23           C  
ATOM   2305  CE  LYS B 282     -23.878  45.315 -21.801  1.00141.23           C  
ATOM   2306  NZ  LYS B 282     -22.581  45.575 -21.136  1.00141.23           N1+
ATOM   2307  C   LYS B 282     -20.703  49.078 -23.631  1.00141.23           C  
ATOM   2308  O   LYS B 282     -19.682  48.437 -23.865  1.00141.23           O  
ATOM   2309  N   ASP B 283     -20.703  50.270 -22.992  1.00 54.93           N  
ATOM   2310  CA  ASP B 283     -19.545  50.895 -22.419  1.00 54.93           C  
ATOM   2311  CB  ASP B 283     -19.050  50.193 -21.144  1.00 54.93           C  
ATOM   2312  CG  ASP B 283     -20.099  50.400 -20.063  1.00 54.93           C  
ATOM   2313  OD1 ASP B 283     -21.022  51.230 -20.282  1.00 54.93           O  
ATOM   2314  OD2 ASP B 283     -19.991  49.733 -19.000  1.00 54.93           O1-
ATOM   2315  C   ASP B 283     -18.417  50.927 -23.399  1.00 54.93           C  
ATOM   2316  O   ASP B 283     -17.323  50.446 -23.110  1.00 54.93           O  
ATOM   2317  N   ASP B 284     -18.648  51.522 -24.584  1.00112.88           N  
ATOM   2318  CA  ASP B 284     -17.608  51.607 -25.567  1.00112.88           C  
ATOM   2319  CB  ASP B 284     -16.479  52.607 -25.276  1.00112.88           C  
ATOM   2320  CG  ASP B 284     -16.841  53.930 -25.916  1.00112.88           C  
ATOM   2321  OD1 ASP B 284     -17.749  53.935 -26.789  1.00112.88           O  
ATOM   2322  OD2 ASP B 284     -16.185  54.946 -25.568  1.00112.88           O1-
ATOM   2323  C   ASP B 284     -16.951  50.295 -25.824  1.00112.88           C  
ATOM   2324  O   ASP B 284     -15.727  50.192 -25.768  1.00112.88           O  
ATOM   2325  N   TYR B 285     -17.752  49.261 -26.126  1.00 74.62           N  
ATOM   2326  CA  TYR B 285     -17.230  47.988 -26.526  1.00 74.62           C  
ATOM   2327  CB  TYR B 285     -16.532  48.045 -27.896  1.00 74.62           C  
ATOM   2328  CG  TYR B 285     -17.515  48.536 -28.905  1.00 74.62           C  
ATOM   2329  CD1 TYR B 285     -18.416  47.682 -29.499  1.00 74.62           C
[truncated: 22,607 more chars]
