# Supplementary material for: Structural Descriptors for Subunit Interface Regions in Homodimers: Effect of Lipid Membrane and Secondary Structure Type
Source: J Chem Inf Model. 2025 Mar 27;65(7):3117–26. doi: 10.1021/acs.jcim.4c01233 (PMC12004529; doi:10.1021/acs.jcim.4c01233)
Supplement: Supplementary file 3 — ci4c01233_si_003.tar [file ci4c01233_si_003.tar › database/alpha/7te7_cytop.pdb]

HEADER    model_1_1_chain_A
ATOM     36  N   THR A   6      -3.188 -12.718  13.005  1.00 88.71           N  
ATOM     37  CA  THR A   6      -2.786 -13.552  14.097  1.00 88.71           C  
ATOM     38  CB  THR A   6      -1.451 -13.164  14.667  1.00 88.71           C  
ATOM     39  OG1 THR A   6      -0.460 -13.195  13.652  1.00 88.71           O  
ATOM     40  CG2 THR A   6      -1.072 -14.140  15.793  1.00 88.71           C  
ATOM     41  C   THR A   6      -3.797 -13.352  15.174  1.00 88.71           C  
ATOM     42  O   THR A   6      -4.529 -12.365  15.169  1.00 88.71           O  
ATOM     43  N   ALA A   7      -3.870 -14.302  16.125  1.00 20.87           N  
ATOM     44  CA  ALA A   7      -4.795 -14.181  17.210  1.00 20.87           C  
ATOM     45  CB  ALA A   7      -4.724 -15.359  18.196  1.00 20.87           C  
ATOM     46  C   ALA A   7      -4.417 -12.947  17.960  1.00 20.87           C  
ATOM     47  O   ALA A   7      -5.272 -12.177  18.388  1.00 20.87           O  
ATOM     48  N   ASP A   8      -3.100 -12.729  18.127  1.00 29.30           N  
ATOM     49  CA  ASP A   8      -2.622 -11.583  18.840  1.00 29.30           C  
ATOM     50  CB  ASP A   8      -1.088 -11.561  18.946  1.00 29.30           C  
ATOM     51  CG  ASP A   8      -0.669 -12.726  19.834  1.00 29.30           C  
ATOM     52  OD1 ASP A   8      -1.557 -13.282  20.534  1.00 29.30           O  
ATOM     53  OD2 ASP A   8       0.541 -13.075  19.823  1.00 29.30           O1-
ATOM     54  C   ASP A   8      -3.035 -10.360  18.078  1.00 29.30           C  
ATOM     55  O   ASP A   8      -3.428  -9.354  18.667  1.00 29.30           O  
ATOM     56  N   GLN A   9      -2.948 -10.420  16.738  1.00 37.11           N  
ATOM     57  CA  GLN A   9      -3.299  -9.301  15.908  1.00 37.11           C  
ATOM     58  CB  GLN A   9      -3.027  -9.566  14.418  1.00 37.11           C  
ATOM     59  CG  GLN A   9      -1.546  -9.772  14.094  1.00 37.11           C  
ATOM     60  CD  GLN A   9      -1.430 -10.023  12.598  1.00 37.11           C  
ATOM     61  OE1 GLN A   9      -2.394 -10.427  11.949  1.00 37.11           O  
ATOM     62  NE2 GLN A   9      -0.217  -9.783  12.032  1.00 37.11           N  
ATOM     63  C   GLN A   9      -4.765  -9.040  16.036  1.00 37.11           C  
ATOM     64  O   GLN A   9      -5.195  -7.889  16.106  1.00 37.11           O  
ATOM     65  N   MET A  10      -5.577 -10.114  16.072  1.00167.71           N  
ATOM     66  CA  MET A  10      -6.998  -9.941  16.146  1.00167.71           C  
ATOM     67  CB  MET A  10      -7.773 -11.268  16.228  1.00167.71           C  
ATOM     68  CG  MET A  10      -7.950 -11.986  14.894  1.00167.71           C  
ATOM     69  SD  MET A  10      -9.150 -11.184  13.789  1.00167.71           S  
ATOM     70  CE  MET A  10     -10.609 -11.637  14.772  1.00167.71           C  
ATOM     71  C   MET A  10      -7.331  -9.211  17.402  1.00167.71           C  
ATOM     72  O   MET A  10      -8.091  -8.247  17.378  1.00167.71           O  
ATOM     73  N   VAL A  11      -6.751  -9.632  18.538  1.00109.11           N  
ATOM     74  CA  VAL A  11      -7.106  -8.991  19.768  1.00109.11           C  
ATOM     75  CB  VAL A  11      -6.531  -9.640  20.998  1.00109.11           C  
ATOM     76  CG1 VAL A  11      -7.186 -11.017  21.161  1.00109.11           C  
ATOM     77  CG2 VAL A  11      -5.004  -9.717  20.883  1.00109.11           C  
ATOM     78  C   VAL A  11      -6.698  -7.553  19.724  1.00109.11           C  
ATOM     79  O   VAL A  11      -7.442  -6.682  20.171  1.00109.11           O  
ATOM     80  N   SER A  12      -5.512  -7.256  19.164  1.00 69.24           N  
ATOM     81  CA  SER A  12      -5.065  -5.894  19.145  1.00 69.24           C  
ATOM     82  CB  SER A  12      -3.666  -5.720  18.525  1.00 69.24           C  
ATOM     83  OG  SER A  12      -3.685  -6.069  17.149  1.00 69.24           O  
ATOM     84  C   SER A  12      -6.026  -5.075  18.340  1.00 69.24           C  
ATOM     85  O   SER A  12      -6.336  -3.942  18.703  1.00 69.24           O  
ATOM     86  N   ALA A  13      -6.529  -5.632  17.223  1.00 32.36           N  
ATOM     87  CA  ALA A  13      -7.420  -4.903  16.367  1.00 32.36           C  
ATOM     88  CB  ALA A  13      -7.811  -5.699  15.108  1.00 32.36           C  
ATOM     89  C   ALA A  13      -8.684  -4.584  17.107  1.00 32.36           C  
ATOM     90  O   ALA A  13      -9.197  -3.469  17.020  1.00 32.36           O  
ATOM     91  N   LEU A  14      -9.232  -5.559  17.854  1.00104.14           N  
ATOM     92  CA  LEU A  14     -10.465  -5.322  18.548  1.00104.14           C  
ATOM     93  CB  LEU A  14     -11.132  -6.589  19.116  1.00104.14           C  
ATOM     94  CG  LEU A  14     -11.815  -7.455  18.035  1.00104.14           C  
ATOM     95  CD1 LEU A  14     -10.809  -8.100  17.078  1.00104.14           C  
ATOM     96  CD2 LEU A  14     -12.773  -8.474  18.660  1.00104.14           C  
ATOM     97  C   LEU A  14     -10.292  -4.326  19.652  1.00104.14           C  
ATOM     98  O   LEU A  14     -11.173  -3.500  19.884  1.00104.14           O  
ATOM     99  N   LEU A  15      -9.159  -4.378  20.372  1.00 40.61           N  
ATOM    100  CA  LEU A  15      -8.955  -3.485  21.480  1.00 40.61           C  
ATOM    101  CB  LEU A  15      -7.636  -3.774  22.218  1.00 40.61           C  
ATOM    102  CG  LEU A  15      -7.598  -5.172  22.865  1.00 40.61           C  
ATOM    103  CD1 LEU A  15      -6.268  -5.423  23.591  1.00 40.61           C  
ATOM    104  CD2 LEU A  15      -8.820  -5.400  23.771  1.00 40.61           C  
ATOM    105  C   LEU A  15      -8.912  -2.069  20.992  1.00 40.61           C  
ATOM    106  O   LEU A  15      -9.528  -1.183  21.586  1.00 40.61           O  
ATOM    107  N   ASP A  16      -8.197  -1.817  19.881  1.00 31.64           N  
ATOM    108  CA  ASP A  16      -8.048  -0.484  19.366  1.00 31.64           C  
ATOM    109  CB  ASP A  16      -7.121  -0.421  18.140  1.00 31.64           C  
ATOM    110  CG  ASP A  16      -5.701  -0.726  18.593  1.00 31.64           C  
ATOM    111  OD1 ASP A  16      -5.454  -0.707  19.828  1.00 31.64           O  
ATOM    112  OD2 ASP A  16      -4.846  -0.987  17.706  1.00 31.64           O1-
ATOM    113  C   ASP A  16      -9.389   0.022  18.929  1.00 31.64           C  
ATOM    114  O   ASP A  16      -9.704   1.201  19.079  1.00 31.64           O  
ATOM    115  N   ALA A  17     -10.213  -0.889  18.384  1.00 58.11           N  
ATOM    116  CA  ALA A  17     -11.504  -0.631  17.811  1.00 58.11           C  
ATOM    117  CB  ALA A  17     -12.132  -1.888  17.183  1.00 58.11           C  
ATOM    118  C   ALA A  17     -12.480  -0.107  18.823  1.00 58.11           C  
ATOM    119  O   ALA A  17     -13.414   0.602  18.455  1.00 58.11           O  
ATOM    120  N   GLU A  18     -12.321  -0.471  20.109  1.00 98.51           N  
ATOM    121  CA  GLU A  18     -13.282  -0.149  21.133  1.00 98.51           C  
ATOM    122  CB  GLU A  18     -12.794  -0.464  22.559  1.00 98.51           C  
ATOM    123  CG  GLU A  18     -12.755  -1.961  22.871  1.00 98.51           C  
ATOM    124  CD  GLU A  18     -14.186  -2.417  23.121  1.00 98.51           C  
ATOM    125  OE1 GLU A  18     -14.753  -2.033  24.180  1.00 98.51           O  
ATOM    126  OE2 GLU A  18     -14.733  -3.152  22.257  1.00 98.51           O1-
ATOM    127  C   GLU A  18     -13.699   1.293  21.098  1.00 98.51           C  
ATOM    128  O   GLU A  18     -12.917   2.215  20.876  1.00 98.51           O  
ATOM    129  N   PRO A  19     -14.986   1.459  21.294  1.00 78.80           N  
ATOM    130  CA  PRO A  19     -15.604   2.760  21.348  1.00 78.80           C  
ATOM    131  CD  PRO A  19     -15.937   0.421  20.937  1.00 78.80           C  
ATOM    132  CB  PRO A  19     -17.087   2.542  21.044  1.00 78.80           C  
ATOM    133  CG  PRO A  19     -17.308   1.036  21.256  1.00 78.80           C  
ATOM    134  C   PRO A  19     -15.361   3.393  22.681  1.00 78.80           C  
ATOM    135  O   PRO A  19     -15.004   2.693  23.628  1.00 78.80           O  
ATOM    136  N   PRO A  20     -15.524   4.684  22.762  1.00 81.51           N  
ATOM    137  CA  PRO A  20     -15.329   5.400  23.993  1.00 81.51           C  
ATOM    138  CD  PRO A  20     -15.397   5.543  21.598  1.00 81.51           C  
ATOM    139  CB  PRO A  20     -15.062   6.853  23.597  1.00 81.51           C  
ATOM    140  CG  PRO A  20     -15.586   6.962  22.155  1.00 81.51           C  
ATOM    141  C   PRO A  20     -16.525   5.256  24.873  1.00 81.51           C  
ATOM    142  O   PRO A  20     -17.581   4.851  24.389  1.00 81.51           O  
ATOM    143  N   ILE A  21     -16.379   5.575  26.175  1.00127.51           N  
ATOM    144  CA  ILE A  21     -17.519   5.533  27.038  1.00127.51           C  
ATOM    145  CB  ILE A  21     -17.266   5.007  28.423  1.00127.51           C  
ATOM    146  CG1 ILE A  21     -16.221   5.850  29.162  1.00127.51           C  
ATOM    147  CG2 ILE A  21     -16.928   3.517  28.316  1.00127.51           C  
ATOM    148  CD1 ILE A  21     -16.127   5.510  30.648  1.00127.51           C  
ATOM    149  C   ILE A  21     -18.003   6.934  27.147  1.00127.51           C  
ATOM    150  O   ILE A  21     -17.284   7.834  27.578  1.00127.51           O  
ATOM    151  N   LEU A  22     -19.253   7.147  26.704  1.00120.93           N  
ATOM    152  CA  LEU A  22     -19.820   8.456  26.678  1.00120.93           C  
ATOM    153  CB  LEU A  22     -20.838   8.656  25.549  1.00120.93           C  
ATOM    154  CG  LEU A  22     -20.190   8.432  24.172  1.00120.93           C  
ATOM    155  CD1 LEU A  22     -19.852   6.954  23.950  1.00120.93           C  
ATOM    156  CD2 LEU A  22     -21.034   9.019  23.042  1.00120.93           C  
ATOM    157  C   LEU A  22     -20.470   8.759  27.986  1.00120.93           C  
ATOM    158  O   LEU A  22     -20.704   7.873  28.807  1.00120.93           O  
ATOM    159  N   TYR A  23     -20.767  10.057  28.198  1.00 63.76           N  
ATOM    160  CA  TYR A  23     -21.370  10.540  29.407  1.00 63.76           C  
ATOM    161  CB  TYR A  23     -20.696  11.788  30.000  1.00 63.76           C  
ATOM    162  CG  TYR A  23     -19.387  11.389  30.582  1.00 63.76           C  
ATOM    163  CD1 TYR A  23     -18.281  11.226  29.783  1.00 63.76           C  
ATOM    164  CD2 TYR A  23     -19.271  11.185  31.938  1.00 63.76           C  
ATOM    165  CE1 TYR A  23     -17.074  10.861  30.330  1.00 63.76           C  
ATOM    166  CE2 TYR A  23     -18.068  10.821  32.491  1.00 63.76           C  
ATOM    167  CZ  TYR A  23     -16.966  10.657  31.685  1.00 63.76           C  
ATOM    168  OH  TYR A  23     -15.728  10.282  32.246  1.00 63.76           O  
ATOM    169  C   TYR A  23     -22.772  10.939  29.108  1.00 63.76           C  
ATOM    170  O   TYR A  23     -23.105  11.290  27.977  1.00 63.76           O  
ATOM    171  N   SER A  24     -23.650  10.845  30.126  1.00 34.80           N  
ATOM    172  CA  SER A  24     -25.014  11.237  29.941  1.00 34.80           C  
ATOM    173  CB  SER A  24     -25.941  10.794  31.091  1.00 34.80           C  
ATOM    174  OG  SER A  24     -27.276  11.211  30.842  1.00 34.80           O  
ATOM    175  C   SER A  24     -25.051  12.730  29.855  1.00 34.80           C  
ATOM    176  O   SER A  24     -24.169  13.419  30.367  1.00 34.80           O  
ATOM    177  N   GLU A  25     -26.071  13.276  29.166  1.00 64.60           N  
ATOM    178  CA  GLU A  25     -26.169  14.701  29.041  1.00 64.60           C  
ATOM    179  CB  GLU A  25     -26.579  15.164  27.628  1.00 64.60           C  
ATOM    180  CG  GLU A  25     -25.547  14.862  26.541  1.00 64.60           C  
ATOM    181  CD  GLU A  25     -26.104  15.342  25.206  1.00 64.60           C  
ATOM    182  OE1 GLU A  25     -26.994  16.235  25.222  1.00 64.60           O  
ATOM    183  OE2 GLU A  25     -25.649  14.821  24.153  1.00 64.60           O1-
ATOM    184  C   GLU A  25     -27.259  15.151  29.955  1.00 64.60           C  
ATOM    185  O   GLU A  25     -28.434  15.105  29.595  1.00 64.60           O  
ATOM    186  N   TYR A  26     -26.903  15.579  31.180  1.00 78.34           N  
ATOM    187  CA  TYR A  26     -27.895  16.118  32.058  1.00 78.34           C  
ATOM    188  CB  TYR A  26     -28.518  15.101  33.041  1.00 78.34           C  
ATOM    189  CG  TYR A  26     -27.466  14.510  33.919  1.00 78.34           C  
ATOM    190  CD1 TYR A  26     -26.961  15.223  34.981  1.00 78.34           C  
ATOM    191  CD2 TYR A  26     -27.003  13.231  33.700  1.00 78.34           C  
ATOM    192  CE1 TYR A  26     -25.996  14.682  35.795  1.00 78.34           C  
ATOM    193  CE2 TYR A  26     -26.036  12.681  34.512  1.00 78.34           C  
ATOM    194  CZ  TYR A  26     -25.533  13.411  35.564  1.00 78.34           C  
ATOM    195  OH  TYR A  26     -24.542  12.865  36.407  1.00 78.34           O  
ATOM    196  C   TYR A  26     -27.238  17.205  32.819  1.00 78.34           C  
ATOM    197  O   TYR A  26     -26.012  17.280  32.853  1.00 78.34           O  
ATOM    198  N   ASP A  27     -28.047  18.090  33.427  1.00 91.93           N  
ATOM    199  CA  ASP A  27     -27.512  19.180  34.183  1.00 91.93           C  
ATOM    200  CB  ASP A  27     -28.498  20.362  34.253  1.00 91.93           C  
ATOM    201  CG  ASP A  27     -27.743  21.628  34.619  1.00 91.93           C  
ATOM    202  OD1 ASP A  27     -26.564  21.525  35.051  1.00 91.93           O  
ATOM    203  OD2 ASP A  27     -28.344  22.724  34.467  1.00 91.93           O1-
ATOM    204  C   ASP A  27     -27.300  18.648  35.564  1.00 91.93           C  
ATOM    205  O   ASP A  27     -28.246  18.235  36.233  1.00 91.93           O  
ATOM    206  N   PRO A  28     -26.071  18.607  36.000  1.00156.14           N  
ATOM    207  CA  PRO A  28     -25.777  18.105  37.308  1.00156.14           C  
ATOM    208  CD  PRO A  28     -24.921  18.547  35.115  1.00156.14           C  
ATOM    209  CB  PRO A  28     -24.260  17.942  37.368  1.00156.14           C  
ATOM    210  CG  PRO A  28     -23.852  17.764  35.895  1.00156.14           C  
ATOM    211  C   PRO A  28     -26.308  19.071  38.311  1.00156.14           C  
ATOM    212  O   PRO A  28     -26.481  18.691  39.467  1.00156.14           O  
ATOM    213  N   THR A  29     -26.573  20.320  37.882  1.00 96.90           N  
ATOM    214  CA  THR A  29     -27.018  21.342  38.783  1.00 96.90           C  
ATOM    215  CB  THR A  29     -27.188  22.695  38.149  1.00 96.90           C  
ATOM    216  OG1 THR A  29     -27.320  23.683  39.160  1.00 96.90           O  
ATOM    217  CG2 THR A  29     -28.446  22.697  37.268  1.00 96.90           C  
ATOM    218  C   THR A  29     -28.335  20.932  39.340  1.00 96.90           C  
ATOM    219  O   THR A  29     -28.622  21.201  40.507  1.00 96.90           O  
ATOM    220  N   ARG A  30     -29.171  20.271  38.517  1.00116.11           N  
ATOM    221  CA  ARG A  30     -30.457  19.855  38.986  1.00116.11           C  
ATOM    222  CB  ARG A  30     -31.240  19.023  37.954  1.00116.11           C  
ATOM    223  CG  ARG A  30     -31.635  19.805  36.698  1.00116.11           C  
ATOM    224  CD  ARG A  30     -33.125  20.147  36.628  1.00116.11           C  
ATOM    225  NE  ARG A  30     -33.867  18.870  36.431  1.00116.11           N  
ATOM    226  CZ  ARG A  30     -35.156  18.884  35.978  1.00116.11           C  
ATOM    227  NH1 ARG A  30     -35.777  20.072  35.719  1.00116.11           N1+
ATOM    228  NH2 ARG A  30     -35.824  17.711  35.777  1.00116.11           N  
ATOM    229  C   ARG A  30     -30.190  18.986  40.165  1.00116.11           C  
ATOM    230  O   ARG A  30     -29.208  18.246  40.195  1.00116.11           O  
ATOM    231  N   PRO A  31     -31.028  19.083  41.155  1.00153.31           N  
ATOM    232  CA  PRO A  31     -30.810  18.297  42.333  1.00153.31           C  
ATOM    233  CD  PRO A  31     -31.702  20.336  41.453  1.00153.31           C  
ATOM    234  CB  PRO A  31     -31.765  18.855  43.385  1.00153.31           C  
ATOM    235  CG  PRO A  31     -31.911  20.334  42.978  1.00153.31           C  
ATOM    236  C   PRO A  31     -31.005  16.865  41.986  1.00153.31           C  
ATOM    237  O   PRO A  31     -31.745  16.580  41.045  1.00153.31           O  
ATOM    238  N   PHE A  32     -30.348  15.945  42.714  1.00277.06           N  
ATOM    239  CA  PHE A  32     -30.472  14.580  42.315  1.00277.06           C  
ATOM    240  CB  PHE A  32     -29.647  13.598  43.165  1.00277.06           C  
ATOM    241  CG  PHE A  32     -29.899  12.236  42.615  1.00277.06           C  
ATOM    242  CD1 PHE A  32     -30.951  11.475  43.077  1.00277.06           C  
ATOM    243  CD2 PHE A  32     -29.087  11.720  41.632  1.00277.06           C  
ATOM    244  CE1 PHE A  32     -31.186  10.219  42.570  1.00277.06           C  
ATOM    245  CE2 PHE A  32     -29.318  10.463  41.121  1.00277.06           C  
ATOM    246  CZ  PHE A  32     -30.369   9.710  41.588  1.00277.06           C  
ATOM    247  C   PHE A  32     -31.904  14.200  42.430  1.00277.06           C  
ATOM    248  O   PHE A  32     -32.461  14.099  43.523  1.00277.06           O  
ATOM    249  N   SER A  33     -32.529  13.993  41.259  1.00223.05           N  
ATOM    250  CA  SER A  33     -33.891  13.583  41.151  1.00223.05           C  
ATOM    251  CB  SER A  33     -34.903  14.739  41.220  1.00223.05           C  
ATOM    252  OG  SER A  33     -34.851  15.362  42.495  1.00223.05           O  
ATOM    253  C   SER A  33     -33.981  13.005  39.785  1.00223.05           C  
ATOM    254  O   SER A  33     -33.058  13.152  38.987  1.00223.05           O  
ATOM    255  N   GLU A  34     -35.085  12.314  39.467  1.00201.00           N  
ATOM    256  CA  GLU A  34     -35.142  11.773  38.147  1.00201.00           C  
ATOM    257  CB  GLU A  34     -36.083  10.562  38.011  1.00201.00           C  
ATOM    258  CG  GLU A  34     -35.633   9.330  38.796  1.00201.00           C  
ATOM    259  CD  GLU A  34     -36.059   9.510  40.248  1.00201.00           C  
ATOM    260  OE1 GLU A  34     -36.688  10.555  40.561  1.00201.00           O  
ATOM    261  OE2 GLU A  34     -35.767   8.595  41.064  1.00201.00           O1-
ATOM    262  C   GLU A  34     -35.691  12.846  37.274  1.00201.00           C  
ATOM    263  O   GLU A  34     -36.903  13.050  37.213  1.00201.00           O  
ATOM    264  N   ALA A  35     -34.805  13.585  36.579  1.00 88.51           N  
ATOM    265  CA  ALA A  35     -35.331  14.581  35.698  1.00 88.51           C  
ATOM    266  CB  ALA A  35     -34.235  15.390  34.984  1.00 88.51           C  
ATOM    267  C   ALA A  35     -36.101  13.836  34.655  1.00 88.51           C  
ATOM    268  O   ALA A  35     -37.227  14.205  34.328  1.00 88.51           O  
ATOM    269  N   SER A  36     -35.501  12.755  34.107  1.00153.44           N  
ATOM    270  CA  SER A  36     -36.158  11.926  33.136  1.00153.44           C  
ATOM    271  CB  SER A  36     -36.458  12.647  31.815  1.00153.44           C  
ATOM    272  OG  SER A  36     -37.101  11.758  30.915  1.00153.44           O  
ATOM    273  C   SER A  36     -35.231  10.794  32.807  1.00153.44           C  
ATOM    274  O   SER A  36     -34.244  10.976  32.095  1.00153.44           O  
ATOM    275  N   MET A  37     -35.524   9.584  33.322  1.00184.94           N  
ATOM    276  CA  MET A  37     -34.685   8.446  33.063  1.00184.94           C  
ATOM    277  CB  MET A  37     -35.051   7.206  33.898  1.00184.94           C  
ATOM    278  CG  MET A  37     -34.519   7.247  35.329  1.00184.94           C  
ATOM    279  SD  MET A  37     -32.711   7.081  35.436  1.00184.94           S  
ATOM    280  CE  MET A  37     -32.645   7.189  37.248  1.00184.94           C  
ATOM    281  C   MET A  37     -34.747   8.014  31.636  1.00184.94           C  
ATOM    282  O   MET A  37     -33.721   7.747  31.011  1.00184.94           O  
ATOM    283  N   MET A  38     -35.964   7.953  31.074  1.00 37.42           N  
ATOM    284  CA  MET A  38     -36.115   7.424  29.751  1.00 37.42           C  
ATOM    285  CB  MET A  38     -37.585   7.385  29.307  1.00 37.42           C  
ATOM    286  CG  MET A  38     -38.438   6.417  30.130  1.00 37.42           C  
ATOM    287  SD  MET A  38     -38.053   4.663  29.857  1.00 37.42           S  
ATOM    288  CE  MET A  38     -38.885   4.607  28.243  1.00 37.42           C  
ATOM    289  C   MET A  38     -35.370   8.290  28.790  1.00 37.42           C  
ATOM    290  O   MET A  38     -34.685   7.796  27.896  1.00 37.42           O  
ATOM    291  N   GLY A  39     -35.474   9.618  28.967  1.00 17.85           N  
ATOM    292  CA  GLY A  39     -34.849  10.525  28.052  1.00 17.85           C  
ATOM    293  C   GLY A  39     -33.363  10.361  28.090  1.00 17.85           C  
ATOM    294  O   GLY A  39     -32.706  10.372  27.051  1.00 17.85           O  
ATOM    295  N   LEU A  40     -32.789  10.214  29.300  1.00 47.24           N  
ATOM    296  CA  LEU A  40     -31.363  10.126  29.422  1.00 47.24           C  
ATOM    297  CB  LEU A  40     -30.911  10.020  30.887  1.00 47.24           C  
ATOM    298  CG  LEU A  40     -31.284  11.242  31.739  1.00 47.24           C  
ATOM    299  CD1 LEU A  40     -30.804  11.072  33.186  1.00 47.24           C  
ATOM    300  CD2 LEU A  40     -30.788  12.543  31.093  1.00 47.24           C  
ATOM    301  C   LEU A  40     -30.872   8.896  28.735  1.00 47.24           C  
ATOM    302  O   LEU A  40     -29.893   8.933  27.989  1.00 47.24           O  
ATOM    303  N   LEU A  41     -31.559   7.767  28.966  1.00 43.46           N  
ATOM    304  CA  LEU A  41     -31.136   6.521  28.406  1.00 43.46           C  
ATOM    305  CB  LEU A  41     -31.997   5.343  28.896  1.00 43.46           C  
ATOM    306  CG  LEU A  41     -31.928   5.143  30.425  1.00 43.46           C  
ATOM    307  CD1 LEU A  41     -32.797   3.960  30.878  1.00 43.46           C  
ATOM    308  CD2 LEU A  41     -30.477   5.040  30.919  1.00 43.46           C  
ATOM    309  C   LEU A  41     -31.234   6.599  26.917  1.00 43.46           C  
ATOM    310  O   LEU A  41     -30.375   6.087  26.200  1.00 43.46           O  
ATOM    311  N   THR A  42     -32.297   7.246  26.406  1.00 30.19           N  
ATOM    312  CA  THR A  42     -32.487   7.326  24.988  1.00 30.19           C  
ATOM    313  CB  THR A  42     -33.766   8.020  24.616  1.00 30.19           C  
ATOM    314  OG1 THR A  42     -34.877   7.334  25.176  1.00 30.19           O  
ATOM    315  CG2 THR A  42     -33.885   8.055  23.083  1.00 30.19           C  
ATOM    316  C   THR A  42     -31.365   8.092  24.364  1.00 30.19           C  
ATOM    317  O   THR A  42     -30.790   7.656  23.368  1.00 30.19           O  
ATOM    318  N   ASN A  43     -31.010   9.253  24.946  1.00 53.00           N  
ATOM    319  CA  ASN A  43     -29.995  10.084  24.362  1.00 53.00           C  
ATOM    320  CB  ASN A  43     -29.779  11.404  25.123  1.00 53.00           C  
ATOM    321  CG  ASN A  43     -28.685  12.185  24.404  1.00 53.00           C  
ATOM    322  OD1 ASN A  43     -27.505  12.078  24.736  1.00 53.00           O  
ATOM    323  ND2 ASN A  43     -29.085  12.980  23.376  1.00 53.00           N  
ATOM    324  C   ASN A  43     -28.686   9.366  24.356  1.00 53.00           C  
ATOM    325  O   ASN A  43     -27.957   9.406  23.367  1.00 53.00           O  
ATOM    326  N   LEU A  44     -28.350   8.684  25.466  1.00 48.18           N  
ATOM    327  CA  LEU A  44     -27.075   8.035  25.551  1.00 48.18           C  
ATOM    328  CB  LEU A  44     -26.827   7.364  26.912  1.00 48.18           C  
ATOM    329  CG  LEU A  44     -25.463   6.654  26.994  1.00 48.18           C  
ATOM    330  CD1 LEU A  44     -24.301   7.652  26.857  1.00 48.18           C  
ATOM    331  CD2 LEU A  44     -25.359   5.780  28.255  1.00 48.18           C  
ATOM    332  C   LEU A  44     -26.970   6.961  24.516  1.00 48.18           C  
ATOM    333  O   LEU A  44     -25.967   6.854  23.816  1.00 48.18           O  
ATOM    334  N   ALA A  45     -28.016   6.136  24.371  1.00 30.09           N  
ATOM    335  CA  ALA A  45     -27.937   5.046  23.443  1.00 30.09           C  
ATOM    336  CB  ALA A  45     -29.190   4.154  23.453  1.00 30.09           C  
ATOM    337  C   ALA A  45     -27.773   5.577  22.053  1.00 30.09           C  
ATOM    338  O   ALA A  45     -27.016   5.026  21.256  1.00 30.09           O  
ATOM    339  N   ASP A  46     -28.481   6.669  21.722  1.00 34.97           N  
ATOM    340  CA  ASP A  46     -28.440   7.187  20.382  1.00 34.97           C  
ATOM    341  CB  ASP A  46     -29.367   8.398  20.192  1.00 34.97           C  
ATOM    342  CG  ASP A  46     -30.803   7.902  20.268  1.00 34.97           C  
ATOM    343  OD1 ASP A  46     -31.152   6.964  19.502  1.00 34.97           O  
ATOM    344  OD2 ASP A  46     -31.572   8.462  21.091  1.00 34.97           O1-
ATOM    345  C   ASP A  46     -27.050   7.624  20.039  1.00 34.97           C  
ATOM    346  O   ASP A  46     -26.563   7.348  18.943  1.00 34.97           O  
ATOM    347  N   ARG A  47     -26.372   8.320  20.968  1.00137.93           N  
ATOM    348  CA  ARG A  47     -25.051   8.815  20.709  1.00137.93           C  
ATOM    349  CB  ARG A  47     -24.552   9.748  21.826  1.00137.93           C  
ATOM    350  CG  ARG A  47     -24.508   9.078  23.194  1.00137.93           C  
ATOM    351  CD  ARG A  47     -24.829  10.021  24.349  1.00137.93           C  
ATOM    352  NE  ARG A  47     -23.730  11.015  24.446  1.00137.93           N  
ATOM    353  CZ  ARG A  47     -23.797  11.974  25.410  1.00137.93           C  
ATOM    354  NH1 ARG A  47     -24.916  12.059  26.189  1.00137.93           N1+
ATOM    355  NH2 ARG A  47     -22.749  12.826  25.601  1.00137.93           N  
ATOM    356  C   ARG A  47     -24.109   7.662  20.562  1.00137.93           C  
ATOM    357  O   ARG A  47     -23.181   7.703  19.757  1.00137.93           O  
ATOM    358  N   GLU A  48     -24.331   6.596  21.348  1.00 87.84           N  
ATOM    359  CA  GLU A  48     -23.481   5.441  21.355  1.00 87.84           C  
ATOM    360  CB  GLU A  48     -23.864   4.470  22.484  1.00 87.84           C  
ATOM    361  CG  GLU A  48     -22.744   3.509  22.878  1.00 87.84           C  
ATOM    362  CD  GLU A  48     -23.136   2.873  24.204  1.00 87.84           C  
ATOM    363  OE1 GLU A  48     -24.223   3.227  24.732  1.00 87.84           O  
ATOM    364  OE2 GLU A  48     -22.349   2.028  24.709  1.00 87.84           O1-
ATOM    365  C   GLU A  48     -23.567   4.732  20.033  1.00 87.84           C  
ATOM    366  O   GLU A  48     -22.588   4.153  19.565  1.00 87.84           O  
ATOM    367  N   LEU A  49     -24.745   4.769  19.386  1.00 48.80           N  
ATOM    368  CA  LEU A  49     -24.976   4.044  18.166  1.00 48.80           C  
ATOM    369  CB  LEU A  49     -26.420   4.206  17.660  1.00 48.80           C  
ATOM    370  CG  LEU A  49     -26.735   3.391  16.393  1.00 48.80           C  
ATOM    371  CD1 LEU A  49     -26.600   1.883  16.658  1.00 48.80           C  
ATOM    372  CD2 LEU A  49     -28.109   3.767  15.816  1.00 48.80           C  
ATOM    373  C   LEU A  49     -24.045   4.518  17.089  1.00 48.80           C  
ATOM    374  O   LEU A  49     -23.517   3.710  16.329  1.00 48.80           O  
ATOM    375  N   VAL A  50     -23.801   5.837  16.995  1.00 86.62           N  
ATOM    376  CA  VAL A  50     -22.953   6.329  15.945  1.00 86.62           C  
ATOM    377  CB  VAL A  50     -22.797   7.822  15.965  1.00 86.62           C  
ATOM    378  CG1 VAL A  50     -22.124   8.242  17.282  1.00 86.62           C  
ATOM    379  CG2 VAL A  50     -22.019   8.236  14.706  1.00 86.62           C  
ATOM    380  C   VAL A  50     -21.597   5.709  16.095  1.00 86.62           C  
ATOM    381  O   VAL A  50     -20.972   5.317  15.111  1.00 86.62           O  
ATOM    382  N   HIS A  51     -21.111   5.602  17.345  1.00 40.61           N  
ATOM    383  CA  HIS A  51     -19.823   5.040  17.631  1.00 40.61           C  
ATOM    384  ND1 HIS A  51     -18.149   7.283  19.544  1.00 40.61           N  
ATOM    385  CG  HIS A  51     -19.324   6.567  19.577  1.00 40.61           C  
ATOM    386  CB  HIS A  51     -19.456   5.146  19.121  1.00 40.61           C  
ATOM    387  NE2 HIS A  51     -19.705   8.654  20.344  1.00 40.61           N  
ATOM    388  CD2 HIS A  51     -20.265   7.420  20.069  1.00 40.61           C  
ATOM    389  CE1 HIS A  51     -18.434   8.524  20.014  1.00 40.61           C  
ATOM    390  C   HIS A  51     -19.833   3.590  17.261  1.00 40.61           C  
ATOM    391  O   HIS A  51     -18.831   3.054  16.791  1.00 40.61           O  
ATOM    392  N   MET A  52     -20.979   2.914  17.464  1.00 41.39           N  
ATOM    393  CA  MET A  52     -21.078   1.507  17.205  1.00 41.39           C  
ATOM    394  CB  MET A  52     -22.480   0.955  17.508  1.00 41.39           C  
ATOM    395  CG  MET A  52     -22.573  -0.569  17.419  1.00 41.39           C  
ATOM    396  SD  MET A  52     -24.226  -1.228  17.779  1.00 41.39           S  
ATOM    397  CE  MET A  52     -24.179  -0.762  19.534  1.00 41.39           C  
ATOM    398  C   MET A  52     -20.793   1.248  15.757  1.00 41.39           C  
ATOM    399  O   MET A  52     -20.085   0.298  15.425  1.00 41.39           O  
ATOM    400  N   ILE A  53     -21.319   2.091  14.848  1.00 92.09           N  
ATOM    401  CA  ILE A  53     -21.082   1.855  13.451  1.00 92.09           C  
ATOM    402  CB  ILE A  53     -21.800   2.802  12.531  1.00 92.09           C  
ATOM    403  CG1 ILE A  53     -23.307   2.492  12.507  1.00 92.09           C  
ATOM    404  CG2 ILE A  53     -21.150   2.680  11.142  1.00 92.09           C  
ATOM    405  CD1 ILE A  53     -24.010   2.638  13.851  1.00 92.09           C  
ATOM    406  C   ILE A  53     -19.613   1.933  13.175  1.00 92.09           C  
ATOM    407  O   ILE A  53     -19.073   1.095  12.454  1.00 92.09           O  
ATOM    408  N   ASN A  54     -18.913   2.923  13.758  1.00 58.49           N  
ATOM    409  CA  ASN A  54     -17.508   3.067  13.498  1.00 58.49           C  
ATOM    410  CB  ASN A  54     -16.885   4.259  14.247  1.00 58.49           C  
ATOM    411  CG  ASN A  54     -15.487   4.489  13.689  1.00 58.49           C  
ATOM    412  OD1 ASN A  54     -14.725   3.549  13.473  1.00 58.49           O  
ATOM    413  ND2 ASN A  54     -15.136   5.780  13.444  1.00 58.49           N  
ATOM    414  C   ASN A  54     -16.806   1.823  13.959  1.00 58.49           C  
ATOM    415  O   ASN A  54     -15.915   1.312  13.282  1.00 58.49           O  
ATOM    416  N   TRP A  55     -17.199   1.299  15.134  1.00 61.28           N  
ATOM    417  CA  TRP A  55     -16.597   0.125  15.702  1.00 61.28           C  
ATOM    418  CB  TRP A  55     -17.175  -0.215  17.084  1.00 61.28           C  
ATOM    419  CG  TRP A  55     -16.780  -1.585  17.573  1.00 61.28           C  
ATOM    420  CD2 TRP A  55     -17.654  -2.721  17.500  1.00 61.28           C  
ATOM    421  CD1 TRP A  55     -15.621  -2.022  18.140  1.00 61.28           C  
ATOM    422  NE1 TRP A  55     -15.716  -3.367  18.419  1.00 61.28           N  
ATOM    423  CE2 TRP A  55     -16.964  -3.807  18.032  1.00 61.28           C  
ATOM    424  CE3 TRP A  55     -18.929  -2.846  17.026  1.00 61.28           C  
ATOM    425  CZ2 TRP A  55     -17.540  -5.043  18.097  1.00 61.28           C  
ATOM    426  CZ3 TRP A  55     -19.509  -4.092  17.096  1.00 61.28           C  
ATOM    427  CH2 TRP A  55     -18.828  -5.170  17.621  1.00 61.28           C  
ATOM    428  C   TRP A  55     -16.823  -1.072  14.829  1.00 61.28           C  
ATOM    429  O   TRP A  55     -15.895  -1.832  14.553  1.00 61.28           O  
ATOM    430  N   ALA A  56     -18.065  -1.260  14.351  1.00 36.47           N  
ATOM    431  CA  ALA A  56     -18.423  -2.426  13.592  1.00 36.47           C  
ATOM    432  CB  ALA A  56     -19.901  -2.426  13.170  1.00 36.47           C  
ATOM    433  C   ALA A  56     -17.594  -2.497  12.345  1.00 36.47           C  
ATOM    434  O   ALA A  56     -17.179  -3.578  11.931  1.00 36.47           O  
ATOM    435  N   LYS A  57     -17.327  -1.345  11.707  1.00137.22           N  
ATOM    436  CA  LYS A  57     -16.559  -1.355  10.491  1.00137.22           C  
ATOM    437  CB  LYS A  57     -16.358   0.037   9.870  1.00137.22           C  
ATOM    438  CG  LYS A  57     -17.594   0.602   9.168  1.00137.22           C  
ATOM    439  CD  LYS A  57     -18.064  -0.235   7.978  1.00137.22           C  
ATOM    440  CE  LYS A  57     -19.026   0.508   7.047  1.00137.22           C  
ATOM    441  NZ  LYS A  57     -20.255   0.892   7.776  1.00137.22           N1+
ATOM    442  C   LYS A  57     -15.194  -1.902  10.785  1.00137.22           C  
ATOM    443  O   LYS A  57     -14.562  -2.502   9.920  1.00137.22           O  
ATOM    444  N   ARG A  58     -14.687  -1.651  12.001  1.00134.12           N  
ATOM    445  CA  ARG A  58     -13.386  -2.056  12.462  1.00134.12           C  
ATOM    446  CB  ARG A  58     -12.964  -1.326  13.746  1.00134.12           C  
ATOM    447  CG  ARG A  58     -12.798   0.180  13.539  1.00134.12           C  
ATOM    448  CD  ARG A  58     -12.138   0.888  14.721  1.00134.12           C  
ATOM    449  NE  ARG A  58     -10.723   0.425  14.770  1.00134.12           N  
ATOM    450  CZ  ARG A  58      -9.809   1.083  15.541  1.00134.12           C  
ATOM    451  NH1 ARG A  58     -10.186   2.177  16.265  1.00134.12           N1+
ATOM    452  NH2 ARG A  58      -8.517   0.647  15.581  1.00134.12           N  
ATOM    453  C   ARG A  58     -13.285  -3.534  12.717  1.00134.12           C  
ATOM    454  O   ARG A  58     -12.177  -4.071  12.732  1.00134.12           O  
ATOM    455  N   VAL A  59     -14.405  -4.227  13.012  1.00 61.20           N  
ATOM    456  CA  VAL A  59     -14.305  -5.634  13.290  1.00 61.20           C  
ATOM    457  CB  VAL A  59     -15.614  -6.262  13.676  1.00 61.20           C  
ATOM    458  CG1 VAL A  59     -15.407  -7.775  13.865  1.00 61.20           C  
ATOM    459  CG2 VAL A  59     -16.146  -5.552  14.931  1.00 61.20           C  
ATOM    460  C   VAL A  59     -13.817  -6.300  12.042  1.00 61.20           C  
ATOM    461  O   VAL A  59     -14.351  -6.083  10.956  1.00 61.20           O  
ATOM    462  N   PRO A  60     -12.815  -7.129  12.163  1.00130.64           N  
ATOM    463  CA  PRO A  60     -12.240  -7.729  10.995  1.00130.64           C  
ATOM    464  CD  PRO A  60     -11.885  -7.097  13.276  1.00130.64           C  
ATOM    465  CB  PRO A  60     -10.937  -8.393  11.454  1.00130.64           C  
ATOM    466  CG  PRO A  60     -10.969  -8.298  12.994  1.00130.64           C  
ATOM    467  C   PRO A  60     -13.206  -8.626  10.291  1.00130.64           C  
ATOM    468  O   PRO A  60     -13.822  -9.471  10.938  1.00130.64           O  
ATOM    469  N   GLY A  61     -13.332  -8.454   8.959  1.00 34.57           N  
ATOM    470  CA  GLY A  61     -14.176  -9.271   8.137  1.00 34.57           C  
ATOM    471  C   GLY A  61     -15.532  -8.645   7.959  1.00 34.57           C  
ATOM    472  O   GLY A  61     -16.260  -8.999   7.033  1.00 34.57           O  
ATOM    473  N   PHE A  62     -15.907  -7.681   8.817  1.00 62.37           N  
ATOM    474  CA  PHE A  62     -17.224  -7.098   8.777  1.00 62.37           C  
ATOM    475  CB  PHE A  62     -17.447  -6.131   9.957  1.00 62.37           C  
ATOM    476  CG  PHE A  62     -18.864  -5.673   9.958  1.00 62.37           C  
ATOM    477  CD1 PHE A  62     -19.860  -6.500  10.425  1.00 62.37           C  
ATOM    478  CD2 PHE A  62     -19.198  -4.414   9.514  1.00 62.37           C  
ATOM    479  CE1 PHE A  62     -21.171  -6.085  10.434  1.00 62.37           C  
ATOM    480  CE2 PHE A  62     -20.507  -3.994   9.522  1.00 62.37           C  
ATOM    481  CZ  PHE A  62     -21.496  -4.829   9.983  1.00 62.37           C  
ATOM    482  C   PHE A  62     -17.443  -6.344   7.496  1.00 62.37           C  
ATOM    483  O   PHE A  62     -18.488  -6.467   6.860  1.00 62.37           O  
ATOM    484  N   VAL A  63     -16.448  -5.540   7.087  1.00131.63           N  
ATOM    485  CA  VAL A  63     -16.519  -4.696   5.929  1.00131.63           C  
ATOM    486  CB  VAL A  63     -15.412  -3.683   5.873  1.00131.63           C  
ATOM    487  CG1 VAL A  63     -14.057  -4.398   5.903  1.00131.63           C  
ATOM    488  CG2 VAL A  63     -15.629  -2.813   4.628  1.00131.63           C  
ATOM    489  C   VAL A  63     -16.542  -5.502   4.662  1.00131.63           C  
ATOM    490  O   VAL A  63     -16.939  -5.000   3.613  1.00131.63           O  
ATOM    491  N   ASP A  64     -16.055  -6.753   4.709  1.00 49.83           N  
ATOM    492  CA  ASP A  64     -16.015  -7.622   3.565  1.00 49.83           C  
ATOM    493  CB  ASP A  64     -15.309  -8.956   3.864  1.00 49.83           C  
ATOM    494  CG  ASP A  64     -13.825  -8.675   4.066  1.00 49.83           C  
ATOM    495  OD1 ASP A  64     -13.328  -7.664   3.500  1.00 49.83           O  
ATOM    496  OD2 ASP A  64     -13.168  -9.468   4.791  1.00 49.83           O1-
ATOM    497  C   ASP A  64     -17.418  -7.936   3.122  1.00 49.83           C  
ATOM    498  O   ASP A  64     -17.654  -8.228   1.951  1.00 49.83           O  
ATOM    499  N   LEU A  65     -18.386  -7.910   4.058  1.00 56.30           N  
ATOM    500  CA  LEU A  65     -19.757  -8.241   3.777  1.00 56.30           C  
ATOM    501  CB  LEU A  65     -20.621  -8.363   5.047  1.00 56.30           C  
ATOM    502  CG  LEU A  65     -20.203  -9.504   5.996  1.00 56.30           C  
ATOM    503  CD1 LEU A  65     -21.111  -9.566   7.236  1.00 56.30           C  
ATOM    504  CD2 LEU A  65     -20.131 -10.847   5.257  1.00 56.30           C  
ATOM    505  C   LEU A  65     -20.387  -7.170   2.944  1.00 56.30           C  
ATOM    506  O   LEU A  65     -19.875  -6.057   2.829  1.00 56.30           O  
ATOM    507  N   THR A  66     -21.524  -7.513   2.306  1.00 33.83           N  
ATOM    508  CA  THR A  66     -22.240  -6.554   1.521  1.00 33.83           C  
ATOM    509  CB  THR A  66     -23.366  -7.150   0.721  1.00 33.83           C  
ATOM    510  OG1 THR A  66     -24.335  -7.723   1.586  1.00 33.83           O  
ATOM    511  CG2 THR A  66     -22.793  -8.220  -0.226  1.00 33.83           C  
ATOM    512  C   THR A  66     -22.829  -5.575   2.482  1.00 33.83           C  
ATOM    513  O   THR A  66     -23.006  -5.866   3.663  1.00 33.83           O  
ATOM    514  N   LEU A  67     -23.137  -4.364   1.985  1.00 38.57           N  
ATOM    515  CA  LEU A  67     -23.650  -3.314   2.814  1.00 38.57           C  
ATOM    516  CB  LEU A  67     -23.842  -2.008   2.024  1.00 38.57           C  
ATOM    517  CG  LEU A  67     -24.368  -0.832   2.862  1.00 38.57           C  
ATOM    518  CD1 LEU A  67     -23.365  -0.440   3.959  1.00 38.57           C  
ATOM    519  CD2 LEU A  67     -24.752   0.354   1.965  1.00 38.57           C  
ATOM    520  C   LEU A  67     -24.975  -3.751   3.354  1.00 38.57           C  
ATOM    521  O   LEU A  67     -25.300  -3.502   4.514  1.00 38.57           O  
ATOM    522  N   HIS A  68     -25.774  -4.436   2.517  1.00 39.19           N  
ATOM    523  CA  HIS A  68     -27.073  -4.885   2.919  1.00 39.19           C  
ATOM    524  ND1 HIS A  68     -30.280  -5.367   2.120  0.28 39.19           N  
ATOM    525  CG  HIS A  68     -29.144  -6.144   2.169  0.84 39.19           C  
ATOM    526  CB  HIS A  68     -27.777  -5.662   1.794  1.00 39.19           C  
ATOM    527  NE2 HIS A  68     -30.912  -7.376   2.837  0.67 39.19           N  
ATOM    528  CD2 HIS A  68     -29.547  -7.366   2.607  0.85 39.19           C  
ATOM    529  CE1 HIS A  68     -31.308  -6.153   2.531  1.00 39.19           C  
ATOM    530  C   HIS A  68     -26.931  -5.809   4.093  1.00 39.19           C  
ATOM    531  O   HIS A  68     -27.658  -5.692   5.080  1.00 39.19           O  
ATOM    532  N   ASP A  69     -25.986  -6.763   4.017  1.00 56.68           N  
ATOM    533  CA  ASP A  69     -25.787  -7.705   5.084  1.00 56.68           C  
ATOM    534  CB  ASP A  69     -24.780  -8.821   4.751  1.00 56.68           C  
ATOM    535  CG  ASP A  69     -25.483  -9.855   3.884  1.00 56.68           C  
ATOM    536  OD1 ASP A  69     -26.725  -9.738   3.713  1.00 56.68           O  
ATOM    537  OD2 ASP A  69     -24.789 -10.786   3.395  1.00 56.68           O1-
ATOM    538  C   ASP A  69     -25.296  -7.018   6.316  1.00 56.68           C  
ATOM    539  O   ASP A  69     -25.664  -7.397   7.429  1.00 56.68           O  
ATOM    540  N   GLN A  70     -24.437  -5.996   6.155  1.00 56.52           N  
ATOM    541  CA  GLN A  70     -23.901  -5.336   7.308  1.00 56.52           C  
ATOM    542  CB  GLN A  70     -22.902  -4.221   6.951  1.00 56.52           C  
ATOM    543  CG  GLN A  70     -21.599  -4.748   6.340  1.00 56.52           C  
ATOM    544  CD  GLN A  70     -20.702  -3.557   6.032  1.00 56.52           C  
ATOM    545  OE1 GLN A  70     -19.498  -3.583   6.285  1.00 56.52           O  
ATOM    546  NE2 GLN A  70     -21.301  -2.483   5.457  1.00 56.52           N  
ATOM    547  C   GLN A  70     -25.032  -4.717   8.068  1.00 56.52           C  
ATOM    548  O   GLN A  70     -25.099  -4.820   9.292  1.00 56.52           O  
ATOM    549  N   VAL A  71     -25.974  -4.077   7.352  1.00 42.42           N  
ATOM    550  CA  VAL A  71     -27.064  -3.416   8.006  1.00 42.42           C  
ATOM    551  CB  VAL A  71     -27.943  -2.666   7.049  1.00 42.42           C  
ATOM    552  CG1 VAL A  71     -29.151  -2.106   7.818  1.00 42.42           C  
ATOM    553  CG2 VAL A  71     -27.090  -1.584   6.364  1.00 42.42           C  
ATOM    554  C   VAL A  71     -27.896  -4.430   8.720  1.00 42.42           C  
ATOM    555  O   VAL A  71     -28.322  -4.226   9.856  1.00 42.42           O  
ATOM    556  N   HIS A  72     -28.128  -5.584   8.079  1.00 73.80           N  
ATOM    557  CA  HIS A  72     -28.994  -6.548   8.682  1.00 73.80           C  
ATOM    558  ND1 HIS A  72     -31.687  -8.182   7.507  0.45 73.80           N  
ATOM    559  CG  HIS A  72     -30.500  -8.414   8.163  1.00 73.80           C  
ATOM    560  CB  HIS A  72     -29.217  -7.767   7.788  1.00 73.80           C  
ATOM    561  NE2 HIS A  72     -32.145  -9.555   9.188  1.00 73.80           N  
ATOM    562  CD2 HIS A  72     -30.796  -9.257   9.186  0.00 73.80           C  
ATOM    563  CE1 HIS A  72     -32.639  -8.888   8.161  0.91 73.80           C  
ATOM    564  C   HIS A  72     -28.403  -6.994   9.984  1.00 73.80           C  
ATOM    565  O   HIS A  72     -29.112  -7.168  10.976  1.00 73.80           O  
ATOM    566  N   LEU A  73     -27.074  -7.191  10.024  1.00 56.41           N  
ATOM    567  CA  LEU A  73     -26.446  -7.662  11.232  1.00 56.41           C  
ATOM    568  CB  LEU A  73     -24.945  -7.941  11.055  1.00 56.41           C  
ATOM    569  CG  LEU A  73     -24.651  -9.108  10.091  1.00 56.41           C  
ATOM    570  CD1 LEU A  73     -23.140  -9.351   9.953  1.00 56.41           C  
ATOM    571  CD2 LEU A  73     -25.427 -10.375  10.494  1.00 56.41           C  
ATOM    572  C   LEU A  73     -26.593  -6.638  12.320  1.00 56.41           C  
ATOM    573  O   LEU A  73     -26.919  -6.984  13.456  1.00 56.41           O  
ATOM    574  N   LEU A  74     -26.360  -5.345  12.001  1.00 56.11           N  
ATOM    575  CA  LEU A  74     -26.432  -4.309  12.996  1.00 56.11           C  
ATOM    576  CB  LEU A  74     -25.988  -2.931  12.468  1.00 56.11           C  
ATOM    577  CG  LEU A  74     -24.474  -2.826  12.205  1.00 56.11           C  
ATOM    578  CD1 LEU A  74     -24.087  -1.433  11.684  1.00 56.11           C  
ATOM    579  CD2 LEU A  74     -23.672  -3.211  13.459  1.00 56.11           C  
ATOM    580  C   LEU A  74     -27.837  -4.179  13.490  1.00 56.11           C  
ATOM    581  O   LEU A  74     -28.067  -3.978  14.681  1.00 56.11           O  
ATOM    582  N   GLU A  75     -28.826  -4.305  12.588  1.00 48.57           N  
ATOM    583  CA  GLU A  75     -30.182  -4.117  13.002  1.00 48.57           C  
ATOM    584  CB  GLU A  75     -31.174  -4.275  11.836  1.00 48.57           C  
ATOM    585  CG  GLU A  75     -32.608  -3.874  12.184  1.00 48.57           C  
ATOM    586  CD  GLU A  75     -33.361  -3.688  10.874  1.00 48.57           C  
ATOM    587  OE1 GLU A  75     -32.812  -2.994   9.977  1.00 48.57           O  
ATOM    588  OE2 GLU A  75     -34.490  -4.232  10.750  1.00 48.57           O1-
ATOM    589  C   GLU A  75     -30.518  -5.117  14.066  1.00 48.57           C  
ATOM    590  O   GLU A  75     -31.146  -4.771  15.064  1.00 48.57           O  
ATOM    591  N   SER A  76     -30.113  -6.388  13.884  0.47106.12           N  
ATOM    592  CA  SER A  76     -30.432  -7.403  14.851  0.47106.12           C  
ATOM    593  CB  SER A  76     -30.164  -8.829  14.333  0.47106.12           C  
ATOM    594  OG  SER A  76     -28.772  -9.033  14.137  0.47106.12           O  
ATOM    595  C   SER A  76     -29.653  -7.241  16.134  0.47106.12           C  
ATOM    596  O   SER A  76     -30.176  -7.492  17.214  0.47106.12           O  
ATOM    597  N   ALA A  77     -28.353  -6.919  16.023  1.00 95.13           N  
ATOM    598  CA  ALA A  77     -27.345  -6.813  17.057  1.00 95.13           C  
ATOM    599  CB  ALA A  77     -25.924  -6.982  16.493  1.00 95.13           C  
ATOM    600  C   ALA A  77     -27.311  -5.594  17.943  1.00 95.13           C  
ATOM    601  O   ALA A  77     -26.829  -5.693  19.069  1.00 95.13           O  
ATOM    602  N   TRP A  78     -27.762  -4.411  17.479  1.00 83.62           N  
ATOM    603  CA  TRP A  78     -27.411  -3.180  18.144  1.00 83.62           C  
ATOM    604  CB  TRP A  78     -28.046  -1.931  17.497  1.00 83.62           C  
ATOM    605  CG  TRP A  78     -29.550  -1.821  17.600  1.00 83.62           C  
ATOM    606  CD2 TRP A  78     -30.227  -1.127  18.658  1.00 83.62           C  
ATOM    607  CD1 TRP A  78     -30.522  -2.288  16.762  1.00 83.62           C  
ATOM    608  NE1 TRP A  78     -31.762  -1.930  17.237  1.00 83.62           N  
ATOM    609  CE2 TRP A  78     -31.595  -1.215  18.403  1.00 83.62           C  
ATOM    610  CE3 TRP A  78     -29.745  -0.468  19.753  1.00 83.62           C  
ATOM    611  CZ2 TRP A  78     -32.506  -0.640  19.243  1.00 83.62           C  
ATOM    612  CZ3 TRP A  78     -30.666   0.106  20.599  1.00 83.62           C  
ATOM    613  CH2 TRP A  78     -32.019   0.021  20.349  1.00 83.62           C  
ATOM    614  C   TRP A  78     -27.744  -3.169  19.608  1.00 83.62           C  
ATOM    615  O   TRP A  78     -26.900  -2.785  20.416  1.00 83.62           O  
ATOM    616  N   LEU A  79     -28.955  -3.586  20.008  1.00 55.06           N  
ATOM    617  CA  LEU A  79     -29.309  -3.520  21.400  1.00 55.06           C  
ATOM    618  CB  LEU A  79     -30.787  -3.852  21.662  1.00 55.06           C  
ATOM    619  CG  LEU A  79     -31.181  -3.714  23.143  1.00 55.06           C  
ATOM    620  CD1 LEU A  79     -30.910  -2.288  23.652  1.00 55.06           C  
ATOM    621  CD2 LEU A  79     -32.635  -4.154  23.378  1.00 55.06           C  
ATOM    622  C   LEU A  79     -28.460  -4.460  22.209  1.00 55.06           C  
ATOM    623  O   LEU A  79     -28.080  -4.145  23.336  1.00 55.06           O  
ATOM    624  N   GLU A  80     -28.149  -5.653  21.667  1.00 54.74           N  
ATOM    625  CA  GLU A  80     -27.350  -6.590  22.406  1.00 54.74           C  
ATOM    626  CB  GLU A  80     -27.156  -7.939  21.685  1.00 54.74           C  
ATOM    627  CG  GLU A  80     -28.427  -8.794  21.641  1.00 54.74           C  
ATOM    628  CD  GLU A  80     -28.120 -10.094  20.907  1.00 54.74           C  
ATOM    629  OE1 GLU A  80     -27.442 -10.972  21.510  1.00 54.74           O  
ATOM    630  OE2 GLU A  80     -28.561 -10.230  19.738  1.00 54.74           O1-
ATOM    631  C   GLU A  80     -26.000  -5.991  22.653  1.00 54.74           C  
ATOM    632  O   GLU A  80     -25.441  -6.133  23.738  1.00 54.74           O  
ATOM    633  N   ILE A  81     -25.444  -5.290  21.651  1.00 43.73           N  
ATOM    634  CA  ILE A  81     -24.136  -4.714  21.781  1.00 43.73           C  
ATOM    635  CB  ILE A  81     -23.653  -4.095  20.500  1.00 43.73           C  
ATOM    636  CG1 ILE A  81     -23.546  -5.182  19.415  1.00 43.73           C  
ATOM    637  CG2 ILE A  81     -22.321  -3.376  20.782  1.00 43.73           C  
ATOM    638  CD1 ILE A  81     -23.338  -4.634  18.004  1.00 43.73           C  
ATOM    639  C   ILE A  81     -24.155  -3.669  22.857  1.00 43.73           C  
ATOM    640  O   ILE A  81     -23.234  -3.598  23.670  1.00 43.73           O  
ATOM    641  N   LEU A  82     -25.200  -2.819  22.908  1.00 98.91           N  
ATOM    642  CA  LEU A  82     -25.202  -1.817  23.937  1.00 98.91           C  
ATOM    643  CB  LEU A  82     -26.353  -0.793  23.870  1.00 98.91           C  
ATOM    644  CG  LEU A  82     -26.191   0.282  22.775  1.00 98.91           C  
ATOM    645  CD1 LEU A  82     -26.441  -0.264  21.367  1.00 98.91           C  
ATOM    646  CD2 LEU A  82     -27.031   1.524  23.091  1.00 98.91           C  
ATOM    647  C   LEU A  82     -25.256  -2.467  25.288  1.00 98.91           C  
ATOM    648  O   LEU A  82     -24.565  -2.032  26.208  1.00 98.91           O  
ATOM    649  N   MET A  83     -26.079  -3.521  25.450  1.00 43.99           N  
ATOM    650  CA  MET A  83     -26.246  -4.155  26.731  1.00 43.99           C  
ATOM    651  CB  MET A  83     -27.339  -5.240  26.719  1.00 43.99           C  
ATOM    652  CG  MET A  83     -28.755  -4.687  26.548  1.00 43.99           C  
ATOM    653  SD  MET A  83     -30.057  -5.956  26.523  1.00 43.99           S  
ATOM    654  CE  MET A  83     -31.441  -4.788  26.669  1.00 43.99           C  
ATOM    655  C   MET A  83     -24.978  -4.805  27.203  1.00 43.99           C  
ATOM    656  O   MET A  83     -24.615  -4.683  28.371  1.00 43.99           O  
ATOM    657  N   ILE A  84     -24.261  -5.513  26.313  1.00 51.86           N  
ATOM    658  CA  ILE A  84     -23.068  -6.196  26.732  1.00 51.86           C  
ATOM    659  CB  ILE A  84     -22.471  -7.050  25.642  1.00 51.86           C  
ATOM    660  CG1 ILE A  84     -21.442  -8.027  26.231  1.00 51.86           C  
ATOM    661  CG2 ILE A  84     -21.911  -6.139  24.538  1.00 51.86           C  
ATOM    662  CD1 ILE A  84     -21.034  -9.134  25.261  1.00 51.86           C  
ATOM    663  C   ILE A  84     -22.082  -5.167  27.189  1.00 51.86           C  
ATOM    664  O   ILE A  84     -21.355  -5.377  28.158  1.00 51.86           O  
ATOM    665  N   GLY A  85     -22.023  -4.018  26.489  1.00 19.22           N  
ATOM    666  CA  GLY A  85     -21.112  -2.972  26.862  1.00 19.22           C  
ATOM    667  C   GLY A  85     -21.459  -2.478  28.233  1.00 19.22           C  
ATOM    668  O   GLY A  85     -20.576  -2.225  29.050  1.00 19.22           O  
ATOM    669  N   LEU A  86     -22.765  -2.317  28.517  1.00 43.72           N  
ATOM    670  CA  LEU A  86     -23.190  -1.825  29.797  1.00 43.72           C  
ATOM    671  CB  LEU A  86     -24.718  -1.668  29.897  1.00 43.72           C  
ATOM    672  CG  LEU A  86     -25.207  -1.200  31.282  1.00 43.72           C  
ATOM    673  CD1 LEU A  86     -24.675   0.198  31.630  1.00 43.72           C  
ATOM    674  CD2 LEU A  86     -26.737  -1.296  31.390  1.00 43.72           C  
ATOM    675  C   LEU A  86     -22.779  -2.794  30.859  1.00 43.72           C  
ATOM    676  O   LEU A  86     -22.263  -2.401  31.903  1.00 43.72           O  
ATOM    677  N   VAL A  87     -22.981  -4.100  30.609  1.00 33.72           N  
ATOM    678  CA  VAL A  87     -22.675  -5.096  31.594  1.00 33.72           C  
ATOM    679  CB  VAL A  87     -23.006  -6.482  31.129  1.00 33.72           C  
ATOM    680  CG1 VAL A  87     -22.506  -7.484  32.183  1.00 33.72           C  
ATOM    681  CG2 VAL A  87     -24.521  -6.554  30.861  1.00 33.72           C  
ATOM    682  C   VAL A  87     -21.208  -5.060  31.892  1.00 33.72           C  
ATOM    683  O   VAL A  87     -20.794  -5.162  33.045  1.00 33.72           O  
ATOM    684  N   TRP A  88     -20.378  -4.913  30.846  1.00 67.72           N  
ATOM    685  CA  TRP A  88     -18.953  -4.886  31.009  1.00 67.72           C  
ATOM    686  CB  TRP A  88     -18.242  -4.778  29.647  1.00 67.72           C  
ATOM    687  CG  TRP A  88     -16.777  -4.428  29.710  1.00 67.72           C  
ATOM    688  CD2 TRP A  88     -15.735  -5.314  30.142  1.00 67.72           C  
ATOM    689  CD1 TRP A  88     -16.177  -3.237  29.423  1.00 67.72           C  
ATOM    690  NE1 TRP A  88     -14.825  -3.327  29.639  1.00 67.72           N  
ATOM    691  CE2 TRP A  88     -14.538  -4.600  30.086  1.00 67.72           C  
ATOM    692  CE3 TRP A  88     -15.773  -6.615  30.557  1.00 67.72           C  
ATOM    693  CZ2 TRP A  88     -13.356  -5.178  30.446  1.00 67.72           C  
ATOM    694  CZ3 TRP A  88     -14.577  -7.195  30.913  1.00 67.72           C  
ATOM    695  CH2 TRP A  88     -13.392  -6.492  30.859  1.00 67.72           C  
ATOM    696  C   TRP A  88     -18.552  -3.720  31.862  1.00 67.72           C  
ATOM    697  O   TRP A  88     -17.750  -3.865  32.783  1.00 67.72           O  
ATOM    698  N   ARG A  89     -19.116  -2.531  31.593  1.00 74.95           N  
ATOM    699  CA  ARG A  89     -18.750  -1.347  32.324  1.00 74.95           C  
ATOM    700  CB  ARG A  89     -19.448  -0.081  31.798  1.00 74.95           C  
ATOM    701  CG  ARG A  89     -18.894   0.411  30.460  1.00 74.95           C  
ATOM    702  CD  ARG A  89     -19.763   1.485  29.807  1.00 74.95           C  
ATOM    703  NE  ARG A  89     -21.041   0.820  29.431  1.00 74.95           N  
ATOM    704  CZ  ARG A  89     -21.899   1.427  28.560  1.00 74.95           C  
ATOM    705  NH1 ARG A  89     -21.598   2.658  28.053  1.00 74.95           N1+
ATOM    706  NH2 ARG A  89     -23.051   0.800  28.185  1.00 74.95           N  
ATOM    707  C   ARG A  89     -19.122  -1.498  33.770  1.00 74.95           C  
ATOM    708  O   ARG A  89     -18.408  -1.019  34.650  1.00 74.95           O  
ATOM    709  N   SER A  90     -20.276  -2.137  34.036  1.00 61.23           N  
ATOM    710  CA  SER A  90     -20.860  -2.301  35.342  1.00 61.23           C  
ATOM    711  CB  SER A  90     -22.363  -2.623  35.262  1.00 61.23           C  
ATOM    712  OG  SER A  90     -23.048  -1.578  34.590  1.00 61.23           O  
ATOM    713  C   SER A  90     -20.231  -3.407  36.146  1.00 61.23           C  
ATOM    714  O   SER A  90     -20.597  -3.591  37.307  1.00 61.23           O  
ATOM    715  N   MET A  91     -19.277  -4.175  35.585  1.00106.17           N  
ATOM    716  CA  MET A  91     -18.797  -5.351  36.272  1.00106.17           C  
ATOM    717  CB  MET A  91     -17.682  -6.087  35.507  1.00106.17           C  
ATOM    718  CG  MET A  91     -18.151  -6.828  34.257  1.00106.17           C  
ATOM    719  SD  MET A  91     -16.813  -7.658  33.347  1.00106.17           S  
ATOM    720  CE  MET A  91     -16.440  -8.858  34.658  1.00106.17           C  
ATOM    721  C   MET A  91     -18.212  -5.024  37.612  1.00106.17           C  
ATOM    722  O   MET A  91     -18.481  -5.707  38.599  1.00106.17           O  
ATOM    723  N   GLU A  92     -17.391  -3.970  37.678  1.00125.31           N  
ATOM    724  CA  GLU A  92     -16.686  -3.598  38.869  1.00125.31           C  
ATOM    725  CB  GLU A  92     -15.560  -2.588  38.609  1.00125.31           C  
ATOM    726  CG  GLU A  92     -14.444  -3.216  37.775  1.00125.31           C  
ATOM    727  CD  GLU A  92     -14.163  -4.587  38.380  1.00125.31           C  
ATOM    728  OE1 GLU A  92     -13.739  -4.637  39.564  1.00125.31           O  
ATOM    729  OE2 GLU A  92     -14.386  -5.604  37.671  1.00125.31           O1-
ATOM    730  C   GLU A  92     -17.600  -3.057  39.928  1.00125.31           C  
ATOM    731  O   GLU A  92     -17.212  -3.014  41.093  1.00125.31           O  
ATOM    732  N   HIS A  93     -18.801  -2.565  39.566  1.00 82.40           N  
ATOM    733  CA  HIS A  93     -19.647  -1.966  40.566  1.00 82.40           C  
ATOM    734  ND1 HIS A  93     -18.522   1.229  40.416  1.00 82.40           N  
ATOM    735  CG  HIS A  93     -19.150   0.298  39.619  1.00 82.40           C  
ATOM    736  CB  HIS A  93     -20.228  -0.630  40.086  1.00 82.40           C  
ATOM    737  NE2 HIS A  93     -17.592   1.383  38.402  1.00 82.40           N  
ATOM    738  CD2 HIS A  93     -18.571   0.406  38.393  1.00 82.40           C  
ATOM    739  CE1 HIS A  93     -17.599   1.848  39.638  1.00 82.40           C  
ATOM    740  C   HIS A  93     -20.809  -2.868  40.864  1.00 82.40           C  
ATOM    741  O   HIS A  93     -21.811  -2.850  40.151  1.00 82.40           O  
ATOM    742  N   PRO A  94     -20.735  -3.619  41.933  1.00134.32           N  
ATOM    743  CA  PRO A  94     -21.807  -4.527  42.231  1.00134.32           C  
ATOM    744  CD  PRO A  94     -19.456  -4.135  42.395  1.00134.32           C  
ATOM    745  CB  PRO A  94     -21.270  -5.473  43.301  1.00134.32           C  
ATOM    746  CG  PRO A  94     -19.759  -5.512  43.013  1.00134.32           C  
ATOM    747  C   PRO A  94     -23.090  -3.850  42.590  1.00134.32           C  
ATOM    748  O   PRO A  94     -23.071  -2.875  43.338  1.00134.32           O  
ATOM    749  N   GLY A  95     -24.216  -4.360  42.051  1.00 25.95           N  
ATOM    750  CA  GLY A  95     -25.517  -3.867  42.387  1.00 25.95           C  
ATOM    751  C   GLY A  95     -25.811  -2.597  41.650  1.00 25.95           C  
ATOM    752  O   GLY A  95     -26.843  -1.974  41.895  1.00 25.95           O  
ATOM    753  N   LYS A  96     -24.933  -2.171  40.722  1.00 52.97           N  
ATOM    754  CA  LYS A  96     -25.197  -0.934  40.046  1.00 52.97           C  
ATOM    755  CB  LYS A  96     -24.355   0.219  40.611  1.00 52.97           C  
ATOM    756  CG  LYS A  96     -24.741   0.552  42.055  1.00 52.97           C  
ATOM    757  CD  LYS A  96     -23.742   1.451  42.783  1.00 52.97           C  
ATOM    758  CE  LYS A  96     -24.236   1.929  44.149  1.00 52.97           C  
ATOM    759  NZ  LYS A  96     -23.259   2.870  44.739  1.00 52.97           N1+
ATOM    760  C   LYS A  96     -24.897  -1.096  38.587  1.00 52.97           C  
ATOM    761  O   LYS A  96     -24.141  -1.982  38.188  1.00 52.97           O  
ATOM    762  N   LEU A  97     -25.530  -0.250  37.747  1.00 54.94           N  
ATOM    763  CA  LEU A  97     -25.309  -0.295  36.329  1.00 54.94           C  
ATOM    764  CB  LEU A  97     -26.606  -0.468  35.521  1.00 54.94           C  
ATOM    765  CG  LEU A  97     -27.290  -1.826  35.765  1.00 54.94           C  
ATOM    766  CD1 LEU A  97     -28.581  -1.967  34.946  1.00 54.94           C  
ATOM    767  CD2 LEU A  97     -26.316  -2.988  35.518  1.00 54.94           C  
ATOM    768  C   LEU A  97     -24.688   1.008  35.938  1.00 54.94           C  
ATOM    769  O   LEU A  97     -25.247   2.077  36.188  1.00 54.94           O  
ATOM    770  N   LEU A  98     -23.502   0.946  35.299  1.00 88.48           N  
ATOM    771  CA  LEU A  98     -22.810   2.146  34.935  1.00 88.48           C  
ATOM    772  CB  LEU A  98     -21.286   1.954  34.900  1.00 88.48           C  
ATOM    773  CG  LEU A  98     -20.500   3.269  34.795  1.00 88.48           C  
ATOM    774  CD1 LEU A  98     -20.365   3.933  36.177  1.00 88.48           C  
ATOM    775  CD2 LEU A  98     -19.178   3.090  34.037  1.00 88.48           C  
ATOM    776  C   LEU A  98     -23.207   2.476  33.530  1.00 88.48           C  
ATOM    777  O   LEU A  98     -22.520   2.115  32.575  1.00 88.48           O  
ATOM    778  N   PHE A  99     -24.328   3.195  33.365  1.00 62.75           N  
ATOM    779  CA  PHE A  99     -24.757   3.595  32.055  1.00 62.75           C  
ATOM    780  CB  PHE A  99     -26.109   4.336  32.066  1.00 62.75           C  
ATOM    781  CG  PHE A  99     -27.181   3.349  32.386  1.00 62.75           C  
ATOM    782  CD1 PHE A  99     -27.704   2.550  31.395  1.00 62.75           C  
ATOM    783  CD2 PHE A  99     -27.675   3.221  33.666  1.00 62.75           C  
ATOM    784  CE1 PHE A  99     -28.694   1.637  31.670  1.00 62.75           C  
ATOM    785  CE2 PHE A  99     -28.666   2.308  33.946  1.00 62.75           C  
ATOM    786  CZ  PHE A  99     -29.178   1.513  32.950  1.00 62.75           C  
ATOM    787  C   PHE A  99     -23.716   4.536  31.529  1.00 62.75           C  
ATOM    788  O   PHE A  99     -23.381   4.521  30.345  1.00 62.75           O  
ATOM    789  N   ALA A 100     -23.206   5.412  32.418  1.00 46.46           N  
ATOM    790  CA  ALA A 100     -22.169   6.350  32.091  1.00 46.46           C  
ATOM    791  CB  ALA A 100     -22.695   7.670  31.501  1.00 46.46           C  
ATOM    792  C   ALA A 100     -21.489   6.668  33.387  1.00 46.46           C  
ATOM    793  O   ALA A 100     -22.035   6.386  34.453  1.00 46.46           O  
ATOM    794  N   PRO A 101     -20.315   7.235  33.356  1.00 76.54           N  
ATOM    795  CA  PRO A 101     -19.636   7.519  34.591  1.00 76.54           C  
ATOM    796  CD  PRO A 101     -19.391   7.043  32.250  1.00 76.54           C  
ATOM    797  CB  PRO A 101     -18.245   7.998  34.181  1.00 76.54           C  
ATOM    798  CG  PRO A 101     -17.991   7.257  32.851  1.00 76.54           C  
ATOM    799  C   PRO A 101     -20.424   8.464  35.443  1.00 76.54           C  
ATOM    800  O   PRO A 101     -20.307   8.410  36.667  1.00 76.54           O  
ATOM    801  N   ASN A 102     -21.175   9.377  34.805  1.00 99.13           N  
ATOM    802  CA  ASN A 102     -22.034  10.324  35.452  1.00 99.13           C  
ATOM    803  CB  ASN A 102     -22.239  11.619  34.641  1.00 99.13           C  
ATOM    804  CG  ASN A 102     -22.823  11.308  33.274  1.00 99.13           C  
ATOM    805  OD1 ASN A 102     -22.624  10.228  32.720  1.00 99.13           O  
ATOM    806  ND2 ASN A 102     -23.550  12.300  32.699  1.00 99.13           N  
ATOM    807  C   ASN A 102     -23.354   9.710  35.811  1.00 99.13           C  
ATOM    808  O   ASN A 102     -24.138  10.324  36.531  1.00 99.13           O  
ATOM    809  N   LEU A 103     -23.693   8.533  35.243  1.00162.46           N  
ATOM    810  CA  LEU A 103     -24.985   7.974  35.526  1.00162.46           C  
ATOM    811  CB  LEU A 103     -25.835   7.997  34.239  1.00162.46           C  
ATOM    812  CG  LEU A 103     -27.325   7.646  34.380  1.00162.46           C  
ATOM    813  CD1 LEU A 103     -27.517   6.206  34.846  1.00162.46           C  
ATOM    814  CD2 LEU A 103     -28.084   8.664  35.239  1.00162.46           C  
ATOM    815  C   LEU A 103     -24.825   6.554  36.004  1.00162.46           C  
ATOM    816  O   LEU A 103     -24.867   5.610  35.218  1.00162.46           O  
ATOM    817  N   LEU A 104     -24.660   6.360  37.327  1.00114.67           N  
ATOM    818  CA  LEU A 104     -24.537   5.036  37.868  1.00114.67           C  
ATOM    819  CB  LEU A 104     -23.294   4.897  38.774  1.00114.67           C  
ATOM    820  CG  LEU A 104     -23.051   3.515  39.406  1.00114.67           C  
ATOM    821  CD1 LEU A 104     -21.667   3.465  40.067  1.00114.67           C  
ATOM    822  CD2 LEU A 104     -24.151   3.151  40.412  1.00114.67           C  
ATOM    823  C   LEU A 104     -25.800   4.813  38.639  1.00114.67           C  
ATOM    824  O   LEU A 104     -26.083   5.533  39.593  1.00114.67           O  
ATOM    825  N   LEU A 105     -26.594   3.793  38.246  1.00 70.58           N  
ATOM    826  CA  LEU A 105     -27.885   3.636  38.849  1.00 70.58           C  
ATOM    827  CB  LEU A 105     -29.021   3.772  37.823  1.00 70.58           C  
ATOM    828  CG  LEU A 105     -29.054   5.151  37.143  1.00 70.58           C  
ATOM    829  CD1 LEU A 105     -30.199   5.249  36.123  1.00 70.58           C  
ATOM    830  CD2 LEU A 105     -29.080   6.280  38.185  1.00 70.58           C  
ATOM    831  C   LEU A 105     -28.029   2.290  39.486  1.00 70.58           C  
ATOM    832  O   LEU A 105     -27.424   1.307  39.060  1.00 70.58           O  
ATOM    833  N   ASP A 106     -28.828   2.257  40.577  1.00 94.77           N  
ATOM    834  CA  ASP A 106     -29.183   1.077  41.313  1.00 94.77           C  
ATOM    835  CB  ASP A 106     -29.294   1.360  42.826  1.00 94.77           C  
ATOM    836  CG  ASP A 106     -29.483   0.058  43.593  1.00 94.77           C  
ATOM    837  OD1 ASP A 106     -29.087  -1.011  43.057  1.00 94.77           O  
ATOM    838  OD2 ASP A 106     -30.022   0.120  44.730  1.00 94.77           O1-
ATOM    839  C   ASP A 106     -30.535   0.625  40.830  1.00 94.77           C  
ATOM    840  O   ASP A 106     -31.223   1.332  40.095  1.00 94.77           O  
ATOM    841  N   ARG A 107     -30.960  -0.574  41.275  1.00167.45           N  
ATOM    842  CA  ARG A 107     -32.202  -1.194  40.905  1.00167.45           C  
ATOM    843  CB  ARG A 107     -32.319  -2.613  41.490  1.00167.45           C  
ATOM    844  CG  ARG A 107     -33.439  -3.467  40.896  1.00167.45           C  
ATOM    845  CD  ARG A 107     -33.352  -4.931  41.340  1.00167.45           C  
ATOM    846  NE  ARG A 107     -34.444  -5.694  40.675  1.00167.45           N  
ATOM    847  CZ  ARG A 107     -35.639  -5.878  41.310  1.00167.45           C  
ATOM    848  NH1 ARG A 107     -35.852  -5.315  42.536  1.00167.45           N1+
ATOM    849  NH2 ARG A 107     -36.618  -6.619  40.716  1.00167.45           N  
ATOM    850  C   ARG A 107     -33.350  -0.368  41.406  1.00167.45           C  
ATOM    851  O   ARG A 107     -34.377  -0.249  40.741  1.00167.45           O  
ATOM    852  N   ASN A 108     -33.204   0.231  42.602  1.00 36.34           N  
ATOM    853  CA  ASN A 108     -34.255   1.011  43.198  1.00 36.34           C  
ATOM    854  CB  ASN A 108     -33.881   1.553  44.588  1.00 36.34           C  
ATOM    855  CG  ASN A 108     -33.856   0.377  45.555  1.00 36.34           C  
ATOM    856  OD1 ASN A 108     -34.649  -0.556  45.435  1.00 36.34           O  
ATOM    857  ND2 ASN A 108     -32.922   0.421  46.543  1.00 36.34           N  
ATOM    858  C   ASN A 108     -34.558   2.183  42.317  1.00 36.34           C  
ATOM    859  O   ASN A 108     -35.707   2.608  42.210  1.00 36.34           O  
ATOM    860  N   GLN A 109     -33.522   2.726  41.657  1.00 94.51           N  
ATOM    861  CA  GLN A 109     -33.598   3.882  40.806  1.00 94.51           C  
ATOM    862  CB  GLN A 109     -32.229   4.198  40.177  1.00 94.51           C  
ATOM    863  CG  GLN A 109     -31.092   4.400  41.185  1.00 94.51           C  
ATOM    864  CD  GLN A 109     -30.986   5.876  41.538  1.00 94.51           C  
ATOM    865  OE1 GLN A 109     -31.733   6.707  41.023  1.00 94.51           O  
ATOM    866  NE2 GLN A 109     -30.021   6.215  42.432  1.00 94.51           N  
ATOM    867  C   GLN A 109     -34.516   3.576  39.656  1.00 94.51           C  
ATOM    868  O   GLN A 109     -35.160   4.473  39.117  1.00 94.51           O  
ATOM    869  N   GLY A 110     -34.528   2.301  39.223  1.00 50.41           N  
ATOM    870  CA  GLY A 110     -35.266   1.754  38.111  1.00 50.41           C  
ATOM    871  C   GLY A 110     -36.755   1.740  38.314  1.00 50.41           C  
ATOM    872  O   GLY A 110     -37.510   1.723  37.344  1.00 50.41           O  
ATOM    873  N   LYS A 111     -37.218   1.684  39.573  1.00 70.22           N  
ATOM    874  CA  LYS A 111     -38.611   1.519  39.888  1.00 70.22           C  
ATOM    875  CB  LYS A 111     -38.860   1.340  41.395  1.00 70.22           C  
ATOM    876  CG  LYS A 111     -38.342  -0.023  41.864  1.00 70.22           C  
ATOM    877  CD  LYS A 111     -38.264  -0.218  43.378  1.00 70.22           C  
ATOM    878  CE  LYS A 111     -37.773  -1.617  43.760  1.00 70.22           C  
ATOM    879  NZ  LYS A 111     -37.726  -1.765  45.231  1.00 70.22           N1+
ATOM    880  C   LYS A 111     -39.449   2.646  39.350  1.00 70.22           C  
ATOM    881  O   LYS A 111     -40.660   2.494  39.197  1.00 70.22           O  
ATOM    882  N   SER A 112     -38.840   3.811  39.071  1.00 90.73           N  
ATOM    883  CA  SER A 112     -39.553   4.976  38.613  1.00 90.73           C  
ATOM    884  CB  SER A 112     -38.642   6.205  38.451  1.00 90.73           C  
ATOM    885  OG  SER A 112     -39.400   7.319  37.997  1.00 90.73           O  
ATOM    886  C   SER A 112     -40.227   4.746  37.284  1.00 90.73           C  
ATOM    887  O   SER A 112     -41.104   5.527  36.916  1.00 90.73           O  
ATOM    888  N   VAL A 113     -39.827   3.723  36.493  1.00116.43           N  
ATOM    889  CA  VAL A 113     -40.517   3.478  35.249  1.00116.43           C  
ATOM    890  CB  VAL A 113     -39.726   3.767  34.008  1.00116.43           C  
ATOM    891  CG1 VAL A 113     -39.657   5.280  33.797  1.00116.43           C  
ATOM    892  CG2 VAL A 113     -38.336   3.162  34.180  1.00116.43           C  
ATOM    893  C   VAL A 113     -40.959   2.051  35.188  1.00116.43           C  
ATOM    894  O   VAL A 113     -40.272   1.145  35.656  1.00116.43           O  
ATOM    895  N   GLU A 114     -42.146   1.820  34.591  1.00117.47           N  
ATOM    896  CA  GLU A 114     -42.664   0.488  34.522  1.00117.47           C  
ATOM    897  CB  GLU A 114     -44.126   0.410  34.047  1.00117.47           C  
ATOM    898  CG  GLU A 114     -44.610  -1.022  33.803  1.00117.47           C  
ATOM    899  CD  GLU A 114     -44.621  -1.771  35.127  1.00117.47           C  
ATOM    900  OE1 GLU A 114     -45.133  -1.204  36.128  1.00117.47           O  
ATOM    901  OE2 GLU A 114     -44.113  -2.924  35.153  1.00117.47           O1-
ATOM    902  C   GLU A 114     -41.838  -0.319  33.577  1.00117.47           C  
ATOM    903  O   GLU A 114     -41.520   0.117  32.471  1.00117.47           O  
ATOM    904  N   GLY A 115     -41.468  -1.537  34.025  1.00 29.92           N  
ATOM    905  CA  GLY A 115     -40.764  -2.496  33.228  1.00 29.92           C  
ATOM    906  C   GLY A 115     -39.281  -2.328  33.375  1.00 29.92           C  
ATOM    907  O   GLY A 115     -38.517  -3.191  32.949  1.00 29.92           O  
ATOM    908  N   MET A 116     -38.828  -1.204  33.959  1.00 62.85           N  
ATOM    909  CA  MET A 116     -37.418  -0.932  34.072  1.00 62.85           C  
ATOM    910  CB  MET A 116     -37.142   0.505  34.537  1.00 62.85           C  
ATOM    911  CG  MET A 116     -35.669   0.916  34.490  1.00 62.85           C  
ATOM    912  SD  MET A 116     -35.351   2.668  34.871  1.00 62.85           S  
ATOM    913  CE  MET A 116     -35.568   3.276  33.173  1.00 62.85           C  
ATOM    914  C   MET A 116     -36.709  -1.850  35.024  1.00 62.85           C  
ATOM    915  O   MET A 116     -35.629  -2.355  34.723  1.00 62.85           O  
ATOM    916  N   VAL A 117     -37.306  -2.113  36.198  1.00 97.97           N  
ATOM    917  CA  VAL A 117     -36.622  -2.874  37.205  1.00 97.97           C  
ATOM    918  CB  VAL A 117     -37.436  -3.036  38.453  1.00 97.97           C  
ATOM    919  CG1 VAL A 117     -38.732  -3.791  38.111  1.00 97.97           C  
ATOM    920  CG2 VAL A 117     -36.566  -3.740  39.505  1.00 97.97           C  
ATOM    921  C   VAL A 117     -36.313  -4.230  36.672  1.00 97.97           C  
ATOM    922  O   VAL A 117     -35.225  -4.755  36.905  1.00 97.97           O  
ATOM    923  N   GLU A 118     -37.259  -4.825  35.923  1.00 67.14           N  
ATOM    924  CA  GLU A 118     -37.069  -6.157  35.430  1.00 67.14           C  
ATOM    925  CB  GLU A 118     -38.271  -6.667  34.615  1.00 67.14           C  
ATOM    926  CG  GLU A 118     -39.516  -6.926  35.466  1.00 67.14           C  
ATOM    927  CD  GLU A 118     -40.134  -5.587  35.841  1.00 67.14           C  
ATOM    928  OE1 GLU A 118     -39.773  -4.567  35.196  1.00 67.14           O  
ATOM    929  OE2 GLU A 118     -40.980  -5.566  36.775  1.00 67.14           O1-
ATOM    930  C   GLU A 118     -35.861  -6.197  34.546  1.00 67.14           C  
ATOM    931  O   GLU A 118     -35.039  -7.105  34.663  1.00 67.14           O  
ATOM    932  N   ILE A 119     -35.708  -5.217  33.633  1.00107.34           N  
ATOM    933  CA  ILE A 119     -34.567  -5.222  32.760  1.00107.34           C  
ATOM    934  CB  ILE A 119     -34.614  -4.199  31.650  1.00107.34           C  
ATOM    935  CG1 ILE A 119     -34.681  -2.763  32.186  1.00107.34           C  
ATOM    936  CG2 ILE A 119     -35.766  -4.567  30.708  1.00107.34           C  
ATOM    937  CD1 ILE A 119     -34.580  -1.701  31.091  1.00107.34           C  
ATOM    938  C   ILE A 119     -33.326  -5.005  33.564  1.00107.34           C  
ATOM    939  O   ILE A 119     -32.311  -5.661  33.338  1.00107.34           O  
ATOM    940  N   PHE A 120     -33.378  -4.085  34.545  1.00 71.09           N  
ATOM    941  CA  PHE A 120     -32.220  -3.803  35.341  1.00 71.09           C  
ATOM    942  CB  PHE A 120     -32.463  -2.717  36.405  1.00 71.09           C  
ATOM    943  CG  PHE A 120     -32.251  -1.392  35.758  1.00 71.09           C  
ATOM    944  CD1 PHE A 120     -33.034  -0.966  34.712  1.00 71.09           C  
ATOM    945  CD2 PHE A 120     -31.265  -0.554  36.229  1.00 71.09           C  
ATOM    946  CE1 PHE A 120     -32.819   0.265  34.134  1.00 71.09           C  
ATOM    947  CE2 PHE A 120     -31.049   0.677  35.657  1.00 71.09           C  
ATOM    948  CZ  PHE A 120     -31.826   1.088  34.603  1.00 71.09           C  
ATOM    949  C   PHE A 120     -31.771  -5.048  36.035  1.00 71.09           C  
ATOM    950  O   PHE A 120     -30.579  -5.353  36.045  1.00 71.09           O  
ATOM    951  N   ASP A 121     -32.701  -5.826  36.621  1.00128.77           N  
ATOM    952  CA  ASP A 121     -32.223  -6.967  37.344  1.00128.77           C  
ATOM    953  CB  ASP A 121     -33.239  -7.671  38.271  1.00128.77           C  
ATOM    954  CG  ASP A 121     -34.475  -8.132  37.528  1.00128.77           C  
ATOM    955  OD1 ASP A 121     -35.336  -7.261  37.244  1.00128.77           O  
ATOM    956  OD2 ASP A 121     -34.589  -9.354  37.254  1.00128.77           O1-
ATOM    957  C   ASP A 121     -31.537  -7.955  36.445  1.00128.77           C  
ATOM    958  O   ASP A 121     -30.565  -8.580  36.862  1.00128.77           O  
ATOM    959  N   MET A 122     -32.004  -8.138  35.197  1.00 36.11           N  
ATOM    960  CA  MET A 122     -31.356  -9.081  34.325  1.00 36.11           C  
ATOM    961  CB  MET A 122     -32.084  -9.223  32.979  1.00 36.11           C  
ATOM    962  CG  MET A 122     -33.505  -9.771  33.116  1.00 36.11           C  
ATOM    963  SD  MET A 122     -34.403  -9.902  31.542  1.00 36.11           S  
ATOM    964  CE  MET A 122     -34.579  -8.108  31.330  1.00 36.11           C  
ATOM    965  C   MET A 122     -29.955  -8.614  34.040  1.00 36.11           C  
ATOM    966  O   MET A 122     -29.017  -9.409  34.023  1.00 36.11           O  
ATOM    967  N   LEU A 123     -29.781  -7.300  33.807  1.00 44.13           N  
ATOM    968  CA  LEU A 123     -28.496  -6.735  33.494  1.00 44.13           C  
ATOM    969  CB  LEU A 123     -28.600  -5.226  33.208  1.00 44.13           C  
ATOM    970  CG  LEU A 123     -29.452  -4.897  31.964  1.00 44.13           C  
ATOM    971  CD1 LEU A 123     -29.527  -3.381  31.715  1.00 44.13           C  
ATOM    972  CD2 LEU A 123     -28.946  -5.660  30.728  1.00 44.13           C  
ATOM    973  C   LEU A 123     -27.583  -6.920  34.669  1.00 44.13           C  
ATOM    974  O   LEU A 123     -26.411  -7.260  34.512  1.00 44.13           O  
ATOM    975  N   LEU A 124     -28.104  -6.702  35.890  1.00 36.49           N  
ATOM    976  CA  LEU A 124     -27.313  -6.823  37.080  1.00 36.49           C  
ATOM    977  CB  LEU A 124     -28.111  -6.464  38.346  1.00 36.49           C  
ATOM    978  CG  LEU A 124     -28.550  -4.988  38.393  1.00 36.49           C  
ATOM    979  CD1 LEU A 124     -29.343  -4.686  39.673  1.00 36.49           C  
ATOM    980  CD2 LEU A 124     -27.348  -4.047  38.217  1.00 36.49           C  
ATOM    981  C   LEU A 124     -26.859  -8.244  37.214  1.00 36.49           C  
ATOM    982  O   LEU A 124     -25.718  -8.509  37.591  1.00 36.49           O  
ATOM    983  N   ALA A 125     -27.749  -9.203  36.909  1.00 22.64           N  
ATOM    984  CA  ALA A 125     -27.412 -10.591  37.051  1.00 22.64           C  
ATOM    985  CB  ALA A 125     -28.585 -11.525  36.707  1.00 22.64           C  
ATOM    986  C   ALA A 125     -26.281 -10.924  36.125  1.00 22.64           C  
ATOM    987  O   ALA A 125     -25.356 -11.643  36.499  1.00 22.64           O  
ATOM    988  N   THR A 126     -26.328 -10.403  34.886  1.00 40.19           N  
ATOM    989  CA  THR A 126     -25.327 -10.698  33.901  1.00 40.19           C  
ATOM    990  CB  THR A 126     -25.663 -10.101  32.563  1.00 40.19           C  
ATOM    991  OG1 THR A 126     -26.945 -10.548  32.148  1.00 40.19           O  
ATOM    992  CG2 THR A 126     -24.611 -10.542  31.531  1.00 40.19           C  
ATOM    993  C   THR A 126     -24.010 -10.133  34.350  1.00 40.19           C  
ATOM    994  O   THR A 126     -22.970 -10.771  34.196  1.00 40.19           O  
ATOM    995  N   SER A 127     -24.022  -8.915  34.923  1.00 33.63           N  
ATOM    996  CA  SER A 127     -22.804  -8.274  35.338  1.00 33.63           C  
ATOM    997  CB  SER A 127     -23.040  -6.861  35.905  1.00 33.63           C  
ATOM    998  OG  SER A 127     -21.805  -6.277  36.295  1.00 33.63           O  
ATOM    999  C   SER A 127     -22.163  -9.086  36.420  1.00 33.63           C  
ATOM   1000  O   SER A 127     -20.944  -9.240  36.452  1.00 33.63           O  
ATOM   1001  N   SER A 128     -22.973  -9.624  37.347  1.00 67.59           N  
ATOM   1002  CA  SER A 128     -22.424 -10.384  38.430  1.00 67.59           C  
ATOM   1003  CB  SER A 128     -23.493 -10.828  39.438  1.00 67.59           C  
ATOM   1004  OG  SER A 128     -22.882 -11.568  40.481  1.00 67.59           O  
ATOM   1005  C   SER A 128     -21.786 -11.617  37.863  1.00 67.59           C  
ATOM   1006  O   SER A 128     -20.739 -12.058  38.335  1.00 67.59           O  
ATOM   1007  N   ARG A 129     -22.400 -12.206  36.820  1.00 90.51           N  
ATOM   1008  CA  ARG A 129     -21.879 -13.405  36.226  1.00 90.51           C  
ATOM   1009  CB  ARG A 129     -22.759 -13.942  35.085  1.00 90.51           C  
ATOM   1010  CG  ARG A 129     -22.203 -15.220  34.454  1.00 90.51           C  
ATOM   1011  CD  ARG A 129     -22.205 -16.416  35.403  1.00 90.51           C  
ATOM   1012  NE  ARG A 129     -21.629 -17.573  34.666  1.00 90.51           N  
ATOM   1013  CZ  ARG A 129     -20.902 -18.509  35.344  1.00 90.51           C  
ATOM   1014  NH1 ARG A 129     -20.719 -18.378  36.690  1.00 90.51           N1+
ATOM   1015  NH2 ARG A 129     -20.358 -19.566  34.676  1.00 90.51           N  
ATOM   1016  C   ARG A 129     -20.534 -13.117  35.640  1.00 90.51           C  
ATOM   1017  O   ARG A 129     -19.601 -13.908  35.775  1.00 90.51           O  
ATOM   1018  N   PHE A 130     -20.399 -11.955  34.979  1.00 72.01           N  
ATOM   1019  CA  PHE A 130     -19.156 -11.583  34.372  1.00 72.01           C  
ATOM   1020  CB  PHE A 130     -19.219 -10.216  33.665  1.00 72.01           C  
ATOM   1021  CG  PHE A 130     -19.843 -10.374  32.316  1.00 72.01           C  
ATOM   1022  CD1 PHE A 130     -21.131 -10.829  32.164  1.00 72.01           C  
ATOM   1023  CD2 PHE A 130     -19.139 -10.021  31.188  1.00 72.01           C  
ATOM   1024  CE1 PHE A 130     -21.689 -10.956  30.913  1.00 72.01           C  
ATOM   1025  CE2 PHE A 130     -19.690 -10.143  29.935  1.00 72.01           C  
ATOM   1026  CZ  PHE A 130     -20.970 -10.618  29.792  1.00 72.01           C  
ATOM   1027  C   PHE A 130     -18.110 -11.501  35.439  1.00 72.01           C  
ATOM   1028  O   PHE A 130     -16.994 -11.983  35.257  1.00 72.01           O  
ATOM   1029  N   ARG A 131     -18.445 -10.891  36.590  1.00167.51           N  
ATOM   1030  CA  ARG A 131     -17.462 -10.713  37.621  1.00167.51           C  
ATOM   1031  CB  ARG A 131     -17.899  -9.758  38.750  1.00167.51           C  
ATOM   1032  CG  ARG A 131     -19.146 -10.171  39.525  1.00167.51           C  
ATOM   1033  CD  ARG A 131     -19.687  -9.059  40.423  1.00167.51           C  
ATOM   1034  NE  ARG A 131     -20.250  -8.016  39.522  1.00167.51           N  
ATOM   1035  CZ  ARG A 131     -21.414  -7.389  39.853  1.00167.51           C  
ATOM   1036  NH1 ARG A 131     -22.050  -7.700  41.020  1.00167.51           N1+
ATOM   1037  NH2 ARG A 131     -21.950  -6.458  39.013  1.00167.51           N  
ATOM   1038  C   ARG A 131     -17.021 -12.033  38.188  1.00167.51           C  
ATOM   1039  O   ARG A 131     -15.837 -12.211  38.470  1.00167.51           O  
ATOM   1040  N   MET A 132     -17.943 -13.001  38.362  1.00 35.14           N  
ATOM   1041  CA  MET A 132     -17.578 -14.271  38.935  1.00 35.14           C  
ATOM   1042  CB  MET A 132     -18.773 -15.233  39.040  1.00 35.14           C  
ATOM   1043  CG  MET A 132     -19.921 -14.718  39.913  1.00 35.14           C  
ATOM   1044  SD  MET A 132     -19.520 -14.518  41.674  1.00 35.14           S  
ATOM   1045  CE  MET A 132     -18.513 -13.026  41.439  1.00 35.14           C  
ATOM   1046  C   MET A 132     -16.585 -14.933  38.027  1.00 35.14           C  
ATOM   1047  O   MET A 132     -15.586 -15.494  38.475  1.00 35.14           O  
ATOM   1048  N   MET A 133     -16.853 -14.856  36.712  1.00138.13           N  
ATOM   1049  CA  MET A 133     -16.067 -15.432  35.657  1.00138.13           C  
ATOM   1050  CB  MET A 133     -16.703 -15.230  34.270  1.00138.13           C  
ATOM   1051  CG  MET A 133     -18.023 -15.973  34.055  1.00138.13           C  
ATOM   1052  SD  MET A 133     -17.845 -17.757  33.766  1.00138.13           S  
ATOM   1053  CE  MET A 133     -17.132 -17.579  32.105  1.00138.13           C  
ATOM   1054  C   MET A 133     -14.745 -14.735  35.615  1.00138.13           C  
ATOM   1055  O   MET A 133     -13.752 -15.308  35.167  1.00138.13           O  
ATOM   1056  N   ASN A 134     -14.698 -13.468  36.071  1.00 58.82           N  
ATOM   1057  CA  ASN A 134     -13.485 -12.711  35.964  1.00 58.82           C  
ATOM   1058  CB  ASN A 134     -12.272 -13.402  36.613  1.00 58.82           C  
ATOM   1059  CG  ASN A 134     -11.095 -12.438  36.563  1.00 58.82           C  
ATOM   1060  OD1 ASN A 134     -11.269 -11.222  36.505  1.00 58.82           O  
ATOM   1061  ND2 ASN A 134      -9.856 -12.997  36.577  1.00 58.82           N  
ATOM   1062  C   ASN A 134     -13.197 -12.542  34.510  1.00 58.82           C  
ATOM   1063  O   ASN A 134     -12.103 -12.837  34.032  1.00 58.82           O  
ATOM   1064  N   LEU A 135     -14.210 -12.044  33.773  1.00 55.50           N  
ATOM   1065  CA  LEU A 135     -14.120 -11.860  32.354  1.00 55.50           C  
ATOM   1066  CB  LEU A 135     -15.426 -11.320  31.746  1.00 55.50           C  
ATOM   1067  CG  LEU A 135     -15.374 -11.114  30.222  1.00 55.50           C  
ATOM   1068  CD1 LEU A 135     -15.196 -12.453  29.487  1.00 55.50           C  
ATOM   1069  CD2 LEU A 135     -16.598 -10.328  29.729  1.00 55.50           C  
ATOM   1070  C   LEU A 135     -13.027 -10.875  32.062  1.00 55.50           C  
ATOM   1071  O   LEU A 135     -12.894  -9.845  32.722  1.00 55.50           O  
ATOM   1072  N   GLN A 136     -12.201 -11.202  31.049  1.00 48.44           N  
ATOM   1073  CA  GLN A 136     -11.084 -10.389  30.664  1.00 48.44           C  
ATOM   1074  CB  GLN A 136      -9.912 -11.220  30.117  1.00 48.44           C  
ATOM   1075  CG  GLN A 136      -9.414 -12.279  31.102  1.00 48.44           C  
ATOM   1076  CD  GLN A 136      -8.808 -11.563  32.298  1.00 48.44           C  
ATOM   1077  OE1 GLN A 136      -7.737 -10.966  32.204  1.00 48.44           O  
ATOM   1078  NE2 GLN A 136      -9.513 -11.620  33.460  1.00 48.44           N  
ATOM   1079  C   GLN A 136     -11.519  -9.459  29.572  1.00 48.44           C  
ATOM   1080  O   GLN A 136     -12.468  -9.731  28.839  1.00 48.44           O  
ATOM   1081  N   GLY A 137     -10.807  -8.325  29.433  1.00 20.74           N  
ATOM   1082  CA  GLY A 137     -11.130  -7.339  28.441  1.00 20.74           C  
ATOM   1083  C   GLY A 137     -10.986  -7.949  27.083  1.00 20.74           C  
ATOM   1084  O   GLY A 137     -11.771  -7.663  26.180  1.00 20.74           O  
ATOM   1085  N   GLU A 138      -9.955  -8.792  26.895  1.00 70.05           N  
ATOM   1086  CA  GLU A 138      -9.723  -9.389  25.611  1.00 70.05           C  
ATOM   1087  CB  GLU A 138      -8.423 -10.209  25.548  1.00 70.05           C  
ATOM   1088  CG  GLU A 138      -7.163  -9.340  25.562  1.00 70.05           C  
ATOM   1089  CD  GLU A 138      -6.970  -8.795  26.969  1.00 70.05           C  
ATOM   1090  OE1 GLU A 138      -7.598  -9.349  27.910  1.00 70.05           O  
ATOM   1091  OE2 GLU A 138      -6.189  -7.817  27.121  1.00 70.05           O1-
ATOM   1092  C   GLU A 138     -10.868 -10.293  25.264  1.00 70.05           C  
ATOM   1093  O   GLU A 138     -11.292 -10.350  24.111  1.00 70.05           O  
ATOM   1094  N   GLU A 139     -11.395 -11.046  26.247  1.00 46.27           N  
ATOM   1095  CA  GLU A 139     -12.489 -11.938  25.979  1.00 46.27           C  
ATOM   1096  CB  GLU A 139     -12.802 -12.859  27.173  1.00 46.27           C  
ATOM   1097  CG  GLU A 139     -11.673 -13.856  27.458  1.00 46.27           C  
ATOM   1098  CD  GLU A 139     -12.072 -14.718  28.650  1.00 46.27           C  
ATOM   1099  OE1 GLU A 139     -12.466 -14.139  29.695  1.00 46.27           O  
ATOM   1100  OE2 GLU A 139     -11.987 -15.971  28.528  1.00 46.27           O1-
ATOM   1101  C   GLU A 139     -13.716 -11.137  25.641  1.00 46.27           C  
ATOM   1102  O   GLU A 139     -14.484 -11.501  24.752  1.00 46.27           O  
ATOM   1103  N   PHE A 140     -13.910  -9.998  26.332  1.00 64.58           N  
ATOM   1104  CA  PHE A 140     -15.063  -9.155  26.157  1.00 64.58           C  
ATOM   1105  CB  PHE A 140     -14.994  -7.927  27.089  1.00 64.58           C  
ATOM   1106  CG  PHE A 140     -16.008  -6.915  26.675  1.00 64.58           C  
ATOM   1107  CD1 PHE A 140     -17.340  -7.059  26.987  1.00 64.58           C  
ATOM   1108  CD2 PHE A 140     -15.605  -5.796  25.983  1.00 64.58           C  
ATOM   1109  CE1 PHE A 140     -18.253  -6.107  26.598  1.00 64.58           C  
ATOM   1110  CE2 PHE A 140     -16.513  -4.841  25.593  1.00 64.58           C  
ATOM   1111  CZ  PHE A 140     -17.843  -4.997  25.898  1.00 64.58           C  
ATOM   1112  C   PHE A 140     -15.152  -8.669  24.741  1.00 64.58           C  
ATOM   1113  O   PHE A 140     -16.219  -8.722  24.129  1.00 64.58           O  
ATOM   1114  N   VAL A 141     -14.034  -8.189  24.170  1.00 38.56           N  
ATOM   1115  CA  VAL A 141     -14.071  -7.660  22.836  1.00 38.56           C  
ATOM   1116  CB  VAL A 141     -12.750  -7.106  22.383  1.00 38.56           C  
ATOM   1117  CG1 VAL A 141     -12.375  -5.930  23.299  1.00 38.56           C  
ATOM   1118  CG2 VAL A 141     -11.708  -8.237  22.357  1.00 38.56           C  
ATOM   1119  C   VAL A 141     -14.454  -8.753  21.890  1.00 38.56           C  
ATOM   1120  O   VAL A 141     -15.192  -8.526  20.933  1.00 38.56           O  
ATOM   1121  N   CYS A 142     -13.943  -9.975  22.126  1.00 35.74           N  
ATOM   1122  CA  CYS A 142     -14.227 -11.079  21.256  1.00 35.74           C  
ATOM   1123  CB  CYS A 142     -13.471 -12.356  21.663  1.00 35.74           C  
ATOM   1124  SG  CYS A 142     -11.667 -12.163  21.536  1.00 35.74           S  
ATOM   1125  C   CYS A 142     -15.695 -11.377  21.286  1.00 35.74           C  
ATOM   1126  O   CYS A 142     -16.311 -11.599  20.245  1.00 35.74           O  
ATOM   1127  N   LEU A 143     -16.305 -11.373  22.487  1.00 41.97           N  
ATOM   1128  CA  LEU A 143     -17.698 -11.706  22.605  1.00 41.97           C  
ATOM   1129  CB  LEU A 143     -18.186 -11.732  24.064  1.00 41.97           C  
ATOM   1130  CG  LEU A 143     -17.572 -12.875  24.894  1.00 41.97           C  
ATOM   1131  CD1 LEU A 143     -18.095 -12.854  26.338  1.00 41.97           C  
ATOM   1132  CD2 LEU A 143     -17.788 -14.236  24.210  1.00 41.97           C  
ATOM   1133  C   LEU A 143     -18.525 -10.699  21.869  1.00 41.97           C  
ATOM   1134  O   LEU A 143     -19.492 -11.052  21.196  1.00 41.97           O  
ATOM   1135  N   LYS A 144     -18.166  -9.408  21.974  1.00 73.12           N  
ATOM   1136  CA  LYS A 144     -18.950  -8.384  21.348  1.00 73.12           C  
ATOM   1137  CB  LYS A 144     -18.440  -6.972  21.686  1.00 73.12           C  
ATOM   1138  CG  LYS A 144     -19.418  -5.851  21.324  1.00 73.12           C  
ATOM   1139  CD  LYS A 144     -19.090  -4.521  22.008  1.00 73.12           C  
ATOM   1140  CE  LYS A 144     -17.658  -4.040  21.771  1.00 73.12           C  
ATOM   1141  NZ  LYS A 144     -17.431  -2.752  22.464  1.00 73.12           N1+
ATOM   1142  C   LYS A 144     -18.926  -8.577  19.859  1.00 73.12           C  
ATOM   1143  O   LYS A 144     -19.948  -8.423  19.191  1.00 73.12           O  
ATOM   1144  N   SER A 145     -17.753  -8.924  19.294  1.00 33.12           N  
ATOM   1145  CA  SER A 145     -17.654  -9.125  17.875  1.00 33.12           C  
ATOM   1146  CB  SER A 145     -16.218  -9.429  17.409  1.00 33.12           C  
ATOM   1147  OG  SER A 145     -15.377  -8.308  17.640  1.00 33.12           O  
ATOM   1148  C   SER A 145     -18.509 -10.294  17.490  1.00 33.12           C  
ATOM   1149  O   SER A 145     -19.139 -10.295  16.434  1.00 33.12           O  
ATOM   1150  N   ILE A 146     -18.561 -11.325  18.355  1.00 38.15           N  
ATOM   1151  CA  ILE A 146     -19.324 -12.505  18.061  1.00 38.15           C  
ATOM   1152  CB  ILE A 146     -19.201 -13.551  19.132  1.00 38.15           C  
ATOM   1153  CG1 ILE A 146     -17.738 -14.014  19.248  1.00 38.15           C  
ATOM   1154  CG2 ILE A 146     -20.181 -14.691  18.809  1.00 38.15           C  
ATOM   1155  CD1 ILE A 146     -17.450 -14.836  20.502  1.00 38.15           C  
ATOM   1156  C   ILE A 146     -20.765 -12.116  17.948  1.00 38.15           C  
ATOM   1157  O   ILE A 146     -21.477 -12.577  17.056  1.00 38.15           O  
ATOM   1158  N   ILE A 147     -21.231 -11.226  18.843  1.00106.52           N  
ATOM   1159  CA  ILE A 147     -22.613 -10.836  18.831  1.00106.52           C  
ATOM   1160  CB  ILE A 147     -22.911  -9.775  19.851  1.00106.52           C  
ATOM   1161  CG1 ILE A 147     -22.546 -10.253  21.266  1.00106.52           C  
ATOM   1162  CG2 ILE A 147     -24.386  -9.371  19.691  1.00106.52           C  
ATOM   1163  CD1 ILE A 147     -23.316 -11.487  21.718  1.00106.52           C  
ATOM   1164  C   ILE A 147     -22.923 -10.218  17.501  1.00106.52           C  
ATOM   1165  O   ILE A 147     -23.939 -10.531  16.880  1.00106.52           O  
ATOM   1166  N   LEU A 148     -22.035  -9.331  17.015  1.00 58.63           N  
ATOM   1167  CA  LEU A 148     -22.315  -8.633  15.790  1.00 58.63           C  
ATOM   1168  CB  LEU A 148     -21.175  -7.662  15.425  1.00 58.63           C  
ATOM   1169  CG  LEU A 148     -21.392  -6.866  14.126  1.00 58.63           C  
ATOM   1170  CD1 LEU A 148     -22.600  -5.923  14.236  1.00 58.63           C  
ATOM   1171  CD2 LEU A 148     -20.106  -6.132  13.709  1.00 58.63           C  
ATOM   1172  C   LEU A 148     -22.463  -9.617  14.668  1.00 58.63           C  
ATOM   1173  O   LEU A 148     -23.403  -9.539  13.875  1.00 58.63           O  
ATOM   1174  N   LEU A 149     -21.522 -10.571  14.563  1.00 89.88           N  
ATOM   1175  CA  LEU A 149     -21.543 -11.543  13.500  1.00 89.88           C  
ATOM   1176  CB  LEU A 149     -20.245 -12.372  13.447  1.00 89.88           C  
ATOM   1177  CG  LEU A 149     -18.998 -11.562  13.055  1.00 89.88           C  
ATOM   1178  CD1 LEU A 149     -17.746 -12.453  13.031  1.00 89.88           C  
ATOM   1179  CD2 LEU A 149     -19.213 -10.822  11.721  1.00 89.88           C  
ATOM   1180  C   LEU A 149     -22.662 -12.547  13.629  1.00 89.88           C  
ATOM   1181  O   LEU A 149     -23.226 -12.967  12.623  1.00 89.88           O  
ATOM   1182  N   ASN A 150     -22.933 -13.033  14.861  1.00102.40           N  
ATOM   1183  CA  ASN A 150     -23.857 -14.121  15.084  1.00102.40           C  
ATOM   1184  CB  ASN A 150     -23.576 -14.857  16.405  1.00102.40           C  
ATOM   1185  CG  ASN A 150     -24.339 -16.175  16.376  1.00102.40           C  
ATOM   1186  OD1 ASN A 150     -24.156 -16.992  15.474  1.00102.40           O  
ATOM   1187  ND2 ASN A 150     -25.221 -16.392  17.388  1.00102.40           N  
ATOM   1188  C   ASN A 150     -25.311 -13.778  15.070  1.00102.40           C  
ATOM   1189  O   ASN A 150     -26.102 -14.480  14.441  1.00102.40           O  
ATOM   1190  N   SER A 151     -25.727 -12.704  15.767  1.00208.56           N  
ATOM   1191  CA  SER A 151     -27.133 -12.444  15.785  1.00208.56           C  
ATOM   1192  CB  SER A 151     -27.526 -11.275  16.703  1.00208.56           C  
ATOM   1193  OG  SER A 151     -27.148 -11.564  18.041  1.00208.56           O  
ATOM   1194  C   SER A 151     -27.349 -12.038  14.379  1.00208.56           C  
ATOM   1195  O   SER A 151     -26.412 -11.594  13.753  1.00208.56           O  
ATOM   1196  N   GLY A 152     -28.506 -12.273  13.767  1.00236.95           N  
ATOM   1197  CA  GLY A 152     -28.700 -11.767  12.436  1.00236.95           C  
ATOM   1198  C   GLY A 152     -28.321 -12.744  11.349  1.00236.95           C  
ATOM   1199  O   GLY A 152     -28.798 -12.614  10.225  1.00236.95           O  
ATOM   1200  N   VAL A 153     -27.475 -13.759  11.614  1.00154.73           N  
ATOM   1201  CA  VAL A 153     -27.074 -14.620  10.528  1.00154.73           C  
ATOM   1202  CB  VAL A 153     -25.978 -15.598  10.860  1.00154.73           C  
ATOM   1203  CG1 VAL A 153     -24.725 -14.810  11.255  1.00154.73           C  
ATOM   1204  CG2 VAL A 153     -26.462 -16.589  11.927  1.00154.73           C  
ATOM   1205  C   VAL A 153     -28.244 -15.415  10.035  1.00154.73           C  
ATOM   1206  O   VAL A 153     -28.325 -15.750   8.854  1.00154.73           O  
ATOM   1207  N   TYR A 154     -29.181 -15.751  10.935  1.00 53.68           N  
ATOM   1208  CA  TYR A 154     -30.277 -16.618  10.593  1.00 53.68           C  
ATOM   1209  CB  TYR A 154     -31.197 -16.892  11.794  1.00 53.68           C  
ATOM   1210  CG  TYR A 154     -30.387 -17.582  12.837  1.00 53.68           C  
ATOM   1211  CD1 TYR A 154     -30.188 -18.942  12.788  1.00 53.68           C  
ATOM   1212  CD2 TYR A 154     -29.827 -16.865  13.871  1.00 53.68           C  
ATOM   1213  CE1 TYR A 154     -29.440 -19.575  13.754  1.00 53.68           C  
ATOM   1214  CE2 TYR A 154     -29.079 -17.493  14.838  1.00 53.68           C  
ATOM   1215  CZ  TYR A 154     -28.885 -18.852  14.780  1.00 53.68           C  
ATOM   1216  OH  TYR A 154     -28.116 -19.501  15.770  1.00 53.68           O  
ATOM   1217  C   TYR A 154     -31.135 -16.006   9.527  1.00 53.68           C  
ATOM   1218  O   TYR A 154     -31.553 -16.675   8.583  1.00 53.68           O  
ATOM   1219  N   THR A 155     -31.389 -14.697   9.659  1.00150.85           N  
ATOM   1220  CA  THR A 155     -32.299 -13.905   8.878  1.00150.85           C  
ATOM   1221  CB  THR A 155     -32.508 -12.575   9.510  1.00150.85           C  
ATOM   1222  OG1 THR A 155     -31.244 -11.982   9.742  1.00150.85           O  
ATOM   1223  CG2 THR A 155     -33.251 -12.772  10.845  1.00150.85           C  
ATOM   1224  C   THR A 155     -31.891 -13.729   7.435  1.00150.85           C  
ATOM   1225  O   THR A 155     -32.708 -13.287   6.631  1.00150.85           O  
ATOM   1226  N   PHE A 156     -30.622 -13.963   7.053  1.00147.11           N  
ATOM   1227  CA  PHE A 156     -30.268 -13.789   5.663  1.00147.11           C  
ATOM   1228  CB  PHE A 156     -28.758 -13.832   5.370  1.00147.11           C  
ATOM   1229  CG  PHE A 156     -28.069 -12.787   6.180  1.00147.11           C  
ATOM   1230  CD1 PHE A 156     -28.398 -11.455   6.058  1.00147.11           C  
ATOM   1231  CD2 PHE A 156     -27.055 -13.150   7.036  1.00147.11           C  
ATOM   1232  CE1 PHE A 156     -27.739 -10.505   6.806  1.00147.11           C  
ATOM   1233  CE2 PHE A 156     -26.394 -12.205   7.784  1.00147.11           C  
ATOM   1234  CZ  PHE A 156     -26.741 -10.880   7.673  1.00147.11           C  
ATOM   1235  C   PHE A 156     -30.871 -14.921   4.865  1.00147.11           C  
ATOM   1236  O   PHE A 156     -31.367 -15.894   5.428  1.00147.11           O  
ATOM   1237  N   LEU A 157     -30.872 -14.804   3.513  1.00117.56           N  
ATOM   1238  CA  LEU A 157     -31.471 -15.798   2.647  1.00117.56           C  
ATOM   1239  CB  LEU A 157     -32.343 -15.184   1.539  1.00117.56           C  
ATOM   1240  CG  LEU A 157     -33.553 -14.386   2.053  1.00117.56           C  
ATOM   1241  CD1 LEU A 157     -33.110 -13.184   2.902  1.00117.56           C  
ATOM   1242  CD2 LEU A 157     -34.475 -13.970   0.894  1.00117.56           C  
ATOM   1243  C   LEU A 157     -30.408 -16.581   1.932  1.00117.56           C  
ATOM   1244  O   LEU A 157     -29.300 -16.103   1.684  1.00117.56           O  
ATOM   1245  N   SER A 158     -30.747 -17.847   1.622  1.00 85.56           N  
ATOM   1246  CA  SER A 158     -29.948 -18.767   0.865  1.00 85.56           C  
ATOM   1247  CB  SER A 158     -30.396 -20.226   1.056  1.00 85.56           C  
ATOM   1248  OG  SER A 158     -30.264 -20.608   2.418  1.00 85.56           O  
ATOM   1249  C   SER A 158     -30.138 -18.444  -0.587  1.00 85.56           C  
ATOM   1250  O   SER A 158     -29.689 -19.180  -1.464  1.00 85.56           O  
ATOM   1251  N   SER A 159     -30.806 -17.312  -0.876  1.00101.09           N  
ATOM   1252  CA  SER A 159     -31.241 -16.994  -2.206  1.00101.09           C  
ATOM   1253  CB  SER A 159     -31.804 -15.568  -2.319  1.00101.09           C  
ATOM   1254  OG  SER A 159     -32.220 -15.312  -3.652  1.00101.09           O  
ATOM   1255  C   SER A 159     -30.152 -17.112  -3.228  1.00101.09           C  
ATOM   1256  O   SER A 159     -30.309 -17.856  -4.196  1.00101.09           O  
ATOM   1257  N   THR A 160     -29.010 -16.421  -3.065  1.00239.29           N  
ATOM   1258  CA  THR A 160     -28.087 -16.482  -4.162  1.00239.29           C  
ATOM   1259  CB  THR A 160     -27.874 -15.167  -4.847  1.00239.29           C  
ATOM   1260  OG1 THR A 160     -27.296 -14.241  -3.939  1.00239.29           O  
ATOM   1261  CG2 THR A 160     -29.227 -14.640  -5.352  1.00239.29           C  
ATOM   1262  C   THR A 160     -26.746 -16.942  -3.705  1.00239.29           C  
ATOM   1263  O   THR A 160     -26.502 -17.155  -2.517  1.00239.29           O  
ATOM   1264  N   LEU A 161     -25.833 -17.087  -4.683  1.00 68.11           N  
ATOM   1265  CA  LEU A 161     -24.513 -17.571  -4.439  1.00 68.11           C  
ATOM   1266  CB  LEU A 161     -23.632 -17.575  -5.701  1.00 68.11           C  
ATOM   1267  CG  LEU A 161     -22.164 -17.974  -5.436  1.00 68.11           C  
ATOM   1268  CD1 LEU A 161     -22.035 -19.439  -4.992  1.00 68.11           C  
ATOM   1269  CD2 LEU A 161     -21.269 -17.630  -6.638  1.00 68.11           C  
ATOM   1270  C   LEU A 161     -23.858 -16.653  -3.468  1.00 68.11           C  
ATOM   1271  O   LEU A 161     -23.212 -17.112  -2.530  1.00 68.11           O  
ATOM   1272  N   LYS A 162     -24.016 -15.328  -3.644  1.00116.37           N  
ATOM   1273  CA  LYS A 162     -23.331 -14.460  -2.735  1.00116.37           C  
ATOM   1274  CB  LYS A 162     -23.422 -12.954  -3.033  1.00116.37           C  
ATOM   1275  CG  LYS A 162     -22.484 -12.491  -4.150  1.00116.37           C  
ATOM   1276  CD  LYS A 162     -22.574 -10.992  -4.443  1.00116.37           C  
ATOM   1277  CE  LYS A 162     -23.994 -10.426  -4.370  1.00116.37           C  
ATOM   1278  NZ  LYS A 162     -23.959  -8.956  -4.540  1.00116.37           N1+
ATOM   1279  C   LYS A 162     -23.854 -14.660  -1.353  1.00116.37           C  
ATOM   1280  O   LYS A 162     -23.089 -14.617  -0.393  1.00116.37           O  
ATOM   1281  N   SER A 163     -25.168 -14.889  -1.203  1.00 33.64           N  
ATOM   1282  CA  SER A 163     -25.724 -15.025   0.110  1.00 33.64           C  
ATOM   1283  CB  SER A 163     -27.218 -15.376   0.065  1.00 33.64           C  
ATOM   1284  OG  SER A 163     -27.949 -14.340  -0.577  1.00 33.64           O  
ATOM   1285  C   SER A 163     -25.028 -16.157   0.791  1.00 33.64           C  
ATOM   1286  O   SER A 163     -24.623 -16.044   1.948  1.00 33.64           O  
ATOM   1287  N   LEU A 164     -24.856 -17.286   0.080  1.00 82.41           N  
ATOM   1288  CA  LEU A 164     -24.212 -18.405   0.698  1.00 82.41           C  
ATOM   1289  CB  LEU A 164     -24.223 -19.695  -0.141  1.00 82.41           C  
ATOM   1290  CG  LEU A 164     -25.620 -20.334  -0.237  1.00 82.41           C  
ATOM   1291  CD1 LEU A 164     -26.576 -19.495  -1.096  1.00 82.41           C  
ATOM   1292  CD2 LEU A 164     -25.528 -21.810  -0.652  1.00 82.41           C  
ATOM   1293  C   LEU A 164     -22.797 -18.034   1.009  1.00 82.41           C  
ATOM   1294  O   LEU A 164     -22.269 -18.428   2.046  1.00 82.41           O  
ATOM   1295  N   GLU A 165     -22.139 -17.264   0.121  1.00 42.95           N  
ATOM   1296  CA  GLU A 165     -20.773 -16.887   0.362  1.00 42.95           C  
ATOM   1297  CB  GLU A 165     -20.112 -16.097  -0.784  1.00 42.95           C  
ATOM   1298  CG  GLU A 165     -19.756 -16.941  -2.007  1.00 42.95           C  
ATOM   1299  CD  GLU A 165     -18.868 -16.092  -2.909  1.00 42.95           C  
ATOM   1300  OE1 GLU A 165     -18.738 -14.871  -2.626  1.00 42.95           O  
ATOM   1301  OE2 GLU A 165     -18.304 -16.651  -3.887  1.00 42.95           O1-
ATOM   1302  C   GLU A 165     -20.702 -16.014   1.575  1.00 42.95           C  
ATOM   1303  O   GLU A 165     -19.756 -16.103   2.355  1.00 42.95           O  
ATOM   1304  N   GLU A 166     -21.701 -15.136   1.766  1.00 74.14           N  
ATOM   1305  CA  GLU A 166     -21.673 -14.230   2.877  1.00 74.14           C  
ATOM   1306  CB  GLU A 166     -22.907 -13.314   2.914  1.00 74.14           C  
ATOM   1307  CG  GLU A 166     -22.965 -12.310   1.761  1.00 74.14           C  
ATOM   1308  CD  GLU A 166     -22.011 -11.174   2.092  1.00 74.14           C  
ATOM   1309  OE1 GLU A 166     -20.791 -11.450   2.242  1.00 74.14           O  
ATOM   1310  OE2 GLU A 166     -22.491 -10.014   2.208  1.00 74.14           O1-
ATOM   1311  C   GLU A 166     -21.677 -15.022   4.145  1.00 74.14           C  
ATOM   1312  O   GLU A 166     -20.916 -14.730   5.065  1.00 74.14           O  
ATOM   1313  N   LYS A 167     -22.539 -16.052   4.230  1.00 90.44           N  
ATOM   1314  CA  LYS A 167     -22.623 -16.834   5.429  1.00 90.44           C  
ATOM   1315  CB  LYS A 167     -23.804 -17.821   5.471  1.00 90.44           C  
ATOM   1316  CG  LYS A 167     -25.152 -17.133   5.707  1.00 90.44           C  
ATOM   1317  CD  LYS A 167     -26.346 -18.087   5.646  1.00 90.44           C  
ATOM   1318  CE  LYS A 167     -26.533 -18.755   4.284  1.00 90.44           C  
ATOM   1319  NZ  LYS A 167     -27.469 -19.896   4.409  1.00 90.44           N1+
ATOM   1320  C   LYS A 167     -21.356 -17.599   5.638  1.00 90.44           C  
ATOM   1321  O   LYS A 167     -20.911 -17.771   6.770  1.00 90.44           O  
ATOM   1322  N   ASP A 168     -20.733 -18.087   4.552  1.00 36.39           N  
ATOM   1323  CA  ASP A 168     -19.533 -18.852   4.722  1.00 36.39           C  
ATOM   1324  CB  ASP A 168     -18.935 -19.357   3.399  1.00 36.39           C  
ATOM   1325  CG  ASP A 168     -17.701 -20.183   3.740  1.00 36.39           C  
ATOM   1326  OD1 ASP A 168     -17.573 -20.600   4.922  1.00 36.39           O  
ATOM   1327  OD2 ASP A 168     -16.868 -20.406   2.823  1.00 36.39           O1-
ATOM   1328  C   ASP A 168     -18.502 -17.974   5.358  1.00 36.39           C  
ATOM   1329  O   ASP A 168     -17.761 -18.416   6.233  1.00 36.39           O  
ATOM   1330  N   HIS A 169     -18.430 -16.698   4.929  1.00 48.67           N  
ATOM   1331  CA  HIS A 169     -17.461 -15.780   5.458  1.00 48.67           C  
ATOM   1332  ND1 HIS A 169     -15.170 -13.461   5.213  1.00 48.67           N  
ATOM   1333  CG  HIS A 169     -16.534 -13.432   5.402  1.00 48.67           C  
ATOM   1334  CB  HIS A 169     -17.495 -14.400   4.779  1.00 48.67           C  
ATOM   1335  NE2 HIS A 169     -15.584 -11.759   6.585  1.00 48.67           N  
ATOM   1336  CD2 HIS A 169     -16.769 -12.386   6.242  1.00 48.67           C  
ATOM   1337  CE1 HIS A 169     -14.652 -12.440   5.943  1.00 48.67           C  
ATOM   1338  C   HIS A 169     -17.718 -15.542   6.914  1.00 48.67           C  
ATOM   1339  O   HIS A 169     -16.786 -15.519   7.714  1.00 48.67           O  
ATOM   1340  N   ILE A 170     -18.999 -15.374   7.295  1.00109.77           N  
ATOM   1341  CA  ILE A 170     -19.366 -15.082   8.654  1.00109.77           C  
ATOM   1342  CB  ILE A 170     -20.858 -15.051   8.861  1.00109.77           C  
ATOM   1343  CG1 ILE A 170     -21.530 -13.897   8.096  1.00109.77           C  
ATOM   1344  CG2 ILE A 170     -21.116 -15.017  10.379  1.00109.77           C  
ATOM   1345  CD1 ILE A 170     -21.224 -12.515   8.665  1.00109.77           C  
ATOM   1346  C   ILE A 170     -18.894 -16.201   9.525  1.00109.77           C  
ATOM   1347  O   ILE A 170     -18.322 -15.976  10.589  1.00109.77           O  
ATOM   1348  N   HIS A 171     -19.132 -17.450   9.099  1.00 47.57           N  
ATOM   1349  CA  HIS A 171     -18.746 -18.569   9.904  1.00 47.57           C  
ATOM   1350  ND1 HIS A 171     -21.620 -19.753   8.432  1.00 47.57           N  
ATOM   1351  CG  HIS A 171     -20.745 -20.027   9.460  1.00 47.57           C  
ATOM   1352  CB  HIS A 171     -19.254 -19.911   9.356  1.00 47.57           C  
ATOM   1353  NE2 HIS A 171     -22.858 -20.336  10.186  1.00 47.57           N  
ATOM   1354  CD2 HIS A 171     -21.517 -20.382  10.522  1.00 47.57           C  
ATOM   1355  CE1 HIS A 171     -22.870 -19.953   8.921  1.00 47.57           C  
ATOM   1356  C   HIS A 171     -17.256 -18.618  10.005  1.00 47.57           C  
ATOM   1357  O   HIS A 171     -16.714 -18.973  11.049  1.00 47.57           O  
ATOM   1358  N   ARG A 172     -16.547 -18.278   8.913  1.00 88.42           N  
ATOM   1359  CA  ARG A 172     -15.114 -18.331   8.931  1.00 88.42           C  
ATOM   1360  CB  ARG A 172     -14.488 -17.962   7.578  1.00 88.42           C  
ATOM   1361  CG  ARG A 172     -14.761 -18.982   6.472  1.00 88.42           C  
ATOM   1362  CD  ARG A 172     -14.128 -18.601   5.134  1.00 88.42           C  
ATOM   1363  NE  ARG A 172     -12.672 -18.410   5.385  1.00 88.42           N  
ATOM   1364  CZ  ARG A 172     -11.837 -18.042   4.371  1.00 88.42           C  
ATOM   1365  NH1 ARG A 172     -12.327 -17.881   3.106  1.00 88.42           N1+
ATOM   1366  NH2 ARG A 172     -10.513 -17.828   4.625  1.00 88.42           N  
ATOM   1367  C   ARG A 172     -14.591 -17.358   9.942  1.00 88.42           C  
ATOM   1368  O   ARG A 172     -13.706 -17.695  10.727  1.00 88.42           O  
ATOM   1369  N   VAL A 173     -15.121 -16.117   9.953  1.00104.99           N  
ATOM   1370  CA  VAL A 173     -14.636 -15.139  10.884  1.00104.99           C  
ATOM   1371  CB  VAL A 173     -15.166 -13.747  10.654  1.00104.99           C  
ATOM   1372  CG1 VAL A 173     -14.565 -13.217   9.347  1.00104.99           C  
ATOM   1373  CG2 VAL A 173     -16.698 -13.775  10.616  1.00104.99           C  
ATOM   1374  C   VAL A 173     -14.972 -15.564  12.277  1.00104.99           C  
ATOM   1375  O   VAL A 173     -14.166 -15.411  13.194  1.00104.99           O  
ATOM   1376  N   LEU A 174     -16.174 -16.131  12.464  1.00135.10           N  
ATOM   1377  CA  LEU A 174     -16.628 -16.527  13.761  1.00135.10           C  
ATOM   1378  CB  LEU A 174     -18.068 -17.071  13.689  1.00135.10           C  
ATOM   1379  CG  LEU A 174     -18.762 -17.259  15.048  1.00135.10           C  
ATOM   1380  CD1 LEU A 174     -18.105 -18.373  15.871  1.00135.10           C  
ATOM   1381  CD2 LEU A 174     -18.863 -15.928  15.809  1.00135.10           C  
ATOM   1382  C   LEU A 174     -15.692 -17.587  14.271  1.00135.10           C  
ATOM   1383  O   LEU A 174     -15.329 -17.593  15.448  1.00135.10           O  
ATOM   1384  N   ASP A 175     -15.258 -18.506  13.386  1.00 28.17           N  
ATOM   1385  CA  ASP A 175     -14.354 -19.556  13.767  1.00 28.17           C  
ATOM   1386  CB  ASP A 175     -14.031 -20.522  12.610  1.00 28.17           C  
ATOM   1387  CG  ASP A 175     -15.264 -21.367  12.319  1.00 28.17           C  
ATOM   1388  OD1 ASP A 175     -16.179 -21.398  13.185  1.00 28.17           O  
ATOM   1389  OD2 ASP A 175     -15.307 -21.997  11.228  1.00 28.17           O1-
ATOM   1390  C   ASP A 175     -13.063 -18.928  14.199  1.00 28.17           C  
ATOM   1391  O   ASP A 175     -12.445 -19.364  15.168  1.00 28.17           O  
ATOM   1392  N   LYS A 176     -12.634 -17.871  13.486  1.00101.29           N  
ATOM   1393  CA  LYS A 176     -11.402 -17.185  13.756  1.00101.29           C  
ATOM   1394  CB  LYS A 176     -11.198 -16.009  12.786  1.00101.29           C  
ATOM   1395  CG  LYS A 176      -9.908 -15.217  12.992  1.00101.29           C  
ATOM   1396  CD  LYS A 176      -9.692 -14.155  11.913  1.00101.29           C  
ATOM   1397  CE  LYS A 176     -10.752 -13.049  11.941  1.00101.29           C  
ATOM   1398  NZ  LYS A 176     -10.472 -12.042  10.893  1.00101.29           N1+
ATOM   1399  C   LYS A 176     -11.472 -16.611  15.137  1.00101.29           C  
ATOM   1400  O   LYS A 176     -10.495 -16.634  15.883  1.00101.29           O  
ATOM   1401  N   ILE A 177     -12.644 -16.064  15.505  1.00 38.85           N  
ATOM   1402  CA  ILE A 177     -12.834 -15.471  16.795  1.00 38.85           C  
ATOM   1403  CB  ILE A 177     -14.178 -14.815  16.925  1.00 38.85           C  
ATOM   1404  CG1 ILE A 177     -14.315 -13.703  15.866  1.00 38.85           C  
ATOM   1405  CG2 ILE A 177     -14.334 -14.316  18.371  1.00 38.85           C  
ATOM   1406  CD1 ILE A 177     -15.741 -13.177  15.698  1.00 38.85           C  
ATOM   1407  C   ILE A 177     -12.721 -16.540  17.836  1.00 38.85           C  
ATOM   1408  O   ILE A 177     -12.137 -16.325  18.897  1.00 38.85           O  
ATOM   1409  N   THR A 178     -13.286 -17.731  17.560  1.00 33.26           N  
ATOM   1410  CA  THR A 178     -13.234 -18.797  18.518  1.00 33.26           C  
ATOM   1411  CB  THR A 178     -13.916 -20.051  18.052  1.00 33.26           C  
ATOM   1412  OG1 THR A 178     -15.279 -19.787  17.756  1.00 33.26           O  
ATOM   1413  CG2 THR A 178     -13.815 -21.104  19.171  1.00 33.26           C  
ATOM   1414  C   THR A 178     -11.797 -19.130  18.760  1.00 33.26           C  
ATOM   1415  O   THR A 178     -11.380 -19.318  19.900  1.00 33.26           O  
ATOM   1416  N   ASP A 179     -10.988 -19.175  17.688  1.00 32.46           N  
ATOM   1417  CA  ASP A 179      -9.605 -19.533  17.815  1.00 32.46           C  
ATOM   1418  CB  ASP A 179      -8.858 -19.480  16.470  1.00 32.46           C  
ATOM   1419  CG  ASP A 179      -9.417 -20.569  15.567  1.00 32.46           C  
ATOM   1420  OD1 ASP A 179     -10.200 -21.415  16.074  1.00 32.46           O  
ATOM   1421  OD2 ASP A 179      -9.068 -20.569  14.356  1.00 32.46           O1-
ATOM   1422  C   ASP A 179      -8.948 -18.533  18.718  1.00 32.46           C  
ATOM   1423  O   ASP A 179      -8.109 -18.887  19.545  1.00 32.46           O  
ATOM   1424  N   THR A 180      -9.322 -17.248  18.581  1.00 36.51           N  
ATOM   1425  CA  THR A 180      -8.721 -16.195  19.349  1.00 36.51           C  
ATOM   1426  CB  THR A 180      -9.226 -14.835  18.958  1.00 36.51           C  
ATOM   1427  OG1 THR A 180      -9.006 -14.611  17.574  1.00 36.51           O  
ATOM   1428  CG2 THR A 180      -8.475 -13.774  19.781  1.00 36.51           C  
ATOM   1429  C   THR A 180      -9.031 -16.385  20.805  1.00 36.51           C  
ATOM   1430  O   THR A 180      -8.158 -16.210  21.655  1.00 36.51           O  
ATOM   1431  N   LEU A 181     -10.287 -16.747  21.133  1.00 51.06           N  
ATOM   1432  CA  LEU A 181     -10.685 -16.925  22.504  1.00 51.06           C  
ATOM   1433  CB  LEU A 181     -12.160 -17.339  22.658  1.00 51.06           C  
ATOM   1434  CG  LEU A 181     -13.177 -16.231  22.332  1.00 51.06           C  
ATOM   1435  CD1 LEU A 181     -14.620 -16.732  22.512  1.00 51.06           C  
ATOM   1436  CD2 LEU A 181     -12.902 -14.969  23.166  1.00 51.06           C  
ATOM   1437  C   LEU A 181      -9.886 -18.039  23.103  1.00 51.06           C  
ATOM   1438  O   LEU A 181      -9.424 -17.938  24.238  1.00 51.06           O  
ATOM   1439  N   ILE A 182      -9.717 -19.144  22.354  1.00 91.26           N  
ATOM   1440  CA  ILE A 182      -8.966 -20.252  22.868  1.00 91.26           C  
ATOM   1441  CB  ILE A 182      -8.995 -21.478  21.999  1.00 91.26           C  
ATOM   1442  CG1 ILE A 182     -10.344 -22.209  22.135  1.00 91.26           C  
ATOM   1443  CG2 ILE A 182      -7.795 -22.353  22.392  1.00 91.26           C  
ATOM   1444  CD1 ILE A 182     -11.553 -21.419  21.651  1.00 91.26           C  
ATOM   1445  C   ILE A 182      -7.541 -19.847  23.068  1.00 91.26           C  
ATOM   1446  O   ILE A 182      -6.921 -20.220  24.062  1.00 91.26           O  
ATOM   1447  N   HIS A 183      -6.986 -19.065  22.125  1.00 41.83           N  
ATOM   1448  CA  HIS A 183      -5.604 -18.678  22.176  1.00 41.83           C  
ATOM   1449  ND1 HIS A 183      -2.827 -18.541  20.483  1.00 41.83           N  
ATOM   1450  CG  HIS A 183      -3.741 -17.568  20.824  1.00 41.83           C  
ATOM   1451  CB  HIS A 183      -5.214 -17.813  20.962  1.00 41.83           C  
ATOM   1452  NE2 HIS A 183      -1.683 -16.647  20.716  1.00 41.83           N  
ATOM   1453  CD2 HIS A 183      -3.025 -16.420  20.963  1.00 41.83           C  
ATOM   1454  CE1 HIS A 183      -1.613 -17.936  20.433  1.00 41.83           C  
ATOM   1455  C   HIS A 183      -5.368 -17.889  23.428  1.00 41.83           C  
ATOM   1456  O   HIS A 183      -4.365 -18.084  24.113  1.00 41.83           O  
ATOM   1457  N   LEU A 184      -6.297 -16.976  23.769  1.00 43.08           N  
ATOM   1458  CA  LEU A 184      -6.140 -16.170  24.947  1.00 43.08           C  
ATOM   1459  CB  LEU A 184      -7.279 -15.149  25.131  1.00 43.08           C  
ATOM   1460  CG  LEU A 184      -7.338 -14.062  24.037  1.00 43.08           C  
ATOM   1461  CD1 LEU A 184      -8.496 -13.086  24.290  1.00 43.08           C  
ATOM   1462  CD2 LEU A 184      -5.988 -13.340  23.884  1.00 43.08           C  
ATOM   1463  C   LEU A 184      -6.138 -17.078  26.145  1.00 43.08           C  
ATOM   1464  O   LEU A 184      -5.353 -16.896  27.072  1.00 43.08           O  
ATOM   1465  N   MET A 185      -7.029 -18.089  26.149  1.00 39.59           N  
ATOM   1466  CA  MET A 185      -7.168 -19.005  27.249  1.00 39.59           C  
ATOM   1467  CB  MET A 185      -8.335 -19.986  27.036  1.00 39.59           C  
ATOM   1468  CG  MET A 185      -9.700 -19.297  26.980  1.00 39.59           C  
ATOM   1469  SD  MET A 185     -11.111 -20.417  26.729  1.00 39.59           S  
ATOM   1470  CE  MET A 185     -12.353 -19.101  26.574  1.00 39.59           C  
ATOM   1471  C   MET A 185      -5.918 -19.816  27.409  1.00 39.59           C  
ATOM   1472  O   MET A 185      -5.468 -20.062  28.526  1.00 39.59           O  
ATOM   1473  N   ALA A 186      -5.332 -20.262  26.285  1.00 28.23           N  
ATOM   1474  CA  ALA A 186      -4.140 -21.062  26.309  1.00 28.23           C  
ATOM   1475  CB  ALA A 186      -3.707 -21.520  24.908  1.00 28.23           C  
ATOM   1476  C   ALA A 186      -3.018 -20.258  26.896  1.00 28.23           C  
ATOM   1477  O   ALA A 186      -2.220 -20.779  27.674  1.00 28.23           O  
ATOM   1478  N   LYS A 187      -2.939 -18.956  26.555  1.00 33.36           N  
ATOM   1479  CA  LYS A 187      -1.863 -18.126  27.023  1.00 33.36           C  
ATOM   1480  CB  LYS A 187      -2.020 -16.649  26.630  1.00 33.36           C  
ATOM   1481  CG  LYS A 187      -2.018 -16.371  25.128  1.00 33.36           C  
ATOM   1482  CD  LYS A 187      -2.521 -14.964  24.802  1.00 33.36           C  
ATOM   1483  CE  LYS A 187      -2.537 -14.636  23.310  1.00 33.36           C  
ATOM   1484  NZ  LYS A 187      -3.092 -13.281  23.094  1.00 33.36           N1+
ATOM   1485  C   LYS A 187      -1.903 -18.134  28.515  1.00 33.36           C  
ATOM   1486  O   LYS A 187      -0.870 -18.183  29.181  1.00 33.36           O  
ATOM   1487  N   ALA A 188      -3.125 -18.089  29.069  1.00 44.45           N  
ATOM   1488  CA  ALA A 188      -3.345 -18.045  30.481  1.00 44.45           C  
ATOM   1489  CB  ALA A 188      -4.830 -17.926  30.857  1.00 44.45           C  
ATOM   1490  C   ALA A 188      -2.791 -19.296  31.102  1.00 44.45           C  
ATOM   1491  O   ALA A 188      -2.344 -19.270  32.246  1.00 44.45           O  
ATOM   1492  N   GLY A 189      -2.802 -20.438  30.386  1.00 31.55           N  
ATOM   1493  CA  GLY A 189      -2.277 -21.631  30.991  1.00 31.55           C  
ATOM   1494  C   GLY A 189      -3.392 -22.575  31.321  1.00 31.55           C  
ATOM   1495  O   GLY A 189      -3.189 -23.551  32.044  1.00 31.55           O  
ATOM   1496  N   LEU A 190      -4.606 -22.308  30.805  1.00 91.29           N  
ATOM   1497  CA  LEU A 190      -5.712 -23.193  31.036  1.00 91.29           C  
ATOM   1498  CB  LEU A 190      -7.057 -22.630  30.538  1.00 91.29           C  
ATOM   1499  CG  LEU A 190      -7.583 -21.427  31.337  1.00 91.29           C  
ATOM   1500  CD1 LEU A 190      -6.648 -20.219  31.210  1.00 91.29           C  
ATOM   1501  CD2 LEU A 190      -9.039 -21.104  30.961  1.00 91.29           C  
ATOM   1502  C   LEU A 190      -5.458 -24.459  30.273  1.00 91.29           C  
ATOM   1503  O   LEU A 190      -4.795 -24.455  29.237  1.00 91.29           O  
ATOM   1504  N   THR A 191      -5.973 -25.593  30.789  1.00 28.00           N  
ATOM   1505  CA  THR A 191      -5.832 -26.847  30.106  1.00 28.00           C  
ATOM   1506  CB  THR A 191      -6.167 -28.043  30.949  1.00 28.00           C  
ATOM   1507  OG1 THR A 191      -7.530 -28.000  31.345  1.00 28.00           O  
ATOM   1508  CG2 THR A 191      -5.254 -28.042  32.185  1.00 28.00           C  
ATOM   1509  C   THR A 191      -6.799 -26.829  28.967  1.00 28.00           C  
ATOM   1510  O   THR A 191      -7.645 -25.941  28.865  1.00 28.00           O  
ATOM   1511  N   LEU A 192      -6.686 -27.821  28.067  1.00 34.51           N  
ATOM   1512  CA  LEU A 192      -7.539 -27.873  26.918  1.00 34.51           C  
ATOM   1513  CB  LEU A 192      -7.213 -29.044  25.972  1.00 34.51           C  
ATOM   1514  CG  LEU A 192      -5.854 -28.912  25.259  1.00 34.51           C  
ATOM   1515  CD1 LEU A 192      -5.591 -30.110  24.333  1.00 34.51           C  
ATOM   1516  CD2 LEU A 192      -5.730 -27.565  24.530  1.00 34.51           C  
ATOM   1517  C   LEU A 192      -8.954 -28.034  27.369  1.00 34.51           C  
ATOM   1518  O   LEU A 192      -9.863 -27.418  26.815  1.00 34.51           O  
ATOM   1519  N   GLN A 193      -9.180 -28.870  28.395  1.00 39.96           N  
ATOM   1520  CA  GLN A 193     -10.524 -29.103  28.830  1.00 39.96           C  
ATOM   1521  CB  GLN A 193     -10.616 -30.187  29.920  1.00 39.96           C  
ATOM   1522  CG  GLN A 193     -12.051 -30.532  30.319  1.00 39.96           C  
ATOM   1523  CD  GLN A 193     -11.999 -31.781  31.186  1.00 39.96           C  
ATOM   1524  OE1 GLN A 193     -11.112 -31.934  32.024  1.00 39.96           O  
ATOM   1525  NE2 GLN A 193     -12.972 -32.708  30.974  1.00 39.96           N  
ATOM   1526  C   GLN A 193     -11.102 -27.831  29.369  1.00 39.96           C  
ATOM   1527  O   GLN A 193     -12.238 -27.475  29.056  1.00 39.96           O  
ATOM   1528  N   GLN A 194     -10.325 -27.090  30.182  1.00115.64           N  
ATOM   1529  CA  GLN A 194     -10.846 -25.885  30.757  1.00115.64           C  
ATOM   1530  CB  GLN A 194     -10.009 -25.330  31.921  1.00115.64           C  
ATOM   1531  CG  GLN A 194      -8.597 -24.917  31.555  1.00115.64           C  
ATOM   1532  CD  GLN A 194      -7.828 -24.784  32.863  1.00115.64           C  
ATOM   1533  OE1 GLN A 194      -7.501 -25.781  33.505  1.00115.64           O  
ATOM   1534  NE2 GLN A 194      -7.535 -23.526  33.284  1.00115.64           N  
ATOM   1535  C   GLN A 194     -11.066 -24.868  29.682  1.00115.64           C  
ATOM   1536  O   GLN A 194     -11.948 -24.019  29.799  1.00115.64           O  
ATOM   1537  N   GLN A 195     -10.262 -24.908  28.604  1.00 43.12           N  
ATOM   1538  CA  GLN A 195     -10.445 -23.944  27.558  1.00 43.12           C  
ATOM   1539  CB  GLN A 195      -9.438 -24.121  26.404  1.00 43.12           C  
ATOM   1540  CG  GLN A 195      -7.982 -23.877  26.812  1.00 43.12           C  
ATOM   1541  CD  GLN A 195      -7.102 -24.084  25.586  1.00 43.12           C  
ATOM   1542  OE1 GLN A 195      -7.595 -24.295  24.479  1.00 43.12           O  
ATOM   1543  NE2 GLN A 195      -5.759 -24.017  25.790  1.00 43.12           N  
ATOM   1544  C   GLN A 195     -11.819 -24.096  26.969  1.00 43.12           C  
ATOM   1545  O   GLN A 195     -12.542 -23.113  26.814  1.00 43.12           O  
ATOM   1546  N   HIS A 196     -12.236 -25.336  26.646  1.00 49.55           N  
ATOM   1547  CA  HIS A 196     -13.525 -25.519  26.037  1.00 49.55           C  
ATOM   1548  ND1 HIS A 196     -14.788 -28.380  27.284  1.00 49.55           N  
ATOM   1549  CG  HIS A 196     -13.740 -28.055  26.453  1.00 49.55           C  
ATOM   1550  CB  HIS A 196     -13.773 -26.929  25.463  1.00 49.55           C  
ATOM   1551  NE2 HIS A 196     -13.178 -29.859  27.682  1.00 49.55           N  
ATOM   1552  CD2 HIS A 196     -12.764 -28.967  26.710  1.00 49.55           C  
ATOM   1553  CE1 HIS A 196     -14.399 -29.466  27.997  1.00 49.55           C  
ATOM   1554  C   HIS A 196     -14.601 -25.182  27.021  1.00 49.55           C  
ATOM   1555  O   HIS A 196     -15.643 -24.645  26.649  1.00 49.55           O  
ATOM   1556  N   GLN A 197     -14.373 -25.494  28.310  1.00 39.57           N  
ATOM   1557  CA  GLN A 197     -15.359 -25.238  29.321  1.00 39.57           C  
ATOM   1558  CB  GLN A 197     -14.875 -25.684  30.710  1.00 39.57           C  
ATOM   1559  CG  GLN A 197     -14.624 -27.190  30.809  1.00 39.57           C  
ATOM   1560  CD  GLN A 197     -13.905 -27.454  32.123  1.00 39.57           C  
ATOM   1561  OE1 GLN A 197     -13.232 -26.575  32.660  1.00 39.57           O  
ATOM   1562  NE2 GLN A 197     -14.046 -28.696  32.657  1.00 39.57           N  
ATOM   1563  C   GLN A 197     -15.609 -23.760  29.395  1.00 39.57           C  
ATOM   1564  O   GLN A 197     -16.759 -23.326  29.432  1.00 39.57           O  
ATOM   1565  N   ARG A 198     -14.531 -22.947  29.408  1.00168.02           N  
ATOM   1566  CA  ARG A 198     -14.677 -21.518  29.499  1.00168.02           C  
ATOM   1567  CB  ARG A 198     -13.357 -20.731  29.571  1.00168.02           C  
ATOM   1568  CG  ARG A 198     -12.769 -20.550  30.967  1.00168.02           C  
ATOM   1569  CD  ARG A 198     -11.616 -19.542  30.994  1.00168.02           C  
ATOM   1570  NE  ARG A 198     -12.170 -18.193  30.677  1.00168.02           N  
ATOM   1571  CZ  ARG A 198     -12.687 -17.414  31.671  1.00168.02           C  
ATOM   1572  NH1 ARG A 198     -12.736 -17.885  32.951  1.00168.02           N1+
ATOM   1573  NH2 ARG A 198     -13.146 -16.160  31.387  1.00168.02           N  
ATOM   1574  C   ARG A 198     -15.344 -20.985  28.277  1.00168.02           C  
ATOM   1575  O   ARG A 198     -16.188 -20.094  28.360  1.00168.02           O  
ATOM   1576  N   LEU A 199     -14.969 -21.510  27.101  1.00105.30           N  
ATOM   1577  CA  LEU A 199     -15.493 -20.979  25.881  1.00105.30           C  
ATOM   1578  CB  LEU A 199     -14.903 -21.692  24.646  1.00105.30           C  
ATOM   1579  CG  LEU A 199     -15.190 -20.998  23.300  1.00105.30           C  
ATOM   1580  CD1 LEU A 199     -16.685 -20.994  22.960  1.00105.30           C  
ATOM   1581  CD2 LEU A 199     -14.567 -19.594  23.255  1.00105.30           C  
ATOM   1582  C   LEU A 199     -16.982 -21.165  25.894  1.00105.30           C  
ATOM   1583  O   LEU A 199     -17.735 -20.257  25.543  1.00105.30           O  
ATOM   1584  N   ALA A 200     -17.445 -22.351  26.330  1.00 25.66           N  
ATOM   1585  CA  ALA A 200     -18.849 -22.656  26.359  1.00 25.66           C  
ATOM   1586  CB  ALA A 200     -19.132 -24.100  26.808  1.00 25.66           C  
ATOM   1587  C   ALA A 200     -19.552 -21.738  27.313  1.00 25.66           C  
ATOM   1588  O   ALA A 200     -20.639 -21.240  27.021  1.00 25.66           O  
ATOM   1589  N   GLN A 201     -18.937 -21.476  28.481  1.00 37.23           N  
ATOM   1590  CA  GLN A 201     -19.555 -20.676  29.503  1.00 37.23           C  
ATOM   1591  CB  GLN A 201     -18.662 -20.563  30.748  1.00 37.23           C  
ATOM   1592  CG  GLN A 201     -18.376 -21.918  31.398  1.00 37.23           C  
ATOM   1593  CD  GLN A 201     -17.320 -21.719  32.475  1.00 37.23           C  
ATOM   1594  OE1 GLN A 201     -16.870 -20.601  32.722  1.00 37.23           O  
ATOM   1595  NE2 GLN A 201     -16.907 -22.836  33.132  1.00 37.23           N  
ATOM   1596  C   GLN A 201     -19.776 -19.293  28.978  1.00 37.23           C  
ATOM   1597  O   GLN A 201     -20.821 -18.689  29.217  1.00 37.23           O  
ATOM   1598  N   LEU A 202     -18.784 -18.750  28.250  1.00 50.37           N  
ATOM   1599  CA  LEU A 202     -18.867 -17.416  27.729  1.00 50.37           C  
ATOM   1600  CB  LEU A 202     -17.567 -16.991  27.028  1.00 50.37           C  
ATOM   1601  CG  LEU A 202     -16.354 -16.912  27.975  1.00 50.37           C  
ATOM   1602  CD1 LEU A 202     -15.085 -16.487  27.222  1.00 50.37           C  
ATOM   1603  CD2 LEU A 202     -16.651 -16.011  29.183  1.00 50.37           C  
ATOM   1604  C   LEU A 202     -19.965 -17.328  26.712  1.00 50.37           C  
ATOM   1605  O   LEU A 202     -20.736 -16.370  26.699  1.00 50.37           O  
ATOM   1606  N   LEU A 203     -20.057 -18.337  25.826  1.00 52.44           N  
ATOM   1607  CA  LEU A 203     -21.027 -18.333  24.768  1.00 52.44           C  
ATOM   1608  CB  LEU A 203     -20.829 -19.468  23.751  1.00 52.44           C  
ATOM   1609  CG  LEU A 203     -19.523 -19.329  22.944  1.00 52.44           C  
ATOM   1610  CD1 LEU A 203     -19.430 -20.392  21.837  1.00 52.44           C  
ATOM   1611  CD2 LEU A 203     -19.346 -17.896  22.418  1.00 52.44           C  
ATOM   1612  C   LEU A 203     -22.415 -18.442  25.325  1.00 52.44           C  
ATOM   1613  O   LEU A 203     -23.352 -17.849  24.792  1.00 52.44           O  
ATOM   1614  N   LEU A 204     -22.583 -19.204  26.418  1.00 90.32           N  
ATOM   1615  CA  LEU A 204     -23.874 -19.433  27.003  1.00 90.32           C  
ATOM   1616  CB  LEU A 204     -23.771 -20.355  28.238  1.00 90.32           C  
ATOM   1617  CG  LEU A 204     -25.095 -20.890  28.829  1.00 90.32           C  
ATOM   1618  CD1 LEU A 204     -24.812 -21.782  30.047  1.00 90.32           C  
ATOM   1619  CD2 LEU A 204     -26.104 -19.779  29.168  1.00 90.32           C  
ATOM   1620  C   LEU A 204     -24.420 -18.103  27.426  1.00 90.32           C  
ATOM   1621  O   LEU A 204     -25.614 -17.839  27.298  1.00 90.32           O  
ATOM   1622  N   ILE A 205     -23.539 -17.212  27.911  1.00 52.27           N  
ATOM   1623  CA  ILE A 205     -23.945 -15.922  28.390  1.00 52.27           C  
ATOM   1624  CB  ILE A 205     -22.801 -15.086  28.892  1.00 52.27           C  
ATOM   1625  CG1 ILE A 205     -22.171 -15.739  30.137  1.00 52.27           C  
ATOM   1626  CG2 ILE A 205     -23.324 -13.660  29.128  1.00 52.27           C  
ATOM   1627  CD1 ILE A 205     -20.855 -15.093  30.568  1.00 52.27           C  
ATOM   1628  C   ILE A 205     -24.611 -15.171  27.278  1.00 52.27           C  
ATOM   1629  O   ILE A 205     -25.528 -14.384  27.510  1.00 52.27           O  
ATOM   1630  N   LEU A 206     -24.158 -15.387  26.033  1.00 55.08           N  
ATOM   1631  CA  LEU A 206     -24.683 -14.677  24.902  1.00 55.08           C  
ATOM   1632  CB  LEU A 206     -24.015 -15.088  23.578  1.00 55.08           C  
ATOM   1633  CG  LEU A 206     -22.497 -14.813  23.544  1.00 55.08           C  
ATOM   1634  CD1 LEU A 206     -21.906 -15.106  22.157  1.00 55.08           C  
ATOM   1635  CD2 LEU A 206     -22.163 -13.404  24.056  1.00 55.08           C  
ATOM   1636  C   LEU A 206     -26.156 -14.942  24.785  1.00 55.08           C  
ATOM   1637  O   LEU A 206     -26.908 -14.072  24.353  1.00 55.08           O  
ATOM   1638  N   SER A 207     -26.617 -16.157  25.138  1.00 69.32           N  
ATOM   1639  CA  SER A 207     -28.018 -16.452  25.026  1.00 69.32           C  
ATOM   1640  CB  SER A 207     -28.362 -17.896  25.440  1.00 69.32           C  
ATOM   1641  OG  SER A 207     -28.141 -18.084  26.830  1.00 69.32           O  
ATOM   1642  C   SER A 207     -28.783 -15.522  25.920  1.00 69.32           C  
ATOM   1643  O   SER A 207     -29.850 -15.035  25.548  1.00 69.32           O  
ATOM   1644  N   HIS A 208     -28.257 -15.248  27.128  1.00 47.57           N  
ATOM   1645  CA  HIS A 208     -28.936 -14.388  28.054  1.00 47.57           C  
ATOM   1646  ND1 HIS A 208     -28.762 -12.320  30.893  1.00 47.57           N  
ATOM   1647  CG  HIS A 208     -29.082 -13.584  30.447  1.00 47.57           C  
ATOM   1648  CB  HIS A 208     -28.278 -14.355  29.443  1.00 47.57           C  
ATOM   1649  NE2 HIS A 208     -30.642 -12.900  31.928  1.00 47.57           N  
ATOM   1650  CD2 HIS A 208     -30.233 -13.922  31.089  1.00 47.57           C  
ATOM   1651  CE1 HIS A 208     -29.727 -11.960  31.776  1.00 47.57           C  
ATOM   1652  C   HIS A 208     -28.974 -12.992  27.514  1.00 47.57           C  
ATOM   1653  O   HIS A 208     -29.968 -12.288  27.682  1.00 47.57           O  
ATOM   1654  N   ILE A 209     -27.883 -12.539  26.864  1.00136.15           N  
ATOM   1655  CA  ILE A 209     -27.884 -11.207  26.335  1.00136.15           C  
ATOM   1656  CB  ILE A 209     -26.544 -10.698  25.864  1.00136.15           C  
ATOM   1657  CG1 ILE A 209     -25.919 -11.550  24.764  1.00136.15           C  
ATOM   1658  CG2 ILE A 209     -25.638 -10.550  27.088  1.00136.15           C  
ATOM   1659  CD1 ILE A 209     -24.569 -10.984  24.335  1.00136.15           C  
ATOM   1660  C   ILE A 209     -28.922 -11.089  25.263  1.00136.15           C  
ATOM   1661  O   ILE A 209     -29.592 -10.062  25.159  1.00136.15           O  
ATOM   1662  N   ARG A 210     -29.090 -12.131  24.430  1.00123.46           N  
ATOM   1663  CA  ARG A 210     -30.103 -12.060  23.422  1.00123.46           C  
ATOM   1664  CB  ARG A 210     -30.143 -13.303  22.522  1.00123.46           C  
ATOM   1665  CG  ARG A 210     -31.070 -13.131  21.321  1.00123.46           C  
ATOM   1666  CD  ARG A 210     -30.778 -14.135  20.212  1.00123.46           C  
ATOM   1667  NE  ARG A 210     -29.353 -13.935  19.830  1.00123.46           N  
ATOM   1668  CZ  ARG A 210     -28.678 -14.914  19.161  1.00123.46           C  
ATOM   1669  NH1 ARG A 210     -29.322 -16.060  18.796  1.00123.46           N1+
ATOM   1670  NH2 ARG A 210     -27.358 -14.745  18.864  1.00123.46           N  
ATOM   1671  C   ARG A 210     -31.435 -11.923  24.095  1.00123.46           C  
ATOM   1672  O   ARG A 210     -32.297 -11.168  23.647  1.00123.46           O  
ATOM   1673  N   HIS A 211     -31.629 -12.643  25.212  1.00 43.31           N  
ATOM   1674  CA  HIS A 211     -32.877 -12.620  25.927  1.00 43.31           C  
ATOM   1675  ND1 HIS A 211     -35.261 -14.164  27.638  1.00 43.31           N  
ATOM   1676  CG  HIS A 211     -34.117 -13.474  27.973  1.00 43.31           C  
ATOM   1677  CB  HIS A 211     -32.843 -13.507  27.185  1.00 43.31           C  
ATOM   1678  NE2 HIS A 211     -35.713 -13.060  29.515  1.00 43.31           N  
ATOM   1679  CD2 HIS A 211     -34.411 -12.805  29.122  1.00 43.31           C  
ATOM   1680  CE1 HIS A 211     -36.183 -13.881  28.594  1.00 43.31           C  
ATOM   1681  C   HIS A 211     -33.186 -11.222  26.381  1.00 43.31           C  
ATOM   1682  O   HIS A 211     -34.296 -10.731  26.182  1.00 43.31           O  
ATOM   1683  N   MET A 212     -32.201 -10.535  26.988  1.00 40.48           N  
ATOM   1684  CA  MET A 212     -32.421  -9.214  27.503  1.00 40.48           C  
ATOM   1685  CB  MET A 212     -31.192  -8.633  28.223  1.00 40.48           C  
ATOM   1686  CG  MET A 212     -30.816  -9.404  29.489  1.00 40.48           C  
ATOM   1687  SD  MET A 212     -29.434  -8.686  30.429  1.00 40.48           S  
ATOM   1688  CE  MET A 212     -28.163  -9.096  29.200  1.00 40.48           C  
ATOM   1689  C   MET A 212     -32.751  -8.298  26.366  1.00 40.48           C  
ATOM   1690  O   MET A 212     -33.595  -7.413  26.501  1.00 40.48           O  
ATOM   1691  N   SER A 213     -32.085  -8.485  25.213  1.00 30.52           N  
ATOM   1692  CA  SER A 213     -32.285  -7.636  24.071  1.00 30.52           C  
ATOM   1693  CB  SER A 213     -31.382  -8.026  22.888  1.00 30.52           C  
ATOM   1694  OG  SER A 213     -31.623  -7.163  21.786  1.00 30.52           O  
ATOM   1695  C   SER A 213     -33.702  -7.740  23.599  1.00 30.52           C  
ATOM   1696  O   SER A 213     -34.335  -6.733  23.280  1.00 30.52           O  
ATOM   1697  N   ASN A 214     -34.246  -8.971  23.551  1.00 33.80           N  
ATOM   1698  CA  ASN A 214     -35.588  -9.165  23.076  1.00 33.80           C  
ATOM   1699  CB  ASN A 214     -36.001 -10.646  23.078  1.00 33.80           C  
ATOM   1700  CG  ASN A 214     -35.104 -11.386  22.094  1.00 33.80           C  
ATOM   1701  OD1 ASN A 214     -34.485 -10.778  21.222  1.00 33.80           O  
ATOM   1702  ND2 ASN A 214     -35.028 -12.737  22.235  1.00 33.80           N  
ATOM   1703  C   ASN A 214     -36.533  -8.435  23.983  1.00 33.80           C  
ATOM   1704  O   ASN A 214     -37.460  -7.771  23.522  1.00 33.80           O  
ATOM   1705  N   LYS A 215     -36.318  -8.537  25.308  1.00126.19           N  
ATOM   1706  CA  LYS A 215     -37.200  -7.901  26.243  1.00126.19           C  
ATOM   1707  CB  LYS A 215     -36.824  -8.177  27.708  1.00126.19           C  
ATOM   1708  CG  LYS A 215     -36.851  -9.664  28.057  1.00126.19           C  
ATOM   1709  CD  LYS A 215     -38.198 -10.343  27.797  1.00126.19           C  
ATOM   1710  CE  LYS A 215     -39.181 -10.238  28.964  1.00126.19           C  
ATOM   1711  NZ  LYS A 215     -39.898  -8.944  28.911  1.00126.19           N1+
ATOM   1712  C   LYS A 215     -37.123  -6.422  26.036  1.00126.19           C  
ATOM   1713  O   LYS A 215     -38.137  -5.727  26.085  1.00126.19           O  
ATOM   1714  N   GLY A 216     -35.903  -5.903  25.806  1.00 18.27           N  
ATOM   1715  CA  GLY A 216     -35.703  -4.494  25.626  1.00 18.27           C  
ATOM   1716  C   GLY A 216     -36.406  -4.035  24.388  1.00 18.27           C  
ATOM   1717  O   GLY A 216     -36.996  -2.955  24.366  1.00 18.27           O  
ATOM   1718  N   MET A 217     -36.354  -4.844  23.315  1.00 34.92           N  
ATOM   1719  CA  MET A 217     -36.967  -4.459  22.077  1.00 34.92           C  
ATOM   1720  CB  MET A 217     -36.741  -5.473  20.943  1.00 34.92           C  
ATOM   1721  CG  MET A 217     -35.273  -5.585  20.521  1.00 34.92           C  
ATOM   1722  SD  MET A 217     -34.537  -4.032  19.925  1.00 34.92           S  
ATOM   1723  CE  MET A 217     -35.484  -3.960  18.378  1.00 34.92           C  
ATOM   1724  C   MET A 217     -38.439  -4.333  22.305  1.00 34.92           C  
ATOM   1725  O   MET A 217     -39.085  -3.441  21.759  1.00 34.92           O  
ATOM   1726  N   GLU A 218     -39.007  -5.221  23.141  1.00 31.42           N  
ATOM   1727  CA  GLU A 218     -40.419  -5.210  23.392  1.00 31.42           C  
ATOM   1728  CB  GLU A 218     -40.833  -6.272  24.424  1.00 31.42           C  
ATOM   1729  CG  GLU A 218     -40.595  -7.709  23.956  1.00 31.42           C  
ATOM   1730  CD  GLU A 218     -40.768  -8.628  25.157  1.00 31.42           C  
ATOM   1731  OE1 GLU A 218     -41.056  -8.106  26.268  1.00 31.42           O  
ATOM   1732  OE2 GLU A 218     -40.609  -9.866  24.980  1.00 31.42           O1-
ATOM   1733  C   GLU A 218     -40.781  -3.880  23.974  1.00 31.42           C  
ATOM   1734  O   GLU A 218     -41.789  -3.281  23.598  1.00 31.42           O  
ATOM   1735  N   HIS A 219     -39.953  -3.374  24.908  1.00 75.17           N  
ATOM   1736  CA  HIS A 219     -40.244  -2.127  25.555  1.00 75.17           C  
ATOM   1737  ND1 HIS A 219     -39.076   0.769  26.890  1.00 75.17           N  
ATOM   1738  CG  HIS A 219     -39.544  -0.454  27.320  1.00 75.17           C  
ATOM   1739  CB  HIS A 219     -39.224  -1.758  26.647  1.00 75.17           C  
ATOM   1740  NE2 HIS A 219     -40.334   1.165  28.680  1.00 75.17           N  
ATOM   1741  CD2 HIS A 219     -40.309  -0.192  28.412  1.00 75.17           C  
ATOM   1742  CE1 HIS A 219     -39.579   1.700  27.738  1.00 75.17           C  
ATOM   1743  C   HIS A 219     -40.236  -1.015  24.553  1.00 75.17           C  
ATOM   1744  O   HIS A 219     -41.118  -0.157  24.557  1.00 75.17           O  
ATOM   1745  N   LEU A 220     -39.239  -1.007  23.650  1.00 43.79           N  
ATOM   1746  CA  LEU A 220     -39.089   0.067  22.713  1.00 43.79           C  
ATOM   1747  CB  LEU A 220     -37.854  -0.109  21.812  1.00 43.79           C  
ATOM   1748  CG  LEU A 220     -36.520  -0.034  22.576  1.00 43.79           C  
ATOM   1749  CD1 LEU A 220     -35.323  -0.211  21.626  1.00 43.79           C  
ATOM   1750  CD2 LEU A 220     -36.425   1.261  23.403  1.00 43.79           C  
ATOM   1751  C   LEU A 220     -40.285   0.141  21.820  1.00 43.79           C  
ATOM   1752  O   LEU A 220     -40.795   1.227  21.551  1.00 43.79           O  
ATOM   1753  N   TYR A 221     -40.776  -1.016  21.345  1.00 48.34           N  
ATOM   1754  CA  TYR A 221     -41.901  -1.020  20.456  1.00 48.34           C  
ATOM   1755  CB  TYR A 221     -42.258  -2.411  19.906  1.00 48.34           C  
ATOM   1756  CG  TYR A 221     -41.178  -2.788  18.950  1.00 48.34           C  
ATOM   1757  CD1 TYR A 221     -41.121  -2.201  17.706  1.00 48.34           C  
ATOM   1758  CD2 TYR A 221     -40.234  -3.732  19.283  1.00 48.34           C  
ATOM   1759  CE1 TYR A 221     -40.134  -2.541  16.813  1.00 48.34           C  
ATOM   1760  CE2 TYR A 221     -39.244  -4.077  18.393  1.00 48.34           C  
ATOM   1761  CZ  TYR A 221     -39.191  -3.479  17.157  1.00 48.34           C  
ATOM   1762  OH  TYR A 221     -38.176  -3.830  16.242  1.00 48.34           O  
ATOM   1763  C   TYR A 221     -43.091  -0.468  21.174  1.00 48.34           C  
ATOM   1764  O   TYR A 221     -43.915   0.228  20.584  1.00 48.34           O  
ATOM   1765  N   SER A 222     -43.211  -0.775  22.476  1.00 80.51           N  
ATOM   1766  CA  SER A 222     -44.330  -0.355  23.272  1.00 80.51           C  
ATOM   1767  CB  SER A 222     -44.183  -0.774  24.742  1.00 80.51           C  
ATOM   1768  OG  SER A 222     -43.969  -2.173  24.836  1.00 80.51           O  
ATOM   1769  C   SER A 222     -44.380   1.140  23.295  1.00 80.51           C  
ATOM   1770  O   SER A 222     -45.457   1.731  23.373  1.00 80.51           O  
ATOM   1771  N   MET A 223     -43.206   1.789  23.213  1.00 45.45           N  
ATOM   1772  CA  MET A 223     -43.108   3.218  23.316  1.00 45.45           C  
ATOM   1773  CB  MET A 223     -41.652   3.717  23.295  1.00 45.45           C  
ATOM   1774  CG  MET A 223     -40.858   3.281  24.530  1.00 45.45           C  
ATOM   1775  SD  MET A 223     -39.127   3.836  24.571  1.00 45.45           S  
ATOM   1776  CE  MET A 223     -39.521   5.590  24.830  1.00 45.45           C  
ATOM   1777  C   MET A 223     -43.854   3.861  22.184  1.00 45.45           C  
ATOM   1778  O   MET A 223     -44.448   4.925  22.354  1.00 45.45           O  
ATOM   1779  N   LYS A 224     -43.854   3.235  20.994  1.00103.53           N  
ATOM   1780  CA  LYS A 224     -44.564   3.792  19.876  1.00103.53           C  
ATOM   1781  CB  LYS A 224     -46.064   3.996  20.154  1.00103.53           C  
ATOM   1782  CG  LYS A 224     -46.812   2.708  20.502  1.00103.53           C  
ATOM   1783  CD  LYS A 224     -46.760   1.641  19.409  1.00103.53           C  
ATOM   1784  CE  LYS A 224     -47.444   0.332  19.809  1.00103.53           C  
ATOM   1785  NZ  LYS A 224     -47.452  -0.607  18.665  1.00103.53           N1+
ATOM   1786  C   LYS A 224     -43.988   5.129  19.525  1.00103.53           C  
ATOM   1787  O   LYS A 224     -44.726   6.086  19.290  1.00103.53           O  
ATOM   1788  N   SER A 225     -42.644   5.228  19.480  1.00 37.54           N  
ATOM   1789  CA  SER A 225     -42.002   6.453  19.097  1.00 37.54           C  
ATOM   1790  CB  SER A 225     -40.861   6.868  20.043  1.00 37.54           C  
ATOM   1791  OG  SER A 225     -40.285   8.091  19.612  1.00 37.54           O  
ATOM   1792  C   SER A 225     -41.420   6.214  17.735  1.00 37.54           C  
ATOM   1793  O   SER A 225     -40.963   5.116  17.423  1.00 37.54           O  
ATOM   1794  N   LYS A 226     -41.420   7.257  16.884  1.00120.26           N  
ATOM   1795  CA  LYS A 226     -41.044   7.112  15.507  1.00120.26           C  
ATOM   1796  CB  LYS A 226     -41.181   8.431  14.729  1.00120.26           C  
ATOM   1797  CG  LYS A 226     -42.621   8.942  14.664  1.00120.26           C  
ATOM   1798  CD  LYS A 226     -43.178   9.340  16.032  1.00120.26           C  
ATOM   1799  CE  LYS A 226     -44.619   9.850  15.988  1.00120.26           C  
ATOM   1800  NZ  LYS A 226     -45.095  10.143  17.359  1.00120.26           N1+
ATOM   1801  C   LYS A 226     -39.625   6.659  15.342  1.00120.26           C  
ATOM   1802  O   LYS A 226     -39.368   5.713  14.599  1.00120.26           O  
ATOM   1803  N   ASN A 227     -38.653   7.293  16.027  1.00102.35           N  
ATOM   1804  CA  ASN A 227     -37.310   6.904  15.699  1.00102.35           C  
ATOM   1805  CB  ASN A 227     -36.436   8.098  15.279  1.00102.35           C  
ATOM   1806  CG  ASN A 227     -36.939   8.608  13.936  1.00102.35           C  
ATOM   1807  OD1 ASN A 227     -37.191   7.830  13.019  1.00102.35           O  
ATOM   1808  ND2 ASN A 227     -37.091   9.955  13.815  1.00102.35           N  
ATOM   1809  C   ASN A 227     -36.616   6.270  16.862  1.00102.35           C  
ATOM   1810  O   ASN A 227     -35.387   6.267  16.909  1.00102.35           O  
ATOM   1811  N   VAL A 228     -37.362   5.687  17.817  1.00102.65           N  
ATOM   1812  CA  VAL A 228     -36.706   5.068  18.936  1.00102.65           C  
ATOM   1813  CB  VAL A 228     -37.656   4.640  20.020  1.00102.65           C  
ATOM   1814  CG1 VAL A 228     -38.603   3.560  19.473  1.00102.65           C  
ATOM   1815  CG2 VAL A 228     -36.827   4.187  21.234  1.00102.65           C  
ATOM   1816  C   VAL A 228     -35.956   3.861  18.461  1.00102.65           C  
ATOM   1817  O   VAL A 228     -34.823   3.623  18.880  1.00102.65           O  
ATOM   1818  N   VAL A 229     -36.574   3.057  17.573  1.00 46.02           N  
ATOM   1819  CA  VAL A 229     -35.901   1.900  17.057  1.00 46.02           C  
ATOM   1820  CB  VAL A 229     -36.824   0.748  16.766  1.00 46.02           C  
ATOM   1821  CG1 VAL A 229     -36.008  -0.407  16.160  1.00 46.02           C  
ATOM   1822  CG2 VAL A 229     -37.560   0.373  18.063  1.00 46.02           C  
ATOM   1823  C   VAL A 229     -35.290   2.343  15.765  1.00 46.02           C  
ATOM   1824  O   VAL A 229     -35.947   2.994  14.955  1.00 46.02           O  
ATOM   1825  N   PRO A 230     -34.040   2.036  15.551  1.00159.39           N  
ATOM   1826  CA  PRO A 230     -33.397   2.482  14.347  1.00159.39           C  
ATOM   1827  CD  PRO A 230     -33.095   1.856  16.642  1.00159.39           C  
ATOM   1828  CB  PRO A 230     -31.902   2.252  14.558  1.00159.39           C  
ATOM   1829  CG  PRO A 230     -31.736   2.322  16.088  1.00159.39           C  
ATOM   1830  C   PRO A 230     -33.951   1.780  13.155  1.00159.39           C  
ATOM   1831  O   PRO A 230     -34.087   0.559  13.186  1.00159.39           O  
ATOM   1832  N   SER A 231     -34.245   2.531  12.078  1.00 23.91           N  
ATOM   1833  CA  SER A 231     -34.790   1.912  10.910  1.00 23.91           C  
ATOM   1834  CB  SER A 231     -35.566   2.885  10.006  1.00 23.91           C  
ATOM   1835  OG  SER A 231     -34.686   3.866   9.478  1.00 23.91           O  
ATOM   1836  C   SER A 231     -33.665   1.346  10.108  1.00 23.91           C  
ATOM   1837  O   SER A 231     -32.500   1.691  10.301  1.00 23.91           O  
ATOM   1838  N   TYR A 232     -34.011   0.438   9.177  1.00 43.62           N  
ATOM   1839  CA  TYR A 232     -33.063  -0.171   8.294  1.00 43.62           C  
ATOM   1840  CB  TYR A 232     -33.734  -1.169   7.331  1.00 43.62           C  
ATOM   1841  CG  TYR A 232     -32.723  -1.698   6.368  1.00 43.62           C  
ATOM   1842  CD1 TYR A 232     -32.403  -0.991   5.230  1.00 43.62           C  
ATOM   1843  CD2 TYR A 232     -32.103  -2.903   6.596  1.00 43.62           C  
ATOM   1844  CE1 TYR A 232     -31.478  -1.475   4.335  1.00 43.62           C  
ATOM   1845  CE2 TYR A 232     -31.176  -3.393   5.704  1.00 43.62           C  
ATOM   1846  CZ  TYR A 232     -30.861  -2.679   4.572  1.00 43.62           C  
ATOM   1847  OH  TYR A 232     -29.911  -3.178   3.658  1.00 43.62           O  
ATOM   1848  C   TYR A 232     -32.477   0.934   7.474  1.00 43.62           C  
ATOM   1849  O   TYR A 232     -31.271   0.975   7.236  1.00 43.62           O  
ATOM   1850  N   ASP A 233     -33.335   1.871   7.030  1.00 25.31           N  
ATOM   1851  CA  ASP A 233     -32.889   2.955   6.204  1.00 25.31           C  
ATOM   1852  CB  ASP A 233     -34.039   3.873   5.748  1.00 25.31           C  
ATOM   1853  CG  ASP A 233     -34.904   3.103   4.757  1.00 25.31           C  
ATOM   1854  OD1 ASP A 233     -34.535   1.946   4.420  1.00 25.31           O  
ATOM   1855  OD2 ASP A 233     -35.944   3.665   4.321  1.00 25.31           O1-
ATOM   1856  C   ASP A 233     -31.917   3.797   6.970  1.00 25.31           C  
ATOM   1857  O   ASP A 233     -30.886   4.198   6.434  1.00 25.31           O  
ATOM   1858  N   LEU A 234     -32.211   4.084   8.254  1.00 35.07           N  
ATOM   1859  CA  LEU A 234     -31.327   4.917   9.018  1.00 35.07           C  
ATOM   1860  CB  LEU A 234     -31.847   5.214  10.434  1.00 35.07           C  
ATOM   1861  CG  LEU A 234     -30.865   6.049  11.279  1.00 35.07           C  
ATOM   1862  CD1 LEU A 234     -30.590   7.416  10.634  1.00 35.07           C  
ATOM   1863  CD2 LEU A 234     -31.337   6.162  12.736  1.00 35.07           C  
ATOM   1864  C   LEU A 234     -30.008   4.231   9.169  1.00 35.07           C  
ATOM   1865  O   LEU A 234     -28.957   4.846   8.999  1.00 35.07           O  
ATOM   1866  N   LEU A 235     -30.034   2.924   9.484  1.00 37.38           N  
ATOM   1867  CA  LEU A 235     -28.817   2.197   9.694  1.00 37.38           C  
ATOM   1868  CB  LEU A 235     -29.069   0.746  10.140  1.00 37.38           C  
ATOM   1869  CG  LEU A 235     -29.780   0.661  11.506  1.00 37.38           C  
ATOM   1870  CD1 LEU A 235     -29.979  -0.795  11.953  1.00 37.38           C  
ATOM   1871  CD2 LEU A 235     -29.066   1.525  12.561  1.00 37.38           C  
ATOM   1872  C   LEU A 235     -28.046   2.177   8.414  1.00 37.38           C  
ATOM   1873  O   LEU A 235     -26.824   2.314   8.410  1.00 37.38           O  
ATOM   1874  N   LEU A 236     -28.746   2.011   7.280  1.00 38.56           N  
ATOM   1875  CA  LEU A 236     -28.074   1.964   6.014  1.00 38.56           C  
ATOM   1876  CB  LEU A 236     -29.049   1.716   4.849  1.00 38.56           C  
ATOM   1877  CG  LEU A 236     -28.371   1.656   3.470  1.00 38.56           C  
ATOM   1878  CD1 LEU A 236     -27.344   0.515   3.410  1.00 38.56           C  
ATOM   1879  CD2 LEU A 236     -29.416   1.578   2.347  1.00 38.56           C  
ATOM   1880  C   LEU A 236     -27.401   3.277   5.776  1.00 38.56           C  
ATOM   1881  O   LEU A 236     -26.250   3.329   5.338  1.00 38.56           O  
ATOM   1882  N   GLU A 237     -28.096   4.385   6.087  1.00106.30           N  
ATOM   1883  CA  GLU A 237     -27.531   5.671   5.817  1.00106.30           C  
ATOM   1884  CB  GLU A 237     -28.460   6.829   6.217  1.00106.30           C  
ATOM   1885  CG  GLU A 237     -29.767   6.822   5.431  1.00106.30           C  
ATOM   1886  CD  GLU A 237     -29.402   6.676   3.962  1.00106.30           C  
ATOM   1887  OE1 GLU A 237     -28.744   7.601   3.415  1.00106.30           O  
ATOM   1888  OE2 GLU A 237     -29.771   5.627   3.371  1.00106.30           O1-
ATOM   1889  C   GLU A 237     -26.275   5.808   6.611  1.00106.30           C  
ATOM   1890  O   GLU A 237     -25.263   6.297   6.110  1.00106.30           O  
ATOM   1891  N   MET A 238     -26.309   5.376   7.884  1.00 47.10           N  
ATOM   1892  CA  MET A 238     -25.156   5.528   8.726  1.00 47.10           C  
ATOM   1893  CB  MET A 238     -25.422   5.084  10.174  1.00 47.10           C  
ATOM   1894  CG  MET A 238     -26.511   5.910  10.862  1.00 47.10           C  
ATOM   1895  SD  MET A 238     -26.865   5.425  12.577  1.00 47.10           S  
ATOM   1896  CE  MET A 238     -25.334   6.135  13.251  1.00 47.10           C  
ATOM   1897  C   MET A 238     -24.011   4.702   8.212  1.00 47.10           C  
ATOM   1898  O   MET A 238     -22.881   5.179   8.144  1.00 47.10           O  
ATOM   1899  N   LEU A 239     -24.270   3.427   7.856  1.00106.02           N  
ATOM   1900  CA  LEU A 239     -23.217   2.558   7.402  1.00106.02           C  
ATOM   1901  CB  LEU A 239     -23.576   1.059   7.379  1.00106.02           C  
ATOM   1902  CG  LEU A 239     -23.622   0.396   8.771  1.00106.02           C  
ATOM   1903  CD1 LEU A 239     -24.848   0.823   9.590  1.00106.02           C  
ATOM   1904  CD2 LEU A 239     -23.470  -1.127   8.664  1.00106.02           C  
ATOM   1905  C   LEU A 239     -22.719   2.924   6.042  1.00106.02           C  
ATOM   1906  O   LEU A 239     -21.520   2.839   5.780  1.00106.02           O  
TER   
HEADER    model_1_2_chain_A
ATOM     36  N   THR B   6     -19.345 -41.252  33.096  1.00 34.15           N  
ATOM     37  CA  THR B   6     -18.342 -40.976  32.119  1.00 34.15           C  
ATOM     38  CB  THR B   6     -17.653 -42.198  31.583  1.00 34.15           C  
ATOM     39  OG1 THR B   6     -18.583 -43.050  30.929  1.00 34.15           O  
ATOM     40  CG2 THR B   6     -16.991 -42.937  32.757  1.00 34.15           C  
ATOM     41  C   THR B   6     -19.068 -40.314  31.004  1.00 34.15           C  
ATOM     42  O   THR B   6     -20.295 -40.233  31.026  1.00 34.15           O  
ATOM     43  N   ALA B   7     -18.329 -39.815  30.000  1.00 28.05           N  
ATOM     44  CA  ALA B   7     -18.967 -39.111  28.928  1.00 28.05           C  
ATOM     45  CB  ALA B   7     -17.967 -38.628  27.861  1.00 28.05           C  
ATOM     46  C   ALA B   7     -19.920 -40.040  28.249  1.00 28.05           C  
ATOM     47  O   ALA B   7     -21.045 -39.657  27.931  1.00 28.05           O  
ATOM     48  N   ASP B   8     -19.502 -41.294  28.008  1.00114.89           N  
ATOM     49  CA  ASP B   8     -20.389 -42.202  27.343  1.00114.89           C  
ATOM     50  CB  ASP B   8     -19.705 -43.473  26.791  1.00114.89           C  
ATOM     51  CG  ASP B   8     -18.882 -44.163  27.865  1.00114.89           C  
ATOM     52  OD1 ASP B   8     -17.928 -43.523  28.379  1.00114.89           O  
ATOM     53  OD2 ASP B   8     -19.185 -45.346  28.172  1.00114.89           O1-
ATOM     54  C   ASP B   8     -21.583 -42.519  28.205  1.00114.89           C  
ATOM     55  O   ASP B   8     -22.685 -42.687  27.685  1.00114.89           O  
ATOM     56  N   GLN B   9     -21.421 -42.607  29.543  1.00 48.43           N  
ATOM     57  CA  GLN B   9     -22.563 -42.899  30.373  1.00 48.43           C  
ATOM     58  CB  GLN B   9     -22.245 -43.023  31.878  1.00 48.43           C  
ATOM     59  CG  GLN B   9     -21.462 -44.270  32.293  1.00 48.43           C  
ATOM     60  CD  GLN B   9     -21.203 -44.165  33.793  1.00 48.43           C  
ATOM     61  OE1 GLN B   9     -22.123 -44.224  34.607  1.00 48.43           O  
ATOM     62  NE2 GLN B   9     -19.908 -43.992  34.169  1.00 48.43           N  
ATOM     63  C   GLN B   9     -23.539 -41.772  30.273  1.00 48.43           C  
ATOM     64  O   GLN B   9     -24.745 -41.994  30.179  1.00 48.43           O  
ATOM     65  N   MET B  10     -23.036 -40.524  30.290  1.00131.71           N  
ATOM     66  CA  MET B  10     -23.919 -39.397  30.241  1.00131.71           C  
ATOM     67  CB  MET B  10     -23.205 -38.042  30.334  1.00131.71           C  
ATOM     68  CG  MET B  10     -24.141 -36.883  29.988  1.00131.71           C  
ATOM     69  SD  MET B  10     -23.555 -35.237  30.475  1.00131.71           S  
ATOM     70  CE  MET B  10     -24.749 -35.080  31.832  1.00131.71           C  
ATOM     71  C   MET B  10     -24.676 -39.418  28.957  1.00131.71           C  
ATOM     72  O   MET B  10     -25.882 -39.179  28.940  1.00131.71           O  
ATOM     73  N   VAL B  11     -23.994 -39.724  27.842  1.00 34.29           N  
ATOM     74  CA  VAL B  11     -24.664 -39.720  26.578  1.00 34.29           C  
ATOM     75  CB  VAL B  11     -23.744 -40.045  25.441  1.00 34.29           C  
ATOM     76  CG1 VAL B  11     -24.563 -40.052  24.141  1.00 34.29           C  
ATOM     77  CG2 VAL B  11     -22.583 -39.035  25.443  1.00 34.29           C  
ATOM     78  C   VAL B  11     -25.751 -40.752  26.598  1.00 34.29           C  
ATOM     79  O   VAL B  11     -26.876 -40.493  26.172  1.00 34.29           O  
ATOM     80  N   SER B  12     -25.451 -41.954  27.118  1.00 69.61           N  
ATOM     81  CA  SER B  12     -26.434 -42.997  27.083  1.00 69.61           C  
ATOM     82  CB  SER B  12     -25.926 -44.344  27.614  1.00 69.61           C  
ATOM     83  OG  SER B  12     -26.969 -45.303  27.521  1.00 69.61           O  
ATOM     84  C   SER B  12     -27.617 -42.607  27.913  1.00 69.61           C  
ATOM     85  O   SER B  12     -28.756 -42.879  27.538  1.00 69.61           O  
ATOM     86  N   ALA B  13     -27.388 -41.955  29.070  1.00 27.69           N  
ATOM     87  CA  ALA B  13     -28.478 -41.599  29.929  1.00 27.69           C  
ATOM     88  CB  ALA B  13     -28.021 -40.913  31.229  1.00 27.69           C  
ATOM     89  C   ALA B  13     -29.384 -40.646  29.211  1.00 27.69           C  
ATOM     90  O   ALA B  13     -30.606 -40.765  29.288  1.00 27.69           O  
ATOM     91  N   LEU B  14     -28.808 -39.667  28.493  1.00 55.62           N  
ATOM     92  CA  LEU B  14     -29.615 -38.698  27.811  1.00 55.62           C  
ATOM     93  CB  LEU B  14     -28.822 -37.477  27.322  1.00 55.62           C  
ATOM     94  CG  LEU B  14     -28.326 -36.625  28.507  1.00 55.62           C  
ATOM     95  CD1 LEU B  14     -27.534 -35.397  28.039  1.00 55.62           C  
ATOM     96  CD2 LEU B  14     -29.492 -36.243  29.432  1.00 55.62           C  
ATOM     97  C   LEU B  14     -30.376 -39.321  26.681  1.00 55.62           C  
ATOM     98  O   LEU B  14     -31.521 -38.952  26.428  1.00 55.62           O  
ATOM     99  N   LEU B  15     -29.771 -40.282  25.955  1.00 44.67           N  
ATOM    100  CA  LEU B  15     -30.443 -40.896  24.841  1.00 44.67           C  
ATOM    101  CB  LEU B  15     -29.570 -41.921  24.102  1.00 44.67           C  
ATOM    102  CG  LEU B  15     -28.374 -41.299  23.360  1.00 44.67           C  
ATOM    103  CD1 LEU B  15     -27.548 -42.380  22.645  1.00 44.67           C  
ATOM    104  CD2 LEU B  15     -28.832 -40.174  22.417  1.00 44.67           C  
ATOM    105  C   LEU B  15     -31.659 -41.640  25.307  1.00 44.67           C  
ATOM    106  O   LEU B  15     -32.728 -41.520  24.710  1.00 44.67           O  
ATOM    107  N   ASP B  16     -31.534 -42.425  26.394  1.00102.87           N  
ATOM    108  CA  ASP B  16     -32.643 -43.218  26.850  1.00102.87           C  
ATOM    109  CB  ASP B  16     -32.285 -44.221  27.968  1.00102.87           C  
ATOM    110  CG  ASP B  16     -31.795 -43.482  29.203  1.00102.87           C  
ATOM    111  OD1 ASP B  16     -32.655 -43.087  30.033  1.00102.87           O  
ATOM    112  OD2 ASP B  16     -30.552 -43.327  29.345  1.00102.87           O1-
ATOM    113  C   ASP B  16     -33.738 -42.316  27.333  1.00102.87           C  
ATOM    114  O   ASP B  16     -34.920 -42.645  27.242  1.00102.87           O  
ATOM    115  N   ALA B  17     -33.350 -41.146  27.863  1.00 58.57           N  
ATOM    116  CA  ALA B  17     -34.221 -40.154  28.426  1.00 58.57           C  
ATOM    117  CB  ALA B  17     -33.456 -38.975  29.043  1.00 58.57           C  
ATOM    118  C   ALA B  17     -35.156 -39.577  27.403  1.00 58.57           C  
ATOM    119  O   ALA B  17     -36.237 -39.117  27.757  1.00 58.57           O  
ATOM    120  N   GLU B  18     -34.748 -39.543  26.120  1.00107.41           N  
ATOM    121  CA  GLU B  18     -35.484 -38.891  25.066  1.00107.41           C  
ATOM    122  CB  GLU B  18     -34.978 -39.247  23.657  1.00107.41           C  
ATOM    123  CG  GLU B  18     -33.694 -38.519  23.275  1.00107.41           C  
ATOM    124  CD  GLU B  18     -34.093 -37.077  23.012  1.00107.41           C  
ATOM    125  OE1 GLU B  18     -35.011 -36.855  22.178  1.00107.41           O  
ATOM    126  OE2 GLU B  18     -33.493 -36.176  23.657  1.00107.41           O1-
ATOM    127  C   GLU B  18     -36.954 -39.196  25.091  1.00107.41           C  
ATOM    128  O   GLU B  18     -37.415 -40.307  25.321  1.00107.41           O  
ATOM    129  N   PRO B  19     -37.679 -38.126  24.858  1.00 84.42           N  
ATOM    130  CA  PRO B  19     -39.116 -38.146  24.781  1.00 84.42           C  
ATOM    131  CD  PRO B  19     -37.165 -36.804  25.169  1.00 84.42           C  
ATOM    132  CB  PRO B  19     -39.570 -36.699  25.006  1.00 84.42           C  
ATOM    133  CG  PRO B  19     -38.305 -35.852  24.786  1.00 84.42           C  
ATOM    134  C   PRO B  19     -39.552 -38.711  23.461  1.00 84.42           C  
ATOM    135  O   PRO B  19     -38.771 -38.739  22.518  1.00 84.42           O  
ATOM    136  N   PRO B  20     -40.770 -39.165  23.427  1.00 82.60           N  
ATOM    137  CA  PRO B  20     -41.375 -39.759  22.263  1.00 82.60           C  
ATOM    138  CD  PRO B  20     -41.498 -39.460  24.644  1.00 82.60           C  
ATOM    139  CB  PRO B  20     -42.564 -40.568  22.786  1.00 82.60           C  
ATOM    140  CG  PRO B  20     -42.867 -39.954  24.162  1.00 82.60           C  
ATOM    141  C   PRO B  20     -41.798 -38.704  21.300  1.00 82.60           C  
ATOM    142  O   PRO B  20     -41.841 -37.527  21.661  1.00 82.60           O  
ATOM    143  N   ILE B  21     -42.118 -39.126  20.062  1.00 60.08           N  
ATOM    144  CA  ILE B  21     -42.569 -38.250  19.023  1.00 60.08           C  
ATOM    145  CB  ILE B  21     -42.055 -38.707  17.689  1.00 60.08           C  
ATOM    146  CG1 ILE B  21     -40.518 -38.758  17.716  1.00 60.08           C  
ATOM    147  CG2 ILE B  21     -42.623 -37.787  16.598  1.00 60.08           C  
ATOM    148  CD1 ILE B  21     -39.911 -39.557  16.565  1.00 60.08           C  
ATOM    149  C   ILE B  21     -44.057 -38.417  19.008  1.00 60.08           C  
ATOM    150  O   ILE B  21     -44.571 -39.474  18.648  1.00 60.08           O  
ATOM    151  N   LEU B  22     -44.796 -37.370  19.426  1.00116.81           N  
ATOM    152  CA  LEU B  22     -46.222 -37.486  19.519  1.00116.81           C  
ATOM    153  CB  LEU B  22     -46.829 -36.678  20.673  1.00116.81           C  
ATOM    154  CG  LEU B  22     -46.203 -37.087  22.020  1.00116.81           C  
ATOM    155  CD1 LEU B  22     -44.764 -36.570  22.138  1.00116.81           C  
ATOM    156  CD2 LEU B  22     -47.077 -36.703  23.215  1.00116.81           C  
ATOM    157  C   LEU B  22     -46.873 -37.079  18.233  1.00116.81           C  
ATOM    158  O   LEU B  22     -46.244 -36.480  17.362  1.00116.81           O  
ATOM    159  N   TYR B  23     -48.174 -37.411  18.102  1.00 68.02           N  
ATOM    160  CA  TYR B  23     -48.938 -37.131  16.917  1.00 68.02           C  
ATOM    161  CB  TYR B  23     -49.755 -38.320  16.384  1.00 68.02           C  
ATOM    162  CG  TYR B  23     -48.822 -39.328  15.821  1.00 68.02           C  
ATOM    163  CD1 TYR B  23     -48.144 -40.194  16.647  1.00 68.02           C  
ATOM    164  CD2 TYR B  23     -48.636 -39.413  14.460  1.00 68.02           C  
ATOM    165  CE1 TYR B  23     -47.283 -41.127  16.121  1.00 68.02           C  
ATOM    166  CE2 TYR B  23     -47.778 -40.344  13.930  1.00 68.02           C  
ATOM    167  CZ  TYR B  23     -47.099 -41.203  14.762  1.00 68.02           C  
ATOM    168  OH  TYR B  23     -46.217 -42.160  14.219  1.00 68.02           O  
ATOM    169  C   TYR B  23     -49.950 -36.079  17.222  1.00 68.02           C  
ATOM    170  O   TYR B  23     -50.388 -35.915  18.361  1.00 68.02           O  
ATOM    171  N   SER B  24     -50.317 -35.305  16.181  1.00 42.89           N  
ATOM    172  CA  SER B  24     -51.318 -34.295  16.332  1.00 42.89           C  
ATOM    173  CB  SER B  24     -51.418 -33.334  15.131  1.00 42.89           C  
ATOM    174  OG  SER B  24     -52.371 -32.313  15.392  1.00 42.89           O  
ATOM    175  C   SER B  24     -52.627 -34.996  16.491  1.00 42.89           C  
ATOM    176  O   SER B  24     -52.819 -36.118  16.019  1.00 42.89           O  
ATOM    177  N   GLU B  25     -53.565 -34.339  17.191  1.00116.20           N  
ATOM    178  CA  GLU B  25     -54.835 -34.936  17.458  1.00116.20           C  
ATOM    179  CB  GLU B  25     -55.228 -34.685  18.933  1.00116.20           C  
ATOM    180  CG  GLU B  25     -56.289 -35.622  19.506  1.00116.20           C  
ATOM    181  CD  GLU B  25     -56.230 -35.533  21.029  1.00116.20           C  
ATOM    182  OE1 GLU B  25     -55.694 -34.515  21.542  1.00116.20           O  
ATOM    183  OE2 GLU B  25     -56.715 -36.483  21.701  1.00116.20           O1-
ATOM    184  C   GLU B  25     -55.824 -34.270  16.554  1.00116.20           C  
ATOM    185  O   GLU B  25     -56.475 -33.304  16.946  1.00116.20           O  
ATOM    186  N   TYR B  26     -55.947 -34.764  15.302  1.00 89.41           N  
ATOM    187  CA  TYR B  26     -56.920 -34.222  14.400  1.00 89.41           C  
ATOM    188  CB  TYR B  26     -56.372 -33.232  13.341  1.00 89.41           C  
ATOM    189  CG  TYR B  26     -55.433 -33.839  12.343  1.00 89.41           C  
ATOM    190  CD1 TYR B  26     -55.909 -34.575  11.281  1.00 89.41           C  
ATOM    191  CD2 TYR B  26     -54.072 -33.640  12.439  1.00 89.41           C  
ATOM    192  CE1 TYR B  26     -55.051 -35.113  10.349  1.00 89.41           C  
ATOM    193  CE2 TYR B  26     -53.206 -34.174  11.511  1.00 89.41           C  
ATOM    194  CZ  TYR B  26     -53.695 -34.915  10.461  1.00 89.41           C  
ATOM    195  OH  TYR B  26     -52.822 -35.469   9.498  1.00 89.41           O  
ATOM    196  C   TYR B  26     -57.541 -35.378  13.723  1.00 89.41           C  
ATOM    197  O   TYR B  26     -56.926 -36.436  13.638  1.00 89.41           O  
ATOM    198  N   ASP B  27     -58.789 -35.196  13.264  1.00102.08           N  
ATOM    199  CA  ASP B  27     -59.557 -36.226  12.631  1.00102.08           C  
ATOM    200  CB  ASP B  27     -61.006 -35.731  12.456  1.00102.08           C  
ATOM    201  CG  ASP B  27     -61.985 -36.869  12.663  1.00102.08           C  
ATOM    202  OD1 ASP B  27     -61.620 -37.830  13.390  1.00102.08           O  
ATOM    203  OD2 ASP B  27     -63.118 -36.782  12.120  1.00102.08           O1-
ATOM    204  C   ASP B  27     -58.937 -36.383  11.275  1.00102.08           C  
ATOM    205  O   ASP B  27     -59.070 -35.476  10.453  1.00102.08           O  
ATOM    206  N   PRO B  28     -58.236 -37.457  10.990  1.00160.80           N  
ATOM    207  CA  PRO B  28     -57.618 -37.643   9.706  1.00160.80           C  
ATOM    208  CD  PRO B  28     -57.843 -38.474  11.953  1.00160.80           C  
ATOM    209  CB  PRO B  28     -56.770 -38.910   9.828  1.00160.80           C  
ATOM    210  CG  PRO B  28     -56.584 -39.111  11.344  1.00160.80           C  
ATOM    211  C   PRO B  28     -58.730 -37.814   8.736  1.00160.80           C  
ATOM    212  O   PRO B  28     -58.552 -37.564   7.544  1.00160.80           O  
ATOM    213  N   THR B  29     -59.885 -38.253   9.257  1.00 91.06           N  
ATOM    214  CA  THR B  29     -61.036 -38.550   8.472  1.00 91.06           C  
ATOM    215  CB  THR B  29     -62.175 -39.063   9.306  1.00 91.06           C  
ATOM    216  OG1 THR B  29     -61.792 -40.235  10.012  1.00 91.06           O  
ATOM    217  CG2 THR B  29     -63.360 -39.365   8.375  1.00 91.06           C  
ATOM    218  C   THR B  29     -61.498 -37.293   7.824  1.00 91.06           C  
ATOM    219  O   THR B  29     -61.892 -37.291   6.660  1.00 91.06           O  
ATOM    220  N   ARG B  30     -61.444 -36.170   8.561  1.00153.14           N  
ATOM    221  CA  ARG B  30     -62.031 -34.999   7.996  1.00153.14           C  
ATOM    222  CB  ARG B  30     -62.378 -33.893   9.007  1.00153.14           C  
ATOM    223  CG  ARG B  30     -63.580 -34.330   9.850  1.00153.14           C  
ATOM    224  CD  ARG B  30     -64.579 -33.224  10.199  1.00153.14           C  
ATOM    225  NE  ARG B  30     -64.145 -32.572  11.462  1.00153.14           N  
ATOM    226  CZ  ARG B  30     -63.208 -31.583  11.436  1.00153.14           C  
ATOM    227  NH1 ARG B  30     -62.568 -31.287  10.269  1.00153.14           N1+
ATOM    228  NH2 ARG B  30     -62.919 -30.898  12.579  1.00153.14           N  
ATOM    229  C   ARG B  30     -61.228 -34.457   6.867  1.00153.14           C  
ATOM    230  O   ARG B  30     -60.001 -34.496   6.788  1.00153.14           O  
ATOM    231  N   PRO B  31     -62.057 -34.014   5.967  1.00169.39           N  
ATOM    232  CA  PRO B  31     -61.660 -33.399   4.732  1.00169.39           C  
ATOM    233  CD  PRO B  31     -63.341 -34.689   5.845  1.00169.39           C  
ATOM    234  CB  PRO B  31     -62.860 -33.508   3.796  1.00169.39           C  
ATOM    235  CG  PRO B  31     -63.662 -34.695   4.347  1.00169.39           C  
ATOM    236  C   PRO B  31     -61.322 -31.974   4.997  1.00169.39           C  
ATOM    237  O   PRO B  31     -61.362 -31.557   6.153  1.00169.39           O  
ATOM    238  N   PHE B  32     -60.982 -31.220   3.938  1.00234.99           N  
ATOM    239  CA  PHE B  32     -60.693 -29.836   4.128  1.00234.99           C  
ATOM    240  CB  PHE B  32     -60.471 -29.084   2.805  1.00234.99           C  
ATOM    241  CG  PHE B  32     -60.141 -27.662   3.096  1.00234.99           C  
ATOM    242  CD1 PHE B  32     -58.831 -27.287   3.274  1.00234.99           C  
ATOM    243  CD2 PHE B  32     -61.128 -26.707   3.192  1.00234.99           C  
ATOM    244  CE1 PHE B  32     -58.505 -25.979   3.537  1.00234.99           C  
ATOM    245  CE2 PHE B  32     -60.810 -25.396   3.456  1.00234.99           C  
ATOM    246  CZ  PHE B  32     -59.497 -25.034   3.632  1.00234.99           C  
ATOM    247  C   PHE B  32     -61.893 -29.245   4.790  1.00234.99           C  
ATOM    248  O   PHE B  32     -63.014 -29.318   4.288  1.00234.99           O  
ATOM    249  N   SER B  33     -61.650 -28.657   5.972  1.00171.74           N  
ATOM    250  CA  SER B  33     -62.646 -28.030   6.783  1.00171.74           C  
ATOM    251  CB  SER B  33     -63.132 -28.898   7.947  1.00171.74           C  
ATOM    252  OG  SER B  33     -62.083 -29.021   8.893  1.00171.74           O  
ATOM    253  C   SER B  33     -61.906 -26.909   7.418  1.00171.74           C  
ATOM    254  O   SER B  33     -60.857 -26.498   6.925  1.00171.74           O  
ATOM    255  N   GLU B  34     -62.436 -26.348   8.517  1.00229.62           N  
ATOM    256  CA  GLU B  34     -61.642 -25.320   9.105  1.00229.62           C  
ATOM    257  CB  GLU B  34     -62.381 -24.502  10.174  1.00229.62           C  
ATOM    258  CG  GLU B  34     -61.686 -23.180  10.501  1.00229.62           C  
ATOM    259  CD  GLU B  34     -62.646 -22.345  11.336  1.00229.62           C  
ATOM    260  OE1 GLU B  34     -63.881 -22.512  11.153  1.00229.62           O  
ATOM    261  OE2 GLU B  34     -62.158 -21.521  12.153  1.00229.62           O1-
ATOM    262  C   GLU B  34     -60.464 -26.021   9.709  1.00229.62           C  
ATOM    263  O   GLU B  34     -60.615 -26.952  10.498  1.00229.62           O  
ATOM    264  N   ALA B  35     -59.255 -25.586   9.314  1.00 89.09           N  
ATOM    265  CA  ALA B  35     -58.008 -26.190   9.698  1.00 89.09           C  
ATOM    266  CB  ALA B  35     -56.800 -25.573   8.973  1.00 89.09           C  
ATOM    267  C   ALA B  35     -57.745 -26.083  11.178  1.00 89.09           C  
ATOM    268  O   ALA B  35     -57.293 -27.049  11.789  1.00 89.09           O  
ATOM    269  N   SER B  36     -58.024 -24.912  11.797  1.00106.24           N  
ATOM    270  CA  SER B  36     -57.801 -24.680  13.206  1.00106.24           C  
ATOM    271  CB  SER B  36     -58.784 -25.435  14.127  1.00106.24           C  
ATOM    272  OG  SER B  36     -58.579 -26.838  14.046  1.00106.24           O  
ATOM    273  C   SER B  36     -56.390 -25.014  13.602  1.00106.24           C  
ATOM    274  O   SER B  36     -56.167 -25.788  14.536  1.00106.24           O  
ATOM    275  N   MET B  37     -55.394 -24.396  12.935  1.00161.19           N  
ATOM    276  CA  MET B  37     -54.006 -24.706  13.168  1.00161.19           C  
ATOM    277  CB  MET B  37     -53.049 -23.946  12.229  1.00161.19           C  
ATOM    278  CG  MET B  37     -51.658 -24.584  12.082  1.00161.19           C  
ATOM    279  SD  MET B  37     -50.647 -24.714  13.589  1.00161.19           S  
ATOM    280  CE  MET B  37     -49.066 -24.820  12.705  1.00161.19           C  
ATOM    281  C   MET B  37     -53.616 -24.378  14.578  1.00161.19           C  
ATOM    282  O   MET B  37     -52.935 -25.157  15.241  1.00161.19           O  
ATOM    283  N   MET B  38     -54.077 -23.230  15.105  1.00129.56           N  
ATOM    284  CA  MET B  38     -53.628 -22.809  16.403  1.00129.56           C  
ATOM    285  CB  MET B  38     -54.246 -21.465  16.825  1.00129.56           C  
ATOM    286  CG  MET B  38     -53.467 -20.728  17.917  1.00129.56           C  
ATOM    287  SD  MET B  38     -51.834 -20.115  17.394  1.00129.56           S  
ATOM    288  CE  MET B  38     -50.882 -21.506  18.070  1.00129.56           C  
ATOM    289  C   MET B  38     -54.026 -23.852  17.399  1.00129.56           C  
ATOM    290  O   MET B  38     -53.263 -24.175  18.309  1.00129.56           O  
ATOM    291  N   GLY B  39     -55.233 -24.422  17.245  1.00 21.12           N  
ATOM    292  CA  GLY B  39     -55.684 -25.394  18.197  1.00 21.12           C  
ATOM    293  C   GLY B  39     -54.778 -26.590  18.190  1.00 21.12           C  
ATOM    294  O   GLY B  39     -54.433 -27.110  19.249  1.00 21.12           O  
ATOM    295  N   LEU B  40     -54.373 -27.070  17.000  1.00104.19           N  
ATOM    296  CA  LEU B  40     -53.551 -28.249  16.942  1.00104.19           C  
ATOM    297  CB  LEU B  40     -53.248 -28.745  15.519  1.00104.19           C  
ATOM    298  CG  LEU B  40     -54.429 -29.423  14.802  1.00104.19           C  
ATOM    299  CD1 LEU B  40     -54.910 -30.651  15.582  1.00104.19           C  
ATOM    300  CD2 LEU B  40     -55.561 -28.451  14.465  1.00104.19           C  
ATOM    301  C   LEU B  40     -52.223 -28.006  17.574  1.00104.19           C  
ATOM    302  O   LEU B  40     -51.704 -28.855  18.295  1.00104.19           O  
ATOM    303  N   LEU B  41     -51.627 -26.837  17.305  1.00149.24           N  
ATOM    304  CA  LEU B  41     -50.320 -26.554  17.807  1.00149.24           C  
ATOM    305  CB  LEU B  41     -49.818 -25.200  17.262  1.00149.24           C  
ATOM    306  CG  LEU B  41     -48.343 -24.878  17.542  1.00149.24           C  
ATOM    307  CD1 LEU B  41     -48.100 -24.539  19.014  1.00149.24           C  
ATOM    308  CD2 LEU B  41     -47.435 -26.010  17.032  1.00149.24           C  
ATOM    309  C   LEU B  41     -50.385 -26.521  19.306  1.00149.24           C  
ATOM    310  O   LEU B  41     -49.492 -27.025  19.985  1.00149.24           O  
ATOM    311  N   THR B  42     -51.454 -25.928  19.873  1.00 43.24           N  
ATOM    312  CA  THR B  42     -51.546 -25.849  21.304  1.00 43.24           C  
ATOM    313  CB  THR B  42     -52.730 -25.063  21.796  1.00 43.24           C  
ATOM    314  OG1 THR B  42     -52.662 -23.717  21.347  1.00 43.24           O  
ATOM    315  CG2 THR B  42     -52.745 -25.110  23.333  1.00 43.24           C  
ATOM    316  C   THR B  42     -51.668 -27.219  21.892  1.00 43.24           C  
ATOM    317  O   THR B  42     -51.005 -27.551  22.872  1.00 43.24           O  
ATOM    318  N   ASN B  43     -52.523 -28.058  21.285  1.00 63.30           N  
ATOM    319  CA  ASN B  43     -52.807 -29.356  21.824  1.00 63.30           C  
ATOM    320  CB  ASN B  43     -53.840 -30.109  20.959  1.00 63.30           C  
ATOM    321  CG  ASN B  43     -54.474 -31.229  21.772  1.00 63.30           C  
ATOM    322  OD1 ASN B  43     -53.964 -32.347  21.834  1.00 63.30           O  
ATOM    323  ND2 ASN B  43     -55.631 -30.915  22.417  1.00 63.30           N  
ATOM    324  C   ASN B  43     -51.553 -30.171  21.851  1.00 63.30           C  
ATOM    325  O   ASN B  43     -51.238 -30.797  22.862  1.00 63.30           O  
ATOM    326  N   LEU B  44     -50.787 -30.177  20.744  1.00 61.13           N  
ATOM    327  CA  LEU B  44     -49.628 -31.022  20.706  1.00 61.13           C  
ATOM    328  CB  LEU B  44     -48.979 -31.116  19.312  1.00 61.13           C  
ATOM    329  CG  LEU B  44     -47.732 -32.024  19.280  1.00 61.13           C  
ATOM    330  CD1 LEU B  44     -48.056 -33.439  19.782  1.00 61.13           C  
ATOM    331  CD2 LEU B  44     -47.095 -32.057  17.881  1.00 61.13           C  
ATOM    332  C   LEU B  44     -48.592 -30.563  21.688  1.00 61.13           C  
ATOM    333  O   LEU B  44     -48.007 -31.373  22.405  1.00 61.13           O  
ATOM    334  N   ALA B  45     -48.356 -29.242  21.769  1.00 33.13           N  
ATOM    335  CA  ALA B  45     -47.326 -28.744  22.634  1.00 33.13           C  
ATOM    336  CB  ALA B  45     -47.162 -27.217  22.545  1.00 33.13           C  
ATOM    337  C   ALA B  45     -47.664 -29.093  24.043  1.00 33.13           C  
ATOM    338  O   ALA B  45     -46.795 -29.472  24.826  1.00 33.13           O  
ATOM    339  N   ASP B  46     -48.953 -28.984  24.403  1.00 40.65           N  
ATOM    340  CA  ASP B  46     -49.350 -29.225  25.758  1.00 40.65           C  
ATOM    341  CB  ASP B  46     -50.849 -28.981  25.988  1.00 40.65           C  
ATOM    342  CG  ASP B  46     -51.112 -27.491  25.796  1.00 40.65           C  
ATOM    343  OD1 ASP B  46     -50.224 -26.803  25.224  1.00 40.65           O  
ATOM    344  OD2 ASP B  46     -52.200 -27.021  26.221  1.00 40.65           O1-
ATOM    345  C   ASP B  46     -49.044 -30.644  26.121  1.00 40.65           C  
ATOM    346  O   ASP B  46     -48.541 -30.917  27.209  1.00 40.65           O  
ATOM    347  N   ARG B  47     -49.337 -31.583  25.207  1.00125.06           N  
ATOM    348  CA  ARG B  47     -49.140 -32.984  25.448  1.00125.06           C  
ATOM    349  CB  ARG B  47     -49.805 -33.818  24.349  1.00125.06           C  
ATOM    350  CG  ARG B  47     -51.310 -33.536  24.390  1.00125.06           C  
ATOM    351  CD  ARG B  47     -52.137 -34.153  23.267  1.00125.06           C  
ATOM    352  NE  ARG B  47     -51.729 -35.574  23.159  1.00125.06           N  
ATOM    353  CZ  ARG B  47     -51.240 -36.038  21.975  1.00125.06           C  
ATOM    354  NH1 ARG B  47     -51.266 -35.237  20.871  1.00125.06           N1+
ATOM    355  NH2 ARG B  47     -50.719 -37.298  21.904  1.00125.06           N  
ATOM    356  C   ARG B  47     -47.676 -33.279  25.568  1.00125.06           C  
ATOM    357  O   ARG B  47     -47.276 -34.127  26.364  1.00125.06           O  
ATOM    358  N   GLU B  48     -46.838 -32.575  24.785  1.00 59.82           N  
ATOM    359  CA  GLU B  48     -45.413 -32.765  24.806  1.00 59.82           C  
ATOM    360  CB  GLU B  48     -44.662 -31.838  23.834  1.00 59.82           C  
ATOM    361  CG  GLU B  48     -44.919 -32.097  22.351  1.00 59.82           C  
ATOM    362  CD  GLU B  48     -44.178 -31.006  21.588  1.00 59.82           C  
ATOM    363  OE1 GLU B  48     -42.941 -31.156  21.384  1.00 59.82           O  
ATOM    364  OE2 GLU B  48     -44.836 -30.000  21.214  1.00 59.82           O1-
ATOM    365  C   GLU B  48     -44.898 -32.386  26.159  1.00 59.82           C  
ATOM    366  O   GLU B  48     -43.933 -32.963  26.657  1.00 59.82           O  
ATOM    367  N   LEU B  49     -45.550 -31.395  26.786  1.00119.07           N  
ATOM    368  CA  LEU B  49     -45.075 -30.804  28.000  1.00119.07           C  
ATOM    369  CB  LEU B  49     -46.040 -29.721  28.512  1.00119.07           C  
ATOM    370  CG  LEU B  49     -45.412 -28.692  29.473  1.00119.07           C  
ATOM    371  CD1 LEU B  49     -44.679 -29.342  30.657  1.00119.07           C  
ATOM    372  CD2 LEU B  49     -44.570 -27.669  28.695  1.00119.07           C  
ATOM    373  C   LEU B  49     -44.983 -31.869  29.058  1.00119.07           C  
ATOM    374  O   LEU B  49     -43.993 -31.924  29.787  1.00119.07           O  
ATOM    375  N   VAL B  50     -45.990 -32.762  29.161  1.00 95.52           N  
ATOM    376  CA  VAL B  50     -45.946 -33.752  30.203  1.00 95.52           C  
ATOM    377  CB  VAL B  50     -47.131 -34.678  30.257  1.00 95.52           C  
ATOM    378  CG1 VAL B  50     -48.370 -33.879  30.688  1.00 95.52           C  
ATOM    379  CG2 VAL B  50     -47.271 -35.379  28.898  1.00 95.52           C  
ATOM    380  C   VAL B  50     -44.730 -34.598  30.027  1.00 95.52           C  
ATOM    381  O   VAL B  50     -44.053 -34.927  30.998  1.00 95.52           O  
ATOM    382  N   HIS B  51     -44.418 -34.978  28.777  1.00 51.50           N  
ATOM    383  CA  HIS B  51     -43.275 -35.805  28.531  1.00 51.50           C  
ATOM    384  ND1 HIS B  51     -44.064 -38.761  27.377  1.00 51.50           N  
ATOM    385  CG  HIS B  51     -44.264 -37.460  26.970  1.00 51.50           C  
ATOM    386  CB  HIS B  51     -43.235 -36.376  27.107  1.00 51.50           C  
ATOM    387  NE2 HIS B  51     -46.144 -38.650  26.600  1.00 51.50           N  
ATOM    388  CD2 HIS B  51     -45.539 -37.410  26.497  1.00 51.50           C  
ATOM    389  CE1 HIS B  51     -45.220 -39.429  27.135  1.00 51.50           C  
ATOM    390  C   HIS B  51     -42.022 -35.047  28.840  1.00 51.50           C  
ATOM    391  O   HIS B  51     -41.029 -35.633  29.268  1.00 51.50           O  
ATOM    392  N   MET B  52     -42.032 -33.716  28.642  1.00 49.89           N  
ATOM    393  CA  MET B  52     -40.869 -32.926  28.926  1.00 49.89           C  
ATOM    394  CB  MET B  52     -41.085 -31.416  28.727  1.00 49.89           C  
ATOM    395  CG  MET B  52     -39.826 -30.606  29.047  1.00 49.89           C  
ATOM    396  SD  MET B  52     -40.104 -28.825  29.274  1.00 49.89           S  
ATOM    397  CE  MET B  52     -40.620 -28.531  27.560  1.00 49.89           C  
ATOM    398  C   MET B  52     -40.522 -33.079  30.375  1.00 49.89           C  
ATOM    399  O   MET B  52     -39.348 -33.189  30.727  1.00 49.89           O  
ATOM    400  N   ILE B  53     -41.539 -33.099  31.256  1.00 94.18           N  
ATOM    401  CA  ILE B  53     -41.289 -33.176  32.668  1.00 94.18           C  
ATOM    402  CB  ILE B  53     -42.551 -33.222  33.482  1.00 94.18           C  
ATOM    403  CG1 ILE B  53     -43.410 -31.973  33.223  1.00 94.18           C  
ATOM    404  CG2 ILE B  53     -42.149 -33.400  34.957  1.00 94.18           C  
ATOM    405  CD1 ILE B  53     -42.708 -30.662  33.571  1.00 94.18           C  
ATOM    406  C   ILE B  53     -40.553 -34.449  32.949  1.00 94.18           C  
ATOM    407  O   ILE B  53     -39.555 -34.452  33.669  1.00 94.18           O  
ATOM    408  N   ASN B  54     -41.011 -35.571  32.363  1.00 44.21           N  
ATOM    409  CA  ASN B  54     -40.383 -36.834  32.630  1.00 44.21           C  
ATOM    410  CB  ASN B  54     -41.040 -38.012  31.889  1.00 44.21           C  
ATOM    411  CG  ASN B  54     -42.379 -38.293  32.549  1.00 44.21           C  
ATOM    412  OD1 ASN B  54     -43.059 -39.264  32.221  1.00 44.21           O  
ATOM    413  ND2 ASN B  54     -42.769 -37.419  33.515  1.00 44.21           N  
ATOM    414  C   ASN B  54     -38.959 -36.769  32.166  1.00 44.21           C  
ATOM    415  O   ASN B  54     -38.056 -37.259  32.841  1.00 44.21           O  
ATOM    416  N   TRP B  55     -38.724 -36.158  30.991  1.00 61.23           N  
ATOM    417  CA  TRP B  55     -37.402 -36.062  30.437  1.00 61.23           C  
ATOM    418  CB  TRP B  55     -37.383 -35.373  29.060  1.00 61.23           C  
ATOM    419  CG  TRP B  55     -36.012 -34.888  28.651  1.00 61.23           C  
ATOM    420  CD2 TRP B  55     -35.610 -33.510  28.755  1.00 61.23           C  
ATOM    421  CD1 TRP B  55     -34.942 -35.564  28.140  1.00 61.23           C  
ATOM    422  NE1 TRP B  55     -33.896 -34.697  27.928  1.00 61.23           N  
ATOM    423  CE2 TRP B  55     -34.294 -33.428  28.299  1.00 61.23           C  
ATOM    424  CE3 TRP B  55     -36.284 -32.406  29.193  1.00 61.23           C  
ATOM    425  CZ2 TRP B  55     -33.631 -32.235  28.277  1.00 61.23           C  
ATOM    426  CZ3 TRP B  55     -35.612 -31.203  29.170  1.00 61.23           C  
ATOM    427  CH2 TRP B  55     -34.309 -31.122  28.721  1.00 61.23           C  
ATOM    428  C   TRP B  55     -36.510 -35.262  31.330  1.00 61.23           C  
ATOM    429  O   TRP B  55     -35.381 -35.664  31.611  1.00 61.23           O  
ATOM    430  N   ALA B  56     -37.007 -34.115  31.821  1.00 39.74           N  
ATOM    431  CA  ALA B  56     -36.201 -33.222  32.603  1.00 39.74           C  
ATOM    432  CB  ALA B  56     -36.961 -31.960  33.056  1.00 39.74           C  
ATOM    433  C   ALA B  56     -35.719 -33.915  33.838  1.00 39.74           C  
ATOM    434  O   ALA B  56     -34.576 -33.725  34.246  1.00 39.74           O  
ATOM    435  N   LYS B  57     -36.571 -34.743  34.473  1.00134.03           N  
ATOM    436  CA  LYS B  57     -36.162 -35.403  35.683  1.00134.03           C  
ATOM    437  CB  LYS B  57     -37.255 -36.250  36.352  1.00134.03           C  
ATOM    438  CG  LYS B  57     -38.151 -35.454  37.301  1.00134.03           C  
ATOM    439  CD  LYS B  57     -39.039 -34.415  36.621  1.00134.03           C  
ATOM    440  CE  LYS B  57     -40.182 -33.951  37.522  1.00134.03           C  
ATOM    441  NZ  LYS B  57     -40.993 -35.124  37.927  1.00134.03           N1+
ATOM    442  C   LYS B  57     -35.004 -36.307  35.390  1.00134.03           C  
ATOM    443  O   LYS B  57     -34.176 -36.567  36.258  1.00134.03           O  
ATOM    444  N   ARG B  58     -34.963 -36.852  34.166  1.00137.89           N  
ATOM    445  CA  ARG B  58     -33.975 -37.780  33.694  1.00137.89           C  
ATOM    446  CB  ARG B  58     -34.402 -38.454  32.379  1.00137.89           C  
ATOM    447  CG  ARG B  58     -35.772 -39.127  32.496  1.00137.89           C  
ATOM    448  CD  ARG B  58     -36.066 -40.154  31.405  1.00137.89           C  
ATOM    449  NE  ARG B  58     -35.461 -41.435  31.862  1.00137.89           N  
ATOM    450  CZ  ARG B  58     -35.797 -42.614  31.261  1.00137.89           C  
ATOM    451  NH1 ARG B  58     -36.684 -42.628  30.225  1.00137.89           N1+
ATOM    452  NH2 ARG B  58     -35.254 -43.782  31.712  1.00137.89           N  
ATOM    453  C   ARG B  58     -32.638 -37.130  33.476  1.00137.89           C  
ATOM    454  O   ARG B  58     -31.620 -37.821  33.463  1.00137.89           O  
ATOM    455  N   VAL B  59     -32.599 -35.807  33.218  1.00 62.59           N  
ATOM    456  CA  VAL B  59     -31.348 -35.140  32.964  1.00 62.59           C  
ATOM    457  CB  VAL B  59     -31.542 -33.673  32.683  1.00 62.59           C  
ATOM    458  CG1 VAL B  59     -30.177 -33.006  32.445  1.00 62.59           C  
ATOM    459  CG2 VAL B  59     -32.533 -33.518  31.517  1.00 62.59           C  
ATOM    460  C   VAL B  59     -30.506 -35.274  34.197  1.00 62.59           C  
ATOM    461  O   VAL B  59     -30.952 -34.965  35.306  1.00 62.59           O  
ATOM    462  N   PRO B  60     -29.278 -35.698  34.055  1.00112.91           N  
ATOM    463  CA  PRO B  60     -28.467 -35.911  35.216  1.00112.91           C  
ATOM    464  CD  PRO B  60     -28.850 -36.511  32.927  1.00112.91           C  
ATOM    465  CB  PRO B  60     -27.197 -36.597  34.717  1.00112.91           C  
ATOM    466  CG  PRO B  60     -27.668 -37.347  33.457  1.00112.91           C  
ATOM    467  C   PRO B  60     -28.222 -34.635  35.956  1.00112.91           C  
ATOM    468  O   PRO B  60     -27.814 -33.654  35.340  1.00112.91           O  
ATOM    469  N   GLY B  61     -28.451 -34.645  37.284  1.00 34.33           N  
ATOM    470  CA  GLY B  61     -28.189 -33.516  38.130  1.00 34.33           C  
ATOM    471  C   GLY B  61     -29.411 -32.651  38.289  1.00 34.33           C  
ATOM    472  O   GLY B  61     -29.477 -31.838  39.209  1.00 34.33           O  
ATOM    473  N   PHE B  62     -30.422 -32.805  37.417  1.00 64.84           N  
ATOM    474  CA  PHE B  62     -31.583 -31.950  37.464  1.00 64.84           C  
ATOM    475  CB  PHE B  62     -32.533 -32.176  36.274  1.00 64.84           C  
ATOM    476  CG  PHE B  62     -33.560 -31.095  36.296  1.00 64.84           C  
ATOM    477  CD1 PHE B  62     -33.287 -29.860  35.755  1.00 64.84           C  
ATOM    478  CD2 PHE B  62     -34.801 -31.324  36.844  1.00 64.84           C  
ATOM    479  CE1 PHE B  62     -34.240 -28.867  35.781  1.00 64.84           C  
ATOM    480  CE2 PHE B  62     -35.757 -30.336  36.872  1.00 64.84           C  
ATOM    481  CZ  PHE B  62     -35.477 -29.106  36.330  1.00 64.84           C  
ATOM    482  C   PHE B  62     -32.377 -32.162  38.724  1.00 64.84           C  
ATOM    483  O   PHE B  62     -32.832 -31.204  39.348  1.00 64.84           O  
ATOM    484  N   VAL B  63     -32.563 -33.435  39.122  1.00 67.43           N  
ATOM    485  CA  VAL B  63     -33.347 -33.862  40.251  1.00 67.43           C  
ATOM    486  CB  VAL B  63     -33.480 -35.358  40.310  1.00 67.43           C  
ATOM    487  CG1 VAL B  63     -34.306 -35.808  39.093  1.00 67.43           C  
ATOM    488  CG2 VAL B  63     -32.076 -35.987  40.340  1.00 67.43           C  
ATOM    489  C   VAL B  63     -32.730 -33.391  41.530  1.00 67.43           C  
ATOM    490  O   VAL B  63     -33.413 -33.282  42.545  1.00 67.43           O  
ATOM    491  N   ASP B  64     -31.408 -33.164  41.538  1.00 57.43           N  
ATOM    492  CA  ASP B  64     -30.724 -32.741  42.727  1.00 57.43           C  
ATOM    493  CB  ASP B  64     -29.197 -32.756  42.577  1.00 57.43           C  
ATOM    494  CG  ASP B  64     -28.787 -34.221  42.618  1.00 57.43           C  
ATOM    495  OD1 ASP B  64     -29.622 -35.043  43.082  1.00 57.43           O  
ATOM    496  OD2 ASP B  64     -27.644 -34.540  42.199  1.00 57.43           O1-
ATOM    497  C   ASP B  64     -31.157 -31.364  43.134  1.00 57.43           C  
ATOM    498  O   ASP B  64     -31.059 -31.005  44.307  1.00 57.43           O  
ATOM    499  N   LEU B  65     -31.616 -30.541  42.172  1.00 61.28           N  
ATOM    500  CA  LEU B  65     -32.001 -29.188  42.465  1.00 61.28           C  
ATOM    501  CB  LEU B  65     -32.236 -28.318  41.214  1.00 61.28           C  
ATOM    502  CG  LEU B  65     -30.974 -28.093  40.362  1.00 61.28           C  
ATOM    503  CD1 LEU B  65     -31.246 -27.100  39.223  1.00 61.28           C  
ATOM    504  CD2 LEU B  65     -29.783 -27.665  41.231  1.00 61.28           C  
ATOM    505  C   LEU B  65     -33.273 -29.180  43.245  1.00 61.28           C  
ATOM    506  O   LEU B  65     -33.984 -30.180  43.329  1.00 61.28           O  
ATOM    507  N   THR B  66     -33.564 -28.025  43.880  1.00 39.20           N  
ATOM    508  CA  THR B  66     -34.765 -27.872  44.644  1.00 39.20           C  
ATOM    509  CB  THR B  66     -34.843 -26.560  45.371  1.00 39.20           C  
ATOM    510  OG1 THR B  66     -34.848 -25.490  44.438  1.00 39.20           O  
ATOM    511  CG2 THR B  66     -33.630 -26.431  46.307  1.00 39.20           C  
ATOM    512  C   THR B  66     -35.890 -27.893  43.664  1.00 39.20           C  
ATOM    513  O   THR B  66     -35.700 -27.616  42.482  1.00 39.20           O  
ATOM    514  N   LEU B  67     -37.097 -28.247  44.138  1.00106.24           N  
ATOM    515  CA  LEU B  67     -38.227 -28.352  43.266  1.00106.24           C  
ATOM    516  CB  LEU B  67     -39.446 -28.971  43.978  1.00106.24           C  
ATOM    517  CG  LEU B  67     -40.610 -29.383  43.052  1.00106.24           C  
ATOM    518  CD1 LEU B  67     -41.701 -30.114  43.844  1.00106.24           C  
ATOM    519  CD2 LEU B  67     -41.177 -28.199  42.255  1.00106.24           C  
ATOM    520  C   LEU B  67     -38.536 -26.981  42.744  1.00106.24           C  
ATOM    521  O   LEU B  67     -38.909 -26.808  41.584  1.00106.24           O  
ATOM    522  N   HIS B  68     -38.363 -25.960  43.600  1.00 53.98           N  
ATOM    523  CA  HIS B  68     -38.621 -24.599  43.234  1.00 53.98           C  
ATOM    524  ND1 HIS B  68     -39.519 -21.432  44.141  0.28 53.98           N  
ATOM    525  CG  HIS B  68     -38.368 -22.181  44.065  0.84 53.98           C  
ATOM    526  CB  HIS B  68     -38.273 -23.644  44.390  1.00 53.98           C  
ATOM    527  NE2 HIS B  68     -37.902 -20.046  43.500  0.67 53.98           N  
ATOM    528  CD2 HIS B  68     -37.389 -21.319  43.672  0.85 53.98           C  
ATOM    529  CE1 HIS B  68     -39.184 -20.163  43.793  1.00 53.98           C  
ATOM    530  C   HIS B  68     -37.750 -24.235  42.070  1.00 53.98           C  
ATOM    531  O   HIS B  68     -38.221 -23.664  41.087  1.00 53.98           O  
ATOM    532  N   ASP B  69     -36.447 -24.558  42.150  1.00 64.60           N  
ATOM    533  CA  ASP B  69     -35.514 -24.234  41.108  1.00 64.60           C  
ATOM    534  CB  ASP B  69     -34.056 -24.419  41.540  1.00 64.60           C  
ATOM    535  CG  ASP B  69     -33.763 -23.264  42.490  1.00 64.60           C  
ATOM    536  OD1 ASP B  69     -34.632 -22.357  42.593  1.00 64.60           O  
ATOM    537  OD2 ASP B  69     -32.673 -23.266  43.118  1.00 64.60           O1-
ATOM    538  C   ASP B  69     -35.798 -25.026  39.872  1.00 64.60           C  
ATOM    539  O   ASP B  69     -35.613 -24.534  38.760  1.00 64.60           O  
ATOM    540  N   GLN B  70     -36.258 -26.280  40.033  1.00 47.88           N  
ATOM    541  CA  GLN B  70     -36.548 -27.096  38.891  1.00 47.88           C  
ATOM    542  CB  GLN B  70     -37.066 -28.498  39.266  1.00 47.88           C  
ATOM    543  CG  GLN B  70     -36.014 -29.382  39.937  1.00 47.88           C  
ATOM    544  CD  GLN B  70     -36.661 -30.717  40.289  1.00 47.88           C  
ATOM    545  OE1 GLN B  70     -37.580 -31.179  39.614  1.00 47.88           O  
ATOM    546  NE2 GLN B  70     -36.168 -31.359  41.383  1.00 47.88           N  
ATOM    547  C   GLN B  70     -37.633 -26.424  38.110  1.00 47.88           C  
ATOM    548  O   GLN B  70     -37.569 -26.355  36.883  1.00 47.88           O  
ATOM    549  N   VAL B  71     -38.655 -25.888  38.804  1.00 48.72           N  
ATOM    550  CA  VAL B  71     -39.753 -25.269  38.118  1.00 48.72           C  
ATOM    551  CB  VAL B  71     -40.854 -24.825  39.038  1.00 48.72           C  
ATOM    552  CG1 VAL B  71     -41.927 -24.111  38.198  1.00 48.72           C  
ATOM    553  CG2 VAL B  71     -41.383 -26.053  39.798  1.00 48.72           C  
ATOM    554  C   VAL B  71     -39.260 -24.062  37.378  1.00 48.72           C  
ATOM    555  O   VAL B  71     -39.644 -23.814  36.236  1.00 48.72           O  
ATOM    556  N   HIS B  72     -38.367 -23.281  38.011  1.00 56.27           N  
ATOM    557  CA  HIS B  72     -37.908 -22.069  37.406  1.00 56.27           C  
ATOM    558  ND1 HIS B  72     -37.246 -18.976  37.384  0.45 56.27           N  
ATOM    559  CG  HIS B  72     -36.433 -20.070  37.577  1.00 56.27           C  
ATOM    560  CB  HIS B  72     -36.886 -21.313  38.267  1.00 56.27           C  
ATOM    561  NE2 HIS B  72     -35.300 -18.502  36.418  1.00 56.27           N  
ATOM    562  CD2 HIS B  72     -35.246 -19.761  36.983  0.00 56.27           C  
ATOM    563  CE1 HIS B  72     -36.519 -18.070  36.684  0.91 56.27           C  
ATOM    564  C   HIS B  72     -37.243 -22.383  36.108  1.00 56.27           C  
ATOM    565  O   HIS B  72     -37.485 -21.704  35.112  1.00 56.27           O  
ATOM    566  N   LEU B  73     -36.393 -23.424  36.074  1.00 56.30           N  
ATOM    567  CA  LEU B  73     -35.686 -23.720  34.860  1.00 56.30           C  
ATOM    568  CB  LEU B  73     -34.702 -24.898  34.976  1.00 56.30           C  
ATOM    569  CG  LEU B  73     -33.462 -24.606  35.839  1.00 56.30           C  
ATOM    570  CD1 LEU B  73     -32.476 -25.787  35.810  1.00 56.30           C  
ATOM    571  CD2 LEU B  73     -32.816 -23.271  35.436  1.00 56.30           C  
ATOM    572  C   LEU B  73     -36.658 -24.087  33.782  1.00 56.30           C  
ATOM    573  O   LEU B  73     -36.556 -23.615  32.652  1.00 56.30           O  
ATOM    574  N   LEU B  74     -37.641 -24.939  34.117  1.00 52.28           N  
ATOM    575  CA  LEU B  74     -38.586 -25.404  33.147  1.00 52.28           C  
ATOM    576  CB  LEU B  74     -39.529 -26.481  33.709  1.00 52.28           C  
ATOM    577  CG  LEU B  74     -38.810 -27.806  34.027  1.00 52.28           C  
ATOM    578  CD1 LEU B  74     -39.786 -28.854  34.583  1.00 52.28           C  
ATOM    579  CD2 LEU B  74     -38.026 -28.315  32.808  1.00 52.28           C  
ATOM    580  C   LEU B  74     -39.415 -24.261  32.648  1.00 52.28           C  
ATOM    581  O   LEU B  74     -39.707 -24.177  31.456  1.00 52.28           O  
ATOM    582  N   GLU B  75     -39.817 -23.336  33.540  1.00 88.43           N  
ATOM    583  CA  GLU B  75     -40.666 -22.270  33.090  1.00 88.43           C  
ATOM    584  CB  GLU B  75     -41.233 -21.413  34.241  1.00 88.43           C  
ATOM    585  CG  GLU B  75     -40.197 -20.802  35.183  1.00 88.43           C  
ATOM    586  CD  GLU B  75     -40.973 -20.122  36.303  1.00 88.43           C  
ATOM    587  OE1 GLU B  75     -42.173 -20.467  36.472  1.00 88.43           O  
ATOM    588  OE2 GLU B  75     -40.383 -19.257  37.002  1.00 88.43           O1-
ATOM    589  C   GLU B  75     -39.942 -21.424  32.078  1.00 88.43           C  
ATOM    590  O   GLU B  75     -40.530 -20.985  31.091  1.00 88.43           O  
ATOM    591  N   SER B  76     -38.640 -21.170  32.294  0.47 62.56           N  
ATOM    592  CA  SER B  76     -37.844 -20.381  31.395  0.47 62.56           C  
ATOM    593  CB  SER B  76     -36.462 -20.102  32.012  0.47 62.56           C  
ATOM    594  OG  SER B  76     -35.659 -19.323  31.140  0.47 62.56           O  
ATOM    595  C   SER B  76     -37.610 -21.091  30.081  0.47 62.56           C  
ATOM    596  O   SER B  76     -37.661 -20.474  29.022  0.47 62.56           O  
ATOM    597  N   ALA B  77     -37.233 -22.384  30.150  1.00 95.41           N  
ATOM    598  CA  ALA B  77     -36.824 -23.296  29.100  1.00 95.41           C  
ATOM    599  CB  ALA B  77     -35.946 -24.441  29.636  1.00 95.41           C  
ATOM    600  C   ALA B  77     -37.863 -23.930  28.209  1.00 95.41           C  
ATOM    601  O   ALA B  77     -37.543 -24.289  27.078  1.00 95.41           O  
ATOM    602  N   TRP B  78     -39.106 -24.133  28.678  1.00 94.12           N  
ATOM    603  CA  TRP B  78     -39.999 -25.054  28.010  1.00 94.12           C  
ATOM    604  CB  TRP B  78     -41.389 -25.155  28.671  1.00 94.12           C  
ATOM    605  CG  TRP B  78     -42.263 -23.932  28.529  1.00 94.12           C  
ATOM    606  CD2 TRP B  78     -43.118 -23.712  27.401  1.00 94.12           C  
ATOM    607  CD1 TRP B  78     -42.426 -22.862  29.358  1.00 94.12           C  
ATOM    608  NE1 TRP B  78     -43.339 -21.987  28.816  1.00 94.12           N  
ATOM    609  CE2 TRP B  78     -43.772 -22.497  27.609  1.00 94.12           C  
ATOM    610  CE3 TRP B  78     -43.344 -24.463  26.283  1.00 94.12           C  
ATOM    611  CZ2 TRP B  78     -44.662 -22.011  26.695  1.00 94.12           C  
ATOM    612  CZ3 TRP B  78     -44.240 -23.971  25.361  1.00 94.12           C  
ATOM    613  CH2 TRP B  78     -44.885 -22.768  25.564  1.00 94.12           C  
ATOM    614  C   TRP B  78     -40.192 -24.760  26.549  1.00 94.12           C  
ATOM    615  O   TRP B  78     -40.144 -25.685  25.739  1.00 94.12           O  
ATOM    616  N   LEU B  79     -40.423 -23.494  26.152  1.00 62.99           N  
ATOM    617  CA  LEU B  79     -40.636 -23.183  24.762  1.00 62.99           C  
ATOM    618  CB  LEU B  79     -41.019 -21.707  24.536  1.00 62.99           C  
ATOM    619  CG  LEU B  79     -41.150 -21.313  23.053  1.00 62.99           C  
ATOM    620  CD1 LEU B  79     -42.176 -22.201  22.333  1.00 62.99           C  
ATOM    621  CD2 LEU B  79     -41.444 -19.809  22.903  1.00 62.99           C  
ATOM    622  C   LEU B  79     -39.394 -23.461  23.971  1.00 62.99           C  
ATOM    623  O   LEU B  79     -39.464 -23.933  22.836  1.00 62.99           O  
ATOM    624  N   GLU B  80     -38.217 -23.155  24.548  1.00 63.81           N  
ATOM    625  CA  GLU B  80     -36.970 -23.343  23.867  1.00 63.81           C  
ATOM    626  CB  GLU B  80     -35.765 -22.909  24.733  1.00 63.81           C  
ATOM    627  CG  GLU B  80     -35.830 -21.446  25.196  1.00 63.81           C  
ATOM    628  CD  GLU B  80     -34.480 -21.048  25.786  1.00 63.81           C  
ATOM    629  OE1 GLU B  80     -33.443 -21.452  25.196  1.00 63.81           O  
ATOM    630  OE2 GLU B  80     -34.463 -20.335  26.824  1.00 63.81           O1-
ATOM    631  C   GLU B  80     -36.808 -24.806  23.574  1.00 63.81           C  
ATOM    632  O   GLU B  80     -36.408 -25.189  22.476  1.00 63.81           O  
ATOM    633  N   ILE B  81     -37.145 -25.661  24.555  1.00 47.16           N  
ATOM    634  CA  ILE B  81     -36.989 -27.086  24.439  1.00 47.16           C  
ATOM    635  CB  ILE B  81     -37.347 -27.769  25.729  1.00 47.16           C  
ATOM    636  CG1 ILE B  81     -36.411 -27.271  26.845  1.00 47.16           C  
ATOM    637  CG2 ILE B  81     -37.298 -29.289  25.515  1.00 47.16           C  
ATOM    638  CD1 ILE B  81     -36.883 -27.618  28.257  1.00 47.16           C  
ATOM    639  C   ILE B  81     -37.875 -27.601  23.349  1.00 47.16           C  
ATOM    640  O   ILE B  81     -37.459 -28.418  22.531  1.00 47.16           O  
ATOM    641  N   LEU B  82     -39.136 -27.136  23.299  1.00 66.31           N  
ATOM    642  CA  LEU B  82     -40.028 -27.636  22.299  1.00 66.31           C  
ATOM    643  CB  LEU B  82     -41.484 -27.239  22.567  1.00 66.31           C  
ATOM    644  CG  LEU B  82     -41.998 -27.961  23.832  1.00 66.31           C  
ATOM    645  CD1 LEU B  82     -43.457 -27.601  24.156  1.00 66.31           C  
ATOM    646  CD2 LEU B  82     -41.757 -29.480  23.720  1.00 66.31           C  
ATOM    647  C   LEU B  82     -39.556 -27.227  20.932  1.00 66.31           C  
ATOM    648  O   LEU B  82     -39.638 -28.023  19.998  1.00 66.31           O  
ATOM    649  N   MET B  83     -39.051 -25.987  20.764  1.00 78.07           N  
ATOM    650  CA  MET B  83     -38.606 -25.567  19.458  1.00 78.07           C  
ATOM    651  CB  MET B  83     -38.272 -24.067  19.342  1.00 78.07           C  
ATOM    652  CG  MET B  83     -39.513 -23.173  19.288  1.00 78.07           C  
ATOM    653  SD  MET B  83     -39.186 -21.449  18.815  1.00 78.07           S  
ATOM    654  CE  MET B  83     -38.648 -20.923  20.465  1.00 78.07           C  
ATOM    655  C   MET B  83     -37.402 -26.330  18.997  1.00 78.07           C  
ATOM    656  O   MET B  83     -37.318 -26.709  17.829  1.00 78.07           O  
ATOM    657  N   ILE B  84     -36.431 -26.585  19.890  1.00 54.25           N  
ATOM    658  CA  ILE B  84     -35.246 -27.285  19.482  1.00 54.25           C  
ATOM    659  CB  ILE B  84     -34.230 -27.383  20.589  1.00 54.25           C  
ATOM    660  CG1 ILE B  84     -32.872 -27.846  20.034  1.00 54.25           C  
ATOM    661  CG2 ILE B  84     -34.804 -28.261  21.714  1.00 54.25           C  
ATOM    662  CD1 ILE B  84     -31.710 -27.653  21.008  1.00 54.25           C  
ATOM    663  C   ILE B  84     -35.653 -28.653  19.028  1.00 54.25           C  
ATOM    664  O   ILE B  84     -35.120 -29.173  18.049  1.00 54.25           O  
ATOM    665  N   GLY B  85     -36.614 -29.277  19.732  1.00 23.96           N  
ATOM    666  CA  GLY B  85     -37.069 -30.588  19.360  1.00 23.96           C  
ATOM    667  C   GLY B  85     -37.685 -30.535  17.993  1.00 23.96           C  
ATOM    668  O   GLY B  85     -37.476 -31.430  17.177  1.00 23.96           O  
ATOM    669  N   LEU B  86     -38.471 -29.478  17.715  1.00 58.97           N  
ATOM    670  CA  LEU B  86     -39.141 -29.337  16.453  1.00 58.97           C  
ATOM    671  CB  LEU B  86     -39.966 -28.040  16.398  1.00 58.97           C  
ATOM    672  CG  LEU B  86     -40.709 -27.813  15.073  1.00 58.97           C  
ATOM    673  CD1 LEU B  86     -41.804 -28.871  14.859  1.00 58.97           C  
ATOM    674  CD2 LEU B  86     -41.233 -26.372  14.990  1.00 58.97           C  
ATOM    675  C   LEU B  86     -38.107 -29.243  15.376  1.00 58.97           C  
ATOM    676  O   LEU B  86     -38.216 -29.907  14.348  1.00 58.97           O  
ATOM    677  N   VAL B  87     -37.056 -28.431  15.603  1.00 41.74           N  
ATOM    678  CA  VAL B  87     -36.040 -28.232  14.608  1.00 41.74           C  
ATOM    679  CB  VAL B  87     -34.952 -27.288  15.041  1.00 41.74           C  
ATOM    680  CG1 VAL B  87     -33.873 -27.252  13.942  1.00 41.74           C  
ATOM    681  CG2 VAL B  87     -35.572 -25.915  15.352  1.00 41.74           C  
ATOM    682  C   VAL B  87     -35.367 -29.538  14.325  1.00 41.74           C  
ATOM    683  O   VAL B  87     -35.093 -29.868  13.174  1.00 41.74           O  
ATOM    684  N   TRP B  88     -35.075 -30.312  15.384  1.00 82.78           N  
ATOM    685  CA  TRP B  88     -34.387 -31.557  15.244  1.00 82.78           C  
ATOM    686  CB  TRP B  88     -34.107 -32.191  16.619  1.00 82.78           C  
ATOM    687  CG  TRP B  88     -33.591 -33.601  16.557  1.00 82.78           C  
ATOM    688  CD2 TRP B  88     -32.356 -33.953  15.927  1.00 82.78           C  
ATOM    689  CD1 TRP B  88     -34.168 -34.767  16.967  1.00 82.78           C  
ATOM    690  NE1 TRP B  88     -33.351 -35.826  16.654  1.00 82.78           N  
ATOM    691  CE2 TRP B  88     -32.236 -35.340  16.003  1.00 82.78           C  
ATOM    692  CE3 TRP B  88     -31.407 -33.183  15.324  1.00 82.78           C  
ATOM    693  CZ2 TRP B  88     -31.154 -35.980  15.468  1.00 82.78           C  
ATOM    694  CZ3 TRP B  88     -30.316 -33.831  14.793  1.00 82.78           C  
ATOM    695  CH2 TRP B  88     -30.191 -35.202  14.864  1.00 82.78           C  
ATOM    696  C   TRP B  88     -35.200 -32.504  14.414  1.00 82.78           C  
ATOM    697  O   TRP B  88     -34.678 -33.143  13.504  1.00 82.78           O  
ATOM    698  N   ARG B  89     -36.507 -32.608  14.693  1.00 66.73           N  
ATOM    699  CA  ARG B  89     -37.341 -33.533  13.971  1.00 66.73           C  
ATOM    700  CB  ARG B  89     -38.778 -33.630  14.515  1.00 66.73           C  
ATOM    701  CG  ARG B  89     -38.867 -34.274  15.902  1.00 66.73           C  
ATOM    702  CD  ARG B  89     -40.301 -34.500  16.385  1.00 66.73           C  
ATOM    703  NE  ARG B  89     -40.957 -33.166  16.447  1.00 66.73           N  
ATOM    704  CZ  ARG B  89     -40.978 -32.463  17.617  1.00 66.73           C  
ATOM    705  NH1 ARG B  89     -40.435 -32.993  18.751  1.00 66.73           N1+
ATOM    706  NH2 ARG B  89     -41.560 -31.229  17.657  1.00 66.73           N  
ATOM    707  C   ARG B  89     -37.425 -33.148  12.524  1.00 66.73           C  
ATOM    708  O   ARG B  89     -37.490 -34.017  11.657  1.00 66.73           O  
ATOM    709  N   SER B  90     -37.472 -31.834  12.233  1.00107.15           N  
ATOM    710  CA  SER B  90     -37.631 -31.298  10.906  1.00107.15           C  
ATOM    711  CB  SER B  90     -38.229 -29.880  10.927  1.00107.15           C  
ATOM    712  OG  SER B  90     -37.412 -29.011  11.697  1.00107.15           O  
ATOM    713  C   SER B  90     -36.353 -31.264  10.108  1.00107.15           C  
ATOM    714  O   SER B  90     -36.373 -30.846   8.950  1.00107.15           O  
ATOM    715  N   MET B  91     -35.209 -31.693  10.670  1.00 77.47           N  
ATOM    716  CA  MET B  91     -33.967 -31.499   9.962  1.00 77.47           C  
ATOM    717  CB  MET B  91     -32.729 -31.935  10.762  1.00 77.47           C  
ATOM    718  CG  MET B  91     -31.425 -31.390  10.173  1.00 77.47           C  
ATOM    719  SD  MET B  91     -29.917 -31.824  11.093  1.00 77.47           S  
ATOM    720  CE  MET B  91     -29.863 -33.530  10.482  1.00 77.47           C  
ATOM    721  C   MET B  91     -33.954 -32.232   8.649  1.00 77.47           C  
ATOM    722  O   MET B  91     -33.490 -31.701   7.643  1.00 77.47           O  
ATOM    723  N   GLU B  92     -34.466 -33.470   8.627  1.00126.80           N  
ATOM    724  CA  GLU B  92     -34.481 -34.316   7.466  1.00126.80           C  
ATOM    725  CB  GLU B  92     -34.934 -35.753   7.781  1.00126.80           C  
ATOM    726  CG  GLU B  92     -33.916 -36.480   8.648  1.00126.80           C  
ATOM    727  CD  GLU B  92     -32.561 -36.017   8.138  1.00126.80           C  
ATOM    728  OE1 GLU B  92     -32.195 -36.371   6.986  1.00126.80           O  
ATOM    729  OE2 GLU B  92     -31.883 -35.275   8.895  1.00126.80           O1-
ATOM    730  C   GLU B  92     -35.408 -33.782   6.414  1.00126.80           C  
ATOM    731  O   GLU B  92     -35.292 -34.163   5.251  1.00126.80           O  
ATOM    732  N   HIS B  93     -36.393 -32.945   6.791  1.00 98.83           N  
ATOM    733  CA  HIS B  93     -37.406 -32.558   5.846  1.00 98.83           C  
ATOM    734  ND1 HIS B  93     -39.233 -35.138   6.981  1.00 98.83           N  
ATOM    735  CG  HIS B  93     -38.921 -33.860   7.393  1.00 98.83           C  
ATOM    736  CB  HIS B  93     -38.800 -32.664   6.490  1.00 98.83           C  
ATOM    737  NE2 HIS B  93     -38.918 -35.240   9.182  1.00 98.83           N  
ATOM    738  CD2 HIS B  93     -38.734 -33.943   8.740  1.00 98.83           C  
ATOM    739  CE1 HIS B  93     -39.215 -35.922   8.091  1.00 98.83           C  
ATOM    740  C   HIS B  93     -37.226 -31.120   5.461  1.00 98.83           C  
ATOM    741  O   HIS B  93     -37.772 -30.215   6.096  1.00 98.83           O  
ATOM    742  N   PRO B  94     -36.512 -30.885   4.400  1.00112.62           N  
ATOM    743  CA  PRO B  94     -36.217 -29.554   3.936  1.00112.62           C  
ATOM    744  CD  PRO B  94     -36.302 -31.899   3.378  1.00112.62           C  
ATOM    745  CB  PRO B  94     -35.419 -29.758   2.652  1.00112.62           C  
ATOM    746  CG  PRO B  94     -35.944 -31.104   2.112  1.00112.62           C  
ATOM    747  C   PRO B  94     -37.453 -28.744   3.662  1.00112.62           C  
ATOM    748  O   PRO B  94     -38.361 -29.248   3.003  1.00112.62           O  
ATOM    749  N   GLY B  95     -37.498 -27.485   4.153  1.00 33.55           N  
ATOM    750  CA  GLY B  95     -38.551 -26.555   3.843  1.00 33.55           C  
ATOM    751  C   GLY B  95     -39.820 -26.881   4.571  1.00 33.55           C  
ATOM    752  O   GLY B  95     -40.853 -26.269   4.305  1.00 33.55           O  
ATOM    753  N   LYS B  96     -39.791 -27.837   5.518  1.00108.91           N  
ATOM    754  CA  LYS B  96     -41.012 -28.210   6.178  1.00108.91           C  
ATOM    755  CB  LYS B  96     -41.498 -29.616   5.764  1.00108.91           C  
ATOM    756  CG  LYS B  96     -41.853 -29.851   4.286  1.00108.91           C  
ATOM    757  CD  LYS B  96     -43.208 -29.319   3.813  1.00108.91           C  
ATOM    758  CE  LYS B  96     -43.620 -29.909   2.459  1.00108.91           C  
ATOM    759  NZ  LYS B  96     -45.073 -29.731   2.236  1.00108.91           N1+
ATOM    760  C   LYS B  96     -40.710 -28.323   7.643  1.00108.91           C  
ATOM    761  O   LYS B  96     -39.562 -28.540   8.033  1.00108.91           O  
ATOM    762  N   LEU B  97     -41.739 -28.150   8.502  1.00 87.96           N  
ATOM    763  CA  LEU B  97     -41.546 -28.350   9.910  1.00 87.96           C  
ATOM    764  CB  LEU B  97     -41.973 -27.188  10.826  1.00 87.96           C  
ATOM    765  CG  LEU B  97     -41.098 -25.926  10.723  1.00 87.96           C  
ATOM    766  CD1 LEU B  97     -41.403 -24.941  11.867  1.00 87.96           C  
ATOM    767  CD2 LEU B  97     -39.611 -26.293  10.629  1.00 87.96           C  
ATOM    768  C   LEU B  97     -42.380 -29.523  10.298  1.00 87.96           C  
ATOM    769  O   LEU B  97     -43.584 -29.561  10.051  1.00 87.96           O  
ATOM    770  N   LEU B  98     -41.735 -30.508  10.945  1.00159.37           N  
ATOM    771  CA  LEU B  98     -42.373 -31.732  11.316  1.00159.37           C  
ATOM    772  CB  LEU B  98     -41.341 -32.874  11.147  1.00159.37           C  
ATOM    773  CG  LEU B  98     -41.749 -34.322  11.474  1.00159.37           C  
ATOM    774  CD1 LEU B  98     -41.671 -34.620  12.970  1.00159.37           C  
ATOM    775  CD2 LEU B  98     -43.116 -34.675  10.884  1.00159.37           C  
ATOM    776  C   LEU B  98     -42.837 -31.582  12.733  1.00159.37           C  
ATOM    777  O   LEU B  98     -42.194 -32.028  13.679  1.00159.37           O  
ATOM    778  N   PHE B  99     -44.005 -30.932  12.909  1.00159.87           N  
ATOM    779  CA  PHE B  99     -44.570 -30.770  14.216  1.00159.87           C  
ATOM    780  CB  PHE B  99     -45.856 -29.927  14.223  1.00159.87           C  
ATOM    781  CG  PHE B  99     -45.483 -28.485  14.180  1.00159.87           C  
ATOM    782  CD1 PHE B  99     -45.315 -27.832  12.982  1.00159.87           C  
ATOM    783  CD2 PHE B  99     -45.302 -27.787  15.353  1.00159.87           C  
ATOM    784  CE1 PHE B  99     -44.974 -26.500  12.951  1.00159.87           C  
ATOM    785  CE2 PHE B  99     -44.961 -26.455  15.328  1.00159.87           C  
ATOM    786  CZ  PHE B  99     -44.802 -25.808  14.125  1.00159.87           C  
ATOM    787  C   PHE B  99     -44.909 -32.134  14.717  1.00159.87           C  
ATOM    788  O   PHE B  99     -44.718 -32.451  15.891  1.00159.87           O  
ATOM    789  N   ALA B 100     -45.451 -32.974  13.817  1.00 44.65           N  
ATOM    790  CA  ALA B 100     -45.800 -34.322  14.141  1.00 44.65           C  
ATOM    791  CB  ALA B 100     -47.235 -34.461  14.677  1.00 44.65           C  
ATOM    792  C   ALA B 100     -45.726 -35.074  12.854  1.00 44.65           C  
ATOM    793  O   ALA B 100     -45.700 -34.481  11.780  1.00 44.65           O  
ATOM    794  N   PRO B 101     -45.684 -36.371  12.935  1.00 71.94           N  
ATOM    795  CA  PRO B 101     -45.583 -37.173  11.751  1.00 71.94           C  
ATOM    796  CD  PRO B 101     -45.178 -37.050  14.113  1.00 71.94           C  
ATOM    797  CB  PRO B 101     -45.392 -38.605  12.249  1.00 71.94           C  
ATOM    798  CG  PRO B 101     -44.696 -38.421  13.613  1.00 71.94           C  
ATOM    799  C   PRO B 101     -46.790 -36.971  10.901  1.00 71.94           C  
ATOM    800  O   PRO B 101     -46.699 -37.186   9.693  1.00 71.94           O  
ATOM    801  N   ASN B 102     -47.932 -36.580  11.504  1.00 97.41           N  
ATOM    802  CA  ASN B 102     -49.110 -36.389  10.714  1.00 97.41           C  
ATOM    803  CB  ASN B 102     -50.350 -37.070  11.329  1.00 97.41           C  
ATOM    804  CG  ASN B 102     -50.594 -36.519  12.728  1.00 97.41           C  
ATOM    805  OD1 ASN B 102     -49.672 -36.069  13.407  1.00 97.41           O  
ATOM    806  ND2 ASN B 102     -51.874 -36.578  13.183  1.00 97.41           N  
ATOM    807  C   ASN B 102     -49.383 -34.924  10.591  1.00 97.41           C  
ATOM    808  O   ASN B 102     -50.496 -34.522  10.251  1.00 97.41           O  
ATOM    809  N   LEU B 103     -48.367 -34.078  10.857  1.00100.24           N  
ATOM    810  CA  LEU B 103     -48.576 -32.681  10.634  1.00100.24           C  
ATOM    811  CB  LEU B 103     -48.982 -31.899  11.901  1.00100.24           C  
ATOM    812  CG  LEU B 103     -49.496 -30.470  11.618  1.00100.24           C  
ATOM    813  CD1 LEU B 103     -50.870 -30.512  10.928  1.00100.24           C  
ATOM    814  CD2 LEU B 103     -49.492 -29.589  12.880  1.00100.24           C  
ATOM    815  C   LEU B 103     -47.277 -32.105  10.148  1.00100.24           C  
ATOM    816  O   LEU B 103     -46.500 -31.561  10.932  1.00100.24           O  
ATOM    817  N   LEU B 104     -47.007 -32.201   8.831  1.00 66.68           N  
ATOM    818  CA  LEU B 104     -45.806 -31.634   8.282  1.00 66.68           C  
ATOM    819  CB  LEU B 104     -45.115 -32.541   7.247  1.00 66.68           C  
ATOM    820  CG  LEU B 104     -43.845 -31.935   6.619  1.00 66.68           C  
ATOM    821  CD1 LEU B 104     -42.791 -31.620   7.693  1.00 66.68           C  
ATOM    822  CD2 LEU B 104     -43.304 -32.829   5.489  1.00 66.68           C  
ATOM    823  C   LEU B 104     -46.252 -30.391   7.582  1.00 66.68           C  
ATOM    824  O   LEU B 104     -47.044 -30.459   6.645  1.00 66.68           O  
ATOM    825  N   LEU B 105     -45.739 -29.226   8.020  1.00 84.76           N  
ATOM    826  CA  LEU B 105     -46.234 -27.977   7.522  1.00 84.76           C  
ATOM    827  CB  LEU B 105     -46.708 -27.077   8.672  1.00 84.76           C  
ATOM    828  CG  LEU B 105     -47.868 -27.687   9.474  1.00 84.76           C  
ATOM    829  CD1 LEU B 105     -48.227 -26.813  10.685  1.00 84.76           C  
ATOM    830  CD2 LEU B 105     -49.078 -27.963   8.568  1.00 84.76           C  
ATOM    831  C   LEU B 105     -45.150 -27.220   6.818  1.00 84.76           C  
ATOM    832  O   LEU B 105     -43.978 -27.284   7.188  1.00 84.76           O  
ATOM    833  N   ASP B 106     -45.553 -26.515   5.740  1.00 98.18           N  
ATOM    834  CA  ASP B 106     -44.726 -25.639   4.961  1.00 98.18           C  
ATOM    835  CB  ASP B 106     -45.157 -25.670   3.478  1.00 98.18           C  
ATOM    836  CG  ASP B 106     -44.085 -25.157   2.515  1.00 98.18           C  
ATOM    837  OD1 ASP B 106     -43.236 -24.305   2.891  1.00 98.18           O  
ATOM    838  OD2 ASP B 106     -44.112 -25.638   1.352  1.00 98.18           O1-
ATOM    839  C   ASP B 106     -44.983 -24.250   5.492  1.00 98.18           C  
ATOM    840  O   ASP B 106     -45.933 -24.021   6.241  1.00 98.18           O  
ATOM    841  N   ARG B 107     -44.146 -23.277   5.096  1.00 89.05           N  
ATOM    842  CA  ARG B 107     -44.303 -21.921   5.536  1.00 89.05           C  
ATOM    843  CB  ARG B 107     -43.128 -20.992   5.185  1.00 89.05           C  
ATOM    844  CG  ARG B 107     -42.806 -20.888   3.698  1.00 89.05           C  
ATOM    845  CD  ARG B 107     -41.798 -19.779   3.398  1.00 89.05           C  
ATOM    846  NE  ARG B 107     -42.453 -18.492   3.773  1.00 89.05           N  
ATOM    847  CZ  ARG B 107     -41.952 -17.303   3.331  1.00 89.05           C  
ATOM    848  NH1 ARG B 107     -40.808 -17.274   2.590  1.00 89.05           N1+
ATOM    849  NH2 ARG B 107     -42.605 -16.137   3.610  1.00 89.05           N  
ATOM    850  C   ARG B 107     -45.574 -21.371   4.972  1.00 89.05           C  
ATOM    851  O   ARG B 107     -46.187 -20.487   5.563  1.00 89.05           O  
ATOM    852  N   ASN B 108     -45.992 -21.882   3.801  1.00 53.31           N  
ATOM    853  CA  ASN B 108     -47.179 -21.445   3.127  1.00 53.31           C  
ATOM    854  CB  ASN B 108     -47.432 -22.277   1.862  1.00 53.31           C  
ATOM    855  CG  ASN B 108     -46.285 -22.002   0.904  1.00 53.31           C  
ATOM    856  OD1 ASN B 108     -46.223 -20.941   0.286  1.00 53.31           O  
ATOM    857  ND2 ASN B 108     -45.340 -22.974   0.796  1.00 53.31           N  
ATOM    858  C   ASN B 108     -48.359 -21.655   4.030  1.00 53.31           C  
ATOM    859  O   ASN B 108     -49.242 -20.802   4.111  1.00 53.31           O  
ATOM    860  N   GLN B 109     -48.395 -22.792   4.749  1.00156.63           N  
ATOM    861  CA  GLN B 109     -49.511 -23.118   5.595  1.00156.63           C  
ATOM    862  CB  GLN B 109     -49.448 -24.519   6.247  1.00156.63           C  
ATOM    863  CG  GLN B 109     -48.369 -24.699   7.322  1.00156.63           C  
ATOM    864  CD  GLN B 109     -48.899 -24.191   8.662  1.00156.63           C  
ATOM    865  OE1 GLN B 109     -50.012 -24.511   9.073  1.00156.63           O  
ATOM    866  NE2 GLN B 109     -48.079 -23.351   9.350  1.00156.63           N  
ATOM    867  C   GLN B 109     -49.593 -22.120   6.707  1.00156.63           C  
ATOM    868  O   GLN B 109     -50.661 -21.912   7.272  1.00156.63           O  
ATOM    869  N   GLY B 110     -48.438 -21.547   7.093  1.00 51.74           N  
ATOM    870  CA  GLY B 110     -48.262 -20.620   8.182  1.00 51.74           C  
ATOM    871  C   GLY B 110     -48.974 -19.309   7.979  1.00 51.74           C  
ATOM    872  O   GLY B 110     -49.286 -18.624   8.949  1.00 51.74           O  
ATOM    873  N   LYS B 111     -49.205 -18.898   6.719  1.00136.22           N  
ATOM    874  CA  LYS B 111     -49.772 -17.613   6.397  1.00136.22           C  
ATOM    875  CB  LYS B 111     -49.890 -17.396   4.882  1.00136.22           C  
ATOM    876  CG  LYS B 111     -48.552 -16.990   4.268  1.00136.22           C  
ATOM    877  CD  LYS B 111     -47.437 -17.997   4.546  1.00136.22           C  
ATOM    878  CE  LYS B 111     -46.138 -17.701   3.797  1.00136.22           C  
ATOM    879  NZ  LYS B 111     -46.178 -18.348   2.470  1.00136.22           N1+
ATOM    880  C   LYS B 111     -51.128 -17.422   7.019  1.00136.22           C  
ATOM    881  O   LYS B 111     -51.564 -16.287   7.211  1.00136.22           O  
ATOM    882  N   SER B 112     -51.847 -18.515   7.327  1.00 88.41           N  
ATOM    883  CA  SER B 112     -53.188 -18.437   7.845  1.00 88.41           C  
ATOM    884  CB  SER B 112     -53.819 -19.818   8.088  1.00 88.41           C  
ATOM    885  OG  SER B 112     -53.941 -20.519   6.861  1.00 88.41           O  
ATOM    886  C   SER B 112     -53.252 -17.715   9.161  1.00 88.41           C  
ATOM    887  O   SER B 112     -54.315 -17.206   9.514  1.00 88.41           O  
ATOM    888  N   VAL B 113     -52.156 -17.672   9.951  1.00 45.00           N  
ATOM    889  CA  VAL B 113     -52.216 -16.984  11.215  1.00 45.00           C  
ATOM    890  CB  VAL B 113     -51.863 -17.863  12.383  1.00 45.00           C  
ATOM    891  CG1 VAL B 113     -51.911 -17.026  13.673  1.00 45.00           C  
ATOM    892  CG2 VAL B 113     -52.804 -19.082  12.376  1.00 45.00           C  
ATOM    893  C   VAL B 113     -51.215 -15.869  11.183  1.00 45.00           C  
ATOM    894  O   VAL B 113     -50.090 -16.052  10.721  1.00 45.00           O  
ATOM    895  N   GLU B 114     -51.582 -14.667  11.684  1.00100.72           N  
ATOM    896  CA  GLU B 114     -50.614 -13.614  11.575  1.00100.72           C  
ATOM    897  CB  GLU B 114     -51.136 -12.188  11.810  1.00100.72           C  
ATOM    898  CG  GLU B 114     -51.355 -11.829  13.278  1.00100.72           C  
ATOM    899  CD  GLU B 114     -51.654 -10.335  13.340  1.00100.72           C  
ATOM    900  OE1 GLU B 114     -50.690  -9.537  13.182  1.00100.72           O  
ATOM    901  OE2 GLU B 114     -52.842  -9.973  13.537  1.00100.72           O1-
ATOM    902  C   GLU B 114     -49.525 -13.852  12.569  1.00100.72           C  
ATOM    903  O   GLU B 114     -49.775 -14.251  13.706  1.00100.72           O  
ATOM    904  N   GLY B 115     -48.270 -13.610  12.136  1.00 29.07           N  
ATOM    905  CA  GLY B 115     -47.115 -13.726  12.972  1.00 29.07           C  
ATOM    906  C   GLY B 115     -46.551 -15.110  12.867  1.00 29.07           C  
ATOM    907  O   GLY B 115     -45.413 -15.347  13.272  1.00 29.07           O  
ATOM    908  N   MET B 116     -47.335 -16.068  12.334  1.00 67.29           N  
ATOM    909  CA  MET B 116     -46.905 -17.439  12.270  1.00 67.29           C  
ATOM    910  CB  MET B 116     -48.055 -18.406  11.928  1.00 67.29           C  
ATOM    911  CG  MET B 116     -47.748 -19.863  12.282  1.00 67.29           C  
ATOM    912  SD  MET B 116     -49.167 -20.992  12.125  1.00 67.29           S  
ATOM    913  CE  MET B 116     -50.070 -20.402  13.588  1.00 67.29           C  
ATOM    914  C   MET B 116     -45.776 -17.648  11.297  1.00 67.29           C  
ATOM    915  O   MET B 116     -44.814 -18.355  11.599  1.00 67.29           O  
ATOM    916  N   VAL B 117     -45.844 -17.012  10.112  1.00 95.19           N  
ATOM    917  CA  VAL B 117     -44.875 -17.233   9.072  1.00 95.19           C  
ATOM    918  CB  VAL B 117     -45.199 -16.469   7.814  1.00 95.19           C  
ATOM    919  CG1 VAL B 117     -45.021 -14.964   8.076  1.00 95.19           C  
ATOM    920  CG2 VAL B 117     -44.331 -17.012   6.668  1.00 95.19           C  
ATOM    921  C   VAL B 117     -43.522 -16.810   9.551  1.00 95.19           C  
ATOM    922  O   VAL B 117     -42.518 -17.457   9.251  1.00 95.19           O  
ATOM    923  N   GLU B 118     -43.447 -15.704  10.315  1.00 69.80           N  
ATOM    924  CA  GLU B 118     -42.163 -15.249  10.767  1.00 69.80           C  
ATOM    925  CB  GLU B 118     -42.204 -13.949  11.582  1.00 69.80           C  
ATOM    926  CG  GLU B 118     -42.498 -12.700  10.750  1.00 69.80           C  
ATOM    927  CD  GLU B 118     -44.002 -12.626  10.557  1.00 69.80           C  
ATOM    928  OE1 GLU B 118     -44.701 -13.516  11.108  1.00 69.80           O  
ATOM    929  OE2 GLU B 118     -44.474 -11.681   9.868  1.00 69.80           O1-
ATOM    930  C   GLU B 118     -41.538 -16.286  11.652  1.00 69.80           C  
ATOM    931  O   GLU B 118     -40.350 -16.576  11.518  1.00 69.80           O  
ATOM    932  N   ILE B 119     -42.309 -16.868  12.592  1.00 54.87           N  
ATOM    933  CA  ILE B 119     -41.725 -17.857  13.452  1.00 54.87           C  
ATOM    934  CB  ILE B 119     -42.595 -18.340  14.573  1.00 54.87           C  
ATOM    935  CG1 ILE B 119     -42.746 -17.233  15.625  1.00 54.87           C  
ATOM    936  CG2 ILE B 119     -41.982 -19.639  15.128  1.00 54.87           C  
ATOM    937  CD1 ILE B 119     -43.629 -17.637  16.801  1.00 54.87           C  
ATOM    938  C   ILE B 119     -41.328 -19.048  12.652  1.00 54.87           C  
ATOM    939  O   ILE B 119     -40.256 -19.611  12.863  1.00 54.87           O  
ATOM    940  N   PHE B 120     -42.175 -19.466  11.697  1.00 89.60           N  
ATOM    941  CA  PHE B 120     -41.859 -20.634  10.928  1.00 89.60           C  
ATOM    942  CB  PHE B 120     -42.998 -21.017   9.967  1.00 89.60           C  
ATOM    943  CG  PHE B 120     -44.000 -21.731  10.819  1.00 89.60           C  
ATOM    944  CD1 PHE B 120     -44.478 -21.157  11.976  1.00 89.60           C  
ATOM    945  CD2 PHE B 120     -44.489 -22.965  10.455  1.00 89.60           C  
ATOM    946  CE1 PHE B 120     -45.400 -21.800  12.771  1.00 89.60           C  
ATOM    947  CE2 PHE B 120     -45.414 -23.612  11.244  1.00 89.60           C  
ATOM    948  CZ  PHE B 120     -45.871 -23.037  12.406  1.00 89.60           C  
ATOM    949  C   PHE B 120     -40.568 -20.411  10.198  1.00 89.60           C  
ATOM    950  O   PHE B 120     -39.711 -21.294  10.163  1.00 89.60           O  
ATOM    951  N   ASP B 121     -40.366 -19.210   9.624  1.00 51.26           N  
ATOM    952  CA  ASP B 121     -39.150 -18.980   8.898  1.00 51.26           C  
ATOM    953  CB  ASP B 121     -39.064 -17.601   8.214  1.00 51.26           C  
ATOM    954  CG  ASP B 121     -39.805 -17.693   6.885  1.00 51.26           C  
ATOM    955  OD1 ASP B 121     -39.797 -18.799   6.278  1.00 51.26           O  
ATOM    956  OD2 ASP B 121     -40.385 -16.661   6.451  1.00 51.26           O1-
ATOM    957  C   ASP B 121     -37.971 -19.139   9.810  1.00 51.26           C  
ATOM    958  O   ASP B 121     -36.942 -19.662   9.391  1.00 51.26           O  
ATOM    959  N   MET B 122     -38.075 -18.702  11.080  1.00 68.00           N  
ATOM    960  CA  MET B 122     -36.958 -18.806  11.984  1.00 68.00           C  
ATOM    961  CB  MET B 122     -37.290 -18.361  13.420  1.00 68.00           C  
ATOM    962  CG  MET B 122     -37.927 -16.982  13.567  1.00 68.00           C  
ATOM    963  SD  MET B 122     -38.171 -16.470  15.297  1.00 68.00           S  
ATOM    964  CE  MET B 122     -38.820 -18.063  15.879  1.00 68.00           C  
ATOM    965  C   MET B 122     -36.628 -20.253  12.173  1.00 68.00           C  
ATOM    966  O   MET B 122     -35.463 -20.647  12.146  1.00 68.00           O  
ATOM    967  N   LEU B 123     -37.669 -21.078  12.392  1.00103.80           N  
ATOM    968  CA  LEU B 123     -37.483 -22.480  12.642  1.00103.80           C  
ATOM    969  CB  LEU B 123     -38.793 -23.246  12.916  1.00103.80           C  
ATOM    970  CG  LEU B 123     -39.375 -23.092  14.335  1.00103.80           C  
ATOM    971  CD1 LEU B 123     -38.479 -23.795  15.361  1.00103.80           C  
ATOM    972  CD2 LEU B 123     -39.659 -21.629  14.701  1.00103.80           C  
ATOM    973  C   LEU B 123     -36.873 -23.133  11.440  1.00103.80           C  
ATOM    974  O   LEU B 123     -35.974 -23.960  11.576  1.00103.80           O  
ATOM    975  N   LEU B 124     -37.352 -22.778  10.232  1.00 89.80           N  
ATOM    976  CA  LEU B 124     -36.853 -23.381   9.025  1.00 89.80           C  
ATOM    977  CB  LEU B 124     -37.503 -22.818   7.740  1.00 89.80           C  
ATOM    978  CG  LEU B 124     -38.866 -23.410   7.316  1.00 89.80           C  
ATOM    979  CD1 LEU B 124     -38.687 -24.773   6.628  1.00 89.80           C  
ATOM    980  CD2 LEU B 124     -39.872 -23.452   8.477  1.00 89.80           C  
ATOM    981  C   LEU B 124     -35.397 -23.083   8.905  1.00 89.80           C  
ATOM    982  O   LEU B 124     -34.603 -23.953   8.554  1.00 89.80           O  
ATOM    983  N   ALA B 125     -35.011 -21.831   9.198  1.00 27.60           N  
ATOM    984  CA  ALA B 125     -33.646 -21.429   9.042  1.00 27.60           C  
ATOM    985  CB  ALA B 125     -33.435 -19.944   9.387  1.00 27.60           C  
ATOM    986  C   ALA B 125     -32.787 -22.233   9.962  1.00 27.60           C  
ATOM    987  O   ALA B 125     -31.714 -22.697   9.576  1.00 27.60           O  
ATOM    988  N   THR B 126     -33.239 -22.426  11.211  1.00 60.21           N  
ATOM    989  CA  THR B 126     -32.441 -23.132  12.164  1.00 60.21           C  
ATOM    990  CB  THR B 126     -32.972 -22.995  13.557  1.00 60.21           C  
ATOM    991  OG1 THR B 126     -33.105 -21.616  13.865  1.00 60.21           O  
ATOM    992  CG2 THR B 126     -31.946 -23.599  14.525  1.00 60.21           C  
ATOM    993  C   THR B 126     -32.333 -24.571  11.753  1.00 60.21           C  
ATOM    994  O   THR B 126     -31.273 -25.175  11.899  1.00 60.21           O  
ATOM    995  N   SER B 127     -33.415 -25.163  11.209  1.00 45.36           N  
ATOM    996  CA  SER B 127     -33.391 -26.544  10.803  1.00 45.36           C  
ATOM    997  CB  SER B 127     -34.723 -27.022  10.204  1.00 45.36           C  
ATOM    998  OG  SER B 127     -34.587 -28.349   9.712  1.00 45.36           O  
ATOM    999  C   SER B 127     -32.365 -26.736   9.734  1.00 45.36           C  
ATOM   1000  O   SER B 127     -31.628 -27.721   9.746  1.00 45.36           O  
ATOM   1001  N   SER B 128     -32.296 -25.810   8.759  1.00 47.69           N  
ATOM   1002  CA  SER B 128     -31.322 -26.005   7.728  1.00 47.69           C  
ATOM   1003  CB  SER B 128     -31.414 -25.031   6.542  1.00 47.69           C  
ATOM   1004  OG  SER B 128     -32.451 -25.442   5.664  1.00 47.69           O  
ATOM   1005  C   SER B 128     -29.957 -25.899   8.326  1.00 47.69           C  
ATOM   1006  O   SER B 128     -29.043 -26.592   7.884  1.00 47.69           O  
ATOM   1007  N   ARG B 129     -29.773 -25.040   9.351  1.00113.33           N  
ATOM   1008  CA  ARG B 129     -28.458 -24.942   9.913  1.00113.33           C  
ATOM   1009  CB  ARG B 129     -28.237 -23.871  10.995  1.00113.33           C  
ATOM   1010  CG  ARG B 129     -26.839 -24.080  11.581  1.00113.33           C  
ATOM   1011  CD  ARG B 129     -26.091 -22.829  12.021  1.00113.33           C  
ATOM   1012  NE  ARG B 129     -24.675 -23.262  12.185  1.00113.33           N  
ATOM   1013  CZ  ARG B 129     -23.658 -22.514  11.665  1.00113.33           C  
ATOM   1014  NH1 ARG B 129     -23.924 -21.303  11.098  1.00113.33           N1+
ATOM   1015  NH2 ARG B 129     -22.380 -22.991  11.700  1.00113.33           N  
ATOM   1016  C   ARG B 129     -28.080 -26.246  10.529  1.00113.33           C  
ATOM   1017  O   ARG B 129     -26.937 -26.680  10.400  1.00113.33           O  
ATOM   1018  N   PHE B 130     -29.028 -26.918  11.209  1.00 81.62           N  
ATOM   1019  CA  PHE B 130     -28.713 -28.178  11.808  1.00 81.62           C  
ATOM   1020  CB  PHE B 130     -29.898 -28.827  12.554  1.00 81.62           C  
ATOM   1021  CG  PHE B 130     -30.085 -28.137  13.866  1.00 81.62           C  
ATOM   1022  CD1 PHE B 130     -30.632 -26.882  13.936  1.00 81.62           C  
ATOM   1023  CD2 PHE B 130     -29.735 -28.757  15.041  1.00 81.62           C  
ATOM   1024  CE1 PHE B 130     -30.812 -26.246  15.141  1.00 81.62           C  
ATOM   1025  CE2 PHE B 130     -29.912 -28.127  16.252  1.00 81.62           C  
ATOM   1026  CZ  PHE B 130     -30.449 -26.866  16.311  1.00 81.62           C  
ATOM   1027  C   PHE B 130     -28.279 -29.122  10.724  1.00 81.62           C  
ATOM   1028  O   PHE B 130     -27.308 -29.857  10.895  1.00 81.62           O  
ATOM   1029  N   ARG B 131     -28.978 -29.128   9.571  1.00 96.64           N  
ATOM   1030  CA  ARG B 131     -28.652 -30.048   8.513  1.00 96.64           C  
ATOM   1031  CB  ARG B 131     -29.612 -29.975   7.311  1.00 96.64           C  
ATOM   1032  CG  ARG B 131     -29.187 -30.894   6.161  1.00 96.64           C  
ATOM   1033  CD  ARG B 131     -30.189 -30.959   5.007  1.00 96.64           C  
ATOM   1034  NE  ARG B 131     -30.769 -29.598   4.840  1.00 96.64           N  
ATOM   1035  CZ  ARG B 131     -32.057 -29.465   4.414  1.00 96.64           C  
ATOM   1036  NH1 ARG B 131     -32.779 -30.578   4.098  1.00 96.64           N1+
ATOM   1037  NH2 ARG B 131     -32.632 -28.230   4.324  1.00 96.64           N  
ATOM   1038  C   ARG B 131     -27.263 -29.803   7.994  1.00 96.64           C  
ATOM   1039  O   ARG B 131     -26.504 -30.748   7.787  1.00 96.64           O  
ATOM   1040  N   MET B 132     -26.885 -28.529   7.781  1.00 35.69           N  
ATOM   1041  CA  MET B 132     -25.579 -28.224   7.260  1.00 35.69           C  
ATOM   1042  CB  MET B 132     -25.349 -26.713   7.083  1.00 35.69           C  
ATOM   1043  CG  MET B 132     -26.134 -26.084   5.928  1.00 35.69           C  
ATOM   1044  SD  MET B 132     -25.473 -26.438   4.270  1.00 35.69           S  
ATOM   1045  CE  MET B 132     -26.027 -28.165   4.214  1.00 35.69           C  
ATOM   1046  C   MET B 132     -24.557 -28.702   8.241  1.00 35.69           C  
ATOM   1047  O   MET B 132     -23.539 -29.276   7.858  1.00 35.69           O  
ATOM   1048  N   MET B 133     -24.826 -28.480   9.540  1.00 82.40           N  
ATOM   1049  CA  MET B 133     -23.962 -28.832  10.628  1.00 82.40           C  
ATOM   1050  CB  MET B 133     -24.496 -28.382  12.006  1.00 82.40           C  
ATOM   1051  CG  MET B 133     -24.595 -26.869  12.214  1.00 82.40           C  
ATOM   1052  SD  MET B 133     -25.035 -26.396  13.915  1.00 82.40           S  
ATOM   1053  CE  MET B 133     -23.434 -26.882  14.626  1.00 82.40           C  
ATOM   1054  C   MET B 133     -23.871 -30.321  10.697  1.00 82.40           C  
ATOM   1055  O   MET B 133     -22.864 -30.855  11.156  1.00 82.40           O  
ATOM   1056  N   ASN B 134     -24.920 -31.039  10.240  1.00 70.58           N  
ATOM   1057  CA  ASN B 134     -24.908 -32.466  10.375  1.00 70.58           C  
ATOM   1058  CB  ASN B 134     -23.631 -33.099   9.781  1.00 70.58           C  
ATOM   1059  CG  ASN B 134     -23.760 -34.619   9.713  1.00 70.58           C  
ATOM   1060  OD1 ASN B 134     -24.115 -35.286  10.682  1.00 70.58           O  
ATOM   1061  ND2 ASN B 134     -23.453 -35.190   8.520  1.00 70.58           N  
ATOM   1062  C   ASN B 134     -24.929 -32.740  11.846  1.00 70.58           C  
ATOM   1063  O   ASN B 134     -24.054 -33.416  12.383  1.00 70.58           O  
ATOM   1064  N   LEU B 135     -25.937 -32.168  12.540  1.00 95.21           N  
ATOM   1065  CA  LEU B 135     -26.057 -32.337  13.962  1.00 95.21           C  
ATOM   1066  CB  LEU B 135     -27.159 -31.485  14.621  1.00 95.21           C  
ATOM   1067  CG  LEU B 135     -27.318 -31.733  16.136  1.00 95.21           C  
ATOM   1068  CD1 LEU B 135     -25.993 -31.517  16.890  1.00 95.21           C  
ATOM   1069  CD2 LEU B 135     -28.479 -30.904  16.714  1.00 95.21           C  
ATOM   1070  C   LEU B 135     -26.335 -33.772  14.262  1.00 95.21           C  
ATOM   1071  O   LEU B 135     -27.166 -34.418  13.626  1.00 95.21           O  
ATOM   1072  N   GLN B 136     -25.574 -34.291  15.245  1.00235.90           N  
ATOM   1073  CA  GLN B 136     -25.529 -35.657  15.677  1.00235.90           C  
ATOM   1074  CB  GLN B 136     -24.268 -35.950  16.501  1.00235.90           C  
ATOM   1075  CG  GLN B 136     -22.979 -35.612  15.756  1.00235.90           C  
ATOM   1076  CD  GLN B 136     -23.000 -36.369  14.440  1.00235.90           C  
ATOM   1077  OE1 GLN B 136     -23.251 -37.572  14.407  1.00235.90           O  
ATOM   1078  NE2 GLN B 136     -22.745 -35.640  13.321  1.00235.90           N  
ATOM   1079  C   GLN B 136     -26.684 -36.172  16.488  1.00235.90           C  
ATOM   1080  O   GLN B 136     -27.092 -37.297  16.347  1.00235.90           O  
ATOM   1081  N   GLY B 137     -27.305 -35.496  17.426  1.00267.22           N  
ATOM   1082  CA  GLY B 137     -28.269 -36.372  18.057  1.00267.22           C  
ATOM   1083  C   GLY B 137     -27.694 -36.674  19.392  1.00267.22           C  
ATOM   1084  O   GLY B 137     -28.347 -36.476  20.411  1.00267.22           O  
ATOM   1085  N   GLU B 138     -26.443 -37.167  19.412  1.00120.48           N  
ATOM   1086  CA  GLU B 138     -25.778 -37.282  20.668  1.00120.48           C  
ATOM   1087  CB  GLU B 138     -24.407 -37.981  20.581  1.00120.48           C  
ATOM   1088  CG  GLU B 138     -24.486 -39.510  20.536  1.00120.48           C  
ATOM   1089  CD  GLU B 138     -25.176 -39.934  19.249  1.00120.48           C  
ATOM   1090  OE1 GLU B 138     -24.918 -39.292  18.198  1.00120.48           O  
ATOM   1091  OE2 GLU B 138     -25.977 -40.904  19.308  1.00120.48           O1-
ATOM   1092  C   GLU B 138     -25.560 -35.862  21.062  1.00120.48           C  
ATOM   1093  O   GLU B 138     -25.687 -35.490  22.227  1.00120.48           O  
ATOM   1094  N   GLU B 139     -25.221 -35.027  20.058  1.00 67.15           N  
ATOM   1095  CA  GLU B 139     -25.004 -33.628  20.291  1.00 67.15           C  
ATOM   1096  CB  GLU B 139     -24.398 -32.919  19.068  1.00 67.15           C  
ATOM   1097  CG  GLU B 139     -23.009 -33.461  18.718  1.00 67.15           C  
ATOM   1098  CD  GLU B 139     -22.398 -32.577  17.638  1.00 67.15           C  
ATOM   1099  OE1 GLU B 139     -23.052 -32.377  16.582  1.00 67.15           O  
ATOM   1100  OE2 GLU B 139     -21.262 -32.088  17.870  1.00 67.15           O1-
ATOM   1101  C   GLU B 139     -26.320 -32.989  20.630  1.00 67.15           C  
ATOM   1102  O   GLU B 139     -26.401 -32.156  21.534  1.00 67.15           O  
ATOM   1103  N   PHE B 140     -27.402 -33.408  19.936  1.00 84.14           N  
ATOM   1104  CA  PHE B 140     -28.697 -32.802  20.122  1.00 84.14           C  
ATOM   1105  CB  PHE B 140     -29.767 -33.469  19.242  1.00 84.14           C  
ATOM   1106  CG  PHE B 140     -31.109 -33.060  19.745  1.00 84.14           C  
ATOM   1107  CD1 PHE B 140     -31.602 -31.794  19.536  1.00 84.14           C  
ATOM   1108  CD2 PHE B 140     -31.884 -33.970  20.423  1.00 84.14           C  
ATOM   1109  CE1 PHE B 140     -32.847 -31.449  20.009  1.00 84.14           C  
ATOM   1110  CE2 PHE B 140     -33.129 -33.630  20.898  1.00 84.14           C  
ATOM   1111  CZ  PHE B 140     -33.614 -32.363  20.691  1.00 84.14           C  
ATOM   1112  C   PHE B 140     -29.147 -32.935  21.544  1.00 84.14           C  
ATOM   1113  O   PHE B 140     -29.597 -31.962  22.152  1.00 84.14           O  
ATOM   1114  N   VAL B 141     -29.032 -34.144  22.116  1.00 54.51           N  
ATOM   1115  CA  VAL B 141     -29.490 -34.325  23.465  1.00 54.51           C  
ATOM   1116  CB  VAL B 141     -29.464 -35.751  23.925  1.00 54.51           C  
ATOM   1117  CG1 VAL B 141     -30.553 -36.512  23.149  1.00 54.51           C  
ATOM   1118  CG2 VAL B 141     -28.051 -36.317  23.707  1.00 54.51           C  
ATOM   1119  C   VAL B 141     -28.679 -33.479  24.391  1.00 54.51           C  
ATOM   1120  O   VAL B 141     -29.197 -32.966  25.382  1.00 54.51           O  
ATOM   1121  N   CYS B 142     -27.372 -33.328  24.112  1.00 44.62           N  
ATOM   1122  CA  CYS B 142     -26.554 -32.510  24.965  1.00 44.62           C  
ATOM   1123  CB  CYS B 142     -25.074 -32.537  24.565  1.00 44.62           C  
ATOM   1124  SG  CYS B 142     -24.384 -34.209  24.727  1.00 44.62           S  
ATOM   1125  C   CYS B 142     -27.034 -31.088  24.912  1.00 44.62           C  
ATOM   1126  O   CYS B 142     -27.169 -30.445  25.952  1.00 44.62           O  
ATOM   1127  N   LEU B 143     -27.333 -30.554  23.705  1.00108.19           N  
ATOM   1128  CA  LEU B 143     -27.766 -29.179  23.631  1.00108.19           C  
ATOM   1129  CB  LEU B 143     -28.034 -28.653  22.206  1.00108.19           C  
ATOM   1130  CG  LEU B 143     -26.787 -28.292  21.374  1.00108.19           C  
ATOM   1131  CD1 LEU B 143     -26.027 -27.111  21.989  1.00108.19           C  
ATOM   1132  CD2 LEU B 143     -25.882 -29.499  21.125  1.00108.19           C  
ATOM   1133  C   LEU B 143     -29.053 -29.004  24.372  1.00108.19           C  
ATOM   1134  O   LEU B 143     -29.243 -28.003  25.061  1.00108.19           O  
ATOM   1135  N   LYS B 144     -29.979 -29.970  24.247  1.00 80.76           N  
ATOM   1136  CA  LYS B 144     -31.262 -29.807  24.872  1.00 80.76           C  
ATOM   1137  CB  LYS B 144     -32.222 -30.961  24.524  1.00 80.76           C  
ATOM   1138  CG  LYS B 144     -33.698 -30.646  24.782  1.00 80.76           C  
ATOM   1139  CD  LYS B 144     -34.664 -31.552  24.010  1.00 80.76           C  
ATOM   1140  CE  LYS B 144     -34.961 -32.886  24.695  1.00 80.76           C  
ATOM   1141  NZ  LYS B 144     -35.876 -33.700  23.860  1.00 80.76           N1+
ATOM   1142  C   LYS B 144     -31.081 -29.726  26.362  1.00 80.76           C  
ATOM   1143  O   LYS B 144     -31.727 -28.915  27.027  1.00 80.76           O  
ATOM   1144  N   SER B 145     -30.190 -30.559  26.936  1.00 39.17           N  
ATOM   1145  CA  SER B 145     -29.987 -30.534  28.362  1.00 39.17           C  
ATOM   1146  CB  SER B 145     -29.045 -31.642  28.864  1.00 39.17           C  
ATOM   1147  OG  SER B 145     -29.657 -32.913  28.702  1.00 39.17           O  
ATOM   1148  C   SER B 145     -29.395 -29.218  28.762  1.00 39.17           C  
ATOM   1149  O   SER B 145     -29.697 -28.691  29.830  1.00 39.17           O  
ATOM   1150  N   ILE B 146     -28.537 -28.646  27.899  1.00 40.36           N  
ATOM   1151  CA  ILE B 146     -27.876 -27.403  28.173  1.00 40.36           C  
ATOM   1152  CB  ILE B 146     -26.944 -27.023  27.063  1.00 40.36           C  
ATOM   1153  CG1 ILE B 146     -25.872 -28.113  26.902  1.00 40.36           C  
ATOM   1154  CG2 ILE B 146     -26.369 -25.627  27.360  1.00 40.36           C  
ATOM   1155  CD1 ILE B 146     -25.103 -28.035  25.584  1.00 40.36           C  
ATOM   1156  C   ILE B 146     -28.915 -26.331  28.308  1.00 40.36           C  
ATOM   1157  O   ILE B 146     -28.832 -25.494  29.204  1.00 40.36           O  
ATOM   1158  N   ILE B 147     -29.930 -26.345  27.426  1.00 43.54           N  
ATOM   1159  CA  ILE B 147     -30.963 -25.346  27.435  1.00 43.54           C  
ATOM   1160  CB  ILE B 147     -32.008 -25.596  26.381  1.00 43.54           C  
ATOM   1161  CG1 ILE B 147     -31.421 -25.387  24.973  1.00 43.54           C  
ATOM   1162  CG2 ILE B 147     -33.239 -24.734  26.706  1.00 43.54           C  
ATOM   1163  CD1 ILE B 147     -32.336 -25.871  23.848  1.00 43.54           C  
ATOM   1164  C   ILE B 147     -31.666 -25.389  28.754  1.00 43.54           C  
ATOM   1165  O   ILE B 147     -31.909 -24.355  29.375  1.00 43.54           O  
ATOM   1166  N   LEU B 148     -31.987 -26.601  29.234  1.00 56.29           N  
ATOM   1167  CA  LEU B 148     -32.735 -26.750  30.448  1.00 56.29           C  
ATOM   1168  CB  LEU B 148     -32.997 -28.237  30.765  1.00 56.29           C  
ATOM   1169  CG  LEU B 148     -33.742 -28.510  32.087  1.00 56.29           C  
ATOM   1170  CD1 LEU B 148     -35.136 -27.868  32.106  1.00 56.29           C  
ATOM   1171  CD2 LEU B 148     -33.792 -30.017  32.390  1.00 56.29           C  
ATOM   1172  C   LEU B 148     -31.984 -26.143  31.597  1.00 56.29           C  
ATOM   1173  O   LEU B 148     -32.558 -25.424  32.413  1.00 56.29           O  
ATOM   1174  N   LEU B 149     -30.680 -26.439  31.710  1.00 79.95           N  
ATOM   1175  CA  LEU B 149     -29.878 -25.961  32.802  1.00 79.95           C  
ATOM   1176  CB  LEU B 149     -28.544 -26.715  32.920  1.00 79.95           C  
ATOM   1177  CG  LEU B 149     -28.716 -28.214  33.223  1.00 79.95           C  
ATOM   1178  CD1 LEU B 149     -27.355 -28.894  33.434  1.00 79.95           C  
ATOM   1179  CD2 LEU B 149     -29.688 -28.440  34.391  1.00 79.95           C  
ATOM   1180  C   LEU B 149     -29.548 -24.491  32.721  1.00 79.95           C  
ATOM   1181  O   LEU B 149     -29.435 -23.832  33.752  1.00 79.95           O  
ATOM   1182  N   ASN B 150     -29.264 -23.973  31.506  1.00 91.97           N  
ATOM   1183  CA  ASN B 150     -28.783 -22.624  31.333  1.00 91.97           C  
ATOM   1184  CB  ASN B 150     -27.891 -22.461  30.089  1.00 91.97           C  
ATOM   1185  CG  ASN B 150     -27.136 -21.142  30.230  1.00 91.97           C  
ATOM   1186  OD1 ASN B 150     -26.681 -20.785  31.316  1.00 91.97           O  
ATOM   1187  ND2 ASN B 150     -27.002 -20.394  29.102  1.00 91.97           N  
ATOM   1188  C   ASN B 150     -29.810 -21.525  31.296  1.00 91.97           C  
ATOM   1189  O   ASN B 150     -29.578 -20.444  31.833  1.00 91.97           O  
ATOM   1190  N   SER B 151     -30.977 -21.765  30.670  1.00 68.71           N  
ATOM   1191  CA  SER B 151     -31.882 -20.695  30.337  1.00 68.71           C  
ATOM   1192  CB  SER B 151     -33.115 -21.205  29.577  1.00 68.71           C  
ATOM   1193  OG  SER B 151     -32.712 -21.833  28.366  1.00 68.71           O  
ATOM   1194  C   SER B 151     -32.361 -19.927  31.535  1.00 68.71           C  
ATOM   1195  O   SER B 151     -32.509 -18.710  31.465  1.00 68.71           O  
ATOM   1196  N   GLY B 152     -32.715 -20.633  32.620  1.00 82.22           N  
ATOM   1197  CA  GLY B 152     -33.241 -20.141  33.868  1.00 82.22           C  
ATOM   1198  C   GLY B 152     -32.249 -19.562  34.837  1.00 82.22           C  
ATOM   1199  O   GLY B 152     -32.635 -18.809  35.730  1.00 82.22           O  
ATOM   1200  N   VAL B 153     -30.965 -19.939  34.732  1.00 86.09           N  
ATOM   1201  CA  VAL B 153     -29.980 -19.684  35.753  1.00 86.09           C  
ATOM   1202  CB  VAL B 153     -28.595 -20.054  35.312  1.00 86.09           C  
ATOM   1203  CG1 VAL B 153     -27.601 -19.512  36.346  1.00 86.09           C  
ATOM   1204  CG2 VAL B 153     -28.521 -21.580  35.151  1.00 86.09           C  
ATOM   1205  C   VAL B 153     -29.925 -18.248  36.187  1.00 86.09           C  
ATOM   1206  O   VAL B 153     -29.731 -17.975  37.370  1.00 86.09           O  
ATOM   1207  N   TYR B 154     -30.068 -17.282  35.271  1.00116.38           N  
ATOM   1208  CA  TYR B 154     -29.929 -15.901  35.649  1.00116.38           C  
ATOM   1209  CB  TYR B 154     -30.017 -14.963  34.435  1.00116.38           C  
ATOM   1210  CG  TYR B 154     -28.696 -15.011  33.752  1.00116.38           C  
ATOM   1211  CD1 TYR B 154     -28.371 -16.020  32.875  1.00116.38           C  
ATOM   1212  CD2 TYR B 154     -27.768 -14.032  34.023  1.00116.38           C  
ATOM   1213  CE1 TYR B 154     -27.135 -16.034  32.272  1.00116.38           C  
ATOM   1214  CE2 TYR B 154     -26.531 -14.041  33.424  1.00116.38           C  
ATOM   1215  CZ  TYR B 154     -26.219 -15.048  32.542  1.00116.38           C  
ATOM   1216  OH  TYR B 154     -24.956 -15.081  31.913  1.00116.38           O  
ATOM   1217  C   TYR B 154     -30.956 -15.456  36.653  1.00116.38           C  
ATOM   1218  O   TYR B 154     -30.635 -14.763  37.617  1.00116.38           O  
ATOM   1219  N   THR B 155     -32.219 -15.859  36.449  1.00 82.84           N  
ATOM   1220  CA  THR B 155     -33.357 -15.410  37.200  1.00 82.84           C  
ATOM   1221  CB  THR B 155     -34.646 -15.708  36.496  1.00 82.84           C  
ATOM   1222  OG1 THR B 155     -34.617 -15.096  35.213  1.00 82.84           O  
ATOM   1223  CG2 THR B 155     -35.832 -15.144  37.300  1.00 82.84           C  
ATOM   1224  C   THR B 155     -33.373 -15.924  38.617  1.00 82.84           C  
ATOM   1225  O   THR B 155     -34.140 -15.420  39.433  1.00 82.84           O  
ATOM   1226  N   PHE B 156     -32.617 -16.981  38.969  1.00143.82           N  
ATOM   1227  CA  PHE B 156     -32.685 -17.380  40.351  1.00143.82           C  
ATOM   1228  CB  PHE B 156     -31.790 -18.569  40.769  1.00143.82           C  
ATOM   1229  CG  PHE B 156     -32.117 -19.828  40.038  1.00143.82           C  
ATOM   1230  CD1 PHE B 156     -33.376 -20.387  40.063  1.00143.82           C  
ATOM   1231  CD2 PHE B 156     -31.113 -20.487  39.368  1.00143.82           C  
ATOM   1232  CE1 PHE B 156     -33.631 -21.564  39.393  1.00143.82           C  
ATOM   1233  CE2 PHE B 156     -31.360 -21.663  38.702  1.00143.82           C  
ATOM   1234  CZ  PHE B 156     -32.625 -22.196  38.702  1.00143.82           C  
ATOM   1235  C   PHE B 156     -32.181 -16.237  41.173  1.00143.82           C  
ATOM   1236  O   PHE B 156     -31.281 -15.506  40.766  1.00143.82           O  
ATOM   1237  N   LEU B 157     -32.782 -16.031  42.357  1.00158.11           N  
ATOM   1238  CA  LEU B 157     -32.319 -14.994  43.233  1.00158.11           C  
ATOM   1239  CB  LEU B 157     -33.482 -14.427  44.080  1.00158.11           C  
ATOM   1240  CG  LEU B 157     -33.121 -13.391  45.157  1.00158.11           C  
ATOM   1241  CD1 LEU B 157     -34.369 -12.640  45.652  1.00158.11           C  
ATOM   1242  CD2 LEU B 157     -32.422 -14.078  46.335  1.00158.11           C  
ATOM   1243  C   LEU B 157     -31.210 -15.592  44.037  1.00158.11           C  
ATOM   1244  O   LEU B 157     -31.285 -16.728  44.512  1.00158.11           O  
ATOM   1245  N   SER B 158     -30.102 -14.844  44.166  1.00110.11           N  
ATOM   1246  CA  SER B 158     -28.998 -15.443  44.840  1.00110.11           C  
ATOM   1247  CB  SER B 158     -27.642 -14.754  44.610  1.00110.11           C  
ATOM   1248  OG  SER B 158     -27.570 -13.564  45.381  1.00110.11           O  
ATOM   1249  C   SER B 158     -29.269 -15.376  46.298  1.00110.11           C  
ATOM   1250  O   SER B 158     -29.748 -14.373  46.814  1.00110.11           O  
ATOM   1251  N   SER B 159     -28.968 -16.479  46.987  1.00156.05           N  
ATOM   1252  CA  SER B 159     -29.051 -16.590  48.401  1.00156.05           C  
ATOM   1253  CB  SER B 159     -30.206 -17.492  48.860  1.00156.05           C  
ATOM   1254  OG  SER B 159     -30.380 -17.383  50.263  1.00156.05           O  
ATOM   1255  C   SER B 159     -27.757 -17.264  48.710  1.00156.05           C  
ATOM   1256  O   SER B 159     -27.289 -18.086  47.925  1.00156.05           O  
ATOM   1257  N   THR B 160     -27.112 -16.926  49.835  1.00120.40           N  
ATOM   1258  CA  THR B 160     -25.822 -17.521  50.008  1.00120.40           C  
ATOM   1259  CB  THR B 160     -25.072 -16.998  51.199  1.00120.40           C  
ATOM   1260  OG1 THR B 160     -25.795 -17.238  52.398  1.00120.40           O  
ATOM   1261  CG2 THR B 160     -24.843 -15.493  50.994  1.00120.40           C  
ATOM   1262  C   THR B 160     -25.908 -19.007  50.129  1.00120.40           C  
ATOM   1263  O   THR B 160     -25.267 -19.728  49.369  1.00120.40           O  
ATOM   1264  N   LEU B 161     -26.703 -19.540  51.075  1.00 81.42           N  
ATOM   1265  CA  LEU B 161     -26.585 -20.961  51.186  1.00 81.42           C  
ATOM   1266  CB  LEU B 161     -27.326 -21.552  52.397  1.00 81.42           C  
ATOM   1267  CG  LEU B 161     -27.274 -23.094  52.419  1.00 81.42           C  
ATOM   1268  CD1 LEU B 161     -25.827 -23.589  52.549  1.00 81.42           C  
ATOM   1269  CD2 LEU B 161     -28.199 -23.698  53.487  1.00 81.42           C  
ATOM   1270  C   LEU B 161     -27.127 -21.693  50.002  1.00 81.42           C  
ATOM   1271  O   LEU B 161     -26.386 -22.299  49.227  1.00 81.42           O  
ATOM   1272  N   LYS B 162     -28.456 -21.625  49.827  1.00168.34           N  
ATOM   1273  CA  LYS B 162     -29.065 -22.457  48.834  1.00168.34           C  
ATOM   1274  CB  LYS B 162     -30.545 -22.758  49.107  1.00168.34           C  
ATOM   1275  CG  LYS B 162     -30.680 -23.912  50.106  1.00168.34           C  
ATOM   1276  CD  LYS B 162     -32.049 -24.062  50.771  1.00168.34           C  
ATOM   1277  CE  LYS B 162     -33.225 -23.649  49.892  1.00168.34           C  
ATOM   1278  NZ  LYS B 162     -33.307 -22.175  49.872  1.00168.34           N1+
ATOM   1279  C   LYS B 162     -28.894 -22.011  47.423  1.00168.34           C  
ATOM   1280  O   LYS B 162     -28.551 -22.826  46.571  1.00168.34           O  
ATOM   1281  N   SER B 163     -29.106 -20.718  47.110  1.00 95.90           N  
ATOM   1282  CA  SER B 163     -29.063 -20.409  45.707  1.00 95.90           C  
ATOM   1283  CB  SER B 163     -29.386 -18.957  45.311  1.00 95.90           C  
ATOM   1284  OG  SER B 163     -28.174 -18.227  45.187  1.00 95.90           O  
ATOM   1285  C   SER B 163     -27.663 -20.595  45.240  1.00 95.90           C  
ATOM   1286  O   SER B 163     -27.422 -21.030  44.116  1.00 95.90           O  
ATOM   1287  N   LEU B 164     -26.693 -20.260  46.106  1.00 35.12           N  
ATOM   1288  CA  LEU B 164     -25.323 -20.335  45.703  1.00 35.12           C  
ATOM   1289  CB  LEU B 164     -24.346 -19.846  46.787  1.00 35.12           C  
ATOM   1290  CG  LEU B 164     -24.485 -18.346  47.119  1.00 35.12           C  
ATOM   1291  CD1 LEU B 164     -23.434 -17.895  48.150  1.00 35.12           C  
ATOM   1292  CD2 LEU B 164     -24.496 -17.494  45.839  1.00 35.12           C  
ATOM   1293  C   LEU B 164     -25.000 -21.762  45.410  1.00 35.12           C  
ATOM   1294  O   LEU B 164     -24.314 -22.068  44.437  1.00 35.12           O  
ATOM   1295  N   GLU B 165     -25.494 -22.674  46.262  1.00 42.08           N  
ATOM   1296  CA  GLU B 165     -25.212 -24.068  46.104  1.00 42.08           C  
ATOM   1297  CB  GLU B 165     -25.773 -24.921  47.250  1.00 42.08           C  
ATOM   1298  CG  GLU B 165     -25.095 -24.679  48.598  1.00 42.08           C  
ATOM   1299  CD  GLU B 165     -25.946 -25.355  49.664  1.00 42.08           C  
ATOM   1300  OE1 GLU B 165     -27.179 -25.484  49.440  1.00 42.08           O  
ATOM   1301  OE2 GLU B 165     -25.378 -25.748  50.720  1.00 42.08           O1-
ATOM   1302  C   GLU B 165     -25.854 -24.562  44.851  1.00 42.08           C  
ATOM   1303  O   GLU B 165     -25.261 -25.339  44.105  1.00 42.08           O  
ATOM   1304  N   GLU B 166     -27.093 -24.116  44.590  1.00106.76           N  
ATOM   1305  CA  GLU B 166     -27.824 -24.593  43.455  1.00106.76           C  
ATOM   1306  CB  GLU B 166     -29.225 -23.967  43.374  1.00106.76           C  
ATOM   1307  CG  GLU B 166     -30.215 -24.743  42.509  1.00106.76           C  
ATOM   1308  CD  GLU B 166     -30.997 -25.671  43.428  1.00106.76           C  
ATOM   1309  OE1 GLU B 166     -30.401 -26.159  44.424  1.00106.76           O  
ATOM   1310  OE2 GLU B 166     -32.207 -25.895  43.152  1.00106.76           O1-
ATOM   1311  C   GLU B 166     -27.094 -24.188  42.213  1.00106.76           C  
ATOM   1312  O   GLU B 166     -26.942 -24.977  41.282  1.00106.76           O  
ATOM   1313  N   LYS B 167     -26.617 -22.931  42.177  1.00 76.32           N  
ATOM   1314  CA  LYS B 167     -25.952 -22.406  41.021  1.00 76.32           C  
ATOM   1315  CB  LYS B 167     -25.592 -20.922  41.175  1.00 76.32           C  
ATOM   1316  CG  LYS B 167     -26.783 -19.963  41.124  1.00 76.32           C  
ATOM   1317  CD  LYS B 167     -26.399 -18.559  41.596  1.00 76.32           C  
ATOM   1318  CE  LYS B 167     -27.238 -17.420  41.005  1.00 76.32           C  
ATOM   1319  NZ  LYS B 167     -28.401 -17.108  41.866  1.00 76.32           N1+
ATOM   1320  C   LYS B 167     -24.677 -23.149  40.776  1.00 76.32           C  
ATOM   1321  O   LYS B 167     -24.349 -23.475  39.636  1.00 76.32           O  
ATOM   1322  N   ASP B 168     -23.912 -23.444  41.843  1.00 76.28           N  
ATOM   1323  CA  ASP B 168     -22.659 -24.113  41.634  1.00 76.28           C  
ATOM   1324  CB  ASP B 168     -21.834 -24.356  42.910  1.00 76.28           C  
ATOM   1325  CG  ASP B 168     -21.011 -23.113  43.207  1.00 76.28           C  
ATOM   1326  OD1 ASP B 168     -21.557 -21.988  43.060  1.00 76.28           O  
ATOM   1327  OD2 ASP B 168     -19.810 -23.274  43.552  1.00 76.28           O1-
ATOM   1328  C   ASP B 168     -22.901 -25.452  41.022  1.00 76.28           C  
ATOM   1329  O   ASP B 168     -22.166 -25.870  40.130  1.00 76.28           O  
ATOM   1330  N   HIS B 169     -23.943 -26.164  41.483  1.00 42.67           N  
ATOM   1331  CA  HIS B 169     -24.187 -27.484  40.975  1.00 42.67           C  
ATOM   1332  ND1 HIS B 169     -25.020 -30.715  41.736  1.00 42.67           N  
ATOM   1333  CG  HIS B 169     -25.575 -29.592  41.165  1.00 42.67           C  
ATOM   1334  CB  HIS B 169     -25.365 -28.193  41.667  1.00 42.67           C  
ATOM   1335  NE2 HIS B 169     -26.211 -31.415  39.994  1.00 42.67           N  
ATOM   1336  CD2 HIS B 169     -26.301 -30.039  40.102  1.00 42.67           C  
ATOM   1337  CE1 HIS B 169     -25.432 -31.776  40.997  1.00 42.67           C  
ATOM   1338  C   HIS B 169     -24.509 -27.412  39.514  1.00 42.67           C  
ATOM   1339  O   HIS B 169     -24.033 -28.227  38.723  1.00 42.67           O  
ATOM   1340  N   ILE B 170     -25.325 -26.419  39.115  1.00 43.30           N  
ATOM   1341  CA  ILE B 170     -25.759 -26.281  37.755  1.00 43.30           C  
ATOM   1342  CB  ILE B 170     -26.679 -25.107  37.587  1.00 43.30           C  
ATOM   1343  CG1 ILE B 170     -27.948 -25.323  38.433  1.00 43.30           C  
ATOM   1344  CG2 ILE B 170     -26.937 -24.885  36.087  1.00 43.30           C  
ATOM   1345  CD1 ILE B 170     -28.805 -24.068  38.593  1.00 43.30           C  
ATOM   1346  C   ILE B 170     -24.557 -26.077  36.886  1.00 43.30           C  
ATOM   1347  O   ILE B 170     -24.443 -26.680  35.821  1.00 43.30           O  
ATOM   1348  N   HIS B 171     -23.614 -25.226  37.323  1.00 46.94           N  
ATOM   1349  CA  HIS B 171     -22.433 -24.968  36.548  1.00 46.94           C  
ATOM   1350  ND1 HIS B 171     -22.669 -21.826  38.187  1.00 46.94           N  
ATOM   1351  CG  HIS B 171     -22.196 -22.530  37.102  1.00 46.94           C  
ATOM   1352  CB  HIS B 171     -21.541 -23.876  37.163  1.00 46.94           C  
ATOM   1353  NE2 HIS B 171     -23.121 -20.601  36.386  1.00 46.94           N  
ATOM   1354  CD2 HIS B 171     -22.480 -21.768  36.012  1.00 46.94           C  
ATOM   1355  CE1 HIS B 171     -23.211 -20.679  37.702  1.00 46.94           C  
ATOM   1356  C   HIS B 171     -21.625 -26.222  36.429  1.00 46.94           C  
ATOM   1357  O   HIS B 171     -21.026 -26.484  35.387  1.00 46.94           O  
ATOM   1358  N   ARG B 172     -21.572 -27.034  37.501  1.00109.53           N  
ATOM   1359  CA  ARG B 172     -20.799 -28.244  37.477  1.00109.53           C  
ATOM   1360  CB  ARG B 172     -20.873 -29.013  38.809  1.00109.53           C  
ATOM   1361  CG  ARG B 172     -20.351 -28.216  40.006  1.00109.53           C  
ATOM   1362  CD  ARG B 172     -18.910 -28.554  40.398  1.00109.53           C  
ATOM   1363  NE  ARG B 172     -18.515 -27.635  41.505  1.00109.53           N  
ATOM   1364  CZ  ARG B 172     -17.346 -27.848  42.178  1.00109.53           C  
ATOM   1365  NH1 ARG B 172     -16.558 -28.917  41.859  1.00109.53           N1+
ATOM   1366  NH2 ARG B 172     -16.965 -26.999  43.176  1.00109.53           N  
ATOM   1367  C   ARG B 172     -21.363 -29.141  36.419  1.00109.53           C  
ATOM   1368  O   ARG B 172     -20.618 -29.742  35.645  1.00109.53           O  
ATOM   1369  N   VAL B 173     -22.703 -29.249  36.359  1.00 32.58           N  
ATOM   1370  CA  VAL B 173     -23.350 -30.105  35.405  1.00 32.58           C  
ATOM   1371  CB  VAL B 173     -24.839 -30.144  35.578  1.00 32.58           C  
ATOM   1372  CG1 VAL B 173     -25.441 -31.009  34.458  1.00 32.58           C  
ATOM   1373  CG2 VAL B 173     -25.151 -30.642  37.001  1.00 32.58           C  
ATOM   1374  C   VAL B 173     -23.076 -29.612  34.017  1.00 32.58           C  
ATOM   1375  O   VAL B 173     -22.773 -30.400  33.120  1.00 32.58           O  
ATOM   1376  N   LEU B 174     -23.157 -28.285  33.801  1.00 48.67           N  
ATOM   1377  CA  LEU B 174     -22.965 -27.752  32.484  1.00 48.67           C  
ATOM   1378  CB  LEU B 174     -23.070 -26.221  32.404  1.00 48.67           C  
ATOM   1379  CG  LEU B 174     -24.496 -25.681  32.601  1.00 48.67           C  
ATOM   1380  CD1 LEU B 174     -24.533 -24.156  32.429  1.00 48.67           C  
ATOM   1381  CD2 LEU B 174     -25.500 -26.395  31.681  1.00 48.67           C  
ATOM   1382  C   LEU B 174     -21.588 -28.108  32.029  1.00 48.67           C  
ATOM   1383  O   LEU B 174     -21.387 -28.473  30.873  1.00 48.67           O  
ATOM   1384  N   ASP B 175     -20.604 -28.019  32.939  1.00 28.63           N  
ATOM   1385  CA  ASP B 175     -19.248 -28.308  32.572  1.00 28.63           C  
ATOM   1386  CB  ASP B 175     -18.250 -28.122  33.726  1.00 28.63           C  
ATOM   1387  CG  ASP B 175     -18.115 -26.627  33.965  1.00 28.63           C  
ATOM   1388  OD1 ASP B 175     -18.727 -25.855  33.181  1.00 28.63           O  
ATOM   1389  OD2 ASP B 175     -17.395 -26.234  34.922  1.00 28.63           O1-
ATOM   1390  C   ASP B 175     -19.171 -29.735  32.133  1.00 28.63           C  
ATOM   1391  O   ASP B 175     -18.450 -30.057  31.191  1.00 28.63           O  
ATOM   1392  N   LYS B 176     -19.920 -30.630  32.805  1.00 77.25           N  
ATOM   1393  CA  LYS B 176     -19.896 -32.022  32.454  1.00 77.25           C  
ATOM   1394  CB  LYS B 176     -20.869 -32.882  33.281  1.00 77.25           C  
ATOM   1395  CG  LYS B 176     -20.636 -32.847  34.789  1.00 77.25           C  
ATOM   1396  CD  LYS B 176     -21.834 -33.376  35.579  1.00 77.25           C  
ATOM   1397  CE  LYS B 176     -21.592 -34.739  36.225  1.00 77.25           C  
ATOM   1398  NZ  LYS B 176     -20.835 -34.561  37.483  1.00 77.25           N1+
ATOM   1399  C   LYS B 176     -20.398 -32.153  31.053  1.00 77.25           C  
ATOM   1400  O   LYS B 176     -19.886 -32.951  30.269  1.00 77.25           O  
ATOM   1401  N   ILE B 177     -21.443 -31.372  30.719  1.00 40.24           N  
ATOM   1402  CA  ILE B 177     -22.086 -31.407  29.436  1.00 40.24           C  
ATOM   1403  CB  ILE B 177     -23.235 -30.443  29.380  1.00 40.24           C  
ATOM   1404  CG1 ILE B 177     -24.305 -30.823  30.419  1.00 40.24           C  
ATOM   1405  CG2 ILE B 177     -23.745 -30.385  27.932  1.00 40.24           C  
ATOM   1406  CD1 ILE B 177     -25.344 -29.730  30.661  1.00 40.24           C  
ATOM   1407  C   ILE B 177     -21.115 -30.985  28.379  1.00 40.24           C  
ATOM   1408  O   ILE B 177     -21.016 -31.609  27.324  1.00 40.24           O  
ATOM   1409  N   THR B 178     -20.358 -29.908  28.648  1.00 31.55           N  
ATOM   1410  CA  THR B 178     -19.437 -29.392  27.677  1.00 31.55           C  
ATOM   1411  CB  THR B 178     -18.726 -28.170  28.171  1.00 31.55           C  
ATOM   1412  OG1 THR B 178     -19.671 -27.181  28.554  1.00 31.55           O  
ATOM   1413  CG2 THR B 178     -17.842 -27.633  27.033  1.00 31.55           C  
ATOM   1414  C   THR B 178     -18.418 -30.444  27.384  1.00 31.55           C  
ATOM   1415  O   THR B 178     -18.069 -30.678  26.227  1.00 31.55           O  
ATOM   1416  N   ASP B 179     -17.923 -31.128  28.431  1.00 42.22           N  
ATOM   1417  CA  ASP B 179     -16.921 -32.134  28.234  1.00 42.22           C  
ATOM   1418  CB  ASP B 179     -16.396 -32.724  29.549  1.00 42.22           C  
ATOM   1419  CG  ASP B 179     -15.529 -31.641  30.172  1.00 42.22           C  
ATOM   1420  OD1 ASP B 179     -15.840 -30.439  29.955  1.00 42.22           O  
ATOM   1421  OD2 ASP B 179     -14.529 -31.997  30.848  1.00 42.22           O1-
ATOM   1422  C   ASP B 179     -17.492 -33.239  27.399  1.00 42.22           C  
ATOM   1423  O   ASP B 179     -16.792 -33.830  26.579  1.00 42.22           O  
ATOM   1424  N   THR B 180     -18.788 -33.552  27.582  1.00 36.20           N  
ATOM   1425  CA  THR B 180     -19.399 -34.618  26.841  1.00 36.20           C  
ATOM   1426  CB  THR B 180     -20.841 -34.832  27.203  1.00 36.20           C  
ATOM   1427  OG1 THR B 180     -20.960 -35.098  28.591  1.00 36.20           O  
ATOM   1428  CG2 THR B 180     -21.385 -36.027  26.398  1.00 36.20           C  
ATOM   1429  C   THR B 180     -19.379 -34.275  25.380  1.00 36.20           C  
ATOM   1430  O   THR B 180     -19.085 -35.130  24.546  1.00 36.20           O  
ATOM   1431  N   LEU B 181     -19.694 -33.007  25.036  1.00 66.13           N  
ATOM   1432  CA  LEU B 181     -19.730 -32.553  23.672  1.00 66.13           C  
ATOM   1433  CB  LEU B 181     -20.051 -31.048  23.537  1.00 66.13           C  
ATOM   1434  CG  LEU B 181     -21.502 -30.636  23.836  1.00 66.13           C  
ATOM   1435  CD1 LEU B 181     -21.674 -29.112  23.710  1.00 66.13           C  
ATOM   1436  CD2 LEU B 181     -22.492 -31.401  22.941  1.00 66.13           C  
ATOM   1437  C   LEU B 181     -18.375 -32.698  23.060  1.00 66.13           C  
ATOM   1438  O   LEU B 181     -18.240 -33.182  21.938  1.00 66.13           O  
ATOM   1439  N   ILE B 182     -17.325 -32.259  23.773  1.00 64.87           N  
ATOM   1440  CA  ILE B 182     -16.009 -32.359  23.216  1.00 64.87           C  
ATOM   1441  CB  ILE B 182     -14.972 -31.559  23.944  1.00 64.87           C  
ATOM   1442  CG1 ILE B 182     -15.228 -30.074  23.629  1.00 64.87           C  
ATOM   1443  CG2 ILE B 182     -13.573 -32.061  23.548  1.00 64.87           C  
ATOM   1444  CD1 ILE B 182     -14.279 -29.109  24.328  1.00 64.87           C  
ATOM   1445  C   ILE B 182     -15.597 -33.791  23.071  1.00 64.87           C  
ATOM   1446  O   ILE B 182     -14.957 -34.147  22.083  1.00 64.87           O  
ATOM   1447  N   HIS B 183     -15.951 -34.654  24.040  1.00 51.79           N  
ATOM   1448  CA  HIS B 183     -15.572 -36.041  23.981  1.00 51.79           C  
ATOM   1449  ND1 HIS B 183     -14.295 -38.678  25.382  1.00 51.79           N  
ATOM   1450  CG  HIS B 183     -15.606 -38.275  25.257  1.00 51.79           C  
ATOM   1451  CB  HIS B 183     -16.051 -36.838  25.211  1.00 51.79           C  
ATOM   1452  NE2 HIS B 183     -15.521 -40.534  25.318  1.00 51.79           N  
ATOM   1453  CD2 HIS B 183     -16.342 -39.423  25.220  1.00 51.79           C  
ATOM   1454  CE1 HIS B 183     -14.302 -40.035  25.413  1.00 51.79           C  
ATOM   1455  C   HIS B 183     -16.174 -36.661  22.754  1.00 51.79           C  
ATOM   1456  O   HIS B 183     -15.521 -37.436  22.055  1.00 51.79           O  
ATOM   1457  N   LEU B 184     -17.444 -36.339  22.451  1.00 48.75           N  
ATOM   1458  CA  LEU B 184     -18.075 -36.899  21.290  1.00 48.75           C  
ATOM   1459  CB  LEU B 184     -19.534 -36.436  21.145  1.00 48.75           C  
ATOM   1460  CG  LEU B 184     -20.498 -37.111  22.139  1.00 48.75           C  
ATOM   1461  CD1 LEU B 184     -21.897 -36.474  22.105  1.00 48.75           C  
ATOM   1462  CD2 LEU B 184     -20.570 -38.621  21.865  1.00 48.75           C  
ATOM   1463  C   LEU B 184     -17.322 -36.455  20.071  1.00 48.75           C  
ATOM   1464  O   LEU B 184     -17.116 -37.234  19.142  1.00 48.75           O  
ATOM   1465  N   MET B 185     -16.907 -35.175  20.042  1.00 47.37           N  
ATOM   1466  CA  MET B 185     -16.208 -34.608  18.920  1.00 47.37           C  
ATOM   1467  CB  MET B 185     -15.966 -33.094  19.089  1.00 47.37           C  
ATOM   1468  CG  MET B 185     -17.260 -32.278  19.163  1.00 47.37           C  
ATOM   1469  SD  MET B 185     -17.024 -30.496  19.443  1.00 47.37           S  
ATOM   1470  CE  MET B 185     -18.785 -30.105  19.655  1.00 47.37           C  
ATOM   1471  C   MET B 185     -14.874 -35.268  18.752  1.00 47.37           C  
ATOM   1472  O   MET B 185     -14.469 -35.582  17.633  1.00 47.37           O  
ATOM   1473  N   ALA B 186     -14.155 -35.497  19.866  1.00 29.25           N  
ATOM   1474  CA  ALA B 186     -12.847 -36.086  19.825  1.00 29.25           C  
ATOM   1475  CB  ALA B 186     -12.198 -36.167  21.214  1.00 29.25           C  
ATOM   1476  C   ALA B 186     -12.934 -37.483  19.289  1.00 29.25           C  
ATOM   1477  O   ALA B 186     -12.092 -37.901  18.498  1.00 29.25           O  
ATOM   1478  N   LYS B 187     -13.959 -38.251  19.705  1.00119.55           N  
ATOM   1479  CA  LYS B 187     -14.054 -39.615  19.267  1.00119.55           C  
ATOM   1480  CB  LYS B 187     -15.186 -40.407  19.935  1.00119.55           C  
ATOM   1481  CG  LYS B 187     -16.603 -40.036  19.512  1.00119.55           C  
ATOM   1482  CD  LYS B 187     -17.588 -41.078  20.029  1.00119.55           C  
ATOM   1483  CE  LYS B 187     -17.275 -41.487  21.471  1.00119.55           C  
ATOM   1484  NZ  LYS B 187     -17.978 -42.741  21.812  1.00119.55           N1+
ATOM   1485  C   LYS B 187     -14.256 -39.636  17.785  1.00119.55           C  
ATOM   1486  O   LYS B 187     -13.790 -40.539  17.092  1.00119.55           O  
ATOM   1487  N   ALA B 188     -14.967 -38.626  17.259  1.00 37.31           N  
ATOM   1488  CA  ALA B 188     -15.234 -38.541  15.856  1.00 37.31           C  
ATOM   1489  CB  ALA B 188     -16.077 -37.308  15.489  1.00 37.31           C  
ATOM   1490  C   ALA B 188     -13.917 -38.441  15.154  1.00 37.31           C  
ATOM   1491  O   ALA B 188     -13.761 -38.944  14.044  1.00 37.31           O  
ATOM   1492  N   GLY B 189     -12.916 -37.794  15.784  1.00 33.16           N  
ATOM   1493  CA  GLY B 189     -11.644 -37.679  15.132  1.00 33.16           C  
ATOM   1494  C   GLY B 189     -11.429 -36.270  14.672  1.00 33.16           C  
ATOM   1495  O   GLY B 189     -10.500 -36.011  13.910  1.00 33.16           O  
ATOM   1496  N   LEU B 190     -12.275 -35.315  15.108  1.00 94.02           N  
ATOM   1497  CA  LEU B 190     -12.049 -33.955  14.708  1.00 94.02           C  
ATOM   1498  CB  LEU B 190     -13.183 -32.970  15.035  1.00 94.02           C  
ATOM   1499  CG  LEU B 190     -14.470 -33.210  14.228  1.00 94.02           C  
ATOM   1500  CD1 LEU B 190     -15.137 -34.533  14.628  1.00 94.02           C  
ATOM   1501  CD2 LEU B 190     -15.421 -32.005  14.316  1.00 94.02           C  
ATOM   1502  C   LEU B 190     -10.829 -33.451  15.404  1.00 94.02           C  
ATOM   1503  O   LEU B 190     -10.424 -33.964  16.448  1.00 94.02           O  
ATOM   1504  N   THR B 191     -10.204 -32.425  14.802  1.00 98.45           N  
ATOM   1505  CA  THR B 191      -9.033 -31.827  15.356  1.00 98.45           C  
ATOM   1506  CB  THR B 191      -8.347 -30.897  14.399  1.00 98.45           C  
ATOM   1507  OG1 THR B 191      -7.190 -30.350  15.006  1.00 98.45           O  
ATOM   1508  CG2 THR B 191      -9.312 -29.774  13.987  1.00 98.45           C  
ATOM   1509  C   THR B 191      -9.453 -31.047  16.557  1.00 98.45           C  
ATOM   1510  O   THR B 191     -10.636 -30.783  16.771  1.00 98.45           O  
ATOM   1511  N   LEU B 192      -8.463 -30.677  17.384  1.00 83.74           N  
ATOM   1512  CA  LEU B 192      -8.694 -29.985  18.612  1.00 83.74           C  
ATOM   1513  CB  LEU B 192      -7.366 -29.803  19.370  1.00 83.74           C  
ATOM   1514  CG  LEU B 192      -7.488 -29.474  20.870  1.00 83.74           C  
ATOM   1515  CD1 LEU B 192      -6.095 -29.321  21.500  1.00 83.74           C  
ATOM   1516  CD2 LEU B 192      -8.410 -28.278  21.147  1.00 83.74           C  
ATOM   1517  C   LEU B 192      -9.298 -28.663  18.246  1.00 83.74           C  
ATOM   1518  O   LEU B 192     -10.214 -28.177  18.908  1.00 83.74           O  
ATOM   1519  N   GLN B 193      -8.798 -28.051  17.157  1.00 45.68           N  
ATOM   1520  CA  GLN B 193      -9.302 -26.790  16.691  1.00 45.68           C  
ATOM   1521  CB  GLN B 193      -8.468 -26.220  15.536  1.00 45.68           C  
ATOM   1522  CG  GLN B 193      -8.918 -24.836  15.069  1.00 45.68           C  
ATOM   1523  CD  GLN B 193      -7.997 -24.414  13.935  1.00 45.68           C  
ATOM   1524  OE1 GLN B 193      -8.221 -23.399  13.279  1.00 45.68           O  
ATOM   1525  NE2 GLN B 193      -6.927 -25.218  13.694  1.00 45.68           N  
ATOM   1526  C   GLN B 193     -10.715 -26.968  16.213  1.00 45.68           C  
ATOM   1527  O   GLN B 193     -11.575 -26.128  16.471  1.00 45.68           O  
ATOM   1528  N   GLN B 194     -11.000 -28.076  15.504  1.00 56.69           N  
ATOM   1529  CA  GLN B 194     -12.335 -28.295  15.019  1.00 56.69           C  
ATOM   1530  CB  GLN B 194     -12.517 -29.558  14.161  1.00 56.69           C  
ATOM   1531  CG  GLN B 194     -12.028 -29.432  12.719  1.00 56.69           C  
ATOM   1532  CD  GLN B 194     -12.296 -30.765  12.037  1.00 56.69           C  
ATOM   1533  OE1 GLN B 194     -11.620 -31.761  12.296  1.00 56.69           O  
ATOM   1534  NE2 GLN B 194     -13.323 -30.792  11.148  1.00 56.69           N  
ATOM   1535  C   GLN B 194     -13.257 -28.452  16.181  1.00 56.69           C  
ATOM   1536  O   GLN B 194     -14.414 -28.040  16.121  1.00 56.69           O  
ATOM   1537  N   GLN B 195     -12.780 -29.074  17.273  1.00 51.71           N  
ATOM   1538  CA  GLN B 195     -13.648 -29.331  18.384  1.00 51.71           C  
ATOM   1539  CB  GLN B 195     -12.919 -30.035  19.536  1.00 51.71           C  
ATOM   1540  CG  GLN B 195     -12.402 -31.427  19.177  1.00 51.71           C  
ATOM   1541  CD  GLN B 195     -11.477 -31.860  20.302  1.00 51.71           C  
ATOM   1542  OE1 GLN B 195     -11.452 -31.250  21.369  1.00 51.71           O  
ATOM   1543  NE2 GLN B 195     -10.683 -32.936  20.056  1.00 51.71           N  
ATOM   1544  C   GLN B 195     -14.180 -28.048  18.947  1.00 51.71           C  
ATOM   1545  O   GLN B 195     -15.386 -27.905  19.144  1.00 51.71           O  
ATOM   1546  N   HIS B 196     -13.299 -27.066  19.212  1.00 56.77           N  
ATOM   1547  CA  HIS B 196     -13.774 -25.856  19.824  1.00 56.77           C  
ATOM   1548  ND1 HIS B 196     -12.151 -22.885  18.979  1.00 56.77           N  
ATOM   1549  CG  HIS B 196     -11.876 -24.183  19.349  1.00 56.77           C  
ATOM   1550  CB  HIS B 196     -12.660 -24.942  20.373  1.00 56.77           C  
ATOM   1551  NE2 HIS B 196     -10.364 -23.512  17.814  1.00 56.77           N  
ATOM   1552  CD2 HIS B 196     -10.782 -24.550  18.626  1.00 56.77           C  
ATOM   1553  CE1 HIS B 196     -11.215 -22.533  18.061  1.00 56.77           C  
ATOM   1554  C   HIS B 196     -14.627 -25.093  18.859  1.00 56.77           C  
ATOM   1555  O   HIS B 196     -15.606 -24.462  19.255  1.00 56.77           O  
ATOM   1556  N   GLN B 197     -14.274 -25.120  17.557  1.00 39.27           N  
ATOM   1557  CA  GLN B 197     -15.031 -24.388  16.584  1.00 39.27           C  
ATOM   1558  CB  GLN B 197     -14.447 -24.496  15.165  1.00 39.27           C  
ATOM   1559  CG  GLN B 197     -13.058 -23.869  15.045  1.00 39.27           C  
ATOM   1560  CD  GLN B 197     -12.575 -24.037  13.612  1.00 39.27           C  
ATOM   1561  OE1 GLN B 197     -12.161 -23.074  12.971  1.00 39.27           O  
ATOM   1562  NE2 GLN B 197     -12.620 -25.295  13.096  1.00 39.27           N  
ATOM   1563  C   GLN B 197     -16.423 -24.940  16.535  1.00 39.27           C  
ATOM   1564  O   GLN B 197     -17.392 -24.184  16.476  1.00 39.27           O  
ATOM   1565  N   ARG B 198     -16.554 -26.279  16.558  1.00 98.19           N  
ATOM   1566  CA  ARG B 198     -17.825 -26.952  16.494  1.00 98.19           C  
ATOM   1567  CB  ARG B 198     -17.641 -28.480  16.447  1.00 98.19           C  
ATOM   1568  CG  ARG B 198     -18.929 -29.304  16.421  1.00 98.19           C  
ATOM   1569  CD  ARG B 198     -19.627 -29.306  15.065  1.00 98.19           C  
ATOM   1570  NE  ARG B 198     -20.700 -30.335  15.126  1.00 98.19           N  
ATOM   1571  CZ  ARG B 198     -21.248 -30.810  13.971  1.00 98.19           C  
ATOM   1572  NH1 ARG B 198     -20.816 -30.334  12.768  1.00 98.19           N1+
ATOM   1573  NH2 ARG B 198     -22.214 -31.774  14.019  1.00 98.19           N  
ATOM   1574  C   ARG B 198     -18.628 -26.639  17.720  1.00 98.19           C  
ATOM   1575  O   ARG B 198     -19.831 -26.392  17.645  1.00 98.19           O  
ATOM   1576  N   LEU B 199     -17.969 -26.641  18.893  1.00107.52           N  
ATOM   1577  CA  LEU B 199     -18.646 -26.418  20.135  1.00107.52           C  
ATOM   1578  CB  LEU B 199     -17.661 -26.493  21.320  1.00107.52           C  
ATOM   1579  CG  LEU B 199     -18.292 -26.365  22.718  1.00107.52           C  
ATOM   1580  CD1 LEU B 199     -18.822 -24.954  23.004  1.00107.52           C  
ATOM   1581  CD2 LEU B 199     -19.360 -27.446  22.928  1.00107.52           C  
ATOM   1582  C   LEU B 199     -19.247 -25.045  20.092  1.00107.52           C  
ATOM   1583  O   LEU B 199     -20.410 -24.854  20.446  1.00107.52           O  
ATOM   1584  N   ALA B 200     -18.468 -24.054  19.619  1.00 25.36           N  
ATOM   1585  CA  ALA B 200     -18.922 -22.692  19.603  1.00 25.36           C  
ATOM   1586  CB  ALA B 200     -17.846 -21.708  19.107  1.00 25.36           C  
ATOM   1587  C   ALA B 200     -20.112 -22.560  18.702  1.00 25.36           C  
ATOM   1588  O   ALA B 200     -21.085 -21.887  19.040  1.00 25.36           O  
ATOM   1589  N   GLN B 201     -20.073 -23.222  17.532  1.00 42.12           N  
ATOM   1590  CA  GLN B 201     -21.137 -23.094  16.580  1.00 42.12           C  
ATOM   1591  CB  GLN B 201     -20.891 -23.897  15.297  1.00 42.12           C  
ATOM   1592  CG  GLN B 201     -19.744 -23.355  14.447  1.00 42.12           C  
ATOM   1593  CD  GLN B 201     -19.476 -24.389  13.368  1.00 42.12           C  
ATOM   1594  OE1 GLN B 201     -19.979 -25.510  13.435  1.00 42.12           O  
ATOM   1595  NE2 GLN B 201     -18.660 -24.011  12.347  1.00 42.12           N  
ATOM   1596  C   GLN B 201     -22.403 -23.616  17.183  1.00 42.12           C  
ATOM   1597  O   GLN B 201     -23.473 -23.045  16.987  1.00 42.12           O  
ATOM   1598  N   LEU B 202     -22.310 -24.733  17.926  1.00 65.59           N  
ATOM   1599  CA  LEU B 202     -23.457 -25.348  18.531  1.00 65.59           C  
ATOM   1600  CB  LEU B 202     -23.073 -26.576  19.371  1.00 65.59           C  
ATOM   1601  CG  LEU B 202     -22.585 -27.802  18.589  1.00 65.59           C  
ATOM   1602  CD1 LEU B 202     -22.089 -28.888  19.559  1.00 65.59           C  
ATOM   1603  CD2 LEU B 202     -23.678 -28.324  17.644  1.00 65.59           C  
ATOM   1604  C   LEU B 202     -24.069 -24.420  19.528  1.00 65.59           C  
ATOM   1605  O   LEU B 202     -25.284 -24.233  19.559  1.00 65.59           O  
ATOM   1606  N   LEU B 203     -23.227 -23.822  20.390  1.00 51.87           N  
ATOM   1607  CA  LEU B 203     -23.725 -22.987  21.440  1.00 51.87           C  
ATOM   1608  CB  LEU B 203     -22.641 -22.530  22.427  1.00 51.87           C  
ATOM   1609  CG  LEU B 203     -22.027 -23.696  23.222  1.00 51.87           C  
ATOM   1610  CD1 LEU B 203     -21.039 -23.189  24.280  1.00 51.87           C  
ATOM   1611  CD2 LEU B 203     -23.114 -24.601  23.821  1.00 51.87           C  
ATOM   1612  C   LEU B 203     -24.353 -21.765  20.864  1.00 51.87           C  
ATOM   1613  O   LEU B 203     -25.359 -21.281  21.376  1.00 51.87           O  
ATOM   1614  N   LEU B 204     -23.772 -21.229  19.780  1.00126.91           N  
ATOM   1615  CA  LEU B 204     -24.265 -20.010  19.215  1.00126.91           C  
ATOM   1616  CB  LEU B 204     -23.374 -19.466  18.085  1.00126.91           C  
ATOM   1617  CG  LEU B 204     -23.864 -18.132  17.490  1.00126.91           C  
ATOM   1618  CD1 LEU B 204     -25.035 -18.339  16.518  1.00126.91           C  
ATOM   1619  CD2 LEU B 204     -24.198 -17.122  18.604  1.00126.91           C  
ATOM   1620  C   LEU B 204     -25.663 -20.220  18.715  1.00126.91           C  
ATOM   1621  O   LEU B 204     -26.483 -19.306  18.784  1.00126.91           O  
ATOM   1622  N   ILE B 205     -25.993 -21.421  18.195  1.00141.42           N  
ATOM   1623  CA  ILE B 205     -27.330 -21.625  17.710  1.00141.42           C  
ATOM   1624  CB  ILE B 205     -27.619 -22.912  16.966  1.00141.42           C  
ATOM   1625  CG1 ILE B 205     -27.385 -24.173  17.804  1.00141.42           C  
ATOM   1626  CG2 ILE B 205     -26.863 -22.881  15.634  1.00141.42           C  
ATOM   1627  CD1 ILE B 205     -27.835 -25.446  17.085  1.00141.42           C  
ATOM   1628  C   ILE B 205     -28.303 -21.470  18.833  1.00141.42           C  
ATOM   1629  O   ILE B 205     -29.444 -21.066  18.616  1.00141.42           O  
ATOM   1630  N   LEU B 206     -27.888 -21.804  20.068  1.00 72.17           N  
ATOM   1631  CA  LEU B 206     -28.768 -21.718  21.195  1.00 72.17           C  
ATOM   1632  CB  LEU B 206     -28.134 -22.219  22.503  1.00 72.17           C  
ATOM   1633  CG  LEU B 206     -27.796 -23.721  22.428  1.00 72.17           C  
ATOM   1634  CD1 LEU B 206     -27.396 -24.289  23.801  1.00 72.17           C  
ATOM   1635  CD2 LEU B 206     -28.923 -24.509  21.736  1.00 72.17           C  
ATOM   1636  C   LEU B 206     -29.246 -20.304  21.362  1.00 72.17           C  
ATOM   1637  O   LEU B 206     -30.363 -20.091  21.829  1.00 72.17           O  
ATOM   1638  N   SER B 207     -28.420 -19.298  21.014  1.00 33.82           N  
ATOM   1639  CA  SER B 207     -28.850 -17.929  21.125  1.00 33.82           C  
ATOM   1640  CB  SER B 207     -27.765 -16.919  20.728  1.00 33.82           C  
ATOM   1641  OG  SER B 207     -26.688 -16.993  21.650  1.00 33.82           O  
ATOM   1642  C   SER B 207     -30.021 -17.693  20.214  1.00 33.82           C  
ATOM   1643  O   SER B 207     -30.948 -16.974  20.581  1.00 33.82           O  
ATOM   1644  N   HIS B 208     -30.014 -18.276  18.998  1.00 57.95           N  
ATOM   1645  CA  HIS B 208     -31.102 -18.079  18.079  1.00 57.95           C  
ATOM   1646  ND1 HIS B 208     -33.058 -18.766  15.406  1.00 57.95           N  
ATOM   1647  CG  HIS B 208     -31.850 -18.162  15.673  1.00 57.95           C  
ATOM   1648  CB  HIS B 208     -30.850 -18.658  16.677  1.00 57.95           C  
ATOM   1649  NE2 HIS B 208     -32.945 -16.970  14.100  1.00 57.95           N  
ATOM   1650  CD2 HIS B 208     -31.798 -17.068  14.866  1.00 57.95           C  
ATOM   1651  CE1 HIS B 208     -33.673 -18.013  14.460  1.00 57.95           C  
ATOM   1652  C   HIS B 208     -32.323 -18.741  18.636  1.00 57.95           C  
ATOM   1653  O   HIS B 208     -33.445 -18.274  18.451  1.00 57.95           O  
ATOM   1654  N   ILE B 209     -32.118 -19.881  19.322  1.00103.82           N  
ATOM   1655  CA  ILE B 209     -33.179 -20.643  19.916  1.00103.82           C  
ATOM   1656  CB  ILE B 209     -32.654 -21.871  20.605  1.00103.82           C  
ATOM   1657  CG1 ILE B 209     -32.001 -22.816  19.582  1.00103.82           C  
ATOM   1658  CG2 ILE B 209     -33.797 -22.508  21.415  1.00103.82           C  
ATOM   1659  CD1 ILE B 209     -32.981 -23.377  18.555  1.00103.82           C  
ATOM   1660  C   ILE B 209     -33.850 -19.789  20.951  1.00103.82           C  
ATOM   1661  O   ILE B 209     -35.077 -19.744  21.020  1.00103.82           O  
ATOM   1662  N   ARG B 210     -33.072 -19.085  21.797  1.00170.17           N  
ATOM   1663  CA  ARG B 210     -33.730 -18.267  22.770  1.00170.17           C  
ATOM   1664  CB  ARG B 210     -32.866 -17.785  23.953  1.00170.17           C  
ATOM   1665  CG  ARG B 210     -31.615 -16.983  23.635  1.00170.17           C  
ATOM   1666  CD  ARG B 210     -30.865 -16.580  24.909  1.00170.17           C  
ATOM   1667  NE  ARG B 210     -30.730 -17.778  25.794  1.00170.17           N  
ATOM   1668  CZ  ARG B 210     -31.442 -17.857  26.957  1.00170.17           C  
ATOM   1669  NH1 ARG B 210     -32.346 -16.884  27.277  1.00170.17           N1+
ATOM   1670  NH2 ARG B 210     -31.249 -18.904  27.812  1.00170.17           N  
ATOM   1671  C   ARG B 210     -34.451 -17.142  22.087  1.00170.17           C  
ATOM   1672  O   ARG B 210     -35.510 -16.718  22.546  1.00170.17           O  
ATOM   1673  N   HIS B 211     -33.910 -16.636  20.960  1.00 42.99           N  
ATOM   1674  CA  HIS B 211     -34.556 -15.565  20.248  1.00 42.99           C  
ATOM   1675  ND1 HIS B 211     -34.466 -12.736  18.373  1.00 42.99           N  
ATOM   1676  CG  HIS B 211     -34.526 -14.098  18.182  1.00 42.99           C  
ATOM   1677  CB  HIS B 211     -33.779 -15.114  18.998  1.00 42.99           C  
ATOM   1678  NE2 HIS B 211     -35.861 -13.077  16.675  1.00 42.99           N  
ATOM   1679  CD2 HIS B 211     -35.383 -14.289  17.140  1.00 42.99           C  
ATOM   1680  CE1 HIS B 211     -35.284 -12.175  17.447  1.00 42.99           C  
ATOM   1681  C   HIS B 211     -35.913 -16.009  19.790  1.00 42.99           C  
ATOM   1682  O   HIS B 211     -36.896 -15.288  19.950  1.00 42.99           O  
ATOM   1683  N   MET B 212     -36.005 -17.228  19.225  1.00 97.76           N  
ATOM   1684  CA  MET B 212     -37.242 -17.747  18.713  1.00 97.76           C  
ATOM   1685  CB  MET B 212     -37.124 -19.206  18.256  1.00 97.76           C  
ATOM   1686  CG  MET B 212     -36.225 -19.487  17.056  1.00 97.76           C  
ATOM   1687  SD  MET B 212     -36.043 -21.274  16.791  1.00 97.76           S  
ATOM   1688  CE  MET B 212     -35.584 -21.190  15.045  1.00 97.76           C  
ATOM   1689  C   MET B 212     -38.208 -17.825  19.847  1.00 97.76           C  
ATOM   1690  O   MET B 212     -39.384 -17.497  19.705  1.00 97.76           O  
ATOM   1691  N   SER B 213     -37.713 -18.282  21.009  1.00 41.64           N  
ATOM   1692  CA  SER B 213     -38.516 -18.496  22.179  1.00 41.64           C  
ATOM   1693  CB  SER B 213     -37.679 -19.033  23.356  1.00 41.64           C  
ATOM   1694  OG  SER B 213     -38.480 -19.151  24.522  1.00 41.64           O  
ATOM   1695  C   SER B 213     -39.121 -17.204  22.633  1.00 41.64           C  
ATOM   1696  O   SER B 213     -40.303 -17.157  22.972  1.00 41.64           O  
ATOM   1697  N   ASN B 214     -38.325 -16.121  22.648  1.00 40.06           N  
ATOM   1698  CA  ASN B 214     -38.808 -14.862  23.142  1.00 40.06           C  
ATOM   1699  CB  ASN B 214     -37.728 -13.760  23.090  1.00 40.06           C  
ATOM   1700  CG  ASN B 214     -36.557 -14.149  23.992  1.00 40.06           C  
ATOM   1701  OD1 ASN B 214     -36.670 -15.031  24.842  1.00 40.06           O  
ATOM   1702  ND2 ASN B 214     -35.395 -13.466  23.807  1.00 40.06           N  
ATOM   1703  C   ASN B 214     -39.935 -14.415  22.266  1.00 40.06           C  
ATOM   1704  O   ASN B 214     -40.971 -13.957  22.746  1.00 40.06           O  
ATOM   1705  N   LYS B 215     -39.756 -14.553  20.940  1.00122.99           N  
ATOM   1706  CA  LYS B 215     -40.755 -14.128  20.006  1.00122.99           C  
ATOM   1707  CB  LYS B 215     -40.310 -14.317  18.548  1.00122.99           C  
ATOM   1708  CG  LYS B 215     -39.218 -13.335  18.128  1.00122.99           C  
ATOM   1709  CD  LYS B 215     -39.675 -11.878  18.192  1.00122.99           C  
ATOM   1710  CE  LYS B 215     -40.971 -11.630  17.421  1.00122.99           C  
ATOM   1711  NZ  LYS B 215     -41.153 -10.182  17.176  1.00122.99           N1+
ATOM   1712  C   LYS B 215     -41.992 -14.941  20.220  1.00122.99           C  
ATOM   1713  O   LYS B 215     -43.103 -14.419  20.163  1.00122.99           O  
ATOM   1714  N   GLY B 216     -41.824 -16.252  20.467  1.00 21.10           N  
ATOM   1715  CA  GLY B 216     -42.942 -17.127  20.668  1.00 21.10           C  
ATOM   1716  C   GLY B 216     -43.686 -16.722  21.908  1.00 21.10           C  
ATOM   1717  O   GLY B 216     -44.915 -16.747  21.934  1.00 21.10           O  
ATOM   1718  N   MET B 217     -42.959 -16.343  22.977  1.00 51.95           N  
ATOM   1719  CA  MET B 217     -43.622 -15.975  24.196  1.00 51.95           C  
ATOM   1720  CB  MET B 217     -42.686 -15.625  25.364  1.00 51.95           C  
ATOM   1721  CG  MET B 217     -41.910 -16.829  25.897  1.00 51.95           C  
ATOM   1722  SD  MET B 217     -42.951 -18.221  26.437  1.00 51.95           S  
ATOM   1723  CE  MET B 217     -43.690 -17.413  27.887  1.00 51.95           C  
ATOM   1724  C   MET B 217     -44.460 -14.764  23.927  1.00 51.95           C  
ATOM   1725  O   MET B 217     -45.549 -14.624  24.482  1.00 51.95           O  
ATOM   1726  N   GLU B 218     -43.974 -13.856  23.061  1.00 86.73           N  
ATOM   1727  CA  GLU B 218     -44.708 -12.662  22.743  1.00 86.73           C  
ATOM   1728  CB  GLU B 218     -44.034 -11.837  21.629  1.00 86.73           C  
ATOM   1729  CG  GLU B 218     -44.820 -10.585  21.235  1.00 86.73           C  
ATOM   1730  CD  GLU B 218     -44.221 -10.018  19.954  1.00 86.73           C  
ATOM   1731  OE1 GLU B 218     -43.132 -10.498  19.536  1.00 86.73           O  
ATOM   1732  OE2 GLU B 218     -44.854  -9.097  19.372  1.00 86.73           O1-
ATOM   1733  C   GLU B 218     -46.044 -13.059  22.193  1.00 86.73           C  
ATOM   1734  O   GLU B 218     -47.072 -12.495  22.562  1.00 86.73           O  
ATOM   1735  N   HIS B 219     -46.061 -14.058  21.291  1.00 54.44           N  
ATOM   1736  CA  HIS B 219     -47.270 -14.465  20.635  1.00 54.44           C  
ATOM   1737  ND1 HIS B 219     -48.686 -14.797  17.777  1.00 54.44           N  
ATOM   1738  CG  HIS B 219     -48.120 -15.765  18.578  1.00 54.44           C  
ATOM   1739  CB  HIS B 219     -46.989 -15.510  19.533  1.00 54.44           C  
ATOM   1740  NE2 HIS B 219     -49.725 -16.702  17.294  1.00 54.44           N  
ATOM   1741  CD2 HIS B 219     -48.768 -16.923  18.270  1.00 54.44           C  
ATOM   1742  CE1 HIS B 219     -49.640 -15.410  17.032  1.00 54.44           C  
ATOM   1743  C   HIS B 219     -48.229 -15.044  21.637  1.00 54.44           C  
ATOM   1744  O   HIS B 219     -49.419 -14.737  21.622  1.00 54.44           O  
ATOM   1745  N   LEU B 220     -47.730 -15.888  22.562  1.00 51.36           N  
ATOM   1746  CA  LEU B 220     -48.602 -16.533  23.507  1.00 51.36           C  
ATOM   1747  CB  LEU B 220     -47.872 -17.479  24.475  1.00 51.36           C  
ATOM   1748  CG  LEU B 220     -47.327 -18.754  23.809  1.00 51.36           C  
ATOM   1749  CD1 LEU B 220     -46.607 -19.648  24.829  1.00 51.36           C  
ATOM   1750  CD2 LEU B 220     -48.438 -19.513  23.061  1.00 51.36           C  
ATOM   1751  C   LEU B 220     -49.279 -15.514  24.360  1.00 51.36           C  
ATOM   1752  O   LEU B 220     -50.483 -15.606  24.593  1.00 51.36           O  
ATOM   1753  N   TYR B 221     -48.528 -14.511  24.848  1.00123.38           N  
ATOM   1754  CA  TYR B 221     -49.114 -13.521  25.706  1.00123.38           C  
ATOM   1755  CB  TYR B 221     -48.100 -12.589  26.386  1.00123.38           C  
ATOM   1756  CG  TYR B 221     -47.619 -13.371  27.559  1.00123.38           C  
ATOM   1757  CD1 TYR B 221     -46.550 -14.231  27.469  1.00123.38           C  
ATOM   1758  CD2 TYR B 221     -48.274 -13.261  28.764  1.00123.38           C  
ATOM   1759  CE1 TYR B 221     -46.134 -14.948  28.569  1.00123.38           C  
ATOM   1760  CE2 TYR B 221     -47.864 -13.972  29.865  1.00123.38           C  
ATOM   1761  CZ  TYR B 221     -46.789 -14.819  29.772  1.00123.38           C  
ATOM   1762  OH  TYR B 221     -46.373 -15.549  30.907  1.00123.38           O  
ATOM   1763  C   TYR B 221     -50.143 -12.721  24.981  1.00123.38           C  
ATOM   1764  O   TYR B 221     -51.164 -12.357  25.560  1.00123.38           O  
ATOM   1765  N   SER B 222     -49.910 -12.414  23.695  1.00 35.01           N  
ATOM   1766  CA  SER B 222     -50.860 -11.621  22.972  1.00 35.01           C  
ATOM   1767  CB  SER B 222     -50.386 -11.274  21.552  1.00 35.01           C  
ATOM   1768  OG  SER B 222     -50.261 -12.455  20.777  1.00 35.01           O  
ATOM   1769  C   SER B 222     -52.163 -12.363  22.862  1.00 35.01           C  
ATOM   1770  O   SER B 222     -53.220 -11.748  22.731  1.00 35.01           O  
ATOM   1771  N   MET B 223     -52.131 -13.707  22.927  1.00 57.93           N  
ATOM   1772  CA  MET B 223     -53.324 -14.501  22.790  1.00 57.93           C  
ATOM   1773  CB  MET B 223     -53.029 -16.012  22.718  1.00 57.93           C  
ATOM   1774  CG  MET B 223     -52.197 -16.367  21.478  1.00 57.93           C  
ATOM   1775  SD  MET B 223     -51.971 -18.142  21.156  1.00 57.93           S  
ATOM   1776  CE  MET B 223     -53.630 -18.370  20.452  1.00 57.93           C  
ATOM   1777  C   MET B 223     -54.250 -14.207  23.934  1.00 57.93           C  
ATOM   1778  O   MET B 223     -55.471 -14.239  23.784  1.00 57.93           O  
ATOM   1779  N   LYS B 224     -53.685 -13.895  25.114  1.00111.16           N  
ATOM   1780  CA  LYS B 224     -54.457 -13.583  26.285  1.00111.16           C  
ATOM   1781  CB  LYS B 224     -55.229 -12.256  26.220  1.00111.16           C  
ATOM   1782  CG  LYS B 224     -54.317 -11.030  26.168  1.00111.16           C  
ATOM   1783  CD  LYS B 224     -55.098  -9.720  26.105  1.00111.16           C  
ATOM   1784  CE  LYS B 224     -56.275  -9.752  25.130  1.00111.16           C  
ATOM   1785  NZ  LYS B 224     -57.351  -8.855  25.613  1.00111.16           N1+
ATOM   1786  C   LYS B 224     -55.405 -14.687  26.611  1.00111.16           C  
ATOM   1787  O   LYS B 224     -56.621 -14.500  26.663  1.00111.16           O  
ATOM   1788  N   SER B 225     -54.837 -15.890  26.818  1.00 95.78           N  
ATOM   1789  CA  SER B 225     -55.575 -17.036  27.256  1.00 95.78           C  
ATOM   1790  CB  SER B 225     -55.366 -18.262  26.360  1.00 95.78           C  
ATOM   1791  OG  SER B 225     -55.758 -17.962  25.031  1.00 95.78           O  
ATOM   1792  C   SER B 225     -54.980 -17.386  28.585  1.00 95.78           C  
ATOM   1793  O   SER B 225     -53.761 -17.396  28.740  1.00 95.78           O  
ATOM   1794  N   LYS B 226     -55.820 -17.686  29.595  1.00135.21           N  
ATOM   1795  CA  LYS B 226     -55.257 -17.931  30.893  1.00135.21           C  
ATOM   1796  CB  LYS B 226     -56.306 -18.094  32.014  1.00135.21           C  
ATOM   1797  CG  LYS B 226     -56.967 -16.768  32.406  1.00135.21           C  
ATOM   1798  CD  LYS B 226     -58.095 -16.881  33.438  1.00135.21           C  
ATOM   1799  CE  LYS B 226     -59.393 -17.461  32.875  1.00135.21           C  
ATOM   1800  NZ  LYS B 226     -59.837 -16.653  31.719  1.00135.21           N1+
ATOM   1801  C   LYS B 226     -54.380 -19.155  30.882  1.00135.21           C  
ATOM   1802  O   LYS B 226     -53.305 -19.153  31.472  1.00135.21           O  
ATOM   1803  N   ASN B 227     -54.843 -20.224  30.217  1.00123.43           N  
ATOM   1804  CA  ASN B 227     -54.254 -21.539  30.122  1.00123.43           C  
ATOM   1805  CB  ASN B 227     -55.312 -22.545  29.638  1.00123.43           C  
ATOM   1806  CG  ASN B 227     -56.008 -21.883  28.455  1.00123.43           C  
ATOM   1807  OD1 ASN B 227     -57.013 -21.194  28.630  1.00123.43           O  
ATOM   1808  ND2 ASN B 227     -55.445 -22.057  27.230  1.00123.43           N  
ATOM   1809  C   ASN B 227     -53.027 -21.673  29.253  1.00123.43           C  
ATOM   1810  O   ASN B 227     -52.188 -22.530  29.526  1.00123.43           O  
ATOM   1811  N   VAL B 228     -52.871 -20.860  28.183  1.00136.10           N  
ATOM   1812  CA  VAL B 228     -51.853 -21.119  27.189  1.00136.10           C  
ATOM   1813  CB  VAL B 228     -51.865 -20.149  26.039  1.00136.10           C  
ATOM   1814  CG1 VAL B 228     -53.216 -20.264  25.326  1.00136.10           C  
ATOM   1815  CG2 VAL B 228     -51.550 -18.737  26.549  1.00136.10           C  
ATOM   1816  C   VAL B 228     -50.451 -21.154  27.719  1.00136.10           C  
ATOM   1817  O   VAL B 228     -49.701 -22.063  27.371  1.00136.10           O  
ATOM   1818  N   VAL B 229     -50.015 -20.181  28.539  1.00131.71           N  
ATOM   1819  CA  VAL B 229     -48.667 -20.325  29.012  1.00131.71           C  
ATOM   1820  CB  VAL B 229     -47.884 -19.049  29.138  1.00131.71           C  
ATOM   1821  CG1 VAL B 229     -47.622 -18.514  27.728  1.00131.71           C  
ATOM   1822  CG2 VAL B 229     -48.665 -18.055  30.003  1.00131.71           C  
ATOM   1823  C   VAL B 229     -48.755 -20.985  30.346  1.00131.71           C  
ATOM   1824  O   VAL B 229     -49.560 -20.601  31.190  1.00131.71           O  
ATOM   1825  N   PRO B 230     -47.954 -21.993  30.547  1.00 93.20           N  
ATOM   1826  CA  PRO B 230     -47.997 -22.748  31.763  1.00 93.20           C  
ATOM   1827  CD  PRO B 230     -47.190 -22.648  29.502  1.00 93.20           C  
ATOM   1828  CB  PRO B 230     -47.131 -23.989  31.523  1.00 93.20           C  
ATOM   1829  CG  PRO B 230     -46.304 -23.645  30.269  1.00 93.20           C  
ATOM   1830  C   PRO B 230     -47.599 -21.915  32.925  1.00 93.20           C  
ATOM   1831  O   PRO B 230     -46.596 -21.206  32.860  1.00 93.20           O  
ATOM   1832  N   SER B 231     -48.383 -22.012  34.014  1.00 74.76           N  
ATOM   1833  CA  SER B 231     -48.131 -21.246  35.188  1.00 74.76           C  
ATOM   1834  CB  SER B 231     -49.366 -21.106  36.095  1.00 74.76           C  
ATOM   1835  OG  SER B 231     -49.033 -20.361  37.255  1.00 74.76           O  
ATOM   1836  C   SER B 231     -47.081 -21.940  35.985  1.00 74.76           C  
ATOM   1837  O   SER B 231     -46.787 -23.115  35.776  1.00 74.76           O  
ATOM   1838  N   TYR B 232     -46.487 -21.197  36.930  1.00127.31           N  
ATOM   1839  CA  TYR B 232     -45.511 -21.746  37.817  1.00127.31           C  
ATOM   1840  CB  TYR B 232     -44.946 -20.670  38.774  1.00127.31           C  
ATOM   1841  CG  TYR B 232     -44.127 -21.276  39.869  1.00127.31           C  
ATOM   1842  CD1 TYR B 232     -42.779 -21.514  39.721  1.00127.31           C  
ATOM   1843  CD2 TYR B 232     -44.721 -21.599  41.069  1.00127.31           C  
ATOM   1844  CE1 TYR B 232     -42.048 -22.067  40.750  1.00127.31           C  
ATOM   1845  CE2 TYR B 232     -43.997 -22.151  42.098  1.00127.31           C  
ATOM   1846  CZ  TYR B 232     -42.654 -22.387  41.941  1.00127.31           C  
ATOM   1847  OH  TYR B 232     -41.904 -22.953  42.996  1.00127.31           O  
ATOM   1848  C   TYR B 232     -46.204 -22.815  38.602  1.00127.31           C  
ATOM   1849  O   TYR B 232     -45.643 -23.884  38.833  1.00127.31           O  
ATOM   1850  N   ASP B 233     -47.460 -22.558  39.020  1.00101.56           N  
ATOM   1851  CA  ASP B 233     -48.160 -23.526  39.812  1.00101.56           C  
ATOM   1852  CB  ASP B 233     -49.552 -23.073  40.304  1.00101.56           C  
ATOM   1853  CG  ASP B 233     -50.531 -23.022  39.137  1.00101.56           C  
ATOM   1854  OD1 ASP B 233     -50.640 -21.956  38.480  1.00101.56           O  
ATOM   1855  OD2 ASP B 233     -51.176 -24.074  38.882  1.00101.56           O1-
ATOM   1856  C   ASP B 233     -48.367 -24.758  38.986  1.00101.56           C  
ATOM   1857  O   ASP B 233     -48.239 -25.873  39.487  1.00101.56           O  
ATOM   1858  N   LEU B 234     -48.689 -24.587  37.690  1.00108.91           N  
ATOM   1859  CA  LEU B 234     -48.993 -25.704  36.839  1.00108.91           C  
ATOM   1860  CB  LEU B 234     -49.407 -25.207  35.431  1.00108.91           C  
ATOM   1861  CG  LEU B 234     -49.790 -26.257  34.357  1.00108.91           C  
ATOM   1862  CD1 LEU B 234     -50.239 -25.536  33.078  1.00108.91           C  
ATOM   1863  CD2 LEU B 234     -48.686 -27.280  34.037  1.00108.91           C  
ATOM   1864  C   LEU B 234     -47.770 -26.561  36.726  1.00108.91           C  
ATOM   1865  O   LEU B 234     -47.833 -27.775  36.912  1.00108.91           O  
ATOM   1866  N   LEU B 235     -46.612 -25.943  36.438  1.00 99.51           N  
ATOM   1867  CA  LEU B 235     -45.409 -26.704  36.275  1.00 99.51           C  
ATOM   1868  CB  LEU B 235     -44.191 -25.878  35.820  1.00 99.51           C  
ATOM   1869  CG  LEU B 235     -44.197 -25.474  34.332  1.00 99.51           C  
ATOM   1870  CD1 LEU B 235     -43.974 -26.695  33.429  1.00 99.51           C  
ATOM   1871  CD2 LEU B 235     -45.461 -24.689  33.956  1.00 99.51           C  
ATOM   1872  C   LEU B 235     -45.052 -27.342  37.572  1.00 99.51           C  
ATOM   1873  O   LEU B 235     -44.543 -28.461  37.602  1.00 99.51           O  
ATOM   1874  N   LEU B 236     -45.296 -26.627  38.682  1.00105.33           N  
ATOM   1875  CA  LEU B 236     -44.932 -27.118  39.977  1.00105.33           C  
ATOM   1876  CB  LEU B 236     -45.275 -26.095  41.077  1.00105.33           C  
ATOM   1877  CG  LEU B 236     -44.531 -26.317  42.406  1.00105.33           C  
ATOM   1878  CD1 LEU B 236     -44.723 -27.740  42.943  1.00105.33           C  
ATOM   1879  CD2 LEU B 236     -43.056 -25.903  42.284  1.00105.33           C  
ATOM   1880  C   LEU B 236     -45.738 -28.363  40.219  1.00105.33           C  
ATOM   1881  O   LEU B 236     -45.226 -29.371  40.703  1.00105.33           O  
ATOM   1882  N   GLU B 237     -47.034 -28.331  39.852  1.00 70.43           N  
ATOM   1883  CA  GLU B 237     -47.892 -29.449  40.117  1.00 70.43           C  
ATOM   1884  CB  GLU B 237     -49.355 -29.195  39.699  1.00 70.43           C  
ATOM   1885  CG  GLU B 237     -50.363 -30.215  40.248  1.00 70.43           C  
ATOM   1886  CD  GLU B 237     -50.532 -31.351  39.248  1.00 70.43           C  
ATOM   1887  OE1 GLU B 237     -50.852 -31.058  38.064  1.00 70.43           O  
ATOM   1888  OE2 GLU B 237     -50.350 -32.529  39.655  1.00 70.43           O1-
ATOM   1889  C   GLU B 237     -47.374 -30.625  39.353  1.00 70.43           C  
ATOM   1890  O   GLU B 237     -47.329 -31.737  39.875  1.00 70.43           O  
ATOM   1891  N   MET B 238     -46.961 -30.405  38.091  1.00 54.10           N  
ATOM   1892  CA  MET B 238     -46.503 -31.491  37.274  1.00 54.10           C  
ATOM   1893  CB  MET B 238     -46.154 -31.048  35.843  1.00 54.10           C  
ATOM   1894  CG  MET B 238     -47.351 -30.544  35.029  1.00 54.10           C  
ATOM   1895  SD  MET B 238     -46.914 -29.811  33.423  1.00 54.10           S  
ATOM   1896  CE  MET B 238     -46.363 -31.373  32.677  1.00 54.10           C  
ATOM   1897  C   MET B 238     -45.248 -32.083  37.840  1.00 54.10           C  
ATOM   1898  O   MET B 238     -45.104 -33.302  37.919  1.00 54.10           O  
ATOM   1899  N   LEU B 239     -44.296 -31.214  38.225  1.00 61.60           N  
ATOM   1900  CA  LEU B 239     -43.002 -31.626  38.698  1.00 61.60           C  
ATOM   1901  CB  LEU B 239     -42.027 -30.450  38.871  1.00 61.60           C  
ATOM   1902  CG  LEU B 239     -41.651 -29.741  37.557  1.00 61.60           C  
ATOM   1903  CD1 LEU B 239     -40.674 -28.583  37.813  1.00 61.60           C  
ATOM   1904  CD2 LEU B 239     -41.130 -30.732  36.501  1.00 61.60           C  
ATOM   1905  C   LEU B 239     -43.094 -32.278  40.033  1.00 61.60           C  
ATOM   1906  O   LEU B 239     -42.419 -33.274  40.293  1.00 61.60           O  
TER   
