# Supplementary material for: Structural Descriptors for Subunit Interface Regions in Homodimers: Effect of Lipid Membrane and Secondary Structure Type
Source: J Chem Inf Model. 2025 Mar 27;65(7):3117–26. doi: 10.1021/acs.jcim.4c01233 (PMC12004529; doi:10.1021/acs.jcim.4c01233)
Supplement: Supplementary file 3 — ci4c01233_si_003.tar [file ci4c01233_si_003.tar › database/alpha/1jfa_cytop.pdb]

ATOM      1  N   MET A   1      59.419  70.802  -0.804  1.00 88.95           N  
ATOM      2  CA  MET A   1      60.274  70.570  -2.010  1.00 89.28           C  
ATOM      3  C   MET A   1      59.525  69.707  -3.020  1.00 88.62           C  
ATOM      4  O   MET A   1      58.305  69.546  -2.933  1.00 89.52           O  
ATOM      5  CB  MET A   1      61.579  69.854  -1.621  1.00 90.33           C  
ATOM      6  CG  MET A   1      62.137  70.234  -0.254  1.00 92.07           C  
ATOM      7  SD  MET A   1      61.425  69.287   1.137  1.00 93.07           S  
ATOM      8  CE  MET A   1      62.894  68.990   2.181  1.00 92.41           C  
ATOM      9  N   GLU A   2      60.266  69.159  -3.980  1.00 86.62           N  
ATOM     10  CA  GLU A   2      59.692  68.287  -5.004  1.00 84.11           C  
ATOM     11  C   GLU A   2      60.554  67.038  -5.044  1.00 81.16           C  
ATOM     12  O   GLU A   2      60.176  66.014  -5.617  1.00 81.25           O  
ATOM     13  CB  GLU A   2      59.669  68.999  -6.370  1.00 85.95           C  
ATOM     14  CG  GLU A   2      59.002  68.211  -7.511  1.00 87.91           C  
ATOM     15  CD  GLU A   2      57.596  67.712  -7.175  1.00 89.58           C  
ATOM     16  OE1 GLU A   2      57.081  68.035  -6.078  1.00 89.75           O  
ATOM     17  OE2 GLU A   2      57.006  66.991  -8.016  1.00 90.67           O1-
ATOM     18  N   ASN A   3      61.724  67.144  -4.422  1.00 77.02           N  
ATOM     19  CA  ASN A   3      62.650  66.030  -4.346  1.00 72.70           C  
ATOM     20  C   ASN A   3      62.658  65.496  -2.925  1.00 69.31           C  
ATOM     21  O   ASN A   3      62.785  66.259  -1.968  1.00 68.32           O  
ATOM     22  CB  ASN A   3      64.047  66.472  -4.760  1.00 74.00           C  
ATOM     23  CG  ASN A   3      64.480  65.835  -6.054  1.00 75.44           C  
ATOM     24  ND2 ASN A   3      64.817  66.659  -7.044  1.00 76.29           N  
ATOM     25  OD1 ASN A   3      64.514  64.605  -6.165  1.00 76.18           O  
ATOM     26  N   PHE A   4      62.511  64.181  -2.795  1.00 65.77           N  
ATOM     27  CA  PHE A   4      62.472  63.523  -1.489  1.00 63.93           C  
ATOM     28  C   PHE A   4      63.790  63.565  -0.707  1.00 63.64           C  
ATOM     29  O   PHE A   4      64.834  63.130  -1.205  1.00 63.61           O  
ATOM     30  CB  PHE A   4      62.022  62.074  -1.651  1.00 61.66           C  
ATOM     31  CG  PHE A   4      61.664  61.414  -0.355  1.00 60.21           C  
ATOM     32  CD1 PHE A   4      60.526  61.807   0.349  1.00 59.71           C  
ATOM     33  CD2 PHE A   4      62.468  60.414   0.179  1.00 59.06           C  
ATOM     34  CE1 PHE A   4      60.197  61.210   1.567  1.00 59.13           C  
ATOM     35  CE2 PHE A   4      62.145  59.813   1.398  1.00 58.92           C  
ATOM     36  CZ  PHE A   4      61.007  60.214   2.090  1.00 58.53           C  
ATOM     37  N   PRO A   5      63.743  64.064   0.546  1.00 62.49           N  
ATOM     38  CA  PRO A   5      64.916  64.176   1.424  1.00 61.43           C  
ATOM     39  C   PRO A   5      65.429  62.794   1.803  1.00 60.24           C  
ATOM     40  O   PRO A   5      65.323  62.379   2.963  1.00 59.15           O  
ATOM     41  CB  PRO A   5      64.377  64.921   2.647  1.00 61.74           C  
ATOM     42  CG  PRO A   5      63.119  65.605   2.142  1.00 62.72           C  
ATOM     43  CD  PRO A   5      62.537  64.566   1.227  1.00 62.25           C  
ATOM     44  N   THR A   6      65.999  62.088   0.834  1.00 59.20           N  
ATOM     45  CA  THR A   6      66.497  60.743   1.076  1.00 59.00           C  
ATOM     46  C   THR A   6      67.559  60.636   2.171  1.00 59.33           C  
ATOM     47  O   THR A   6      67.461  59.768   3.035  1.00 60.07           O  
ATOM     48  CB  THR A   6      67.049  60.144  -0.214  1.00 58.06           C  
ATOM     49  CG2 THR A   6      67.066  58.623  -0.127  1.00 57.64           C  
ATOM     50  OG1 THR A   6      66.213  60.531  -1.308  1.00 57.82           O  
ATOM     51  N   GLU A   7      68.566  61.505   2.138  1.00 59.68           N  
ATOM     52  CA  GLU A   7      69.622  61.474   3.154  1.00 60.27           C  
ATOM     53  C   GLU A   7      68.998  61.638   4.536  1.00 58.32           C  
ATOM     54  O   GLU A   7      69.120  60.779   5.416  1.00 56.88           O  
ATOM     55  CB  GLU A   7      70.608  62.627   2.963  1.00 63.67           C  
ATOM     56  CG  GLU A   7      71.196  62.800   1.576  1.00 69.02           C  
ATOM     57  CD  GLU A   7      72.041  64.073   1.484  1.00 71.45           C  
ATOM     58  OE1 GLU A   7      72.542  64.393   0.379  1.00 72.32           O  
ATOM     59  OE2 GLU A   7      72.200  64.752   2.527  1.00 71.71           O1-
ATOM     60  N   TYR A   8      68.341  62.779   4.707  1.00 56.41           N  
ATOM     61  CA  TYR A   8      67.682  63.130   5.954  1.00 54.54           C  
ATOM     62  C   TYR A   8      66.785  61.980   6.425  1.00 53.07           C  
ATOM     63  O   TYR A   8      66.824  61.595   7.595  1.00 51.99           O  
ATOM     64  CB  TYR A   8      66.858  64.408   5.743  1.00 54.97           C  
ATOM     65  CG  TYR A   8      66.309  65.037   7.007  1.00 55.75           C  
ATOM     66  CD1 TYR A   8      65.342  66.043   6.939  1.00 56.19           C  
ATOM     67  CD2 TYR A   8      66.752  64.631   8.270  1.00 55.66           C  
ATOM     68  CE1 TYR A   8      64.826  66.625   8.097  1.00 56.92           C  
ATOM     69  CE2 TYR A   8      66.243  65.209   9.430  1.00 55.45           C  
ATOM     70  CZ  TYR A   8      65.282  66.201   9.336  1.00 56.52           C  
ATOM     71  OH  TYR A   8      64.771  66.764  10.480  1.00 57.28           O  
ATOM     72  N   PHE A   9      65.988  61.431   5.507  1.00 51.19           N  
ATOM     73  CA  PHE A   9      65.084  60.334   5.838  1.00 49.89           C  
ATOM     74  C   PHE A   9      65.836  59.101   6.307  1.00 49.86           C  
ATOM     75  O   PHE A   9      65.457  58.478   7.295  1.00 49.14           O  
ATOM     76  CB  PHE A   9      64.204  59.949   4.638  1.00 48.44           C  
ATOM     77  CG  PHE A   9      63.156  58.917   4.969  1.00 45.42           C  
ATOM     78  CD1 PHE A   9      62.060  59.248   5.763  1.00 45.42           C  
ATOM     79  CD2 PHE A   9      63.295  57.602   4.543  1.00 45.08           C  
ATOM     80  CE1 PHE A   9      61.123  58.281   6.133  1.00 44.48           C  
ATOM     81  CE2 PHE A   9      62.361  56.627   4.908  1.00 45.38           C  
ATOM     82  CZ  PHE A   9      61.277  56.968   5.704  1.00 45.13           C  
ATOM     83  N   LEU A  10      66.891  58.737   5.585  1.00 51.60           N  
ATOM     84  CA  LEU A  10      67.690  57.567   5.948  1.00 53.25           C  
ATOM     85  C   LEU A  10      68.288  57.729   7.351  1.00 54.03           C  
ATOM     86  O   LEU A  10      68.189  56.824   8.189  1.00 54.33           O  
ATOM     87  CB  LEU A  10      68.805  57.353   4.920  1.00 53.04           C  
ATOM     88  CG  LEU A  10      68.411  56.780   3.556  1.00 53.94           C  
ATOM     89  CD1 LEU A  10      69.550  56.973   2.556  1.00 54.67           C  
ATOM     90  CD2 LEU A  10      68.080  55.305   3.696  1.00 53.39           C  
ATOM     91  N   ASN A  11      68.890  58.890   7.607  1.00 53.92           N  
ATOM     92  CA  ASN A  11      69.495  59.156   8.907  1.00 54.67           C  
ATOM     93  C   ASN A  11      68.532  58.906  10.062  1.00 54.80           C  
ATOM     94  O   ASN A  11      68.778  58.030  10.886  1.00 54.93           O  
ATOM     95  CB  ASN A  11      70.010  60.598   8.988  1.00 54.65           C  
ATOM     96  CG  ASN A  11      70.723  60.887  10.304  1.00 55.72           C  
ATOM     97  ND2 ASN A  11      70.132  61.748  11.127  1.00 55.35           N  
ATOM     98  OD1 ASN A  11      71.786  60.330  10.580  1.00 54.38           O  
ATOM     99  N   THR A  12      67.440  59.672  10.120  1.00 56.01           N  
ATOM    100  CA  THR A  12      66.454  59.537  11.196  1.00 56.76           C  
ATOM    101  C   THR A  12      65.970  58.101  11.368  1.00 56.37           C  
ATOM    102  O   THR A  12      65.868  57.599  12.490  1.00 56.75           O  
ATOM    103  CB  THR A  12      65.222  60.457  10.967  1.00 57.06           C  
ATOM    104  CG2 THR A  12      65.629  61.921  10.934  1.00 57.14           C  
ATOM    105  OG1 THR A  12      64.611  60.126   9.720  1.00 60.44           O  
ATOM    106  N   THR A  13      65.687  57.439  10.253  1.00 56.11           N  
ATOM    107  CA  THR A  13      65.209  56.063  10.282  1.00 56.20           C  
ATOM    108  C   THR A  13      66.198  55.165  11.018  1.00 57.13           C  
ATOM    109  O   THR A  13      65.806  54.345  11.863  1.00 56.55           O  
ATOM    110  CB  THR A  13      65.001  55.532   8.853  1.00 55.88           C  
ATOM    111  CG2 THR A  13      64.388  54.148   8.876  1.00 54.33           C  
ATOM    112  OG1 THR A  13      64.124  56.413   8.145  1.00 54.26           O  
ATOM    113  N   VAL A  14      67.481  55.323  10.696  1.00 58.11           N  
ATOM    114  CA  VAL A  14      68.531  54.531  11.337  1.00 58.79           C  
ATOM    115  C   VAL A  14      68.596  54.886  12.818  1.00 58.58           C  
ATOM    116  O   VAL A  14      68.638  53.999  13.679  1.00 58.26           O  
ATOM    117  CB  VAL A  14      69.916  54.786  10.677  1.00 58.22           C  
ATOM    118  CG1 VAL A  14      71.025  54.155  11.506  1.00 58.19           C  
ATOM    119  CG2 VAL A  14      69.938  54.201   9.280  1.00 57.05           C  
ATOM    120  N   ARG A  15      68.593  56.186  13.105  1.00 58.43           N  
ATOM    121  CA  ARG A  15      68.642  56.661  14.479  1.00 59.22           C  
ATOM    122  C   ARG A  15      67.456  56.066  15.209  1.00 58.99           C  
ATOM    123  O   ARG A  15      67.594  55.564  16.324  1.00 59.87           O  
ATOM    124  CB  ARG A  15      68.580  58.187  14.520  1.00 59.84           C  
ATOM    125  CG  ARG A  15      69.663  58.857  13.690  1.00 62.90           C  
ATOM    126  CD  ARG A  15      69.696  60.365  13.892  1.00 65.49           C  
ATOM    127  NE  ARG A  15      70.103  60.713  15.247  1.00 68.96           N  
ATOM    128  CZ  ARG A  15      70.225  61.957  15.698  1.00 71.39           C  
ATOM    129  NH1 ARG A  15      69.970  62.986  14.899  1.00 72.75           N1+
ATOM    130  NH2 ARG A  15      70.606  62.174  16.951  1.00 72.73           N  
ATOM    131  N   LEU A  16      66.295  56.096  14.558  1.00 57.83           N  
ATOM    132  CA  LEU A  16      65.080  55.548  15.143  1.00 56.50           C  
ATOM    133  C   LEU A  16      65.270  54.090  15.549  1.00 56.44           C  
ATOM    134  O   LEU A  16      65.064  53.726  16.708  1.00 55.38           O  
ATOM    135  CB  LEU A  16      63.920  55.643  14.149  1.00 55.32           C  
ATOM    136  CG  LEU A  16      62.603  55.039  14.647  1.00 52.66           C  
ATOM    137  CD1 LEU A  16      62.115  55.823  15.845  1.00 50.90           C  
ATOM    138  CD2 LEU A  16      61.568  55.054  13.539  1.00 53.14           C  
ATOM    139  N   LEU A  17      65.669  53.260  14.589  1.00 56.51           N  
ATOM    140  CA  LEU A  17      65.869  51.844  14.861  1.00 57.04           C  
ATOM    141  C   LEU A  17      66.938  51.588  15.920  1.00 57.74           C  
ATOM    142  O   LEU A  17      66.867  50.604  16.666  1.00 58.11           O  
ATOM    143  CB  LEU A  17      66.197  51.100  13.566  1.00 55.84           C  
ATOM    144  CG  LEU A  17      65.037  51.074  12.565  1.00 55.84           C  
ATOM    145  CD1 LEU A  17      65.305  50.046  11.491  1.00 54.91           C  
ATOM    146  CD2 LEU A  17      63.754  50.720  13.285  1.00 55.85           C  
ATOM    147  N   GLU A  18      67.929  52.468  15.997  1.00 57.55           N  
ATOM    148  CA  GLU A  18      68.962  52.301  17.007  1.00 57.56           C  
ATOM    149  C   GLU A  18      68.385  52.667  18.375  1.00 56.71           C  
ATOM    150  O   GLU A  18      68.446  51.869  19.309  1.00 55.83           O  
ATOM    151  CB  GLU A  18      70.187  53.161  16.667  1.00 57.11           C  
ATOM    152  CG  GLU A  18      70.882  52.714  15.388  1.00 58.50           C  
ATOM    153  CD  GLU A  18      72.201  53.430  15.147  1.00 59.17           C  
ATOM    154  OE1 GLU A  18      72.813  53.209  14.079  1.00 59.00           O  
ATOM    155  OE2 GLU A  18      72.625  54.216  16.023  1.00 60.37           O1-
ATOM    156  N   TYR A  19      67.793  53.855  18.481  1.00 56.76           N  
ATOM    157  CA  TYR A  19      67.209  54.302  19.744  1.00 57.12           C  
ATOM    158  C   TYR A  19      66.257  53.287  20.358  1.00 55.75           C  
ATOM    159  O   TYR A  19      66.174  53.177  21.577  1.00 56.00           O  
ATOM    160  CB  TYR A  19      66.446  55.625  19.573  1.00 59.88           C  
ATOM    161  CG  TYR A  19      67.294  56.887  19.464  1.00 63.63           C  
ATOM    162  CD1 TYR A  19      67.999  57.179  18.303  1.00 65.27           C  
ATOM    163  CD2 TYR A  19      67.344  57.812  20.510  1.00 65.72           C  
ATOM    164  CE1 TYR A  19      68.731  58.360  18.168  1.00 67.21           C  
ATOM    165  CE2 TYR A  19      68.076  59.002  20.395  1.00 67.38           C  
ATOM    166  CZ  TYR A  19      68.762  59.267  19.215  1.00 67.64           C  
ATOM    167  OH  TYR A  19      69.458  60.440  19.067  1.00 68.65           O  
ATOM    168  N   ILE A  20      65.527  52.551  19.527  1.00 56.00           N  
ATOM    169  CA  ILE A  20      64.576  51.576  20.058  1.00 55.94           C  
ATOM    170  C   ILE A  20      65.202  50.206  20.243  1.00 56.17           C  
ATOM    171  O   ILE A  20      64.547  49.278  20.733  1.00 55.36           O  
ATOM    172  CB  ILE A  20      63.332  51.427  19.153  1.00 55.66           C  
ATOM    173  CG1 ILE A  20      63.758  50.976  17.759  1.00 54.05           C  
ATOM    174  CG2 ILE A  20      62.567  52.748  19.097  1.00 54.51           C  
ATOM    175  CD1 ILE A  20      62.593  50.664  16.855  1.00 53.67           C  
ATOM    176  N   ARG A  21      66.467  50.087  19.845  1.00 56.73           N  
ATOM    177  CA  ARG A  21      67.212  48.836  19.964  1.00 57.39           C  
ATOM    178  C   ARG A  21      66.698  47.772  19.011  1.00 57.13           C  
ATOM    179  O   ARG A  21      66.520  46.618  19.400  1.00 55.83           O  
ATOM    180  CB  ARG A  21      67.135  48.301  21.396  1.00 58.35           C  
ATOM    181  CG  ARG A  21      67.700  49.233  22.437  1.00 59.50           C  
ATOM    182  CD  ARG A  21      67.351  48.759  23.831  1.00 61.67           C  
ATOM    183  NE  ARG A  21      68.020  49.569  24.840  1.00 65.25           N  
ATOM    184  CZ  ARG A  21      67.837  49.437  26.150  1.00 67.40           C  
ATOM    185  NH1 ARG A  21      66.993  48.521  26.613  1.00 67.90           N1+
ATOM    186  NH2 ARG A  21      68.508  50.216  27.001  1.00 67.65           N  
ATOM    187  N   TYR A  22      66.463  48.160  17.764  1.00 57.83           N  
ATOM    188  CA  TYR A  22      65.978  47.220  16.764  1.00 59.27           C  
ATOM    189  C   TYR A  22      66.942  46.033  16.641  1.00 59.80           C  
ATOM    190  O   TYR A  22      68.136  46.212  16.388  1.00 58.17           O  
ATOM    191  CB  TYR A  22      65.832  47.923  15.411  1.00 59.36           C  
ATOM    192  CG  TYR A  22      64.959  47.171  14.434  1.00 60.20           C  
ATOM    193  CD1 TYR A  22      63.614  46.929  14.718  1.00 60.17           C  
ATOM    194  CD2 TYR A  22      65.472  46.703  13.228  1.00 59.56           C  
ATOM    195  CE1 TYR A  22      62.801  46.240  13.825  1.00 59.38           C  
ATOM    196  CE2 TYR A  22      64.668  46.013  12.326  1.00 59.91           C  
ATOM    197  CZ  TYR A  22      63.335  45.786  12.631  1.00 59.40           C  
ATOM    198  OH  TYR A  22      62.543  45.109  11.740  1.00 58.26           O  
ATOM    199  N   ARG A  23      66.412  44.826  16.826  1.00 60.80           N  
ATOM    200  CA  ARG A  23      67.213  43.608  16.754  1.00 61.96           C  
ATOM    201  C   ARG A  23      66.323  42.382  16.564  1.00 62.96           C  
ATOM    202  O   ARG A  23      65.112  42.444  16.776  1.00 63.56           O  
ATOM    203  CB  ARG A  23      68.042  43.449  18.034  1.00 61.13           C  
ATOM    204  CG  ARG A  23      67.212  43.368  19.305  1.00 60.81           C  
ATOM    205  CD  ARG A  23      68.088  43.185  20.542  1.00 59.66           C  
ATOM    206  NE  ARG A  23      67.309  43.027  21.772  1.00 57.59           N  
ATOM    207  CZ  ARG A  23      66.578  43.988  22.329  1.00 56.38           C  
ATOM    208  NH1 ARG A  23      66.516  45.192  21.776  1.00 56.13           N1+
ATOM    209  NH2 ARG A  23      65.907  43.747  23.445  1.00 55.21           N  
ATOM    210  N   ASP A  24      66.932  41.265  16.175  1.00 64.13           N  
ATOM    211  CA  ASP A  24      66.197  40.024  15.939  1.00 65.47           C  
ATOM    212  C   ASP A  24      65.529  39.474  17.192  1.00 64.74           C  
ATOM    213  O   ASP A  24      65.947  39.763  18.315  1.00 64.40           O  
ATOM    214  CB  ASP A  24      67.128  38.967  15.332  1.00 68.18           C  
ATOM    215  CG  ASP A  24      67.837  39.470  14.077  1.00 70.01           C  
ATOM    216  OD1 ASP A  24      68.904  40.111  14.206  1.00 70.91           O  
ATOM    217  OD2 ASP A  24      67.318  39.236  12.963  1.00 71.80           O1-
ATOM    218  N   SER A  25      64.492  38.665  16.987  1.00 64.04           N  
ATOM    219  CA  SER A  25      63.728  38.082  18.090  1.00 63.04           C  
ATOM    220  C   SER A  25      63.489  36.587  17.924  1.00 63.01           C  
ATOM    221  O   SER A  25      63.871  35.993  16.918  1.00 61.88           O  
ATOM    222  CB  SER A  25      62.379  38.790  18.197  1.00 62.41           C  
ATOM    223  OG  SER A  25      61.661  38.684  16.979  1.00 61.36           O  
ATOM    224  N   ASN A  26      62.843  35.990  18.923  1.00 63.66           N  
ATOM    225  CA  ASN A  26      62.520  34.565  18.908  1.00 63.80           C  
ATOM    226  C   ASN A  26      61.226  34.308  18.144  1.00 62.74           C  
ATOM    227  O   ASN A  26      60.726  33.182  18.125  1.00 62.10           O  
ATOM    228  CB  ASN A  26      62.356  34.029  20.336  1.00 66.51           C  
ATOM    229  CG  ASN A  26      63.631  34.130  21.155  1.00 68.42           C  
ATOM    230  ND2 ASN A  26      63.524  34.698  22.357  1.00 67.69           N  
ATOM    231  OD1 ASN A  26      64.700  33.695  20.716  1.00 70.18           O  
ATOM    232  N   TYR A  27      60.688  35.361  17.533  1.00 61.61           N  
ATOM    233  CA  TYR A  27      59.460  35.270  16.749  1.00 59.72           C  
ATOM    234  C   TYR A  27      59.897  34.789  15.368  1.00 58.48           C  
ATOM    235  O   TYR A  27      60.467  35.552  14.591  1.00 58.74           O  
ATOM    236  CB  TYR A  27      58.800  36.657  16.668  1.00 59.06           C  
ATOM    237  CG  TYR A  27      57.296  36.685  16.412  1.00 57.02           C  
ATOM    238  CD1 TYR A  27      56.490  35.581  16.690  1.00 55.19           C  
ATOM    239  CD2 TYR A  27      56.675  37.849  15.946  1.00 56.39           C  
ATOM    240  CE1 TYR A  27      55.109  35.636  16.514  1.00 54.63           C  
ATOM    241  CE2 TYR A  27      55.298  37.914  15.769  1.00 54.34           C  
ATOM    242  CZ  TYR A  27      54.520  36.807  16.053  1.00 54.87           C  
ATOM    243  OH  TYR A  27      53.155  36.870  15.882  1.00 52.76           O  
ATOM    244  N   THR A  28      59.652  33.514  15.080  1.00 57.86           N  
ATOM    245  CA  THR A  28      60.050  32.915  13.803  1.00 57.44           C  
ATOM    246  C   THR A  28      59.053  33.141  12.667  1.00 57.78           C  
ATOM    247  O   THR A  28      57.886  33.481  12.898  1.00 58.17           O  
ATOM    248  CB  THR A  28      60.259  31.394  13.957  1.00 56.37           C  
ATOM    249  CG2 THR A  28      61.260  31.102  15.054  1.00 55.71           C  
ATOM    250  OG1 THR A  28      59.017  30.778  14.304  1.00 54.83           O  
ATOM    251  N   ARG A  29      59.515  32.953  11.435  1.00 57.15           N  
ATOM    252  CA  ARG A  29      58.634  33.126  10.290  1.00 56.48           C  
ATOM    253  C   ARG A  29      57.500  32.114  10.405  1.00 55.27           C  
ATOM    254  O   ARG A  29      56.353  32.415  10.092  1.00 55.85           O  
ATOM    255  CB  ARG A  29      59.397  32.918   8.973  1.00 57.07           C  
ATOM    256  CG  ARG A  29      59.508  34.188   8.116  1.00 58.83           C  
ATOM    257  CD  ARG A  29      60.090  33.892   6.733  1.00 58.31           C  
ATOM    258  NE  ARG A  29      59.302  32.878   6.039  1.00 59.58           N  
ATOM    259  CZ  ARG A  29      58.711  33.072   4.865  1.00 59.34           C  
ATOM    260  NH1 ARG A  29      58.825  34.247   4.252  1.00 58.41           N1+
ATOM    261  NH2 ARG A  29      58.001  32.097   4.308  1.00 59.42           N  
ATOM    262  N   GLU A  30      57.824  30.916  10.875  1.00 53.93           N  
ATOM    263  CA  GLU A  30      56.823  29.868  11.022  1.00 53.23           C  
ATOM    264  C   GLU A  30      55.721  30.303  11.975  1.00 51.95           C  
ATOM    265  O   GLU A  30      54.547  30.011  11.750  1.00 50.94           O  
ATOM    266  CB  GLU A  30      57.461  28.576  11.546  1.00 55.43           C  
ATOM    267  CG  GLU A  30      58.408  27.857  10.577  1.00 58.54           C  
ATOM    268  CD  GLU A  30      59.660  28.666  10.234  1.00 60.05           C  
ATOM    269  OE1 GLU A  30      60.318  29.185  11.164  1.00 60.99           O  
ATOM    270  OE2 GLU A  30      59.991  28.775   9.032  1.00 60.67           O1-
ATOM    271  N   GLU A  31      56.103  30.990  13.047  1.00 50.28           N  
ATOM    272  CA  GLU A  31      55.134  31.462  14.038  1.00 49.48           C  
ATOM    273  C   GLU A  31      54.313  32.628  13.497  1.00 48.25           C  
ATOM    274  O   GLU A  31      53.120  32.742  13.783  1.00 48.12           O  
ATOM    275  CB  GLU A  31      55.843  31.900  15.315  1.00 49.93           C  
ATOM    276  CG  GLU A  31      56.603  30.795  15.999  1.00 50.48           C  
ATOM    277  CD  GLU A  31      57.448  31.312  17.142  1.00 51.24           C  
ATOM    278  OE1 GLU A  31      58.260  32.242  16.911  1.00 50.43           O  
ATOM    279  OE2 GLU A  31      57.297  30.783  18.265  1.00 51.02           O1-
ATOM    280  N   ARG A  32      54.965  33.500  12.733  1.00 45.78           N  
ATOM    281  CA  ARG A  32      54.284  34.630  12.138  1.00 42.64           C  
ATOM    282  C   ARG A  32      53.229  34.101  11.179  1.00 41.19           C  
ATOM    283  O   ARG A  32      52.097  34.575  11.163  1.00 41.20           O  
ATOM    284  CB  ARG A  32      55.275  35.513  11.383  1.00 42.86           C  
ATOM    285  CG  ARG A  32      56.126  36.375  12.280  1.00 43.62           C  
ATOM    286  CD  ARG A  32      56.731  37.510  11.483  1.00 47.88           C  
ATOM    287  NE  ARG A  32      57.387  38.487  12.343  1.00 49.46           N  
ATOM    288  CZ  ARG A  32      58.403  38.194  13.143  1.00 49.65           C  
ATOM    289  NH1 ARG A  32      58.864  36.954  13.178  1.00 51.31           N1+
ATOM    290  NH2 ARG A  32      58.954  39.129  13.905  1.00 49.38           N  
ATOM    291  N   ILE A  33      53.606  33.106  10.384  1.00 39.42           N  
ATOM    292  CA  ILE A  33      52.684  32.529   9.427  1.00 38.00           C  
ATOM    293  C   ILE A  33      51.521  31.876  10.135  1.00 37.92           C  
ATOM    294  O   ILE A  33      50.394  31.943   9.662  1.00 40.69           O  
ATOM    295  CB  ILE A  33      53.392  31.522   8.505  1.00 36.96           C  
ATOM    296  CG1 ILE A  33      54.341  32.289   7.576  1.00 36.27           C  
ATOM    297  CG2 ILE A  33      52.370  30.725   7.701  1.00 34.49           C  
ATOM    298  CD1 ILE A  33      55.131  31.428   6.626  1.00 37.57           C  
ATOM    299  N   GLU A  34      51.781  31.256  11.276  1.00 37.79           N  
ATOM    300  CA  GLU A  34      50.713  30.619  12.038  1.00 38.16           C  
ATOM    301  C   GLU A  34      49.709  31.660  12.503  1.00 35.98           C  
ATOM    302  O   GLU A  34      48.493  31.503  12.342  1.00 33.89           O  
ATOM    303  CB  GLU A  34      51.270  29.931  13.272  1.00 42.35           C  
ATOM    304  CG  GLU A  34      51.957  28.618  13.028  1.00 49.43           C  
ATOM    305  CD  GLU A  34      52.422  27.995  14.327  1.00 53.07           C  
ATOM    306  OE1 GLU A  34      51.577  27.824  15.246  1.00 56.69           O  
ATOM    307  OE2 GLU A  34      53.630  27.688  14.429  1.00 55.06           O1-
ATOM    308  N   ASN A  35      50.236  32.718  13.107  1.00 33.62           N  
ATOM    309  CA  ASN A  35      49.408  33.799  13.618  1.00 32.93           C  
ATOM    310  C   ASN A  35      48.689  34.540  12.484  1.00 31.84           C  
ATOM    311  O   ASN A  35      47.477  34.759  12.561  1.00 29.20           O  
ATOM    312  CB  ASN A  35      50.264  34.760  14.451  1.00 32.21           C  
ATOM    313  CG  ASN A  35      50.802  34.104  15.728  1.00 34.02           C  
ATOM    314  ND2 ASN A  35      51.916  34.624  16.242  1.00 31.71           N  
ATOM    315  OD1 ASN A  35      50.208  33.154  16.252  1.00 31.74           O  
ATOM    316  N   LEU A  36      49.431  34.902  11.434  1.00 30.31           N  
ATOM    317  CA  LEU A  36      48.849  35.592  10.286  1.00 30.10           C  
ATOM    318  C   LEU A  36      47.628  34.850   9.767  1.00 29.85           C  
ATOM    319  O   LEU A  36      46.560  35.430   9.647  1.00 31.36           O  
ATOM    320  CB  LEU A  36      49.872  35.727   9.156  1.00 29.00           C  
ATOM    321  CG  LEU A  36      50.944  36.800   9.349  1.00 29.10           C  
ATOM    322  CD1 LEU A  36      52.010  36.655   8.277  1.00 26.86           C  
ATOM    323  CD2 LEU A  36      50.291  38.196   9.305  1.00 27.88           C  
ATOM    324  N   HIS A  37      47.777  33.563   9.479  1.00 29.67           N  
ATOM    325  CA  HIS A  37      46.654  32.792   8.972  1.00 28.37           C  
ATOM    326  C   HIS A  37      45.495  32.704   9.955  1.00 27.99           C  
ATOM    327  O   HIS A  37      44.330  32.817   9.569  1.00 27.60           O  
ATOM    328  CB  HIS A  37      47.086  31.377   8.588  1.00 25.23           C  
ATOM    329  CG  HIS A  37      45.964  30.540   8.053  1.00 24.24           C  
ATOM    330  CD2 HIS A  37      45.328  29.463   8.571  1.00 25.48           C  
ATOM    331  ND1 HIS A  37      45.315  30.833   6.871  1.00 26.50           N  
ATOM    332  CE1 HIS A  37      44.325  29.976   6.688  1.00 27.59           C  
ATOM    333  NE2 HIS A  37      44.309  29.134   7.707  1.00 27.19           N  
ATOM    334  N   TYR A  38      45.815  32.492  11.223  1.00 27.60           N  
ATOM    335  CA  TYR A  38      44.784  32.374  12.242  1.00 28.81           C  
ATOM    336  C   TYR A  38      43.986  33.663  12.354  1.00 29.84           C  
ATOM    337  O   TYR A  38      42.749  33.651  12.341  1.00 29.75           O  
ATOM    338  CB  TYR A  38      45.406  32.064  13.603  1.00 29.33           C  
ATOM    339  CG  TYR A  38      44.373  31.731  14.651  1.00 29.16           C  
ATOM    340  CD1 TYR A  38      43.851  30.442  14.757  1.00 25.57           C  
ATOM    341  CD2 TYR A  38      43.868  32.723  15.498  1.00 28.98           C  
ATOM    342  CE1 TYR A  38      42.857  30.151  15.673  1.00 28.43           C  
ATOM    343  CE2 TYR A  38      42.864  32.438  16.419  1.00 30.09           C  
ATOM    344  CZ  TYR A  38      42.366  31.152  16.501  1.00 29.30           C  
ATOM    345  OH  TYR A  38      41.380  30.872  17.414  1.00 31.30           O  
ATOM    346  N   ALA A  39      44.707  34.773  12.486  1.00 29.78           N  
ATOM    347  CA  ALA A  39      44.082  36.082  12.602  1.00 29.74           C  
ATOM    348  C   ALA A  39      43.238  36.335  11.354  1.00 30.00           C  
ATOM    349  O   ALA A  39      42.030  36.587  11.450  1.00 29.05           O  
ATOM    350  CB  ALA A  39      45.151  37.170  12.752  1.00 28.96           C  
ATOM    351  N   TYR A  40      43.874  36.247  10.187  1.00 28.32           N  
ATOM    352  CA  TYR A  40      43.184  36.465   8.921  1.00 28.85           C  
ATOM    353  C   TYR A  40      41.940  35.604   8.780  1.00 29.83           C  
ATOM    354  O   TYR A  40      40.867  36.098   8.458  1.00 32.25           O  
ATOM    355  CB  TYR A  40      44.094  36.162   7.731  1.00 28.90           C  
ATOM    356  CG  TYR A  40      43.349  36.226   6.421  1.00 30.68           C  
ATOM    357  CD1 TYR A  40      43.180  37.444   5.747  1.00 31.99           C  
ATOM    358  CD2 TYR A  40      42.712  35.097   5.907  1.00 30.64           C  
ATOM    359  CE1 TYR A  40      42.388  37.532   4.601  1.00 30.31           C  
ATOM    360  CE2 TYR A  40      41.918  35.177   4.763  1.00 31.68           C  
ATOM    361  CZ  TYR A  40      41.762  36.399   4.122  1.00 30.68           C  
ATOM    362  OH  TYR A  40      40.966  36.490   3.016  1.00 32.62           O  
ATOM    363  N   ASN A  41      42.093  34.309   9.019  1.00 30.74           N  
ATOM    364  CA  ASN A  41      40.995  33.368   8.877  1.00 28.99           C  
ATOM    365  C   ASN A  41      39.759  33.682   9.696  1.00 28.16           C  
ATOM    366  O   ASN A  41      38.642  33.529   9.206  1.00 26.99           O  
ATOM    367  CB  ASN A  41      41.456  31.948   9.205  1.00 27.86           C  
ATOM    368  CG  ASN A  41      40.327  30.945   9.098  1.00 29.31           C  
ATOM    369  ND2 ASN A  41      39.840  30.468  10.242  1.00 27.30           N  
ATOM    370  OD1 ASN A  41      39.879  30.617   7.996  1.00 30.28           O  
ATOM    371  N   LYS A  42      39.943  34.089  10.946  1.00 28.13           N  
ATOM    372  CA  LYS A  42      38.788  34.405  11.772  1.00 28.37           C  
ATOM    373  C   LYS A  42      38.155  35.713  11.297  1.00 29.26           C  
ATOM    374  O   LYS A  42      36.930  35.815  11.210  1.00 27.59           O  
ATOM    375  CB  LYS A  42      39.167  34.531  13.248  1.00 27.07           C  
ATOM    376  CG  LYS A  42      37.941  34.582  14.152  1.00 26.09           C  
ATOM    377  CD  LYS A  42      38.275  34.982  15.587  1.00 28.22           C  
ATOM    378  CE  LYS A  42      37.008  34.973  16.448  1.00 27.55           C  
ATOM    379  NZ  LYS A  42      37.241  35.325  17.872  1.00 25.69           N1+
ATOM    380  N   ALA A  43      38.995  36.704  10.990  1.00 29.67           N  
ATOM    381  CA  ALA A  43      38.504  37.999  10.517  1.00 30.51           C  
ATOM    382  C   ALA A  43      37.753  37.855   9.200  1.00 31.00           C  
ATOM    383  O   ALA A  43      36.660  38.396   9.040  1.00 31.30           O  
ATOM    384  CB  ALA A  43      39.660  38.981  10.349  1.00 29.69           C  
ATOM    385  N   ALA A  44      38.337  37.106   8.270  1.00 31.24           N  
ATOM    386  CA  ALA A  44      37.736  36.903   6.962  1.00 30.64           C  
ATOM    387  C   ALA A  44      36.356  36.281   7.076  1.00 30.71           C  
ATOM    388  O   ALA A  44      35.428  36.692   6.370  1.00 32.20           O  
ATOM    389  CB  ALA A  44      38.642  36.044   6.093  1.00 31.31           C  
ATOM    390  N   HIS A  45      36.205  35.299   7.960  1.00 30.09           N  
ATOM    391  CA  HIS A  45      34.900  34.665   8.147  1.00 30.03           C  
ATOM    392  C   HIS A  45      33.923  35.668   8.734  1.00 30.00           C  
ATOM    393  O   HIS A  45      32.726  35.630   8.452  1.00 30.34           O  
ATOM    394  CB  HIS A  45      34.989  33.450   9.079  1.00 28.91           C  
ATOM    395  CG  HIS A  45      35.437  32.192   8.396  1.00 31.94           C  
ATOM    396  CD2 HIS A  45      34.730  31.134   7.926  1.00 30.20           C  
ATOM    397  ND1 HIS A  45      36.757  31.938   8.086  1.00 31.71           N  
ATOM    398  CE1 HIS A  45      36.844  30.781   7.453  1.00 31.08           C  
ATOM    399  NE2 HIS A  45      35.629  30.274   7.343  1.00 31.40           N  
ATOM    400  N   HIS A  46      34.445  36.573   9.551  1.00 29.90           N  
ATOM    401  CA  HIS A  46      33.614  37.580  10.185  1.00 29.47           C  
ATOM    402  C   HIS A  46      33.057  38.579   9.173  1.00 29.53           C  
ATOM    403  O   HIS A  46      31.842  38.797   9.104  1.00 28.11           O  
ATOM    404  CB  HIS A  46      34.404  38.328  11.263  1.00 29.13           C  
ATOM    405  CG  HIS A  46      33.629  39.435  11.908  1.00 28.31           C  
ATOM    406  CD2 HIS A  46      32.709  39.415  12.902  1.00 26.64           C  
ATOM    407  ND1 HIS A  46      33.723  40.747  11.497  1.00 27.74           N  
ATOM    408  CE1 HIS A  46      32.894  41.488  12.210  1.00 27.14           C  
ATOM    409  NE2 HIS A  46      32.267  40.704  13.069  1.00 27.76           N  
ATOM    410  N   PHE A  47      33.949  39.175   8.388  1.00 27.56           N  
ATOM    411  CA  PHE A  47      33.541  40.149   7.390  1.00 28.69           C  
ATOM    412  C   PHE A  47      32.768  39.541   6.230  1.00 29.27           C  
ATOM    413  O   PHE A  47      32.154  40.256   5.445  1.00 28.61           O  
ATOM    414  CB  PHE A  47      34.757  40.898   6.872  1.00 24.63           C  
ATOM    415  CG  PHE A  47      35.348  41.825   7.880  1.00 26.13           C  
ATOM    416  CD1 PHE A  47      34.627  42.935   8.321  1.00 24.75           C  
ATOM    417  CD2 PHE A  47      36.613  41.577   8.424  1.00 25.68           C  
ATOM    418  CE1 PHE A  47      35.150  43.790   9.292  1.00 24.22           C  
ATOM    419  CE2 PHE A  47      37.153  42.419   9.395  1.00 25.28           C  
ATOM    420  CZ  PHE A  47      36.419  43.535   9.834  1.00 26.34           C  
ATOM    421  N   ALA A  48      32.776  38.217   6.153  1.00 30.56           N  
ATOM    422  CA  ALA A  48      32.086  37.498   5.092  1.00 29.35           C  
ATOM    423  C   ALA A  48      30.641  37.178   5.438  1.00 29.49           C  
ATOM    424  O   ALA A  48      29.896  36.705   4.583  1.00 27.92           O  
ATOM    425  CB  ALA A  48      32.843  36.209   4.767  1.00 30.75           C  
ATOM    426  N   GLN A  49      30.244  37.422   6.686  1.00 29.74           N  
ATOM    427  CA  GLN A  49      28.864  37.147   7.091  1.00 31.80           C  
ATOM    428  C   GLN A  49      27.962  38.146   6.386  1.00 31.28           C  
ATOM    429  O   GLN A  49      28.355  39.288   6.165  1.00 29.91           O  
ATOM    430  CB  GLN A  49      28.681  37.300   8.602  1.00 33.09           C  
ATOM    431  CG  GLN A  49      29.771  36.658   9.437  1.00 36.33           C  
ATOM    432  CD  GLN A  49      29.564  36.888  10.925  1.00 36.17           C  
ATOM    433  NE2 GLN A  49      30.344  37.795  11.497  1.00 36.08           N  
ATOM    434  OE1 GLN A  49      28.708  36.264  11.549  1.00 37.24           O  
ATOM    435  N   PRO A  50      26.741  37.725   6.029  1.00 32.02           N  
ATOM    436  CA  PRO A  50      25.775  38.584   5.342  1.00 31.29           C  
ATOM    437  C   PRO A  50      25.496  39.947   6.009  1.00 31.09           C  
ATOM    438  O   PRO A  50      25.508  40.977   5.339  1.00 29.55           O  
ATOM    439  CB  PRO A  50      24.537  37.685   5.225  1.00 32.48           C  
ATOM    440  CG  PRO A  50      24.718  36.658   6.311  1.00 33.05           C  
ATOM    441  CD  PRO A  50      26.187  36.378   6.254  1.00 32.22           C  
ATOM    442  N   ARG A  51      25.257  39.965   7.316  1.00 30.11           N  
ATOM    443  CA  ARG A  51      25.003  41.229   8.004  1.00 29.89           C  
ATOM    444  C   ARG A  51      26.186  42.178   7.795  1.00 30.83           C  
ATOM    445  O   ARG A  51      26.005  43.344   7.453  1.00 31.54           O  
ATOM    446  CB  ARG A  51      24.778  40.984   9.500  1.00 28.53           C  
ATOM    447  CG  ARG A  51      24.657  42.235  10.354  1.00 27.85           C  
ATOM    448  CD  ARG A  51      24.372  41.876  11.813  1.00 27.78           C  
ATOM    449  NE  ARG A  51      24.502  43.014  12.725  1.00 28.40           N  
ATOM    450  CZ  ARG A  51      23.693  44.073  12.741  1.00 29.82           C  
ATOM    451  NH1 ARG A  51      22.674  44.156  11.892  1.00 26.23           N1+
ATOM    452  NH2 ARG A  51      23.916  45.060  13.601  1.00 27.26           N  
ATOM    453  N   GLN A  52      27.396  41.665   7.990  1.00 31.32           N  
ATOM    454  CA  GLN A  52      28.608  42.456   7.825  1.00 31.74           C  
ATOM    455  C   GLN A  52      28.732  42.943   6.380  1.00 31.72           C  
ATOM    456  O   GLN A  52      29.109  44.092   6.125  1.00 29.50           O  
ATOM    457  CB  GLN A  52      29.834  41.613   8.176  1.00 33.57           C  
ATOM    458  CG  GLN A  52      29.680  40.773   9.424  1.00 34.23           C  
ATOM    459  CD  GLN A  52      29.534  41.612  10.658  1.00 36.62           C  
ATOM    460  NE2 GLN A  52      28.641  41.194  11.567  1.00 37.04           N  
ATOM    461  OE1 GLN A  52      30.222  42.626  10.810  1.00 35.66           O  
ATOM    462  N   GLN A  53      28.423  42.053   5.438  1.00 31.35           N  
ATOM    463  CA  GLN A  53      28.492  42.372   4.018  1.00 31.67           C  
ATOM    464  C   GLN A  53      27.483  43.454   3.642  1.00 33.54           C  
ATOM    465  O   GLN A  53      27.739  44.288   2.772  1.00 33.82           O  
ATOM    466  CB  GLN A  53      28.229  41.111   3.195  1.00 31.63           C  
ATOM    467  CG  GLN A  53      29.410  40.138   3.152  1.00 29.36           C  
ATOM    468  CD  GLN A  53      30.509  40.605   2.206  1.00 28.91           C  
ATOM    469  NE2 GLN A  53      31.677  40.894   2.752  1.00 26.71           N  
ATOM    470  OE1 GLN A  53      30.305  40.701   0.999  1.00 29.39           O  
ATOM    471  N   GLN A  54      26.343  43.442   4.318  1.00 34.41           N  
ATOM    472  CA  GLN A  54      25.296  44.403   4.056  1.00 37.41           C  
ATOM    473  C   GLN A  54      25.544  45.795   4.593  1.00 36.41           C  
ATOM    474  O   GLN A  54      25.407  46.761   3.857  1.00 36.46           O  
ATOM    475  CB  GLN A  54      23.969  43.918   4.625  1.00 40.86           C  
ATOM    476  CG  GLN A  54      23.313  42.808   3.854  1.00 47.81           C  
ATOM    477  CD  GLN A  54      22.020  42.373   4.513  1.00 52.90           C  
ATOM    478  NE2 GLN A  54      21.856  41.064   4.715  1.00 53.75           N  
ATOM    479  OE1 GLN A  54      21.173  43.211   4.842  1.00 56.08           O  
ATOM    480  N   LEU A  55      25.903  45.901   5.868  1.00 35.42           N  
ATOM    481  CA  LEU A  55      26.093  47.208   6.476  1.00 34.29           C  
ATOM    482  C   LEU A  55      27.435  47.880   6.248  1.00 35.91           C  
ATOM    483  O   LEU A  55      27.536  49.100   6.349  1.00 38.00           O  
ATOM    484  CB  LEU A  55      25.828  47.133   7.978  1.00 32.78           C  
ATOM    485  CG  LEU A  55      24.589  46.380   8.463  1.00 33.26           C  
ATOM    486  CD1 LEU A  55      24.356  46.681   9.939  1.00 32.71           C  
ATOM    487  CD2 LEU A  55      23.392  46.787   7.656  1.00 33.03           C  
ATOM    488  N   LEU A  56      28.465  47.105   5.943  1.00 36.55           N  
ATOM    489  CA  LEU A  56      29.789  47.680   5.737  1.00 37.71           C  
ATOM    490  C   LEU A  56      30.020  48.008   4.268  1.00 39.60           C  
ATOM    491  O   LEU A  56      30.501  47.166   3.504  1.00 41.21           O  
ATOM    492  CB  LEU A  56      30.858  46.702   6.218  1.00 36.11           C  
ATOM    493  CG  LEU A  56      32.237  47.264   6.533  1.00 35.50           C  
ATOM    494  CD1 LEU A  56      32.134  48.174   7.727  1.00 35.12           C  
ATOM    495  CD2 LEU A  56      33.202  46.129   6.824  1.00 35.73           C  
ATOM    496  N   LYS A  57      29.681  49.230   3.874  1.00 39.73           N  
ATOM    497  CA  LYS A  57      29.850  49.646   2.490  1.00 40.04           C  
ATOM    498  C   LYS A  57      31.318  49.866   2.182  1.00 39.01           C  
ATOM    499  O   LYS A  57      31.886  50.907   2.515  1.00 39.86           O  
ATOM    500  CB  LYS A  57      29.052  50.927   2.207  1.00 42.00           C  
ATOM    501  CG  LYS A  57      27.525  50.749   2.243  1.00 44.22           C  
ATOM    502  CD  LYS A  57      27.046  49.724   1.216  1.00 46.79           C  
ATOM    503  CE  LYS A  57      25.532  49.563   1.227  1.00 46.97           C  
ATOM    504  NZ  LYS A  57      25.027  48.993   2.498  1.00 46.18           N1+
ATOM    505  N   VAL A  58      31.932  48.867   1.559  1.00 37.78           N  
ATOM    506  CA  VAL A  58      33.335  48.934   1.188  1.00 36.09           C  
ATOM    507  C   VAL A  58      33.552  48.128  -0.066  1.00 35.39           C  
ATOM    508  O   VAL A  58      32.934  47.080  -0.248  1.00 35.41           O  
ATOM    509  CB  VAL A  58      34.243  48.299   2.231  1.00 37.40           C  
ATOM    510  CG1 VAL A  58      35.651  48.819   2.068  1.00 35.65           C  
ATOM    511  CG2 VAL A  58      33.710  48.553   3.604  1.00 41.03           C  
ATOM    512  N   ASP A  59      34.441  48.604  -0.926  1.00 33.25           N  
ATOM    513  CA  ASP A  59      34.751  47.866  -2.133  1.00 34.61           C  
ATOM    514  C   ASP A  59      35.408  46.556  -1.695  1.00 34.85           C  
ATOM    515  O   ASP A  59      36.333  46.560  -0.880  1.00 33.62           O  
ATOM    516  CB  ASP A  59      35.726  48.640  -3.007  1.00 33.83           C  
ATOM    517  CG  ASP A  59      36.179  47.833  -4.191  1.00 35.61           C  
ATOM    518  OD1 ASP A  59      35.334  47.544  -5.067  1.00 35.70           O  
ATOM    519  OD2 ASP A  59      37.373  47.473  -4.237  1.00 34.87           O1-
ATOM    520  N   PRO A  60      34.934  45.417  -2.221  1.00 34.83           N  
ATOM    521  CA  PRO A  60      35.532  44.138  -1.828  1.00 34.81           C  
ATOM    522  C   PRO A  60      37.057  44.107  -1.897  1.00 34.99           C  
ATOM    523  O   PRO A  60      37.708  43.668  -0.952  1.00 34.85           O  
ATOM    524  CB  PRO A  60      34.872  43.146  -2.779  1.00 34.33           C  
ATOM    525  CG  PRO A  60      33.500  43.736  -2.932  1.00 35.59           C  
ATOM    526  CD  PRO A  60      33.801  45.205  -3.137  1.00 33.76           C  
ATOM    527  N   LYS A  61      37.632  44.578  -3.001  1.00 35.78           N  
ATOM    528  CA  LYS A  61      39.084  44.575  -3.129  1.00 36.50           C  
ATOM    529  C   LYS A  61      39.764  45.436  -2.072  1.00 36.30           C  
ATOM    530  O   LYS A  61      40.866  45.120  -1.621  1.00 35.95           O  
ATOM    531  CB  LYS A  61      39.520  45.054  -4.507  1.00 38.67           C  
ATOM    532  CG  LYS A  61      39.109  44.147  -5.632  1.00 43.85           C  
ATOM    533  CD  LYS A  61      40.153  44.189  -6.727  1.00 48.30           C  
ATOM    534  CE  LYS A  61      39.702  43.426  -7.958  1.00 51.65           C  
ATOM    535  NZ  LYS A  61      38.629  44.151  -8.716  1.00 54.73           N1+
ATOM    536  N   ARG A  62      39.129  46.533  -1.683  1.00 35.40           N  
ATOM    537  CA  ARG A  62      39.723  47.385  -0.671  1.00 34.81           C  
ATOM    538  C   ARG A  62      39.580  46.724   0.700  1.00 33.37           C  
ATOM    539  O   ARG A  62      40.490  46.795   1.514  1.00 31.53           O  
ATOM    540  CB  ARG A  62      39.079  48.780  -0.691  1.00 36.77           C  
ATOM    541  CG  ARG A  62      39.441  49.604  -1.937  1.00 37.39           C  
ATOM    542  CD  ARG A  62      38.873  51.015  -1.877  1.00 38.42           C  
ATOM    543  NE  ARG A  62      39.407  51.781  -0.748  1.00 40.42           N  
ATOM    544  CZ  ARG A  62      40.630  52.307  -0.704  1.00 39.01           C  
ATOM    545  NH1 ARG A  62      41.456  52.159  -1.730  1.00 35.86           N1+
ATOM    546  NH2 ARG A  62      41.034  52.967   0.376  1.00 37.25           N  
ATOM    547  N   LEU A  63      38.447  46.067   0.942  1.00 33.32           N  
ATOM    548  CA  LEU A  63      38.221  45.385   2.217  1.00 33.03           C  
ATOM    549  C   LEU A  63      39.297  44.329   2.350  1.00 33.76           C  
ATOM    550  O   LEU A  63      39.940  44.199   3.391  1.00 34.20           O  
ATOM    551  CB  LEU A  63      36.839  44.715   2.259  1.00 30.28           C  
ATOM    552  CG  LEU A  63      36.542  43.912   3.532  1.00 29.23           C  
ATOM    553  CD1 LEU A  63      36.729  44.795   4.750  1.00 28.85           C  
ATOM    554  CD2 LEU A  63      35.132  43.352   3.491  1.00 27.84           C  
ATOM    555  N   GLN A  64      39.489  43.588   1.268  1.00 33.41           N  
ATOM    556  CA  GLN A  64      40.479  42.538   1.220  1.00 32.87           C  
ATOM    557  C   GLN A  64      41.872  43.068   1.529  1.00 32.44           C  
ATOM    558  O   GLN A  64      42.618  42.484   2.324  1.00 32.88           O  
ATOM    559  CB  GLN A  64      40.480  41.900  -0.160  1.00 35.01           C  
ATOM    560  CG  GLN A  64      41.386  40.687  -0.279  1.00 38.67           C  
ATOM    561  CD  GLN A  64      40.909  39.522   0.565  1.00 42.23           C  
ATOM    562  NE2 GLN A  64      40.531  39.799   1.806  1.00 48.55           N  
ATOM    563  OE1 GLN A  64      40.891  38.388   0.109  1.00 48.00           O  
ATOM    564  N   ALA A  65      42.223  44.180   0.901  1.00 29.56           N  
ATOM    565  CA  ALA A  65      43.534  44.771   1.109  1.00 28.92           C  
ATOM    566  C   ALA A  65      43.690  45.366   2.507  1.00 29.19           C  
ATOM    567  O   ALA A  65      44.765  45.294   3.101  1.00 29.24           O  
ATOM    568  CB  ALA A  65      43.806  45.836   0.046  1.00 27.68           C  
ATOM    569  N   SER A  66      42.623  45.959   3.030  1.00 28.29           N  
ATOM    570  CA  SER A  66      42.696  46.551   4.353  1.00 28.35           C  
ATOM    571  C   SER A  66      42.853  45.476   5.418  1.00 28.43           C  
ATOM    572  O   SER A  66      43.644  45.633   6.349  1.00 26.83           O  
ATOM    573  CB  SER A  66      41.456  47.404   4.628  1.00 28.21           C  
ATOM    574  OG  SER A  66      41.530  48.611   3.888  1.00 28.25           O  
ATOM    575  N   LEU A  67      42.112  44.380   5.273  1.00 28.55           N  
ATOM    576  CA  LEU A  67      42.193  43.287   6.234  1.00 28.60           C  
ATOM    577  C   LEU A  67      43.612  42.720   6.270  1.00 29.55           C  
ATOM    578  O   LEU A  67      44.164  42.483   7.345  1.00 29.36           O  
ATOM    579  CB  LEU A  67      41.204  42.178   5.873  1.00 25.91           C  
ATOM    580  CG  LEU A  67      41.224  40.973   6.804  1.00 21.73           C  
ATOM    581  CD1 LEU A  67      41.042  41.450   8.231  1.00 23.75           C  
ATOM    582  CD2 LEU A  67      40.132  39.997   6.425  1.00 20.08           C  
ATOM    583  N   GLN A  68      44.206  42.523   5.095  1.00 29.31           N  
ATOM    584  CA  GLN A  68      45.556  41.983   5.029  1.00 30.03           C  
ATOM    585  C   GLN A  68      46.608  42.916   5.646  1.00 30.88           C  
ATOM    586  O   GLN A  68      47.556  42.447   6.280  1.00 31.60           O  
ATOM    587  CB  GLN A  68      45.918  41.635   3.579  1.00 28.24           C  
ATOM    588  CG  GLN A  68      45.191  40.396   3.060  1.00 27.59           C  
ATOM    589  CD  GLN A  68      45.564  40.042   1.631  1.00 28.19           C  
ATOM    590  NE2 GLN A  68      44.618  39.792   0.840  1.00 27.97           N  
ATOM    591  OE1 GLN A  68      46.680  39.987   1.275  1.00 30.23           O  
ATOM    592  N   THR A  69      46.448  44.227   5.474  1.00 30.97           N  
ATOM    593  CA  THR A  69      47.403  45.174   6.046  1.00 30.63           C  
ATOM    594  C   THR A  69      47.269  45.180   7.566  1.00 31.16           C  
ATOM    595  O   THR A  69      48.265  45.223   8.280  1.00 31.88           O  
ATOM    596  CB  THR A  69      47.167  46.619   5.539  1.00 31.45           C  
ATOM    597  CG2 THR A  69      48.007  47.603   6.304  1.00 32.91           C  
ATOM    598  OG1 THR A  69      47.532  46.714   4.161  1.00 35.58           O  
ATOM    599  N   ILE A  70      46.030  45.130   8.048  1.00 29.76           N  
ATOM    600  CA  ILE A  70      45.752  45.159   9.474  1.00 28.93           C  
ATOM    601  C   ILE A  70      46.190  43.900  10.198  1.00 29.09           C  
ATOM    602  O   ILE A  70      46.795  43.985  11.262  1.00 28.17           O  
ATOM    603  CB  ILE A  70      44.246  45.424   9.737  1.00 27.61           C  
ATOM    604  CG1 ILE A  70      43.925  46.870   9.360  1.00 27.57           C  
ATOM    605  CG2 ILE A  70      43.885  45.160  11.202  1.00 25.71           C  
ATOM    606  CD1 ILE A  70      44.752  47.912  10.095  1.00 27.27           C  
ATOM    607  N   VAL A  71      45.876  42.737   9.635  1.00 29.71           N  
ATOM    608  CA  VAL A  71      46.278  41.478  10.247  1.00 30.10           C  
ATOM    609  C   VAL A  71      47.799  41.465  10.409  1.00 31.18           C  
ATOM    610  O   VAL A  71      48.329  41.035  11.435  1.00 31.68           O  
ATOM    611  CB  VAL A  71      45.833  40.275   9.389  1.00 29.80           C  
ATOM    612  CG1 VAL A  71      46.573  39.013   9.822  1.00 28.51           C  
ATOM    613  CG2 VAL A  71      44.328  40.080   9.536  1.00 26.72           C  
ATOM    614  N   GLY A  72      48.498  41.959   9.397  1.00 31.62           N  
ATOM    615  CA  GLY A  72      49.942  41.999   9.475  1.00 32.84           C  
ATOM    616  C   GLY A  72      50.392  42.921  10.586  1.00 34.87           C  
ATOM    617  O   GLY A  72      51.276  42.586  11.371  1.00 35.19           O  
ATOM    618  N   MET A  73      49.777  44.094  10.658  1.00 34.75           N  
ATOM    619  CA  MET A  73      50.126  45.063  11.680  1.00 34.09           C  
ATOM    620  C   MET A  73      49.970  44.471  13.085  1.00 34.36           C  
ATOM    621  O   MET A  73      50.861  44.595  13.929  1.00 34.99           O  
ATOM    622  CB  MET A  73      49.244  46.307  11.541  1.00 33.35           C  
ATOM    623  CG  MET A  73      49.474  47.355  12.616  1.00 34.77           C  
ATOM    624  SD  MET A  73      48.273  48.696  12.578  1.00 33.56           S  
ATOM    625  CE  MET A  73      46.891  47.912  13.418  1.00 33.63           C  
ATOM    626  N   VAL A  74      48.843  43.813  13.323  1.00 33.18           N  
ATOM    627  CA  VAL A  74      48.552  43.237  14.625  1.00 33.38           C  
ATOM    628  C   VAL A  74      49.460  42.067  15.004  1.00 34.55           C  
ATOM    629  O   VAL A  74      50.059  42.049  16.089  1.00 32.59           O  
ATOM    630  CB  VAL A  74      47.061  42.797  14.694  1.00 33.41           C  
ATOM    631  CG1 VAL A  74      46.778  42.051  15.987  1.00 30.37           C  
ATOM    632  CG2 VAL A  74      46.163  44.032  14.604  1.00 31.17           C  
ATOM    633  N   VAL A  75      49.560  41.096  14.104  1.00 35.10           N  
ATOM    634  CA  VAL A  75      50.378  39.919  14.340  1.00 34.90           C  
ATOM    635  C   VAL A  75      51.848  40.267  14.584  1.00 35.82           C  
ATOM    636  O   VAL A  75      52.501  39.665  15.436  1.00 34.94           O  
ATOM    637  CB  VAL A  75      50.256  38.937  13.160  1.00 34.32           C  
ATOM    638  CG1 VAL A  75      51.261  37.797  13.307  1.00 35.14           C  
ATOM    639  CG2 VAL A  75      48.833  38.379  13.113  1.00 32.74           C  
ATOM    640  N   TYR A  76      52.356  41.255  13.859  1.00 36.18           N  
ATOM    641  CA  TYR A  76      53.743  41.663  14.003  1.00 37.03           C  
ATOM    642  C   TYR A  76      54.007  42.586  15.169  1.00 37.72           C  
ATOM    643  O   TYR A  76      55.134  42.658  15.644  1.00 39.58           O  
ATOM    644  CB  TYR A  76      54.235  42.359  12.734  1.00 39.38           C  
ATOM    645  CG  TYR A  76      54.521  41.431  11.577  1.00 43.43           C  
ATOM    646  CD1 TYR A  76      53.910  40.177  11.494  1.00 45.93           C  
ATOM    647  CD2 TYR A  76      55.354  41.826  10.534  1.00 44.78           C  
ATOM    648  CE1 TYR A  76      54.119  39.340  10.401  1.00 48.06           C  
ATOM    649  CE2 TYR A  76      55.570  40.998   9.430  1.00 47.94           C  
ATOM    650  CZ  TYR A  76      54.946  39.755   9.371  1.00 49.05           C  
ATOM    651  OH  TYR A  76      55.131  38.935   8.278  1.00 51.02           O  
ATOM    652  N   SER A  77      52.991  43.298  15.640  1.00 36.87           N  
ATOM    653  CA  SER A  77      53.232  44.239  16.724  1.00 35.83           C  
ATOM    654  C   SER A  77      52.729  43.793  18.097  1.00 35.49           C  
ATOM    655  O   SER A  77      53.322  44.126  19.123  1.00 34.54           O  
ATOM    656  CB  SER A  77      52.654  45.600  16.337  1.00 35.95           C  
ATOM    657  OG  SER A  77      53.205  46.030  15.102  1.00 33.10           O  
ATOM    658  N   TRP A  78      51.640  43.039  18.114  1.00 34.22           N  
ATOM    659  CA  TRP A  78      51.095  42.537  19.363  1.00 34.27           C  
ATOM    660  C   TRP A  78      51.605  41.105  19.517  1.00 35.49           C  
ATOM    661  O   TRP A  78      50.853  40.193  19.885  1.00 34.02           O  
ATOM    662  CB  TRP A  78      49.571  42.538  19.306  1.00 33.78           C  
ATOM    663  CG  TRP A  78      48.922  43.861  19.600  1.00 31.15           C  
ATOM    664  CD1 TRP A  78      48.262  44.213  20.750  1.00 31.40           C  
ATOM    665  CD2 TRP A  78      48.791  44.973  18.709  1.00 29.81           C  
ATOM    666  CE2 TRP A  78      48.036  45.960  19.391  1.00 28.86           C  
ATOM    667  CE3 TRP A  78      49.242  45.236  17.411  1.00 28.63           C  
ATOM    668  NE1 TRP A  78      47.727  45.463  20.625  1.00 27.35           N  
ATOM    669  CZ2 TRP A  78      47.704  47.195  18.799  1.00 27.92           C  
ATOM    670  CZ3 TRP A  78      48.910  46.469  16.823  1.00 29.87           C  
ATOM    671  CH2 TRP A  78      48.152  47.432  17.525  1.00 26.29           C  
ATOM    672  N   ALA A  79      52.898  40.932  19.240  1.00 36.65           N  
ATOM    673  CA  ALA A  79      53.565  39.631  19.286  1.00 36.89           C  
ATOM    674  C   ALA A  79      53.293  38.741  20.504  1.00 37.13           C  
ATOM    675  O   ALA A  79      53.213  37.518  20.373  1.00 36.93           O  
ATOM    676  CB  ALA A  79      55.055  39.832  19.124  1.00 36.68           C  
ATOM    677  N   LYS A  80      53.124  39.349  21.674  1.00 37.17           N  
ATOM    678  CA  LYS A  80      52.913  38.594  22.902  1.00 36.64           C  
ATOM    679  C   LYS A  80      51.498  38.202  23.273  1.00 35.42           C  
ATOM    680  O   LYS A  80      51.307  37.503  24.259  1.00 35.34           O  
ATOM    681  CB  LYS A  80      53.515  39.361  24.083  1.00 39.88           C  
ATOM    682  CG  LYS A  80      54.977  39.727  23.911  1.00 45.50           C  
ATOM    683  CD  LYS A  80      55.874  38.493  23.956  1.00 52.13           C  
ATOM    684  CE  LYS A  80      57.303  38.845  23.532  1.00 56.47           C  
ATOM    685  NZ  LYS A  80      58.298  37.724  23.712  1.00 60.05           N1+
ATOM    686  N   VAL A  81      50.493  38.634  22.524  1.00 34.48           N  
ATOM    687  CA  VAL A  81      49.126  38.278  22.921  1.00 32.52           C  
ATOM    688  C   VAL A  81      48.645  37.002  22.256  1.00 32.05           C  
ATOM    689  O   VAL A  81      49.217  36.567  21.263  1.00 33.55           O  
ATOM    690  CB  VAL A  81      48.133  39.428  22.625  1.00 32.23           C  
ATOM    691  CG1 VAL A  81      48.711  40.747  23.144  1.00 28.89           C  
ATOM    692  CG2 VAL A  81      47.843  39.509  21.131  1.00 30.14           C  
ATOM    693  N   SER A  82      47.594  36.398  22.798  1.00 32.14           N  
ATOM    694  CA  SER A  82      47.085  35.152  22.242  1.00 33.24           C  
ATOM    695  C   SER A  82      46.627  35.267  20.788  1.00 34.66           C  
ATOM    696  O   SER A  82      46.382  36.363  20.287  1.00 33.50           O  
ATOM    697  CB  SER A  82      45.934  34.618  23.099  1.00 32.56           C  
ATOM    698  OG  SER A  82      44.764  35.387  22.934  1.00 34.24           O  
ATOM    699  N   LYS A  83      46.526  34.124  20.112  1.00 35.74           N  
ATOM    700  CA  LYS A  83      46.079  34.110  18.732  1.00 36.55           C  
ATOM    701  C   LYS A  83      44.690  34.741  18.652  1.00 35.95           C  
ATOM    702  O   LYS A  83      44.435  35.574  17.790  1.00 35.99           O  
ATOM    703  CB  LYS A  83      46.021  32.676  18.178  1.00 38.65           C  
ATOM    704  CG  LYS A  83      47.370  32.066  17.790  1.00 41.49           C  
ATOM    705  CD  LYS A  83      47.158  30.787  16.969  1.00 44.27           C  
ATOM    706  CE  LYS A  83      48.470  30.157  16.503  1.00 47.14           C  
ATOM    707  NZ  LYS A  83      49.171  29.438  17.608  1.00 50.93           N1+
ATOM    708  N   GLU A  84      43.796  34.335  19.548  1.00 36.11           N  
ATOM    709  CA  GLU A  84      42.434  34.865  19.576  1.00 36.75           C  
ATOM    710  C   GLU A  84      42.424  36.384  19.702  1.00 36.03           C  
ATOM    711  O   GLU A  84      41.697  37.076  18.984  1.00 35.21           O  
ATOM    712  CB  GLU A  84      41.652  34.258  20.738  1.00 37.11           C  
ATOM    713  CG  GLU A  84      40.976  32.944  20.406  1.00 40.42           C  
ATOM    714  CD  GLU A  84      39.768  33.129  19.512  1.00 42.42           C  
ATOM    715  OE1 GLU A  84      38.849  33.873  19.904  1.00 45.04           O  
ATOM    716  OE2 GLU A  84      39.725  32.532  18.421  1.00 43.50           O1-
ATOM    717  N   CYS A  85      43.234  36.897  20.620  1.00 35.19           N  
ATOM    718  CA  CYS A  85      43.333  38.328  20.831  1.00 34.10           C  
ATOM    719  C   CYS A  85      43.824  39.020  19.551  1.00 33.54           C  
ATOM    720  O   CYS A  85      43.339  40.090  19.203  1.00 33.67           O  
ATOM    721  CB  CYS A  85      44.277  38.619  21.996  1.00 34.69           C  
ATOM    722  SG  CYS A  85      44.345  40.353  22.457  1.00 35.15           S  
ATOM    723  N   MET A  86      44.786  38.416  18.855  1.00 32.67           N  
ATOM    724  CA  MET A  86      45.285  38.984  17.601  1.00 32.02           C  
ATOM    725  C   MET A  86      44.140  39.043  16.584  1.00 32.01           C  
ATOM    726  O   MET A  86      43.991  40.018  15.841  1.00 32.17           O  
ATOM    727  CB  MET A  86      46.398  38.119  17.013  1.00 32.23           C  
ATOM    728  CG  MET A  86      47.610  37.936  17.911  1.00 34.75           C  
ATOM    729  SD  MET A  86      48.931  37.052  17.056  1.00 32.47           S  
ATOM    730  CE  MET A  86      50.386  37.700  17.903  1.00 34.62           C  
ATOM    731  N   ALA A  87      43.338  37.984  16.563  1.00 30.82           N  
ATOM    732  CA  ALA A  87      42.207  37.881  15.652  1.00 31.16           C  
ATOM    733  C   ALA A  87      41.191  38.981  15.909  1.00 30.74           C  
ATOM    734  O   ALA A  87      40.877  39.759  15.013  1.00 30.30           O  
ATOM    735  CB  ALA A  87      41.539  36.520  15.794  1.00 28.03           C  
ATOM    736  N   ASP A  88      40.693  39.040  17.141  1.00 30.11           N  
ATOM    737  CA  ASP A  88      39.696  40.030  17.521  1.00 29.54           C  
ATOM    738  C   ASP A  88      40.195  41.466  17.327  1.00 28.53           C  
ATOM    739  O   ASP A  88      39.454  42.333  16.871  1.00 30.34           O  
ATOM    740  CB  ASP A  88      39.247  39.789  18.963  1.00 27.18           C  
ATOM    741  CG  ASP A  88      38.718  38.382  19.175  1.00 27.68           C  
ATOM    742  OD1 ASP A  88      38.141  37.809  18.227  1.00 26.85           O  
ATOM    743  OD2 ASP A  88      38.857  37.847  20.291  1.00 27.82           O1-
ATOM    744  N   LEU A  89      41.448  41.720  17.651  1.00 27.59           N  
ATOM    745  CA  LEU A  89      41.995  43.054  17.464  1.00 27.59           C  
ATOM    746  C   LEU A  89      42.098  43.363  15.966  1.00 29.20           C  
ATOM    747  O   LEU A  89      41.982  44.519  15.546  1.00 31.18           O  
ATOM    748  CB  LEU A  89      43.378  43.161  18.123  1.00 27.02           C  
ATOM    749  CG  LEU A  89      43.432  43.255  19.651  1.00 25.86           C  
ATOM    750  CD1 LEU A  89      44.885  43.316  20.102  1.00 24.49           C  
ATOM    751  CD2 LEU A  89      42.673  44.494  20.126  1.00 23.45           C  
ATOM    752  N   SER A  90      42.323  42.329  15.158  1.00 29.30           N  
ATOM    753  CA  SER A  90      42.429  42.504  13.714  1.00 28.49           C  
ATOM    754  C   SER A  90      41.079  42.921  13.138  1.00 26.84           C  
ATOM    755  O   SER A  90      40.997  43.732  12.220  1.00 25.69           O  
ATOM    756  CB  SER A  90      42.913  41.207  13.050  1.00 29.46           C  
ATOM    757  OG  SER A  90      44.313  41.038  13.237  1.00 28.89           O  
ATOM    758  N   ILE A  91      40.016  42.361  13.685  1.00 25.27           N  
ATOM    759  CA  ILE A  91      38.693  42.718  13.226  1.00 26.69           C  
ATOM    760  C   ILE A  91      38.443  44.190  13.576  1.00 27.53           C  
ATOM    761  O   ILE A  91      38.056  44.975  12.712  1.00 26.78           O  
ATOM    762  CB  ILE A  91      37.625  41.812  13.879  1.00 27.14           C  
ATOM    763  CG1 ILE A  91      37.833  40.362  13.410  1.00 25.08           C  
ATOM    764  CG2 ILE A  91      36.235  42.312  13.525  1.00 24.21           C  
ATOM    765  CD1 ILE A  91      36.886  39.359  14.018  1.00 23.29           C  
ATOM    766  N   HIS A  92      38.705  44.564  14.830  1.00 27.35           N  
ATOM    767  CA  HIS A  92      38.495  45.941  15.279  1.00 27.61           C  
ATOM    768  C   HIS A  92      39.288  46.972  14.490  1.00 27.93           C  
ATOM    769  O   HIS A  92      38.727  47.962  14.028  1.00 27.44           O  
ATOM    770  CB  HIS A  92      38.843  46.103  16.760  1.00 26.02           C  
ATOM    771  CG  HIS A  92      38.349  47.387  17.362  1.00 25.25           C  
ATOM    772  CD2 HIS A  92      39.011  48.502  17.753  1.00 24.89           C  
ATOM    773  ND1 HIS A  92      37.018  47.621  17.627  1.00 25.13           N  
ATOM    774  CE1 HIS A  92      36.880  48.825  18.159  1.00 23.78           C  
ATOM    775  NE2 HIS A  92      38.073  49.379  18.247  1.00 23.56           N  
ATOM    776  N   TYR A  93      40.589  46.754  14.334  1.00 27.59           N  
ATOM    777  CA  TYR A  93      41.396  47.723  13.610  1.00 27.14           C  
ATOM    778  C   TYR A  93      41.114  47.710  12.114  1.00 26.99           C  
ATOM    779  O   TYR A  93      41.511  48.627  11.400  1.00 26.65           O  
ATOM    780  CB  TYR A  93      42.892  47.506  13.893  1.00 29.22           C  
ATOM    781  CG  TYR A  93      43.289  47.840  15.319  1.00 30.72           C  
ATOM    782  CD1 TYR A  93      43.131  49.128  15.823  1.00 30.17           C  
ATOM    783  CD2 TYR A  93      43.805  46.863  16.172  1.00 29.69           C  
ATOM    784  CE1 TYR A  93      43.474  49.436  17.144  1.00 28.19           C  
ATOM    785  CE2 TYR A  93      44.153  47.164  17.487  1.00 28.88           C  
ATOM    786  CZ  TYR A  93      43.983  48.451  17.967  1.00 28.41           C  
ATOM    787  OH  TYR A  93      44.304  48.745  19.275  1.00 26.34           O  
ATOM    788  N   THR A  94      40.437  46.675  11.630  1.00 25.90           N  
ATOM    789  CA  THR A  94      40.091  46.647  10.217  1.00 26.53           C  
ATOM    790  C   THR A  94      38.845  47.544  10.073  1.00 25.31           C  
ATOM    791  O   THR A  94      38.711  48.283   9.099  1.00 25.27           O  
ATOM    792  CB  THR A  94      39.808  45.210   9.707  1.00 27.59           C  
ATOM    793  CG2 THR A  94      39.193  45.243   8.320  1.00 26.03           C  
ATOM    794  OG1 THR A  94      41.042  44.481   9.635  1.00 29.45           O  
ATOM    795  N   TYR A  95      37.952  47.490  11.056  1.00 22.58           N  
ATOM    796  CA  TYR A  95      36.759  48.335  11.043  1.00 22.92           C  
ATOM    797  C   TYR A  95      37.190  49.793  10.991  1.00 24.49           C  
ATOM    798  O   TYR A  95      36.702  50.571  10.182  1.00 26.23           O  
ATOM    799  CB  TYR A  95      35.918  48.131  12.304  1.00 21.03           C  
ATOM    800  CG  TYR A  95      34.885  47.044  12.196  1.00 23.11           C  
ATOM    801  CD1 TYR A  95      33.955  47.050  11.157  1.00 21.00           C  
ATOM    802  CD2 TYR A  95      34.790  46.039  13.163  1.00 21.11           C  
ATOM    803  CE1 TYR A  95      32.953  46.093  11.083  1.00 20.30           C  
ATOM    804  CE2 TYR A  95      33.779  45.069  13.095  1.00 21.43           C  
ATOM    805  CZ  TYR A  95      32.865  45.108  12.050  1.00 20.49           C  
ATOM    806  OH  TYR A  95      31.857  44.182  11.965  1.00 19.14           O  
ATOM    807  N   THR A  96      38.117  50.161  11.862  1.00 25.57           N  
ATOM    808  CA  THR A  96      38.587  51.522  11.902  1.00 28.01           C  
ATOM    809  C   THR A  96      39.243  51.945  10.592  1.00 29.33           C  
ATOM    810  O   THR A  96      39.022  53.054  10.124  1.00 30.57           O  
ATOM    811  CB  THR A  96      39.558  51.738  13.086  1.00 29.47           C  
ATOM    812  CG2 THR A  96      38.783  51.718  14.397  1.00 27.83           C  
ATOM    813  OG1 THR A  96      40.552  50.703  13.108  1.00 30.40           O  
ATOM    814  N   LEU A  97      40.040  51.072   9.987  1.00 30.52           N  
ATOM    815  CA  LEU A  97      40.700  51.426   8.731  1.00 29.52           C  
ATOM    816  C   LEU A  97      39.659  51.652   7.636  1.00 29.61           C  
ATOM    817  O   LEU A  97      39.783  52.564   6.823  1.00 28.93           O  
ATOM    818  CB  LEU A  97      41.673  50.322   8.303  1.00 28.67           C  
ATOM    819  CG  LEU A  97      42.449  50.553   7.002  1.00 28.51           C  
ATOM    820  CD1 LEU A  97      43.168  51.894   7.058  1.00 23.36           C  
ATOM    821  CD2 LEU A  97      43.438  49.415   6.789  1.00 26.28           C  
ATOM    822  N   VAL A  98      38.625  50.824   7.638  1.00 29.56           N  
ATOM    823  CA  VAL A  98      37.569  50.910   6.640  1.00 30.66           C  
ATOM    824  C   VAL A  98      36.745  52.196   6.714  1.00 30.96           C  
ATOM    825  O   VAL A  98      36.311  52.700   5.688  1.00 31.22           O  
ATOM    826  CB  VAL A  98      36.623  49.667   6.745  1.00 31.11           C  
ATOM    827  CG1 VAL A  98      35.339  49.900   5.987  1.00 31.58           C  
ATOM    828  CG2 VAL A  98      37.316  48.451   6.169  1.00 28.80           C  
ATOM    829  N   LEU A  99      36.534  52.736   7.912  1.00 32.02           N  
ATOM    830  CA  LEU A  99      35.737  53.953   8.056  1.00 32.31           C  
ATOM    831  C   LEU A  99      36.330  55.139   7.301  1.00 34.75           C  
ATOM    832  O   LEU A  99      35.628  56.122   7.020  1.00 33.77           O  
ATOM    833  CB  LEU A  99      35.564  54.327   9.536  1.00 29.95           C  
ATOM    834  CG  LEU A  99      34.629  55.508   9.852  1.00 28.64           C  
ATOM    835  CD1 LEU A  99      33.211  55.216   9.362  1.00 25.57           C  
ATOM    836  CD2 LEU A  99      34.613  55.756  11.342  1.00 26.83           C  
ATOM    837  N   ASP A 100      37.615  55.048   6.967  1.00 36.35           N  
ATOM    838  CA  ASP A 100      38.265  56.130   6.246  1.00 38.74           C  
ATOM    839  C   ASP A 100      37.880  56.100   4.766  1.00 38.87           C  
ATOM    840  O   ASP A 100      38.215  57.007   4.014  1.00 40.01           O  
ATOM    841  CB  ASP A 100      39.784  56.045   6.426  1.00 43.02           C  
ATOM    842  CG  ASP A 100      40.515  57.249   5.847  1.00 47.21           C  
ATOM    843  OD1 ASP A 100      40.733  57.293   4.614  1.00 49.98           O  
ATOM    844  OD2 ASP A 100      40.870  58.162   6.626  1.00 51.30           O1-
ATOM    845  N   ASP A 101      37.162  55.057   4.354  1.00 38.37           N  
ATOM    846  CA  ASP A 101      36.713  54.918   2.964  1.00 37.68           C  
ATOM    847  C   ASP A 101      35.354  55.599   2.795  1.00 38.64           C  
ATOM    848  O   ASP A 101      34.850  55.732   1.683  1.00 39.32           O  
ATOM    849  CB  ASP A 101      36.563  53.436   2.581  1.00 35.52           C  
ATOM    850  CG  ASP A 101      37.809  52.859   1.937  1.00 34.80           C  
ATOM    851  OD1 ASP A 101      38.871  53.507   1.994  1.00 36.96           O  
ATOM    852  OD2 ASP A 101      37.730  51.748   1.376  1.00 30.46           O1-
ATOM    853  N   SER A 102      34.753  56.021   3.901  1.00 39.21           N  
ATOM    854  CA  SER A 102      33.450  56.664   3.835  1.00 39.92           C  
ATOM    855  C   SER A 102      33.512  58.176   3.683  1.00 40.18           C  
ATOM    856  O   SER A 102      34.243  58.871   4.390  1.00 41.17           O  
ATOM    857  CB  SER A 102      32.624  56.326   5.066  1.00 41.17           C  
ATOM    858  OG  SER A 102      31.325  56.875   4.944  1.00 45.00           O  
ATOM    859  N   LYS A 103      32.713  58.669   2.749  1.00 39.22           N  
ATOM    860  CA  LYS A 103      32.628  60.080   2.442  1.00 37.93           C  
ATOM    861  C   LYS A 103      31.335  60.626   3.041  1.00 36.69           C  
ATOM    862  O   LYS A 103      31.177  61.830   3.203  1.00 37.78           O  
ATOM    863  CB  LYS A 103      32.641  60.243   0.921  1.00 39.39           C  
ATOM    864  CG  LYS A 103      32.390  61.637   0.428  1.00 42.34           C  
ATOM    865  CD  LYS A 103      32.595  61.727  -1.073  1.00 42.68           C  
ATOM    866  CE  LYS A 103      32.325  63.140  -1.572  1.00 43.41           C  
ATOM    867  NZ  LYS A 103      32.546  63.232  -3.040  1.00 46.30           N1+
ATOM    868  N   ASP A 104      30.429  59.715   3.393  1.00 34.99           N  
ATOM    869  CA  ASP A 104      29.123  60.050   3.957  1.00 32.35           C  
ATOM    870  C   ASP A 104      29.143  60.853   5.244  1.00 32.16           C  
ATOM    871  O   ASP A 104      29.728  60.453   6.250  1.00 33.36           O  
ATOM    872  CB  ASP A 104      28.303  58.786   4.191  1.00 31.88           C  
ATOM    873  CG  ASP A 104      27.994  58.051   2.905  1.00 33.37           C  
ATOM    874  OD1 ASP A 104      28.271  58.595   1.805  1.00 32.18           O  
ATOM    875  OD2 ASP A 104      27.463  56.928   2.997  1.00 32.14           O1-
ATOM    876  N   ASP A 105      28.472  61.993   5.194  1.00 31.38           N  
ATOM    877  CA  ASP A 105      28.359  62.894   6.318  1.00 30.03           C  
ATOM    878  C   ASP A 105      27.739  62.151   7.506  1.00 29.16           C  
ATOM    879  O   ASP A 105      26.616  61.654   7.437  1.00 26.38           O  
ATOM    880  CB  ASP A 105      27.515  64.099   5.891  1.00 30.39           C  
ATOM    881  CG  ASP A 105      27.310  65.093   7.001  1.00 34.62           C  
ATOM    882  OD1 ASP A 105      28.174  65.192   7.899  1.00 36.49           O  
ATOM    883  OD2 ASP A 105      26.286  65.798   6.970  1.00 36.49           O1-
ATOM    884  N   PRO A 106      28.488  62.050   8.615  1.00 29.21           N  
ATOM    885  CA  PRO A 106      28.024  61.367   9.826  1.00 28.49           C  
ATOM    886  C   PRO A 106      26.872  62.135  10.490  1.00 28.58           C  
ATOM    887  O   PRO A 106      26.037  61.565  11.195  1.00 27.54           O  
ATOM    888  CB  PRO A 106      29.269  61.356  10.720  1.00 26.11           C  
ATOM    889  CG  PRO A 106      30.396  61.544   9.772  1.00 27.23           C  
ATOM    890  CD  PRO A 106      29.865  62.536   8.798  1.00 28.29           C  
ATOM    891  N   TYR A 107      26.833  63.438  10.248  1.00 27.86           N  
ATOM    892  CA  TYR A 107      25.830  64.293  10.849  1.00 27.74           C  
ATOM    893  C   TYR A 107      24.409  63.711  10.990  1.00 27.52           C  
ATOM    894  O   TYR A 107      23.896  63.573  12.101  1.00 25.81           O  
ATOM    895  CB  TYR A 107      25.795  65.624  10.102  1.00 29.44           C  
ATOM    896  CG  TYR A 107      24.849  66.626  10.715  1.00 29.97           C  
ATOM    897  CD1 TYR A 107      23.466  66.452  10.632  1.00 30.29           C  
ATOM    898  CD2 TYR A 107      25.334  67.722  11.428  1.00 31.28           C  
ATOM    899  CE1 TYR A 107      22.591  67.335  11.246  1.00 31.49           C  
ATOM    900  CE2 TYR A 107      24.465  68.618  12.049  1.00 31.31           C  
ATOM    901  CZ  TYR A 107      23.092  68.416  11.954  1.00 33.22           C  
ATOM    902  OH  TYR A 107      22.213  69.292  12.558  1.00 33.86           O  
ATOM    903  N   PRO A 108      23.747  63.381   9.877  1.00 26.06           N  
ATOM    904  CA  PRO A 108      22.399  62.831  10.022  1.00 26.88           C  
ATOM    905  C   PRO A 108      22.278  61.539  10.852  1.00 28.69           C  
ATOM    906  O   PRO A 108      21.248  61.290  11.461  1.00 30.11           O  
ATOM    907  CB  PRO A 108      21.935  62.661   8.575  1.00 23.68           C  
ATOM    908  CG  PRO A 108      23.197  62.486   7.817  1.00 27.13           C  
ATOM    909  CD  PRO A 108      24.137  63.469   8.462  1.00 27.48           C  
ATOM    910  N   THR A 109      23.318  60.718  10.896  1.00 29.83           N  
ATOM    911  CA  THR A 109      23.229  59.479  11.663  1.00 30.49           C  
ATOM    912  C   THR A 109      23.679  59.657  13.109  1.00 30.33           C  
ATOM    913  O   THR A 109      23.605  58.726  13.908  1.00 30.14           O  
ATOM    914  CB  THR A 109      24.041  58.344  10.989  1.00 32.41           C  
ATOM    915  CG2 THR A 109      23.390  57.948   9.671  1.00 31.75           C  
ATOM    916  OG1 THR A 109      25.387  58.783  10.745  1.00 32.98           O  
ATOM    917  N   MET A 110      24.109  60.870  13.450  1.00 30.22           N  
ATOM    918  CA  MET A 110      24.564  61.181  14.804  1.00 29.07           C  
ATOM    919  C   MET A 110      23.607  62.069  15.599  1.00 31.63           C  
ATOM    920  O   MET A 110      23.829  62.335  16.782  1.00 31.63           O  
ATOM    921  CB  MET A 110      25.941  61.841  14.756  1.00 26.71           C  
ATOM    922  CG  MET A 110      27.066  60.869  14.381  1.00 25.18           C  
ATOM    923  SD  MET A 110      27.178  59.512  15.569  1.00 24.50           S  
ATOM    924  CE  MET A 110      28.252  60.240  16.814  1.00 22.43           C  
ATOM    925  N   VAL A 111      22.535  62.518  14.953  1.00 32.55           N  
ATOM    926  CA  VAL A 111      21.555  63.384  15.595  1.00 31.97           C  
ATOM    927  C   VAL A 111      20.991  62.790  16.873  1.00 32.52           C  
ATOM    928  O   VAL A 111      20.790  63.510  17.851  1.00 33.02           O  
ATOM    929  CB  VAL A 111      20.381  63.703  14.625  1.00 33.62           C  
ATOM    930  CG1 VAL A 111      19.275  64.443  15.351  1.00 33.18           C  
ATOM    931  CG2 VAL A 111      20.892  64.541  13.464  1.00 32.85           C  
ATOM    932  N   ASN A 112      20.737  61.481  16.871  1.00 32.08           N  
ATOM    933  CA  ASN A 112      20.179  60.798  18.046  1.00 31.58           C  
ATOM    934  C   ASN A 112      21.161  59.803  18.673  1.00 31.30           C  
ATOM    935  O   ASN A 112      20.752  58.856  19.357  1.00 31.23           O  
ATOM    936  CB  ASN A 112      18.898  60.046  17.663  1.00 30.67           C  
ATOM    937  CG  ASN A 112      17.813  60.965  17.137  1.00 31.53           C  
ATOM    938  ND2 ASN A 112      17.416  60.753  15.886  1.00 29.49           N  
ATOM    939  OD1 ASN A 112      17.338  61.855  17.842  1.00 30.47           O  
ATOM    940  N   TYR A 113      22.450  60.027  18.446  1.00 29.79           N  
ATOM    941  CA  TYR A 113      23.478  59.138  18.968  1.00 30.17           C  
ATOM    942  C   TYR A 113      23.356  58.823  20.457  1.00 29.47           C  
ATOM    943  O   TYR A 113      23.268  57.655  20.848  1.00 29.32           O  
ATOM    944  CB  TYR A 113      24.871  59.712  18.696  1.00 29.16           C  
ATOM    945  CG  TYR A 113      25.972  58.902  19.329  1.00 28.13           C  
ATOM    946  CD1 TYR A 113      26.361  57.672  18.786  1.00 26.58           C  
ATOM    947  CD2 TYR A 113      26.602  59.343  20.497  1.00 28.24           C  
ATOM    948  CE1 TYR A 113      27.345  56.902  19.384  1.00 25.59           C  
ATOM    949  CE2 TYR A 113      27.592  58.579  21.110  1.00 29.83           C  
ATOM    950  CZ  TYR A 113      27.956  57.352  20.540  1.00 28.32           C  
ATOM    951  OH  TYR A 113      28.924  56.585  21.134  1.00 28.88           O  
ATOM    952  N   PHE A 114      23.355  59.858  21.288  1.00 27.83           N  
ATOM    953  CA  PHE A 114      23.272  59.630  22.716  1.00 28.28           C  
ATOM    954  C   PHE A 114      21.989  58.960  23.206  1.00 29.43           C  
ATOM    955  O   PHE A 114      22.044  58.043  24.022  1.00 31.22           O  
ATOM    956  CB  PHE A 114      23.473  60.922  23.493  1.00 26.01           C  
ATOM    957  CG  PHE A 114      23.537  60.710  24.974  1.00 25.40           C  
ATOM    958  CD1 PHE A 114      24.754  60.436  25.602  1.00 24.58           C  
ATOM    959  CD2 PHE A 114      22.377  60.722  25.738  1.00 23.47           C  
ATOM    960  CE1 PHE A 114      24.816  60.170  26.971  1.00 21.90           C  
ATOM    961  CE2 PHE A 114      22.429  60.455  27.111  1.00 26.12           C  
ATOM    962  CZ  PHE A 114      23.654  60.179  27.727  1.00 23.18           C  
ATOM    963  N   ASP A 115      20.835  59.401  22.728  1.00 29.62           N  
ATOM    964  CA  ASP A 115      19.599  58.792  23.190  1.00 29.72           C  
ATOM    965  C   ASP A 115      19.493  57.327  22.793  1.00 29.92           C  
ATOM    966  O   ASP A 115      18.934  56.517  23.538  1.00 30.57           O  
ATOM    967  CB  ASP A 115      18.374  59.568  22.687  1.00 32.10           C  
ATOM    968  CG  ASP A 115      18.300  60.981  23.258  1.00 35.04           C  
ATOM    969  OD1 ASP A 115      18.569  61.152  24.471  1.00 33.19           O  
ATOM    970  OD2 ASP A 115      17.964  61.918  22.493  1.00 37.52           O1-
ATOM    971  N   ASP A 116      20.012  56.964  21.626  1.00 28.68           N  
ATOM    972  CA  ASP A 116      19.930  55.567  21.243  1.00 28.92           C  
ATOM    973  C   ASP A 116      20.901  54.773  22.119  1.00 29.25           C  
ATOM    974  O   ASP A 116      20.592  53.663  22.548  1.00 28.89           O  
ATOM    975  CB  ASP A 116      20.243  55.378  19.758  1.00 29.07           C  
ATOM    976  CG  ASP A 116      19.097  55.822  18.858  1.00 31.69           C  
ATOM    977  OD1 ASP A 116      17.921  55.764  19.299  1.00 30.31           O  
ATOM    978  OD2 ASP A 116      19.369  56.204  17.696  1.00 29.80           O1-
ATOM    979  N   LEU A 117      22.059  55.360  22.406  1.00 27.11           N  
ATOM    980  CA  LEU A 117      23.059  54.713  23.246  1.00 26.77           C  
ATOM    981  C   LEU A 117      22.497  54.478  24.648  1.00 27.93           C  
ATOM    982  O   LEU A 117      22.522  53.363  25.168  1.00 28.13           O  
ATOM    983  CB  LEU A 117      24.318  55.588  23.344  1.00 27.01           C  
ATOM    984  CG  LEU A 117      25.557  54.966  24.001  1.00 26.91           C  
ATOM    985  CD1 LEU A 117      26.095  53.875  23.098  1.00 26.39           C  
ATOM    986  CD2 LEU A 117      26.631  56.019  24.223  1.00 26.57           C  
ATOM    987  N   GLN A 118      21.985  55.539  25.258  1.00 28.41           N  
ATOM    988  CA  GLN A 118      21.431  55.447  26.595  1.00 28.50           C  
ATOM    989  C   GLN A 118      20.256  54.469  26.672  1.00 29.34           C  
ATOM    990  O   GLN A 118      20.099  53.758  27.672  1.00 28.81           O  
ATOM    991  CB  GLN A 118      20.982  56.828  27.072  1.00 27.87           C  
ATOM    992  CG  GLN A 118      20.286  56.824  28.432  1.00 27.72           C  
ATOM    993  CD  GLN A 118      21.251  56.642  29.609  1.00 30.41           C  
ATOM    994  NE2 GLN A 118      20.709  56.670  30.824  1.00 29.53           N  
ATOM    995  OE1 GLN A 118      22.462  56.486  29.427  1.00 28.66           O  
ATOM    996  N   ALA A 119      19.443  54.434  25.616  1.00 29.43           N  
ATOM    997  CA  ALA A 119      18.274  53.559  25.562  1.00 29.26           C  
ATOM    998  C   ALA A 119      18.576  52.124  25.139  1.00 29.90           C  
ATOM    999  O   ALA A 119      17.750  51.235  25.324  1.00 29.06           O  
ATOM   1000  CB  ALA A 119      17.225  54.152  24.627  1.00 29.26           C  
ATOM   1001  N   GLY A 120      19.752  51.899  24.566  1.00 31.16           N  
ATOM   1002  CA  GLY A 120      20.103  50.559  24.127  1.00 31.74           C  
ATOM   1003  C   GLY A 120      19.517  50.173  22.777  1.00 32.28           C  
ATOM   1004  O   GLY A 120      19.324  48.991  22.502  1.00 32.48           O  
ATOM   1005  N   ARG A 121      19.219  51.169  21.943  1.00 32.50           N  
ATOM   1006  CA  ARG A 121      18.672  50.939  20.611  1.00 31.35           C  
ATOM   1007  C   ARG A 121      19.858  50.933  19.656  1.00 31.52           C  
ATOM   1008  O   ARG A 121      20.847  51.622  19.894  1.00 32.50           O  
ATOM   1009  CB  ARG A 121      17.704  52.064  20.207  1.00 30.28           C  
ATOM   1010  CG  ARG A 121      16.424  52.134  21.033  1.00 32.23           C  
ATOM   1011  CD  ARG A 121      15.392  53.065  20.399  1.00 32.34           C  
ATOM   1012  NE  ARG A 121      15.781  54.470  20.494  1.00 35.29           N  
ATOM   1013  CZ  ARG A 121      15.571  55.239  21.560  1.00 34.99           C  
ATOM   1014  NH1 ARG A 121      14.968  54.742  22.630  1.00 34.86           N1+
ATOM   1015  NH2 ARG A 121      15.971  56.507  21.561  1.00 36.02           N  
ATOM   1016  N   GLU A 122      19.768  50.160  18.582  1.00 30.50           N  
ATOM   1017  CA  GLU A 122      20.860  50.105  17.626  1.00 31.08           C  
ATOM   1018  C   GLU A 122      21.140  51.477  17.009  1.00 30.12           C  
ATOM   1019  O   GLU A 122      20.219  52.206  16.625  1.00 29.49           O  
ATOM   1020  CB  GLU A 122      20.551  49.098  16.514  1.00 32.46           C  
ATOM   1021  CG  GLU A 122      21.714  48.943  15.547  1.00 36.49           C  
ATOM   1022  CD  GLU A 122      21.506  47.843  14.540  1.00 37.34           C  
ATOM   1023  OE1 GLU A 122      20.707  48.025  13.606  1.00 38.77           O  
ATOM   1024  OE2 GLU A 122      22.146  46.785  14.684  1.00 42.46           O1-
ATOM   1025  N   GLN A 123      22.421  51.815  16.910  1.00 29.08           N  
ATOM   1026  CA  GLN A 123      22.848  53.088  16.342  1.00 27.06           C  
ATOM   1027  C   GLN A 123      22.457  53.197  14.875  1.00 26.73           C  
ATOM   1028  O   GLN A 123      22.489  52.211  14.144  1.00 26.17           O  
ATOM   1029  CB  GLN A 123      24.355  53.240  16.485  1.00 25.62           C  
ATOM   1030  CG  GLN A 123      24.784  53.589  17.881  1.00 28.43           C  
ATOM   1031  CD  GLN A 123      24.230  54.926  18.324  1.00 31.15           C  
ATOM   1032  NE2 GLN A 123      23.738  54.977  19.558  1.00 30.29           N  
ATOM   1033  OE1 GLN A 123      24.254  55.912  17.569  1.00 27.35           O  
ATOM   1034  N   ALA A 124      22.093  54.409  14.458  1.00 27.24           N  
ATOM   1035  CA  ALA A 124      21.679  54.684  13.080  1.00 27.18           C  
ATOM   1036  C   ALA A 124      22.845  54.572  12.105  1.00 26.90           C  
ATOM   1037  O   ALA A 124      22.676  54.125  10.967  1.00 24.48           O  
ATOM   1038  CB  ALA A 124      21.051  56.084  12.983  1.00 24.99           C  
ATOM   1039  N   HIS A 125      24.027  55.008  12.528  1.00 26.12           N  
ATOM   1040  CA  HIS A 125      25.177  54.896  11.642  1.00 27.76           C  
ATOM   1041  C   HIS A 125      25.523  53.406  11.625  1.00 25.31           C  
ATOM   1042  O   HIS A 125      25.799  52.827  12.657  1.00 27.10           O  
ATOM   1043  CB  HIS A 125      26.356  55.713  12.164  1.00 25.78           C  
ATOM   1044  CG  HIS A 125      27.434  55.900  11.147  1.00 24.77           C  
ATOM   1045  CD2 HIS A 125      27.973  57.022  10.613  1.00 24.84           C  
ATOM   1046  ND1 HIS A 125      28.025  54.841  10.494  1.00 25.73           N  
ATOM   1047  CE1 HIS A 125      28.879  55.305   9.594  1.00 23.61           C  
ATOM   1048  NE2 HIS A 125      28.866  56.624   9.646  1.00 21.25           N  
ATOM   1049  N   PRO A 126      25.496  52.771  10.449  1.00 24.75           N  
ATOM   1050  CA  PRO A 126      25.801  51.337  10.320  1.00 24.71           C  
ATOM   1051  C   PRO A 126      27.175  50.896  10.848  1.00 23.80           C  
ATOM   1052  O   PRO A 126      27.319  49.795  11.376  1.00 24.04           O  
ATOM   1053  CB  PRO A 126      25.606  51.077   8.823  1.00 24.17           C  
ATOM   1054  CG  PRO A 126      25.936  52.413   8.195  1.00 26.06           C  
ATOM   1055  CD  PRO A 126      25.292  53.401   9.133  1.00 24.37           C  
ATOM   1056  N   TRP A 127      28.179  51.752  10.715  1.00 23.42           N  
ATOM   1057  CA  TRP A 127      29.510  51.425  11.216  1.00 24.60           C  
ATOM   1058  C   TRP A 127      29.433  51.219  12.738  1.00 24.55           C  
ATOM   1059  O   TRP A 127      29.996  50.264  13.263  1.00 24.71           O  
ATOM   1060  CB  TRP A 127      30.487  52.559  10.899  1.00 25.13           C  
ATOM   1061  CG  TRP A 127      31.920  52.238  11.165  1.00 24.78           C  
ATOM   1062  CD1 TRP A 127      32.786  51.576  10.334  1.00 23.87           C  
ATOM   1063  CD2 TRP A 127      32.671  52.584  12.333  1.00 25.52           C  
ATOM   1064  CE2 TRP A 127      33.992  52.108  12.135  1.00 23.25           C  
ATOM   1065  CE3 TRP A 127      32.361  53.254  13.527  1.00 24.25           C  
ATOM   1066  NE1 TRP A 127      34.029  51.499  10.909  1.00 23.25           N  
ATOM   1067  CZ2 TRP A 127      34.996  52.277  13.083  1.00 21.18           C  
ATOM   1068  CZ3 TRP A 127      33.359  53.427  14.472  1.00 21.90           C  
ATOM   1069  CH2 TRP A 127      34.664  52.940  14.244  1.00 24.69           C  
ATOM   1070  N   TRP A 128      28.741  52.119  13.436  1.00 23.18           N  
ATOM   1071  CA  TRP A 128      28.597  52.002  14.884  1.00 24.97           C  
ATOM   1072  C   TRP A 128      27.815  50.748  15.232  1.00 26.68           C  
ATOM   1073  O   TRP A 128      28.106  50.085  16.231  1.00 27.65           O  
ATOM   1074  CB  TRP A 128      27.874  53.216  15.483  1.00 23.82           C  
ATOM   1075  CG  TRP A 128      28.786  54.321  15.894  1.00 25.77           C  
ATOM   1076  CD1 TRP A 128      28.676  55.641  15.562  1.00 25.74           C  
ATOM   1077  CD2 TRP A 128      29.955  54.212  16.715  1.00 25.74           C  
ATOM   1078  CE2 TRP A 128      30.503  55.509  16.833  1.00 26.81           C  
ATOM   1079  CE3 TRP A 128      30.589  53.150  17.363  1.00 25.29           C  
ATOM   1080  NE1 TRP A 128      29.703  56.359  16.120  1.00 25.51           N  
ATOM   1081  CZ2 TRP A 128      31.669  55.769  17.573  1.00 28.39           C  
ATOM   1082  CZ3 TRP A 128      31.745  53.407  18.100  1.00 26.75           C  
ATOM   1083  CH2 TRP A 128      32.272  54.705  18.197  1.00 26.81           C  
ATOM   1084  N   ALA A 129      26.818  50.421  14.416  1.00 24.69           N  
ATOM   1085  CA  ALA A 129      26.015  49.238  14.679  1.00 25.19           C  
ATOM   1086  C   ALA A 129      26.907  47.983  14.680  1.00 24.34           C  
ATOM   1087  O   ALA A 129      26.799  47.129  15.559  1.00 24.07           O  
ATOM   1088  CB  ALA A 129      24.915  49.106  13.636  1.00 21.70           C  
ATOM   1089  N   LEU A 130      27.787  47.880  13.697  1.00 23.46           N  
ATOM   1090  CA  LEU A 130      28.667  46.731  13.604  1.00 24.76           C  
ATOM   1091  C   LEU A 130      29.742  46.757  14.673  1.00 25.83           C  
ATOM   1092  O   LEU A 130      29.911  45.789  15.413  1.00 28.24           O  
ATOM   1093  CB  LEU A 130      29.324  46.670  12.221  1.00 23.21           C  
ATOM   1094  CG  LEU A 130      28.393  46.383  11.043  1.00 23.93           C  
ATOM   1095  CD1 LEU A 130      29.196  46.323   9.765  1.00 22.40           C  
ATOM   1096  CD2 LEU A 130      27.671  45.068  11.269  1.00 22.23           C  
ATOM   1097  N   VAL A 131      30.466  47.866  14.759  1.00 25.29           N  
ATOM   1098  CA  VAL A 131      31.540  47.978  15.733  1.00 26.64           C  
ATOM   1099  C   VAL A 131      31.101  47.754  17.184  1.00 27.73           C  
ATOM   1100  O   VAL A 131      31.774  47.044  17.931  1.00 28.65           O  
ATOM   1101  CB  VAL A 131      32.282  49.347  15.592  1.00 25.54           C  
ATOM   1102  CG1 VAL A 131      33.263  49.549  16.739  1.00 23.60           C  
ATOM   1103  CG2 VAL A 131      33.020  49.378  14.260  1.00 23.85           C  
ATOM   1104  N   ASN A 132      29.978  48.335  17.587  1.00 28.15           N  
ATOM   1105  CA  ASN A 132      29.526  48.161  18.962  1.00 29.07           C  
ATOM   1106  C   ASN A 132      28.993  46.764  19.216  1.00 29.92           C  
ATOM   1107  O   ASN A 132      29.074  46.257  20.337  1.00 30.66           O  
ATOM   1108  CB  ASN A 132      28.465  49.198  19.329  1.00 26.47           C  
ATOM   1109  CG  ASN A 132      29.076  50.542  19.672  1.00 30.00           C  
ATOM   1110  ND2 ASN A 132      28.240  51.581  19.784  1.00 28.05           N  
ATOM   1111  OD1 ASN A 132      30.296  50.645  19.844  1.00 27.73           O  
ATOM   1112  N   GLU A 133      28.448  46.144  18.175  1.00 29.66           N  
ATOM   1113  CA  GLU A 133      27.913  44.804  18.298  1.00 29.78           C  
ATOM   1114  C   GLU A 133      29.081  43.831  18.460  1.00 31.30           C  
ATOM   1115  O   GLU A 133      28.990  42.853  19.205  1.00 31.97           O  
ATOM   1116  CB  GLU A 133      27.098  44.451  17.052  1.00 30.01           C  
ATOM   1117  CG  GLU A 133      26.781  42.973  16.925  1.00 32.29           C  
ATOM   1118  CD  GLU A 133      26.151  42.615  15.594  1.00 34.23           C  
ATOM   1119  OE1 GLU A 133      26.645  43.103  14.552  1.00 31.20           O  
ATOM   1120  OE2 GLU A 133      25.167  41.833  15.594  1.00 35.81           O1-
ATOM   1121  N   HIS A 134      30.186  44.121  17.777  1.00 30.65           N  
ATOM   1122  CA  HIS A 134      31.366  43.270  17.827  1.00 30.62           C  
ATOM   1123  C   HIS A 134      32.328  43.539  18.984  1.00 30.98           C  
ATOM   1124  O   HIS A 134      33.032  42.627  19.431  1.00 30.42           O  
ATOM   1125  CB  HIS A 134      32.122  43.369  16.502  1.00 30.42           C  
ATOM   1126  CG  HIS A 134      33.437  42.658  16.503  1.00 30.38           C  
ATOM   1127  CD2 HIS A 134      33.741  41.348  16.342  1.00 31.21           C  
ATOM   1128  ND1 HIS A 134      34.629  43.303  16.746  1.00 29.45           N  
ATOM   1129  CE1 HIS A 134      35.614  42.421  16.737  1.00 29.94           C  
ATOM   1130  NE2 HIS A 134      35.103  41.229  16.494  1.00 30.58           N  
ATOM   1131  N   PHE A 135      32.351  44.782  19.465  1.00 30.55           N  
ATOM   1132  CA  PHE A 135      33.240  45.191  20.554  1.00 29.19           C  
ATOM   1133  C   PHE A 135      33.486  44.188  21.700  1.00 29.35           C  
ATOM   1134  O   PHE A 135      34.627  44.008  22.126  1.00 30.32           O  
ATOM   1135  CB  PHE A 135      32.759  46.513  21.158  1.00 27.37           C  
ATOM   1136  CG  PHE A 135      33.811  47.596  21.174  1.00 27.31           C  
ATOM   1137  CD1 PHE A 135      35.150  47.290  21.455  1.00 25.29           C  
ATOM   1138  CD2 PHE A 135      33.460  48.930  20.933  1.00 25.07           C  
ATOM   1139  CE1 PHE A 135      36.127  48.296  21.496  1.00 25.52           C  
ATOM   1140  CE2 PHE A 135      34.419  49.943  20.971  1.00 24.78           C  
ATOM   1141  CZ  PHE A 135      35.759  49.632  21.253  1.00 27.02           C  
ATOM   1142  N   PRO A 136      32.430  43.539  22.227  1.00 28.09           N  
ATOM   1143  CA  PRO A 136      32.663  42.588  23.322  1.00 27.89           C  
ATOM   1144  C   PRO A 136      33.728  41.519  23.058  1.00 28.77           C  
ATOM   1145  O   PRO A 136      34.380  41.045  23.991  1.00 28.91           O  
ATOM   1146  CB  PRO A 136      31.278  42.002  23.569  1.00 25.32           C  
ATOM   1147  CG  PRO A 136      30.390  43.155  23.288  1.00 25.90           C  
ATOM   1148  CD  PRO A 136      30.984  43.721  22.001  1.00 26.62           C  
ATOM   1149  N   ASN A 137      33.912  41.146  21.797  1.00 28.74           N  
ATOM   1150  CA  ASN A 137      34.920  40.155  21.457  1.00 28.94           C  
ATOM   1151  C   ASN A 137      36.316  40.700  21.674  1.00 28.94           C  
ATOM   1152  O   ASN A 137      37.264  39.943  21.863  1.00 30.07           O  
ATOM   1153  CB  ASN A 137      34.775  39.713  20.007  1.00 30.97           C  
ATOM   1154  CG  ASN A 137      33.678  38.713  19.828  1.00 33.92           C  
ATOM   1155  ND2 ASN A 137      32.821  38.590  20.833  1.00 35.61           N  
ATOM   1156  OD1 ASN A 137      33.594  38.048  18.800  1.00 38.09           O  
ATOM   1157  N   VAL A 138      36.445  42.018  21.632  1.00 27.77           N  
ATOM   1158  CA  VAL A 138      37.735  42.646  21.843  1.00 28.12           C  
ATOM   1159  C   VAL A 138      37.907  42.910  23.331  1.00 30.40           C  
ATOM   1160  O   VAL A 138      38.950  42.605  23.921  1.00 31.82           O  
ATOM   1161  CB  VAL A 138      37.843  43.990  21.096  1.00 26.84           C  
ATOM   1162  CG1 VAL A 138      39.248  44.577  21.265  1.00 21.85           C  
ATOM   1163  CG2 VAL A 138      37.512  43.785  19.622  1.00 24.83           C  
ATOM   1164  N   LEU A 139      36.865  43.457  23.943  1.00 30.94           N  
ATOM   1165  CA  LEU A 139      36.909  43.804  25.360  1.00 32.20           C  
ATOM   1166  C   LEU A 139      37.043  42.627  26.337  1.00 32.72           C  
ATOM   1167  O   LEU A 139      37.544  42.798  27.459  1.00 32.94           O  
ATOM   1168  CB  LEU A 139      35.677  44.638  25.715  1.00 29.09           C  
ATOM   1169  CG  LEU A 139      35.535  45.900  24.865  1.00 29.33           C  
ATOM   1170  CD1 LEU A 139      34.311  46.686  25.333  1.00 27.47           C  
ATOM   1171  CD2 LEU A 139      36.806  46.741  24.951  1.00 23.21           C  
ATOM   1172  N   ARG A 140      36.608  41.439  25.924  1.00 30.96           N  
ATOM   1173  CA  ARG A 140      36.696  40.287  26.817  1.00 30.50           C  
ATOM   1174  C   ARG A 140      38.142  39.975  27.168  1.00 29.96           C  
ATOM   1175  O   ARG A 140      38.400  39.299  28.148  1.00 31.87           O  
ATOM   1176  CB  ARG A 140      36.050  39.063  26.181  1.00 28.22           C  
ATOM   1177  CG  ARG A 140      36.717  38.678  24.893  1.00 30.49           C  
ATOM   1178  CD  ARG A 140      36.086  37.470  24.286  1.00 30.71           C  
ATOM   1179  NE  ARG A 140      36.806  37.103  23.080  1.00 37.03           N  
ATOM   1180  CZ  ARG A 140      36.656  35.951  22.438  1.00 37.78           C  
ATOM   1181  NH1 ARG A 140      35.803  35.043  22.900  1.00 36.35           N1+
ATOM   1182  NH2 ARG A 140      37.356  35.719  21.334  1.00 36.38           N  
ATOM   1183  N   HIS A 141      39.075  40.475  26.366  1.00 30.11           N  
ATOM   1184  CA  HIS A 141      40.499  40.253  26.586  1.00 29.93           C  
ATOM   1185  C   HIS A 141      41.120  41.230  27.572  1.00 31.00           C  
ATOM   1186  O   HIS A 141      42.290  41.091  27.923  1.00 32.04           O  
ATOM   1187  CB  HIS A 141      41.278  40.392  25.271  1.00 31.36           C  
ATOM   1188  CG  HIS A 141      40.897  39.398  24.221  1.00 34.99           C  
ATOM   1189  CD2 HIS A 141      40.187  39.539  23.076  1.00 35.73           C  
ATOM   1190  ND1 HIS A 141      41.253  38.067  24.289  1.00 35.86           N  
ATOM   1191  CE1 HIS A 141      40.778  37.434  23.232  1.00 35.69           C  
ATOM   1192  NE2 HIS A 141      40.128  38.305  22.480  1.00 35.65           N  
ATOM   1193  N   PHE A 142      40.362  42.225  28.021  1.00 30.95           N  
ATOM   1194  CA  PHE A 142      40.947  43.220  28.909  1.00 28.91           C  
ATOM   1195  C   PHE A 142      40.154  43.578  30.145  1.00 28.95           C  
ATOM   1196  O   PHE A 142      38.954  43.316  30.238  1.00 28.11           O  
ATOM   1197  CB  PHE A 142      41.224  44.506  28.127  1.00 28.90           C  
ATOM   1198  CG  PHE A 142      41.957  44.284  26.840  1.00 28.19           C  
ATOM   1199  CD1 PHE A 142      41.266  44.007  25.664  1.00 28.42           C  
ATOM   1200  CD2 PHE A 142      43.350  44.345  26.799  1.00 29.50           C  
ATOM   1201  CE1 PHE A 142      41.957  43.797  24.458  1.00 27.68           C  
ATOM   1202  CE2 PHE A 142      44.052  44.135  25.597  1.00 28.09           C  
ATOM   1203  CZ  PHE A 142      43.356  43.862  24.431  1.00 26.69           C  
ATOM   1204  N   GLY A 143      40.851  44.199  31.091  1.00 29.65           N  
ATOM   1205  CA  GLY A 143      40.213  44.627  32.320  1.00 31.48           C  
ATOM   1206  C   GLY A 143      39.382  45.878  32.068  1.00 32.00           C  
ATOM   1207  O   GLY A 143      39.446  46.464  30.982  1.00 29.56           O  
ATOM   1208  N   PRO A 144      38.604  46.324  33.063  1.00 33.01           N  
ATOM   1209  CA  PRO A 144      37.765  47.517  32.911  1.00 32.80           C  
ATOM   1210  C   PRO A 144      38.501  48.793  32.497  1.00 30.98           C  
ATOM   1211  O   PRO A 144      38.003  49.554  31.671  1.00 32.51           O  
ATOM   1212  CB  PRO A 144      37.090  47.636  34.282  1.00 32.81           C  
ATOM   1213  CG  PRO A 144      38.133  47.082  35.210  1.00 33.22           C  
ATOM   1214  CD  PRO A 144      38.593  45.854  34.462  1.00 32.22           C  
ATOM   1215  N   PHE A 145      39.682  49.022  33.056  1.00 30.75           N  
ATOM   1216  CA  PHE A 145      40.446  50.222  32.731  1.00 29.60           C  
ATOM   1217  C   PHE A 145      40.900  50.241  31.282  1.00 30.86           C  
ATOM   1218  O   PHE A 145      40.641  51.200  30.552  1.00 32.87           O  
ATOM   1219  CB  PHE A 145      41.668  50.350  33.641  1.00 27.26           C  
ATOM   1220  CG  PHE A 145      42.475  51.593  33.393  1.00 25.81           C  
ATOM   1221  CD1 PHE A 145      41.950  52.848  33.697  1.00 25.70           C  
ATOM   1222  CD2 PHE A 145      43.745  51.514  32.846  1.00 23.19           C  
ATOM   1223  CE1 PHE A 145      42.688  54.010  33.455  1.00 24.53           C  
ATOM   1224  CE2 PHE A 145      44.492  52.667  32.598  1.00 24.98           C  
ATOM   1225  CZ  PHE A 145      43.964  53.917  32.903  1.00 23.86           C  
ATOM   1226  N   CYS A 146      41.590  49.187  30.861  1.00 30.85           N  
ATOM   1227  CA  CYS A 146      42.054  49.121  29.485  1.00 29.11           C  
ATOM   1228  C   CYS A 146      40.872  49.187  28.524  1.00 26.10           C  
ATOM   1229  O   CYS A 146      40.953  49.821  27.480  1.00 24.87           O  
ATOM   1230  CB  CYS A 146      42.875  47.846  29.258  1.00 30.35           C  
ATOM   1231  SG  CYS A 146      44.531  47.928  29.974  1.00 32.35           S  
ATOM   1232  N   SER A 147      39.773  48.539  28.885  1.00 26.52           N  
ATOM   1233  CA  SER A 147      38.574  48.545  28.045  1.00 27.94           C  
ATOM   1234  C   SER A 147      38.095  49.985  27.814  1.00 28.50           C  
ATOM   1235  O   SER A 147      37.863  50.396  26.673  1.00 28.29           O  
ATOM   1236  CB  SER A 147      37.463  47.715  28.697  1.00 27.19           C  
ATOM   1237  OG  SER A 147      37.824  46.346  28.771  1.00 25.74           O  
ATOM   1238  N   LEU A 148      37.968  50.748  28.897  1.00 27.18           N  
ATOM   1239  CA  LEU A 148      37.546  52.137  28.795  1.00 26.42           C  
ATOM   1240  C   LEU A 148      38.445  52.896  27.809  1.00 25.74           C  
ATOM   1241  O   LEU A 148      37.968  53.702  27.008  1.00 25.24           O  
ATOM   1242  CB  LEU A 148      37.586  52.804  30.170  1.00 26.74           C  
ATOM   1243  CG  LEU A 148      37.313  54.313  30.207  1.00 29.44           C  
ATOM   1244  CD1 LEU A 148      35.961  54.613  29.578  1.00 26.69           C  
ATOM   1245  CD2 LEU A 148      37.351  54.807  31.657  1.00 28.19           C  
ATOM   1246  N   ASN A 149      39.743  52.631  27.855  1.00 24.83           N  
ATOM   1247  CA  ASN A 149      40.658  53.303  26.948  1.00 23.87           C  
ATOM   1248  C   ASN A 149      40.329  52.945  25.494  1.00 24.97           C  
ATOM   1249  O   ASN A 149      40.329  53.817  24.616  1.00 24.89           O  
ATOM   1250  CB  ASN A 149      42.112  52.931  27.279  1.00 23.31           C  
ATOM   1251  CG  ASN A 149      42.671  53.717  28.467  1.00 23.41           C  
ATOM   1252  ND2 ASN A 149      42.457  53.201  29.676  1.00 22.66           N  
ATOM   1253  OD1 ASN A 149      43.273  54.780  28.297  1.00 23.13           O  
ATOM   1254  N   LEU A 150      40.041  51.669  25.240  1.00 24.22           N  
ATOM   1255  CA  LEU A 150      39.704  51.224  23.887  1.00 23.79           C  
ATOM   1256  C   LEU A 150      38.415  51.891  23.410  1.00 24.31           C  
ATOM   1257  O   LEU A 150      38.339  52.363  22.271  1.00 22.90           O  
ATOM   1258  CB  LEU A 150      39.544  49.697  23.830  1.00 24.11           C  
ATOM   1259  CG  LEU A 150      40.778  48.846  23.502  1.00 25.23           C  
ATOM   1260  CD1 LEU A 150      41.788  48.935  24.612  1.00 26.30           C  
ATOM   1261  CD2 LEU A 150      40.364  47.407  23.302  1.00 24.02           C  
ATOM   1262  N   ILE A 151      37.410  51.928  24.285  1.00 22.82           N  
ATOM   1263  CA  ILE A 151      36.131  52.549  23.963  1.00 23.12           C  
ATOM   1264  C   ILE A 151      36.272  54.045  23.666  1.00 24.04           C  
ATOM   1265  O   ILE A 151      35.681  54.542  22.715  1.00 25.37           O  
ATOM   1266  CB  ILE A 151      35.114  52.378  25.113  1.00 23.44           C  
ATOM   1267  CG1 ILE A 151      34.856  50.888  25.356  1.00 20.90           C  
ATOM   1268  CG2 ILE A 151      33.813  53.124  24.776  1.00 20.51           C  
ATOM   1269  CD1 ILE A 151      33.972  50.613  26.539  1.00 22.16           C  
ATOM   1270  N   ARG A 152      37.052  54.762  24.473  1.00 23.24           N  
ATOM   1271  CA  ARG A 152      37.250  56.196  24.256  1.00 22.63           C  
ATOM   1272  C   ARG A 152      37.991  56.488  22.945  1.00 23.88           C  
ATOM   1273  O   ARG A 152      37.571  57.330  22.148  1.00 24.13           O  
ATOM   1274  CB  ARG A 152      38.053  56.827  25.403  1.00 20.82           C  
ATOM   1275  CG  ARG A 152      37.393  56.810  26.779  1.00 22.48           C  
ATOM   1276  CD  ARG A 152      38.160  57.719  27.755  1.00 25.58           C  
ATOM   1277  NE  ARG A 152      39.592  57.443  27.718  1.00 28.04           N  
ATOM   1278  CZ  ARG A 152      40.498  58.195  27.107  1.00 27.70           C  
ATOM   1279  NH1 ARG A 152      40.148  59.305  26.483  1.00 26.96           N1+
ATOM   1280  NH2 ARG A 152      41.760  57.803  27.083  1.00 30.85           N  
ATOM   1281  N   SER A 153      39.100  55.794  22.731  1.00 24.17           N  
ATOM   1282  CA  SER A 153      39.913  56.013  21.544  1.00 24.23           C  
ATOM   1283  C   SER A 153      39.133  55.765  20.248  1.00 24.41           C  
ATOM   1284  O   SER A 153      39.343  56.450  19.244  1.00 22.61           O  
ATOM   1285  CB  SER A 153      41.158  55.113  21.603  1.00 23.09           C  
ATOM   1286  OG  SER A 153      42.091  55.430  20.573  1.00 21.98           O  
ATOM   1287  N   THR A 154      38.229  54.792  20.280  1.00 23.86           N  
ATOM   1288  CA  THR A 154      37.441  54.450  19.103  1.00 25.08           C  
ATOM   1289  C   THR A 154      36.391  55.536  18.848  1.00 25.92           C  
ATOM   1290  O   THR A 154      36.088  55.877  17.702  1.00 23.29           O  
ATOM   1291  CB  THR A 154      36.779  53.058  19.285  1.00 24.62           C  
ATOM   1292  CG2 THR A 154      35.988  52.654  18.053  1.00 24.33           C  
ATOM   1293  OG1 THR A 154      37.809  52.087  19.485  1.00 26.43           O  
ATOM   1294  N   LEU A 155      35.841  56.075  19.929  1.00 26.38           N  
ATOM   1295  CA  LEU A 155      34.867  57.137  19.830  1.00 26.45           C  
ATOM   1296  C   LEU A 155      35.622  58.373  19.296  1.00 28.25           C  
ATOM   1297  O   LEU A 155      35.120  59.117  18.444  1.00 27.57           O  
ATOM   1298  CB  LEU A 155      34.279  57.408  21.214  1.00 26.49           C  
ATOM   1299  CG  LEU A 155      33.118  58.390  21.351  1.00 25.75           C  
ATOM   1300  CD1 LEU A 155      31.992  58.032  20.382  1.00 24.74           C  
ATOM   1301  CD2 LEU A 155      32.622  58.344  22.785  1.00 24.97           C  
ATOM   1302  N   ASP A 156      36.850  58.563  19.778  1.00 27.60           N  
ATOM   1303  CA  ASP A 156      37.663  59.689  19.353  1.00 25.69           C  
ATOM   1304  C   ASP A 156      37.928  59.547  17.867  1.00 26.06           C  
ATOM   1305  O   ASP A 156      37.800  60.507  17.102  1.00 24.88           O  
ATOM   1306  CB  ASP A 156      38.997  59.717  20.115  1.00 27.15           C  
ATOM   1307  CG  ASP A 156      38.838  60.082  21.598  1.00 28.19           C  
ATOM   1308  OD1 ASP A 156      37.701  60.301  22.074  1.00 28.91           O  
ATOM   1309  OD2 ASP A 156      39.867  60.148  22.303  1.00 29.31           O1-
ATOM   1310  N   PHE A 157      38.300  58.334  17.467  1.00 26.30           N  
ATOM   1311  CA  PHE A 157      38.598  58.030  16.072  1.00 25.25           C  
ATOM   1312  C   PHE A 157      37.419  58.372  15.154  1.00 26.31           C  
ATOM   1313  O   PHE A 157      37.607  58.904  14.057  1.00 26.35           O  
ATOM   1314  CB  PHE A 157      38.955  56.539  15.910  1.00 24.74           C  
ATOM   1315  CG  PHE A 157      39.298  56.148  14.489  1.00 21.09           C  
ATOM   1316  CD1 PHE A 157      40.494  56.543  13.921  1.00 20.97           C  
ATOM   1317  CD2 PHE A 157      38.396  55.439  13.710  1.00 21.42           C  
ATOM   1318  CE1 PHE A 157      40.784  56.245  12.601  1.00 20.76           C  
ATOM   1319  CE2 PHE A 157      38.677  55.134  12.388  1.00 19.81           C  
ATOM   1320  CZ  PHE A 157      39.873  55.539  11.834  1.00 19.81           C  
ATOM   1321  N   PHE A 158      36.207  58.046  15.599  1.00 27.85           N  
ATOM   1322  CA  PHE A 158      35.017  58.326  14.815  1.00 27.06           C  
ATOM   1323  C   PHE A 158      34.924  59.839  14.583  1.00 27.61           C  
ATOM   1324  O   PHE A 158      34.673  60.279  13.467  1.00 28.24           O  
ATOM   1325  CB  PHE A 158      33.778  57.820  15.544  1.00 27.49           C  
ATOM   1326  CG  PHE A 158      32.516  57.939  14.740  1.00 30.27           C  
ATOM   1327  CD1 PHE A 158      32.165  56.952  13.823  1.00 29.97           C  
ATOM   1328  CD2 PHE A 158      31.683  59.054  14.882  1.00 28.87           C  
ATOM   1329  CE1 PHE A 158      31.003  57.067  13.057  1.00 29.69           C  
ATOM   1330  CE2 PHE A 158      30.524  59.178  14.125  1.00 28.12           C  
ATOM   1331  CZ  PHE A 158      30.178  58.189  13.212  1.00 28.64           C  
ATOM   1332  N   GLU A 159      35.128  60.635  15.633  1.00 26.66           N  
ATOM   1333  CA  GLU A 159      35.085  62.081  15.472  1.00 25.42           C  
ATOM   1334  C   GLU A 159      36.216  62.531  14.546  1.00 26.20           C  
ATOM   1335  O   GLU A 159      36.068  63.493  13.790  1.00 26.06           O  
ATOM   1336  CB  GLU A 159      35.232  62.808  16.814  1.00 25.11           C  
ATOM   1337  CG  GLU A 159      35.253  64.330  16.641  1.00 24.36           C  
ATOM   1338  CD  GLU A 159      35.141  65.103  17.939  1.00 26.10           C  
ATOM   1339  OE1 GLU A 159      34.365  64.684  18.824  1.00 26.26           O  
ATOM   1340  OE2 GLU A 159      35.816  66.147  18.062  1.00 26.52           O1-
ATOM   1341  N   GLY A 160      37.349  61.836  14.622  1.00 25.94           N  
ATOM   1342  CA  GLY A 160      38.483  62.170  13.780  1.00 25.91           C  
ATOM   1343  C   GLY A 160      38.136  62.060  12.307  1.00 27.53           C  
ATOM   1344  O   GLY A 160      38.433  62.954  11.506  1.00 28.23           O  
ATOM   1345  N   CYS A 161      37.485  60.964  11.943  1.00 26.66           N  
ATOM   1346  CA  CYS A 161      37.100  60.752  10.559  1.00 27.91           C  
ATOM   1347  C   CYS A 161      36.088  61.816  10.115  1.00 28.85           C  
ATOM   1348  O   CYS A 161      36.133  62.317   8.990  1.00 27.38           O  
ATOM   1349  CB  CYS A 161      36.516  59.346  10.394  1.00 26.25           C  
ATOM   1350  SG  CYS A 161      37.729  58.022  10.635  1.00 27.95           S  
ATOM   1351  N   TRP A 162      35.180  62.163  11.016  1.00 29.45           N  
ATOM   1352  CA  TRP A 162      34.173  63.164  10.723  1.00 30.37           C  
ATOM   1353  C   TRP A 162      34.910  64.435  10.292  1.00 30.53           C  
ATOM   1354  O   TRP A 162      34.663  64.969   9.215  1.00 30.36           O  
ATOM   1355  CB  TRP A 162      33.334  63.418  11.975  1.00 30.96           C  
ATOM   1356  CG  TRP A 162      32.082  64.224  11.761  1.00 30.56           C  
ATOM   1357  CD1 TRP A 162      31.845  65.138  10.772  1.00 28.94           C  
ATOM   1358  CD2 TRP A 162      30.929  64.249  12.614  1.00 29.57           C  
ATOM   1359  CE2 TRP A 162      30.039  65.206  12.084  1.00 28.57           C  
ATOM   1360  CE3 TRP A 162      30.566  63.557  13.778  1.00 29.25           C  
ATOM   1361  NE1 TRP A 162      30.623  65.731  10.960  1.00 27.04           N  
ATOM   1362  CZ2 TRP A 162      28.803  65.492  12.678  1.00 27.42           C  
ATOM   1363  CZ3 TRP A 162      29.335  63.842  14.373  1.00 29.74           C  
ATOM   1364  CH2 TRP A 162      28.471  64.804  13.818  1.00 29.66           C  
ATOM   1365  N   ILE A 163      35.831  64.894  11.133  1.00 30.36           N  
ATOM   1366  CA  ILE A 163      36.616  66.090  10.856  1.00 29.76           C  
ATOM   1367  C   ILE A 163      37.416  65.962   9.570  1.00 32.70           C  
ATOM   1368  O   ILE A 163      37.516  66.924   8.806  1.00 32.49           O  
ATOM   1369  CB  ILE A 163      37.609  66.400  12.013  1.00 28.79           C  
ATOM   1370  CG1 ILE A 163      36.831  66.732  13.286  1.00 26.79           C  
ATOM   1371  CG2 ILE A 163      38.532  67.545  11.623  1.00 24.05           C  
ATOM   1372  CD1 ILE A 163      37.708  66.886  14.505  1.00 26.40           C  
ATOM   1373  N   GLU A 164      37.991  64.787   9.319  1.00 33.88           N  
ATOM   1374  CA  GLU A 164      38.790  64.627   8.109  1.00 34.78           C  
ATOM   1375  C   GLU A 164      37.971  64.724   6.836  1.00 34.06           C  
ATOM   1376  O   GLU A 164      38.523  64.957   5.765  1.00 33.94           O  
ATOM   1377  CB  GLU A 164      39.571  63.314   8.138  1.00 36.91           C  
ATOM   1378  CG  GLU A 164      40.548  63.263   9.298  1.00 43.06           C  
ATOM   1379  CD  GLU A 164      41.760  62.419   9.023  1.00 43.78           C  
ATOM   1380  OE1 GLU A 164      41.606  61.214   8.732  1.00 48.64           O  
ATOM   1381  OE2 GLU A 164      42.874  62.972   9.099  1.00 46.04           O1-
ATOM   1382  N   GLN A 165      36.653  64.567   6.949  1.00 33.30           N  
ATOM   1383  CA  GLN A 165      35.783  64.652   5.780  1.00 32.01           C  
ATOM   1384  C   GLN A 165      35.819  66.078   5.247  1.00 33.38           C  
ATOM   1385  O   GLN A 165      35.462  66.345   4.100  1.00 33.01           O  
ATOM   1386  CB  GLN A 165      34.344  64.264   6.125  1.00 31.33           C  
ATOM   1387  CG  GLN A 165      34.127  62.763   6.280  1.00 32.27           C  
ATOM   1388  CD  GLN A 165      32.664  62.364   6.209  1.00 33.90           C  
ATOM   1389  NE2 GLN A 165      32.391  61.083   6.401  1.00 33.08           N  
ATOM   1390  OE1 GLN A 165      31.791  63.198   5.977  1.00 35.47           O  
ATOM   1391  N   TYR A 166      36.266  66.998   6.085  1.00 34.01           N  
ATOM   1392  CA  TYR A 166      36.355  68.374   5.664  1.00 34.85           C  
ATOM   1393  C   TYR A 166      37.670  68.674   4.993  1.00 37.65           C  
ATOM   1394  O   TYR A 166      37.846  69.759   4.442  1.00 37.78           O  
ATOM   1395  CB  TYR A 166      36.150  69.310   6.840  1.00 33.86           C  
ATOM   1396  CG  TYR A 166      34.709  69.386   7.230  1.00 34.09           C  
ATOM   1397  CD1 TYR A 166      34.088  68.310   7.853  1.00 32.12           C  
ATOM   1398  CD2 TYR A 166      33.945  70.511   6.922  1.00 32.42           C  
ATOM   1399  CE1 TYR A 166      32.741  68.350   8.163  1.00 34.98           C  
ATOM   1400  CE2 TYR A 166      32.588  70.562   7.228  1.00 33.04           C  
ATOM   1401  CZ  TYR A 166      31.995  69.478   7.852  1.00 33.56           C  
ATOM   1402  OH  TYR A 166      30.672  69.518   8.208  1.00 32.73           O  
ATOM   1403  N   ASN A 167      38.604  67.732   5.058  1.00 38.76           N  
ATOM   1404  CA  ASN A 167      39.873  67.943   4.403  1.00 41.12           C  
ATOM   1405  C   ASN A 167      40.396  69.344   4.800  1.00 39.52           C  
ATOM   1406  O   ASN A 167      40.636  70.215   3.961  1.00 37.54           O  
ATOM   1407  CB  ASN A 167      39.606  67.821   2.906  1.00 46.71           C  
ATOM   1408  CG  ASN A 167      40.805  68.112   2.078  1.00 54.18           C  
ATOM   1409  ND2 ASN A 167      40.752  67.709   0.819  1.00 59.28           N  
ATOM   1410  OD1 ASN A 167      41.770  68.720   2.540  1.00 61.87           O  
ATOM   1411  N   PHE A 168      40.552  69.553   6.100  1.00 38.23           N  
ATOM   1412  CA  PHE A 168      40.971  70.842   6.621  1.00 36.94           C  
ATOM   1413  C   PHE A 168      42.299  70.729   7.352  1.00 36.57           C  
ATOM   1414  O   PHE A 168      42.433  69.965   8.305  1.00 35.70           O  
ATOM   1415  CB  PHE A 168      39.856  71.349   7.537  1.00 34.88           C  
ATOM   1416  CG  PHE A 168      40.176  72.606   8.271  1.00 33.92           C  
ATOM   1417  CD1 PHE A 168      40.393  73.803   7.592  1.00 33.47           C  
ATOM   1418  CD2 PHE A 168      40.184  72.613   9.662  1.00 34.04           C  
ATOM   1419  CE1 PHE A 168      40.601  74.989   8.292  1.00 31.65           C  
ATOM   1420  CE2 PHE A 168      40.392  73.793  10.372  1.00 32.91           C  
ATOM   1421  CZ  PHE A 168      40.599  74.983   9.687  1.00 32.48           C  
ATOM   1422  N   GLY A 169      43.283  71.491   6.894  1.00 37.02           N  
ATOM   1423  CA  GLY A 169      44.593  71.449   7.517  1.00 38.48           C  
ATOM   1424  C   GLY A 169      44.783  72.437   8.653  1.00 39.74           C  
ATOM   1425  O   GLY A 169      45.886  72.551   9.189  1.00 41.20           O  
ATOM   1426  N   GLY A 170      43.722  73.155   9.013  1.00 38.56           N  
ATOM   1427  CA  GLY A 170      43.813  74.112  10.097  1.00 38.98           C  
ATOM   1428  C   GLY A 170      44.022  75.523   9.595  1.00 40.26           C  
ATOM   1429  O   GLY A 170      44.590  75.712   8.517  1.00 40.99           O  
ATOM   1430  N   PHE A 171      43.557  76.513  10.356  1.00 39.09           N  
ATOM   1431  CA  PHE A 171      43.728  77.906   9.949  1.00 39.21           C  
ATOM   1432  C   PHE A 171      45.166  78.321  10.190  1.00 40.40           C  
ATOM   1433  O   PHE A 171      45.783  77.911  11.176  1.00 40.27           O  
ATOM   1434  CB  PHE A 171      42.841  78.854  10.762  1.00 37.19           C  
ATOM   1435  CG  PHE A 171      41.370  78.654  10.556  1.00 35.11           C  
ATOM   1436  CD1 PHE A 171      40.828  78.634   9.280  1.00 33.18           C  
ATOM   1437  CD2 PHE A 171      40.519  78.526  11.649  1.00 33.62           C  
ATOM   1438  CE1 PHE A 171      39.461  78.491   9.091  1.00 34.31           C  
ATOM   1439  CE2 PHE A 171      39.153  78.383  11.474  1.00 34.56           C  
ATOM   1440  CZ  PHE A 171      38.618  78.365  10.190  1.00 35.38           C  
ATOM   1441  N   PRO A 172      45.727  79.130   9.281  1.00 40.96           N  
ATOM   1442  CA  PRO A 172      47.109  79.546   9.517  1.00 40.83           C  
ATOM   1443  C   PRO A 172      47.116  80.239  10.880  1.00 41.28           C  
ATOM   1444  O   PRO A 172      46.294  81.122  11.133  1.00 40.96           O  
ATOM   1445  CB  PRO A 172      47.371  80.509   8.361  1.00 41.52           C  
ATOM   1446  CG  PRO A 172      46.538  79.912   7.244  1.00 39.93           C  
ATOM   1447  CD  PRO A 172      45.247  79.572   7.955  1.00 39.64           C  
ATOM   1448  N   GLY A 173      48.016  79.818  11.764  1.00 41.51           N  
ATOM   1449  CA  GLY A 173      48.079  80.416  13.084  1.00 41.15           C  
ATOM   1450  C   GLY A 173      47.514  79.527  14.177  1.00 42.41           C  
ATOM   1451  O   GLY A 173      47.773  79.751  15.361  1.00 41.99           O  
ATOM   1452  N   SER A 174      46.739  78.517  13.787  1.00 42.88           N  
ATOM   1453  CA  SER A 174      46.142  77.585  14.745  1.00 43.00           C  
ATOM   1454  C   SER A 174      47.132  76.458  15.071  1.00 43.03           C  
ATOM   1455  O   SER A 174      46.941  75.319  14.663  1.00 43.74           O  
ATOM   1456  CB  SER A 174      44.853  77.003  14.156  1.00 42.82           C  
ATOM   1457  OG  SER A 174      44.141  76.246  15.119  1.00 42.37           O  
ATOM   1458  N   HIS A 175      48.180  76.789  15.822  1.00 43.57           N  
ATOM   1459  CA  HIS A 175      49.230  75.834  16.185  1.00 43.59           C  
ATOM   1460  C   HIS A 175      48.780  74.569  16.915  1.00 41.97           C  
ATOM   1461  O   HIS A 175      49.429  73.528  16.817  1.00 40.20           O  
ATOM   1462  CB  HIS A 175      50.305  76.538  17.021  1.00 45.63           C  
ATOM   1463  CG  HIS A 175      50.876  77.756  16.363  1.00 50.62           C  
ATOM   1464  CD2 HIS A 175      51.608  78.781  16.865  1.00 52.15           C  
ATOM   1465  ND1 HIS A 175      50.742  78.009  15.013  1.00 52.47           N  
ATOM   1466  CE1 HIS A 175      51.367  79.134  14.711  1.00 52.35           C  
ATOM   1467  NE2 HIS A 175      51.901  79.622  15.817  1.00 52.90           N  
ATOM   1468  N   ASP A 176      47.678  74.651  17.649  1.00 40.99           N  
ATOM   1469  CA  ASP A 176      47.197  73.495  18.385  1.00 39.96           C  
ATOM   1470  C   ASP A 176      46.400  72.513  17.550  1.00 37.88           C  
ATOM   1471  O   ASP A 176      46.169  71.386  17.975  1.00 37.98           O  
ATOM   1472  CB  ASP A 176      46.335  73.936  19.565  1.00 43.08           C  
ATOM   1473  CG  ASP A 176      47.149  74.550  20.678  1.00 46.58           C  
ATOM   1474  OD1 ASP A 176      48.310  74.126  20.867  1.00 48.17           O  
ATOM   1475  OD2 ASP A 176      46.627  75.445  21.378  1.00 49.76           O1-
ATOM   1476  N   TYR A 177      45.984  72.928  16.362  1.00 36.16           N  
ATOM   1477  CA  TYR A 177      45.175  72.061  15.512  1.00 34.46           C  
ATOM   1478  C   TYR A 177      45.797  70.732  15.069  1.00 34.70           C  
ATOM   1479  O   TYR A 177      45.223  69.667  15.301  1.00 33.74           O  
ATOM   1480  CB  TYR A 177      44.710  72.822  14.264  1.00 31.56           C  
ATOM   1481  CG  TYR A 177      43.856  71.978  13.343  1.00 30.99           C  
ATOM   1482  CD1 TYR A 177      42.500  71.778  13.598  1.00 28.60           C  
ATOM   1483  CD2 TYR A 177      44.416  71.348  12.234  1.00 29.51           C  
ATOM   1484  CE1 TYR A 177      41.727  70.971  12.770  1.00 31.45           C  
ATOM   1485  CE2 TYR A 177      43.648  70.539  11.399  1.00 30.53           C  
ATOM   1486  CZ  TYR A 177      42.307  70.353  11.668  1.00 31.33           C  
ATOM   1487  OH  TYR A 177      41.548  69.554  10.838  1.00 31.42           O  
ATOM   1488  N   PRO A 178      46.978  70.779  14.428  1.00 35.01           N  
ATOM   1489  CA  PRO A 178      47.659  69.574  13.946  1.00 34.62           C  
ATOM   1490  C   PRO A 178      47.641  68.378  14.898  1.00 34.78           C  
ATOM   1491  O   PRO A 178      47.111  67.317  14.571  1.00 35.06           O  
ATOM   1492  CB  PRO A 178      49.075  70.066  13.668  1.00 32.26           C  
ATOM   1493  CG  PRO A 178      48.860  71.482  13.264  1.00 34.08           C  
ATOM   1494  CD  PRO A 178      47.866  71.950  14.306  1.00 34.65           C  
ATOM   1495  N   GLN A 179      48.213  68.542  16.078  1.00 35.01           N  
ATOM   1496  CA  GLN A 179      48.271  67.435  17.013  1.00 36.92           C  
ATOM   1497  C   GLN A 179      46.938  67.084  17.632  1.00 36.21           C  
ATOM   1498  O   GLN A 179      46.727  65.944  18.066  1.00 36.25           O  
ATOM   1499  CB  GLN A 179      49.315  67.716  18.085  1.00 39.03           C  
ATOM   1500  CG  GLN A 179      50.723  67.634  17.523  1.00 43.35           C  
ATOM   1501  CD  GLN A 179      51.775  67.766  18.587  1.00 46.10           C  
ATOM   1502  NE2 GLN A 179      52.688  68.719  18.403  1.00 45.58           N  
ATOM   1503  OE1 GLN A 179      51.775  67.017  19.570  1.00 48.05           O  
ATOM   1504  N   PHE A 180      46.044  68.067  17.671  1.00 35.29           N  
ATOM   1505  CA  PHE A 180      44.699  67.871  18.193  1.00 32.70           C  
ATOM   1506  C   PHE A 180      44.040  66.843  17.273  1.00 32.91           C  
ATOM   1507  O   PHE A 180      43.430  65.866  17.737  1.00 32.25           O  
ATOM   1508  CB  PHE A 180      43.935  69.203  18.148  1.00 31.18           C  
ATOM   1509  CG  PHE A 180      42.445  69.060  17.951  1.00 25.82           C  
ATOM   1510  CD1 PHE A 180      41.609  68.782  19.025  1.00 26.42           C  
ATOM   1511  CD2 PHE A 180      41.881  69.226  16.690  1.00 24.08           C  
ATOM   1512  CE1 PHE A 180      40.229  68.678  18.850  1.00 24.39           C  
ATOM   1513  CE2 PHE A 180      40.508  69.123  16.500  1.00 23.04           C  
ATOM   1514  CZ  PHE A 180      39.678  68.849  17.586  1.00 24.06           C  
ATOM   1515  N   LEU A 181      44.191  67.063  15.967  1.00 31.00           N  
ATOM   1516  CA  LEU A 181      43.609  66.172  14.970  1.00 32.52           C  
ATOM   1517  C   LEU A 181      44.308  64.819  14.920  1.00 33.36           C  
ATOM   1518  O   LEU A 181      43.652  63.779  14.820  1.00 31.95           O  
ATOM   1519  CB  LEU A 181      43.658  66.810  13.585  1.00 31.67           C  
ATOM   1520  CG  LEU A 181      43.063  65.970  12.457  1.00 31.40           C  
ATOM   1521  CD1 LEU A 181      41.612  65.679  12.750  1.00 31.36           C  
ATOM   1522  CD2 LEU A 181      43.202  66.706  11.143  1.00 30.95           C  
ATOM   1523  N   ARG A 182      45.636  64.836  14.996  1.00 34.64           N  
ATOM   1524  CA  ARG A 182      46.418  63.604  14.945  1.00 34.69           C  
ATOM   1525  C   ARG A 182      46.077  62.676  16.100  1.00 34.18           C  
ATOM   1526  O   ARG A 182      45.997  61.469  15.920  1.00 35.42           O  
ATOM   1527  CB  ARG A 182      47.919  63.924  14.939  1.00 36.36           C  
ATOM   1528  CG  ARG A 182      48.824  62.725  14.685  1.00 35.39           C  
ATOM   1529  CD  ARG A 182      48.257  61.816  13.615  1.00 34.28           C  
ATOM   1530  NE  ARG A 182      49.222  60.820  13.168  1.00 35.31           N  
ATOM   1531  CZ  ARG A 182      48.905  59.613  12.707  1.00 35.92           C  
ATOM   1532  NH1 ARG A 182      47.633  59.235  12.638  1.00 33.08           N1+
ATOM   1533  NH2 ARG A 182      49.864  58.788  12.296  1.00 33.94           N  
ATOM   1534  N   ARG A 183      45.870  63.230  17.288  1.00 33.05           N  
ATOM   1535  CA  ARG A 183      45.508  62.390  18.414  1.00 32.39           C  
ATOM   1536  C   ARG A 183      44.063  61.951  18.246  1.00 32.18           C  
ATOM   1537  O   ARG A 183      43.686  60.856  18.639  1.00 32.05           O  
ATOM   1538  CB  ARG A 183      45.670  63.145  19.735  1.00 32.00           C  
ATOM   1539  CG  ARG A 183      47.115  63.349  20.158  1.00 33.68           C  
ATOM   1540  CD  ARG A 183      47.196  63.761  21.624  1.00 33.93           C  
ATOM   1541  NE  ARG A 183      46.579  65.055  21.852  1.00 33.00           N  
ATOM   1542  CZ  ARG A 183      47.184  66.208  21.585  1.00 36.62           C  
ATOM   1543  NH1 ARG A 183      48.419  66.216  21.093  1.00 36.84           N1+
ATOM   1544  NH2 ARG A 183      46.553  67.357  21.786  1.00 36.67           N  
ATOM   1545  N   MET A 184      43.248  62.813  17.653  1.00 34.30           N  
ATOM   1546  CA  MET A 184      41.844  62.484  17.452  1.00 33.44           C  
ATOM   1547  C   MET A 184      41.689  61.203  16.636  1.00 33.04           C  
ATOM   1548  O   MET A 184      40.884  60.340  16.972  1.00 32.65           O  
ATOM   1549  CB  MET A 184      41.131  63.614  16.722  1.00 33.89           C  
ATOM   1550  CG  MET A 184      39.619  63.462  16.685  1.00 36.68           C  
ATOM   1551  SD  MET A 184      38.750  64.157  18.133  1.00 36.18           S  
ATOM   1552  CE  MET A 184      38.878  62.875  19.242  1.00 37.98           C  
ATOM   1553  N   ASN A 185      42.465  61.076  15.565  1.00 33.11           N  
ATOM   1554  CA  ASN A 185      42.357  59.899  14.706  1.00 36.09           C  
ATOM   1555  C   ASN A 185      43.488  58.869  14.820  1.00 35.35           C  
ATOM   1556  O   ASN A 185      43.568  57.941  14.009  1.00 33.46           O  
ATOM   1557  CB  ASN A 185      42.228  60.330  13.239  1.00 37.16           C  
ATOM   1558  CG  ASN A 185      43.468  61.045  12.721  1.00 40.68           C  
ATOM   1559  ND2 ASN A 185      43.255  62.073  11.914  1.00 45.08           N  
ATOM   1560  OD1 ASN A 185      44.598  60.670  13.023  1.00 41.38           O  
ATOM   1561  N   GLY A 186      44.335  59.020  15.835  1.00 34.60           N  
ATOM   1562  CA  GLY A 186      45.458  58.117  16.009  1.00 32.97           C  
ATOM   1563  C   GLY A 186      45.202  56.771  16.667  1.00 31.40           C  
ATOM   1564  O   GLY A 186      45.992  55.850  16.478  1.00 29.65           O  
ATOM   1565  N   LEU A 187      44.115  56.648  17.427  1.00 30.54           N  
ATOM   1566  CA  LEU A 187      43.803  55.396  18.111  1.00 30.34           C  
ATOM   1567  C   LEU A 187      44.913  55.075  19.130  1.00 30.88           C  
ATOM   1568  O   LEU A 187      45.110  53.925  19.546  1.00 30.57           O  
ATOM   1569  CB  LEU A 187      43.665  54.266  17.079  1.00 29.64           C  
ATOM   1570  CG  LEU A 187      42.373  54.288  16.262  1.00 27.59           C  
ATOM   1571  CD1 LEU A 187      42.521  53.458  15.003  1.00 26.35           C  
ATOM   1572  CD2 LEU A 187      41.233  53.779  17.142  1.00 25.54           C  
ATOM   1573  N   GLY A 188      45.620  56.123  19.531  1.00 28.78           N  
ATOM   1574  CA  GLY A 188      46.710  55.994  20.469  1.00 29.09           C  
ATOM   1575  C   GLY A 188      46.394  55.261  21.751  1.00 30.37           C  
ATOM   1576  O   GLY A 188      47.171  54.405  22.185  1.00 33.55           O  
ATOM   1577  N   HIS A 189      45.269  55.584  22.373  1.00 29.03           N  
ATOM   1578  CA  HIS A 189      44.907  54.932  23.615  1.00 27.45           C  
ATOM   1579  C   HIS A 189      44.315  53.561  23.355  1.00 27.95           C  
ATOM   1580  O   HIS A 189      44.283  52.698  24.239  1.00 28.37           O  
ATOM   1581  CB  HIS A 189      43.939  55.813  24.404  1.00 25.89           C  
ATOM   1582  CG  HIS A 189      44.531  57.129  24.812  1.00 27.11           C  
ATOM   1583  CD2 HIS A 189      45.692  57.733  24.458  1.00 27.39           C  
ATOM   1584  ND1 HIS A 189      43.918  57.980  25.707  1.00 26.44           N  
ATOM   1585  CE1 HIS A 189      44.675  59.047  25.889  1.00 25.98           C  
ATOM   1586  NE2 HIS A 189      45.758  58.923  25.143  1.00 27.36           N  
ATOM   1587  N   CYS A 190      43.856  53.347  22.132  1.00 28.08           N  
ATOM   1588  CA  CYS A 190      43.280  52.054  21.784  1.00 28.41           C  
ATOM   1589  C   CYS A 190      44.445  51.079  21.705  1.00 28.35           C  
ATOM   1590  O   CYS A 190      44.430  50.022  22.327  1.00 26.07           O  
ATOM   1591  CB  CYS A 190      42.569  52.128  20.428  1.00 28.73           C  
ATOM   1592  SG  CYS A 190      41.566  50.678  20.038  1.00 25.71           S  
ATOM   1593  N   VAL A 191      45.451  51.468  20.927  1.00 29.05           N  
ATOM   1594  CA  VAL A 191      46.654  50.682  20.742  1.00 30.47           C  
ATOM   1595  C   VAL A 191      47.348  50.488  22.087  1.00 32.08           C  
ATOM   1596  O   VAL A 191      47.549  49.353  22.542  1.00 33.62           O  
ATOM   1597  CB  VAL A 191      47.628  51.397  19.760  1.00 30.12           C  
ATOM   1598  CG1 VAL A 191      49.034  50.819  19.876  1.00 29.47           C  
ATOM   1599  CG2 VAL A 191      47.125  51.238  18.337  1.00 27.94           C  
ATOM   1600  N   GLY A 192      47.695  51.611  22.718  1.00 31.84           N  
ATOM   1601  CA  GLY A 192      48.383  51.591  23.993  1.00 28.66           C  
ATOM   1602  C   GLY A 192      47.784  50.680  25.039  1.00 29.28           C  
ATOM   1603  O   GLY A 192      48.513  50.002  25.757  1.00 29.27           O  
ATOM   1604  N   ALA A 193      46.460  50.654  25.128  1.00 29.68           N  
ATOM   1605  CA  ALA A 193      45.788  49.833  26.120  1.00 30.14           C  
ATOM   1606  C   ALA A 193      45.579  48.382  25.682  1.00 31.30           C  
ATOM   1607  O   ALA A 193      45.566  47.480  26.523  1.00 31.93           O  
ATOM   1608  CB  ALA A 193      44.451  50.466  26.497  1.00 29.62           C  
ATOM   1609  N   SER A 194      45.423  48.146  24.379  1.00 31.42           N  
ATOM   1610  CA  SER A 194      45.214  46.777  23.893  1.00 31.51           C  
ATOM   1611  C   SER A 194      46.470  45.901  24.003  1.00 31.47           C  
ATOM   1612  O   SER A 194      46.419  44.698  23.734  1.00 31.24           O  
ATOM   1613  CB  SER A 194      44.715  46.782  22.446  1.00 29.43           C  
ATOM   1614  OG  SER A 194      45.658  47.374  21.570  1.00 30.09           O  
ATOM   1615  N   LEU A 195      47.584  46.512  24.399  1.00 30.78           N  
ATOM   1616  CA  LEU A 195      48.853  45.807  24.585  1.00 30.61           C  
ATOM   1617  C   LEU A 195      48.895  45.000  25.890  1.00 30.88           C  
ATOM   1618  O   LEU A 195      49.856  44.260  26.118  1.00 32.36           O  
ATOM   1619  CB  LEU A 195      50.010  46.811  24.617  1.00 27.79           C  
ATOM   1620  CG  LEU A 195      50.387  47.518  23.320  1.00 29.62           C  
ATOM   1621  CD1 LEU A 195      51.348  48.657  23.625  1.00 26.48           C  
ATOM   1622  CD2 LEU A 195      51.001  46.513  22.335  1.00 28.26           C  
ATOM   1623  N   TRP A 196      47.857  45.120  26.723  1.00 29.61           N  
ATOM   1624  CA  TRP A 196      47.839  44.454  28.025  1.00 28.21           C  
ATOM   1625  C   TRP A 196      46.683  43.514  28.358  1.00 28.52           C  
ATOM   1626  O   TRP A 196      45.886  43.791  29.256  1.00 28.36           O  
ATOM   1627  CB  TRP A 196      47.944  45.530  29.116  1.00 27.57           C  
ATOM   1628  CG  TRP A 196      48.908  46.595  28.738  1.00 28.16           C  
ATOM   1629  CD1 TRP A 196      48.609  47.839  28.258  1.00 30.12           C  
ATOM   1630  CD2 TRP A 196      50.334  46.483  28.692  1.00 28.08           C  
ATOM   1631  CE2 TRP A 196      50.832  47.699  28.166  1.00 27.97           C  
ATOM   1632  CE3 TRP A 196      51.239  45.474  29.039  1.00 26.84           C  
ATOM   1633  NE1 TRP A 196      49.759  48.507  27.911  1.00 28.29           N  
ATOM   1634  CZ2 TRP A 196      52.196  47.933  27.983  1.00 29.03           C  
ATOM   1635  CZ3 TRP A 196      52.604  45.709  28.855  1.00 27.75           C  
ATOM   1636  CH2 TRP A 196      53.065  46.929  28.331  1.00 28.32           C  
ATOM   1637  N   PRO A 197      46.592  42.373  27.668  1.00 29.42           N  
ATOM   1638  CA  PRO A 197      45.509  41.418  27.933  1.00 32.06           C  
ATOM   1639  C   PRO A 197      45.478  41.035  29.419  1.00 35.29           C  
ATOM   1640  O   PRO A 197      46.524  40.778  30.020  1.00 37.27           O  
ATOM   1641  CB  PRO A 197      45.871  40.233  27.046  1.00 30.29           C  
ATOM   1642  CG  PRO A 197      46.621  40.859  25.938  1.00 30.03           C  
ATOM   1643  CD  PRO A 197      47.500  41.859  26.634  1.00 29.32           C  
ATOM   1644  N   LYS A 198      44.293  40.984  30.014  1.00 36.57           N  
ATOM   1645  CA  LYS A 198      44.201  40.649  31.426  1.00 38.94           C  
ATOM   1646  C   LYS A 198      44.722  39.232  31.701  1.00 42.25           C  
ATOM   1647  O   LYS A 198      45.049  38.879  32.841  1.00 42.56           O  
ATOM   1648  CB  LYS A 198      42.754  40.792  31.911  1.00 37.86           C  
ATOM   1649  CG  LYS A 198      41.795  39.809  31.302  1.00 38.25           C  
ATOM   1650  CD  LYS A 198      40.399  39.964  31.876  1.00 38.09           C  
ATOM   1651  CE  LYS A 198      39.485  38.880  31.306  1.00 39.80           C  
ATOM   1652  NZ  LYS A 198      38.085  38.971  31.816  1.00 43.75           N1+
ATOM   1653  N   GLU A 199      44.811  38.426  30.653  1.00 44.17           N  
ATOM   1654  CA  GLU A 199      45.303  37.060  30.791  1.00 47.71           C  
ATOM   1655  C   GLU A 199      46.813  37.061  31.047  1.00 47.74           C  
ATOM   1656  O   GLU A 199      47.332  36.141  31.670  1.00 48.20           O  
ATOM   1657  CB  GLU A 199      44.979  36.271  29.517  1.00 51.67           C  
ATOM   1658  CG  GLU A 199      45.419  34.816  29.502  1.00 58.35           C  
ATOM   1659  CD  GLU A 199      45.139  34.132  28.150  1.00 63.11           C  
ATOM   1660  OE1 GLU A 199      45.779  34.499  27.129  1.00 63.75           O  
ATOM   1661  OE2 GLU A 199      44.267  33.230  28.105  1.00 64.52           O1-
ATOM   1662  N   GLN A 200      47.507  38.099  30.583  1.00 46.87           N  
ATOM   1663  CA  GLN A 200      48.955  38.193  30.756  1.00 46.85           C  
ATOM   1664  C   GLN A 200      49.387  39.259  31.762  1.00 45.14           C  
ATOM   1665  O   GLN A 200      50.473  39.173  32.336  1.00 44.19           O  
ATOM   1666  CB  GLN A 200      49.649  38.513  29.426  1.00 49.68           C  
ATOM   1667  CG  GLN A 200      48.886  38.120  28.167  1.00 56.81           C  
ATOM   1668  CD  GLN A 200      48.718  36.628  28.030  1.00 59.54           C  
ATOM   1669  NE2 GLN A 200      47.615  36.205  27.420  1.00 60.68           N  
ATOM   1670  OE1 GLN A 200      49.580  35.859  28.455  1.00 64.09           O  
ATOM   1671  N   PHE A 201      48.558  40.277  31.960  1.00 43.30           N  
ATOM   1672  CA  PHE A 201      48.917  41.348  32.881  1.00 40.86           C  
ATOM   1673  C   PHE A 201      47.803  41.705  33.835  1.00 40.59           C  
ATOM   1674  O   PHE A 201      46.629  41.535  33.515  1.00 40.35           O  
ATOM   1675  CB  PHE A 201      49.309  42.606  32.117  1.00 38.17           C  
ATOM   1676  CG  PHE A 201      50.390  42.390  31.104  1.00 37.43           C  
ATOM   1677  CD1 PHE A 201      50.090  41.856  29.852  1.00 37.38           C  
ATOM   1678  CD2 PHE A 201      51.702  42.754  31.384  1.00 35.04           C  
ATOM   1679  CE1 PHE A 201      51.090  41.693  28.883  1.00 38.16           C  
ATOM   1680  CE2 PHE A 201      52.704  42.598  30.430  1.00 36.49           C  
ATOM   1681  CZ  PHE A 201      52.401  42.067  29.173  1.00 36.07           C  
ATOM   1682  N   ASN A 202      48.183  42.198  35.011  1.00 40.92           N  
ATOM   1683  CA  ASN A 202      47.213  42.610  36.019  1.00 42.08           C  
ATOM   1684  C   ASN A 202      47.086  44.126  35.975  1.00 42.14           C  
ATOM   1685  O   ASN A 202      47.974  44.866  36.401  1.00 41.96           O  
ATOM   1686  CB  ASN A 202      47.638  42.174  37.422  1.00 42.69           C  
ATOM   1687  CG  ASN A 202      46.588  42.497  38.467  1.00 42.06           C  
ATOM   1688  ND2 ASN A 202      46.143  41.482  39.189  1.00 40.92           N  
ATOM   1689  OD1 ASN A 202      46.177  43.648  38.616  1.00 42.58           O  
ATOM   1690  N   GLU A 203      45.957  44.558  35.437  1.00 43.53           N  
ATOM   1691  CA  GLU A 203      45.599  45.958  35.259  1.00 43.47           C  
ATOM   1692  C   GLU A 203      45.807  46.791  36.526  1.00 42.88           C  
ATOM   1693  O   GLU A 203      46.233  47.941  36.453  1.00 43.58           O  
ATOM   1694  CB  GLU A 203      44.135  46.003  34.834  1.00 43.72           C  
ATOM   1695  CG  GLU A 203      43.744  47.155  33.979  1.00 44.59           C  
ATOM   1696  CD  GLU A 203      42.316  47.024  33.531  1.00 45.17           C  
ATOM   1697  OE1 GLU A 203      41.408  47.007  34.388  1.00 44.29           O  
ATOM   1698  OE2 GLU A 203      42.103  46.926  32.314  1.00 49.86           O1-
ATOM   1699  N   ARG A 204      45.504  46.203  37.682  1.00 42.62           N  
ATOM   1700  CA  ARG A 204      45.646  46.891  38.964  1.00 42.53           C  
ATOM   1701  C   ARG A 204      47.078  46.887  39.486  1.00 42.80           C  
ATOM   1702  O   ARG A 204      47.552  47.896  40.004  1.00 44.56           O  
ATOM   1703  CB  ARG A 204      44.722  46.255  39.998  1.00 41.74           C  
ATOM   1704  CG  ARG A 204      43.259  46.428  39.671  1.00 43.70           C  
ATOM   1705  CD  ARG A 204      42.411  45.414  40.384  1.00 46.10           C  
ATOM   1706  NE  ARG A 204      41.354  46.046  41.166  1.00 50.18           N  
ATOM   1707  CZ  ARG A 204      40.390  45.371  41.793  1.00 52.29           C  
ATOM   1708  NH1 ARG A 204      40.365  44.042  41.715  1.00 50.16           N1+
ATOM   1709  NH2 ARG A 204      39.456  46.018  42.496  1.00 51.91           N  
ATOM   1710  N   SER A 205      47.767  45.758  39.352  1.00 42.00           N  
ATOM   1711  CA  SER A 205      49.147  45.655  39.826  1.00 40.53           C  
ATOM   1712  C   SER A 205      50.067  46.526  38.985  1.00 38.49           C  
ATOM   1713  O   SER A 205      51.018  47.110  39.498  1.00 37.36           O  
ATOM   1714  CB  SER A 205      49.632  44.201  39.764  1.00 41.87           C  
ATOM   1715  OG  SER A 205      48.795  43.355  40.541  1.00 45.73           O  
ATOM   1716  N   LEU A 206      49.774  46.626  37.693  1.00 37.65           N  
ATOM   1717  CA  LEU A 206      50.606  47.416  36.797  1.00 37.44           C  
ATOM   1718  C   LEU A 206      49.940  48.700  36.303  1.00 37.23           C  
ATOM   1719  O   LEU A 206      50.351  49.274  35.294  1.00 35.93           O  
ATOM   1720  CB  LEU A 206      51.031  46.541  35.616  1.00 36.70           C  
ATOM   1721  CG  LEU A 206      51.845  45.301  36.013  1.00 36.72           C  
ATOM   1722  CD1 LEU A 206      51.982  44.374  34.817  1.00 35.00           C  
ATOM   1723  CD2 LEU A 206      53.219  45.729  36.542  1.00 35.56           C  
ATOM   1724  N   PHE A 207      48.933  49.162  37.039  1.00 38.04           N  
ATOM   1725  CA  PHE A 207      48.200  50.370  36.661  1.00 38.73           C  
ATOM   1726  C   PHE A 207      49.114  51.530  36.266  1.00 38.99           C  
ATOM   1727  O   PHE A 207      48.902  52.186  35.246  1.00 39.55           O  
ATOM   1728  CB  PHE A 207      47.286  50.828  37.799  1.00 37.72           C  
ATOM   1729  CG  PHE A 207      46.341  51.934  37.404  1.00 38.75           C  
ATOM   1730  CD1 PHE A 207      45.039  51.646  36.987  1.00 37.11           C  
ATOM   1731  CD2 PHE A 207      46.766  53.261  37.396  1.00 37.04           C  
ATOM   1732  CE1 PHE A 207      44.175  52.669  36.566  1.00 33.93           C  
ATOM   1733  CE2 PHE A 207      45.904  54.285  36.972  1.00 36.70           C  
ATOM   1734  CZ  PHE A 207      44.609  53.984  36.559  1.00 33.76           C  
ATOM   1735  N   LEU A 208      50.139  51.783  37.067  1.00 38.98           N  
ATOM   1736  CA  LEU A 208      51.043  52.886  36.774  1.00 38.76           C  
ATOM   1737  C   LEU A 208      51.867  52.700  35.508  1.00 39.52           C  
ATOM   1738  O   LEU A 208      52.074  53.651  34.753  1.00 39.47           O  
ATOM   1739  CB  LEU A 208      51.964  53.128  37.967  1.00 37.57           C  
ATOM   1740  CG  LEU A 208      51.256  53.422  39.291  1.00 36.49           C  
ATOM   1741  CD1 LEU A 208      52.302  53.545  40.388  1.00 37.50           C  
ATOM   1742  CD2 LEU A 208      50.431  54.707  39.181  1.00 36.47           C  
ATOM   1743  N   GLU A 209      52.351  51.487  35.263  1.00 40.72           N  
ATOM   1744  CA  GLU A 209      53.147  51.261  34.057  1.00 41.12           C  
ATOM   1745  C   GLU A 209      52.265  51.267  32.804  1.00 38.81           C  
ATOM   1746  O   GLU A 209      52.682  51.759  31.750  1.00 39.10           O  
ATOM   1747  CB  GLU A 209      53.945  49.943  34.144  1.00 44.13           C  
ATOM   1748  CG  GLU A 209      53.497  48.967  35.226  1.00 47.85           C  
ATOM   1749  CD  GLU A 209      53.925  49.399  36.619  1.00 49.69           C  
ATOM   1750  OE1 GLU A 209      55.147  49.384  36.894  1.00 50.80           O  
ATOM   1751  OE2 GLU A 209      53.041  49.761  37.433  1.00 50.55           O1-
ATOM   1752  N   ILE A 210      51.053  50.727  32.922  1.00 35.58           N  
ATOM   1753  CA  ILE A 210      50.118  50.695  31.798  1.00 33.73           C  
ATOM   1754  C   ILE A 210      49.701  52.122  31.412  1.00 34.29           C  
ATOM   1755  O   ILE A 210      49.805  52.513  30.243  1.00 34.10           O  
ATOM   1756  CB  ILE A 210      48.862  49.844  32.127  1.00 31.37           C  
ATOM   1757  CG1 ILE A 210      49.283  48.386  32.338  1.00 29.72           C  
ATOM   1758  CG2 ILE A 210      47.865  49.917  30.992  1.00 31.06           C  
ATOM   1759  CD1 ILE A 210      48.138  47.410  32.464  1.00 31.19           C  
ATOM   1760  N   THR A 211      49.246  52.900  32.393  1.00 32.50           N  
ATOM   1761  CA  THR A 211      48.845  54.272  32.137  1.00 30.88           C  
ATOM   1762  C   THR A 211      49.994  55.027  31.490  1.00 31.42           C  
ATOM   1763  O   THR A 211      49.799  55.777  30.522  1.00 32.68           O  
ATOM   1764  CB  THR A 211      48.441  54.991  33.429  1.00 29.93           C  
ATOM   1765  CG2 THR A 211      48.190  56.462  33.164  1.00 29.76           C  
ATOM   1766  OG1 THR A 211      47.249  54.395  33.949  1.00 28.65           O  
ATOM   1767  N   SER A 212      51.199  54.822  32.008  1.00 31.50           N  
ATOM   1768  CA  SER A 212      52.379  55.502  31.450  1.00 32.50           C  
ATOM   1769  C   SER A 212      52.626  55.041  30.017  1.00 30.91           C  
ATOM   1770  O   SER A 212      52.960  55.843  29.148  1.00 30.02           O  
ATOM   1771  CB  SER A 212      53.632  55.214  32.298  1.00 33.03           C  
ATOM   1772  OG  SER A 212      53.490  55.713  33.622  1.00 33.51           O  
ATOM   1773  N   ALA A 213      52.468  53.741  29.784  1.00 30.53           N  
ATOM   1774  CA  ALA A 213      52.666  53.180  28.457  1.00 30.39           C  
ATOM   1775  C   ALA A 213      51.666  53.789  27.469  1.00 30.25           C  
ATOM   1776  O   ALA A 213      52.018  54.096  26.328  1.00 27.43           O  
ATOM   1777  CB  ALA A 213      52.503  51.663  28.504  1.00 31.18           C  
ATOM   1778  N   ILE A 214      50.421  53.952  27.911  1.00 29.48           N  
ATOM   1779  CA  ILE A 214      49.393  54.533  27.064  1.00 30.59           C  
ATOM   1780  C   ILE A 214      49.788  55.963  26.706  1.00 33.66           C  
ATOM   1781  O   ILE A 214      49.783  56.353  25.531  1.00 33.54           O  
ATOM   1782  CB  ILE A 214      48.034  54.549  27.771  1.00 29.42           C  
ATOM   1783  CG1 ILE A 214      47.555  53.116  27.994  1.00 28.30           C  
ATOM   1784  CG2 ILE A 214      47.029  55.323  26.938  1.00 31.11           C  
ATOM   1785  CD1 ILE A 214      46.250  53.009  28.740  1.00 27.66           C  
ATOM   1786  N   ALA A 215      50.164  56.736  27.721  1.00 34.95           N  
ATOM   1787  CA  ALA A 215      50.553  58.125  27.503  1.00 35.75           C  
ATOM   1788  C   ALA A 215      51.737  58.260  26.555  1.00 36.73           C  
ATOM   1789  O   ALA A 215      51.745  59.125  25.678  1.00 39.86           O  
ATOM   1790  CB  ALA A 215      50.878  58.802  28.838  1.00 34.51           C  
ATOM   1791  N   GLN A 216      52.740  57.409  26.719  1.00 35.59           N  
ATOM   1792  CA  GLN A 216      53.921  57.500  25.874  1.00 34.87           C  
ATOM   1793  C   GLN A 216      53.770  56.805  24.533  1.00 33.40           C  
ATOM   1794  O   GLN A 216      54.210  57.322  23.503  1.00 31.44           O  
ATOM   1795  CB  GLN A 216      55.142  56.943  26.614  1.00 36.34           C  
ATOM   1796  CG  GLN A 216      55.571  57.801  27.801  1.00 38.37           C  
ATOM   1797  CD  GLN A 216      56.837  57.300  28.472  1.00 38.66           C  
ATOM   1798  NE2 GLN A 216      56.769  57.087  29.791  1.00 36.76           N  
ATOM   1799  OE1 GLN A 216      57.868  57.111  27.815  1.00 37.67           O  
ATOM   1800  N   MET A 217      53.155  55.631  24.536  1.00 32.14           N  
ATOM   1801  CA  MET A 217      52.985  54.902  23.292  1.00 34.12           C  
ATOM   1802  C   MET A 217      52.071  55.646  22.307  1.00 34.86           C  
ATOM   1803  O   MET A 217      52.196  55.466  21.092  1.00 34.45           O  
ATOM   1804  CB  MET A 217      52.430  53.507  23.567  1.00 34.96           C  
ATOM   1805  CG  MET A 217      52.451  52.591  22.365  1.00 36.11           C  
ATOM   1806  SD  MET A 217      54.121  52.107  21.869  1.00 40.01           S  
ATOM   1807  CE  MET A 217      54.536  53.386  20.864  1.00 32.43           C  
ATOM   1808  N   GLU A 218      51.163  56.478  22.825  1.00 34.14           N  
ATOM   1809  CA  GLU A 218      50.255  57.232  21.964  1.00 34.44           C  
ATOM   1810  C   GLU A 218      51.021  58.047  20.940  1.00 34.54           C  
ATOM   1811  O   GLU A 218      50.777  57.948  19.736  1.00 33.43           O  
ATOM   1812  CB  GLU A 218      49.350  58.164  22.790  1.00 36.06           C  
ATOM   1813  CG  GLU A 218      48.656  59.280  21.969  1.00 35.95           C  
ATOM   1814  CD  GLU A 218      47.523  59.987  22.723  1.00 36.94           C  
ATOM   1815  OE1 GLU A 218      47.701  60.363  23.900  1.00 36.21           O  
ATOM   1816  OE2 GLU A 218      46.445  60.186  22.129  1.00 38.24           O1-
ATOM   1817  N   ASN A 219      51.958  58.852  21.417  1.00 36.42           N  
ATOM   1818  CA  ASN A 219      52.734  59.686  20.519  1.00 37.41           C  
ATOM   1819  C   ASN A 219      53.775  58.936  19.700  1.00 37.13           C  
ATOM   1820  O   ASN A 219      53.997  59.277  18.537  1.00 37.47           O  
ATOM   1821  CB  ASN A 219      53.382  60.828  21.301  1.00 37.80           C  
ATOM   1822  CG  ASN A 219      52.350  61.713  21.986  1.00 39.95           C  
ATOM   1823  ND2 ASN A 219      52.625  62.093  23.228  1.00 39.49           N  
ATOM   1824  OD1 ASN A 219      51.316  62.049  21.401  1.00 40.53           O  
ATOM   1825  N   TRP A 220      54.402  57.913  20.279  1.00 37.29           N  
ATOM   1826  CA  TRP A 220      55.412  57.165  19.527  1.00 37.78           C  
ATOM   1827  C   TRP A 220      54.754  56.488  18.336  1.00 37.14           C  
ATOM   1828  O   TRP A 220      55.194  56.629  17.193  1.00 36.52           O  
ATOM   1829  CB  TRP A 220      56.076  56.078  20.381  1.00 37.70           C  
ATOM   1830  CG  TRP A 220      57.279  55.438  19.701  1.00 37.41           C  
ATOM   1831  CD1 TRP A 220      58.568  55.894  19.727  1.00 38.85           C  
ATOM   1832  CD2 TRP A 220      57.296  54.253  18.887  1.00 36.86           C  
ATOM   1833  CE2 TRP A 220      58.627  54.064  18.454  1.00 38.03           C  
ATOM   1834  CE3 TRP A 220      56.318  53.342  18.472  1.00 37.77           C  
ATOM   1835  NE1 TRP A 220      59.380  55.073  18.985  1.00 38.02           N  
ATOM   1836  CZ2 TRP A 220      59.006  52.989  17.641  1.00 39.45           C  
ATOM   1837  CZ3 TRP A 220      56.694  52.274  17.665  1.00 38.47           C  
ATOM   1838  CH2 TRP A 220      58.027  52.112  17.252  1.00 39.61           C  
ATOM   1839  N   MET A 221      53.690  55.751  18.626  1.00 35.90           N  
ATOM   1840  CA  MET A 221      52.973  55.028  17.603  1.00 36.93           C  
ATOM   1841  C   MET A 221      52.517  55.922  16.450  1.00 37.44           C  
ATOM   1842  O   MET A 221      52.798  55.608  15.292  1.00 38.83           O  
ATOM   1843  CB  MET A 221      51.796  54.282  18.240  1.00 37.49           C  
ATOM   1844  CG  MET A 221      50.993  53.406  17.287  1.00 37.76           C  
ATOM   1845  SD  MET A 221      49.693  54.309  16.448  1.00 36.03           S  
ATOM   1846  CE  MET A 221      48.590  54.598  17.808  1.00 33.52           C  
ATOM   1847  N   VAL A 222      51.848  57.040  16.736  1.00 35.98           N  
ATOM   1848  CA  VAL A 222      51.403  57.906  15.643  1.00 35.73           C  
ATOM   1849  C   VAL A 222      52.549  58.602  14.914  1.00 36.32           C  
ATOM   1850  O   VAL A 222      52.544  58.665  13.686  1.00 36.88           O  
ATOM   1851  CB  VAL A 222      50.390  58.997  16.101  1.00 35.44           C  
ATOM   1852  CG1 VAL A 222      49.133  58.348  16.664  1.00 30.75           C  
ATOM   1853  CG2 VAL A 222      51.034  59.930  17.114  1.00 35.62           C  
ATOM   1854  N   TRP A 223      53.530  59.127  15.647  1.00 37.35           N  
ATOM   1855  CA  TRP A 223      54.650  59.801  14.992  1.00 37.00           C  
ATOM   1856  C   TRP A 223      55.457  58.843  14.124  1.00 37.11           C  
ATOM   1857  O   TRP A 223      55.865  59.192  13.012  1.00 37.30           O  
ATOM   1858  CB  TRP A 223      55.559  60.477  16.015  1.00 38.22           C  
ATOM   1859  CG  TRP A 223      54.927  61.692  16.629  1.00 40.33           C  
ATOM   1860  CD1 TRP A 223      54.030  62.534  16.033  1.00 40.25           C  
ATOM   1861  CD2 TRP A 223      55.165  62.226  17.940  1.00 39.40           C  
ATOM   1862  CE2 TRP A 223      54.377  63.394  18.065  1.00 39.14           C  
ATOM   1863  CE3 TRP A 223      55.969  61.835  19.019  1.00 38.04           C  
ATOM   1864  NE1 TRP A 223      53.694  63.556  16.888  1.00 39.39           N  
ATOM   1865  CZ2 TRP A 223      54.370  64.174  19.225  1.00 38.42           C  
ATOM   1866  CZ3 TRP A 223      55.962  62.617  20.179  1.00 37.59           C  
ATOM   1867  CH2 TRP A 223      55.167  63.771  20.268  1.00 38.21           C  
ATOM   1868  N   VAL A 224      55.679  57.632  14.617  1.00 35.24           N  
ATOM   1869  CA  VAL A 224      56.420  56.662  13.830  1.00 35.68           C  
ATOM   1870  C   VAL A 224      55.646  56.350  12.555  1.00 36.24           C  
ATOM   1871  O   VAL A 224      56.234  56.187  11.492  1.00 37.62           O  
ATOM   1872  CB  VAL A 224      56.674  55.359  14.617  1.00 34.03           C  
ATOM   1873  CG1 VAL A 224      57.130  54.250  13.668  1.00 30.58           C  
ATOM   1874  CG2 VAL A 224      57.732  55.611  15.681  1.00 32.16           C  
ATOM   1875  N   ASN A 225      54.324  56.273  12.655  1.00 37.47           N  
ATOM   1876  CA  ASN A 225      53.517  55.998  11.476  1.00 37.81           C  
ATOM   1877  C   ASN A 225      53.588  57.168  10.498  1.00 37.17           C  
ATOM   1878  O   ASN A 225      53.656  56.967   9.291  1.00 37.14           O  
ATOM   1879  CB  ASN A 225      52.067  55.721  11.864  1.00 38.62           C  
ATOM   1880  CG  ASN A 225      51.174  55.543  10.657  1.00 38.92           C  
ATOM   1881  ND2 ASN A 225      51.258  54.380  10.029  1.00 37.10           N  
ATOM   1882  OD1 ASN A 225      50.427  56.447  10.283  1.00 41.12           O  
ATOM   1883  N   ASP A 226      53.581  58.390  11.015  1.00 37.78           N  
ATOM   1884  CA  ASP A 226      53.680  59.561  10.150  1.00 40.71           C  
ATOM   1885  C   ASP A 226      55.009  59.590   9.398  1.00 40.84           C  
ATOM   1886  O   ASP A 226      55.057  59.898   8.210  1.00 40.22           O  
ATOM   1887  CB  ASP A 226      53.535  60.853  10.957  1.00 41.58           C  
ATOM   1888  CG  ASP A 226      52.086  61.195  11.256  1.00 45.22           C  
ATOM   1889  OD1 ASP A 226      51.265  61.159  10.310  1.00 46.98           O  
ATOM   1890  OD2 ASP A 226      51.768  61.511  12.427  1.00 45.08           O1-
ATOM   1891  N   LEU A 227      56.088  59.266  10.099  1.00 41.38           N  
ATOM   1892  CA  LEU A 227      57.411  59.263   9.496  1.00 41.15           C  
ATOM   1893  C   LEU A 227      57.558  58.177   8.432  1.00 40.35           C  
ATOM   1894  O   LEU A 227      58.033  58.445   7.336  1.00 39.75           O  
ATOM   1895  CB  LEU A 227      58.464  59.079  10.584  1.00 43.35           C  
ATOM   1896  CG  LEU A 227      59.934  59.083  10.171  1.00 42.28           C  
ATOM   1897  CD1 LEU A 227      60.287  60.397   9.491  1.00 40.55           C  
ATOM   1898  CD2 LEU A 227      60.782  58.867  11.419  1.00 42.34           C  
ATOM   1899  N   MET A 228      57.146  56.956   8.753  1.00 40.81           N  
ATOM   1900  CA  MET A 228      57.234  55.854   7.802  1.00 42.20           C  
ATOM   1901  C   MET A 228      56.368  56.104   6.573  1.00 43.11           C  
ATOM   1902  O   MET A 228      56.699  55.660   5.472  1.00 43.08           O  
ATOM   1903  CB  MET A 228      56.799  54.552   8.468  1.00 44.76           C  
ATOM   1904  CG  MET A 228      57.676  54.154   9.629  1.00 45.71           C  
ATOM   1905  SD  MET A 228      59.346  53.752   9.102  1.00 48.94           S  
ATOM   1906  CE  MET A 228      59.568  52.195   9.998  1.00 45.56           C  
ATOM   1907  N   SER A 229      55.255  56.812   6.776  1.00 42.93           N  
ATOM   1908  CA  SER A 229      54.318  57.142   5.704  1.00 41.63           C  
ATOM   1909  C   SER A 229      54.801  58.323   4.871  1.00 42.11           C  
ATOM   1910  O   SER A 229      54.383  58.494   3.722  1.00 42.86           O  
ATOM   1911  CB  SER A 229      52.940  57.497   6.283  1.00 41.45           C  
ATOM   1912  OG  SER A 229      52.303  56.381   6.885  1.00 41.29           O  
ATOM   1913  N   PHE A 230      55.687  59.132   5.442  1.00 42.06           N  
ATOM   1914  CA  PHE A 230      56.178  60.313   4.746  1.00 42.57           C  
ATOM   1915  C   PHE A 230      56.605  60.070   3.299  1.00 44.07           C  
ATOM   1916  O   PHE A 230      56.355  60.905   2.429  1.00 44.70           O  
ATOM   1917  CB  PHE A 230      57.330  60.967   5.520  1.00 40.82           C  
ATOM   1918  CG  PHE A 230      57.712  62.323   4.987  1.00 40.20           C  
ATOM   1919  CD1 PHE A 230      56.826  63.393   5.073  1.00 39.12           C  
ATOM   1920  CD2 PHE A 230      58.933  62.520   4.352  1.00 38.58           C  
ATOM   1921  CE1 PHE A 230      57.152  64.640   4.528  1.00 38.49           C  
ATOM   1922  CE2 PHE A 230      59.264  63.756   3.806  1.00 38.20           C  
ATOM   1923  CZ  PHE A 230      58.371  64.819   3.894  1.00 38.23           C  
ATOM   1924  N   TYR A 231      57.237  58.937   3.027  1.00 45.63           N  
ATOM   1925  CA  TYR A 231      57.669  58.666   1.664  1.00 47.17           C  
ATOM   1926  C   TYR A 231      56.500  58.460   0.706  1.00 48.23           C  
ATOM   1927  O   TYR A 231      56.476  59.057  -0.373  1.00 48.46           O  
ATOM   1928  CB  TYR A 231      58.590  57.441   1.609  1.00 47.36           C  
ATOM   1929  CG  TYR A 231      59.042  57.113   0.204  1.00 47.39           C  
ATOM   1930  CD1 TYR A 231      59.790  58.027  -0.541  1.00 46.87           C  
ATOM   1931  CD2 TYR A 231      58.692  55.902  -0.397  1.00 48.65           C  
ATOM   1932  CE1 TYR A 231      60.178  57.743  -1.855  1.00 46.67           C  
ATOM   1933  CE2 TYR A 231      59.073  55.606  -1.711  1.00 47.57           C  
ATOM   1934  CZ  TYR A 231      59.814  56.529  -2.432  1.00 47.40           C  
ATOM   1935  OH  TYR A 231      60.192  56.230  -3.721  1.00 46.99           O  
ATOM   1936  N   LYS A 232      55.527  57.634   1.090  1.00 48.54           N  
ATOM   1937  CA  LYS A 232      54.395  57.375   0.201  1.00 48.91           C  
ATOM   1938  C   LYS A 232      53.520  58.604  -0.006  1.00 49.41           C  
ATOM   1939  O   LYS A 232      52.976  58.808  -1.087  1.00 51.05           O  
ATOM   1940  CB  LYS A 232      53.537  56.214   0.719  1.00 47.91           C  
ATOM   1941  CG  LYS A 232      52.441  56.596   1.707  1.00 48.76           C  
ATOM   1942  CD  LYS A 232      51.559  55.392   2.030  1.00 49.97           C  
ATOM   1943  CE  LYS A 232      50.390  55.755   2.957  1.00 51.78           C  
ATOM   1944  NZ  LYS A 232      49.368  56.632   2.307  1.00 50.83           N1+
ATOM   1945  N   GLU A 233      53.396  59.431   1.022  1.00 49.86           N  
ATOM   1946  CA  GLU A 233      52.564  60.623   0.934  1.00 50.76           C  
ATOM   1947  C   GLU A 233      53.278  61.834   0.341  1.00 49.66           C  
ATOM   1948  O   GLU A 233      52.666  62.870   0.108  1.00 47.80           O  
ATOM   1949  CB  GLU A 233      52.030  60.973   2.326  1.00 53.63           C  
ATOM   1950  CG  GLU A 233      51.146  59.888   2.930  1.00 57.90           C  
ATOM   1951  CD  GLU A 233      50.798  60.154   4.385  1.00 60.67           C  
ATOM   1952  OE1 GLU A 233      49.998  59.373   4.963  1.00 62.48           O  
ATOM   1953  OE2 GLU A 233      51.327  61.140   4.949  1.00 61.43           O1-
ATOM   1954  N   PHE A 234      54.570  61.698   0.074  1.00 49.77           N  
ATOM   1955  CA  PHE A 234      55.335  62.820  -0.451  1.00 49.21           C  
ATOM   1956  C   PHE A 234      54.814  63.435  -1.734  1.00 48.74           C  
ATOM   1957  O   PHE A 234      54.647  64.648  -1.813  1.00 46.65           O  
ATOM   1958  CB  PHE A 234      56.790  62.431  -0.669  1.00 48.64           C  
ATOM   1959  CG  PHE A 234      57.690  63.612  -0.874  1.00 49.37           C  
ATOM   1960  CD1 PHE A 234      58.000  64.456   0.192  1.00 49.71           C  
ATOM   1961  CD2 PHE A 234      58.206  63.904  -2.135  1.00 48.40           C  
ATOM   1962  CE1 PHE A 234      58.812  65.579   0.005  1.00 51.17           C  
ATOM   1963  CE2 PHE A 234      59.015  65.021  -2.334  1.00 48.53           C  
ATOM   1964  CZ  PHE A 234      59.320  65.862  -1.262  1.00 49.59           C  
ATOM   1965  N   ASP A 235      54.588  62.601  -2.746  1.00 49.87           N  
ATOM   1966  CA  ASP A 235      54.103  63.089  -4.033  1.00 50.48           C  
ATOM   1967  C   ASP A 235      52.643  62.755  -4.279  1.00 49.74           C  
ATOM   1968  O   ASP A 235      52.180  62.806  -5.416  1.00 50.83           O  
ATOM   1969  CB  ASP A 235      54.939  62.505  -5.183  1.00 52.85           C  
ATOM   1970  CG  ASP A 235      56.172  63.347  -5.516  1.00 56.10           C  
ATOM   1971  OD1 ASP A 235      56.195  64.557  -5.187  1.00 57.05           O  
ATOM   1972  OD2 ASP A 235      57.117  62.792  -6.129  1.00 57.22           O1-
ATOM   1973  N   ASP A 236      51.911  62.415  -3.226  1.00 47.96           N  
ATOM   1974  CA  ASP A 236      50.515  62.064  -3.408  1.00 45.72           C  
ATOM   1975  C   ASP A 236      49.547  63.238  -3.292  1.00 43.95           C  
ATOM   1976  O   ASP A 236      49.103  63.597  -2.199  1.00 43.42           O  
ATOM   1977  CB  ASP A 236      50.116  60.973  -2.428  1.00 47.42           C  
ATOM   1978  CG  ASP A 236      48.669  60.580  -2.576  1.00 49.44           C  
ATOM   1979  OD1 ASP A 236      48.189  60.534  -3.729  1.00 50.26           O  
ATOM   1980  OD2 ASP A 236      48.014  60.316  -1.548  1.00 52.03           O1-
ATOM   1981  N   GLU A 237      49.200  63.812  -4.437  1.00 40.76           N  
ATOM   1982  CA  GLU A 237      48.299  64.948  -4.488  1.00 38.82           C  
ATOM   1983  C   GLU A 237      46.904  64.672  -3.953  1.00 38.57           C  
ATOM   1984  O   GLU A 237      46.138  65.605  -3.733  1.00 36.74           O  
ATOM   1985  CB  GLU A 237      48.219  65.464  -5.916  1.00 38.88           C  
ATOM   1986  CG  GLU A 237      49.585  65.815  -6.460  1.00 36.13           C  
ATOM   1987  CD  GLU A 237      49.530  66.461  -7.821  1.00 35.96           C  
ATOM   1988  OE1 GLU A 237      48.847  65.921  -8.726  1.00 36.45           O  
ATOM   1989  OE2 GLU A 237      50.190  67.503  -7.985  1.00 31.64           O1-
ATOM   1990  N   ARG A 238      46.576  63.400  -3.743  1.00 39.89           N  
ATOM   1991  CA  ARG A 238      45.272  63.018  -3.203  1.00 41.20           C  
ATOM   1992  C   ARG A 238      45.225  63.201  -1.700  1.00 42.28           C  
ATOM   1993  O   ARG A 238      44.235  63.691  -1.174  1.00 43.42           O  
ATOM   1994  CB  ARG A 238      44.956  61.555  -3.493  1.00 41.11           C  
ATOM   1995  CG  ARG A 238      44.162  61.294  -4.736  1.00 41.75           C  
ATOM   1996  CD  ARG A 238      43.965  59.797  -4.891  1.00 43.33           C  
ATOM   1997  NE  ARG A 238      42.950  59.263  -3.988  1.00 42.39           N  
ATOM   1998  CZ  ARG A 238      41.670  59.146  -4.312  1.00 41.05           C  
ATOM   1999  NH1 ARG A 238      41.267  59.529  -5.511  1.00 43.74           N1+
ATOM   2000  NH2 ARG A 238      40.800  58.637  -3.455  1.00 39.02           N  
ATOM   2001  N   ASP A 239      46.277  62.773  -1.005  1.00 44.43           N  
ATOM   2002  CA  ASP A 239      46.327  62.897   0.456  1.00 45.99           C  
ATOM   2003  C   ASP A 239      46.719  64.332   0.767  1.00 45.02           C  
ATOM   2004  O   ASP A 239      47.897  64.688   0.785  1.00 46.14           O  
ATOM   2005  CB  ASP A 239      47.339  61.893   1.054  1.00 48.84           C  
ATOM   2006  CG  ASP A 239      47.453  61.988   2.591  1.00 53.71           C  
ATOM   2007  OD1 ASP A 239      46.406  61.897   3.286  1.00 53.66           O  
ATOM   2008  OD2 ASP A 239      48.598  62.149   3.105  1.00 53.66           O1-
ATOM   2009  N   GLN A 240      45.710  65.161   0.996  1.00 44.79           N  
ATOM   2010  CA  GLN A 240      45.928  66.571   1.273  1.00 44.49           C  
ATOM   2011  C   GLN A 240      46.182  66.899   2.730  1.00 41.96           C  
ATOM   2012  O   GLN A 240      46.756  67.939   3.040  1.00 42.23           O  
ATOM   2013  CB  GLN A 240      44.740  67.382   0.755  1.00 47.53           C  
ATOM   2014  CG  GLN A 240      44.697  67.467  -0.759  1.00 51.59           C  
ATOM   2015  CD  GLN A 240      43.375  67.991  -1.261  1.00 55.26           C  
ATOM   2016  NE2 GLN A 240      43.396  69.162  -1.902  1.00 56.04           N  
ATOM   2017  OE1 GLN A 240      42.337  67.354  -1.072  1.00 57.78           O  
ATOM   2018  N   ILE A 241      45.750  66.032   3.632  1.00 39.11           N  
ATOM   2019  CA  ILE A 241      45.988  66.305   5.032  1.00 38.94           C  
ATOM   2020  C   ILE A 241      46.766  65.200   5.730  1.00 39.48           C  
ATOM   2021  O   ILE A 241      46.631  64.006   5.423  1.00 38.59           O  
ATOM   2022  CB  ILE A 241      44.676  66.586   5.802  1.00 38.22           C  
ATOM   2023  CG1 ILE A 241      43.705  65.415   5.646  1.00 37.94           C  
ATOM   2024  CG2 ILE A 241      44.081  67.903   5.322  1.00 35.73           C  
ATOM   2025  CD1 ILE A 241      42.442  65.550   6.469  1.00 39.18           C  
ATOM   2026  N   SER A 242      47.606  65.634   6.660  1.00 39.42           N  
ATOM   2027  CA  SER A 242      48.449  64.752   7.446  1.00 39.82           C  
ATOM   2028  C   SER A 242      49.101  65.642   8.481  1.00 39.44           C  
ATOM   2029  O   SER A 242      49.075  66.867   8.362  1.00 38.99           O  
ATOM   2030  CB  SER A 242      49.521  64.076   6.571  1.00 39.37           C  
ATOM   2031  OG  SER A 242      50.395  65.017   5.960  1.00 39.80           O  
ATOM   2032  N   LEU A 243      49.685  65.027   9.495  1.00 40.01           N  
ATOM   2033  CA  LEU A 243      50.326  65.784  10.547  1.00 39.78           C  
ATOM   2034  C   LEU A 243      51.359  66.755   9.992  1.00 39.66           C  
ATOM   2035  O   LEU A 243      51.377  67.928  10.361  1.00 40.48           O  
ATOM   2036  CB  LEU A 243      50.992  64.837  11.535  1.00 40.32           C  
ATOM   2037  CG  LEU A 243      51.647  65.514  12.742  1.00 41.08           C  
ATOM   2038  CD1 LEU A 243      50.581  66.249  13.565  1.00 40.04           C  
ATOM   2039  CD2 LEU A 243      52.362  64.467  13.590  1.00 39.44           C  
ATOM   2040  N   VAL A 244      52.215  66.275   9.101  1.00 38.36           N  
ATOM   2041  CA  VAL A 244      53.242  67.130   8.539  1.00 38.59           C  
ATOM   2042  C   VAL A 244      52.650  68.226   7.672  1.00 38.52           C  
ATOM   2043  O   VAL A 244      53.017  69.387   7.813  1.00 38.48           O  
ATOM   2044  CB  VAL A 244      54.256  66.313   7.722  1.00 38.93           C  
ATOM   2045  CG1 VAL A 244      55.269  67.239   7.065  1.00 38.32           C  
ATOM   2046  CG2 VAL A 244      54.962  65.336   8.635  1.00 38.40           C  
ATOM   2047  N   LYS A 245      51.729  67.863   6.783  1.00 39.49           N  
ATOM   2048  CA  LYS A 245      51.108  68.847   5.908  1.00 38.79           C  
ATOM   2049  C   LYS A 245      50.338  69.901   6.701  1.00 37.87           C  
ATOM   2050  O   LYS A 245      50.274  71.061   6.297  1.00 37.52           O  
ATOM   2051  CB  LYS A 245      50.179  68.168   4.902  1.00 41.41           C  
ATOM   2052  CG  LYS A 245      50.887  67.274   3.878  1.00 43.78           C  
ATOM   2053  CD  LYS A 245      49.958  66.952   2.706  1.00 45.82           C  
ATOM   2054  CE  LYS A 245      50.619  66.079   1.645  1.00 48.05           C  
ATOM   2055  NZ  LYS A 245      50.744  64.657   2.067  1.00 51.10           N1+
ATOM   2056  N   ASN A 246      49.766  69.511   7.836  1.00 36.75           N  
ATOM   2057  CA  ASN A 246      49.026  70.463   8.653  1.00 36.39           C  
ATOM   2058  C   ASN A 246      49.997  71.357   9.424  1.00 37.08           C  
ATOM   2059  O   ASN A 246      49.683  72.512   9.717  1.00 36.46           O  
ATOM   2060  CB  ASN A 246      48.076  69.747   9.627  1.00 35.99           C  
ATOM   2061  CG  ASN A 246      47.037  68.884   8.919  1.00 35.90           C  
ATOM   2062  ND2 ASN A 246      46.484  67.927   9.642  1.00 35.25           N  
ATOM   2063  OD1 ASN A 246      46.728  69.085   7.743  1.00 35.59           O  
ATOM   2064  N   TYR A 247      51.173  70.828   9.764  1.00 37.88           N  
ATOM   2065  CA  TYR A 247      52.161  71.644  10.464  1.00 37.58           C  
ATOM   2066  C   TYR A 247      52.470  72.808   9.542  1.00 37.32           C  
ATOM   2067  O   TYR A 247      52.535  73.958   9.964  1.00 38.70           O  
ATOM   2068  CB  TYR A 247      53.454  70.875  10.726  1.00 36.62           C  
ATOM   2069  CG  TYR A 247      53.463  70.043  11.990  1.00 35.40           C  
ATOM   2070  CD1 TYR A 247      52.814  70.470  13.138  1.00 33.84           C  
ATOM   2071  CD2 TYR A 247      54.159  68.841  12.041  1.00 36.96           C  
ATOM   2072  CE1 TYR A 247      52.852  69.718  14.311  1.00 35.04           C  
ATOM   2073  CE2 TYR A 247      54.210  68.083  13.203  1.00 37.58           C  
ATOM   2074  CZ  TYR A 247      53.551  68.526  14.337  1.00 36.68           C  
ATOM   2075  OH  TYR A 247      53.589  67.770  15.483  1.00 37.72           O  
ATOM   2076  N   VAL A 248      52.654  72.487   8.268  1.00 37.08           N  
ATOM   2077  CA  VAL A 248      52.952  73.475   7.250  1.00 38.84           C  
ATOM   2078  C   VAL A 248      51.867  74.551   7.155  1.00 39.70           C  
ATOM   2079  O   VAL A 248      52.158  75.748   7.215  1.00 39.02           O  
ATOM   2080  CB  VAL A 248      53.119  72.784   5.875  1.00 39.92           C  
ATOM   2081  CG1 VAL A 248      53.264  73.818   4.781  1.00 41.44           C  
ATOM   2082  CG2 VAL A 248      54.335  71.880   5.896  1.00 39.25           C  
ATOM   2083  N   VAL A 249      50.619  74.114   7.012  1.00 41.56           N  
ATOM   2084  CA  VAL A 249      49.479  75.018   6.885  1.00 41.79           C  
ATOM   2085  C   VAL A 249      49.165  75.810   8.153  1.00 43.07           C  
ATOM   2086  O   VAL A 249      48.935  77.023   8.099  1.00 42.74           O  
ATOM   2087  CB  VAL A 249      48.211  74.238   6.478  1.00 42.47           C  
ATOM   2088  CG1 VAL A 249      47.023  75.181   6.356  1.00 42.88           C  
ATOM   2089  CG2 VAL A 249      48.448  73.526   5.170  1.00 41.45           C  
ATOM   2090  N   SER A 250      49.159  75.125   9.293  1.00 43.90           N  
ATOM   2091  CA  SER A 250      48.829  75.762  10.565  1.00 45.27           C  
ATOM   2092  C   SER A 250      49.946  76.569  11.220  1.00 46.70           C  
ATOM   2093  O   SER A 250      49.700  77.677  11.709  1.00 47.05           O  
ATOM   2094  CB  SER A 250      48.314  74.716  11.559  1.00 44.63           C  
ATOM   2095  OG  SER A 250      47.148  74.079  11.078  1.00 43.68           O  
ATOM   2096  N   ASP A 251      51.160  76.018  11.246  1.00 47.18           N  
ATOM   2097  CA  ASP A 251      52.295  76.707  11.857  1.00 48.44           C  
ATOM   2098  C   ASP A 251      52.987  77.667  10.897  1.00 48.19           C  
ATOM   2099  O   ASP A 251      53.841  78.448  11.302  1.00 46.41           O  
ATOM   2100  CB  ASP A 251      53.307  75.695  12.404  1.00 48.42           C  
ATOM   2101  CG  ASP A 251      52.742  74.872  13.532  1.00 49.20           C  
ATOM   2102  OD1 ASP A 251      51.864  75.390  14.251  1.00 51.20           O  
ATOM   2103  OD2 ASP A 251      53.175  73.716  13.712  1.00 49.14           O1-
ATOM   2104  N   GLU A 252      52.595  77.602   9.630  1.00 49.81           N  
ATOM   2105  CA  GLU A 252      53.150  78.455   8.586  1.00 51.60           C  
ATOM   2106  C   GLU A 252      54.656  78.280   8.474  1.00 51.64           C  
ATOM   2107  O   GLU A 252      55.424  79.229   8.620  1.00 51.23           O  
ATOM   2108  CB  GLU A 252      52.809  79.924   8.855  1.00 52.53           C  
ATOM   2109  CG  GLU A 252      51.338  80.156   9.141  1.00 54.79           C  
ATOM   2110  CD  GLU A 252      50.966  81.615   9.128  1.00 55.61           C  
ATOM   2111  OE1 GLU A 252      50.882  82.190   8.025  1.00 57.21           O  
ATOM   2112  OE2 GLU A 252      50.760  82.186  10.219  1.00 56.80           O1-
ATOM   2113  N   ILE A 253      55.067  77.048   8.212  1.00 51.62           N  
ATOM   2114  CA  ILE A 253      56.471  76.731   8.066  1.00 51.24           C  
ATOM   2115  C   ILE A 253      56.647  75.902   6.802  1.00 51.72           C  
ATOM   2116  O   ILE A 253      55.667  75.522   6.158  1.00 50.66           O  
ATOM   2117  CB  ILE A 253      56.987  75.951   9.288  1.00 51.82           C  
ATOM   2118  CG1 ILE A 253      56.208  74.644   9.451  1.00 50.90           C  
ATOM   2119  CG2 ILE A 253      56.843  76.811  10.540  1.00 49.95           C  
ATOM   2120  CD1 ILE A 253      56.719  73.762  10.575  1.00 50.26           C  
ATOM   2121  N   SER A 254      57.898  75.631   6.448  1.00 52.35           N  
ATOM   2122  CA  SER A 254      58.213  74.861   5.250  1.00 52.54           C  
ATOM   2123  C   SER A 254      58.028  73.375   5.480  1.00 52.41           C  
ATOM   2124  O   SER A 254      58.114  72.897   6.611  1.00 51.77           O  
ATOM   2125  CB  SER A 254      59.660  75.115   4.832  1.00 53.54           C  
ATOM   2126  OG  SER A 254      60.564  74.599   5.792  1.00 52.41           O  
ATOM   2127  N   LEU A 255      57.787  72.643   4.399  1.00 52.96           N  
ATOM   2128  CA  LEU A 255      57.609  71.206   4.502  1.00 54.15           C  
ATOM   2129  C   LEU A 255      58.818  70.580   5.183  1.00 55.51           C  
ATOM   2130  O   LEU A 255      58.699  69.551   5.837  1.00 56.05           O  
ATOM   2131  CB  LEU A 255      57.412  70.593   3.116  1.00 52.81           C  
ATOM   2132  CG  LEU A 255      57.165  69.083   3.093  1.00 52.64           C  
ATOM   2133  CD1 LEU A 255      55.943  68.750   3.927  1.00 51.82           C  
ATOM   2134  CD2 LEU A 255      56.985  68.612   1.657  1.00 52.42           C  
ATOM   2135  N   HIS A 256      59.981  71.210   5.038  1.00 57.23           N  
ATOM   2136  CA  HIS A 256      61.199  70.695   5.657  1.00 58.94           C  
ATOM   2137  C   HIS A 256      61.161  70.902   7.171  1.00 58.44           C  
ATOM   2138  O   HIS A 256      61.394  69.967   7.942  1.00 58.53           O  
ATOM   2139  CB  HIS A 256      62.437  71.388   5.078  1.00 61.93           C  
ATOM   2140  CG  HIS A 256      63.732  70.774   5.515  1.00 65.40           C  
ATOM   2141  CD2 HIS A 256      64.688  71.220   6.367  1.00 66.11           C  
ATOM   2142  ND1 HIS A 256      64.140  69.525   5.098  1.00 67.05           N  
ATOM   2143  CE1 HIS A 256      65.292  69.226   5.676  1.00 67.45           C  
ATOM   2144  NE2 HIS A 256      65.645  70.238   6.451  1.00 66.56           N  
ATOM   2145  N   GLU A 257      60.868  72.127   7.593  1.00 58.33           N  
ATOM   2146  CA  GLU A 257      60.788  72.443   9.015  1.00 58.57           C  
ATOM   2147  C   GLU A 257      59.771  71.525   9.680  1.00 58.24           C  
ATOM   2148  O   GLU A 257      59.996  71.028  10.788  1.00 58.13           O  
ATOM   2149  CB  GLU A 257      60.377  73.905   9.205  1.00 59.66           C  
ATOM   2150  CG  GLU A 257      61.321  74.889   8.529  1.00 62.99           C  
ATOM   2151  CD  GLU A 257      60.916  76.344   8.709  1.00 65.10           C  
ATOM   2152  OE1 GLU A 257      59.815  76.741   8.254  1.00 64.76           O  
ATOM   2153  OE2 GLU A 257      61.713  77.094   9.313  1.00 67.45           O1-
ATOM   2154  N   ALA A 258      58.655  71.295   8.988  1.00 57.00           N  
ATOM   2155  CA  ALA A 258      57.597  70.428   9.493  1.00 55.41           C  
ATOM   2156  C   ALA A 258      58.137  69.018   9.719  1.00 54.24           C  
ATOM   2157  O   ALA A 258      57.883  68.407  10.762  1.00 53.65           O  
ATOM   2158  CB  ALA A 258      56.434  70.391   8.501  1.00 55.72           C  
ATOM   2159  N   LEU A 259      58.881  68.513   8.737  1.00 52.63           N  
ATOM   2160  CA  LEU A 259      59.468  67.181   8.819  1.00 52.15           C  
ATOM   2161  C   LEU A 259      60.525  67.114   9.915  1.00 51.88           C  
ATOM   2162  O   LEU A 259      60.752  66.059  10.501  1.00 51.72           O  
ATOM   2163  CB  LEU A 259      60.083  66.796   7.474  1.00 52.23           C  
ATOM   2164  CG  LEU A 259      60.956  65.539   7.439  1.00 53.00           C  
ATOM   2165  CD1 LEU A 259      60.154  64.310   7.831  1.00 54.16           C  
ATOM   2166  CD2 LEU A 259      61.522  65.371   6.043  1.00 53.95           C  
ATOM   2167  N   GLU A 260      61.176  68.242  10.184  1.00 52.02           N  
ATOM   2168  CA  GLU A 260      62.193  68.304  11.229  1.00 52.42           C  
ATOM   2169  C   GLU A 260      61.500  68.131  12.565  1.00 51.24           C  
ATOM   2170  O   GLU A 260      61.931  67.357  13.426  1.00 50.94           O  
ATOM   2171  CB  GLU A 260      62.897  69.662  11.229  1.00 54.49           C  
ATOM   2172  CG  GLU A 260      64.123  69.768  10.352  1.00 58.45           C  
ATOM   2173  CD  GLU A 260      64.754  71.150  10.441  1.00 61.48           C  
ATOM   2174  OE1 GLU A 260      64.955  71.632  11.583  1.00 61.45           O  
ATOM   2175  OE2 GLU A 260      65.044  71.748   9.376  1.00 62.69           O1-
ATOM   2176  N   LYS A 261      60.423  68.880  12.734  1.00 49.99           N  
ATOM   2177  CA  LYS A 261      59.658  68.822  13.959  1.00 50.85           C  
ATOM   2178  C   LYS A 261      59.294  67.360  14.225  1.00 50.23           C  
ATOM   2179  O   LYS A 261      59.628  66.807  15.277  1.00 50.63           O  
ATOM   2180  CB  LYS A 261      58.408  69.694  13.812  1.00 52.50           C  
ATOM   2181  CG  LYS A 261      57.570  69.820  15.068  1.00 53.73           C  
ATOM   2182  CD  LYS A 261      56.513  70.908  14.928  1.00 54.41           C  
ATOM   2183  CE  LYS A 261      55.556  70.897  16.113  1.00 56.13           C  
ATOM   2184  NZ  LYS A 261      56.276  70.874  17.420  1.00 57.05           N1+
ATOM   2185  N   LEU A 262      58.639  66.731  13.255  1.00 48.51           N  
ATOM   2186  CA  LEU A 262      58.246  65.336  13.384  1.00 48.58           C  
ATOM   2187  C   LEU A 262      59.394  64.435  13.817  1.00 48.85           C  
ATOM   2188  O   LEU A 262      59.244  63.651  14.753  1.00 48.27           O  
ATOM   2189  CB  LEU A 262      57.669  64.806  12.061  1.00 46.84           C  
ATOM   2190  CG  LEU A 262      57.328  63.307  12.010  1.00 43.42           C  
ATOM   2191  CD1 LEU A 262      56.328  62.951  13.096  1.00 40.72           C  
ATOM   2192  CD2 LEU A 262      56.768  62.963  10.647  1.00 43.28           C  
ATOM   2193  N   THR A 263      60.536  64.536  13.139  1.00 50.98           N  
ATOM   2194  CA  THR A 263      61.681  63.686  13.481  1.00 53.10           C  
ATOM   2195  C   THR A 263      62.212  63.927  14.904  1.00 52.62           C  
ATOM   2196  O   THR A 263      62.568  62.981  15.612  1.00 51.20           O  
ATOM   2197  CB  THR A 263      62.831  63.834  12.444  1.00 53.27           C  
ATOM   2198  CG2 THR A 263      62.377  63.369  11.070  1.00 54.30           C  
ATOM   2199  OG1 THR A 263      63.223  65.204  12.347  1.00 57.97           O  
ATOM   2200  N   GLN A 264      62.241  65.182  15.336  1.00 53.73           N  
ATOM   2201  CA  GLN A 264      62.711  65.483  16.681  1.00 54.98           C  
ATOM   2202  C   GLN A 264      61.775  64.873  17.717  1.00 53.86           C  
ATOM   2203  O   GLN A 264      62.227  64.339  18.729  1.00 53.98           O  
ATOM   2204  CB  GLN A 264      62.820  66.993  16.873  1.00 58.08           C  
ATOM   2205  CG  GLN A 264      64.040  67.588  16.184  1.00 65.11           C  
ATOM   2206  CD  GLN A 264      63.951  69.096  16.029  1.00 69.16           C  
ATOM   2207  NE2 GLN A 264      64.242  69.588  14.820  1.00 69.88           N  
ATOM   2208  OE1 GLN A 264      63.630  69.815  16.985  1.00 71.51           O  
ATOM   2209  N   ASP A 265      60.471  64.944  17.459  1.00 52.38           N  
ATOM   2210  CA  ASP A 265      59.492  64.368  18.373  1.00 50.90           C  
ATOM   2211  C   ASP A 265      59.586  62.850  18.370  1.00 49.29           C  
ATOM   2212  O   ASP A 265      59.510  62.217  19.423  1.00 48.84           O  
ATOM   2213  CB  ASP A 265      58.065  64.774  17.986  1.00 52.06           C  
ATOM   2214  CG  ASP A 265      57.812  66.259  18.155  1.00 53.80           C  
ATOM   2215  OD1 ASP A 265      58.447  66.869  19.039  1.00 55.81           O  
ATOM   2216  OD2 ASP A 265      56.973  66.816  17.418  1.00 54.68           O1-
ATOM   2217  N   THR A 266      59.754  62.275  17.182  1.00 47.10           N  
ATOM   2218  CA  THR A 266      59.845  60.829  17.037  1.00 47.50           C  
ATOM   2219  C   THR A 266      61.063  60.246  17.744  1.00 48.01           C  
ATOM   2220  O   THR A 266      60.961  59.236  18.451  1.00 47.33           O  
ATOM   2221  CB  THR A 266      59.898  60.422  15.544  1.00 47.35           C  
ATOM   2222  CG2 THR A 266      59.968  58.903  15.388  1.00 46.11           C  
ATOM   2223  OG1 THR A 266      58.722  60.893  14.886  1.00 46.78           O  
ATOM   2224  N   LEU A 267      62.213  60.884  17.557  1.00 48.29           N  
ATOM   2225  CA  LEU A 267      63.440  60.406  18.178  1.00 48.94           C  
ATOM   2226  C   LEU A 267      63.425  60.595  19.682  1.00 49.44           C  
ATOM   2227  O   LEU A 267      63.797  59.689  20.430  1.00 49.42           O  
ATOM   2228  CB  LEU A 267      64.649  61.104  17.563  1.00 47.72           C  
ATOM   2229  CG  LEU A 267      64.914  60.668  16.120  1.00 47.37           C  
ATOM   2230  CD1 LEU A 267      66.030  61.496  15.527  1.00 47.81           C  
ATOM   2231  CD2 LEU A 267      65.256  59.185  16.092  1.00 45.32           C  
ATOM   2232  N   HIS A 268      62.983  61.764  20.127  1.00 50.17           N  
ATOM   2233  CA  HIS A 268      62.920  62.034  21.554  1.00 52.78           C  
ATOM   2234  C   HIS A 268      61.944  61.063  22.215  1.00 52.58           C  
ATOM   2235  O   HIS A 268      62.202  60.559  23.310  1.00 53.69           O  
ATOM   2236  CB  HIS A 268      62.480  63.481  21.810  1.00 56.23           C  
ATOM   2237  CG  HIS A 268      62.443  63.856  23.260  1.00 60.70           C  
ATOM   2238  CD2 HIS A 268      62.959  63.248  24.356  1.00 62.53           C  
ATOM   2239  ND1 HIS A 268      61.802  64.988  23.717  1.00 63.23           N  
ATOM   2240  CE1 HIS A 268      61.919  65.059  25.032  1.00 63.69           C  
ATOM   2241  NE2 HIS A 268      62.617  64.015  25.445  1.00 63.85           N  
ATOM   2242  N   SER A 269      60.830  60.795  21.541  1.00 51.26           N  
ATOM   2243  CA  SER A 269      59.821  59.884  22.069  1.00 49.49           C  
ATOM   2244  C   SER A 269      60.412  58.502  22.259  1.00 48.46           C  
ATOM   2245  O   SER A 269      60.162  57.843  23.263  1.00 46.64           O  
ATOM   2246  CB  SER A 269      58.625  59.806  21.117  1.00 48.81           C  
ATOM   2247  OG  SER A 269      57.729  58.792  21.515  1.00 45.38           O  
ATOM   2248  N   SER A 270      61.198  58.071  21.279  1.00 49.56           N  
ATOM   2249  CA  SER A 270      61.840  56.757  21.317  1.00 50.20           C  
ATOM   2250  C   SER A 270      62.820  56.680  22.478  1.00 50.67           C  
ATOM   2251  O   SER A 270      62.759  55.779  23.313  1.00 51.00           O  
ATOM   2252  CB  SER A 270      62.596  56.504  20.009  1.00 49.71           C  
ATOM   2253  OG  SER A 270      61.755  56.673  18.883  1.00 49.46           O  
ATOM   2254  N   LYS A 271      63.729  57.642  22.517  1.00 50.87           N  
ATOM   2255  CA  LYS A 271      64.737  57.701  23.559  1.00 51.25           C  
ATOM   2256  C   LYS A 271      64.079  57.614  24.941  1.00 49.33           C  
ATOM   2257  O   LYS A 271      64.525  56.844  25.790  1.00 49.01           O  
ATOM   2258  CB  LYS A 271      65.537  58.998  23.400  1.00 54.22           C  
ATOM   2259  CG  LYS A 271      66.834  59.054  24.173  1.00 58.59           C  
ATOM   2260  CD  LYS A 271      67.584  60.338  23.842  1.00 61.34           C  
ATOM   2261  CE  LYS A 271      68.840  60.508  24.693  1.00 62.32           C  
ATOM   2262  NZ  LYS A 271      69.582  61.753  24.329  1.00 64.00           N1+
ATOM   2263  N   GLN A 272      63.008  58.379  25.155  1.00 48.62           N  
ATOM   2264  CA  GLN A 272      62.301  58.376  26.441  1.00 47.36           C  
ATOM   2265  C   GLN A 272      61.513  57.097  26.715  1.00 46.19           C  
ATOM   2266  O   GLN A 272      61.270  56.751  27.873  1.00 46.45           O  
ATOM   2267  CB  GLN A 272      61.362  59.582  26.547  1.00 47.31           C  
ATOM   2268  CG  GLN A 272      62.092  60.917  26.636  1.00 48.73           C  
ATOM   2269  CD  GLN A 272      63.231  60.887  27.639  1.00 48.91           C  
ATOM   2270  NE2 GLN A 272      62.913  60.574  28.893  1.00 46.68           N  
ATOM   2271  OE1 GLN A 272      64.389  61.136  27.284  1.00 49.69           O  
ATOM   2272  N   MET A 273      61.095  56.408  25.658  1.00 44.91           N  
ATOM   2273  CA  MET A 273      60.355  55.162  25.821  1.00 45.02           C  
ATOM   2274  C   MET A 273      61.313  54.158  26.462  1.00 44.93           C  
ATOM   2275  O   MET A 273      60.944  53.404  27.364  1.00 43.80           O  
ATOM   2276  CB  MET A 273      59.885  54.627  24.464  1.00 44.97           C  
ATOM   2277  CG  MET A 273      59.049  53.347  24.541  1.00 43.58           C  
ATOM   2278  SD  MET A 273      57.388  53.621  25.179  1.00 44.34           S  
ATOM   2279  CE  MET A 273      56.656  54.549  23.788  1.00 40.43           C  
ATOM   2280  N   VAL A 274      62.551  54.153  25.986  1.00 44.74           N  
ATOM   2281  CA  VAL A 274      63.547  53.251  26.533  1.00 45.41           C  
ATOM   2282  C   VAL A 274      63.940  53.663  27.955  1.00 44.77           C  
ATOM   2283  O   VAL A 274      63.885  52.852  28.881  1.00 44.88           O  
ATOM   2284  CB  VAL A 274      64.803  53.200  25.625  1.00 45.68           C  
ATOM   2285  CG1 VAL A 274      65.902  52.377  26.291  1.00 45.59           C  
ATOM   2286  CG2 VAL A 274      64.440  52.583  24.278  1.00 45.57           C  
ATOM   2287  N   ALA A 275      64.307  54.926  28.135  1.00 43.19           N  
ATOM   2288  CA  ALA A 275      64.713  55.404  29.452  1.00 43.29           C  
ATOM   2289  C   ALA A 275      63.716  55.064  30.568  1.00 44.62           C  
ATOM   2290  O   ALA A 275      64.114  54.709  31.681  1.00 46.18           O  
ATOM   2291  CB  ALA A 275      64.961  56.906  29.410  1.00 39.65           C  
ATOM   2292  N   VAL A 276      62.424  55.150  30.274  1.00 45.09           N  
ATOM   2293  CA  VAL A 276      61.408  54.877  31.284  1.00 45.02           C  
ATOM   2294  C   VAL A 276      61.127  53.409  31.573  1.00 46.07           C  
ATOM   2295  O   VAL A 276      60.995  53.016  32.733  1.00 46.86           O  
ATOM   2296  CB  VAL A 276      60.046  55.553  30.917  1.00 43.90           C  
ATOM   2297  CG1 VAL A 276      58.946  55.095  31.886  1.00 40.93           C  
ATOM   2298  CG2 VAL A 276      60.181  57.066  30.953  1.00 43.21           C  
ATOM   2299  N   PHE A 277      61.045  52.596  30.530  1.00 47.77           N  
ATOM   2300  CA  PHE A 277      60.692  51.192  30.719  1.00 49.98           C  
ATOM   2301  C   PHE A 277      61.790  50.126  30.793  1.00 50.92           C  
ATOM   2302  O   PHE A 277      61.511  48.990  31.180  1.00 51.54           O  
ATOM   2303  CB  PHE A 277      59.655  50.793  29.655  1.00 48.52           C  
ATOM   2304  CG  PHE A 277      58.342  51.517  29.787  1.00 47.35           C  
ATOM   2305  CD1 PHE A 277      57.441  51.170  30.783  1.00 46.61           C  
ATOM   2306  CD2 PHE A 277      58.018  52.564  28.926  1.00 45.54           C  
ATOM   2307  CE1 PHE A 277      56.237  51.855  30.923  1.00 46.81           C  
ATOM   2308  CE2 PHE A 277      56.821  53.252  29.062  1.00 44.36           C  
ATOM   2309  CZ  PHE A 277      55.930  52.898  30.060  1.00 45.35           C  
ATOM   2310  N   SER A 278      63.020  50.474  30.431  1.00 52.05           N  
ATOM   2311  CA  SER A 278      64.120  49.507  30.480  1.00 54.07           C  
ATOM   2312  C   SER A 278      64.243  48.787  31.824  1.00 55.79           C  
ATOM   2313  O   SER A 278      64.391  47.561  31.875  1.00 55.39           O  
ATOM   2314  CB  SER A 278      65.449  50.193  30.176  1.00 53.38           C  
ATOM   2315  OG  SER A 278      65.489  50.632  28.836  1.00 54.97           O  
ATOM   2316  N   ASP A 279      64.173  49.555  32.910  1.00 57.23           N  
ATOM   2317  CA  ASP A 279      64.306  49.007  34.255  1.00 58.28           C  
ATOM   2318  C   ASP A 279      62.985  48.755  34.964  1.00 58.16           C  
ATOM   2319  O   ASP A 279      62.936  48.730  36.195  1.00 58.89           O  
ATOM   2320  CB  ASP A 279      65.171  49.941  35.109  1.00 60.73           C  
ATOM   2321  CG  ASP A 279      64.547  51.313  35.286  1.00 64.41           C  
ATOM   2322  OD1 ASP A 279      64.163  51.927  34.262  1.00 66.36           O  
ATOM   2323  OD2 ASP A 279      64.443  51.777  36.445  1.00 66.27           O1-
ATOM   2324  N   LYS A 280      61.908  48.578  34.205  1.00 56.91           N  
ATOM   2325  CA  LYS A 280      60.614  48.310  34.824  1.00 55.19           C  
ATOM   2326  C   LYS A 280      60.268  46.844  34.624  1.00 53.52           C  
ATOM   2327  O   LYS A 280      61.071  46.103  34.064  1.00 54.07           O  
ATOM   2328  CB  LYS A 280      59.536  49.219  34.226  1.00 55.74           C  
ATOM   2329  CG  LYS A 280      59.323  50.514  35.011  1.00 55.47           C  
ATOM   2330  CD  LYS A 280      60.586  51.356  35.063  1.00 57.05           C  
ATOM   2331  CE  LYS A 280      60.434  52.512  36.034  1.00 57.55           C  
ATOM   2332  NZ  LYS A 280      59.220  53.298  35.739  1.00 57.17           N1+
ATOM   2333  N   ASP A 281      59.096  46.420  35.091  1.00 52.18           N  
ATOM   2334  CA  ASP A 281      58.681  45.026  34.948  1.00 51.80           C  
ATOM   2335  C   ASP A 281      59.121  44.494  33.586  1.00 51.80           C  
ATOM   2336  O   ASP A 281      58.763  45.045  32.540  1.00 50.92           O  
ATOM   2337  CB  ASP A 281      57.164  44.902  35.096  1.00 52.47           C  
ATOM   2338  CG  ASP A 281      56.682  43.458  35.050  1.00 53.22           C  
ATOM   2339  OD1 ASP A 281      56.854  42.794  34.007  1.00 54.31           O  
ATOM   2340  OD2 ASP A 281      56.128  42.986  36.066  1.00 53.47           O1-
ATOM   2341  N   PRO A 282      59.916  43.413  33.583  1.00 51.49           N  
ATOM   2342  CA  PRO A 282      60.425  42.792  32.358  1.00 50.50           C  
ATOM   2343  C   PRO A 282      59.373  42.348  31.351  1.00 50.26           C  
ATOM   2344  O   PRO A 282      59.612  42.402  30.144  1.00 50.27           O  
ATOM   2345  CB  PRO A 282      61.279  41.634  32.885  1.00 49.90           C  
ATOM   2346  CG  PRO A 282      60.626  41.292  34.180  1.00 49.87           C  
ATOM   2347  CD  PRO A 282      60.343  42.647  34.766  1.00 51.35           C  
ATOM   2348  N   GLN A 283      58.213  41.910  31.832  1.00 50.07           N  
ATOM   2349  CA  GLN A 283      57.153  41.486  30.917  1.00 49.97           C  
ATOM   2350  C   GLN A 283      56.638  42.719  30.161  1.00 49.22           C  
ATOM   2351  O   GLN A 283      56.345  42.659  28.963  1.00 49.05           O  
ATOM   2352  CB  GLN A 283      56.000  40.847  31.684  1.00 51.31           C  
ATOM   2353  CG  GLN A 283      55.465  39.567  31.042  1.00 54.67           C  
ATOM   2354  CD  GLN A 283      53.995  39.279  31.393  1.00 56.48           C  
ATOM   2355  NE2 GLN A 283      53.207  38.922  30.375  1.00 55.66           N  
ATOM   2356  OE1 GLN A 283      53.580  39.368  32.563  1.00 57.47           O  
ATOM   2357  N   VAL A 284      56.535  43.834  30.879  1.00 47.51           N  
ATOM   2358  CA  VAL A 284      56.082  45.091  30.303  1.00 46.34           C  
ATOM   2359  C   VAL A 284      57.057  45.530  29.218  1.00 46.69           C  
ATOM   2360  O   VAL A 284      56.674  45.723  28.061  1.00 48.85           O  
ATOM   2361  CB  VAL A 284      56.000  46.206  31.381  1.00 44.87           C  
ATOM   2362  CG1 VAL A 284      55.753  47.558  30.733  1.00 43.06           C  
ATOM   2363  CG2 VAL A 284      54.908  45.880  32.375  1.00 41.58           C  
ATOM   2364  N   MET A 285      58.322  45.680  29.595  1.00 46.04           N  
ATOM   2365  CA  MET A 285      59.356  46.115  28.662  1.00 45.11           C  
ATOM   2366  C   MET A 285      59.390  45.259  27.409  1.00 44.01           C  
ATOM   2367  O   MET A 285      59.706  45.742  26.325  1.00 45.43           O  
ATOM   2368  CB  MET A 285      60.729  46.074  29.339  1.00 45.58           C  
ATOM   2369  CG  MET A 285      61.877  46.487  28.428  1.00 46.08           C  
ATOM   2370  SD  MET A 285      61.612  48.120  27.699  1.00 48.23           S  
ATOM   2371  CE  MET A 285      62.913  48.194  26.461  1.00 46.86           C  
ATOM   2372  N   ASP A 286      59.071  43.981  27.563  1.00 42.37           N  
ATOM   2373  CA  ASP A 286      59.082  43.059  26.440  1.00 41.37           C  
ATOM   2374  C   ASP A 286      57.935  43.385  25.461  1.00 41.29           C  
ATOM   2375  O   ASP A 286      58.149  43.501  24.246  1.00 40.16           O  
ATOM   2376  CB  ASP A 286      58.987  41.623  26.975  1.00 41.63           C  
ATOM   2377  CG  ASP A 286      59.258  40.568  25.903  1.00 43.65           C  
ATOM   2378  OD1 ASP A 286      60.192  40.762  25.083  1.00 41.05           O  
ATOM   2379  OD2 ASP A 286      58.542  39.533  25.900  1.00 43.70           O1-
ATOM   2380  N   THR A 287      56.724  43.539  25.992  1.00 39.94           N  
ATOM   2381  CA  THR A 287      55.566  43.881  25.172  1.00 37.18           C  
ATOM   2382  C   THR A 287      55.812  45.212  24.460  1.00 37.76           C  
ATOM   2383  O   THR A 287      55.525  45.362  23.269  1.00 38.02           O  
ATOM   2384  CB  THR A 287      54.303  44.020  26.034  1.00 36.92           C  
ATOM   2385  CG2 THR A 287      53.205  44.758  25.272  1.00 34.42           C  
ATOM   2386  OG1 THR A 287      53.849  42.718  26.428  1.00 36.07           O  
ATOM   2387  N   ILE A 288      56.354  46.175  25.197  1.00 37.68           N  
ATOM   2388  CA  ILE A 288      56.628  47.489  24.643  1.00 38.43           C  
ATOM   2389  C   ILE A 288      57.670  47.407  23.551  1.00 39.68           C  
ATOM   2390  O   ILE A 288      57.518  48.009  22.488  1.00 40.81           O  
ATOM   2391  CB  ILE A 288      57.103  48.468  25.747  1.00 38.26           C  
ATOM   2392  CG1 ILE A 288      55.910  48.838  26.631  1.00 37.52           C  
ATOM   2393  CG2 ILE A 288      57.738  49.708  25.131  1.00 36.70           C  
ATOM   2394  CD1 ILE A 288      56.259  49.657  27.837  1.00 38.45           C  
ATOM   2395  N   GLU A 289      58.723  46.644  23.805  1.00 41.15           N  
ATOM   2396  CA  GLU A 289      59.793  46.521  22.833  1.00 42.31           C  
ATOM   2397  C   GLU A 289      59.341  45.766  21.600  1.00 41.65           C  
ATOM   2398  O   GLU A 289      59.642  46.167  20.473  1.00 42.20           O  
ATOM   2399  CB  GLU A 289      61.011  45.836  23.462  1.00 43.82           C  
ATOM   2400  CG  GLU A 289      62.301  46.642  23.274  1.00 47.34           C  
ATOM   2401  CD  GLU A 289      63.514  46.020  23.951  1.00 48.32           C  
ATOM   2402  OE1 GLU A 289      64.617  46.592  23.810  1.00 46.97           O  
ATOM   2403  OE2 GLU A 289      63.363  44.971  24.619  1.00 49.34           O1-
ATOM   2404  N   CYS A 290      58.615  44.674  21.806  1.00 41.01           N  
ATOM   2405  CA  CYS A 290      58.141  43.896  20.673  1.00 41.09           C  
ATOM   2406  C   CYS A 290      57.170  44.703  19.818  1.00 40.32           C  
ATOM   2407  O   CYS A 290      57.162  44.567  18.594  1.00 39.29           O  
ATOM   2408  CB  CYS A 290      57.492  42.592  21.147  1.00 42.64           C  
ATOM   2409  SG  CYS A 290      58.684  41.250  21.457  1.00 44.37           S  
ATOM   2410  N   PHE A 291      56.359  45.553  20.448  1.00 39.82           N  
ATOM   2411  CA  PHE A 291      55.431  46.357  19.667  1.00 38.07           C  
ATOM   2412  C   PHE A 291      56.181  47.339  18.797  1.00 37.13           C  
ATOM   2413  O   PHE A 291      55.829  47.536  17.636  1.00 37.66           O  
ATOM   2414  CB  PHE A 291      54.470  47.152  20.539  1.00 37.70           C  
ATOM   2415  CG  PHE A 291      53.620  48.109  19.749  1.00 37.09           C  
ATOM   2416  CD1 PHE A 291      52.520  47.648  19.030  1.00 37.95           C  
ATOM   2417  CD2 PHE A 291      53.975  49.450  19.638  1.00 35.69           C  
ATOM   2418  CE1 PHE A 291      51.789  48.504  18.207  1.00 36.43           C  
ATOM   2419  CE2 PHE A 291      53.252  50.314  18.816  1.00 36.76           C  
ATOM   2420  CZ  PHE A 291      52.158  49.838  18.099  1.00 36.86           C  
ATOM   2421  N   MET A 292      57.202  47.973  19.363  1.00 37.12           N  
ATOM   2422  CA  MET A 292      57.983  48.945  18.618  1.00 38.49           C  
ATOM   2423  C   MET A 292      58.707  48.308  17.448  1.00 39.37           C  
ATOM   2424  O   MET A 292      58.693  48.834  16.338  1.00 39.19           O  
ATOM   2425  CB  MET A 292      59.009  49.631  19.523  1.00 40.53           C  
ATOM   2426  CG  MET A 292      58.437  50.657  20.473  1.00 41.25           C  
ATOM   2427  SD  MET A 292      59.769  51.643  21.186  1.00 43.52           S  
ATOM   2428  CE  MET A 292      60.189  50.682  22.628  1.00 43.49           C  
ATOM   2429  N   HIS A 293      59.352  47.175  17.699  1.00 40.77           N  
ATOM   2430  CA  HIS A 293      60.085  46.491  16.643  1.00 41.75           C  
ATOM   2431  C   HIS A 293      59.112  45.935  15.614  1.00 41.15           C  
ATOM   2432  O   HIS A 293      59.327  46.072  14.408  1.00 40.96           O  
ATOM   2433  CB  HIS A 293      60.951  45.363  17.232  1.00 42.03           C  
ATOM   2434  CG  HIS A 293      62.039  45.849  18.143  1.00 42.88           C  
ATOM   2435  CD2 HIS A 293      62.531  47.092  18.358  1.00 42.66           C  
ATOM   2436  ND1 HIS A 293      62.730  45.013  18.991  1.00 42.03           N  
ATOM   2437  CE1 HIS A 293      63.597  45.720  19.694  1.00 42.24           C  
ATOM   2438  NE2 HIS A 293      63.495  46.984  19.330  1.00 41.17           N  
ATOM   2439  N   GLY A 294      58.038  45.315  16.099  1.00 41.10           N  
ATOM   2440  CA  GLY A 294      57.044  44.747  15.205  1.00 39.81           C  
ATOM   2441  C   GLY A 294      56.447  45.821  14.319  1.00 40.58           C  
ATOM   2442  O   GLY A 294      56.322  45.646  13.110  1.00 39.33           O  
ATOM   2443  N   TYR A 295      56.103  46.949  14.935  1.00 40.66           N  
ATOM   2444  CA  TYR A 295      55.503  48.074  14.240  1.00 40.64           C  
ATOM   2445  C   TYR A 295      56.412  48.612  13.143  1.00 41.69           C  
ATOM   2446  O   TYR A 295      55.939  48.987  12.068  1.00 42.86           O  
ATOM   2447  CB  TYR A 295      55.172  49.182  15.236  1.00 40.16           C  
ATOM   2448  CG  TYR A 295      54.124  50.161  14.748  1.00 39.99           C  
ATOM   2449  CD1 TYR A 295      52.835  49.729  14.421  1.00 40.23           C  
ATOM   2450  CD2 TYR A 295      54.411  51.526  14.637  1.00 39.44           C  
ATOM   2451  CE1 TYR A 295      51.855  50.632  13.997  1.00 40.24           C  
ATOM   2452  CE2 TYR A 295      53.443  52.435  14.216  1.00 38.69           C  
ATOM   2453  CZ  TYR A 295      52.168  51.980  13.896  1.00 40.73           C  
ATOM   2454  OH  TYR A 295      51.203  52.862  13.467  1.00 42.23           O  
ATOM   2455  N   VAL A 296      57.714  48.660  13.402  1.00 41.72           N  
ATOM   2456  CA  VAL A 296      58.645  49.144  12.389  1.00 41.28           C  
ATOM   2457  C   VAL A 296      58.802  48.107  11.279  1.00 41.53           C  
ATOM   2458  O   VAL A 296      58.839  48.446  10.090  1.00 41.21           O  
ATOM   2459  CB  VAL A 296      60.030  49.440  12.988  1.00 41.06           C  
ATOM   2460  CG1 VAL A 296      61.035  49.711  11.871  1.00 40.08           C  
ATOM   2461  CG2 VAL A 296      59.944  50.637  13.901  1.00 39.61           C  
ATOM   2462  N   THR A 297      58.904  46.843  11.679  1.00 41.42           N  
ATOM   2463  CA  THR A 297      59.058  45.741  10.731  1.00 41.99           C  
ATOM   2464  C   THR A 297      57.891  45.764   9.750  1.00 41.80           C  
ATOM   2465  O   THR A 297      58.072  45.634   8.544  1.00 41.50           O  
ATOM   2466  CB  THR A 297      59.050  44.366  11.455  1.00 42.23           C  
ATOM   2467  CG2 THR A 297      59.258  43.238  10.458  1.00 40.07           C  
ATOM   2468  OG1 THR A 297      60.078  44.333  12.455  1.00 40.84           O  
ATOM   2469  N   TRP A 298      56.690  45.935  10.292  1.00 42.58           N  
ATOM   2470  CA  TRP A 298      55.473  45.967   9.494  1.00 42.64           C  
ATOM   2471  C   TRP A 298      55.500  47.083   8.456  1.00 41.61           C  
ATOM   2472  O   TRP A 298      55.113  46.872   7.308  1.00 41.10           O  
ATOM   2473  CB  TRP A 298      54.254  46.123  10.410  1.00 44.73           C  
ATOM   2474  CG  TRP A 298      52.963  46.380   9.680  1.00 45.66           C  
ATOM   2475  CD1 TRP A 298      52.292  45.517   8.865  1.00 46.17           C  
ATOM   2476  CD2 TRP A 298      52.205  47.590   9.695  1.00 44.98           C  
ATOM   2477  CE2 TRP A 298      51.083  47.393   8.861  1.00 45.88           C  
ATOM   2478  CE3 TRP A 298      52.367  48.829  10.332  1.00 46.43           C  
ATOM   2479  NE1 TRP A 298      51.161  46.117   8.366  1.00 46.06           N  
ATOM   2480  CZ2 TRP A 298      50.119  48.385   8.648  1.00 45.98           C  
ATOM   2481  CZ3 TRP A 298      51.406  49.822  10.121  1.00 47.89           C  
ATOM   2482  CH2 TRP A 298      50.296  49.590   9.282  1.00 46.56           C  
ATOM   2483  N   HIS A 299      55.953  48.265   8.856  1.00 40.85           N  
ATOM   2484  CA  HIS A 299      56.036  49.399   7.937  1.00 42.13           C  
ATOM   2485  C   HIS A 299      57.025  49.116   6.818  1.00 43.26           C  
ATOM   2486  O   HIS A 299      56.794  49.485   5.670  1.00 44.62           O  
ATOM   2487  CB  HIS A 299      56.487  50.668   8.668  1.00 42.39           C  
ATOM   2488  CG  HIS A 299      55.398  51.357   9.425  1.00 42.86           C  
ATOM   2489  CD2 HIS A 299      55.058  51.316  10.734  1.00 42.35           C  
ATOM   2490  ND1 HIS A 299      54.496  52.207   8.821  1.00 42.16           N  
ATOM   2491  CE1 HIS A 299      53.648  52.657   9.726  1.00 42.13           C  
ATOM   2492  NE2 HIS A 299      53.966  52.131  10.895  1.00 41.52           N  
ATOM   2493  N   LEU A 300      58.133  48.470   7.161  1.00 43.50           N  
ATOM   2494  CA  LEU A 300      59.159  48.154   6.184  1.00 43.48           C  
ATOM   2495  C   LEU A 300      58.743  47.047   5.226  1.00 44.36           C  
ATOM   2496  O   LEU A 300      59.141  47.054   4.064  1.00 45.51           O  
ATOM   2497  CB  LEU A 300      60.452  47.757   6.899  1.00 43.11           C  
ATOM   2498  CG  LEU A 300      61.196  48.842   7.686  1.00 40.83           C  
ATOM   2499  CD1 LEU A 300      62.128  48.183   8.682  1.00 43.46           C  
ATOM   2500  CD2 LEU A 300      61.958  49.757   6.740  1.00 36.99           C  
ATOM   2501  N   CYS A 301      57.936  46.106   5.707  1.00 45.22           N  
ATOM   2502  CA  CYS A 301      57.485  44.981   4.887  1.00 46.63           C  
ATOM   2503  C   CYS A 301      56.205  45.160   4.086  1.00 47.47           C  
ATOM   2504  O   CYS A 301      56.037  44.511   3.062  1.00 47.90           O  
ATOM   2505  CB  CYS A 301      57.318  43.736   5.748  1.00 47.25           C  
ATOM   2506  SG  CYS A 301      58.850  43.096   6.400  1.00 51.31           S  
ATOM   2507  N   ASP A 302      55.291  46.006   4.546  1.00 48.67           N  
ATOM   2508  CA  ASP A 302      54.044  46.197   3.813  1.00 48.39           C  
ATOM   2509  C   ASP A 302      54.267  47.090   2.604  1.00 48.40           C  
ATOM   2510  O   ASP A 302      54.760  48.208   2.730  1.00 46.97           O  
ATOM   2511  CB  ASP A 302      52.970  46.797   4.720  1.00 48.74           C  
ATOM   2512  CG  ASP A 302      51.569  46.622   4.156  1.00 47.88           C  
ATOM   2513  OD1 ASP A 302      51.279  47.195   3.085  1.00 45.20           O  
ATOM   2514  OD2 ASP A 302      50.765  45.901   4.784  1.00 47.35           O1-
ATOM   2515  N   ARG A 303      53.899  46.587   1.430  1.00 49.99           N  
ATOM   2516  CA  ARG A 303      54.085  47.332   0.189  1.00 52.51           C  
ATOM   2517  C   ARG A 303      53.405  48.689   0.189  1.00 51.21           C  
ATOM   2518  O   ARG A 303      53.851  49.609  -0.488  1.00 50.52           O  
ATOM   2519  CB  ARG A 303      53.593  46.513  -1.003  1.00 56.74           C  
ATOM   2520  CG  ARG A 303      54.471  45.315  -1.334  1.00 63.49           C  
ATOM   2521  CD  ARG A 303      54.248  44.852  -2.776  1.00 69.12           C  
ATOM   2522  NE  ARG A 303      55.247  43.871  -3.200  1.00 74.10           N  
ATOM   2523  CZ  ARG A 303      56.562  44.088  -3.197  1.00 76.11           C  
ATOM   2524  NH1 ARG A 303      57.051  45.256  -2.791  1.00 77.13           N1+
ATOM   2525  NH2 ARG A 303      57.393  43.135  -3.595  1.00 77.17           N  
ATOM   2526  N   ARG A 304      52.322  48.801   0.946  1.00 50.29           N  
ATOM   2527  CA  ARG A 304      51.574  50.042   1.054  1.00 49.77           C  
ATOM   2528  C   ARG A 304      52.498  51.242   1.270  1.00 48.88           C  
ATOM   2529  O   ARG A 304      52.272  52.311   0.715  1.00 48.58           O  
ATOM   2530  CB  ARG A 304      50.581  49.924   2.217  1.00 52.07           C  
ATOM   2531  CG  ARG A 304      49.896  51.217   2.638  1.00 54.15           C  
ATOM   2532  CD  ARG A 304      49.022  51.024   3.890  1.00 56.07           C  
ATOM   2533  NE  ARG A 304      47.607  50.788   3.590  1.00 58.41           N  
ATOM   2534  CZ  ARG A 304      47.136  49.749   2.898  1.00 59.10           C  
ATOM   2535  NH1 ARG A 304      47.968  48.828   2.421  1.00 58.13           N1+
ATOM   2536  NH2 ARG A 304      45.827  49.624   2.687  1.00 57.09           N  
ATOM   2537  N   TYR A 305      53.550  51.054   2.062  1.00 48.22           N  
ATOM   2538  CA  TYR A 305      54.483  52.132   2.373  1.00 46.85           C  
ATOM   2539  C   TYR A 305      55.607  52.314   1.368  1.00 48.00           C  
ATOM   2540  O   TYR A 305      56.370  53.278   1.454  1.00 46.59           O  
ATOM   2541  CB  TYR A 305      55.029  51.923   3.779  1.00 44.86           C  
ATOM   2542  CG  TYR A 305      53.911  51.925   4.794  1.00 43.93           C  
ATOM   2543  CD1 TYR A 305      53.275  53.113   5.149  1.00 43.65           C  
ATOM   2544  CD2 TYR A 305      53.416  50.733   5.319  1.00 43.45           C  
ATOM   2545  CE1 TYR A 305      52.174  53.114   5.991  1.00 43.80           C  
ATOM   2546  CE2 TYR A 305      52.313  50.723   6.164  1.00 42.95           C  
ATOM   2547  CZ  TYR A 305      51.696  51.913   6.494  1.00 43.70           C  
ATOM   2548  OH  TYR A 305      50.590  51.900   7.316  1.00 44.16           O  
ATOM   2549  N   ARG A 306      55.696  51.381   0.422  1.00 48.64           N  
ATOM   2550  CA  ARG A 306      56.678  51.420  -0.657  1.00 49.73           C  
ATOM   2551  C   ARG A 306      58.108  51.740  -0.224  1.00 50.64           C  
ATOM   2552  O   ARG A 306      58.869  52.341  -0.980  1.00 49.36           O  
ATOM   2553  CB  ARG A 306      56.229  52.450  -1.694  1.00 49.92           C  
ATOM   2554  CG  ARG A 306      54.800  52.270  -2.196  1.00 50.60           C  
ATOM   2555  CD  ARG A 306      54.274  53.576  -2.765  1.00 49.76           C  
ATOM   2556  NE  ARG A 306      55.270  54.208  -3.620  1.00 49.95           N  
ATOM   2557  CZ  ARG A 306      55.229  55.475  -4.012  1.00 50.74           C  
ATOM   2558  NH1 ARG A 306      54.232  56.266  -3.631  1.00 52.15           N1+
ATOM   2559  NH2 ARG A 306      56.198  55.959  -4.770  1.00 49.72           N  
ATOM   2560  N   LEU A 307      58.480  51.343   0.986  1.00 51.64           N  
ATOM   2561  CA  LEU A 307      59.823  51.627   1.461  1.00 51.76           C  
ATOM   2562  C   LEU A 307      60.839  50.832   0.649  1.00 52.63           C  
ATOM   2563  O   LEU A 307      62.008  51.204   0.572  1.00 51.54           O  
ATOM   2564  CB  LEU A 307      59.937  51.305   2.955  1.00 50.70           C  
ATOM   2565  CG  LEU A 307      59.134  52.218   3.891  1.00 48.77           C  
ATOM   2566  CD1 LEU A 307      59.306  51.776   5.336  1.00 47.96           C  
ATOM   2567  CD2 LEU A 307      59.587  53.655   3.709  1.00 47.19           C  
ATOM   2568  N   SER A 308      60.381  49.750   0.030  1.00 53.87           N  
ATOM   2569  CA  SER A 308      61.248  48.915  -0.790  1.00 55.26           C  
ATOM   2570  C   SER A 308      61.942  49.783  -1.835  1.00 56.26           C  
ATOM   2571  O   SER A 308      63.092  49.546  -2.188  1.00 57.01           O  
ATOM   2572  CB  SER A 308      60.427  47.830  -1.489  1.00 55.62           C  
ATOM   2573  OG  SER A 308      59.463  48.404  -2.353  1.00 56.34           O  
ATOM   2574  N   GLU A 309      61.231  50.788  -2.331  1.00 56.91           N  
ATOM   2575  CA  GLU A 309      61.779  51.693  -3.331  1.00 57.37           C  
ATOM   2576  C   GLU A 309      63.014  52.439  -2.827  1.00 57.97           C  
ATOM   2577  O   GLU A 309      64.013  52.534  -3.537  1.00 58.27           O  
ATOM   2578  CB  GLU A 309      60.710  52.698  -3.768  1.00 57.13           C  
ATOM   2579  CG  GLU A 309      59.653  52.107  -4.693  1.00 57.36           C  
ATOM   2580  CD  GLU A 309      58.410  52.980  -4.834  1.00 56.06           C  
ATOM   2581  OE1 GLU A 309      58.548  54.215  -4.973  1.00 53.17           O  
ATOM   2582  OE2 GLU A 309      57.292  52.418  -4.817  1.00 55.87           O1-
ATOM   2583  N   ILE A 310      62.943  52.977  -1.610  1.00 58.33           N  
ATOM   2584  CA  ILE A 310      64.072  53.714  -1.035  1.00 58.57           C  
ATOM   2585  C   ILE A 310      65.271  52.795  -0.868  1.00 58.86           C  
ATOM   2586  O   ILE A 310      66.415  53.216  -1.014  1.00 58.18           O  
ATOM   2587  CB  ILE A 310      63.723  54.323   0.345  1.00 58.25           C  
ATOM   2588  CG1 ILE A 310      62.691  55.434   0.175  1.00 57.04           C  
ATOM   2589  CG2 ILE A 310      64.978  54.881   1.012  1.00 57.70           C  
ATOM   2590  CD1 ILE A 310      62.345  56.147   1.463  1.00 58.01           C  
ATOM   2591  N   TYR A 311      64.990  51.538  -0.553  1.00 60.21           N  
ATOM   2592  CA  TYR A 311      66.021  50.527  -0.372  1.00 62.94           C  
ATOM   2593  C   TYR A 311      66.721  50.291  -1.700  1.00 64.31           C  
ATOM   2594  O   TYR A 311      67.937  50.404  -1.813  1.00 63.75           O  
ATOM   2595  CB  TYR A 311      65.381  49.221   0.098  1.00 63.68           C  
ATOM   2596  CG  TYR A 311      66.297  48.021   0.058  1.00 65.51           C  
ATOM   2597  CD1 TYR A 311      67.340  47.884   0.970  1.00 66.80           C  
ATOM   2598  CD2 TYR A 311      66.105  47.008  -0.879  1.00 66.25           C  
ATOM   2599  CE1 TYR A 311      68.170  46.759   0.957  1.00 67.67           C  
ATOM   2600  CE2 TYR A 311      66.928  45.880  -0.904  1.00 67.02           C  
ATOM   2601  CZ  TYR A 311      67.957  45.760   0.020  1.00 67.64           C  
ATOM   2602  OH  TYR A 311      68.755  44.633   0.027  1.00 67.04           O  
ATOM   2603  N   GLU A 312      65.917  49.967  -2.703  1.00 66.37           N  
ATOM   2604  CA  GLU A 312      66.389  49.685  -4.049  1.00 68.01           C  
ATOM   2605  C   GLU A 312      67.033  50.900  -4.728  1.00 68.45           C  
ATOM   2606  O   GLU A 312      67.372  50.840  -5.912  1.00 69.77           O  
ATOM   2607  CB  GLU A 312      65.210  49.180  -4.888  1.00 68.68           C  
ATOM   2608  CG  GLU A 312      65.580  48.245  -6.024  1.00 71.00           C  
ATOM   2609  CD  GLU A 312      66.200  46.943  -5.536  1.00 71.90           C  
ATOM   2610  OE1 GLU A 312      65.607  46.280  -4.653  1.00 70.91           O  
ATOM   2611  OE2 GLU A 312      67.284  46.582  -6.044  1.00 74.21           O1-
ATOM   2612  N   LYS A 313      67.195  52.000  -3.993  1.00 68.05           N  
ATOM   2613  CA  LYS A 313      67.807  53.206  -4.554  1.00 67.34           C  
ATOM   2614  C   LYS A 313      69.134  53.518  -3.860  1.00 68.03           C  
ATOM   2615  O   LYS A 313      69.905  54.360  -4.320  1.00 68.06           O  
ATOM   2616  CB  LYS A 313      66.871  54.412  -4.414  1.00 65.20           C  
ATOM   2617  CG  LYS A 313      67.433  55.687  -5.045  1.00 64.10           C  
ATOM   2618  CD  LYS A 313      66.590  56.911  -4.738  1.00 62.97           C  
ATOM   2619  CE  LYS A 313      67.075  58.132  -5.513  1.00 62.66           C  
ATOM   2620  NZ  LYS A 313      66.975  57.946  -6.993  1.00 61.49           N1+
ATOM   2621  N   VAL A 314      69.393  52.832  -2.753  1.00 68.83           N  
ATOM   2622  CA  VAL A 314      70.616  53.031  -1.980  1.00 69.34           C  
ATOM   2623  C   VAL A 314      71.207  51.660  -1.632  1.00 70.56           C  
ATOM   2624  O   VAL A 314      72.134  51.543  -0.825  1.00 70.67           O  
ATOM   2625  CB  VAL A 314      70.308  53.831  -0.681  1.00 68.91           C  
ATOM   2626  CG1 VAL A 314      69.661  55.165  -1.035  1.00 67.74           C  
ATOM   2627  CG2 VAL A 314      69.382  53.034   0.225  1.00 67.46           C  
ATOM   2628  N   LYS A 315      70.641  50.636  -2.267  1.00 71.84           N  
ATOM   2629  CA  LYS A 315      71.021  49.232  -2.106  1.00 72.91           C  
ATOM   2630  C   LYS A 315      72.547  49.051  -2.102  1.00 74.47           C  
ATOM   2631  O   LYS A 315      73.093  48.248  -1.342  1.00 73.61           O  
ATOM   2632  CB  LYS A 315      70.393  48.437  -3.261  1.00 72.88           C  
ATOM   2633  CG  LYS A 315      70.441  46.923  -3.166  1.00 72.25           C  
ATOM   2634  CD  LYS A 315      69.853  46.320  -4.442  1.00 71.75           C  
ATOM   2635  CE  LYS A 315      69.772  44.795  -4.387  1.00 72.05           C  
ATOM   2636  NZ  LYS A 315      69.286  44.213  -5.680  1.00 71.72           N1+
ATOM   2637  N   GLU A 316      73.224  49.805  -2.963  1.00 75.85           N  
ATOM   2638  CA  GLU A 316      74.673  49.737  -3.077  1.00 77.40           C  
ATOM   2639  C   GLU A 316      75.258  51.143  -3.139  1.00 77.99           C  
ATOM   2640  O   GLU A 316      75.568  51.661  -4.208  1.00 77.66           O  
ATOM   2641  CB  GLU A 316      75.073  48.935  -4.325  1.00 77.82           C  
ATOM   2642  CG  GLU A 316      73.974  48.820  -5.375  1.00 79.08           C  
ATOM   2643  CD  GLU A 316      74.406  49.279  -6.764  1.00 79.18           C  
ATOM   2644  OE1 GLU A 316      74.781  50.462  -6.916  1.00 79.24           O  
ATOM   2645  OE2 GLU A 316      74.366  48.454  -7.705  1.00 79.16           O1-
ATOM   2646  N   GLU A 317      75.386  51.753  -1.969  1.00 79.22           N  
ATOM   2647  CA  GLU A 317      75.934  53.092  -1.830  1.00 80.21           C  
ATOM   2648  C   GLU A 317      76.790  52.973  -0.575  1.00 80.83           C  
ATOM   2649  O   GLU A 317      76.291  52.613   0.493  1.00 80.47           O  
ATOM   2650  CB  GLU A 317      74.806  54.098  -1.626  1.00 81.07           C  
ATOM   2651  CG  GLU A 317      75.150  55.518  -2.023  1.00 83.19           C  
ATOM   2652  CD  GLU A 317      74.041  56.494  -1.667  1.00 84.71           C  
ATOM   2653  OE1 GLU A 317      72.883  56.240  -2.069  1.00 85.73           O  
ATOM   2654  OE2 GLU A 317      74.325  57.504  -0.979  1.00 84.20           O1-
ATOM   2655  N   LYS A 318      78.080  53.264  -0.709  1.00 81.41           N  
ATOM   2656  CA  LYS A 318      79.025  53.123   0.397  1.00 81.47           C  
ATOM   2657  C   LYS A 318      78.978  54.150   1.535  1.00 80.80           C  
ATOM   2658  O   LYS A 318      79.952  54.296   2.281  1.00 80.54           O  
ATOM   2659  CB  LYS A 318      80.441  53.044  -0.175  1.00 82.33           C  
ATOM   2660  CG  LYS A 318      80.568  52.063  -1.342  1.00 83.00           C  
ATOM   2661  CD  LYS A 318      80.117  50.655  -0.955  1.00 82.96           C  
ATOM   2662  CE  LYS A 318      80.151  49.713  -2.155  1.00 83.50           C  
ATOM   2663  NZ  LYS A 318      81.522  49.549  -2.727  1.00 82.70           N1+
ATOM   2664  N   THR A 319      77.851  54.848   1.681  1.00 79.78           N  
ATOM   2665  CA  THR A 319      77.701  55.834   2.756  1.00 77.51           C  
ATOM   2666  C   THR A 319      77.283  55.096   4.029  1.00 76.45           C  
ATOM   2667  O   THR A 319      76.748  53.992   3.957  1.00 75.84           O  
ATOM   2668  CB  THR A 319      76.645  56.900   2.394  1.00 76.89           C  
ATOM   2669  CG2 THR A 319      76.917  57.455   0.997  1.00 75.69           C  
ATOM   2670  OG1 THR A 319      75.340  56.310   2.427  1.00 76.52           O  
ATOM   2671  N   GLU A 320      77.522  55.694   5.192  1.00 75.54           N  
ATOM   2672  CA  GLU A 320      77.181  55.019   6.442  1.00 75.11           C  
ATOM   2673  C   GLU A 320      75.692  54.776   6.666  1.00 74.03           C  
ATOM   2674  O   GLU A 320      75.264  53.632   6.854  1.00 73.82           O  
ATOM   2675  CB  GLU A 320      77.752  55.773   7.644  1.00 76.33           C  
ATOM   2676  CG  GLU A 320      77.375  55.133   8.980  1.00 77.66           C  
ATOM   2677  CD  GLU A 320      78.114  55.730  10.167  1.00 78.77           C  
ATOM   2678  OE1 GLU A 320      78.131  56.975  10.292  1.00 79.73           O  
ATOM   2679  OE2 GLU A 320      78.675  54.950  10.974  1.00 78.37           O1-
ATOM   2680  N   ASP A 321      74.899  55.839   6.656  1.00 72.18           N  
ATOM   2681  CA  ASP A 321      73.470  55.676   6.871  1.00 70.88           C  
ATOM   2682  C   ASP A 321      72.870  54.646   5.917  1.00 69.90           C  
ATOM   2683  O   ASP A 321      72.258  53.670   6.352  1.00 69.71           O  
ATOM   2684  CB  ASP A 321      72.742  57.014   6.715  1.00 69.85           C  
ATOM   2685  CG  ASP A 321      73.172  58.036   7.748  1.00 68.69           C  
ATOM   2686  OD1 ASP A 321      73.536  57.623   8.871  1.00 67.04           O  
ATOM   2687  OD2 ASP A 321      73.132  59.249   7.433  1.00 67.76           O1-
ATOM   2688  N   ALA A 322      73.062  54.857   4.620  1.00 69.22           N  
ATOM   2689  CA  ALA A 322      72.525  53.953   3.605  1.00 68.06           C  
ATOM   2690  C   ALA A 322      72.720  52.474   3.917  1.00 67.27           C  
ATOM   2691  O   ALA A 322      71.763  51.701   3.880  1.00 67.59           O  
ATOM   2692  CB  ALA A 322      73.130  54.276   2.241  1.00 67.67           C  
ATOM   2693  N   GLN A 323      73.950  52.078   4.228  1.00 66.71           N  
ATOM   2694  CA  GLN A 323      74.246  50.674   4.515  1.00 66.08           C  
ATOM   2695  C   GLN A 323      73.523  50.158   5.752  1.00 64.80           C  
ATOM   2696  O   GLN A 323      73.049  49.018   5.774  1.00 63.73           O  
ATOM   2697  CB  GLN A 323      75.754  50.481   4.673  1.00 66.74           C  
ATOM   2698  CG  GLN A 323      76.560  51.146   3.572  1.00 68.14           C  
ATOM   2699  CD  GLN A 323      78.007  50.700   3.547  1.00 69.14           C  
ATOM   2700  NE2 GLN A 323      78.582  50.622   2.349  1.00 69.25           N  
ATOM   2701  OE1 GLN A 323      78.606  50.436   4.590  1.00 70.07           O  
ATOM   2702  N   LYS A 324      73.452  51.001   6.779  1.00 64.08           N  
ATOM   2703  CA  LYS A 324      72.774  50.651   8.026  1.00 63.43           C  
ATOM   2704  C   LYS A 324      71.286  50.436   7.764  1.00 62.40           C  
ATOM   2705  O   LYS A 324      70.667  49.503   8.288  1.00 62.34           O  
ATOM   2706  CB  LYS A 324      72.957  51.773   9.052  1.00 63.89           C  
ATOM   2707  CG  LYS A 324      74.344  51.859   9.670  1.00 64.80           C  
ATOM   2708  CD  LYS A 324      74.516  53.169  10.425  1.00 65.19           C  
ATOM   2709  CE  LYS A 324      75.650  53.107  11.431  1.00 64.38           C  
ATOM   2710  NZ  LYS A 324      75.321  52.197  12.564  1.00 64.42           N1+
ATOM   2711  N   PHE A 325      70.722  51.317   6.947  1.00 59.96           N  
ATOM   2712  CA  PHE A 325      69.317  51.246   6.589  1.00 58.92           C  
ATOM   2713  C   PHE A 325      69.023  49.934   5.874  1.00 57.80           C  
ATOM   2714  O   PHE A 325      68.109  49.196   6.248  1.00 56.20           O  
ATOM   2715  CB  PHE A 325      68.967  52.414   5.675  1.00 59.79           C  
ATOM   2716  CG  PHE A 325      67.593  52.340   5.101  1.00 61.55           C  
ATOM   2717  CD1 PHE A 325      66.479  52.519   5.911  1.00 62.28           C  
ATOM   2718  CD2 PHE A 325      67.410  52.076   3.748  1.00 61.93           C  
ATOM   2719  CE1 PHE A 325      65.200  52.438   5.385  1.00 62.44           C  
ATOM   2720  CE2 PHE A 325      66.136  51.992   3.210  1.00 62.36           C  
ATOM   2721  CZ  PHE A 325      65.027  52.172   4.030  1.00 62.81           C  
ATOM   2722  N   CYS A 326      69.811  49.652   4.843  1.00 57.41           N  
ATOM   2723  CA  CYS A 326      69.646  48.439   4.056  1.00 57.60           C  
ATOM   2724  C   CYS A 326      69.833  47.192   4.909  1.00 58.10           C  
ATOM   2725  O   CYS A 326      69.190  46.165   4.673  1.00 58.21           O  
ATOM   2726  CB  CYS A 326      70.638  48.440   2.894  1.00 56.37           C  
ATOM   2727  SG  CYS A 326      70.599  49.971   1.943  1.00 56.22           S  
ATOM   2728  N   LYS A 327      70.710  47.281   5.904  1.00 58.66           N  
ATOM   2729  CA  LYS A 327      70.949  46.143   6.780  1.00 59.25           C  
ATOM   2730  C   LYS A 327      69.685  45.905   7.594  1.00 57.35           C  
ATOM   2731  O   LYS A 327      69.204  44.776   7.702  1.00 56.32           O  
ATOM   2732  CB  LYS A 327      72.143  46.412   7.709  1.00 62.00           C  
ATOM   2733  CG  LYS A 327      73.295  45.414   7.543  1.00 65.22           C  
ATOM   2734  CD  LYS A 327      74.320  45.502   8.687  1.00 68.28           C  
ATOM   2735  CE  LYS A 327      73.691  45.156  10.050  1.00 70.32           C  
ATOM   2736  NZ  LYS A 327      74.679  45.136  11.182  1.00 69.55           N1+
ATOM   2737  N   PHE A 328      69.152  46.984   8.163  1.00 56.38           N  
ATOM   2738  CA  PHE A 328      67.930  46.910   8.957  1.00 55.94           C  
ATOM   2739  C   PHE A 328      66.777  46.344   8.114  1.00 56.46           C  
ATOM   2740  O   PHE A 328      66.052  45.447   8.557  1.00 54.87           O  
ATOM   2741  CB  PHE A 328      67.556  48.302   9.478  1.00 53.74           C  
ATOM   2742  CG  PHE A 328      68.231  48.678  10.775  1.00 50.79           C  
ATOM   2743  CD1 PHE A 328      68.190  47.818  11.873  1.00 49.63           C  
ATOM   2744  CD2 PHE A 328      68.858  49.913  10.917  1.00 49.06           C  
ATOM   2745  CE1 PHE A 328      68.759  48.183  13.094  1.00 48.50           C  
ATOM   2746  CE2 PHE A 328      69.430  50.291  12.133  1.00 48.06           C  
ATOM   2747  CZ  PHE A 328      69.380  49.425  13.224  1.00 47.68           C  
ATOM   2748  N   TYR A 329      66.633  46.872   6.898  1.00 57.27           N  
ATOM   2749  CA  TYR A 329      65.591  46.451   5.964  1.00 58.42           C  
ATOM   2750  C   TYR A 329      65.696  44.960   5.657  1.00 59.04           C  
ATOM   2751  O   TYR A 329      64.692  44.249   5.635  1.00 59.28           O  
ATOM   2752  CB  TYR A 329      65.692  47.268   4.671  1.00 58.94           C  
ATOM   2753  CG  TYR A 329      64.617  46.967   3.646  1.00 62.06           C  
ATOM   2754  CD1 TYR A 329      64.631  45.775   2.918  1.00 63.08           C  
ATOM   2755  CD2 TYR A 329      63.587  47.881   3.395  1.00 62.61           C  
ATOM   2756  CE1 TYR A 329      63.647  45.502   1.961  1.00 64.79           C  
ATOM   2757  CE2 TYR A 329      62.599  47.617   2.445  1.00 63.13           C  
ATOM   2758  CZ  TYR A 329      62.636  46.429   1.729  1.00 64.39           C  
ATOM   2759  OH  TYR A 329      61.681  46.174   0.772  1.00 63.55           O  
ATOM   2760  N   GLU A 330      66.913  44.489   5.407  1.00 59.94           N  
ATOM   2761  CA  GLU A 330      67.126  43.080   5.123  1.00 60.31           C  
ATOM   2762  C   GLU A 330      66.724  42.249   6.345  1.00 60.34           C  
ATOM   2763  O   GLU A 330      66.159  41.163   6.204  1.00 58.80           O  
ATOM   2764  CB  GLU A 330      68.594  42.840   4.749  1.00 61.87           C  
ATOM   2765  CG  GLU A 330      68.953  43.247   3.313  1.00 62.89           C  
ATOM   2766  CD  GLU A 330      70.367  43.802   3.187  1.00 63.35           C  
ATOM   2767  OE1 GLU A 330      71.224  43.426   4.014  1.00 64.34           O  
ATOM   2768  OE2 GLU A 330      70.623  44.608   2.261  1.00 62.45           O1-
ATOM   2769  N   GLN A 331      67.008  42.766   7.542  1.00 61.54           N  
ATOM   2770  CA  GLN A 331      66.650  42.070   8.779  1.00 63.32           C  
ATOM   2771  C   GLN A 331      65.143  41.886   8.824  1.00 63.52           C  
ATOM   2772  O   GLN A 331      64.646  40.794   9.112  1.00 63.64           O  
ATOM   2773  CB  GLN A 331      67.060  42.878  10.012  1.00 64.99           C  
ATOM   2774  CG  GLN A 331      68.543  42.932  10.304  1.00 66.74           C  
ATOM   2775  CD  GLN A 331      68.846  43.738  11.555  1.00 66.95           C  
ATOM   2776  NE2 GLN A 331      69.695  44.759  11.414  1.00 67.71           N  
ATOM   2777  OE1 GLN A 331      68.322  43.448  12.639  1.00 65.02           O  
ATOM   2778  N   ALA A 332      64.425  42.975   8.553  1.00 63.08           N  
ATOM   2779  CA  ALA A 332      62.965  42.969   8.551  1.00 62.32           C  
ATOM   2780  C   ALA A 332      62.446  41.929   7.568  1.00 61.36           C  
ATOM   2781  O   ALA A 332      61.640  41.069   7.925  1.00 58.94           O  
ATOM   2782  CB  ALA A 332      62.440  44.353   8.174  1.00 62.50           C  
ATOM   2783  N   ALA A 333      62.929  42.016   6.332  1.00 60.98           N  
ATOM   2784  CA  ALA A 333      62.536  41.100   5.273  1.00 62.07           C  
ATOM   2785  C   ALA A 333      62.677  39.624   5.656  1.00 62.78           C  
ATOM   2786  O   ALA A 333      61.814  38.813   5.322  1.00 63.50           O  
ATOM   2787  CB  ALA A 333      63.342  41.396   4.016  1.00 60.99           C  
ATOM   2788  N   ASN A 334      63.755  39.277   6.357  1.00 63.83           N  
ATOM   2789  CA  ASN A 334      63.990  37.889   6.767  1.00 64.43           C  
ATOM   2790  C   ASN A 334      62.870  37.277   7.586  1.00 63.44           C  
ATOM   2791  O   ASN A 334      62.643  36.068   7.529  1.00 62.38           O  
ATOM   2792  CB  ASN A 334      65.289  37.768   7.561  1.00 67.74           C  
ATOM   2793  CG  ASN A 334      66.512  37.858   6.683  1.00 70.21           C  
ATOM   2794  ND2 ASN A 334      67.480  38.678   7.087  1.00 71.52           N  
ATOM   2795  OD1 ASN A 334      66.591  37.190   5.651  1.00 72.30           O  
ATOM   2796  N   VAL A 335      62.178  38.105   8.360  1.00 62.94           N  
ATOM   2797  CA  VAL A 335      61.076  37.616   9.180  1.00 62.70           C  
ATOM   2798  C   VAL A 335      59.737  38.201   8.760  1.00 62.07           C  
ATOM   2799  O   VAL A 335      58.696  37.580   8.981  1.00 62.98           O  
ATOM   2800  CB  VAL A 335      61.293  37.946  10.674  1.00 62.89           C  
ATOM   2801  CG1 VAL A 335      62.277  36.974  11.285  1.00 62.02           C  
ATOM   2802  CG2 VAL A 335      61.799  39.372  10.819  1.00 62.47           C  
ATOM   2803  N   GLY A 336      59.769  39.384   8.146  1.00 60.94           N  
ATOM   2804  CA  GLY A 336      58.542  40.048   7.738  1.00 58.67           C  
ATOM   2805  C   GLY A 336      58.053  39.797   6.328  1.00 57.35           C  
ATOM   2806  O   GLY A 336      56.849  39.817   6.087  1.00 58.59           O  
ATOM   2807  N   ALA A 337      58.969  39.573   5.393  1.00 56.00           N  
ATOM   2808  CA  ALA A 337      58.584  39.320   4.011  1.00 54.05           C  
ATOM   2809  C   ALA A 337      57.948  37.937   3.885  1.00 53.03           C  
ATOM   2810  O   ALA A 337      58.626  36.914   3.958  1.00 54.14           O  
ATOM   2811  CB  ALA A 337      59.799  39.434   3.100  1.00 54.05           C  
ATOM   2812  N   VAL A 338      56.632  37.918   3.704  1.00 51.33           N  
ATOM   2813  CA  VAL A 338      55.884  36.676   3.573  1.00 49.56           C  
ATOM   2814  C   VAL A 338      54.824  36.849   2.491  1.00 48.36           C  
ATOM   2815  O   VAL A 338      54.062  37.813   2.520  1.00 50.31           O  
ATOM   2816  CB  VAL A 338      55.167  36.320   4.900  1.00 50.19           C  
ATOM   2817  CG1 VAL A 338      54.554  34.942   4.809  1.00 49.87           C  
ATOM   2818  CG2 VAL A 338      56.149  36.382   6.058  1.00 52.02           C  
ATOM   2819  N   SER A 339      54.773  35.925   1.537  1.00 46.08           N  
ATOM   2820  CA  SER A 339      53.778  35.994   0.470  1.00 44.36           C  
ATOM   2821  C   SER A 339      52.380  35.799   1.065  1.00 42.98           C  
ATOM   2822  O   SER A 339      52.140  34.863   1.830  1.00 41.92           O  
ATOM   2823  CB  SER A 339      54.049  34.917  -0.586  1.00 44.70           C  
ATOM   2824  OG  SER A 339      53.061  34.929  -1.604  1.00 46.88           O  
ATOM   2825  N   PRO A 340      51.437  36.682   0.714  1.00 41.27           N  
ATOM   2826  CA  PRO A 340      50.076  36.581   1.234  1.00 40.62           C  
ATOM   2827  C   PRO A 340      49.440  35.229   0.965  1.00 39.44           C  
ATOM   2828  O   PRO A 340      48.540  34.801   1.681  1.00 40.37           O  
ATOM   2829  CB  PRO A 340      49.357  37.728   0.527  1.00 40.79           C  
ATOM   2830  CG  PRO A 340      50.436  38.740   0.373  1.00 40.74           C  
ATOM   2831  CD  PRO A 340      51.585  37.888  -0.115  1.00 41.06           C  
ATOM   2832  N   SER A 341      49.919  34.548  -0.063  1.00 39.30           N  
ATOM   2833  CA  SER A 341      49.375  33.241  -0.418  1.00 39.32           C  
ATOM   2834  C   SER A 341      49.636  32.187   0.653  1.00 39.61           C  
ATOM   2835  O   SER A 341      49.048  31.106   0.623  1.00 40.08           O  
ATOM   2836  CB  SER A 341      49.978  32.766  -1.733  1.00 36.69           C  
ATOM   2837  OG  SER A 341      51.380  32.655  -1.597  1.00 37.88           O  
ATOM   2838  N   GLU A 342      50.523  32.493   1.593  1.00 39.55           N  
ATOM   2839  CA  GLU A 342      50.840  31.544   2.650  1.00 38.80           C  
ATOM   2840  C   GLU A 342      49.916  31.649   3.853  1.00 37.19           C  
ATOM   2841  O   GLU A 342      49.899  30.749   4.698  1.00 36.27           O  
ATOM   2842  CB  GLU A 342      52.281  31.731   3.124  1.00 40.20           C  
ATOM   2843  CG  GLU A 342      53.315  31.512   2.052  1.00 43.73           C  
ATOM   2844  CD  GLU A 342      54.721  31.733   2.570  1.00 47.18           C  
ATOM   2845  OE1 GLU A 342      55.183  30.913   3.397  1.00 48.35           O  
ATOM   2846  OE2 GLU A 342      55.365  32.730   2.161  1.00 49.14           O1-
ATOM   2847  N   TRP A 343      49.148  32.735   3.937  1.00 35.04           N  
ATOM   2848  CA  TRP A 343      48.247  32.924   5.078  1.00 33.72           C  
ATOM   2849  C   TRP A 343      46.885  33.552   4.782  1.00 32.65           C  
ATOM   2850  O   TRP A 343      45.887  33.190   5.406  1.00 32.66           O  
ATOM   2851  CB  TRP A 343      48.937  33.775   6.143  1.00 31.29           C  
ATOM   2852  CG  TRP A 343      49.383  35.126   5.642  1.00 30.97           C  
ATOM   2853  CD1 TRP A 343      50.531  35.414   4.969  1.00 30.80           C  
ATOM   2854  CD2 TRP A 343      48.694  36.372   5.806  1.00 30.62           C  
ATOM   2855  CE2 TRP A 343      49.492  37.371   5.207  1.00 28.93           C  
ATOM   2856  CE3 TRP A 343      47.476  36.738   6.394  1.00 30.69           C  
ATOM   2857  NE1 TRP A 343      50.607  36.760   4.706  1.00 28.27           N  
ATOM   2858  CZ2 TRP A 343      49.119  38.715   5.192  1.00 28.48           C  
ATOM   2859  CZ3 TRP A 343      47.107  38.075   6.376  1.00 30.68           C  
ATOM   2860  CH2 TRP A 343      47.928  39.047   5.774  1.00 27.80           C  
ATOM   2861  N   ALA A 344      46.854  34.496   3.841  1.00 31.27           N  
ATOM   2862  CA  ALA A 344      45.629  35.205   3.484  1.00 29.05           C  
ATOM   2863  C   ALA A 344      44.781  34.497   2.431  1.00 26.89           C  
ATOM   2864  O   ALA A 344      44.823  34.853   1.255  1.00 26.80           O  
ATOM   2865  CB  ALA A 344      45.984  36.619   3.011  1.00 27.74           C  
ATOM   2866  N   TYR A 345      44.006  33.505   2.851  1.00 24.23           N  
ATOM   2867  CA  TYR A 345      43.157  32.773   1.915  1.00 25.80           C  
ATOM   2868  C   TYR A 345      42.121  32.010   2.712  1.00 25.78           C  
ATOM   2869  O   TYR A 345      42.348  31.715   3.879  1.00 27.85           O  
ATOM   2870  CB  TYR A 345      43.992  31.780   1.093  1.00 26.76           C  
ATOM   2871  CG  TYR A 345      44.731  30.768   1.950  1.00 27.52           C  
ATOM   2872  CD1 TYR A 345      44.071  29.654   2.486  1.00 27.08           C  
ATOM   2873  CD2 TYR A 345      46.063  30.976   2.303  1.00 25.85           C  
ATOM   2874  CE1 TYR A 345      44.722  28.786   3.359  1.00 28.03           C  
ATOM   2875  CE2 TYR A 345      46.723  30.120   3.171  1.00 27.17           C  
ATOM   2876  CZ  TYR A 345      46.055  29.029   3.707  1.00 29.39           C  
ATOM   2877  OH  TYR A 345      46.701  28.221   4.633  1.00 27.31           O  
ATOM   2878  N   PRO A 346      40.935  31.769   2.130  1.00 26.00           N  
ATOM   2879  CA  PRO A 346      40.567  32.195   0.778  1.00 27.33           C  
ATOM   2880  C   PRO A 346      40.161  33.669   0.875  1.00 29.49           C  
ATOM   2881  O   PRO A 346      40.062  34.214   1.971  1.00 27.88           O  
ATOM   2882  CB  PRO A 346      39.390  31.292   0.450  1.00 26.89           C  
ATOM   2883  CG  PRO A 346      38.713  31.151   1.769  1.00 24.56           C  
ATOM   2884  CD  PRO A 346      39.871  30.935   2.724  1.00 25.15           C  
ATOM   2885  N   PRO A 347      39.939  34.336  -0.263  1.00 30.99           N  
ATOM   2886  CA  PRO A 347      39.550  35.746  -0.150  1.00 30.42           C  
ATOM   2887  C   PRO A 347      38.202  35.926   0.541  1.00 30.25           C  
ATOM   2888  O   PRO A 347      37.333  35.055   0.470  1.00 30.80           O  
ATOM   2889  CB  PRO A 347      39.570  36.235  -1.604  1.00 30.33           C  
ATOM   2890  CG  PRO A 347      39.390  34.971  -2.414  1.00 32.92           C  
ATOM   2891  CD  PRO A 347      40.190  33.950  -1.663  1.00 31.99           C  
ATOM   2892  N   VAL A 348      38.040  37.053   1.231  1.00 30.23           N  
ATOM   2893  CA  VAL A 348      36.797  37.334   1.937  1.00 27.91           C  
ATOM   2894  C   VAL A 348      35.589  37.205   1.018  1.00 28.20           C  
ATOM   2895  O   VAL A 348      34.571  36.625   1.398  1.00 26.49           O  
ATOM   2896  CB  VAL A 348      36.797  38.754   2.531  1.00 29.34           C  
ATOM   2897  CG1 VAL A 348      35.449  39.042   3.195  1.00 27.91           C  
ATOM   2898  CG2 VAL A 348      37.941  38.901   3.527  1.00 27.32           C  
ATOM   2899  N   ALA A 349      35.708  37.749  -0.190  1.00 28.06           N  
ATOM   2900  CA  ALA A 349      34.617  37.708  -1.153  1.00 29.56           C  
ATOM   2901  C   ALA A 349      34.164  36.285  -1.416  1.00 30.30           C  
ATOM   2902  O   ALA A 349      32.968  36.021  -1.517  1.00 31.71           O  
ATOM   2903  CB  ALA A 349      35.037  38.376  -2.451  1.00 28.56           C  
ATOM   2904  N   GLN A 350      35.115  35.365  -1.522  1.00 31.57           N  
ATOM   2905  CA  GLN A 350      34.783  33.965  -1.755  1.00 31.97           C  
ATOM   2906  C   GLN A 350      33.987  33.381  -0.591  1.00 32.66           C  
ATOM   2907  O   GLN A 350      33.034  32.637  -0.798  1.00 33.73           O  
ATOM   2908  CB  GLN A 350      36.048  33.141  -1.983  1.00 33.18           C  
ATOM   2909  CG  GLN A 350      35.809  31.652  -2.014  1.00 34.95           C  
ATOM   2910  CD  GLN A 350      37.064  30.863  -2.342  1.00 38.99           C  
ATOM   2911  NE2 GLN A 350      37.966  31.467  -3.122  1.00 35.48           N  
ATOM   2912  OE1 GLN A 350      37.218  29.717  -1.904  1.00 37.56           O  
ATOM   2913  N   LEU A 351      34.372  33.706   0.636  1.00 33.97           N  
ATOM   2914  CA  LEU A 351      33.638  33.199   1.788  1.00 34.80           C  
ATOM   2915  C   LEU A 351      32.270  33.856   1.863  1.00 36.95           C  
ATOM   2916  O   LEU A 351      31.310  33.246   2.330  1.00 36.49           O  
ATOM   2917  CB  LEU A 351      34.393  33.487   3.086  1.00 35.22           C  
ATOM   2918  CG  LEU A 351      35.733  32.802   3.327  1.00 35.85           C  
ATOM   2919  CD1 LEU A 351      36.311  33.260   4.652  1.00 35.33           C  
ATOM   2920  CD2 LEU A 351      35.527  31.305   3.328  1.00 35.53           C  
ATOM   2921  N   ALA A 352      32.187  35.104   1.409  1.00 39.88           N  
ATOM   2922  CA  ALA A 352      30.932  35.847   1.441  1.00 44.18           C  
ATOM   2923  C   ALA A 352      29.935  35.278   0.451  1.00 47.31           C  
ATOM   2924  O   ALA A 352      28.754  35.125   0.754  1.00 46.80           O  
ATOM   2925  CB  ALA A 352      31.183  37.315   1.134  1.00 42.98           C  
ATOM   2926  N   ASN A 353      30.424  34.967  -0.739  1.00 53.21           N  
ATOM   2927  CA  ASN A 353      29.586  34.416  -1.792  1.00 58.80           C  
ATOM   2928  C   ASN A 353      29.072  33.032  -1.406  1.00 61.26           C  
ATOM   2929  O   ASN A 353      27.867  32.780  -1.461  1.00 62.23           O  
ATOM   2930  CB  ASN A 353      30.384  34.355  -3.096  1.00 61.08           C  
ATOM   2931  CG  ASN A 353      29.606  33.721  -4.236  1.00 65.24           C  
ATOM   2932  ND2 ASN A 353      28.455  33.129  -3.922  1.00 67.21           N  
ATOM   2933  OD1 ASN A 353      30.043  33.754  -5.392  1.00 67.24           O  
ATOM   2934  N   VAL A 354      29.985  32.146  -1.009  1.00 64.08           N  
ATOM   2935  CA  VAL A 354      29.626  30.780  -0.612  1.00 67.02           C  
ATOM   2936  C   VAL A 354      28.306  30.746   0.164  1.00 68.02           C  
ATOM   2937  O   VAL A 354      27.313  30.229  -0.408  1.00 69.22           O  
ATOM   2938  CB  VAL A 354      30.744  30.126   0.263  1.00 67.73           C  
ATOM   2939  CG1 VAL A 354      30.277  28.773   0.795  1.00 67.95           C  
ATOM   2940  CG2 VAL A 354      32.017  29.950  -0.559  1.00 67.96           C  
TER
ATOM   2941  N   PRO B   1      56.605  81.773  46.423  1.00 97.49           N  
ATOM   2942  CA  PRO B   1      55.736  82.964  46.593  1.00 97.12           C  
ATOM   2943  C   PRO B   1      55.918  83.920  45.428  1.00 96.47           C  
ATOM   2944  O   PRO B   1      55.342  85.000  45.402  1.00 96.77           O  
ATOM   2945  CB  PRO B   1      56.141  83.622  47.903  1.00 97.65           C  
ATOM   2946  CG  PRO B   1      56.721  82.424  48.679  1.00 97.91           C  
ATOM   2947  CD  PRO B   1      57.455  81.589  47.616  1.00 97.81           C  
ATOM   2948  N   THR B   2      56.751  83.501  44.484  1.00 95.57           N  
ATOM   2949  CA  THR B   2      57.080  84.259  43.282  1.00 94.83           C  
ATOM   2950  C   THR B   2      56.119  85.389  42.913  1.00 94.70           C  
ATOM   2951  O   THR B   2      54.898  85.257  43.052  1.00 95.17           O  
ATOM   2952  CB  THR B   2      57.191  83.320  42.074  1.00 94.50           C  
ATOM   2953  CG2 THR B   2      56.179  82.176  42.186  1.00 93.95           C  
ATOM   2954  OG1 THR B   2      56.951  84.068  40.874  1.00 93.83           O  
ATOM   2955  N   GLU B   3      56.688  86.496  42.437  1.00 93.89           N  
ATOM   2956  CA  GLU B   3      55.915  87.668  42.034  1.00 93.00           C  
ATOM   2957  C   GLU B   3      55.812  87.740  40.516  1.00 92.35           C  
ATOM   2958  O   GLU B   3      55.131  88.613  39.968  1.00 91.54           O  
ATOM   2959  CB  GLU B   3      56.585  88.936  42.539  1.00 93.67           C  
ATOM   2960  CG  GLU B   3      57.866  89.283  41.794  1.00 94.09           C  
ATOM   2961  CD  GLU B   3      58.610  90.456  42.417  1.00 95.01           C  
ATOM   2962  OE1 GLU B   3      59.585  90.939  41.793  1.00 95.76           O  
ATOM   2963  OE2 GLU B   3      58.225  90.895  43.528  1.00 94.69           O1-
ATOM   2964  N   TYR B   4      56.525  86.832  39.852  1.00 92.05           N  
ATOM   2965  CA  TYR B   4      56.530  86.726  38.391  1.00 91.43           C  
ATOM   2966  C   TYR B   4      55.073  86.553  37.969  1.00 90.10           C  
ATOM   2967  O   TYR B   4      54.667  86.929  36.869  1.00 89.24           O  
ATOM   2968  CB  TYR B   4      57.352  85.497  37.975  1.00 92.54           C  
ATOM   2969  CG  TYR B   4      57.358  85.202  36.491  1.00 94.08           C  
ATOM   2970  CD1 TYR B   4      57.660  86.201  35.566  1.00 94.75           C  
ATOM   2971  CD2 TYR B   4      57.091  83.912  36.009  1.00 94.54           C  
ATOM   2972  CE1 TYR B   4      57.697  85.931  34.198  1.00 95.81           C  
ATOM   2973  CE2 TYR B   4      57.126  83.630  34.640  1.00 94.84           C  
ATOM   2974  CZ  TYR B   4      57.431  84.647  33.741  1.00 95.46           C  
ATOM   2975  OH  TYR B   4      57.469  84.397  32.387  1.00 95.45           O  
ATOM   2976  N   PHE B   5      54.309  85.975  38.888  1.00 88.53           N  
ATOM   2977  CA  PHE B   5      52.896  85.718  38.723  1.00 86.82           C  
ATOM   2978  C   PHE B   5      52.205  86.923  38.108  1.00 85.99           C  
ATOM   2979  O   PHE B   5      51.462  86.788  37.136  1.00 86.59           O  
ATOM   2980  CB  PHE B   5      52.279  85.418  40.090  1.00 86.65           C  
ATOM   2981  CG  PHE B   5      50.846  84.979  40.029  1.00 87.24           C  
ATOM   2982  CD1 PHE B   5      50.516  83.626  40.108  1.00 87.59           C  
ATOM   2983  CD2 PHE B   5      49.821  85.915  39.895  1.00 86.67           C  
ATOM   2984  CE1 PHE B   5      49.182  83.206  40.058  1.00 87.16           C  
ATOM   2985  CE2 PHE B   5      48.489  85.509  39.843  1.00 86.96           C  
ATOM   2986  CZ  PHE B   5      48.167  84.150  39.926  1.00 86.71           C  
ATOM   2987  N   LEU B   6      52.458  88.104  38.670  1.00 84.52           N  
ATOM   2988  CA  LEU B   6      51.823  89.332  38.190  1.00 82.33           C  
ATOM   2989  C   LEU B   6      52.252  89.751  36.792  1.00 79.47           C  
ATOM   2990  O   LEU B   6      51.457  90.311  36.038  1.00 78.45           O  
ATOM   2991  CB  LEU B   6      52.067  90.485  39.176  1.00 84.19           C  
ATOM   2992  CG  LEU B   6      51.571  90.266  40.616  1.00 85.10           C  
ATOM   2993  CD1 LEU B   6      52.743  89.793  41.501  1.00 85.64           C  
ATOM   2994  CD2 LEU B   6      50.968  91.564  41.157  1.00 84.67           C  
ATOM   2995  N   ASN B   7      53.508  89.490  36.445  1.00 76.66           N  
ATOM   2996  CA  ASN B   7      53.998  89.844  35.115  1.00 73.89           C  
ATOM   2997  C   ASN B   7      53.179  89.069  34.072  1.00 71.70           C  
ATOM   2998  O   ASN B   7      52.503  89.658  33.214  1.00 69.44           O  
ATOM   2999  CB  ASN B   7      55.483  89.487  34.986  1.00 73.57           C  
ATOM   3000  CG  ASN B   7      56.044  89.825  33.619  1.00 73.64           C  
ATOM   3001  ND2 ASN B   7      56.401  88.796  32.854  1.00 73.58           N  
ATOM   3002  OD1 ASN B   7      56.148  90.997  33.250  1.00 73.79           O  
ATOM   3003  N   THR B   8      53.242  87.742  34.168  1.00 68.88           N  
ATOM   3004  CA  THR B   8      52.514  86.867  33.255  1.00 66.88           C  
ATOM   3005  C   THR B   8      51.011  87.162  33.291  1.00 65.54           C  
ATOM   3006  O   THR B   8      50.371  87.272  32.243  1.00 64.46           O  
ATOM   3007  CB  THR B   8      52.773  85.355  33.590  1.00 66.16           C  
ATOM   3008  CG2 THR B   8      54.240  85.020  33.433  1.00 65.35           C  
ATOM   3009  OG1 THR B   8      52.381  85.080  34.940  1.00 67.18           O  
ATOM   3010  N   THR B   9      50.463  87.306  34.497  1.00 64.25           N  
ATOM   3011  CA  THR B   9      49.042  87.578  34.671  1.00 63.03           C  
ATOM   3012  C   THR B   9      48.608  88.823  33.901  1.00 64.10           C  
ATOM   3013  O   THR B   9      47.551  88.829  33.245  1.00 63.41           O  
ATOM   3014  CB  THR B   9      48.697  87.773  36.154  1.00 62.12           C  
ATOM   3015  CG2 THR B   9      47.200  87.958  36.333  1.00 61.75           C  
ATOM   3016  OG1 THR B   9      49.109  86.619  36.894  1.00 61.71           O  
ATOM   3017  N   VAL B  10      49.425  89.875  33.988  1.00 64.62           N  
ATOM   3018  CA  VAL B  10      49.145  91.135  33.296  1.00 64.45           C  
ATOM   3019  C   VAL B  10      49.276  90.916  31.798  1.00 64.60           C  
ATOM   3020  O   VAL B  10      48.419  91.355  31.020  1.00 64.42           O  
ATOM   3021  CB  VAL B  10      50.126  92.262  33.731  1.00 64.73           C  
ATOM   3022  CG1 VAL B  10      49.995  93.469  32.802  1.00 63.50           C  
ATOM   3023  CG2 VAL B  10      49.831  92.681  35.170  1.00 64.06           C  
ATOM   3024  N   ARG B  11      50.353  90.240  31.402  1.00 64.71           N  
ATOM   3025  CA  ARG B  11      50.590  89.948  29.992  1.00 64.95           C  
ATOM   3026  C   ARG B  11      49.400  89.145  29.479  1.00 64.50           C  
ATOM   3027  O   ARG B  11      48.889  89.394  28.382  1.00 64.00           O  
ATOM   3028  CB  ARG B  11      51.874  89.132  29.825  1.00 66.22           C  
ATOM   3029  CG  ARG B  11      53.106  89.770  30.467  1.00 69.09           C  
ATOM   3030  CD  ARG B  11      54.390  89.031  30.104  1.00 70.01           C  
ATOM   3031  NE  ARG B  11      54.704  89.151  28.682  1.00 72.65           N  
ATOM   3032  CZ  ARG B  11      55.773  88.611  28.101  1.00 75.14           C  
ATOM   3033  NH1 ARG B  11      56.641  87.905  28.821  1.00 76.15           N1+
ATOM   3034  NH2 ARG B  11      55.981  88.782  26.798  1.00 75.74           N  
ATOM   3035  N   LEU B  12      48.961  88.189  30.294  1.00 63.15           N  
ATOM   3036  CA  LEU B  12      47.830  87.342  29.944  1.00 61.60           C  
ATOM   3037  C   LEU B  12      46.605  88.191  29.655  1.00 61.93           C  
ATOM   3038  O   LEU B  12      46.009  88.086  28.578  1.00 62.14           O  
ATOM   3039  CB  LEU B  12      47.510  86.364  31.082  1.00 59.74           C  
ATOM   3040  CG  LEU B  12      46.297  85.458  30.842  1.00 58.13           C  
ATOM   3041  CD1 LEU B  12      46.567  84.556  29.647  1.00 56.45           C  
ATOM   3042  CD2 LEU B  12      46.002  84.630  32.087  1.00 56.57           C  
ATOM   3043  N   LEU B  13      46.230  89.036  30.612  1.00 62.04           N  
ATOM   3044  CA  LEU B  13      45.051  89.878  30.435  1.00 62.10           C  
ATOM   3045  C   LEU B  13      45.176  90.849  29.269  1.00 62.47           C  
ATOM   3046  O   LEU B  13      44.182  91.209  28.630  1.00 61.60           O  
ATOM   3047  CB  LEU B  13      44.739  90.633  31.724  1.00 61.18           C  
ATOM   3048  CG  LEU B  13      44.325  89.713  32.873  1.00 61.63           C  
ATOM   3049  CD1 LEU B  13      43.699  90.519  33.994  1.00 60.74           C  
ATOM   3050  CD2 LEU B  13      43.320  88.706  32.362  1.00 62.08           C  
ATOM   3051  N   GLU B  14      46.397  91.278  28.981  1.00 63.26           N  
ATOM   3052  CA  GLU B  14      46.592  92.195  27.867  1.00 64.41           C  
ATOM   3053  C   GLU B  14      46.440  91.420  26.568  1.00 64.22           C  
ATOM   3054  O   GLU B  14      45.689  91.811  25.672  1.00 63.69           O  
ATOM   3055  CB  GLU B  14      47.974  92.848  27.948  1.00 65.16           C  
ATOM   3056  CG  GLU B  14      48.147  93.710  29.189  1.00 66.69           C  
ATOM   3057  CD  GLU B  14      49.382  94.604  29.138  1.00 66.92           C  
ATOM   3058  OE1 GLU B  14      49.638  95.313  30.135  1.00 68.01           O  
ATOM   3059  OE2 GLU B  14      50.092  94.598  28.110  1.00 67.08           O1-
ATOM   3060  N   TYR B  15      47.145  90.302  26.493  1.00 64.62           N  
ATOM   3061  CA  TYR B  15      47.110  89.449  25.323  1.00 64.83           C  
ATOM   3062  C   TYR B  15      45.695  89.111  24.876  1.00 63.80           C  
ATOM   3063  O   TYR B  15      45.396  89.136  23.683  1.00 63.59           O  
ATOM   3064  CB  TYR B  15      47.877  88.164  25.610  1.00 68.10           C  
ATOM   3065  CG  TYR B  15      49.258  88.129  25.008  1.00 71.22           C  
ATOM   3066  CD1 TYR B  15      50.391  88.013  25.817  1.00 73.00           C  
ATOM   3067  CD2 TYR B  15      49.432  88.166  23.623  1.00 72.78           C  
ATOM   3068  CE1 TYR B  15      51.671  87.928  25.259  1.00 75.08           C  
ATOM   3069  CE2 TYR B  15      50.700  88.083  23.053  1.00 75.20           C  
ATOM   3070  CZ  TYR B  15      51.818  87.961  23.875  1.00 76.52           C  
ATOM   3071  OH  TYR B  15      53.077  87.849  23.313  1.00 78.53           O  
ATOM   3072  N   ILE B  16      44.825  88.796  25.830  1.00 62.13           N  
ATOM   3073  CA  ILE B  16      43.444  88.439  25.505  1.00 61.45           C  
ATOM   3074  C   ILE B  16      42.530  89.652  25.362  1.00 61.23           C  
ATOM   3075  O   ILE B  16      41.341  89.505  25.070  1.00 60.15           O  
ATOM   3076  CB  ILE B  16      42.829  87.506  26.570  1.00 61.56           C  
ATOM   3077  CG1 ILE B  16      42.829  88.200  27.927  1.00 61.88           C  
ATOM   3078  CG2 ILE B  16      43.609  86.199  26.636  1.00 61.47           C  
ATOM   3079  CD1 ILE B  16      42.148  87.397  29.011  1.00 61.77           C  
ATOM   3080  N   ARG B  17      43.088  90.845  25.577  1.00 61.75           N  
ATOM   3081  CA  ARG B  17      42.340  92.100  25.474  1.00 60.95           C  
ATOM   3082  C   ARG B  17      41.315  92.277  26.590  1.00 61.16           C  
ATOM   3083  O   ARG B  17      40.186  92.711  26.343  1.00 60.25           O  
ATOM   3084  CB  ARG B  17      41.636  92.181  24.119  1.00 59.99           C  
ATOM   3085  CG  ARG B  17      42.577  92.104  22.945  1.00 60.27           C  
ATOM   3086  CD  ARG B  17      41.813  91.932  21.651  1.00 61.47           C  
ATOM   3087  NE  ARG B  17      42.689  92.015  20.488  1.00 61.88           N  
ATOM   3088  CZ  ARG B  17      42.279  91.859  19.233  1.00 63.20           C  
ATOM   3089  NH1 ARG B  17      40.999  91.606  18.976  1.00 63.17           N1+
ATOM   3090  NH2 ARG B  17      43.147  91.965  18.232  1.00 62.77           N  
ATOM   3091  N   TYR B  18      41.713  91.948  27.815  1.00 61.89           N  
ATOM   3092  CA  TYR B  18      40.822  92.081  28.959  1.00 63.87           C  
ATOM   3093  C   TYR B  18      40.264  93.507  29.040  1.00 64.96           C  
ATOM   3094  O   TYR B  18      41.019  94.479  29.085  1.00 64.90           O  
ATOM   3095  CB  TYR B  18      41.564  91.742  30.253  1.00 63.27           C  
ATOM   3096  CG  TYR B  18      40.642  91.406  31.396  1.00 64.27           C  
ATOM   3097  CD1 TYR B  18      39.764  90.322  31.315  1.00 64.82           C  
ATOM   3098  CD2 TYR B  18      40.644  92.166  32.559  1.00 64.94           C  
ATOM   3099  CE1 TYR B  18      38.908  90.002  32.373  1.00 65.00           C  
ATOM   3100  CE2 TYR B  18      39.796  91.856  33.622  1.00 65.82           C  
ATOM   3101  CZ  TYR B  18      38.930  90.773  33.524  1.00 65.85           C  
ATOM   3102  OH  TYR B  18      38.104  90.462  34.582  1.00 66.02           O  
ATOM   3103  N   ARG B  19      38.938  93.622  29.045  1.00 66.36           N  
ATOM   3104  CA  ARG B  19      38.278  94.925  29.111  1.00 67.35           C  
ATOM   3105  C   ARG B  19      36.824  94.773  29.555  1.00 68.18           C  
ATOM   3106  O   ARG B  19      36.285  93.664  29.569  1.00 68.56           O  
ATOM   3107  CB  ARG B  19      38.331  95.617  27.745  1.00 66.93           C  
ATOM   3108  CG  ARG B  19      37.671  94.838  26.619  1.00 66.54           C  
ATOM   3109  CD  ARG B  19      37.759  95.609  25.306  1.00 66.22           C  
ATOM   3110  NE  ARG B  19      37.088  94.921  24.203  1.00 64.96           N  
ATOM   3111  CZ  ARG B  19      37.513  93.783  23.661  1.00 64.46           C  
ATOM   3112  NH1 ARG B  19      38.617  93.197  24.117  1.00 63.73           N1+
ATOM   3113  NH2 ARG B  19      36.831  93.230  22.664  1.00 63.51           N  
ATOM   3114  N   ASP B  20      36.193  95.889  29.909  1.00 68.68           N  
ATOM   3115  CA  ASP B  20      34.810  95.866  30.373  1.00 69.01           C  
ATOM   3116  C   ASP B  20      33.839  95.453  29.279  1.00 68.14           C  
ATOM   3117  O   ASP B  20      34.133  95.595  28.092  1.00 67.43           O  
ATOM   3118  CB  ASP B  20      34.415  97.234  30.938  1.00 70.52           C  
ATOM   3119  CG  ASP B  20      35.347  97.693  32.046  1.00 72.20           C  
ATOM   3120  OD1 ASP B  20      36.396  98.307  31.734  1.00 73.68           O  
ATOM   3121  OD2 ASP B  20      35.039  97.421  33.229  1.00 72.46           O1-
ATOM   3122  N   SER B  21      32.680  94.949  29.695  1.00 68.11           N  
ATOM   3123  CA  SER B  21      31.645  94.480  28.770  1.00 67.77           C  
ATOM   3124  C   SER B  21      30.253  95.030  29.097  1.00 67.66           C  
ATOM   3125  O   SER B  21      30.070  95.724  30.101  1.00 67.40           O  
ATOM   3126  CB  SER B  21      31.597  92.953  28.815  1.00 67.84           C  
ATOM   3127  OG  SER B  21      31.339  92.494  30.136  1.00 66.15           O  
ATOM   3128  N   ASN B  22      29.280  94.706  28.243  1.00 67.52           N  
ATOM   3129  CA  ASN B  22      27.892  95.135  28.434  1.00 67.50           C  
ATOM   3130  C   ASN B  22      27.161  94.207  29.404  1.00 65.72           C  
ATOM   3131  O   ASN B  22      25.947  94.326  29.591  1.00 65.09           O  
ATOM   3132  CB  ASN B  22      27.128  95.139  27.102  1.00 70.85           C  
ATOM   3133  CG  ASN B  22      27.687  96.140  26.106  1.00 74.17           C  
ATOM   3134  ND2 ASN B  22      27.933  95.680  24.876  1.00 75.38           N  
ATOM   3135  OD1 ASN B  22      27.886  97.317  26.432  1.00 76.04           O  
ATOM   3136  N   TYR B  23      27.908  93.274  29.997  1.00 63.61           N  
ATOM   3137  CA  TYR B  23      27.361  92.311  30.952  1.00 61.10           C  
ATOM   3138  C   TYR B  23      27.354  93.030  32.301  1.00 59.11           C  
ATOM   3139  O   TYR B  23      28.396  93.193  32.934  1.00 59.35           O  
ATOM   3140  CB  TYR B  23      28.256  91.055  30.992  1.00 59.81           C  
ATOM   3141  CG  TYR B  23      27.593  89.761  31.457  1.00 58.83           C  
ATOM   3142  CD1 TYR B  23      26.207  89.584  31.398  1.00 58.26           C  
ATOM   3143  CD2 TYR B  23      28.373  88.681  31.891  1.00 59.18           C  
ATOM   3144  CE1 TYR B  23      25.619  88.359  31.758  1.00 57.67           C  
ATOM   3145  CE2 TYR B  23      27.798  87.461  32.250  1.00 57.06           C  
ATOM   3146  CZ  TYR B  23      26.425  87.306  32.182  1.00 57.70           C  
ATOM   3147  OH  TYR B  23      25.873  86.100  32.543  1.00 55.62           O  
ATOM   3148  N   THR B  24      26.174  93.475  32.724  1.00 56.69           N  
ATOM   3149  CA  THR B  24      26.029  94.205  33.979  1.00 54.95           C  
ATOM   3150  C   THR B  24      25.922  93.306  35.198  1.00 54.69           C  
ATOM   3151  O   THR B  24      25.661  92.110  35.081  1.00 53.96           O  
ATOM   3152  CB  THR B  24      24.779  95.121  33.951  1.00 54.22           C  
ATOM   3153  CG2 THR B  24      24.825  96.040  32.747  1.00 53.72           C  
ATOM   3154  OG1 THR B  24      23.592  94.318  33.889  1.00 52.95           O  
ATOM   3155  N   ARG B  25      26.136  93.894  36.371  1.00 54.28           N  
ATOM   3156  CA  ARG B  25      26.037  93.153  37.621  1.00 54.02           C  
ATOM   3157  C   ARG B  25      24.603  92.665  37.793  1.00 53.30           C  
ATOM   3158  O   ARG B  25      24.357  91.582  38.312  1.00 52.78           O  
ATOM   3159  CB  ARG B  25      26.423  94.036  38.810  1.00 53.88           C  
ATOM   3160  CG  ARG B  25      27.668  93.558  39.545  1.00 56.27           C  
ATOM   3161  CD  ARG B  25      27.879  94.312  40.849  1.00 55.61           C  
ATOM   3162  NE  ARG B  25      26.720  94.166  41.724  1.00 56.18           N  
ATOM   3163  CZ  ARG B  25      26.764  93.648  42.947  1.00 56.22           C  
ATOM   3164  NH1 ARG B  25      27.915  93.222  43.455  1.00 56.82           N1+
ATOM   3165  NH2 ARG B  25      25.653  93.549  43.662  1.00 55.18           N  
ATOM   3166  N   GLU B  26      23.655  93.480  37.350  1.00 53.31           N  
ATOM   3167  CA  GLU B  26      22.252  93.124  37.447  1.00 52.97           C  
ATOM   3168  C   GLU B  26      22.001  91.865  36.632  1.00 50.68           C  
ATOM   3169  O   GLU B  26      21.290  90.961  37.073  1.00 49.54           O  
ATOM   3170  CB  GLU B  26      21.370  94.262  36.925  1.00 55.42           C  
ATOM   3171  CG  GLU B  26      21.316  95.498  37.814  1.00 58.92           C  
ATOM   3172  CD  GLU B  26      22.655  96.218  37.936  1.00 61.79           C  
ATOM   3173  OE1 GLU B  26      23.280  96.503  36.888  1.00 62.28           O  
ATOM   3174  OE2 GLU B  26      23.078  96.505  39.083  1.00 62.95           O1-
ATOM   3175  N   GLU B  27      22.598  91.812  35.444  1.00 48.86           N  
ATOM   3176  CA  GLU B  27      22.435  90.663  34.557  1.00 47.46           C  
ATOM   3177  C   GLU B  27      23.127  89.425  35.107  1.00 46.03           C  
ATOM   3178  O   GLU B  27      22.618  88.309  34.976  1.00 46.17           O  
ATOM   3179  CB  GLU B  27      22.979  90.983  33.166  1.00 47.01           C  
ATOM   3180  CG  GLU B  27      22.261  92.119  32.475  1.00 47.84           C  
ATOM   3181  CD  GLU B  27      22.920  92.503  31.173  1.00 49.23           C  
ATOM   3182  OE1 GLU B  27      24.152  92.711  31.169  1.00 49.48           O  
ATOM   3183  OE2 GLU B  27      22.211  92.598  30.153  1.00 51.05           O1-
ATOM   3184  N   ARG B  28      24.292  89.621  35.718  1.00 44.32           N  
ATOM   3185  CA  ARG B  28      25.028  88.503  36.294  1.00 42.19           C  
ATOM   3186  C   ARG B  28      24.221  87.906  37.423  1.00 41.11           C  
ATOM   3187  O   ARG B  28      24.133  86.690  37.558  1.00 41.91           O  
ATOM   3188  CB  ARG B  28      26.377  88.956  36.824  1.00 42.69           C  
ATOM   3189  CG  ARG B  28      27.397  89.198  35.743  1.00 44.58           C  
ATOM   3190  CD  ARG B  28      28.786  89.257  36.338  1.00 47.51           C  
ATOM   3191  NE  ARG B  28      29.819  89.269  35.307  1.00 49.95           N  
ATOM   3192  CZ  ARG B  28      29.918  90.209  34.375  1.00 52.30           C  
ATOM   3193  NH1 ARG B  28      29.041  91.208  34.355  1.00 53.76           N1+
ATOM   3194  NH2 ARG B  28      30.885  90.155  33.463  1.00 52.35           N  
ATOM   3195  N   ILE B  29      23.623  88.773  38.230  1.00 39.80           N  
ATOM   3196  CA  ILE B  29      22.819  88.319  39.347  1.00 38.26           C  
ATOM   3197  C   ILE B  29      21.576  87.587  38.863  1.00 38.78           C  
ATOM   3198  O   ILE B  29      21.147  86.619  39.487  1.00 39.47           O  
ATOM   3199  CB  ILE B  29      22.424  89.493  40.256  1.00 38.01           C  
ATOM   3200  CG1 ILE B  29      23.675  90.021  40.967  1.00 37.78           C  
ATOM   3201  CG2 ILE B  29      21.366  89.049  41.264  1.00 34.45           C  
ATOM   3202  CD1 ILE B  29      23.419  91.184  41.895  1.00 38.43           C  
ATOM   3203  N   GLU B  30      20.995  88.041  37.757  1.00 38.34           N  
ATOM   3204  CA  GLU B  30      19.817  87.372  37.218  1.00 38.61           C  
ATOM   3205  C   GLU B  30      20.184  85.944  36.803  1.00 36.25           C  
ATOM   3206  O   GLU B  30      19.498  84.982  37.147  1.00 33.52           O  
ATOM   3207  CB  GLU B  30      19.302  88.098  35.981  1.00 42.95           C  
ATOM   3208  CG  GLU B  30      18.496  89.342  36.221  1.00 49.15           C  
ATOM   3209  CD  GLU B  30      18.009  89.945  34.907  1.00 53.11           C  
ATOM   3210  OE1 GLU B  30      17.316  89.219  34.147  1.00 51.41           O  
ATOM   3211  OE2 GLU B  30      18.331  91.133  34.638  1.00 54.51           O1-
ATOM   3212  N   ASN B  31      21.273  85.830  36.048  1.00 34.15           N  
ATOM   3213  CA  ASN B  31      21.745  84.544  35.561  1.00 33.47           C  
ATOM   3214  C   ASN B  31      22.193  83.645  36.712  1.00 32.81           C  
ATOM   3215  O   ASN B  31      21.775  82.485  36.804  1.00 31.23           O  
ATOM   3216  CB  ASN B  31      22.875  84.757  34.553  1.00 31.25           C  
ATOM   3217  CG  ASN B  31      22.390  85.443  33.277  1.00 32.47           C  
ATOM   3218  ND2 ASN B  31      23.311  86.069  32.554  1.00 31.51           N  
ATOM   3219  OD1 ASN B  31      21.200  85.390  32.941  1.00 30.97           O  
ATOM   3220  N   LEU B  32      23.020  84.192  37.600  1.00 32.32           N  
ATOM   3221  CA  LEU B  32      23.505  83.442  38.754  1.00 31.51           C  
ATOM   3222  C   LEU B  32      22.353  82.788  39.511  1.00 30.89           C  
ATOM   3223  O   LEU B  32      22.380  81.589  39.769  1.00 33.51           O  
ATOM   3224  CB  LEU B  32      24.285  84.361  39.702  1.00 29.82           C  
ATOM   3225  CG  LEU B  32      25.708  84.748  39.283  1.00 30.79           C  
ATOM   3226  CD1 LEU B  32      26.246  85.811  40.225  1.00 29.66           C  
ATOM   3227  CD2 LEU B  32      26.619  83.512  39.289  1.00 29.07           C  
ATOM   3228  N   HIS B  33      21.334  83.565  39.853  1.00 29.30           N  
ATOM   3229  CA  HIS B  33      20.224  83.006  40.595  1.00 28.50           C  
ATOM   3230  C   HIS B  33      19.445  81.977  39.785  1.00 29.39           C  
ATOM   3231  O   HIS B  33      19.039  80.938  40.317  1.00 29.89           O  
ATOM   3232  CB  HIS B  33      19.273  84.106  41.082  1.00 24.51           C  
ATOM   3233  CG  HIS B  33      18.079  83.582  41.828  1.00 23.21           C  
ATOM   3234  CD2 HIS B  33      16.765  83.548  41.500  1.00 24.68           C  
ATOM   3235  ND1 HIS B  33      18.183  82.934  43.039  1.00 24.52           N  
ATOM   3236  CE1 HIS B  33      16.988  82.517  43.423  1.00 24.63           C  
ATOM   3237  NE2 HIS B  33      16.109  82.876  42.506  1.00 25.70           N  
ATOM   3238  N   TYR B  34      19.232  82.258  38.505  1.00 29.34           N  
ATOM   3239  CA  TYR B  34      18.478  81.336  37.661  1.00 29.59           C  
ATOM   3240  C   TYR B  34      19.206  79.998  37.561  1.00 30.37           C  
ATOM   3241  O   TYR B  34      18.623  78.931  37.772  1.00 29.67           O  
ATOM   3242  CB  TYR B  34      18.307  81.912  36.257  1.00 29.21           C  
ATOM   3243  CG  TYR B  34      17.365  81.093  35.410  1.00 29.90           C  
ATOM   3244  CD1 TYR B  34      15.985  81.265  35.506  1.00 29.31           C  
ATOM   3245  CD2 TYR B  34      17.848  80.115  34.542  1.00 29.26           C  
ATOM   3246  CE1 TYR B  34      15.114  80.487  34.762  1.00 29.69           C  
ATOM   3247  CE2 TYR B  34      16.984  79.330  33.796  1.00 29.30           C  
ATOM   3248  CZ  TYR B  34      15.621  79.522  33.911  1.00 30.30           C  
ATOM   3249  OH  TYR B  34      14.750  78.743  33.191  1.00 31.48           O  
ATOM   3250  N   ALA B  35      20.486  80.079  37.220  1.00 29.82           N  
ATOM   3251  CA  ALA B  35      21.330  78.913  37.090  1.00 30.00           C  
ATOM   3252  C   ALA B  35      21.339  78.152  38.420  1.00 30.96           C  
ATOM   3253  O   ALA B  35      21.010  76.954  38.478  1.00 31.46           O  
ATOM   3254  CB  ALA B  35      22.739  79.346  36.716  1.00 27.88           C  
ATOM   3255  N   TYR B  36      21.707  78.847  39.489  1.00 28.95           N  
ATOM   3256  CA  TYR B  36      21.755  78.214  40.797  1.00 29.79           C  
ATOM   3257  C   TYR B  36      20.436  77.556  41.187  1.00 30.28           C  
ATOM   3258  O   TYR B  36      20.408  76.396  41.617  1.00 32.83           O  
ATOM   3259  CB  TYR B  36      22.125  79.226  41.886  1.00 29.40           C  
ATOM   3260  CG  TYR B  36      21.998  78.628  43.271  1.00 29.68           C  
ATOM   3261  CD1 TYR B  36      23.052  77.904  43.838  1.00 30.53           C  
ATOM   3262  CD2 TYR B  36      20.796  78.707  43.974  1.00 27.78           C  
ATOM   3263  CE1 TYR B  36      22.906  77.267  45.071  1.00 30.61           C  
ATOM   3264  CE2 TYR B  36      20.634  78.080  45.200  1.00 30.17           C  
ATOM   3265  CZ  TYR B  36      21.691  77.356  45.747  1.00 32.72           C  
ATOM   3266  OH  TYR B  36      21.516  76.703  46.949  1.00 32.97           O  
ATOM   3267  N   ASN B  37      19.347  78.302  41.044  1.00 29.85           N  
ATOM   3268  CA  ASN B  37      18.028  77.817  41.416  1.00 28.40           C  
ATOM   3269  C   ASN B  37      17.605  76.514  40.739  1.00 28.36           C  
ATOM   3270  O   ASN B  37      17.032  75.626  41.380  1.00 27.37           O  
ATOM   3271  CB  ASN B  37      16.981  78.892  41.140  1.00 27.89           C  
ATOM   3272  CG  ASN B  37      15.592  78.442  41.509  1.00 27.41           C  
ATOM   3273  ND2 ASN B  37      14.773  78.157  40.503  1.00 25.69           N  
ATOM   3274  OD1 ASN B  37      15.260  78.336  42.689  1.00 27.55           O  
ATOM   3275  N   LYS B  38      17.862  76.392  39.442  1.00 28.26           N  
ATOM   3276  CA  LYS B  38      17.468  75.166  38.763  1.00 28.93           C  
ATOM   3277  C   LYS B  38      18.377  74.015  39.207  1.00 29.04           C  
ATOM   3278  O   LYS B  38      17.910  72.911  39.473  1.00 27.57           O  
ATOM   3279  CB  LYS B  38      17.533  75.318  37.242  1.00 27.63           C  
ATOM   3280  CG  LYS B  38      16.856  74.155  36.532  1.00 26.35           C  
ATOM   3281  CD  LYS B  38      17.142  74.144  35.052  1.00 27.62           C  
ATOM   3282  CE  LYS B  38      16.399  73.014  34.395  1.00 26.98           C  
ATOM   3283  NZ  LYS B  38      16.591  72.984  32.932  1.00 28.97           N1+
ATOM   3284  N   ALA B  39      19.675  74.282  39.287  1.00 29.86           N  
ATOM   3285  CA  ALA B  39      20.633  73.267  39.715  1.00 31.35           C  
ATOM   3286  C   ALA B  39      20.330  72.787  41.142  1.00 31.18           C  
ATOM   3287  O   ALA B  39      20.279  71.582  41.407  1.00 29.83           O  
ATOM   3288  CB  ALA B  39      22.047  73.825  39.641  1.00 30.28           C  
ATOM   3289  N   ALA B  40      20.123  73.741  42.048  1.00 31.54           N  
ATOM   3290  CA  ALA B  40      19.831  73.435  43.437  1.00 31.14           C  
ATOM   3291  C   ALA B  40      18.610  72.529  43.578  1.00 30.89           C  
ATOM   3292  O   ALA B  40      18.625  71.592  44.376  1.00 30.32           O  
ATOM   3293  CB  ALA B  40      19.630  74.725  44.224  1.00 31.35           C  
ATOM   3294  N   HIS B  41      17.551  72.805  42.819  1.00 31.12           N  
ATOM   3295  CA  HIS B  41      16.355  71.963  42.891  1.00 31.89           C  
ATOM   3296  C   HIS B  41      16.668  70.570  42.345  1.00 31.70           C  
ATOM   3297  O   HIS B  41      16.103  69.567  42.789  1.00 31.50           O  
ATOM   3298  CB  HIS B  41      15.197  72.559  42.077  1.00 32.57           C  
ATOM   3299  CG  HIS B  41      14.417  73.615  42.802  1.00 35.71           C  
ATOM   3300  CD2 HIS B  41      13.238  73.550  43.470  1.00 34.03           C  
ATOM   3301  ND1 HIS B  41      14.855  74.919  42.916  1.00 34.30           N  
ATOM   3302  CE1 HIS B  41      13.978  75.610  43.625  1.00 35.83           C  
ATOM   3303  NE2 HIS B  41      12.990  74.803  43.975  1.00 34.93           N  
ATOM   3304  N   HIS B  42      17.569  70.518  41.373  1.00 30.41           N  
ATOM   3305  CA  HIS B  42      17.932  69.255  40.762  1.00 30.49           C  
ATOM   3306  C   HIS B  42      18.661  68.340  41.741  1.00 30.24           C  
ATOM   3307  O   HIS B  42      18.258  67.195  41.951  1.00 29.34           O  
ATOM   3308  CB  HIS B  42      18.803  69.493  39.527  1.00 30.67           C  
ATOM   3309  CG  HIS B  42      19.307  68.228  38.900  1.00 32.40           C  
ATOM   3310  CD2 HIS B  42      18.717  67.365  38.039  1.00 30.81           C  
ATOM   3311  ND1 HIS B  42      20.535  67.682  39.209  1.00 30.62           N  
ATOM   3312  CE1 HIS B  42      20.680  66.538  38.567  1.00 29.88           C  
ATOM   3313  NE2 HIS B  42      19.590  66.321  37.851  1.00 30.84           N  
ATOM   3314  N   PHE B  43      19.728  68.857  42.337  1.00 28.64           N  
ATOM   3315  CA  PHE B  43      20.513  68.101  43.287  1.00 28.85           C  
ATOM   3316  C   PHE B  43      19.787  67.835  44.593  1.00 30.03           C  
ATOM   3317  O   PHE B  43      20.240  67.036  45.411  1.00 32.09           O  
ATOM   3318  CB  PHE B  43      21.813  68.841  43.566  1.00 27.80           C  
ATOM   3319  CG  PHE B  43      22.757  68.828  42.419  1.00 27.71           C  
ATOM   3320  CD1 PHE B  43      23.344  67.638  42.010  1.00 29.24           C  
ATOM   3321  CD2 PHE B  43      23.055  69.995  41.734  1.00 28.54           C  
ATOM   3322  CE1 PHE B  43      24.227  67.607  40.925  1.00 32.23           C  
ATOM   3323  CE2 PHE B  43      23.938  69.986  40.643  1.00 30.34           C  
ATOM   3324  CZ  PHE B  43      24.526  68.791  40.237  1.00 31.32           C  
ATOM   3325  N   ALA B  44      18.649  68.486  44.781  1.00 31.27           N  
ATOM   3326  CA  ALA B  44      17.887  68.337  46.008  1.00 31.86           C  
ATOM   3327  C   ALA B  44      16.889  67.204  45.920  1.00 33.63           C  
ATOM   3328  O   ALA B  44      16.289  66.815  46.924  1.00 34.39           O  
ATOM   3329  CB  ALA B  44      17.173  69.649  46.336  1.00 32.85           C  
ATOM   3330  N   GLN B  45      16.698  66.672  44.718  1.00 34.83           N  
ATOM   3331  CA  GLN B  45      15.759  65.569  44.538  1.00 36.55           C  
ATOM   3332  C   GLN B  45      16.287  64.339  45.290  1.00 37.46           C  
ATOM   3333  O   GLN B  45      17.502  64.132  45.401  1.00 37.57           O  
ATOM   3334  CB  GLN B  45      15.601  65.228  43.058  1.00 37.25           C  
ATOM   3335  CG  GLN B  45      15.450  66.426  42.164  1.00 40.15           C  
ATOM   3336  CD  GLN B  45      15.320  66.039  40.706  1.00 41.50           C  
ATOM   3337  NE2 GLN B  45      16.410  66.173  39.958  1.00 41.61           N  
ATOM   3338  OE1 GLN B  45      14.254  65.615  40.259  1.00 43.16           O  
ATOM   3339  N   PRO B  46      15.377  63.510  45.816  1.00 37.57           N  
ATOM   3340  CA  PRO B  46      15.756  62.304  46.562  1.00 37.97           C  
ATOM   3341  C   PRO B  46      16.696  61.328  45.836  1.00 37.60           C  
ATOM   3342  O   PRO B  46      17.653  60.827  46.432  1.00 37.11           O  
ATOM   3343  CB  PRO B  46      14.401  61.689  46.936  1.00 37.04           C  
ATOM   3344  CG  PRO B  46      13.464  62.240  45.913  1.00 38.24           C  
ATOM   3345  CD  PRO B  46      13.915  63.661  45.771  1.00 37.23           C  
ATOM   3346  N   ARG B  47      16.442  61.065  44.557  1.00 36.37           N  
ATOM   3347  CA  ARG B  47      17.307  60.164  43.805  1.00 34.93           C  
ATOM   3348  C   ARG B  47      18.727  60.731  43.745  1.00 34.78           C  
ATOM   3349  O   ARG B  47      19.706  60.016  43.967  1.00 35.93           O  
ATOM   3350  CB  ARG B  47      16.759  59.959  42.390  1.00 34.07           C  
ATOM   3351  CG  ARG B  47      17.689  59.196  41.449  1.00 32.66           C  
ATOM   3352  CD  ARG B  47      17.035  59.010  40.094  1.00 31.00           C  
ATOM   3353  NE  ARG B  47      17.957  58.487  39.083  1.00 31.90           N  
ATOM   3354  CZ  ARG B  47      18.415  57.239  39.038  1.00 30.92           C  
ATOM   3355  NH1 ARG B  47      18.044  56.353  39.951  1.00 30.64           N1+
ATOM   3356  NH2 ARG B  47      19.243  56.876  38.069  1.00 28.39           N  
ATOM   3357  N   GLN B  48      18.834  62.020  43.456  1.00 35.36           N  
ATOM   3358  CA  GLN B  48      20.128  62.684  43.367  1.00 35.55           C  
ATOM   3359  C   GLN B  48      20.818  62.679  44.723  1.00 36.26           C  
ATOM   3360  O   GLN B  48      22.031  62.492  44.813  1.00 36.50           O  
ATOM   3361  CB  GLN B  48      19.949  64.132  42.912  1.00 37.03           C  
ATOM   3362  CG  GLN B  48      18.939  64.319  41.801  1.00 37.05           C  
ATOM   3363  CD  GLN B  48      19.404  63.692  40.528  1.00 40.73           C  
ATOM   3364  NE2 GLN B  48      18.485  63.043  39.804  1.00 39.24           N  
ATOM   3365  OE1 GLN B  48      20.588  63.794  40.182  1.00 42.37           O  
ATOM   3366  N   GLN B  49      20.039  62.905  45.776  1.00 36.90           N  
ATOM   3367  CA  GLN B  49      20.572  62.934  47.133  1.00 36.82           C  
ATOM   3368  C   GLN B  49      21.101  61.550  47.510  1.00 39.52           C  
ATOM   3369  O   GLN B  49      22.140  61.420  48.177  1.00 39.45           O  
ATOM   3370  CB  GLN B  49      19.474  63.369  48.121  1.00 35.72           C  
ATOM   3371  CG  GLN B  49      19.148  64.859  48.106  1.00 32.02           C  
ATOM   3372  CD  GLN B  49      20.195  65.679  48.829  1.00 32.29           C  
ATOM   3373  NE2 GLN B  49      20.948  66.474  48.081  1.00 29.61           N  
ATOM   3374  OE1 GLN B  49      20.330  65.592  50.051  1.00 32.50           O  
ATOM   3375  N   GLN B  50      20.393  60.513  47.069  1.00 40.26           N  
ATOM   3376  CA  GLN B  50      20.787  59.147  47.381  1.00 42.50           C  
ATOM   3377  C   GLN B  50      22.027  58.626  46.680  1.00 41.78           C  
ATOM   3378  O   GLN B  50      22.890  58.036  47.326  1.00 42.00           O  
ATOM   3379  CB  GLN B  50      19.651  58.186  47.077  1.00 46.61           C  
ATOM   3380  CG  GLN B  50      18.474  58.264  48.023  1.00 55.05           C  
ATOM   3381  CD  GLN B  50      17.362  57.333  47.584  1.00 59.42           C  
ATOM   3382  NE2 GLN B  50      16.123  57.840  47.563  1.00 59.76           N  
ATOM   3383  OE1 GLN B  50      17.617  56.164  47.258  1.00 63.18           O  
ATOM   3384  N   LEU B  51      22.126  58.835  45.370  1.00 40.09           N  
ATOM   3385  CA  LEU B  51      23.262  58.299  44.625  1.00 39.35           C  
ATOM   3386  C   LEU B  51      24.518  59.146  44.620  1.00 39.43           C  
ATOM   3387  O   LEU B  51      25.617  58.638  44.398  1.00 40.52           O  
ATOM   3388  CB  LEU B  51      22.855  57.997  43.175  1.00 38.34           C  
ATOM   3389  CG  LEU B  51      21.527  57.260  42.941  1.00 38.09           C  
ATOM   3390  CD1 LEU B  51      21.439  56.823  41.491  1.00 36.92           C  
ATOM   3391  CD2 LEU B  51      21.418  56.057  43.851  1.00 37.00           C  
ATOM   3392  N   LEU B  52      24.371  60.435  44.871  1.00 40.79           N  
ATOM   3393  CA  LEU B  52      25.522  61.317  44.843  1.00 41.40           C  
ATOM   3394  C   LEU B  52      26.103  61.451  46.241  1.00 44.07           C  
ATOM   3395  O   LEU B  52      25.687  62.317  47.019  1.00 47.03           O  
ATOM   3396  CB  LEU B  52      25.112  62.685  44.299  1.00 38.45           C  
ATOM   3397  CG  LEU B  52      26.226  63.567  43.738  1.00 38.89           C  
ATOM   3398  CD1 LEU B  52      26.795  62.908  42.504  1.00 37.67           C  
ATOM   3399  CD2 LEU B  52      25.686  64.943  43.382  1.00 37.10           C  
ATOM   3400  N   LYS B  53      27.058  60.591  46.570  1.00 44.07           N  
ATOM   3401  CA  LYS B  53      27.680  60.639  47.885  1.00 45.16           C  
ATOM   3402  C   LYS B  53      28.614  61.832  47.995  1.00 44.72           C  
ATOM   3403  O   LYS B  53      29.769  61.784  47.561  1.00 44.19           O  
ATOM   3404  CB  LYS B  53      28.454  59.348  48.156  1.00 47.23           C  
ATOM   3405  CG  LYS B  53      27.564  58.120  48.314  1.00 49.50           C  
ATOM   3406  CD  LYS B  53      26.623  58.276  49.500  1.00 51.67           C  
ATOM   3407  CE  LYS B  53      25.765  57.030  49.716  1.00 52.35           C  
ATOM   3408  NZ  LYS B  53      24.836  56.764  48.585  1.00 52.45           N1+
ATOM   3409  N   VAL B  54      28.103  62.914  48.565  1.00 44.33           N  
ATOM   3410  CA  VAL B  54      28.908  64.116  48.732  1.00 44.64           C  
ATOM   3411  C   VAL B  54      28.501  64.767  50.033  1.00 44.40           C  
ATOM   3412  O   VAL B  54      27.332  64.697  50.431  1.00 44.77           O  
ATOM   3413  CB  VAL B  54      28.653  65.159  47.626  1.00 43.44           C  
ATOM   3414  CG1 VAL B  54      29.843  66.089  47.523  1.00 44.56           C  
ATOM   3415  CG2 VAL B  54      28.367  64.486  46.315  1.00 46.08           C  
ATOM   3416  N   ASP B  55      29.463  65.390  50.701  1.00 43.52           N  
ATOM   3417  CA  ASP B  55      29.159  66.098  51.930  1.00 42.63           C  
ATOM   3418  C   ASP B  55      28.300  67.285  51.491  1.00 41.36           C  
ATOM   3419  O   ASP B  55      28.669  68.017  50.565  1.00 41.36           O  
ATOM   3420  CB  ASP B  55      30.438  66.606  52.580  1.00 44.24           C  
ATOM   3421  CG  ASP B  55      30.158  67.521  53.742  1.00 47.79           C  
ATOM   3422  OD1 ASP B  55      29.558  67.048  54.732  1.00 48.13           O  
ATOM   3423  OD2 ASP B  55      30.525  68.716  53.661  1.00 50.67           O1-
ATOM   3424  N   PRO B  56      27.143  67.486  52.136  1.00 39.43           N  
ATOM   3425  CA  PRO B  56      26.266  68.600  51.771  1.00 38.56           C  
ATOM   3426  C   PRO B  56      26.984  69.933  51.636  1.00 38.97           C  
ATOM   3427  O   PRO B  56      26.778  70.641  50.649  1.00 38.56           O  
ATOM   3428  CB  PRO B  56      25.229  68.596  52.886  1.00 37.47           C  
ATOM   3429  CG  PRO B  56      25.082  67.140  53.167  1.00 36.87           C  
ATOM   3430  CD  PRO B  56      26.534  66.677  53.204  1.00 37.62           C  
ATOM   3431  N   LYS B  57      27.834  70.273  52.605  1.00 39.42           N  
ATOM   3432  CA  LYS B  57      28.549  71.541  52.542  1.00 41.92           C  
ATOM   3433  C   LYS B  57      29.439  71.627  51.314  1.00 42.39           C  
ATOM   3434  O   LYS B  57      29.597  72.703  50.732  1.00 44.53           O  
ATOM   3435  CB  LYS B  57      29.407  71.773  53.792  1.00 43.85           C  
ATOM   3436  CG  LYS B  57      28.628  71.962  55.082  1.00 48.56           C  
ATOM   3437  CD  LYS B  57      29.313  72.989  55.986  1.00 52.05           C  
ATOM   3438  CE  LYS B  57      28.617  73.105  57.336  1.00 53.85           C  
ATOM   3439  NZ  LYS B  57      28.793  71.848  58.130  1.00 56.65           N1+
ATOM   3440  N   ARG B  58      30.029  70.505  50.916  1.00 41.85           N  
ATOM   3441  CA  ARG B  58      30.901  70.517  49.749  1.00 42.00           C  
ATOM   3442  C   ARG B  58      30.082  70.607  48.472  1.00 40.35           C  
ATOM   3443  O   ARG B  58      30.475  71.269  47.510  1.00 40.64           O  
ATOM   3444  CB  ARG B  58      31.795  69.277  49.731  1.00 43.67           C  
ATOM   3445  CG  ARG B  58      32.868  69.293  50.829  1.00 49.18           C  
ATOM   3446  CD  ARG B  58      33.824  68.090  50.707  1.00 53.22           C  
ATOM   3447  NE  ARG B  58      34.594  68.133  49.462  1.00 54.56           N  
ATOM   3448  CZ  ARG B  58      35.629  68.945  49.249  1.00 55.43           C  
ATOM   3449  NH1 ARG B  58      36.034  69.786  50.202  1.00 54.97           N1+
ATOM   3450  NH2 ARG B  58      36.246  68.939  48.071  1.00 55.49           N  
ATOM   3451  N   LEU B  59      28.932  69.946  48.467  1.00 38.30           N  
ATOM   3452  CA  LEU B  59      28.060  69.990  47.309  1.00 37.44           C  
ATOM   3453  C   LEU B  59      27.645  71.432  47.117  1.00 38.35           C  
ATOM   3454  O   LEU B  59      27.692  71.960  46.007  1.00 39.71           O  
ATOM   3455  CB  LEU B  59      26.816  69.125  47.532  1.00 33.90           C  
ATOM   3456  CG  LEU B  59      25.799  69.160  46.391  1.00 31.70           C  
ATOM   3457  CD1 LEU B  59      26.468  68.794  45.089  1.00 29.55           C  
ATOM   3458  CD2 LEU B  59      24.660  68.213  46.692  1.00 29.80           C  
ATOM   3459  N   GLN B  60      27.252  72.058  48.224  1.00 39.13           N  
ATOM   3460  CA  GLN B  60      26.811  73.438  48.230  1.00 39.05           C  
ATOM   3461  C   GLN B  60      27.900  74.349  47.686  1.00 39.64           C  
ATOM   3462  O   GLN B  60      27.640  75.219  46.840  1.00 40.48           O  
ATOM   3463  CB  GLN B  60      26.447  73.871  49.660  1.00 40.91           C  
ATOM   3464  CG  GLN B  60      25.857  75.274  49.768  1.00 40.88           C  
ATOM   3465  CD  GLN B  60      24.523  75.354  49.083  1.00 43.47           C  
ATOM   3466  NE2 GLN B  60      24.539  75.308  47.772  1.00 48.52           N  
ATOM   3467  OE1 GLN B  60      23.486  75.438  49.722  1.00 47.32           O  
ATOM   3468  N   ALA B  61      29.123  74.140  48.160  1.00 36.92           N  
ATOM   3469  CA  ALA B  61      30.234  74.974  47.727  1.00 37.62           C  
ATOM   3470  C   ALA B  61      30.624  74.731  46.273  1.00 38.53           C  
ATOM   3471  O   ALA B  61      31.012  75.662  45.550  1.00 40.02           O  
ATOM   3472  CB  ALA B  61      31.425  74.743  48.634  1.00 36.11           C  
ATOM   3473  N   SER B  62      30.530  73.478  45.842  1.00 37.55           N  
ATOM   3474  CA  SER B  62      30.889  73.143  44.476  1.00 36.57           C  
ATOM   3475  C   SER B  62      29.884  73.731  43.503  1.00 34.41           C  
ATOM   3476  O   SER B  62      30.262  74.262  42.451  1.00 32.73           O  
ATOM   3477  CB  SER B  62      30.982  71.623  44.309  1.00 38.13           C  
ATOM   3478  OG  SER B  62      32.171  71.122  44.917  1.00 40.77           O  
ATOM   3479  N   LEU B  63      28.606  73.645  43.861  1.00 32.46           N  
ATOM   3480  CA  LEU B  63      27.564  74.195  43.013  1.00 32.22           C  
ATOM   3481  C   LEU B  63      27.760  75.701  42.840  1.00 32.78           C  
ATOM   3482  O   LEU B  63      27.693  76.212  41.722  1.00 33.56           O  
ATOM   3483  CB  LEU B  63      26.180  73.919  43.600  1.00 29.50           C  
ATOM   3484  CG  LEU B  63      25.009  74.463  42.773  1.00 27.70           C  
ATOM   3485  CD1 LEU B  63      25.113  73.982  41.320  1.00 26.66           C  
ATOM   3486  CD2 LEU B  63      23.700  73.992  43.377  1.00 24.53           C  
ATOM   3487  N   GLN B  64      28.038  76.407  43.934  1.00 32.04           N  
ATOM   3488  CA  GLN B  64      28.216  77.850  43.838  1.00 32.46           C  
ATOM   3489  C   GLN B  64      29.426  78.252  42.991  1.00 34.35           C  
ATOM   3490  O   GLN B  64      29.368  79.255  42.273  1.00 36.04           O  
ATOM   3491  CB  GLN B  64      28.289  78.478  45.234  1.00 28.72           C  
ATOM   3492  CG  GLN B  64      26.967  78.353  46.020  1.00 27.32           C  
ATOM   3493  CD  GLN B  64      27.000  79.043  47.385  1.00 29.66           C  
ATOM   3494  NE2 GLN B  64      28.060  79.666  47.682  1.00 26.18           N  
ATOM   3495  OE1 GLN B  64      26.077  79.010  48.133  1.00 29.41           O  
ATOM   3496  N   THR B  65      30.508  77.473  43.055  1.00 34.69           N  
ATOM   3497  CA  THR B  65      31.718  77.775  42.277  1.00 33.93           C  
ATOM   3498  C   THR B  65      31.437  77.560  40.796  1.00 33.36           C  
ATOM   3499  O   THR B  65      31.828  78.373  39.950  1.00 33.30           O  
ATOM   3500  CB  THR B  65      32.910  76.850  42.660  1.00 34.51           C  
ATOM   3501  CG2 THR B  65      34.093  77.110  41.758  1.00 34.38           C  
ATOM   3502  OG1 THR B  65      33.307  77.097  44.010  1.00 37.76           O  
ATOM   3503  N   ILE B  66      30.747  76.459  40.498  1.00 31.85           N  
ATOM   3504  CA  ILE B  66      30.414  76.094  39.129  1.00 30.17           C  
ATOM   3505  C   ILE B  66      29.431  77.046  38.471  1.00 30.11           C  
ATOM   3506  O   ILE B  66      29.653  77.480  37.338  1.00 31.58           O  
ATOM   3507  CB  ILE B  66      29.880  74.650  39.072  1.00 28.40           C  
ATOM   3508  CG1 ILE B  66      31.032  73.689  39.397  1.00 30.55           C  
ATOM   3509  CG2 ILE B  66      29.316  74.338  37.697  1.00 27.56           C  
ATOM   3510  CD1 ILE B  66      32.244  73.816  38.456  1.00 29.55           C  
ATOM   3511  N   VAL B  67      28.347  77.369  39.167  1.00 29.82           N  
ATOM   3512  CA  VAL B  67      27.369  78.295  38.626  1.00 29.87           C  
ATOM   3513  C   VAL B  67      28.064  79.600  38.254  1.00 30.12           C  
ATOM   3514  O   VAL B  67      27.791  80.189  37.206  1.00 31.00           O  
ATOM   3515  CB  VAL B  67      26.260  78.587  39.647  1.00 29.72           C  
ATOM   3516  CG1 VAL B  67      25.449  79.813  39.206  1.00 30.32           C  
ATOM   3517  CG2 VAL B  67      25.361  77.371  39.781  1.00 26.42           C  
ATOM   3518  N   GLY B  68      28.971  80.047  39.116  1.00 29.81           N  
ATOM   3519  CA  GLY B  68      29.693  81.273  38.843  1.00 31.34           C  
ATOM   3520  C   GLY B  68      30.538  81.123  37.601  1.00 32.34           C  
ATOM   3521  O   GLY B  68      30.541  81.980  36.721  1.00 33.66           O  
ATOM   3522  N   MET B  69      31.258  80.015  37.520  1.00 33.74           N  
ATOM   3523  CA  MET B  69      32.115  79.756  36.372  1.00 34.63           C  
ATOM   3524  C   MET B  69      31.335  79.811  35.056  1.00 34.66           C  
ATOM   3525  O   MET B  69      31.744  80.469  34.096  1.00 35.02           O  
ATOM   3526  CB  MET B  69      32.778  78.386  36.522  1.00 36.14           C  
ATOM   3527  CG  MET B  69      33.656  77.992  35.340  1.00 38.03           C  
ATOM   3528  SD  MET B  69      34.227  76.282  35.461  1.00 38.58           S  
ATOM   3529  CE  MET B  69      32.768  75.403  34.868  1.00 38.12           C  
ATOM   3530  N   VAL B  70      30.201  79.122  35.024  1.00 34.71           N  
ATOM   3531  CA  VAL B  70      29.375  79.064  33.832  1.00 34.58           C  
ATOM   3532  C   VAL B  70      28.758  80.403  33.453  1.00 35.45           C  
ATOM   3533  O   VAL B  70      28.925  80.867  32.318  1.00 34.79           O  
ATOM   3534  CB  VAL B  70      28.264  78.008  33.999  1.00 34.35           C  
ATOM   3535  CG1 VAL B  70      27.337  78.021  32.789  1.00 32.81           C  
ATOM   3536  CG2 VAL B  70      28.897  76.633  34.166  1.00 33.72           C  
ATOM   3537  N   VAL B  71      28.059  81.021  34.403  1.00 35.41           N  
ATOM   3538  CA  VAL B  71      27.403  82.305  34.165  1.00 36.96           C  
ATOM   3539  C   VAL B  71      28.383  83.392  33.697  1.00 37.37           C  
ATOM   3540  O   VAL B  71      28.051  84.214  32.842  1.00 36.48           O  
ATOM   3541  CB  VAL B  71      26.659  82.786  35.444  1.00 36.37           C  
ATOM   3542  CG1 VAL B  71      26.099  84.175  35.239  1.00 36.00           C  
ATOM   3543  CG2 VAL B  71      25.532  81.823  35.781  1.00 35.00           C  
ATOM   3544  N   TYR B  72      29.595  83.376  34.240  1.00 38.06           N  
ATOM   3545  CA  TYR B  72      30.597  84.376  33.885  1.00 39.98           C  
ATOM   3546  C   TYR B  72      31.362  84.084  32.612  1.00 40.98           C  
ATOM   3547  O   TYR B  72      31.887  85.002  31.981  1.00 42.00           O  
ATOM   3548  CB  TYR B  72      31.607  84.540  35.021  1.00 41.18           C  
ATOM   3549  CG  TYR B  72      31.094  85.345  36.197  1.00 45.23           C  
ATOM   3550  CD1 TYR B  72      29.725  85.433  36.470  1.00 47.11           C  
ATOM   3551  CD2 TYR B  72      31.979  85.985  37.061  1.00 46.79           C  
ATOM   3552  CE1 TYR B  72      29.253  86.135  37.568  1.00 48.83           C  
ATOM   3553  CE2 TYR B  72      31.516  86.688  38.168  1.00 48.99           C  
ATOM   3554  CZ  TYR B  72      30.154  86.756  38.414  1.00 49.62           C  
ATOM   3555  OH  TYR B  72      29.691  87.436  39.514  1.00 52.69           O  
ATOM   3556  N   SER B  73      31.430  82.816  32.218  1.00 40.56           N  
ATOM   3557  CA  SER B  73      32.192  82.474  31.027  1.00 37.83           C  
ATOM   3558  C   SER B  73      31.359  82.170  29.779  1.00 37.93           C  
ATOM   3559  O   SER B  73      31.786  82.456  28.657  1.00 37.50           O  
ATOM   3560  CB  SER B  73      33.116  81.314  31.367  1.00 38.02           C  
ATOM   3561  OG  SER B  73      33.872  81.615  32.532  1.00 35.80           O  
ATOM   3562  N   TRP B  74      30.175  81.599  29.973  1.00 36.85           N  
ATOM   3563  CA  TRP B  74      29.286  81.281  28.857  1.00 36.85           C  
ATOM   3564  C   TRP B  74      28.270  82.419  28.765  1.00 37.68           C  
ATOM   3565  O   TRP B  74      27.064  82.188  28.628  1.00 38.51           O  
ATOM   3566  CB  TRP B  74      28.551  79.960  29.122  1.00 36.42           C  
ATOM   3567  CG  TRP B  74      29.328  78.713  28.823  1.00 33.85           C  
ATOM   3568  CD1 TRP B  74      29.160  77.883  27.745  1.00 34.08           C  
ATOM   3569  CD2 TRP B  74      30.362  78.124  29.629  1.00 32.42           C  
ATOM   3570  CE2 TRP B  74      30.770  76.935  28.971  1.00 32.84           C  
ATOM   3571  CE3 TRP B  74      30.979  78.483  30.830  1.00 30.85           C  
ATOM   3572  NE1 TRP B  74      30.022  76.813  27.831  1.00 32.51           N  
ATOM   3573  CZ2 TRP B  74      31.769  76.097  29.494  1.00 31.42           C  
ATOM   3574  CZ3 TRP B  74      31.974  77.644  31.349  1.00 31.92           C  
ATOM   3575  CH2 TRP B  74      32.358  76.467  30.676  1.00 30.17           C  
ATOM   3576  N   ALA B  75      28.785  83.643  28.842  1.00 37.75           N  
ATOM   3577  CA  ALA B  75      27.984  84.864  28.819  1.00 37.65           C  
ATOM   3578  C   ALA B  75      26.907  84.986  27.749  1.00 38.02           C  
ATOM   3579  O   ALA B  75      25.865  85.589  27.989  1.00 38.75           O  
ATOM   3580  CB  ALA B  75      28.901  86.057  28.730  1.00 35.74           C  
ATOM   3581  N   LYS B  76      27.151  84.411  26.578  1.00 38.57           N  
ATOM   3582  CA  LYS B  76      26.217  84.515  25.465  1.00 37.81           C  
ATOM   3583  C   LYS B  76      25.150  83.440  25.325  1.00 36.46           C  
ATOM   3584  O   LYS B  76      24.338  83.514  24.409  1.00 37.13           O  
ATOM   3585  CB  LYS B  76      27.002  84.570  24.153  1.00 40.33           C  
ATOM   3586  CG  LYS B  76      28.029  85.683  24.094  1.00 44.65           C  
ATOM   3587  CD  LYS B  76      27.365  87.043  24.040  1.00 48.13           C  
ATOM   3588  CE  LYS B  76      28.392  88.145  24.216  1.00 54.31           C  
ATOM   3589  NZ  LYS B  76      27.828  89.526  24.033  1.00 56.88           N1+
ATOM   3590  N   VAL B  77      25.115  82.446  26.201  1.00 34.65           N  
ATOM   3591  CA  VAL B  77      24.115  81.397  26.016  1.00 33.88           C  
ATOM   3592  C   VAL B  77      22.880  81.671  26.838  1.00 32.69           C  
ATOM   3593  O   VAL B  77      22.927  82.462  27.764  1.00 34.30           O  
ATOM   3594  CB  VAL B  77      24.699  80.002  26.359  1.00 32.66           C  
ATOM   3595  CG1 VAL B  77      26.043  79.824  25.646  1.00 31.48           C  
ATOM   3596  CG2 VAL B  77      24.863  79.848  27.852  1.00 31.13           C  
ATOM   3597  N   SER B  78      21.772  81.029  26.496  1.00 32.46           N  
ATOM   3598  CA  SER B  78      20.530  81.240  27.222  1.00 33.33           C  
ATOM   3599  C   SER B  78      20.635  80.914  28.715  1.00 34.84           C  
ATOM   3600  O   SER B  78      21.570  80.242  29.163  1.00 34.57           O  
ATOM   3601  CB  SER B  78      19.415  80.401  26.607  1.00 32.75           C  
ATOM   3602  OG  SER B  78      19.616  79.024  26.864  1.00 35.61           O  
ATOM   3603  N   LYS B  79      19.666  81.399  29.486  1.00 35.73           N  
ATOM   3604  CA  LYS B  79      19.651  81.134  30.916  1.00 36.22           C  
ATOM   3605  C   LYS B  79      19.564  79.627  31.140  1.00 35.29           C  
ATOM   3606  O   LYS B  79      20.311  79.073  31.943  1.00 35.17           O  
ATOM   3607  CB  LYS B  79      18.464  81.832  31.590  1.00 38.11           C  
ATOM   3608  CG  LYS B  79      18.658  83.334  31.852  1.00 39.76           C  
ATOM   3609  CD  LYS B  79      17.600  83.836  32.832  1.00 43.59           C  
ATOM   3610  CE  LYS B  79      17.725  85.327  33.125  1.00 44.33           C  
ATOM   3611  NZ  LYS B  79      17.213  86.174  32.009  1.00 47.25           N1+
ATOM   3612  N   GLU B  80      18.655  78.979  30.416  1.00 34.07           N  
ATOM   3613  CA  GLU B  80      18.458  77.538  30.515  1.00 34.69           C  
ATOM   3614  C   GLU B  80      19.750  76.772  30.258  1.00 33.42           C  
ATOM   3615  O   GLU B  80      20.088  75.840  30.989  1.00 30.95           O  
ATOM   3616  CB  GLU B  80      17.385  77.079  29.520  1.00 34.92           C  
ATOM   3617  CG  GLU B  80      15.980  77.105  30.073  1.00 35.83           C  
ATOM   3618  CD  GLU B  80      15.754  76.029  31.116  1.00 38.07           C  
ATOM   3619  OE1 GLU B  80      15.907  74.843  30.777  1.00 40.40           O  
ATOM   3620  OE2 GLU B  80      15.429  76.355  32.273  1.00 39.78           O1-
ATOM   3621  N   CYS B  81      20.468  77.172  29.220  1.00 32.20           N  
ATOM   3622  CA  CYS B  81      21.712  76.513  28.876  1.00 33.20           C  
ATOM   3623  C   CYS B  81      22.726  76.658  30.019  1.00 33.38           C  
ATOM   3624  O   CYS B  81      23.445  75.708  30.344  1.00 33.46           O  
ATOM   3625  CB  CYS B  81      22.275  77.105  27.581  1.00 33.78           C  
ATOM   3626  SG  CYS B  81      23.678  76.203  26.907  1.00 34.35           S  
ATOM   3627  N   MET B  82      22.777  77.843  30.627  1.00 33.13           N  
ATOM   3628  CA  MET B  82      23.695  78.091  31.740  1.00 31.45           C  
ATOM   3629  C   MET B  82      23.349  77.149  32.888  1.00 29.81           C  
ATOM   3630  O   MET B  82      24.233  76.566  33.520  1.00 30.22           O  
ATOM   3631  CB  MET B  82      23.582  79.535  32.238  1.00 32.09           C  
ATOM   3632  CG  MET B  82      23.903  80.593  31.209  1.00 32.80           C  
ATOM   3633  SD  MET B  82      23.927  82.243  31.947  1.00 33.77           S  
ATOM   3634  CE  MET B  82      24.957  83.116  30.794  1.00 31.62           C  
ATOM   3635  N   ALA B  83      22.052  77.015  33.146  1.00 27.75           N  
ATOM   3636  CA  ALA B  83      21.540  76.149  34.200  1.00 27.61           C  
ATOM   3637  C   ALA B  83      21.928  74.678  33.986  1.00 28.00           C  
ATOM   3638  O   ALA B  83      22.503  74.049  34.867  1.00 27.64           O  
ATOM   3639  CB  ALA B  83      20.014  76.282  34.276  1.00 23.91           C  
ATOM   3640  N   ASP B  84      21.612  74.140  32.809  1.00 28.88           N  
ATOM   3641  CA  ASP B  84      21.907  72.750  32.488  1.00 27.38           C  
ATOM   3642  C   ASP B  84      23.413  72.490  32.478  1.00 28.93           C  
ATOM   3643  O   ASP B  84      23.872  71.443  32.945  1.00 28.87           O  
ATOM   3644  CB  ASP B  84      21.275  72.383  31.147  1.00 25.38           C  
ATOM   3645  CG  ASP B  84      19.762  72.598  31.140  1.00 25.31           C  
ATOM   3646  OD1 ASP B  84      19.134  72.386  32.201  1.00 26.41           O  
ATOM   3647  OD2 ASP B  84      19.187  72.960  30.089  1.00 20.12           O1-
ATOM   3648  N   LEU B  85      24.186  73.440  31.966  1.00 29.04           N  
ATOM   3649  CA  LEU B  85      25.634  73.290  31.947  1.00 29.62           C  
ATOM   3650  C   LEU B  85      26.179  73.335  33.375  1.00 30.87           C  
ATOM   3651  O   LEU B  85      27.179  72.690  33.687  1.00 31.29           O  
ATOM   3652  CB  LEU B  85      26.278  74.404  31.113  1.00 28.99           C  
ATOM   3653  CG  LEU B  85      26.208  74.262  29.587  1.00 27.81           C  
ATOM   3654  CD1 LEU B  85      26.909  75.445  28.931  1.00 27.25           C  
ATOM   3655  CD2 LEU B  85      26.874  72.954  29.155  1.00 25.28           C  
ATOM   3656  N   SER B  86      25.520  74.103  34.240  1.00 30.73           N  
ATOM   3657  CA  SER B  86      25.953  74.205  35.632  1.00 31.54           C  
ATOM   3658  C   SER B  86      25.748  72.868  36.338  1.00 31.00           C  
ATOM   3659  O   SER B  86      26.565  72.454  37.162  1.00 30.07           O  
ATOM   3660  CB  SER B  86      25.185  75.316  36.358  1.00 31.26           C  
ATOM   3661  OG  SER B  86      25.645  76.586  35.923  1.00 30.44           O  
ATOM   3662  N   ILE B  87      24.657  72.188  36.005  1.00 30.23           N  
ATOM   3663  CA  ILE B  87      24.400  70.887  36.599  1.00 29.65           C  
ATOM   3664  C   ILE B  87      25.499  69.912  36.148  1.00 29.68           C  
ATOM   3665  O   ILE B  87      26.124  69.236  36.970  1.00 28.73           O  
ATOM   3666  CB  ILE B  87      23.019  70.359  36.190  1.00 27.40           C  
ATOM   3667  CG1 ILE B  87      21.940  71.301  36.744  1.00 28.46           C  
ATOM   3668  CG2 ILE B  87      22.827  68.958  36.715  1.00 25.40           C  
ATOM   3669  CD1 ILE B  87      20.512  70.914  36.396  1.00 28.61           C  
ATOM   3670  N   HIS B  88      25.765  69.872  34.846  1.00 29.00           N  
ATOM   3671  CA  HIS B  88      26.787  68.970  34.324  1.00 28.89           C  
ATOM   3672  C   HIS B  88      28.186  69.219  34.887  1.00 28.12           C  
ATOM   3673  O   HIS B  88      28.865  68.283  35.288  1.00 27.72           O  
ATOM   3674  CB  HIS B  88      26.851  69.046  32.801  1.00 28.34           C  
ATOM   3675  CG  HIS B  88      27.657  67.945  32.177  1.00 27.81           C  
ATOM   3676  CD2 HIS B  88      28.886  67.953  31.603  1.00 25.30           C  
ATOM   3677  ND1 HIS B  88      27.204  66.645  32.097  1.00 25.90           N  
ATOM   3678  CE1 HIS B  88      28.118  65.900  31.498  1.00 26.07           C  
ATOM   3679  NE2 HIS B  88      29.147  66.670  31.188  1.00 24.36           N  
ATOM   3680  N   TYR B  89      28.623  70.471  34.920  1.00 28.10           N  
ATOM   3681  CA  TYR B  89      29.956  70.758  35.434  1.00 27.52           C  
ATOM   3682  C   TYR B  89      30.032  70.671  36.952  1.00 28.03           C  
ATOM   3683  O   TYR B  89      31.124  70.699  37.525  1.00 28.97           O  
ATOM   3684  CB  TYR B  89      30.440  72.120  34.951  1.00 26.77           C  
ATOM   3685  CG  TYR B  89      30.695  72.173  33.464  1.00 27.92           C  
ATOM   3686  CD1 TYR B  89      31.654  71.352  32.873  1.00 27.81           C  
ATOM   3687  CD2 TYR B  89      29.983  73.052  32.644  1.00 27.52           C  
ATOM   3688  CE1 TYR B  89      31.903  71.406  31.500  1.00 29.31           C  
ATOM   3689  CE2 TYR B  89      30.218  73.115  31.269  1.00 28.14           C  
ATOM   3690  CZ  TYR B  89      31.183  72.292  30.696  1.00 30.16           C  
ATOM   3691  OH  TYR B  89      31.441  72.368  29.333  1.00 28.42           O  
ATOM   3692  N   THR B  90      28.883  70.589  37.613  1.00 27.26           N  
ATOM   3693  CA  THR B  90      28.896  70.426  39.060  1.00 28.85           C  
ATOM   3694  C   THR B  90      29.085  68.925  39.319  1.00 28.85           C  
ATOM   3695  O   THR B  90      29.756  68.532  40.269  1.00 28.96           O  
ATOM   3696  CB  THR B  90      27.595  70.928  39.714  1.00 29.39           C  
ATOM   3697  CG2 THR B  90      27.502  70.449  41.157  1.00 29.35           C  
ATOM   3698  OG1 THR B  90      27.586  72.362  39.697  1.00 31.18           O  
ATOM   3699  N   TYR B  91      28.489  68.098  38.459  1.00 28.33           N  
ATOM   3700  CA  TYR B  91      28.641  66.647  38.549  1.00 27.57           C  
ATOM   3701  C   TYR B  91      30.113  66.297  38.405  1.00 27.28           C  
ATOM   3702  O   TYR B  91      30.666  65.525  39.179  1.00 27.52           O  
ATOM   3703  CB  TYR B  91      27.877  65.941  37.429  1.00 26.99           C  
ATOM   3704  CG  TYR B  91      26.467  65.558  37.785  1.00 26.93           C  
ATOM   3705  CD1 TYR B  91      26.198  64.797  38.930  1.00 27.36           C  
ATOM   3706  CD2 TYR B  91      25.401  65.911  36.960  1.00 24.87           C  
ATOM   3707  CE1 TYR B  91      24.897  64.396  39.240  1.00 26.49           C  
ATOM   3708  CE2 TYR B  91      24.100  65.513  37.261  1.00 26.36           C  
ATOM   3709  CZ  TYR B  91      23.856  64.754  38.400  1.00 27.10           C  
ATOM   3710  OH  TYR B  91      22.575  64.336  38.683  1.00 28.42           O  
ATOM   3711  N   THR B  92      30.752  66.882  37.404  1.00 27.94           N  
ATOM   3712  CA  THR B  92      32.154  66.606  37.168  1.00 29.43           C  
ATOM   3713  C   THR B  92      33.033  67.059  38.325  1.00 30.38           C  
ATOM   3714  O   THR B  92      33.976  66.366  38.698  1.00 30.78           O  
ATOM   3715  CB  THR B  92      32.636  67.259  35.857  1.00 29.56           C  
ATOM   3716  CG2 THR B  92      32.091  66.499  34.654  1.00 29.02           C  
ATOM   3717  OG1 THR B  92      32.189  68.614  35.799  1.00 31.94           O  
ATOM   3718  N   LEU B  93      32.722  68.210  38.906  1.00 32.13           N  
ATOM   3719  CA  LEU B  93      33.517  68.716  40.021  1.00 32.03           C  
ATOM   3720  C   LEU B  93      33.357  67.809  41.225  1.00 31.99           C  
ATOM   3721  O   LEU B  93      34.305  67.579  41.963  1.00 32.77           O  
ATOM   3722  CB  LEU B  93      33.097  70.139  40.387  1.00 32.12           C  
ATOM   3723  CG  LEU B  93      33.872  70.794  41.538  1.00 33.77           C  
ATOM   3724  CD1 LEU B  93      35.362  70.788  41.223  1.00 32.31           C  
ATOM   3725  CD2 LEU B  93      33.383  72.219  41.761  1.00 32.17           C  
ATOM   3726  N   VAL B  94      32.152  67.284  41.413  1.00 33.17           N  
ATOM   3727  CA  VAL B  94      31.875  66.398  42.535  1.00 33.64           C  
ATOM   3728  C   VAL B  94      32.623  65.073  42.406  1.00 35.42           C  
ATOM   3729  O   VAL B  94      33.059  64.500  43.404  1.00 36.81           O  
ATOM   3730  CB  VAL B  94      30.350  66.147  42.666  1.00 33.24           C  
ATOM   3731  CG1 VAL B  94      30.074  64.966  43.590  1.00 29.12           C  
ATOM   3732  CG2 VAL B  94      29.678  67.406  43.215  1.00 31.22           C  
ATOM   3733  N   LEU B  95      32.774  64.592  41.177  1.00 36.86           N  
ATOM   3734  CA  LEU B  95      33.487  63.345  40.934  1.00 38.13           C  
ATOM   3735  C   LEU B  95      34.975  63.556  41.181  1.00 40.49           C  
ATOM   3736  O   LEU B  95      35.686  62.637  41.601  1.00 39.60           O  
ATOM   3737  CB  LEU B  95      33.298  62.884  39.488  1.00 36.60           C  
ATOM   3738  CG  LEU B  95      34.149  61.667  39.105  1.00 36.17           C  
ATOM   3739  CD1 LEU B  95      33.582  60.424  39.768  1.00 34.59           C  
ATOM   3740  CD2 LEU B  95      34.164  61.498  37.597  1.00 36.96           C  
ATOM   3741  N   ASP B  96      35.432  64.778  40.917  1.00 42.42           N  
ATOM   3742  CA  ASP B  96      36.831  65.123  41.066  1.00 46.80           C  
ATOM   3743  C   ASP B  96      37.306  64.931  42.492  1.00 50.23           C  
ATOM   3744  O   ASP B  96      38.476  64.612  42.718  1.00 50.94           O  
ATOM   3745  CB  ASP B  96      37.080  66.573  40.639  1.00 47.55           C  
ATOM   3746  CG  ASP B  96      38.546  66.841  40.308  1.00 49.25           C  
ATOM   3747  OD1 ASP B  96      39.431  66.226  40.945  1.00 52.23           O  
ATOM   3748  OD2 ASP B  96      38.821  67.674  39.418  1.00 50.01           O1-
ATOM   3749  N   ASP B  97      36.405  65.115  43.454  1.00 52.99           N  
ATOM   3750  CA  ASP B  97      36.781  64.966  44.856  1.00 55.53           C  
ATOM   3751  C   ASP B  97      36.392  63.612  45.440  1.00 56.01           C  
ATOM   3752  O   ASP B  97      36.441  63.429  46.649  1.00 57.78           O  
ATOM   3753  CB  ASP B  97      36.154  66.078  45.719  1.00 57.58           C  
ATOM   3754  CG  ASP B  97      36.196  67.460  45.048  1.00 60.15           C  
ATOM   3755  OD1 ASP B  97      37.248  67.837  44.470  1.00 60.13           O  
ATOM   3756  OD2 ASP B  97      35.164  68.178  45.118  1.00 60.47           O1-
ATOM   3757  N   SER B  98      36.004  62.661  44.601  1.00 56.19           N  
ATOM   3758  CA  SER B  98      35.623  61.347  45.121  1.00 56.61           C  
ATOM   3759  C   SER B  98      36.824  60.417  45.278  1.00 57.56           C  
ATOM   3760  O   SER B  98      37.802  60.511  44.532  1.00 57.55           O  
ATOM   3761  CB  SER B  98      34.593  60.686  44.207  1.00 56.27           C  
ATOM   3762  OG  SER B  98      34.319  59.370  44.642  1.00 55.51           O  
ATOM   3763  N   LYS B  99      36.745  59.514  46.249  1.00 58.36           N  
ATOM   3764  CA  LYS B  99      37.830  58.570  46.493  1.00 58.53           C  
ATOM   3765  C   LYS B  99      37.391  57.131  46.282  1.00 57.47           C  
ATOM   3766  O   LYS B  99      38.167  56.201  46.493  1.00 57.57           O  
ATOM   3767  CB  LYS B  99      38.362  58.717  47.915  1.00 60.64           C  
ATOM   3768  CG  LYS B  99      39.199  59.953  48.187  1.00 62.44           C  
ATOM   3769  CD  LYS B  99      39.652  59.895  49.638  1.00 66.38           C  
ATOM   3770  CE  LYS B  99      40.609  61.010  50.013  1.00 68.23           C  
ATOM   3771  NZ  LYS B  99      40.985  60.888  51.455  1.00 68.17           N1+
ATOM   3772  N   ASP B 100      36.144  56.955  45.864  1.00 57.24           N  
ATOM   3773  CA  ASP B 100      35.585  55.627  45.615  1.00 56.70           C  
ATOM   3774  C   ASP B 100      36.141  55.002  44.334  1.00 54.19           C  
ATOM   3775  O   ASP B 100      35.920  55.512  43.233  1.00 54.75           O  
ATOM   3776  CB  ASP B 100      34.061  55.723  45.532  1.00 59.17           C  
ATOM   3777  CG  ASP B 100      33.459  56.372  46.769  1.00 62.52           C  
ATOM   3778  OD1 ASP B 100      33.613  55.795  47.869  1.00 64.11           O  
ATOM   3779  OD2 ASP B 100      32.846  57.461  46.649  1.00 64.18           O1-
ATOM   3780  N   ASP B 101      36.870  53.901  44.498  1.00 50.98           N  
ATOM   3781  CA  ASP B 101      37.482  53.159  43.395  1.00 46.43           C  
ATOM   3782  C   ASP B 101      36.442  52.807  42.323  1.00 41.75           C  
ATOM   3783  O   ASP B 101      35.353  52.320  42.639  1.00 39.37           O  
ATOM   3784  CB  ASP B 101      38.142  51.890  43.960  1.00 48.40           C  
ATOM   3785  CG  ASP B 101      38.719  50.981  42.884  1.00 50.61           C  
ATOM   3786  OD1 ASP B 101      39.480  51.450  42.000  1.00 52.95           O  
ATOM   3787  OD2 ASP B 101      38.412  49.775  42.938  1.00 51.96           O1-
ATOM   3788  N   PRO B 102      36.766  53.070  41.040  1.00 38.06           N  
ATOM   3789  CA  PRO B 102      35.879  52.794  39.907  1.00 36.07           C  
ATOM   3790  C   PRO B 102      35.930  51.354  39.374  1.00 35.31           C  
ATOM   3791  O   PRO B 102      34.915  50.820  38.919  1.00 34.94           O  
ATOM   3792  CB  PRO B 102      36.344  53.804  38.847  1.00 34.65           C  
ATOM   3793  CG  PRO B 102      37.192  54.792  39.607  1.00 32.71           C  
ATOM   3794  CD  PRO B 102      37.872  53.937  40.606  1.00 35.91           C  
ATOM   3795  N   TYR B 103      37.106  50.731  39.439  1.00 34.97           N  
ATOM   3796  CA  TYR B 103      37.287  49.372  38.921  1.00 34.33           C  
ATOM   3797  C   TYR B 103      36.081  48.420  39.020  1.00 33.00           C  
ATOM   3798  O   TYR B 103      35.570  47.961  37.998  1.00 34.47           O  
ATOM   3799  CB  TYR B 103      38.529  48.724  39.553  1.00 33.45           C  
ATOM   3800  CG  TYR B 103      38.868  47.368  38.970  1.00 34.81           C  
ATOM   3801  CD1 TYR B 103      38.084  46.247  39.260  1.00 33.73           C  
ATOM   3802  CD2 TYR B 103      39.951  47.207  38.097  1.00 34.56           C  
ATOM   3803  CE1 TYR B 103      38.363  45.002  38.698  1.00 34.87           C  
ATOM   3804  CE2 TYR B 103      40.238  45.952  37.528  1.00 35.01           C  
ATOM   3805  CZ  TYR B 103      39.435  44.859  37.839  1.00 34.41           C  
ATOM   3806  OH  TYR B 103      39.694  43.622  37.295  1.00 36.18           O  
ATOM   3807  N   PRO B 104      35.602  48.119  40.240  1.00 31.70           N  
ATOM   3808  CA  PRO B 104      34.459  47.206  40.355  1.00 31.60           C  
ATOM   3809  C   PRO B 104      33.176  47.651  39.674  1.00 33.30           C  
ATOM   3810  O   PRO B 104      32.383  46.815  39.238  1.00 35.58           O  
ATOM   3811  CB  PRO B 104      34.297  47.032  41.866  1.00 29.03           C  
ATOM   3812  CG  PRO B 104      34.847  48.290  42.418  1.00 29.08           C  
ATOM   3813  CD  PRO B 104      36.062  48.548  41.571  1.00 30.26           C  
ATOM   3814  N   THR B 105      32.956  48.955  39.570  1.00 33.49           N  
ATOM   3815  CA  THR B 105      31.745  49.417  38.909  1.00 32.90           C  
ATOM   3816  C   THR B 105      31.903  49.602  37.406  1.00 32.62           C  
ATOM   3817  O   THR B 105      30.942  49.961  36.737  1.00 34.54           O  
ATOM   3818  CB  THR B 105      31.229  50.730  39.526  1.00 34.33           C  
ATOM   3819  CG2 THR B 105      30.789  50.491  40.957  1.00 33.72           C  
ATOM   3820  OG1 THR B 105      32.260  51.726  39.508  1.00 34.92           O  
ATOM   3821  N   MET B 106      33.100  49.333  36.879  1.00 31.57           N  
ATOM   3822  CA  MET B 106      33.377  49.470  35.445  1.00 30.50           C  
ATOM   3823  C   MET B 106      33.595  48.145  34.712  1.00 32.38           C  
ATOM   3824  O   MET B 106      33.811  48.131  33.489  1.00 31.49           O  
ATOM   3825  CB  MET B 106      34.597  50.366  35.227  1.00 28.17           C  
ATOM   3826  CG  MET B 106      34.352  51.839  35.579  1.00 27.51           C  
ATOM   3827  SD  MET B 106      33.085  52.625  34.534  1.00 27.11           S  
ATOM   3828  CE  MET B 106      34.080  52.995  33.083  1.00 24.59           C  
ATOM   3829  N   VAL B 107      33.547  47.040  35.458  1.00 32.55           N  
ATOM   3830  CA  VAL B 107      33.741  45.708  34.893  1.00 33.12           C  
ATOM   3831  C   VAL B 107      32.770  45.403  33.752  1.00 33.48           C  
ATOM   3832  O   VAL B 107      33.158  44.785  32.763  1.00 34.77           O  
ATOM   3833  CB  VAL B 107      33.605  44.609  35.989  1.00 33.78           C  
ATOM   3834  CG1 VAL B 107      33.643  43.221  35.360  1.00 34.45           C  
ATOM   3835  CG2 VAL B 107      34.722  44.742  36.988  1.00 33.73           C  
ATOM   3836  N   ASN B 108      31.517  45.834  33.891  1.00 33.09           N  
ATOM   3837  CA  ASN B 108      30.493  45.601  32.865  1.00 32.38           C  
ATOM   3838  C   ASN B 108      30.007  46.885  32.205  1.00 32.20           C  
ATOM   3839  O   ASN B 108      28.893  46.934  31.675  1.00 32.95           O  
ATOM   3840  CB  ASN B 108      29.291  44.891  33.473  1.00 31.95           C  
ATOM   3841  CG  ASN B 108      29.655  43.557  34.054  1.00 34.79           C  
ATOM   3842  ND2 ASN B 108      29.443  43.390  35.361  1.00 32.62           N  
ATOM   3843  OD1 ASN B 108      30.137  42.682  33.339  1.00 36.20           O  
ATOM   3844  N   TYR B 109      30.841  47.917  32.230  1.00 30.89           N  
ATOM   3845  CA  TYR B 109      30.479  49.199  31.649  1.00 29.94           C  
ATOM   3846  C   TYR B 109      29.937  49.111  30.226  1.00 30.26           C  
ATOM   3847  O   TYR B 109      28.796  49.520  29.962  1.00 29.68           O  
ATOM   3848  CB  TYR B 109      31.669  50.145  31.671  1.00 29.54           C  
ATOM   3849  CG  TYR B 109      31.401  51.441  30.964  1.00 30.66           C  
ATOM   3850  CD1 TYR B 109      30.606  52.425  31.546  1.00 30.21           C  
ATOM   3851  CD2 TYR B 109      31.930  51.684  29.696  1.00 30.68           C  
ATOM   3852  CE1 TYR B 109      30.351  53.619  30.879  1.00 31.46           C  
ATOM   3853  CE2 TYR B 109      31.675  52.865  29.025  1.00 30.38           C  
ATOM   3854  CZ  TYR B 109      30.888  53.828  29.617  1.00 30.08           C  
ATOM   3855  OH  TYR B 109      30.637  54.989  28.938  1.00 29.52           O  
ATOM   3856  N   PHE B 110      30.732  48.569  29.309  1.00 29.01           N  
ATOM   3857  CA  PHE B 110      30.284  48.492  27.926  1.00 29.57           C  
ATOM   3858  C   PHE B 110      29.026  47.658  27.698  1.00 31.22           C  
ATOM   3859  O   PHE B 110      28.122  48.094  26.981  1.00 32.63           O  
ATOM   3860  CB  PHE B 110      31.383  47.960  27.012  1.00 26.76           C  
ATOM   3861  CG  PHE B 110      31.014  47.998  25.559  1.00 24.32           C  
ATOM   3862  CD1 PHE B 110      31.273  49.133  24.792  1.00 23.46           C  
ATOM   3863  CD2 PHE B 110      30.365  46.922  24.963  1.00 23.03           C  
ATOM   3864  CE1 PHE B 110      30.898  49.197  23.460  1.00 21.08           C  
ATOM   3865  CE2 PHE B 110      29.981  46.975  23.616  1.00 24.06           C  
ATOM   3866  CZ  PHE B 110      30.247  48.118  22.866  1.00 22.62           C  
ATOM   3867  N   ASP B 111      28.949  46.471  28.294  1.00 30.94           N  
ATOM   3868  CA  ASP B 111      27.776  45.639  28.072  1.00 30.38           C  
ATOM   3869  C   ASP B 111      26.508  46.257  28.596  1.00 28.95           C  
ATOM   3870  O   ASP B 111      25.445  46.040  28.031  1.00 29.16           O  
ATOM   3871  CB  ASP B 111      27.962  44.242  28.670  1.00 33.96           C  
ATOM   3872  CG  ASP B 111      29.026  43.443  27.947  1.00 36.44           C  
ATOM   3873  OD1 ASP B 111      29.048  43.470  26.691  1.00 36.79           O  
ATOM   3874  OD2 ASP B 111      29.835  42.784  28.632  1.00 40.59           O1-
ATOM   3875  N   ASP B 112      26.601  47.005  29.689  1.00 29.02           N  
ATOM   3876  CA  ASP B 112      25.408  47.661  30.206  1.00 29.38           C  
ATOM   3877  C   ASP B 112      25.064  48.832  29.282  1.00 28.36           C  
ATOM   3878  O   ASP B 112      23.897  49.078  28.998  1.00 28.04           O  
ATOM   3879  CB  ASP B 112      25.615  48.148  31.644  1.00 30.00           C  
ATOM   3880  CG  ASP B 112      25.590  47.008  32.649  1.00 31.49           C  
ATOM   3881  OD1 ASP B 112      24.903  45.987  32.373  1.00 33.07           O  
ATOM   3882  OD2 ASP B 112      26.229  47.134  33.720  1.00 30.41           O1-
ATOM   3883  N   LEU B 113      26.088  49.530  28.797  1.00 28.45           N  
ATOM   3884  CA  LEU B 113      25.887  50.654  27.893  1.00 29.32           C  
ATOM   3885  C   LEU B 113      25.204  50.173  26.623  1.00 31.04           C  
ATOM   3886  O   LEU B 113      24.158  50.706  26.227  1.00 32.00           O  
ATOM   3887  CB  LEU B 113      27.226  51.306  27.534  1.00 28.32           C  
ATOM   3888  CG  LEU B 113      27.175  52.636  26.770  1.00 29.97           C  
ATOM   3889  CD1 LEU B 113      26.561  53.705  27.680  1.00 28.07           C  
ATOM   3890  CD2 LEU B 113      28.589  53.058  26.312  1.00 27.99           C  
ATOM   3891  N   GLN B 114      25.792  49.155  25.991  1.00 31.45           N  
ATOM   3892  CA  GLN B 114      25.254  48.611  24.751  1.00 30.86           C  
ATOM   3893  C   GLN B 114      23.838  48.075  24.926  1.00 31.84           C  
ATOM   3894  O   GLN B 114      22.994  48.227  24.039  1.00 32.50           O  
ATOM   3895  CB  GLN B 114      26.176  47.509  24.223  1.00 29.47           C  
ATOM   3896  CG  GLN B 114      25.671  46.787  22.969  1.00 31.24           C  
ATOM   3897  CD  GLN B 114      25.836  47.584  21.669  1.00 31.27           C  
ATOM   3898  NE2 GLN B 114      25.391  46.999  20.558  1.00 29.70           N  
ATOM   3899  OE1 GLN B 114      26.359  48.697  21.665  1.00 31.73           O  
ATOM   3900  N   ALA B 115      23.570  47.467  26.079  1.00 32.37           N  
ATOM   3901  CA  ALA B 115      22.254  46.882  26.363  1.00 31.34           C  
ATOM   3902  C   ALA B 115      21.200  47.873  26.863  1.00 32.25           C  
ATOM   3903  O   ALA B 115      20.009  47.563  26.881  1.00 31.93           O  
ATOM   3904  CB  ALA B 115      22.402  45.756  27.371  1.00 29.68           C  
ATOM   3905  N   GLY B 116      21.635  49.055  27.281  1.00 32.91           N  
ATOM   3906  CA  GLY B 116      20.690  50.036  27.776  1.00 33.32           C  
ATOM   3907  C   GLY B 116      20.301  49.812  29.231  1.00 33.98           C  
ATOM   3908  O   GLY B 116      19.225  50.231  29.657  1.00 34.67           O  
ATOM   3909  N   ARG B 117      21.160  49.143  29.993  1.00 33.02           N  
ATOM   3910  CA  ARG B 117      20.900  48.904  31.414  1.00 32.72           C  
ATOM   3911  C   ARG B 117      21.590  50.022  32.184  1.00 32.25           C  
ATOM   3912  O   ARG B 117      22.596  50.568  31.724  1.00 30.37           O  
ATOM   3913  CB  ARG B 117      21.471  47.549  31.863  1.00 32.52           C  
ATOM   3914  CG  ARG B 117      20.772  46.345  31.250  1.00 34.05           C  
ATOM   3915  CD  ARG B 117      21.220  45.058  31.929  1.00 35.68           C  
ATOM   3916  NE  ARG B 117      22.607  44.719  31.629  1.00 37.01           N  
ATOM   3917  CZ  ARG B 117      22.999  44.071  30.535  1.00 38.19           C  
ATOM   3918  NH1 ARG B 117      22.103  43.688  29.632  1.00 38.80           N1+
ATOM   3919  NH2 ARG B 117      24.288  43.801  30.342  1.00 38.13           N  
ATOM   3920  N   GLU B 118      21.058  50.363  33.351  1.00 31.68           N  
ATOM   3921  CA  GLU B 118      21.656  51.433  34.128  1.00 32.58           C  
ATOM   3922  C   GLU B 118      23.057  51.067  34.577  1.00 32.70           C  
ATOM   3923  O   GLU B 118      23.305  49.946  35.034  1.00 32.63           O  
ATOM   3924  CB  GLU B 118      20.808  51.763  35.350  1.00 33.49           C  
ATOM   3925  CG  GLU B 118      21.364  52.937  36.143  1.00 37.19           C  
ATOM   3926  CD  GLU B 118      20.453  53.364  37.277  1.00 40.07           C  
ATOM   3927  OE1 GLU B 118      20.356  52.627  38.284  1.00 41.28           O  
ATOM   3928  OE2 GLU B 118      19.824  54.436  37.157  1.00 42.81           O1-
ATOM   3929  N   GLN B 119      23.969  52.025  34.448  1.00 31.26           N  
ATOM   3930  CA  GLN B 119      25.349  51.821  34.843  1.00 31.91           C  
ATOM   3931  C   GLN B 119      25.469  51.539  36.340  1.00 33.17           C  
ATOM   3932  O   GLN B 119      24.723  52.096  37.157  1.00 34.12           O  
ATOM   3933  CB  GLN B 119      26.183  53.046  34.469  1.00 29.68           C  
ATOM   3934  CG  GLN B 119      26.482  53.132  32.984  1.00 31.01           C  
ATOM   3935  CD  GLN B 119      27.337  51.968  32.497  1.00 31.37           C  
ATOM   3936  NE2 GLN B 119      26.953  51.376  31.370  1.00 30.97           N  
ATOM   3937  OE1 GLN B 119      28.337  51.620  33.120  1.00 29.65           O  
ATOM   3938  N   ALA B 120      26.413  50.666  36.689  1.00 32.39           N  
ATOM   3939  CA  ALA B 120      26.655  50.277  38.076  1.00 30.54           C  
ATOM   3940  C   ALA B 120      27.237  51.428  38.863  1.00 28.43           C  
ATOM   3941  O   ALA B 120      26.929  51.593  40.035  1.00 29.57           O  
ATOM   3942  CB  ALA B 120      27.612  49.070  38.138  1.00 29.83           C  
ATOM   3943  N   HIS B 121      28.102  52.217  38.238  1.00 27.15           N  
ATOM   3944  CA  HIS B 121      28.678  53.343  38.956  1.00 28.65           C  
ATOM   3945  C   HIS B 121      27.579  54.401  39.065  1.00 29.41           C  
ATOM   3946  O   HIS B 121      27.094  54.894  38.053  1.00 29.02           O  
ATOM   3947  CB  HIS B 121      29.878  53.902  38.214  1.00 28.22           C  
ATOM   3948  CG  HIS B 121      30.714  54.819  39.050  1.00 30.46           C  
ATOM   3949  CD2 HIS B 121      32.038  54.810  39.337  1.00 30.07           C  
ATOM   3950  ND1 HIS B 121      30.185  55.906  39.714  1.00 31.31           N  
ATOM   3951  CE1 HIS B 121      31.149  56.526  40.373  1.00 32.38           C  
ATOM   3952  NE2 HIS B 121      32.284  55.881  40.160  1.00 29.18           N  
ATOM   3953  N   PRO B 122      27.165  54.751  40.298  1.00 30.73           N  
ATOM   3954  CA  PRO B 122      26.106  55.745  40.538  1.00 29.70           C  
ATOM   3955  C   PRO B 122      26.300  57.105  39.861  1.00 30.01           C  
ATOM   3956  O   PRO B 122      25.326  57.743  39.436  1.00 29.89           O  
ATOM   3957  CB  PRO B 122      26.067  55.847  42.064  1.00 30.17           C  
ATOM   3958  CG  PRO B 122      27.487  55.565  42.461  1.00 29.88           C  
ATOM   3959  CD  PRO B 122      27.830  54.384  41.563  1.00 31.34           C  
ATOM   3960  N   TRP B 123      27.549  57.551  39.759  1.00 28.71           N  
ATOM   3961  CA  TRP B 123      27.825  58.824  39.113  1.00 27.53           C  
ATOM   3962  C   TRP B 123      27.393  58.746  37.649  1.00 28.13           C  
ATOM   3963  O   TRP B 123      26.784  59.675  37.130  1.00 30.41           O  
ATOM   3964  CB  TRP B 123      29.313  59.136  39.190  1.00 28.98           C  
ATOM   3965  CG  TRP B 123      29.678  60.516  38.750  1.00 29.08           C  
ATOM   3966  CD1 TRP B 123      29.671  61.654  39.514  1.00 29.30           C  
ATOM   3967  CD2 TRP B 123      30.153  60.903  37.458  1.00 29.25           C  
ATOM   3968  CE2 TRP B 123      30.428  62.293  37.510  1.00 29.50           C  
ATOM   3969  CE3 TRP B 123      30.379  60.212  36.257  1.00 29.88           C  
ATOM   3970  NE1 TRP B 123      30.125  62.726  38.775  1.00 29.17           N  
ATOM   3971  CZ2 TRP B 123      30.919  63.001  36.410  1.00 28.53           C  
ATOM   3972  CZ3 TRP B 123      30.869  60.921  35.159  1.00 29.21           C  
ATOM   3973  CH2 TRP B 123      31.135  62.303  35.247  1.00 29.16           C  
ATOM   3974  N   TRP B 124      27.715  57.638  36.983  1.00 27.65           N  
ATOM   3975  CA  TRP B 124      27.349  57.452  35.578  1.00 27.35           C  
ATOM   3976  C   TRP B 124      25.838  57.365  35.458  1.00 28.27           C  
ATOM   3977  O   TRP B 124      25.243  57.890  34.513  1.00 29.58           O  
ATOM   3978  CB  TRP B 124      27.979  56.175  34.996  1.00 26.59           C  
ATOM   3979  CG  TRP B 124      29.322  56.399  34.364  1.00 26.33           C  
ATOM   3980  CD1 TRP B 124      30.469  55.713  34.615  1.00 24.84           C  
ATOM   3981  CD2 TRP B 124      29.654  57.389  33.376  1.00 26.33           C  
ATOM   3982  CE2 TRP B 124      31.027  57.239  33.083  1.00 25.26           C  
ATOM   3983  CE3 TRP B 124      28.922  58.385  32.713  1.00 25.23           C  
ATOM   3984  NE1 TRP B 124      31.498  56.210  33.849  1.00 26.69           N  
ATOM   3985  CZ2 TRP B 124      31.689  58.051  32.159  1.00 27.35           C  
ATOM   3986  CZ3 TRP B 124      29.580  59.194  31.788  1.00 27.16           C  
ATOM   3987  CH2 TRP B 124      30.955  59.023  31.522  1.00 27.36           C  
ATOM   3988  N   ALA B 125      25.216  56.709  36.426  1.00 27.35           N  
ATOM   3989  CA  ALA B 125      23.777  56.562  36.406  1.00 28.38           C  
ATOM   3990  C   ALA B 125      23.103  57.943  36.390  1.00 29.34           C  
ATOM   3991  O   ALA B 125      22.150  58.167  35.635  1.00 29.62           O  
ATOM   3992  CB  ALA B 125      23.323  55.760  37.616  1.00 26.78           C  
ATOM   3993  N   LEU B 126      23.602  58.864  37.212  1.00 28.29           N  
ATOM   3994  CA  LEU B 126      23.023  60.200  37.278  1.00 27.93           C  
ATOM   3995  C   LEU B 126      23.418  61.053  36.085  1.00 29.51           C  
ATOM   3996  O   LEU B 126      22.563  61.646  35.430  1.00 31.56           O  
ATOM   3997  CB  LEU B 126      23.434  60.914  38.572  1.00 24.61           C  
ATOM   3998  CG  LEU B 126      22.912  60.303  39.877  1.00 26.16           C  
ATOM   3999  CD1 LEU B 126      23.423  61.113  41.079  1.00 25.40           C  
ATOM   4000  CD2 LEU B 126      21.388  60.255  39.852  1.00 20.26           C  
ATOM   4001  N   VAL B 127      24.710  61.117  35.793  1.00 29.76           N  
ATOM   4002  CA  VAL B 127      25.159  61.935  34.685  1.00 29.69           C  
ATOM   4003  C   VAL B 127      24.559  61.553  33.331  1.00 31.10           C  
ATOM   4004  O   VAL B 127      24.200  62.436  32.548  1.00 30.49           O  
ATOM   4005  CB  VAL B 127      26.700  61.936  34.581  1.00 30.25           C  
ATOM   4006  CG1 VAL B 127      27.139  62.650  33.305  1.00 28.00           C  
ATOM   4007  CG2 VAL B 127      27.287  62.647  35.798  1.00 29.23           C  
ATOM   4008  N   ASN B 128      24.440  60.253  33.049  1.00 31.15           N  
ATOM   4009  CA  ASN B 128      23.888  59.825  31.766  1.00 30.91           C  
ATOM   4010  C   ASN B 128      22.393  60.013  31.694  1.00 31.11           C  
ATOM   4011  O   ASN B 128      21.837  60.196  30.610  1.00 31.48           O  
ATOM   4012  CB  ASN B 128      24.229  58.365  31.463  1.00 30.10           C  
ATOM   4013  CG  ASN B 128      25.610  58.212  30.873  1.00 30.77           C  
ATOM   4014  ND2 ASN B 128      26.075  56.973  30.758  1.00 29.92           N  
ATOM   4015  OD1 ASN B 128      26.254  59.203  30.516  1.00 29.64           O  
ATOM   4016  N   GLU B 129      21.741  59.953  32.847  1.00 31.23           N  
ATOM   4017  CA  GLU B 129      20.298  60.133  32.907  1.00 30.83           C  
ATOM   4018  C   GLU B 129      19.974  61.606  32.658  1.00 29.88           C  
ATOM   4019  O   GLU B 129      18.980  61.934  32.018  1.00 27.23           O  
ATOM   4020  CB  GLU B 129      19.772  59.711  34.281  1.00 31.95           C  
ATOM   4021  CG  GLU B 129      18.366  60.233  34.591  1.00 35.41           C  
ATOM   4022  CD  GLU B 129      17.934  59.928  36.011  1.00 36.44           C  
ATOM   4023  OE1 GLU B 129      18.740  60.158  36.939  1.00 36.17           O  
ATOM   4024  OE2 GLU B 129      16.790  59.464  36.199  1.00 38.41           O1-
ATOM   4025  N   HIS B 130      20.845  62.478  33.155  1.00 28.70           N  
ATOM   4026  CA  HIS B 130      20.670  63.911  33.027  1.00 28.97           C  
ATOM   4027  C   HIS B 130      21.198  64.498  31.716  1.00 30.92           C  
ATOM   4028  O   HIS B 130      20.654  65.488  31.216  1.00 31.48           O  
ATOM   4029  CB  HIS B 130      21.341  64.609  34.213  1.00 28.80           C  
ATOM   4030  CG  HIS B 130      21.355  66.102  34.103  1.00 28.50           C  
ATOM   4031  CD2 HIS B 130      20.381  67.016  34.316  1.00 28.89           C  
ATOM   4032  ND1 HIS B 130      22.457  66.802  33.671  1.00 28.59           N  
ATOM   4033  CE1 HIS B 130      22.162  68.091  33.618  1.00 29.23           C  
ATOM   4034  NE2 HIS B 130      20.910  68.245  34.004  1.00 29.54           N  
ATOM   4035  N   PHE B 131      22.237  63.883  31.156  1.00 29.99           N  
ATOM   4036  CA  PHE B 131      22.858  64.368  29.922  1.00 29.58           C  
ATOM   4037  C   PHE B 131      21.963  64.991  28.840  1.00 29.82           C  
ATOM   4038  O   PHE B 131      22.313  66.023  28.266  1.00 31.77           O  
ATOM   4039  CB  PHE B 131      23.688  63.252  29.276  1.00 28.24           C  
ATOM   4040  CG  PHE B 131      25.122  63.629  29.018  1.00 25.72           C  
ATOM   4041  CD1 PHE B 131      25.454  64.910  28.557  1.00 25.20           C  
ATOM   4042  CD2 PHE B 131      26.140  62.695  29.204  1.00 22.27           C  
ATOM   4043  CE1 PHE B 131      26.788  65.259  28.278  1.00 24.24           C  
ATOM   4044  CE2 PHE B 131      27.480  63.027  28.931  1.00 22.49           C  
ATOM   4045  CZ  PHE B 131      27.807  64.311  28.467  1.00 24.97           C  
ATOM   4046  N   PRO B 132      20.815  64.370  28.525  1.00 28.42           N  
ATOM   4047  CA  PRO B 132      19.960  64.957  27.486  1.00 29.05           C  
ATOM   4048  C   PRO B 132      19.599  66.436  27.703  1.00 30.42           C  
ATOM   4049  O   PRO B 132      19.429  67.192  26.738  1.00 27.55           O  
ATOM   4050  CB  PRO B 132      18.743  64.037  27.484  1.00 27.60           C  
ATOM   4051  CG  PRO B 132      19.361  62.709  27.827  1.00 27.70           C  
ATOM   4052  CD  PRO B 132      20.282  63.071  28.968  1.00 26.91           C  
ATOM   4053  N   ASN B 133      19.499  66.852  28.965  1.00 31.62           N  
ATOM   4054  CA  ASN B 133      19.184  68.248  29.268  1.00 32.35           C  
ATOM   4055  C   ASN B 133      20.289  69.182  28.824  1.00 31.72           C  
ATOM   4056  O   ASN B 133      20.047  70.369  28.599  1.00 31.58           O  
ATOM   4057  CB  ASN B 133      18.923  68.454  30.756  1.00 32.66           C  
ATOM   4058  CG  ASN B 133      17.541  68.031  31.145  1.00 34.29           C  
ATOM   4059  ND2 ASN B 133      16.887  67.286  30.265  1.00 35.61           N  
ATOM   4060  OD1 ASN B 133      17.055  68.365  32.220  1.00 38.20           O  
ATOM   4061  N   VAL B 134      21.498  68.644  28.701  1.00 30.23           N  
ATOM   4062  CA  VAL B 134      22.637  69.435  28.257  1.00 29.57           C  
ATOM   4063  C   VAL B 134      22.729  69.345  26.735  1.00 30.72           C  
ATOM   4064  O   VAL B 134      22.887  70.354  26.035  1.00 30.86           O  
ATOM   4065  CB  VAL B 134      23.958  68.903  28.845  1.00 28.20           C  
ATOM   4066  CG1 VAL B 134      25.109  69.818  28.443  1.00 28.49           C  
ATOM   4067  CG2 VAL B 134      23.852  68.800  30.352  1.00 27.87           C  
ATOM   4068  N   LEU B 135      22.611  68.122  26.233  1.00 31.24           N  
ATOM   4069  CA  LEU B 135      22.713  67.860  24.805  1.00 31.36           C  
ATOM   4070  C   LEU B 135      21.630  68.470  23.919  1.00 30.96           C  
ATOM   4071  O   LEU B 135      21.875  68.740  22.737  1.00 31.11           O  
ATOM   4072  CB  LEU B 135      22.781  66.353  24.571  1.00 30.26           C  
ATOM   4073  CG  LEU B 135      23.937  65.679  25.301  1.00 28.95           C  
ATOM   4074  CD1 LEU B 135      23.933  64.196  24.959  1.00 27.23           C  
ATOM   4075  CD2 LEU B 135      25.266  66.348  24.913  1.00 27.22           C  
ATOM   4076  N   ARG B 136      20.442  68.688  24.474  1.00 30.20           N  
ATOM   4077  CA  ARG B 136      19.351  69.279  23.693  1.00 29.54           C  
ATOM   4078  C   ARG B 136      19.723  70.677  23.181  1.00 30.16           C  
ATOM   4079  O   ARG B 136      19.118  71.177  22.233  1.00 30.08           O  
ATOM   4080  CB  ARG B 136      18.090  69.373  24.540  1.00 27.29           C  
ATOM   4081  CG  ARG B 136      18.279  70.214  25.768  1.00 29.52           C  
ATOM   4082  CD  ARG B 136      17.017  70.315  26.566  1.00 31.66           C  
ATOM   4083  NE  ARG B 136      17.203  71.248  27.665  1.00 38.45           N  
ATOM   4084  CZ  ARG B 136      16.220  71.727  28.420  1.00 40.55           C  
ATOM   4085  NH1 ARG B 136      14.963  71.358  28.198  1.00 40.72           N1+
ATOM   4086  NH2 ARG B 136      16.498  72.588  29.392  1.00 41.18           N  
ATOM   4087  N   HIS B 137      20.727  71.295  23.807  1.00 29.83           N  
ATOM   4088  CA  HIS B 137      21.187  72.627  23.424  1.00 28.48           C  
ATOM   4089  C   HIS B 137      22.175  72.601  22.273  1.00 28.10           C  
ATOM   4090  O   HIS B 137      22.544  73.656  21.763  1.00 28.67           O  
ATOM   4091  CB  HIS B 137      21.882  73.320  24.604  1.00 30.66           C  
ATOM   4092  CG  HIS B 137      20.992  73.569  25.781  1.00 33.37           C  
ATOM   4093  CD2 HIS B 137      20.947  72.985  27.002  1.00 33.78           C  
ATOM   4094  ND1 HIS B 137      19.986  74.508  25.768  1.00 33.71           N  
ATOM   4095  CE1 HIS B 137      19.354  74.491  26.929  1.00 34.15           C  
ATOM   4096  NE2 HIS B 137      19.917  73.576  27.695  1.00 33.99           N  
ATOM   4097  N   PHE B 138      22.613  71.415  21.856  1.00 26.94           N  
ATOM   4098  CA  PHE B 138      23.622  71.360  20.807  1.00 25.07           C  
ATOM   4099  C   PHE B 138      23.363  70.410  19.650  1.00 25.88           C  
ATOM   4100  O   PHE B 138      22.536  69.497  19.740  1.00 25.08           O  
ATOM   4101  CB  PHE B 138      24.983  71.019  21.422  1.00 25.43           C  
ATOM   4102  CG  PHE B 138      25.349  71.869  22.610  1.00 26.04           C  
ATOM   4103  CD1 PHE B 138      24.990  71.483  23.896  1.00 26.57           C  
ATOM   4104  CD2 PHE B 138      26.058  73.060  22.441  1.00 27.49           C  
ATOM   4105  CE1 PHE B 138      25.333  72.268  25.004  1.00 27.76           C  
ATOM   4106  CE2 PHE B 138      26.406  73.852  23.535  1.00 28.05           C  
ATOM   4107  CZ  PHE B 138      26.044  73.455  24.821  1.00 27.44           C  
ATOM   4108  N   GLY B 139      24.088  70.651  18.557  1.00 24.84           N  
ATOM   4109  CA  GLY B 139      23.988  69.806  17.381  1.00 24.38           C  
ATOM   4110  C   GLY B 139      24.715  68.494  17.647  1.00 25.04           C  
ATOM   4111  O   GLY B 139      25.394  68.356  18.673  1.00 23.53           O  
ATOM   4112  N   PRO B 140      24.609  67.517  16.744  1.00 24.58           N  
ATOM   4113  CA  PRO B 140      25.265  66.214  16.916  1.00 25.48           C  
ATOM   4114  C   PRO B 140      26.787  66.258  17.094  1.00 25.46           C  
ATOM   4115  O   PRO B 140      27.336  65.498  17.890  1.00 25.60           O  
ATOM   4116  CB  PRO B 140      24.843  65.448  15.662  1.00 25.87           C  
ATOM   4117  CG  PRO B 140      24.713  66.532  14.637  1.00 26.95           C  
ATOM   4118  CD  PRO B 140      23.990  67.628  15.413  1.00 25.73           C  
ATOM   4119  N   PHE B 141      27.465  67.139  16.361  1.00 24.66           N  
ATOM   4120  CA  PHE B 141      28.912  67.231  16.465  1.00 25.08           C  
ATOM   4121  C   PHE B 141      29.362  67.729  17.829  1.00 26.68           C  
ATOM   4122  O   PHE B 141      30.181  67.084  18.483  1.00 28.06           O  
ATOM   4123  CB  PHE B 141      29.488  68.136  15.390  1.00 23.79           C  
ATOM   4124  CG  PHE B 141      30.991  68.236  15.430  1.00 25.87           C  
ATOM   4125  CD1 PHE B 141      31.782  67.136  15.123  1.00 24.66           C  
ATOM   4126  CD2 PHE B 141      31.617  69.434  15.774  1.00 26.36           C  
ATOM   4127  CE1 PHE B 141      33.175  67.229  15.157  1.00 25.51           C  
ATOM   4128  CE2 PHE B 141      33.004  69.540  15.811  1.00 24.16           C  
ATOM   4129  CZ  PHE B 141      33.787  68.435  15.502  1.00 26.25           C  
ATOM   4130  N   CYS B 142      28.834  68.872  18.259  1.00 28.03           N  
ATOM   4131  CA  CYS B 142      29.197  69.416  19.560  1.00 26.07           C  
ATOM   4132  C   CYS B 142      28.831  68.429  20.656  1.00 26.14           C  
ATOM   4133  O   CYS B 142      29.586  68.270  21.623  1.00 27.01           O  
ATOM   4134  CB  CYS B 142      28.498  70.752  19.812  1.00 26.41           C  
ATOM   4135  SG  CYS B 142      29.216  72.149  18.906  1.00 30.91           S  
ATOM   4136  N   SER B 143      27.693  67.756  20.504  1.00 23.60           N  
ATOM   4137  CA  SER B 143      27.263  66.780  21.499  1.00 25.22           C  
ATOM   4138  C   SER B 143      28.296  65.674  21.669  1.00 25.84           C  
ATOM   4139  O   SER B 143      28.660  65.328  22.793  1.00 26.15           O  
ATOM   4140  CB  SER B 143      25.921  66.162  21.115  1.00 25.24           C  
ATOM   4141  OG  SER B 143      24.915  67.154  21.136  1.00 29.26           O  
ATOM   4142  N   LEU B 144      28.763  65.122  20.551  1.00 25.39           N  
ATOM   4143  CA  LEU B 144      29.761  64.067  20.588  1.00 24.95           C  
ATOM   4144  C   LEU B 144      30.977  64.536  21.374  1.00 24.60           C  
ATOM   4145  O   LEU B 144      31.548  63.775  22.162  1.00 24.76           O  
ATOM   4146  CB  LEU B 144      30.177  63.673  19.169  1.00 27.24           C  
ATOM   4147  CG  LEU B 144      31.365  62.717  19.019  1.00 27.07           C  
ATOM   4148  CD1 LEU B 144      31.092  61.407  19.750  1.00 27.02           C  
ATOM   4149  CD2 LEU B 144      31.624  62.478  17.550  1.00 25.43           C  
ATOM   4150  N   ASN B 145      31.372  65.787  21.165  1.00 24.24           N  
ATOM   4151  CA  ASN B 145      32.520  66.334  21.871  1.00 23.26           C  
ATOM   4152  C   ASN B 145      32.264  66.363  23.378  1.00 25.11           C  
ATOM   4153  O   ASN B 145      33.161  66.050  24.156  1.00 26.21           O  
ATOM   4154  CB  ASN B 145      32.835  67.739  21.364  1.00 23.22           C  
ATOM   4155  CG  ASN B 145      33.639  67.733  20.081  1.00 22.69           C  
ATOM   4156  ND2 ASN B 145      32.956  67.677  18.952  1.00 22.87           N  
ATOM   4157  OD1 ASN B 145      34.860  67.773  20.107  1.00 24.40           O  
ATOM   4158  N   LEU B 146      31.045  66.725  23.790  1.00 24.58           N  
ATOM   4159  CA  LEU B 146      30.715  66.766  25.213  1.00 23.62           C  
ATOM   4160  C   LEU B 146      30.742  65.358  25.797  1.00 23.49           C  
ATOM   4161  O   LEU B 146      31.278  65.140  26.886  1.00 22.86           O  
ATOM   4162  CB  LEU B 146      29.339  67.408  25.452  1.00 23.45           C  
ATOM   4163  CG  LEU B 146      29.247  68.928  25.664  1.00 26.54           C  
ATOM   4164  CD1 LEU B 146      29.642  69.691  24.418  1.00 24.53           C  
ATOM   4165  CD2 LEU B 146      27.823  69.294  26.030  1.00 28.84           C  
ATOM   4166  N   ILE B 147      30.163  64.406  25.073  1.00 23.50           N  
ATOM   4167  CA  ILE B 147      30.147  63.015  25.517  1.00 24.61           C  
ATOM   4168  C   ILE B 147      31.572  62.444  25.678  1.00 26.26           C  
ATOM   4169  O   ILE B 147      31.890  61.821  26.693  1.00 26.58           O  
ATOM   4170  CB  ILE B 147      29.367  62.127  24.534  1.00 23.09           C  
ATOM   4171  CG1 ILE B 147      27.933  62.651  24.405  1.00 23.51           C  
ATOM   4172  CG2 ILE B 147      29.385  60.684  25.017  1.00 21.36           C  
ATOM   4173  CD1 ILE B 147      27.097  61.912  23.390  1.00 25.09           C  
ATOM   4174  N   ARG B 148      32.432  62.675  24.690  1.00 26.05           N  
ATOM   4175  CA  ARG B 148      33.805  62.168  24.757  1.00 26.43           C  
ATOM   4176  C   ARG B 148      34.595  62.766  25.909  1.00 27.35           C  
ATOM   4177  O   ARG B 148      35.244  62.049  26.667  1.00 28.93           O  
ATOM   4178  CB  ARG B 148      34.578  62.467  23.464  1.00 24.14           C  
ATOM   4179  CG  ARG B 148      34.063  61.786  22.222  1.00 23.44           C  
ATOM   4180  CD  ARG B 148      35.071  61.917  21.100  1.00 24.11           C  
ATOM   4181  NE  ARG B 148      35.516  63.297  20.963  1.00 29.36           N  
ATOM   4182  CZ  ARG B 148      36.708  63.759  21.336  1.00 30.22           C  
ATOM   4183  NH1 ARG B 148      37.615  62.956  21.872  1.00 27.95           N1+
ATOM   4184  NH2 ARG B 148      36.983  65.046  21.192  1.00 31.79           N  
ATOM   4185  N   SER B 149      34.549  64.088  26.025  1.00 27.80           N  
ATOM   4186  CA  SER B 149      35.291  64.786  27.063  1.00 26.73           C  
ATOM   4187  C   SER B 149      34.877  64.356  28.471  1.00 25.30           C  
ATOM   4188  O   SER B 149      35.700  64.303  29.375  1.00 26.32           O  
ATOM   4189  CB  SER B 149      35.121  66.302  26.882  1.00 26.60           C  
ATOM   4190  OG  SER B 149      36.015  67.036  27.704  1.00 27.97           O  
ATOM   4191  N   THR B 150      33.603  64.039  28.652  1.00 24.83           N  
ATOM   4192  CA  THR B 150      33.120  63.618  29.955  1.00 26.05           C  
ATOM   4193  C   THR B 150      33.610  62.196  30.236  1.00 27.08           C  
ATOM   4194  O   THR B 150      33.965  61.863  31.366  1.00 28.00           O  
ATOM   4195  CB  THR B 150      31.573  63.693  30.012  1.00 26.11           C  
ATOM   4196  CG2 THR B 150      31.035  63.283  31.390  1.00 23.82           C  
ATOM   4197  OG1 THR B 150      31.171  65.041  29.734  1.00 29.92           O  
ATOM   4198  N   LEU B 151      33.635  61.368  29.198  1.00 27.46           N  
ATOM   4199  CA  LEU B 151      34.098  60.001  29.323  1.00 27.98           C  
ATOM   4200  C   LEU B 151      35.600  60.055  29.640  1.00 28.44           C  
ATOM   4201  O   LEU B 151      36.112  59.284  30.456  1.00 27.82           O  
ATOM   4202  CB  LEU B 151      33.834  59.249  28.014  1.00 26.65           C  
ATOM   4203  CG  LEU B 151      34.080  57.741  27.979  1.00 27.23           C  
ATOM   4204  CD1 LEU B 151      33.326  57.058  29.128  1.00 25.28           C  
ATOM   4205  CD2 LEU B 151      33.626  57.194  26.629  1.00 24.97           C  
ATOM   4206  N   ASP B 152      36.294  60.989  28.999  1.00 28.71           N  
ATOM   4207  CA  ASP B 152      37.721  61.168  29.231  1.00 29.25           C  
ATOM   4208  C   ASP B 152      37.924  61.585  30.688  1.00 29.91           C  
ATOM   4209  O   ASP B 152      38.790  61.049  31.391  1.00 28.54           O  
ATOM   4210  CB  ASP B 152      38.292  62.257  28.309  1.00 29.24           C  
ATOM   4211  CG  ASP B 152      38.297  61.850  26.840  1.00 30.47           C  
ATOM   4212  OD1 ASP B 152      37.867  60.721  26.522  1.00 31.29           O  
ATOM   4213  OD2 ASP B 152      38.733  62.666  25.999  1.00 30.31           O1-
ATOM   4214  N   PHE B 153      37.116  62.551  31.126  1.00 29.74           N  
ATOM   4215  CA  PHE B 153      37.191  63.081  32.484  1.00 28.09           C  
ATOM   4216  C   PHE B 153      37.053  61.972  33.521  1.00 27.60           C  
ATOM   4217  O   PHE B 153      37.757  61.973  34.538  1.00 27.58           O  
ATOM   4218  CB  PHE B 153      36.097  64.128  32.710  1.00 27.00           C  
ATOM   4219  CG  PHE B 153      36.127  64.743  34.082  1.00 22.38           C  
ATOM   4220  CD1 PHE B 153      37.123  65.645  34.433  1.00 23.08           C  
ATOM   4221  CD2 PHE B 153      35.185  64.389  35.033  1.00 20.32           C  
ATOM   4222  CE1 PHE B 153      37.180  66.187  35.724  1.00 21.67           C  
ATOM   4223  CE2 PHE B 153      35.233  64.923  36.318  1.00 21.55           C  
ATOM   4224  CZ  PHE B 153      36.232  65.824  36.664  1.00 19.62           C  
ATOM   4225  N   PHE B 154      36.137  61.041  33.269  1.00 27.03           N  
ATOM   4226  CA  PHE B 154      35.918  59.928  34.176  1.00 28.66           C  
ATOM   4227  C   PHE B 154      37.217  59.112  34.300  1.00 29.79           C  
ATOM   4228  O   PHE B 154      37.633  58.747  35.405  1.00 30.03           O  
ATOM   4229  CB  PHE B 154      34.790  59.040  33.665  1.00 27.44           C  
ATOM   4230  CG  PHE B 154      34.395  57.956  34.627  1.00 29.79           C  
ATOM   4231  CD1 PHE B 154      33.505  58.218  35.664  1.00 28.58           C  
ATOM   4232  CD2 PHE B 154      34.943  56.671  34.515  1.00 29.50           C  
ATOM   4233  CE1 PHE B 154      33.162  57.218  36.579  1.00 30.50           C  
ATOM   4234  CE2 PHE B 154      34.608  55.661  35.426  1.00 28.18           C  
ATOM   4235  CZ  PHE B 154      33.717  55.934  36.459  1.00 28.86           C  
ATOM   4236  N   GLU B 155      37.857  58.830  33.168  1.00 29.65           N  
ATOM   4237  CA  GLU B 155      39.116  58.088  33.199  1.00 31.02           C  
ATOM   4238  C   GLU B 155      40.170  58.917  33.929  1.00 31.27           C  
ATOM   4239  O   GLU B 155      41.022  58.369  34.640  1.00 32.90           O  
ATOM   4240  CB  GLU B 155      39.634  57.771  31.786  1.00 28.98           C  
ATOM   4241  CG  GLU B 155      40.961  57.006  31.816  1.00 30.11           C  
ATOM   4242  CD  GLU B 155      41.415  56.469  30.463  1.00 30.89           C  
ATOM   4243  OE1 GLU B 155      40.573  55.938  29.697  1.00 31.35           O  
ATOM   4244  OE2 GLU B 155      42.630  56.550  30.184  1.00 27.73           O1-
ATOM   4245  N   GLY B 156      40.111  60.233  33.742  1.00 30.73           N  
ATOM   4246  CA  GLY B 156      41.062  61.121  34.379  1.00 31.12           C  
ATOM   4247  C   GLY B 156      41.016  60.986  35.883  1.00 33.13           C  
ATOM   4248  O   GLY B 156      42.048  60.840  36.541  1.00 33.36           O  
ATOM   4249  N   CYS B 157      39.808  61.020  36.430  1.00 33.58           N  
ATOM   4250  CA  CYS B 157      39.634  60.907  37.866  1.00 34.59           C  
ATOM   4251  C   CYS B 157      40.123  59.546  38.369  1.00 35.94           C  
ATOM   4252  O   CYS B 157      40.728  59.455  39.443  1.00 35.59           O  
ATOM   4253  CB  CYS B 157      38.163  61.136  38.219  1.00 34.01           C  
ATOM   4254  SG  CYS B 157      37.643  62.828  37.806  1.00 36.26           S  
ATOM   4255  N   TRP B 158      39.868  58.499  37.583  1.00 35.97           N  
ATOM   4256  CA  TRP B 158      40.300  57.149  37.937  1.00 35.38           C  
ATOM   4257  C   TRP B 158      41.829  57.196  38.146  1.00 34.67           C  
ATOM   4258  O   TRP B 158      42.336  56.803  39.193  1.00 34.99           O  
ATOM   4259  CB  TRP B 158      39.925  56.193  36.801  1.00 34.24           C  
ATOM   4260  CG  TRP B 158      40.053  54.727  37.112  1.00 34.75           C  
ATOM   4261  CD1 TRP B 158      40.877  54.141  38.037  1.00 34.50           C  
ATOM   4262  CD2 TRP B 158      39.387  53.652  36.432  1.00 33.55           C  
ATOM   4263  CE2 TRP B 158      39.860  52.443  36.997  1.00 33.34           C  
ATOM   4264  CE3 TRP B 158      38.444  53.594  35.398  1.00 29.97           C  
ATOM   4265  NE1 TRP B 158      40.764  52.771  37.971  1.00 32.97           N  
ATOM   4266  CZ2 TRP B 158      39.415  51.185  36.562  1.00 33.90           C  
ATOM   4267  CZ3 TRP B 158      38.003  52.342  34.965  1.00 31.57           C  
ATOM   4268  CH2 TRP B 158      38.490  51.155  35.547  1.00 32.42           C  
ATOM   4269  N   ILE B 159      42.547  57.706  37.150  1.00 34.06           N  
ATOM   4270  CA  ILE B 159      43.998  57.819  37.208  1.00 34.49           C  
ATOM   4271  C   ILE B 159      44.460  58.691  38.375  1.00 39.00           C  
ATOM   4272  O   ILE B 159      45.454  58.393  39.041  1.00 40.42           O  
ATOM   4273  CB  ILE B 159      44.544  58.424  35.906  1.00 32.70           C  
ATOM   4274  CG1 ILE B 159      44.226  57.485  34.735  1.00 33.08           C  
ATOM   4275  CG2 ILE B 159      46.035  58.679  36.022  1.00 30.12           C  
ATOM   4276  CD1 ILE B 159      44.649  58.006  33.379  1.00 33.15           C  
ATOM   4277  N   GLU B 160      43.736  59.772  38.636  1.00 41.15           N  
ATOM   4278  CA  GLU B 160      44.127  60.657  39.716  1.00 42.27           C  
ATOM   4279  C   GLU B 160      44.017  60.048  41.090  1.00 41.75           C  
ATOM   4280  O   GLU B 160      44.687  60.485  42.015  1.00 42.59           O  
ATOM   4281  CB  GLU B 160      43.325  61.951  39.664  1.00 44.23           C  
ATOM   4282  CG  GLU B 160      43.617  62.744  38.409  1.00 48.71           C  
ATOM   4283  CD  GLU B 160      43.503  64.240  38.610  1.00 50.51           C  
ATOM   4284  OE1 GLU B 160      42.419  64.714  39.021  1.00 53.14           O  
ATOM   4285  OE2 GLU B 160      44.510  64.937  38.347  1.00 52.69           O1-
ATOM   4286  N   GLN B 161      43.171  59.048  41.247  1.00 41.79           N  
ATOM   4287  CA  GLN B 161      43.062  58.439  42.553  1.00 42.27           C  
ATOM   4288  C   GLN B 161      44.407  57.809  42.927  1.00 43.25           C  
ATOM   4289  O   GLN B 161      44.711  57.642  44.112  1.00 44.42           O  
ATOM   4290  CB  GLN B 161      41.937  57.404  42.572  1.00 41.48           C  
ATOM   4291  CG  GLN B 161      40.562  58.004  42.362  1.00 41.78           C  
ATOM   4292  CD  GLN B 161      39.456  57.137  42.924  1.00 43.50           C  
ATOM   4293  NE2 GLN B 161      38.470  57.772  43.534  1.00 45.83           N  
ATOM   4294  OE1 GLN B 161      39.483  55.914  42.811  1.00 45.05           O  
ATOM   4295  N   TYR B 162      45.218  57.478  41.923  1.00 42.97           N  
ATOM   4296  CA  TYR B 162      46.522  56.885  42.196  1.00 43.07           C  
ATOM   4297  C   TYR B 162      47.518  57.916  42.654  1.00 44.84           C  
ATOM   4298  O   TYR B 162      48.601  57.571  43.109  1.00 45.08           O  
ATOM   4299  CB  TYR B 162      47.075  56.142  40.973  1.00 40.56           C  
ATOM   4300  CG  TYR B 162      46.412  54.820  40.788  1.00 39.39           C  
ATOM   4301  CD1 TYR B 162      45.096  54.750  40.349  1.00 37.33           C  
ATOM   4302  CD2 TYR B 162      47.069  53.637  41.125  1.00 38.64           C  
ATOM   4303  CE1 TYR B 162      44.435  53.530  40.252  1.00 39.08           C  
ATOM   4304  CE2 TYR B 162      46.421  52.405  41.033  1.00 39.73           C  
ATOM   4305  CZ  TYR B 162      45.101  52.358  40.592  1.00 40.82           C  
ATOM   4306  OH  TYR B 162      44.457  51.143  40.460  1.00 40.63           O  
ATOM   4307  N   ASN B 163      47.171  59.187  42.510  1.00 46.57           N  
ATOM   4308  CA  ASN B 163      48.089  60.215  42.966  1.00 47.66           C  
ATOM   4309  C   ASN B 163      49.474  59.895  42.376  1.00 46.56           C  
ATOM   4310  O   ASN B 163      50.434  59.645  43.103  1.00 45.78           O  
ATOM   4311  CB  ASN B 163      48.168  60.125  44.484  1.00 52.76           C  
ATOM   4312  CG  ASN B 163      49.003  61.225  45.095  1.00 58.27           C  
ATOM   4313  ND2 ASN B 163      48.798  61.454  46.388  1.00 61.62           N  
ATOM   4314  OD1 ASN B 163      49.831  61.856  44.432  1.00 62.77           O  
ATOM   4315  N   PHE B 164      49.577  59.899  41.057  1.00 45.41           N  
ATOM   4316  CA  PHE B 164      50.823  59.576  40.392  1.00 42.25           C  
ATOM   4317  C   PHE B 164      51.240  60.722  39.490  1.00 41.90           C  
ATOM   4318  O   PHE B 164      50.481  61.120  38.608  1.00 42.67           O  
ATOM   4319  CB  PHE B 164      50.616  58.261  39.618  1.00 41.21           C  
ATOM   4320  CG  PHE B 164      51.751  57.889  38.710  1.00 39.71           C  
ATOM   4321  CD1 PHE B 164      53.001  57.578  39.226  1.00 39.86           C  
ATOM   4322  CD2 PHE B 164      51.547  57.785  37.337  1.00 37.90           C  
ATOM   4323  CE1 PHE B 164      54.037  57.155  38.376  1.00 41.25           C  
ATOM   4324  CE2 PHE B 164      52.565  57.367  36.489  1.00 39.78           C  
ATOM   4325  CZ  PHE B 164      53.814  57.049  37.007  1.00 41.06           C  
ATOM   4326  N   GLY B 165      52.435  61.256  39.719  1.00 41.76           N  
ATOM   4327  CA  GLY B 165      52.904  62.363  38.906  1.00 41.52           C  
ATOM   4328  C   GLY B 165      53.715  61.937  37.694  1.00 42.69           C  
ATOM   4329  O   GLY B 165      54.316  62.774  37.014  1.00 43.04           O  
ATOM   4330  N   GLY B 166      53.735  60.635  37.418  1.00 43.14           N  
ATOM   4331  CA  GLY B 166      54.473  60.122  36.271  1.00 45.51           C  
ATOM   4332  C   GLY B 166      55.890  59.667  36.589  1.00 45.88           C  
ATOM   4333  O   GLY B 166      56.512  60.182  37.517  1.00 47.90           O  
ATOM   4334  N   PHE B 167      56.405  58.696  35.837  1.00 44.56           N  
ATOM   4335  CA  PHE B 167      57.769  58.219  36.063  1.00 43.86           C  
ATOM   4336  C   PHE B 167      58.763  59.269  35.601  1.00 44.59           C  
ATOM   4337  O   PHE B 167      58.528  59.965  34.610  1.00 46.29           O  
ATOM   4338  CB  PHE B 167      58.050  56.927  35.286  1.00 41.40           C  
ATOM   4339  CG  PHE B 167      57.214  55.767  35.716  1.00 41.28           C  
ATOM   4340  CD1 PHE B 167      57.142  55.401  37.058  1.00 39.97           C  
ATOM   4341  CD2 PHE B 167      56.494  55.031  34.778  1.00 40.55           C  
ATOM   4342  CE1 PHE B 167      56.361  54.318  37.460  1.00 41.63           C  
ATOM   4343  CE2 PHE B 167      55.710  53.946  35.166  1.00 40.20           C  
ATOM   4344  CZ  PHE B 167      55.642  53.589  36.510  1.00 41.54           C  
ATOM   4345  N   PRO B 168      59.880  59.421  36.325  1.00 44.29           N  
ATOM   4346  CA  PRO B 168      60.844  60.421  35.874  1.00 43.67           C  
ATOM   4347  C   PRO B 168      61.272  59.988  34.482  1.00 43.80           C  
ATOM   4348  O   PRO B 168      61.646  58.831  34.280  1.00 44.55           O  
ATOM   4349  CB  PRO B 168      61.967  60.300  36.898  1.00 43.30           C  
ATOM   4350  CG  PRO B 168      61.213  59.974  38.154  1.00 43.62           C  
ATOM   4351  CD  PRO B 168      60.219  58.928  37.673  1.00 44.79           C  
ATOM   4352  N   GLY B 169      61.187  60.899  33.521  1.00 43.89           N  
ATOM   4353  CA  GLY B 169      61.561  60.563  32.157  1.00 45.01           C  
ATOM   4354  C   GLY B 169      60.369  60.416  31.223  1.00 44.73           C  
ATOM   4355  O   GLY B 169      60.528  60.428  30.005  1.00 43.66           O  
ATOM   4356  N   SER B 170      59.176  60.279  31.797  1.00 44.98           N  
ATOM   4357  CA  SER B 170      57.939  60.123  31.022  1.00 45.28           C  
ATOM   4358  C   SER B 170      57.380  61.502  30.653  1.00 44.88           C  
ATOM   4359  O   SER B 170      56.346  61.921  31.169  1.00 44.87           O  
ATOM   4360  CB  SER B 170      56.913  59.340  31.852  1.00 46.07           C  
ATOM   4361  OG  SER B 170      55.762  59.005  31.095  1.00 46.49           O  
ATOM   4362  N   HIS B 171      58.074  62.190  29.749  1.00 44.55           N  
ATOM   4363  CA  HIS B 171      57.698  63.532  29.317  1.00 45.94           C  
ATOM   4364  C   HIS B 171      56.298  63.711  28.744  1.00 45.24           C  
ATOM   4365  O   HIS B 171      55.763  64.820  28.758  1.00 45.02           O  
ATOM   4366  CB  HIS B 171      58.700  64.056  28.290  1.00 48.97           C  
ATOM   4367  CG  HIS B 171      60.123  64.008  28.756  1.00 55.29           C  
ATOM   4368  CD2 HIS B 171      61.288  64.154  28.079  1.00 56.59           C  
ATOM   4369  ND1 HIS B 171      60.471  63.818  30.078  1.00 56.78           N  
ATOM   4370  CE1 HIS B 171      61.787  63.850  30.195  1.00 57.49           C  
ATOM   4371  NE2 HIS B 171      62.308  64.054  28.996  1.00 57.26           N  
ATOM   4372  N   ASP B 172      55.710  62.639  28.225  1.00 43.82           N  
ATOM   4373  CA  ASP B 172      54.378  62.731  27.649  1.00 42.13           C  
ATOM   4374  C   ASP B 172      53.261  62.587  28.666  1.00 40.13           C  
ATOM   4375  O   ASP B 172      52.121  62.922  28.377  1.00 40.37           O  
ATOM   4376  CB  ASP B 172      54.187  61.685  26.549  1.00 42.11           C  
ATOM   4377  CG  ASP B 172      54.995  61.993  25.301  1.00 44.27           C  
ATOM   4378  OD1 ASP B 172      55.224  63.193  25.004  1.00 45.78           O  
ATOM   4379  OD2 ASP B 172      55.390  61.034  24.606  1.00 41.64           O1-
ATOM   4380  N   TYR B 173      53.585  62.104  29.857  1.00 38.65           N  
ATOM   4381  CA  TYR B 173      52.571  61.903  30.892  1.00 37.94           C  
ATOM   4382  C   TYR B 173      51.801  63.143  31.381  1.00 37.53           C  
ATOM   4383  O   TYR B 173      50.571  63.158  31.363  1.00 36.50           O  
ATOM   4384  CB  TYR B 173      53.193  61.214  32.107  1.00 35.88           C  
ATOM   4385  CG  TYR B 173      52.202  60.965  33.225  1.00 36.22           C  
ATOM   4386  CD1 TYR B 173      51.362  59.850  33.203  1.00 34.73           C  
ATOM   4387  CD2 TYR B 173      52.089  61.860  34.302  1.00 34.69           C  
ATOM   4388  CE1 TYR B 173      50.430  59.627  34.226  1.00 34.15           C  
ATOM   4389  CE2 TYR B 173      51.162  61.646  35.327  1.00 32.78           C  
ATOM   4390  CZ  TYR B 173      50.337  60.528  35.281  1.00 33.97           C  
ATOM   4391  OH  TYR B 173      49.412  60.314  36.276  1.00 34.43           O  
ATOM   4392  N   PRO B 174      52.515  64.190  31.831  1.00 37.15           N  
ATOM   4393  CA  PRO B 174      51.862  65.409  32.327  1.00 38.15           C  
ATOM   4394  C   PRO B 174      50.661  65.903  31.516  1.00 38.68           C  
ATOM   4395  O   PRO B 174      49.531  65.948  32.020  1.00 38.53           O  
ATOM   4396  CB  PRO B 174      53.001  66.433  32.349  1.00 39.11           C  
ATOM   4397  CG  PRO B 174      54.216  65.582  32.602  1.00 38.56           C  
ATOM   4398  CD  PRO B 174      53.971  64.394  31.696  1.00 36.96           C  
ATOM   4399  N   GLN B 175      50.905  66.273  30.263  1.00 38.39           N  
ATOM   4400  CA  GLN B 175      49.843  66.779  29.405  1.00 37.57           C  
ATOM   4401  C   GLN B 175      48.819  65.740  29.006  1.00 36.84           C  
ATOM   4402  O   GLN B 175      47.679  66.080  28.681  1.00 37.50           O  
ATOM   4403  CB  GLN B 175      50.442  67.438  28.171  1.00 38.43           C  
ATOM   4404  CG  GLN B 175      51.123  68.739  28.514  1.00 43.59           C  
ATOM   4405  CD  GLN B 175      51.589  69.485  27.298  1.00 46.85           C  
ATOM   4406  NE2 GLN B 175      52.877  69.821  27.266  1.00 47.95           N  
ATOM   4407  OE1 GLN B 175      50.802  69.766  26.390  1.00 50.15           O  
ATOM   4408  N   PHE B 176      49.230  64.478  29.024  1.00 34.19           N  
ATOM   4409  CA  PHE B 176      48.335  63.381  28.697  1.00 32.50           C  
ATOM   4410  C   PHE B 176      47.264  63.389  29.778  1.00 34.23           C  
ATOM   4411  O   PHE B 176      46.062  63.330  29.485  1.00 35.73           O  
ATOM   4412  CB  PHE B 176      49.116  62.065  28.716  1.00 30.64           C  
ATOM   4413  CG  PHE B 176      48.305  60.864  29.124  1.00 27.36           C  
ATOM   4414  CD1 PHE B 176      47.556  60.154  28.186  1.00 27.30           C  
ATOM   4415  CD2 PHE B 176      48.311  60.427  30.445  1.00 27.03           C  
ATOM   4416  CE1 PHE B 176      46.829  59.024  28.557  1.00 26.72           C  
ATOM   4417  CE2 PHE B 176      47.589  59.299  30.834  1.00 28.38           C  
ATOM   4418  CZ  PHE B 176      46.845  58.594  29.886  1.00 28.28           C  
ATOM   4419  N   LEU B 177      47.710  63.497  31.030  1.00 33.72           N  
ATOM   4420  CA  LEU B 177      46.804  63.501  32.172  1.00 33.74           C  
ATOM   4421  C   LEU B 177      45.964  64.769  32.256  1.00 34.68           C  
ATOM   4422  O   LEU B 177      44.762  64.718  32.552  1.00 34.18           O  
ATOM   4423  CB  LEU B 177      47.592  63.335  33.466  1.00 33.85           C  
ATOM   4424  CG  LEU B 177      46.734  63.283  34.729  1.00 35.91           C  
ATOM   4425  CD1 LEU B 177      45.744  62.129  34.638  1.00 34.92           C  
ATOM   4426  CD2 LEU B 177      47.628  63.130  35.950  1.00 37.15           C  
ATOM   4427  N   ARG B 178      46.603  65.905  31.999  1.00 34.70           N  
ATOM   4428  CA  ARG B 178      45.920  67.182  32.050  1.00 34.58           C  
ATOM   4429  C   ARG B 178      44.779  67.221  31.040  1.00 34.74           C  
ATOM   4430  O   ARG B 178      43.683  67.660  31.371  1.00 35.92           O  
ATOM   4431  CB  ARG B 178      46.919  68.326  31.806  1.00 35.22           C  
ATOM   4432  CG  ARG B 178      46.360  69.728  32.022  1.00 33.72           C  
ATOM   4433  CD  ARG B 178      45.414  69.773  33.205  1.00 33.30           C  
ATOM   4434  NE  ARG B 178      45.094  71.143  33.574  1.00 34.66           N  
ATOM   4435  CZ  ARG B 178      43.995  71.506  34.230  1.00 36.72           C  
ATOM   4436  NH1 ARG B 178      43.099  70.592  34.588  1.00 35.37           N1+
ATOM   4437  NH2 ARG B 178      43.797  72.787  34.531  1.00 34.02           N  
ATOM   4438  N   ARG B 179      45.018  66.757  29.818  1.00 33.93           N  
ATOM   4439  CA  ARG B 179      43.952  66.751  28.823  1.00 34.39           C  
ATOM   4440  C   ARG B 179      42.882  65.741  29.238  1.00 35.16           C  
ATOM   4441  O   ARG B 179      41.693  65.977  29.045  1.00 37.14           O  
ATOM   4442  CB  ARG B 179      44.501  66.411  27.429  1.00 31.66           C  
ATOM   4443  CG  ARG B 179      45.261  67.548  26.784  1.00 30.28           C  
ATOM   4444  CD  ARG B 179      45.483  67.299  25.306  1.00 29.97           C  
ATOM   4445  NE  ARG B 179      46.273  66.098  25.096  1.00 33.31           N  
ATOM   4446  CZ  ARG B 179      47.602  66.065  25.126  1.00 33.58           C  
ATOM   4447  NH1 ARG B 179      48.297  67.178  25.346  1.00 36.24           N1+
ATOM   4448  NH2 ARG B 179      48.236  64.910  24.971  1.00 33.78           N  
ATOM   4449  N   MET B 180      43.308  64.632  29.833  1.00 35.87           N  
ATOM   4450  CA  MET B 180      42.392  63.588  30.261  1.00 36.87           C  
ATOM   4451  C   MET B 180      41.316  64.137  31.191  1.00 37.64           C  
ATOM   4452  O   MET B 180      40.131  63.841  31.021  1.00 36.84           O  
ATOM   4453  CB  MET B 180      43.165  62.473  30.970  1.00 38.46           C  
ATOM   4454  CG  MET B 180      42.365  61.192  31.247  1.00 43.00           C  
ATOM   4455  SD  MET B 180      42.331  59.992  29.955  1.00 44.83           S  
ATOM   4456  CE  MET B 180      41.076  60.625  28.906  1.00 44.89           C  
ATOM   4457  N   ASN B 181      41.724  64.950  32.165  1.00 38.48           N  
ATOM   4458  CA  ASN B 181      40.777  65.500  33.136  1.00 39.37           C  
ATOM   4459  C   ASN B 181      40.438  66.987  32.961  1.00 38.11           C  
ATOM   4460  O   ASN B 181      39.836  67.595  33.847  1.00 37.77           O  
ATOM   4461  CB  ASN B 181      41.306  65.256  34.562  1.00 41.74           C  
ATOM   4462  CG  ASN B 181      42.600  66.013  34.856  1.00 45.02           C  
ATOM   4463  ND2 ASN B 181      43.523  65.356  35.551  1.00 49.25           N  
ATOM   4464  OD1 ASN B 181      42.763  67.177  34.475  1.00 47.64           O  
ATOM   4465  N   GLY B 182      40.810  67.558  31.818  1.00 36.33           N  
ATOM   4466  CA  GLY B 182      40.560  68.967  31.576  1.00 34.37           C  
ATOM   4467  C   GLY B 182      39.187  69.366  31.064  1.00 33.32           C  
ATOM   4468  O   GLY B 182      38.816  70.539  31.166  1.00 33.79           O  
ATOM   4469  N   LEU B 183      38.426  68.416  30.519  1.00 31.82           N  
ATOM   4470  CA  LEU B 183      37.096  68.723  29.984  1.00 29.21           C  
ATOM   4471  C   LEU B 183      37.227  69.778  28.874  1.00 29.02           C  
ATOM   4472  O   LEU B 183      36.300  70.544  28.581  1.00 28.61           O  
ATOM   4473  CB  LEU B 183      36.192  69.231  31.110  1.00 27.22           C  
ATOM   4474  CG  LEU B 183      35.727  68.155  32.090  1.00 26.41           C  
ATOM   4475  CD1 LEU B 183      35.218  68.780  33.370  1.00 29.67           C  
ATOM   4476  CD2 LEU B 183      34.636  67.319  31.434  1.00 27.04           C  
ATOM   4477  N   GLY B 184      38.402  69.794  28.258  1.00 28.02           N  
ATOM   4478  CA  GLY B 184      38.690  70.746  27.207  1.00 27.80           C  
ATOM   4479  C   GLY B 184      37.720  70.732  26.055  1.00 27.91           C  
ATOM   4480  O   GLY B 184      37.288  71.786  25.605  1.00 31.11           O  
ATOM   4481  N   HIS B 185      37.382  69.552  25.551  1.00 28.41           N  
ATOM   4482  CA  HIS B 185      36.454  69.481  24.429  1.00 27.20           C  
ATOM   4483  C   HIS B 185      35.026  69.654  24.896  1.00 27.32           C  
ATOM   4484  O   HIS B 185      34.145  69.998  24.112  1.00 27.34           O  
ATOM   4485  CB  HIS B 185      36.626  68.168  23.677  1.00 26.61           C  
ATOM   4486  CG  HIS B 185      37.989  67.999  23.082  1.00 27.28           C  
ATOM   4487  CD2 HIS B 185      39.114  68.745  23.209  1.00 28.63           C  
ATOM   4488  ND1 HIS B 185      38.317  66.953  22.251  1.00 27.36           N  
ATOM   4489  CE1 HIS B 185      39.584  67.059  21.889  1.00 27.75           C  
ATOM   4490  NE2 HIS B 185      40.090  68.139  22.456  1.00 26.12           N  
ATOM   4491  N   CYS B 186      34.792  69.430  26.181  1.00 27.78           N  
ATOM   4492  CA  CYS B 186      33.452  69.603  26.711  1.00 29.96           C  
ATOM   4493  C   CYS B 186      33.181  71.108  26.736  1.00 31.64           C  
ATOM   4494  O   CYS B 186      32.170  71.586  26.216  1.00 32.58           O  
ATOM   4495  CB  CYS B 186      33.349  69.031  28.118  1.00 27.88           C  
ATOM   4496  SG  CYS B 186      31.651  68.917  28.688  1.00 29.05           S  
ATOM   4497  N   VAL B 187      34.109  71.845  27.334  1.00 30.50           N  
ATOM   4498  CA  VAL B 187      34.010  73.287  27.422  1.00 30.20           C  
ATOM   4499  C   VAL B 187      33.981  73.906  26.033  1.00 29.79           C  
ATOM   4500  O   VAL B 187      33.060  74.657  25.695  1.00 30.95           O  
ATOM   4501  CB  VAL B 187      35.220  73.878  28.194  1.00 30.12           C  
ATOM   4502  CG1 VAL B 187      35.353  75.370  27.909  1.00 29.42           C  
ATOM   4503  CG2 VAL B 187      35.045  73.634  29.678  1.00 26.47           C  
ATOM   4504  N   GLY B 188      34.994  73.577  25.237  1.00 27.86           N  
ATOM   4505  CA  GLY B 188      35.115  74.124  23.900  1.00 26.61           C  
ATOM   4506  C   GLY B 188      33.918  73.944  22.999  1.00 27.08           C  
ATOM   4507  O   GLY B 188      33.626  74.811  22.180  1.00 29.09           O  
ATOM   4508  N   ALA B 189      33.221  72.826  23.132  1.00 26.26           N  
ATOM   4509  CA  ALA B 189      32.070  72.577  22.290  1.00 26.86           C  
ATOM   4510  C   ALA B 189      30.782  73.149  22.878  1.00 29.70           C  
ATOM   4511  O   ALA B 189      29.867  73.520  22.133  1.00 31.51           O  
ATOM   4512  CB  ALA B 189      31.920  71.080  22.039  1.00 25.51           C  
ATOM   4513  N   SER B 190      30.697  73.235  24.205  1.00 30.57           N  
ATOM   4514  CA  SER B 190      29.483  73.749  24.842  1.00 30.58           C  
ATOM   4515  C   SER B 190      29.316  75.258  24.647  1.00 31.09           C  
ATOM   4516  O   SER B 190      28.311  75.836  25.056  1.00 31.86           O  
ATOM   4517  CB  SER B 190      29.462  73.397  26.334  1.00 28.04           C  
ATOM   4518  OG  SER B 190      30.577  73.939  27.004  1.00 28.80           O  
ATOM   4519  N   LEU B 191      30.300  75.882  24.008  1.00 30.73           N  
ATOM   4520  CA  LEU B 191      30.265  77.311  23.730  1.00 30.17           C  
ATOM   4521  C   LEU B 191      29.405  77.631  22.505  1.00 31.11           C  
ATOM   4522  O   LEU B 191      29.191  78.796  22.186  1.00 32.75           O  
ATOM   4523  CB  LEU B 191      31.680  77.826  23.460  1.00 29.16           C  
ATOM   4524  CG  LEU B 191      32.678  77.898  24.618  1.00 30.27           C  
ATOM   4525  CD1 LEU B 191      34.081  78.134  24.077  1.00 28.92           C  
ATOM   4526  CD2 LEU B 191      32.266  79.004  25.573  1.00 30.02           C  
ATOM   4527  N   TRP B 192      28.888  76.607  21.831  1.00 31.49           N  
ATOM   4528  CA  TRP B 192      28.121  76.821  20.604  1.00 29.82           C  
ATOM   4529  C   TRP B 192      26.716  76.240  20.529  1.00 28.93           C  
ATOM   4530  O   TRP B 192      26.462  75.327  19.745  1.00 28.15           O  
ATOM   4531  CB  TRP B 192      28.945  76.287  19.431  1.00 29.74           C  
ATOM   4532  CG  TRP B 192      30.388  76.628  19.585  1.00 29.74           C  
ATOM   4533  CD1 TRP B 192      31.393  75.790  19.975  1.00 30.57           C  
ATOM   4534  CD2 TRP B 192      30.980  77.924  19.438  1.00 31.84           C  
ATOM   4535  CE2 TRP B 192      32.357  77.794  19.760  1.00 31.44           C  
ATOM   4536  CE3 TRP B 192      30.483  79.188  19.068  1.00 31.46           C  
ATOM   4537  NE1 TRP B 192      32.579  76.481  20.083  1.00 31.67           N  
ATOM   4538  CZ2 TRP B 192      33.246  78.876  19.721  1.00 30.23           C  
ATOM   4539  CZ3 TRP B 192      31.372  80.271  19.029  1.00 31.96           C  
ATOM   4540  CH2 TRP B 192      32.740  80.102  19.356  1.00 31.84           C  
ATOM   4541  N   PRO B 193      25.776  76.777  21.323  1.00 30.19           N  
ATOM   4542  CA  PRO B 193      24.394  76.279  21.309  1.00 30.31           C  
ATOM   4543  C   PRO B 193      23.835  76.349  19.885  1.00 31.36           C  
ATOM   4544  O   PRO B 193      24.031  77.345  19.194  1.00 30.14           O  
ATOM   4545  CB  PRO B 193      23.674  77.238  22.252  1.00 29.74           C  
ATOM   4546  CG  PRO B 193      24.755  77.669  23.184  1.00 29.93           C  
ATOM   4547  CD  PRO B 193      25.918  77.899  22.266  1.00 29.59           C  
ATOM   4548  N   LYS B 194      23.149  75.300  19.446  1.00 32.89           N  
ATOM   4549  CA  LYS B 194      22.601  75.276  18.092  1.00 35.59           C  
ATOM   4550  C   LYS B 194      21.603  76.407  17.860  1.00 38.75           C  
ATOM   4551  O   LYS B 194      21.323  76.781  16.718  1.00 38.17           O  
ATOM   4552  CB  LYS B 194      21.940  73.923  17.802  1.00 33.04           C  
ATOM   4553  CG  LYS B 194      20.722  73.627  18.643  1.00 34.08           C  
ATOM   4554  CD  LYS B 194      20.094  72.299  18.261  1.00 34.21           C  
ATOM   4555  CE  LYS B 194      18.807  72.074  19.030  1.00 35.34           C  
ATOM   4556  NZ  LYS B 194      18.202  70.752  18.721  1.00 38.23           N1+
ATOM   4557  N   GLU B 195      21.078  76.955  18.953  1.00 42.20           N  
ATOM   4558  CA  GLU B 195      20.113  78.050  18.887  1.00 44.84           C  
ATOM   4559  C   GLU B 195      20.779  79.355  18.429  1.00 44.58           C  
ATOM   4560  O   GLU B 195      20.128  80.221  17.852  1.00 43.77           O  
ATOM   4561  CB  GLU B 195      19.473  78.243  20.262  1.00 48.35           C  
ATOM   4562  CG  GLU B 195      18.420  79.338  20.345  1.00 56.18           C  
ATOM   4563  CD  GLU B 195      17.884  79.532  21.770  1.00 60.46           C  
ATOM   4564  OE1 GLU B 195      18.660  79.958  22.661  1.00 61.75           O  
ATOM   4565  OE2 GLU B 195      16.684  79.253  22.003  1.00 63.40           O1-
ATOM   4566  N   GLN B 196      22.081  79.482  18.678  1.00 44.25           N  
ATOM   4567  CA  GLN B 196      22.826  80.677  18.298  1.00 43.54           C  
ATOM   4568  C   GLN B 196      23.801  80.427  17.142  1.00 42.48           C  
ATOM   4569  O   GLN B 196      24.118  81.345  16.383  1.00 42.60           O  
ATOM   4570  CB  GLN B 196      23.629  81.224  19.488  1.00 45.66           C  
ATOM   4571  CG  GLN B 196      23.106  80.849  20.880  1.00 51.66           C  
ATOM   4572  CD  GLN B 196      21.759  81.462  21.196  1.00 54.04           C  
ATOM   4573  NE2 GLN B 196      20.982  80.794  22.041  1.00 55.15           N  
ATOM   4574  OE1 GLN B 196      21.430  82.533  20.701  1.00 56.83           O  
ATOM   4575  N   PHE B 197      24.292  79.197  17.009  1.00 40.23           N  
ATOM   4576  CA  PHE B 197      25.247  78.900  15.954  1.00 38.11           C  
ATOM   4577  C   PHE B 197      24.886  77.680  15.116  1.00 37.97           C  
ATOM   4578  O   PHE B 197      24.218  76.764  15.591  1.00 37.41           O  
ATOM   4579  CB  PHE B 197      26.635  78.691  16.547  1.00 37.22           C  
ATOM   4580  CG  PHE B 197      27.110  79.820  17.410  1.00 38.14           C  
ATOM   4581  CD1 PHE B 197      26.704  79.919  18.740  1.00 37.81           C  
ATOM   4582  CD2 PHE B 197      28.008  80.760  16.914  1.00 37.55           C  
ATOM   4583  CE1 PHE B 197      27.192  80.931  19.565  1.00 36.81           C  
ATOM   4584  CE2 PHE B 197      28.502  81.779  17.738  1.00 36.76           C  
ATOM   4585  CZ  PHE B 197      28.094  81.860  19.062  1.00 36.98           C  
ATOM   4586  N   ASN B 198      25.333  77.677  13.863  1.00 36.85           N  
ATOM   4587  CA  ASN B 198      25.072  76.559  12.978  1.00 37.87           C  
ATOM   4588  C   ASN B 198      26.322  75.702  12.887  1.00 37.73           C  
ATOM   4589  O   ASN B 198      27.318  76.072  12.261  1.00 38.76           O  
ATOM   4590  CB  ASN B 198      24.666  77.027  11.587  1.00 37.29           C  
ATOM   4591  CG  ASN B 198      24.271  75.874  10.691  1.00 36.98           C  
ATOM   4592  ND2 ASN B 198      23.064  75.928  10.144  1.00 34.58           N  
ATOM   4593  OD1 ASN B 198      25.045  74.939  10.499  1.00 38.61           O  
ATOM   4594  N   GLU B 199      26.232  74.551  13.534  1.00 38.99           N  
ATOM   4595  CA  GLU B 199      27.290  73.558  13.624  1.00 38.88           C  
ATOM   4596  C   GLU B 199      27.915  73.220  12.271  1.00 38.19           C  
ATOM   4597  O   GLU B 199      29.112  72.977  12.170  1.00 39.49           O  
ATOM   4598  CB  GLU B 199      26.693  72.302  14.254  1.00 39.45           C  
ATOM   4599  CG  GLU B 199      27.627  71.499  15.090  1.00 40.99           C  
ATOM   4600  CD  GLU B 199      26.936  70.332  15.722  1.00 40.02           C  
ATOM   4601  OE1 GLU B 199      26.414  69.476  14.981  1.00 38.49           O  
ATOM   4602  OE2 GLU B 199      26.910  70.274  16.964  1.00 42.79           O1-
ATOM   4603  N   ARG B 200      27.101  73.203  11.229  1.00 36.90           N  
ATOM   4604  CA  ARG B 200      27.587  72.891   9.897  1.00 36.67           C  
ATOM   4605  C   ARG B 200      28.197  74.097   9.196  1.00 36.47           C  
ATOM   4606  O   ARG B 200      29.213  73.974   8.504  1.00 37.10           O  
ATOM   4607  CB  ARG B 200      26.445  72.336   9.050  1.00 36.83           C  
ATOM   4608  CG  ARG B 200      25.966  70.989   9.499  1.00 40.01           C  
ATOM   4609  CD  ARG B 200      24.587  70.697   8.972  1.00 41.30           C  
ATOM   4610  NE  ARG B 200      24.531  69.375   8.361  1.00 43.73           N  
ATOM   4611  CZ  ARG B 200      23.410  68.784   7.974  1.00 44.53           C  
ATOM   4612  NH1 ARG B 200      22.247  69.407   8.143  1.00 46.97           N1+
ATOM   4613  NH2 ARG B 200      23.449  67.578   7.420  1.00 40.98           N  
ATOM   4614  N   SER B 201      27.573  75.260   9.365  1.00 34.71           N  
ATOM   4615  CA  SER B 201      28.060  76.478   8.727  1.00 33.76           C  
ATOM   4616  C   SER B 201      29.380  76.929   9.326  1.00 32.17           C  
ATOM   4617  O   SER B 201      30.242  77.461   8.624  1.00 28.91           O  
ATOM   4618  CB  SER B 201      27.030  77.598   8.866  1.00 34.36           C  
ATOM   4619  OG  SER B 201      25.800  77.230   8.260  1.00 36.21           O  
ATOM   4620  N   LEU B 202      29.532  76.704  10.627  1.00 32.10           N  
ATOM   4621  CA  LEU B 202      30.749  77.095  11.330  1.00 33.65           C  
ATOM   4622  C   LEU B 202      31.588  75.898  11.831  1.00 33.97           C  
ATOM   4623  O   LEU B 202      32.357  76.018  12.797  1.00 32.12           O  
ATOM   4624  CB  LEU B 202      30.371  78.004  12.505  1.00 34.21           C  
ATOM   4625  CG  LEU B 202      29.640  79.299  12.115  1.00 35.03           C  
ATOM   4626  CD1 LEU B 202      29.087  79.975  13.362  1.00 34.12           C  
ATOM   4627  CD2 LEU B 202      30.597  80.235  11.355  1.00 32.07           C  
ATOM   4628  N   PHE B 203      31.443  74.754  11.162  1.00 33.51           N  
ATOM   4629  CA  PHE B 203      32.170  73.543  11.538  1.00 33.22           C  
ATOM   4630  C   PHE B 203      33.666  73.787  11.712  1.00 31.67           C  
ATOM   4631  O   PHE B 203      34.259  73.359  12.692  1.00 30.60           O  
ATOM   4632  CB  PHE B 203      31.966  72.433  10.488  1.00 33.21           C  
ATOM   4633  CG  PHE B 203      32.539  71.098  10.899  1.00 33.23           C  
ATOM   4634  CD1 PHE B 203      31.752  70.165  11.562  1.00 32.79           C  
ATOM   4635  CD2 PHE B 203      33.884  70.795  10.662  1.00 32.08           C  
ATOM   4636  CE1 PHE B 203      32.287  68.952  11.986  1.00 33.12           C  
ATOM   4637  CE2 PHE B 203      34.429  69.589  11.082  1.00 31.07           C  
ATOM   4638  CZ  PHE B 203      33.631  68.662  11.745  1.00 32.49           C  
ATOM   4639  N   LEU B 204      34.270  74.477  10.756  1.00 32.29           N  
ATOM   4640  CA  LEU B 204      35.696  74.744  10.806  1.00 32.72           C  
ATOM   4641  C   LEU B 204      36.083  75.662  11.959  1.00 34.03           C  
ATOM   4642  O   LEU B 204      37.090  75.421  12.623  1.00 34.89           O  
ATOM   4643  CB  LEU B 204      36.166  75.333   9.474  1.00 31.82           C  
ATOM   4644  CG  LEU B 204      35.908  74.480   8.225  1.00 31.20           C  
ATOM   4645  CD1 LEU B 204      36.354  75.238   6.980  1.00 30.57           C  
ATOM   4646  CD2 LEU B 204      36.646  73.144   8.345  1.00 30.05           C  
ATOM   4647  N   GLU B 205      35.303  76.709  12.214  1.00 33.86           N  
ATOM   4648  CA  GLU B 205      35.660  77.593  13.311  1.00 35.86           C  
ATOM   4649  C   GLU B 205      35.430  76.924  14.660  1.00 34.29           C  
ATOM   4650  O   GLU B 205      36.209  77.127  15.596  1.00 35.29           O  
ATOM   4651  CB  GLU B 205      34.899  78.933  13.247  1.00 38.38           C  
ATOM   4652  CG  GLU B 205      33.718  78.961  12.330  1.00 42.99           C  
ATOM   4653  CD  GLU B 205      34.114  78.984  10.871  1.00 44.75           C  
ATOM   4654  OE1 GLU B 205      34.647  80.014  10.407  1.00 45.69           O  
ATOM   4655  OE2 GLU B 205      33.892  77.963  10.188  1.00 46.96           O1-
ATOM   4656  N   ILE B 206      34.373  76.122  14.763  1.00 33.38           N  
ATOM   4657  CA  ILE B 206      34.077  75.429  16.022  1.00 31.25           C  
ATOM   4658  C   ILE B 206      35.156  74.389  16.336  1.00 30.92           C  
ATOM   4659  O   ILE B 206      35.685  74.364  17.450  1.00 31.78           O  
ATOM   4660  CB  ILE B 206      32.697  74.753  15.978  1.00 30.66           C  
ATOM   4661  CG1 ILE B 206      31.608  75.826  15.840  1.00 28.50           C  
ATOM   4662  CG2 ILE B 206      32.480  73.931  17.239  1.00 29.75           C  
ATOM   4663  CD1 ILE B 206      30.186  75.309  15.950  1.00 27.54           C  
ATOM   4664  N   THR B 207      35.492  73.549  15.356  1.00 29.25           N  
ATOM   4665  CA  THR B 207      36.527  72.542  15.542  1.00 28.98           C  
ATOM   4666  C   THR B 207      37.829  73.214  15.960  1.00 29.06           C  
ATOM   4667  O   THR B 207      38.506  72.754  16.871  1.00 29.82           O  
ATOM   4668  CB  THR B 207      36.787  71.751  14.251  1.00 30.17           C  
ATOM   4669  CG2 THR B 207      37.941  70.767  14.448  1.00 30.02           C  
ATOM   4670  OG1 THR B 207      35.610  71.022  13.894  1.00 30.76           O  
ATOM   4671  N   SER B 208      38.175  74.308  15.289  1.00 29.08           N  
ATOM   4672  CA  SER B 208      39.388  75.047  15.614  1.00 29.42           C  
ATOM   4673  C   SER B 208      39.302  75.602  17.030  1.00 29.39           C  
ATOM   4674  O   SER B 208      40.271  75.549  17.781  1.00 28.71           O  
ATOM   4675  CB  SER B 208      39.587  76.204  14.634  1.00 30.95           C  
ATOM   4676  OG  SER B 208      39.656  75.728  13.300  1.00 31.31           O  
ATOM   4677  N   ALA B 209      38.139  76.136  17.386  1.00 29.63           N  
ATOM   4678  CA  ALA B 209      37.931  76.686  18.720  1.00 29.73           C  
ATOM   4679  C   ALA B 209      38.130  75.601  19.774  1.00 30.69           C  
ATOM   4680  O   ALA B 209      38.744  75.847  20.816  1.00 31.41           O  
ATOM   4681  CB  ALA B 209      36.524  77.276  18.837  1.00 28.45           C  
ATOM   4682  N   ILE B 210      37.604  74.404  19.511  1.00 30.72           N  
ATOM   4683  CA  ILE B 210      37.748  73.293  20.453  1.00 30.32           C  
ATOM   4684  C   ILE B 210      39.217  72.937  20.623  1.00 31.15           C  
ATOM   4685  O   ILE B 210      39.706  72.797  21.741  1.00 30.32           O  
ATOM   4686  CB  ILE B 210      37.005  72.042  19.972  1.00 29.24           C  
ATOM   4687  CG1 ILE B 210      35.502  72.320  19.915  1.00 29.81           C  
ATOM   4688  CG2 ILE B 210      37.298  70.880  20.896  1.00 28.08           C  
ATOM   4689  CD1 ILE B 210      34.694  71.184  19.342  1.00 28.62           C  
ATOM   4690  N   ALA B 211      39.919  72.813  19.503  1.00 31.23           N  
ATOM   4691  CA  ALA B 211      41.327  72.473  19.530  1.00 32.34           C  
ATOM   4692  C   ALA B 211      42.152  73.514  20.279  1.00 33.53           C  
ATOM   4693  O   ALA B 211      43.019  73.154  21.086  1.00 36.33           O  
ATOM   4694  CB  ALA B 211      41.847  72.309  18.109  1.00 31.40           C  
ATOM   4695  N   GLN B 212      41.889  74.796  20.036  1.00 32.74           N  
ATOM   4696  CA  GLN B 212      42.654  75.848  20.706  1.00 32.87           C  
ATOM   4697  C   GLN B 212      42.186  76.151  22.119  1.00 33.97           C  
ATOM   4698  O   GLN B 212      42.995  76.316  23.028  1.00 33.96           O  
ATOM   4699  CB  GLN B 212      42.650  77.124  19.866  1.00 32.29           C  
ATOM   4700  CG  GLN B 212      43.422  76.975  18.567  1.00 34.84           C  
ATOM   4701  CD  GLN B 212      43.507  78.262  17.769  1.00 38.72           C  
ATOM   4702  NE2 GLN B 212      43.132  78.196  16.494  1.00 36.68           N  
ATOM   4703  OE1 GLN B 212      43.919  79.303  18.289  1.00 39.36           O  
ATOM   4704  N   MET B 213      40.877  76.207  22.316  1.00 35.70           N  
ATOM   4705  CA  MET B 213      40.341  76.503  23.634  1.00 36.14           C  
ATOM   4706  C   MET B 213      40.680  75.422  24.661  1.00 36.46           C  
ATOM   4707  O   MET B 213      40.740  75.698  25.856  1.00 37.65           O  
ATOM   4708  CB  MET B 213      38.828  76.687  23.548  1.00 37.20           C  
ATOM   4709  CG  MET B 213      38.213  77.285  24.801  1.00 42.59           C  
ATOM   4710  SD  MET B 213      38.684  79.026  25.060  1.00 43.38           S  
ATOM   4711  CE  MET B 213      40.119  78.818  25.921  1.00 42.96           C  
ATOM   4712  N   GLU B 214      40.905  74.193  24.206  1.00 36.71           N  
ATOM   4713  CA  GLU B 214      41.229  73.098  25.131  1.00 36.57           C  
ATOM   4714  C   GLU B 214      42.455  73.413  25.980  1.00 37.49           C  
ATOM   4715  O   GLU B 214      42.434  73.259  27.207  1.00 36.09           O  
ATOM   4716  CB  GLU B 214      41.472  71.783  24.370  1.00 36.17           C  
ATOM   4717  CG  GLU B 214      42.270  70.742  25.158  1.00 36.15           C  
ATOM   4718  CD  GLU B 214      42.238  69.349  24.543  1.00 37.42           C  
ATOM   4719  OE1 GLU B 214      42.492  69.222  23.326  1.00 38.65           O  
ATOM   4720  OE2 GLU B 214      41.968  68.373  25.281  1.00 35.50           O1-
ATOM   4721  N   ASN B 215      43.522  73.857  25.321  1.00 38.53           N  
ATOM   4722  CA  ASN B 215      44.758  74.171  26.017  1.00 39.75           C  
ATOM   4723  C   ASN B 215      44.726  75.504  26.764  1.00 40.27           C  
ATOM   4724  O   ASN B 215      45.257  75.599  27.874  1.00 39.60           O  
ATOM   4725  CB  ASN B 215      45.940  74.125  25.040  1.00 39.27           C  
ATOM   4726  CG  ASN B 215      46.159  72.737  24.469  1.00 38.61           C  
ATOM   4727  ND2 ASN B 215      46.420  72.660  23.172  1.00 40.73           N  
ATOM   4728  OD1 ASN B 215      46.093  71.747  25.191  1.00 38.38           O  
ATOM   4729  N   TRP B 216      44.098  76.523  26.178  1.00 41.02           N  
ATOM   4730  CA  TRP B 216      44.025  77.825  26.839  1.00 40.55           C  
ATOM   4731  C   TRP B 216      43.276  77.671  28.147  1.00 40.14           C  
ATOM   4732  O   TRP B 216      43.753  78.070  29.206  1.00 41.32           O  
ATOM   4733  CB  TRP B 216      43.281  78.856  25.987  1.00 40.11           C  
ATOM   4734  CG  TRP B 216      43.383  80.271  26.536  1.00 40.23           C  
ATOM   4735  CD1 TRP B 216      44.376  81.167  26.282  1.00 40.41           C  
ATOM   4736  CD2 TRP B 216      42.475  80.931  27.449  1.00 40.41           C  
ATOM   4737  CE2 TRP B 216      42.993  82.226  27.690  1.00 39.66           C  
ATOM   4738  CE3 TRP B 216      41.277  80.558  28.078  1.00 39.08           C  
ATOM   4739  NE1 TRP B 216      44.150  82.344  26.970  1.00 38.88           N  
ATOM   4740  CZ2 TRP B 216      42.361  83.143  28.539  1.00 38.00           C  
ATOM   4741  CZ3 TRP B 216      40.650  81.473  28.921  1.00 39.70           C  
ATOM   4742  CH2 TRP B 216      41.195  82.752  29.139  1.00 37.80           C  
ATOM   4743  N   MET B 217      42.094  77.087  28.066  1.00 39.26           N  
ATOM   4744  CA  MET B 217      41.269  76.910  29.245  1.00 39.33           C  
ATOM   4745  C   MET B 217      41.990  76.156  30.362  1.00 39.62           C  
ATOM   4746  O   MET B 217      41.991  76.615  31.499  1.00 41.46           O  
ATOM   4747  CB  MET B 217      39.960  76.210  28.848  1.00 39.43           C  
ATOM   4748  CG  MET B 217      38.953  75.998  29.969  1.00 41.08           C  
ATOM   4749  SD  MET B 217      39.207  74.465  30.880  1.00 43.38           S  
ATOM   4750  CE  MET B 217      38.794  73.282  29.603  1.00 40.30           C  
ATOM   4751  N   VAL B 218      42.617  75.020  30.067  1.00 39.03           N  
ATOM   4752  CA  VAL B 218      43.287  74.289  31.144  1.00 39.41           C  
ATOM   4753  C   VAL B 218      44.539  74.986  31.637  1.00 39.65           C  
ATOM   4754  O   VAL B 218      44.796  75.015  32.840  1.00 41.13           O  
ATOM   4755  CB  VAL B 218      43.680  72.838  30.753  1.00 38.52           C  
ATOM   4756  CG1 VAL B 218      42.434  72.026  30.449  1.00 39.45           C  
ATOM   4757  CG2 VAL B 218      44.642  72.850  29.574  1.00 37.38           C  
ATOM   4758  N   TRP B 219      45.324  75.544  30.723  1.00 39.38           N  
ATOM   4759  CA  TRP B 219      46.540  76.214  31.148  1.00 40.53           C  
ATOM   4760  C   TRP B 219      46.233  77.435  32.001  1.00 41.00           C  
ATOM   4761  O   TRP B 219      46.860  77.646  33.033  1.00 42.35           O  
ATOM   4762  CB  TRP B 219      47.408  76.589  29.945  1.00 40.81           C  
ATOM   4763  CG  TRP B 219      48.106  75.396  29.338  1.00 40.15           C  
ATOM   4764  CD1 TRP B 219      48.478  74.246  29.985  1.00 39.42           C  
ATOM   4765  CD2 TRP B 219      48.526  75.240  27.977  1.00 40.24           C  
ATOM   4766  CE2 TRP B 219      49.147  73.972  27.872  1.00 39.49           C  
ATOM   4767  CE3 TRP B 219      48.439  76.046  26.835  1.00 40.02           C  
ATOM   4768  NE1 TRP B 219      49.099  73.388  29.110  1.00 39.70           N  
ATOM   4769  CZ2 TRP B 219      49.678  73.494  26.672  1.00 39.04           C  
ATOM   4770  CZ3 TRP B 219      48.965  75.572  25.639  1.00 40.50           C  
ATOM   4771  CH2 TRP B 219      49.580  74.306  25.568  1.00 40.43           C  
ATOM   4772  N   VAL B 220      45.258  78.230  31.579  1.00 41.03           N  
ATOM   4773  CA  VAL B 220      44.876  79.403  32.347  1.00 41.11           C  
ATOM   4774  C   VAL B 220      44.414  78.977  33.739  1.00 42.36           C  
ATOM   4775  O   VAL B 220      44.720  79.645  34.725  1.00 42.91           O  
ATOM   4776  CB  VAL B 220      43.758  80.196  31.639  1.00 39.81           C  
ATOM   4777  CG1 VAL B 220      43.128  81.206  32.593  1.00 36.38           C  
ATOM   4778  CG2 VAL B 220      44.346  80.907  30.434  1.00 39.95           C  
ATOM   4779  N   ASN B 221      43.688  77.865  33.829  1.00 43.31           N  
ATOM   4780  CA  ASN B 221      43.237  77.394  35.135  1.00 44.18           C  
ATOM   4781  C   ASN B 221      44.433  76.960  35.980  1.00 45.95           C  
ATOM   4782  O   ASN B 221      44.462  77.198  37.186  1.00 47.39           O  
ATOM   4783  CB  ASN B 221      42.257  76.228  35.000  1.00 42.09           C  
ATOM   4784  CG  ASN B 221      41.846  75.659  36.349  1.00 41.28           C  
ATOM   4785  ND2 ASN B 221      40.974  76.371  37.044  1.00 40.11           N  
ATOM   4786  OD1 ASN B 221      42.315  74.593  36.766  1.00 41.50           O  
ATOM   4787  N   ASP B 222      45.419  76.324  35.352  1.00 47.53           N  
ATOM   4788  CA  ASP B 222      46.607  75.888  36.076  1.00 49.08           C  
ATOM   4789  C   ASP B 222      47.395  77.080  36.604  1.00 50.55           C  
ATOM   4790  O   ASP B 222      47.892  77.052  37.734  1.00 49.97           O  
ATOM   4791  CB  ASP B 222      47.523  75.049  35.182  1.00 48.80           C  
ATOM   4792  CG  ASP B 222      47.090  73.600  35.095  1.00 50.19           C  
ATOM   4793  OD1 ASP B 222      46.798  73.002  36.154  1.00 49.76           O  
ATOM   4794  OD2 ASP B 222      47.054  73.059  33.967  1.00 51.63           O1-
ATOM   4795  N   LEU B 223      47.510  78.120  35.778  1.00 52.39           N  
ATOM   4796  CA  LEU B 223      48.241  79.324  36.147  1.00 55.14           C  
ATOM   4797  C   LEU B 223      47.573  80.023  37.335  1.00 57.75           C  
ATOM   4798  O   LEU B 223      48.233  80.391  38.306  1.00 58.19           O  
ATOM   4799  CB  LEU B 223      48.313  80.282  34.956  1.00 55.01           C  
ATOM   4800  CG  LEU B 223      49.228  81.509  35.085  1.00 55.88           C  
ATOM   4801  CD1 LEU B 223      50.661  81.143  34.707  1.00 56.22           C  
ATOM   4802  CD2 LEU B 223      48.731  82.612  34.168  1.00 55.44           C  
ATOM   4803  N   MET B 224      46.261  80.198  37.264  1.00 60.15           N  
ATOM   4804  CA  MET B 224      45.533  80.855  38.342  1.00 62.94           C  
ATOM   4805  C   MET B 224      45.598  80.052  39.631  1.00 64.60           C  
ATOM   4806  O   MET B 224      45.735  80.622  40.708  1.00 65.67           O  
ATOM   4807  CB  MET B 224      44.064  81.060  37.957  1.00 63.48           C  
ATOM   4808  CG  MET B 224      43.845  81.819  36.659  1.00 63.60           C  
ATOM   4809  SD  MET B 224      44.576  83.456  36.677  1.00 65.39           S  
ATOM   4810  CE  MET B 224      43.151  84.472  37.093  1.00 65.80           C  
ATOM   4811  N   SER B 225      45.496  78.732  39.521  1.00 67.03           N  
ATOM   4812  CA  SER B 225      45.525  77.859  40.696  1.00 70.06           C  
ATOM   4813  C   SER B 225      46.899  77.661  41.332  1.00 72.05           C  
ATOM   4814  O   SER B 225      46.995  77.127  42.436  1.00 72.80           O  
ATOM   4815  CB  SER B 225      44.949  76.478  40.350  1.00 69.04           C  
ATOM   4816  OG  SER B 225      43.599  76.556  39.943  1.00 68.89           O  
ATOM   4817  N   PHE B 226      47.959  78.081  40.648  1.00 74.85           N  
ATOM   4818  CA  PHE B 226      49.304  77.890  41.180  1.00 78.53           C  
ATOM   4819  C   PHE B 226      49.537  78.566  42.522  1.00 81.20           C  
ATOM   4820  O   PHE B 226      50.203  78.003  43.396  1.00 81.66           O  
ATOM   4821  CB  PHE B 226      50.358  78.377  40.188  1.00 78.21           C  
ATOM   4822  CG  PHE B 226      51.766  78.005  40.573  1.00 78.31           C  
ATOM   4823  CD1 PHE B 226      52.074  76.695  40.951  1.00 78.06           C  
ATOM   4824  CD2 PHE B 226      52.787  78.948  40.529  1.00 77.78           C  
ATOM   4825  CE1 PHE B 226      53.381  76.328  41.277  1.00 77.35           C  
ATOM   4826  CE2 PHE B 226      54.095  78.592  40.851  1.00 77.95           C  
ATOM   4827  CZ  PHE B 226      54.392  77.276  41.226  1.00 77.67           C  
ATOM   4828  N   TYR B 227      49.002  79.772  42.685  1.00 84.14           N  
ATOM   4829  CA  TYR B 227      49.164  80.501  43.936  1.00 87.13           C  
ATOM   4830  C   TYR B 227      48.600  79.664  45.077  1.00 87.42           C  
ATOM   4831  O   TYR B 227      49.293  79.334  46.041  1.00 88.11           O  
ATOM   4832  CB  TYR B 227      48.427  81.841  43.869  1.00 89.68           C  
ATOM   4833  CG  TYR B 227      48.357  82.556  45.203  1.00 93.15           C  
ATOM   4834  CD1 TYR B 227      49.519  82.981  45.855  1.00 94.26           C  
ATOM   4835  CD2 TYR B 227      47.128  82.793  45.826  1.00 94.48           C  
ATOM   4836  CE1 TYR B 227      49.459  83.627  47.098  1.00 95.05           C  
ATOM   4837  CE2 TYR B 227      47.056  83.439  47.070  1.00 95.35           C  
ATOM   4838  CZ  TYR B 227      48.226  83.852  47.698  1.00 95.40           C  
ATOM   4839  OH  TYR B 227      48.164  84.482  48.921  1.00 95.09           O  
ATOM   4840  N   LYS B 228      47.332  79.315  44.932  1.00 87.40           N  
ATOM   4841  CA  LYS B 228      46.592  78.530  45.905  1.00 88.09           C  
ATOM   4842  C   LYS B 228      47.120  77.100  46.116  1.00 89.41           C  
ATOM   4843  O   LYS B 228      46.466  76.306  46.789  1.00 89.21           O  
ATOM   4844  CB  LYS B 228      45.130  78.505  45.447  1.00 87.62           C  
ATOM   4845  CG  LYS B 228      44.248  77.430  46.047  1.00 87.67           C  
ATOM   4846  CD  LYS B 228      43.272  76.903  45.006  1.00 87.14           C  
ATOM   4847  CE  LYS B 228      42.543  75.669  45.503  1.00 87.09           C  
ATOM   4848  NZ  LYS B 228      41.676  75.080  44.447  1.00 87.72           N1+
ATOM   4849  N   GLU B 229      48.300  76.761  45.592  1.00 91.73           N  
ATOM   4850  CA  GLU B 229      48.786  75.382  45.751  1.00 94.27           C  
ATOM   4851  C   GLU B 229      50.104  75.028  46.462  1.00 96.14           C  
ATOM   4852  O   GLU B 229      50.097  74.129  47.314  1.00 96.04           O  
ATOM   4853  CB  GLU B 229      48.724  74.674  44.393  1.00 94.14           C  
ATOM   4854  CG  GLU B 229      47.305  74.273  43.999  1.00 94.60           C  
ATOM   4855  CD  GLU B 229      47.229  73.597  42.633  1.00 95.51           C  
ATOM   4856  OE1 GLU B 229      46.151  73.054  42.297  1.00 95.38           O  
ATOM   4857  OE2 GLU B 229      48.240  73.612  41.892  1.00 95.51           O1-
ATOM   4858  N   PHE B 230      51.225  75.675  46.138  1.00 98.38           N  
ATOM   4859  CA  PHE B 230      52.461  75.318  46.854  1.00100.46           C  
ATOM   4860  C   PHE B 230      52.334  75.856  48.276  1.00101.54           C  
ATOM   4861  O   PHE B 230      53.063  75.454  49.185  1.00101.25           O  
ATOM   4862  CB  PHE B 230      53.725  75.877  46.166  1.00101.30           C  
ATOM   4863  CG  PHE B 230      53.891  77.380  46.274  1.00102.44           C  
ATOM   4864  CD1 PHE B 230      54.060  78.004  47.509  1.00102.96           C  
ATOM   4865  CD2 PHE B 230      53.902  78.169  45.125  1.00103.14           C  
ATOM   4866  CE1 PHE B 230      54.241  79.385  47.592  1.00103.14           C  
ATOM   4867  CE2 PHE B 230      54.083  79.544  45.195  1.00102.92           C  
ATOM   4868  CZ  PHE B 230      54.250  80.156  46.436  1.00103.27           C  
ATOM   4869  N   ASP B 231      51.387  76.779  48.442  1.00102.92           N  
ATOM   4870  CA  ASP B 231      51.082  77.396  49.732  1.00104.07           C  
ATOM   4871  C   ASP B 231      50.572  76.274  50.635  1.00105.15           C  
ATOM   4872  O   ASP B 231      51.344  75.641  51.365  1.00105.17           O  
ATOM   4873  CB  ASP B 231      49.993  78.459  49.547  1.00103.38           C  
ATOM   4874  CG  ASP B 231      50.084  79.578  50.567  1.00102.84           C  
ATOM   4875  OD1 ASP B 231      50.060  79.285  51.782  1.00102.52           O  
ATOM   4876  OD2 ASP B 231      50.167  80.753  50.149  1.00102.40           O1-
ATOM   4877  N   ASP B 232      49.266  76.031  50.574  1.00106.30           N  
ATOM   4878  CA  ASP B 232      48.637  74.966  51.354  1.00107.16           C  
ATOM   4879  C   ASP B 232      48.562  73.737  50.459  1.00106.86           C  
ATOM   4880  O   ASP B 232      47.702  73.663  49.579  1.00107.32           O  
ATOM   4881  CB  ASP B 232      47.222  75.380  51.791  1.00108.49           C  
ATOM   4882  CG  ASP B 232      47.233  76.469  52.845  1.00109.87           C  
ATOM   4883  OD1 ASP B 232      47.933  76.280  53.865  1.00110.71           O  
ATOM   4884  OD2 ASP B 232      46.543  77.498  52.664  1.00110.35           O1-
ATOM   4885  N   GLU B 233      49.440  72.766  50.681  1.00105.85           N  
ATOM   4886  CA  GLU B 233      49.430  71.610  49.814  1.00104.74           C  
ATOM   4887  C   GLU B 233      49.348  70.200  50.365  1.00104.18           C  
ATOM   4888  O   GLU B 233      50.340  69.668  50.877  1.00104.13           O  
ATOM   4889  CB  GLU B 233      50.645  71.650  48.884  1.00104.83           C  
ATOM   4890  CG  GLU B 233      50.907  70.292  48.239  1.00105.55           C  
ATOM   4891  CD  GLU B 233      52.213  70.203  47.499  1.00106.16           C  
ATOM   4892  OE1 GLU B 233      53.132  70.999  47.800  1.00106.86           O  
ATOM   4893  OE2 GLU B 233      52.313  69.324  46.613  1.00105.95           O1-
ATOM   4894  N   ARG B 234      48.177  69.581  50.263  1.00103.58           N  
ATOM   4895  CA  ARG B 234      48.103  68.174  50.629  1.00102.88           C  
ATOM   4896  C   ARG B 234      48.862  67.729  49.371  1.00101.84           C  
ATOM   4897  O   ARG B 234      48.731  68.376  48.326  1.00102.79           O  
ATOM   4898  CB  ARG B 234      46.651  67.678  50.630  1.00103.11           C  
ATOM   4899  CG  ARG B 234      45.779  68.345  51.691  1.00103.78           C  
ATOM   4900  CD  ARG B 234      46.343  68.120  53.101  1.00105.04           C  
ATOM   4901  NE  ARG B 234      45.885  69.136  54.055  1.00106.05           N  
ATOM   4902  CZ  ARG B 234      44.925  68.960  54.964  1.00106.28           C  
ATOM   4903  NH1 ARG B 234      44.299  67.793  55.066  1.00106.55           N1+
ATOM   4904  NH2 ARG B 234      44.589  69.957  55.778  1.00105.98           N  
ATOM   4905  N   ASP B 235      49.669  66.677  49.443  1.00 99.60           N  
ATOM   4906  CA  ASP B 235      50.453  66.292  48.263  1.00 96.81           C  
ATOM   4907  C   ASP B 235      49.698  66.015  46.959  1.00 93.18           C  
ATOM   4908  O   ASP B 235      49.270  64.886  46.686  1.00 92.62           O  
ATOM   4909  CB  ASP B 235      51.385  65.131  48.615  1.00 98.98           C  
ATOM   4910  CG  ASP B 235      52.517  65.572  49.535  1.00101.30           C  
ATOM   4911  OD1 ASP B 235      53.144  66.626  49.246  1.00102.93           O  
ATOM   4912  OD2 ASP B 235      52.783  64.879  50.546  1.00102.11           O1-
ATOM   4913  N   GLN B 236      49.581  67.069  46.146  1.00 88.50           N  
ATOM   4914  CA  GLN B 236      48.863  67.030  44.869  1.00 83.73           C  
ATOM   4915  C   GLN B 236      49.692  66.557  43.675  1.00 80.25           C  
ATOM   4916  O   GLN B 236      50.889  66.299  43.794  1.00 80.51           O  
ATOM   4917  CB  GLN B 236      48.314  68.422  44.544  1.00 83.89           C  
ATOM   4918  CG  GLN B 236      47.416  69.001  45.622  1.00 83.84           C  
ATOM   4919  CD  GLN B 236      46.215  68.123  45.923  1.00 84.27           C  
ATOM   4920  NE2 GLN B 236      46.146  67.621  47.151  1.00 83.98           N  
ATOM   4921  OE1 GLN B 236      45.366  67.886  45.059  1.00 84.15           O  
ATOM   4922  N   ILE B 237      49.026  66.463  42.524  1.00 75.42           N  
ATOM   4923  CA  ILE B 237      49.638  66.056  41.264  1.00 70.83           C  
ATOM   4924  C   ILE B 237      49.185  67.007  40.154  1.00 68.80           C  
ATOM   4925  O   ILE B 237      48.538  66.594  39.189  1.00 70.26           O  
ATOM   4926  CB  ILE B 237      49.230  64.610  40.864  1.00 70.14           C  
ATOM   4927  CG1 ILE B 237      47.732  64.412  41.099  1.00 69.24           C  
ATOM   4928  CG2 ILE B 237      50.070  63.591  41.616  1.00 69.27           C  
ATOM   4929  CD1 ILE B 237      47.216  63.071  40.666  1.00 69.65           C  
ATOM   4930  N   SER B 238      49.522  68.284  40.295  1.00 64.54           N  
ATOM   4931  CA  SER B 238      49.149  69.292  39.308  1.00 59.54           C  
ATOM   4932  C   SER B 238      50.010  69.192  38.046  1.00 56.82           C  
ATOM   4933  O   SER B 238      51.062  68.548  38.052  1.00 56.17           O  
ATOM   4934  CB  SER B 238      49.308  70.694  39.905  1.00 59.96           C  
ATOM   4935  OG  SER B 238      50.678  71.010  40.119  1.00 58.73           O  
ATOM   4936  N   LEU B 239      49.560  69.834  36.968  1.00 52.80           N  
ATOM   4937  CA  LEU B 239      50.299  69.842  35.717  1.00 50.19           C  
ATOM   4938  C   LEU B 239      51.720  70.306  35.987  1.00 49.54           C
[truncated: 73,387 more chars]
