# Supplementary material for: Structural Descriptors for Subunit Interface Regions in Homodimers: Effect of Lipid Membrane and Secondary Structure Type
Source: J Chem Inf Model. 2025 Mar 27;65(7):3117–26. doi: 10.1021/acs.jcim.4c01233 (PMC12004529; doi:10.1021/acs.jcim.4c01233)
Supplement: Supplementary file 3 — ci4c01233_si_003.tar [file ci4c01233_si_003.tar › database/alpha/3w6z_cytop.pdb]

HEADER    cleaned_3w6z.pdb_corrected_final
ATOM   2229  N   HIS A   1      15.199 -23.260  73.468  1.00 31.34           N  
ATOM   2230  CA  HIS A   1      15.975 -22.036  73.448  1.00 29.07           C  
ATOM   2231  C   HIS A   1      15.227 -21.008  72.627  1.00 28.11           C  
ATOM   2232  O   HIS A   1      14.589 -21.328  71.663  1.00 26.50           O  
ATOM   2233  CB  HIS A   1      17.328 -22.277  72.784  1.00 33.73           C  
ATOM   2234  CG  HIS A   1      18.356 -22.977  73.629  1.00 36.67           C  
ATOM   2235  CD2 HIS A   1      18.388 -23.290  74.943  1.00 38.00           C  
ATOM   2236  ND1 HIS A   1      19.512 -23.497  73.088  1.00 38.46           N  
ATOM   2237  CE1 HIS A   1      20.238 -24.046  74.042  1.00 38.65           C  
ATOM   2238  NE2 HIS A   1      19.581 -23.934  75.176  1.00 39.36           N  
ATOM   2239  N   HIS A   2      15.314 -19.756  73.026  1.00 22.92           N  
ATOM   2240  CA  HIS A   2      14.985 -18.667  72.126  1.00 21.62           C  
ATOM   2241  C   HIS A   2      16.134 -18.338  71.167  1.00 19.73           C  
ATOM   2242  O   HIS A   2      17.249 -18.795  71.316  1.00 19.51           O  
ATOM   2243  CB  HIS A   2      14.627 -17.435  72.883  1.00 21.65           C  
ATOM   2244  CG  HIS A   2      13.419 -17.606  73.744  1.00 24.16           C  
ATOM   2245  CD2 HIS A   2      12.089 -17.365  73.492  1.00 26.89           C  
ATOM   2246  ND1 HIS A   2      13.512 -18.070  75.025  1.00 25.60           N  
ATOM   2247  CE1 HIS A   2      12.280 -18.115  75.584  1.00 25.33           C  
ATOM   2248  NE2 HIS A   2      11.402 -17.650  74.678  1.00 29.84           N  
ATOM   2249  N   HIS A   3      15.806 -17.597  70.103  1.00 21.00           N  
ATOM   2250  CA  HIS A   3      16.721 -17.354  68.966  1.00 19.31           C  
ATOM   2251  C   HIS A   3      16.795 -15.895  68.573  1.00 19.47           C  
ATOM   2252  O   HIS A   3      15.932 -15.185  68.872  1.00 22.51           O  
ATOM   2253  CB  HIS A   3      16.292 -18.203  67.755  1.00 21.64           C  
ATOM   2254  CG  HIS A   3      16.328 -19.659  68.042  1.00 25.00           C  
ATOM   2255  CD2 HIS A   3      15.375 -20.492  68.498  1.00 26.24           C  
ATOM   2256  ND1 HIS A   3      17.476 -20.395  67.971  1.00 28.76           N  
ATOM   2257  CE1 HIS A   3      17.224 -21.633  68.348  1.00 27.19           C  
ATOM   2258  NE2 HIS A   3      15.959 -21.709  68.684  1.00 27.32           N  
ATOM   2259  N   SER A   4      17.825 -15.508  67.843  1.00 19.72           N  
ATOM   2260  CA  SER A   4      17.920 -14.105  67.449  1.00 19.74           C  
ATOM   2261  C   SER A   4      16.918 -13.730  66.369  1.00 18.93           C  
ATOM   2262  O   SER A   4      16.300 -14.597  65.721  1.00 19.96           O  
ATOM   2263  CB  SER A   4      19.310 -13.913  66.855  1.00 21.90           C  
ATOM   2264  OG  SER A   4      20.297 -14.173  67.916  1.00 23.79           O  
ATOM   2265  N   SER A   5      16.763 -12.415  66.179  1.00 17.22           N  
ATOM   2266  CA  SER A   5      15.890 -11.905  65.144  1.00 15.26           C  
ATOM   2267  C   SER A   5      16.292 -12.333  63.737  1.00 14.85           C  
ATOM   2268  O   SER A   5      17.494 -12.569  63.439  1.00 16.88           O  
ATOM   2269  CB  SER A   5      15.945 -10.393  65.119  1.00 16.71           C  
ATOM   2270  OG  SER A   5      15.505  -9.787  66.378  1.00 21.29           O  
ATOM   2271  N   GLY A   6      15.293 -12.461  62.885  1.00 14.49           N  
ATOM   2272  CA  GLY A   6      15.578 -12.858  61.469  1.00 14.66           C  
ATOM   2273  C   GLY A   6      14.979 -11.804  60.532  1.00 13.68           C  
ATOM   2274  O   GLY A   6      14.676 -10.614  60.877  1.00 14.50           O  
ATOM   2275  N   LEU A   7      14.795 -12.142  59.232  1.00 12.85           N  
ATOM   2276  CA  LEU A   7      14.321 -11.178  58.289  1.00 12.80           C  
ATOM   2277  C   LEU A   7      12.954 -10.619  58.551  1.00 13.43           C  
ATOM   2278  O   LEU A   7      12.648  -9.523  58.054  1.00 14.61           O  
ATOM   2279  CB  LEU A   7      14.382 -11.696  56.829  1.00 13.47           C  
ATOM   2280  CG  LEU A   7      15.712 -12.258  56.320  1.00 13.34           C  
ATOM   2281  CD1 LEU A   7      15.426 -12.660  54.871  1.00 12.79           C  
ATOM   2282  CD2 LEU A   7      16.897 -11.214  56.396  1.00 12.51           C  
ATOM   2283  N   VAL A   8      12.082 -11.358  59.296  1.00 13.47           N  
ATOM   2284  CA  VAL A   8      10.691 -10.977  59.436  1.00 12.97           C  
ATOM   2285  C   VAL A   8      10.441 -10.835  60.916  1.00 13.63           C  
ATOM   2286  O   VAL A   8      10.788 -11.713  61.682  1.00 14.48           O  
ATOM   2287  CB  VAL A   8       9.772 -12.090  58.797  1.00 12.64           C  
ATOM   2288  CG1 VAL A   8       8.270 -11.690  58.904  1.00 15.04           C  
ATOM   2289  CG2 VAL A   8      10.163 -12.274  57.300  1.00 14.72           C  
ATOM   2290  N   PRO A   9       9.762  -9.711  61.331  1.00 14.97           N  
ATOM   2291  CA  PRO A   9       9.586  -9.518  62.764  1.00 15.47           C  
ATOM   2292  C   PRO A   9       8.750 -10.622  63.445  1.00 16.88           C  
ATOM   2293  O   PRO A   9       7.740 -11.065  62.834  1.00 16.62           O  
ATOM   2294  CB  PRO A   9       8.890  -8.137  62.847  1.00 15.59           C  
ATOM   2295  CG  PRO A   9       9.147  -7.443  61.552  1.00 18.60           C  
ATOM   2296  CD  PRO A   9       9.225  -8.600  60.506  1.00 15.12           C  
ATOM   2297  N   ARG A  10       9.146 -11.042  64.629  1.00 17.40           N  
ATOM   2298  CA  ARG A  10       8.403 -12.032  65.406  1.00 18.58           C  
ATOM   2299  C   ARG A  10       6.969 -11.599  65.658  1.00 19.57           C  
ATOM   2300  O   ARG A  10       6.068 -12.378  65.565  1.00 20.19           O  
ATOM   2301  CB  ARG A  10       9.159 -12.268  66.702  1.00 21.77           C  
ATOM   2302  CG  ARG A  10       8.830 -13.512  67.418  1.00 27.57           C  
ATOM   2303  CD  ARG A  10       9.545 -13.538  68.757  1.00 32.62           C  
ATOM   2304  NE  ARG A  10       8.969 -14.575  69.602  1.00 40.55           N  
ATOM   2305  CZ  ARG A  10       8.623 -14.436  70.875  1.00 44.39           C  
ATOM   2306  NH1 ARG A  10       8.816 -13.297  71.519  1.00 45.68           N1+
ATOM   2307  NH2 ARG A  10       8.120 -15.469  71.518  1.00 47.22           N  
ATOM   2308  N   GLY A  11       6.779 -10.320  65.903  1.00 20.13           N  
ATOM   2309  CA  GLY A  11       5.481  -9.791  66.216  1.00 21.19           C  
ATOM   2310  C   GLY A  11       4.467  -9.778  65.105  1.00 21.36           C  
ATOM   2311  O   GLY A  11       3.346  -9.555  65.374  1.00 25.31           O  
ATOM   2312  N   SER A  12       4.890  -9.974  63.865  1.00 20.04           N  
ATOM   2313  CA  SER A  12       4.000 -10.100  62.759  1.00 20.47           C  
ATOM   2314  C   SER A  12       3.152 -11.414  62.880  1.00 19.21           C  
ATOM   2315  O   SER A  12       2.055 -11.487  62.350  1.00 21.77           O  
ATOM   2316  CB  SER A  12       4.722 -10.089  61.364  1.00 20.49           C  
ATOM   2317  OG  SER A  12       5.462 -11.294  61.241  1.00 18.00           O  
ATOM   2318  N   HIS A  13       3.738 -12.433  63.500  1.00 18.27           N  
ATOM   2319  CA  HIS A  13       3.241 -13.819  63.520  1.00 18.24           C  
ATOM   2320  C   HIS A  13       3.087 -14.349  62.098  1.00 17.06           C  
ATOM   2321  O   HIS A  13       2.252 -15.249  61.849  1.00 18.92           O  
ATOM   2322  CB  HIS A  13       1.910 -13.969  64.309  1.00 21.50           C  
ATOM   2323  CG  HIS A  13       1.975 -13.278  65.630  1.00 27.25           C  
ATOM   2324  CD2 HIS A  13       1.269 -12.226  66.138  1.00 30.35           C  
ATOM   2325  ND1 HIS A  13       2.837 -13.655  66.581  1.00 29.93           N  
ATOM   2326  CE1 HIS A  13       2.668 -12.922  67.690  1.00 29.12           C  
ATOM   2327  NE2 HIS A  13       1.767 -12.001  67.404  1.00 32.87           N  
ATOM   2328  N   MET A  14       3.859 -13.801  61.126  1.00 15.92           N  
ATOM   2329  CA  MET A  14       3.701 -14.206  59.764  1.00 14.98           C  
ATOM   2330  C   MET A  14       5.094 -14.500  59.170  1.00 12.27           C  
ATOM   2331  O   MET A  14       5.297 -14.465  57.952  1.00 15.24           O  
ATOM   2332  CB  MET A  14       3.123 -13.084  58.951  1.00 15.69           C  
ATOM   2333  CG  MET A  14       1.603 -12.776  59.392  1.00 18.26           C  
ATOM   2334  SD  MET A  14       0.416 -14.073  58.861  1.00 19.67           S  
ATOM   2335  CE  MET A  14       0.043 -13.462  57.273  1.00 17.70           C  
ATOM   2336  N   ARG A  15       6.026 -14.891  60.017  1.00 12.43           N  
ATOM   2337  CA  ARG A  15       7.319 -15.391  59.546  1.00 12.48           C  
ATOM   2338  C   ARG A  15       7.122 -16.734  58.830  1.00 12.21           C  
ATOM   2339  O   ARG A  15       6.613 -17.643  59.391  1.00 11.80           O  
ATOM   2340  CB  ARG A  15       8.256 -15.645  60.701  1.00 12.95           C  
ATOM   2341  CG  ARG A  15       8.554 -14.394  61.589  1.00 12.61           C  
ATOM   2342  CD  ARG A  15       9.365 -14.760  62.839  1.00 13.35           C  
ATOM   2343  NE  ARG A  15       8.580 -15.624  63.711  1.00 14.43           N  
ATOM   2344  CZ  ARG A  15       9.038 -16.349  64.700  1.00 14.89           C  
ATOM   2345  NH1 ARG A  15      10.283 -16.246  65.071  1.00 16.85           N1+
ATOM   2346  NH2 ARG A  15       8.216 -17.166  65.333  1.00 17.37           N  
ATOM   2347  N   VAL A  16       7.563 -16.824  57.598  1.00 10.71           N  
ATOM   2348  CA  VAL A  16       7.405 -18.092  56.759  1.00 10.15           C  
ATOM   2349  C   VAL A  16       8.746 -18.783  56.626  1.00 10.73           C  
ATOM   2350  O   VAL A  16       9.792 -18.139  56.290  1.00 11.94           O  
ATOM   2351  CB  VAL A  16       6.848 -17.791  55.416  1.00 10.07           C  
ATOM   2352  CG1 VAL A  16       6.766 -19.064  54.539  1.00 13.41           C  
ATOM   2353  CG2 VAL A  16       5.433 -17.152  55.558  1.00 13.53           C  
ATOM   2354  N   GLY A  17       8.735 -20.080  56.844  1.00 11.91           N  
ATOM   2355  CA  GLY A  17       9.814 -20.949  56.431  1.00 11.41           C  
ATOM   2356  C   GLY A  17       9.359 -21.793  55.269  1.00 11.31           C  
ATOM   2357  O   GLY A  17       8.266 -22.420  55.378  1.00 12.54           O  
ATOM   2358  N   PHE A  18      10.192 -21.971  54.229  1.00  9.97           N  
ATOM   2359  CA  PHE A  18       9.775 -22.679  52.991  1.00 10.42           C  
ATOM   2360  C   PHE A  18      10.647 -23.887  52.791  1.00  9.61           C  
ATOM   2361  O   PHE A  18      11.883 -23.757  52.794  1.00 10.71           O  
ATOM   2362  CB  PHE A  18       9.895 -21.726  51.818  1.00 10.21           C  
ATOM   2363  CG  PHE A  18       9.049 -22.126  50.666  1.00  9.80           C  
ATOM   2364  CD1 PHE A  18       9.396 -23.200  49.832  1.00 10.16           C  
ATOM   2365  CD2 PHE A  18       7.875 -21.430  50.364  1.00 10.68           C  
ATOM   2366  CE1 PHE A  18       8.548 -23.563  48.759  1.00  9.85           C  
ATOM   2367  CE2 PHE A  18       7.080 -21.743  49.284  1.00 10.88           C  
ATOM   2368  CZ  PHE A  18       7.404 -22.855  48.425  1.00 11.06           C  
ATOM   2369  N   ILE A  19      10.034 -25.035  52.642  1.00  9.80           N  
ATOM   2370  CA  ILE A  19      10.730 -26.312  52.460  1.00 10.01           C  
ATOM   2371  C   ILE A  19      10.409 -26.834  51.079  1.00  9.97           C  
ATOM   2372  O   ILE A  19       9.301 -27.076  50.676  1.00 10.16           O  
ATOM   2373  CB  ILE A  19      10.202 -27.346  53.426  1.00  9.72           C  
ATOM   2374  CG1 ILE A  19      10.557 -26.883  54.861  1.00 10.94           C  
ATOM   2375  CG2 ILE A  19      10.929 -28.700  53.135  1.00 12.07           C  
ATOM   2376  CD1 ILE A  19      10.015 -27.817  55.992  1.00 13.69           C  
ATOM   2377  N   GLY A  20      11.522 -27.000  50.267  1.00  9.99           N  
ATOM   2378  CA  GLY A  20      11.420 -27.587  48.884  1.00 11.15           C  
ATOM   2379  C   GLY A  20      11.559 -26.549  47.844  1.00 10.46           C  
ATOM   2380  O   GLY A  20      10.537 -25.946  47.415  1.00 12.88           O  
ATOM   2381  N   LEU A  21      12.760 -26.279  47.401  1.00 10.30           N  
ATOM   2382  CA  LEU A  21      13.048 -25.205  46.442  1.00 11.08           C  
ATOM   2383  C   LEU A  21      13.181 -25.811  45.048  1.00 12.10           C  
ATOM   2384  O   LEU A  21      14.296 -25.707  44.414  1.00 14.49           O  
ATOM   2385  CB  LEU A  21      14.336 -24.421  46.826  1.00 10.78           C  
ATOM   2386  CG  LEU A  21      14.194 -23.872  48.301  1.00 11.42           C  
ATOM   2387  CD1 LEU A  21      15.592 -23.273  48.633  1.00 12.40           C  
ATOM   2388  CD2 LEU A  21      13.113 -22.799  48.399  1.00 13.35           C  
ATOM   2389  N   GLY A  22      12.141 -26.401  44.532  1.00  9.90           N  
ATOM   2390  CA  GLY A  22      12.164 -27.051  43.225  1.00 10.72           C  
ATOM   2391  C   GLY A  22      11.730 -26.143  42.098  1.00 10.33           C  
ATOM   2392  O   GLY A  22      11.795 -24.887  42.193  1.00 11.30           O  
ATOM   2393  N   ILE A  23      11.206 -26.724  41.019  1.00 10.91           N  
ATOM   2394  CA  ILE A  23      10.716 -25.900  39.892  1.00 10.22           C  
ATOM   2395  C   ILE A  23       9.657 -24.906  40.356  1.00 10.59           C  
ATOM   2396  O   ILE A  23       9.614 -23.762  39.910  1.00 12.21           O  
ATOM   2397  CB  ILE A  23      10.119 -26.863  38.812  1.00 11.74           C  
ATOM   2398  CG1 ILE A  23      11.300 -27.511  38.115  1.00 13.72           C  
ATOM   2399  CG2 ILE A  23       9.213 -26.073  37.846  1.00 13.03           C  
ATOM   2400  CD1 ILE A  23      10.898 -28.653  37.276  1.00 17.63           C  
ATOM   2401  N   MET A  24       8.741 -25.372  41.230  1.00  9.78           N  
ATOM   2402  CA  MET A  24       7.665 -24.475  41.797  1.00 10.56           C  
ATOM   2403  C   MET A  24       8.171 -23.771  43.042  1.00 11.07           C  
ATOM   2404  O   MET A  24       7.952 -22.534  43.143  1.00 10.52           O  
ATOM   2405  CB  MET A  24       6.486 -25.351  42.157  1.00 10.17           C  
ATOM   2406  CG  MET A  24       5.879 -26.078  40.957  1.00 10.80           C  
ATOM   2407  SD  MET A  24       5.168 -24.972  39.714  1.00 10.98           S  
ATOM   2408  CE  MET A  24       3.724 -24.362  40.628  1.00 12.26           C  
ATOM   2409  N   GLY A  25       8.839 -24.486  43.939  1.00 10.80           N  
ATOM   2410  CA  GLY A  25       9.152 -23.864  45.252  1.00 11.12           C  
ATOM   2411  C   GLY A  25      10.141 -22.758  45.122  1.00 10.66           C  
ATOM   2412  O   GLY A  25      10.034 -21.783  45.896  1.00 10.97           O  
ATOM   2413  N   GLY A  26      11.149 -22.814  44.256  1.00 10.47           N  
ATOM   2414  CA  GLY A  26      12.089 -21.671  44.152  1.00 10.17           C  
ATOM   2415  C   GLY A  26      11.344 -20.365  43.817  1.00 10.49           C  
ATOM   2416  O   GLY A  26      11.521 -19.399  44.578  1.00 11.38           O  
ATOM   2417  N   PRO A  27      10.574 -20.275  42.737  1.00 10.17           N  
ATOM   2418  CA  PRO A  27       9.903 -19.038  42.414  1.00  9.85           C  
ATOM   2419  C   PRO A  27       8.861 -18.643  43.496  1.00  9.77           C  
ATOM   2420  O   PRO A  27       8.661 -17.463  43.772  1.00 11.39           O  
ATOM   2421  CB  PRO A  27       9.242 -19.301  41.051  1.00 11.49           C  
ATOM   2422  CG  PRO A  27      10.073 -20.477  40.480  1.00 15.22           C  
ATOM   2423  CD  PRO A  27      10.603 -21.291  41.618  1.00 11.29           C  
ATOM   2424  N   MET A  28       8.138 -19.617  44.049  1.00 10.57           N  
ATOM   2425  CA  MET A  28       7.142 -19.304  45.089  1.00  9.21           C  
ATOM   2426  C   MET A  28       7.880 -18.674  46.292  1.00  9.43           C  
ATOM   2427  O   MET A  28       7.399 -17.613  46.827  1.00 10.36           O  
ATOM   2428  CB  MET A  28       6.362 -20.556  45.557  1.00  9.41           C  
ATOM   2429  CG  MET A  28       5.455 -21.080  44.446  1.00  9.59           C  
ATOM   2430  SD  MET A  28       4.938 -22.799  44.732  1.00 10.91           S  
ATOM   2431  CE  MET A  28       3.740 -22.564  46.042  1.00 12.49           C  
ATOM   2432  N   ALA A  29       8.952 -19.265  46.783  1.00 10.21           N  
ATOM   2433  CA  ALA A  29       9.690 -18.684  47.918  1.00  9.61           C  
ATOM   2434  C   ALA A  29      10.217 -17.340  47.509  1.00 10.50           C  
ATOM   2435  O   ALA A  29      10.261 -16.400  48.434  1.00 11.07           O  
ATOM   2436  CB  ALA A  29      10.794 -19.668  48.338  1.00 11.78           C  
ATOM   2437  N   THR A  30      10.693 -17.162  46.274  1.00 11.09           N  
ATOM   2438  CA  THR A  30      11.206 -15.833  45.915  1.00 10.97           C  
ATOM   2439  C   THR A  30      10.071 -14.789  46.009  1.00 12.07           C  
ATOM   2440  O   THR A  30      10.311 -13.627  46.459  1.00 11.62           O  
ATOM   2441  CB  THR A  30      11.765 -15.885  44.535  1.00 11.61           C  
ATOM   2442  CG2 THR A  30      12.346 -14.525  44.128  1.00 14.87           C  
ATOM   2443  OG1 THR A  30      12.818 -16.844  44.547  1.00 14.84           O  
ATOM   2444  N   HIS A  31       8.881 -15.138  45.583  1.00 10.74           N  
ATOM   2445  CA  HIS A  31       7.756 -14.248  45.775  1.00 11.62           C  
ATOM   2446  C   HIS A  31       7.434 -13.893  47.229  1.00 11.26           C  
ATOM   2447  O   HIS A  31       7.136 -12.782  47.507  1.00 12.02           O  
ATOM   2448  CB  HIS A  31       6.520 -14.810  45.052  1.00 11.10           C  
ATOM   2449  CG  HIS A  31       6.457 -14.431  43.619  1.00 12.77           C  
ATOM   2450  CD2 HIS A  31       6.104 -13.269  43.045  1.00 15.52           C  
ATOM   2451  ND1 HIS A  31       6.810 -15.272  42.591  1.00 17.58           N  
ATOM   2452  CE1 HIS A  31       6.664 -14.640  41.447  1.00 15.38           C  
ATOM   2453  NE2 HIS A  31       6.219 -13.436  41.695  1.00 20.22           N  
ATOM   2454  N   LEU A  32       7.523 -14.854  48.126  1.00 11.48           N  
ATOM   2455  CA  LEU A  32       7.346 -14.572  49.512  1.00 11.14           C  
ATOM   2456  C   LEU A  32       8.445 -13.683  50.024  1.00 11.22           C  
ATOM   2457  O   LEU A  32       8.192 -12.801  50.881  1.00 12.27           O  
ATOM   2458  CB  LEU A  32       7.299 -15.905  50.286  1.00 11.04           C  
ATOM   2459  CG  LEU A  32       6.058 -16.728  50.028  1.00 11.07           C  
ATOM   2460  CD1 LEU A  32       6.318 -18.051  50.711  1.00 16.21           C  
ATOM   2461  CD2 LEU A  32       4.855 -16.024  50.679  1.00 15.64           C  
ATOM   2462  N   LEU A  33       9.670 -13.828  49.565  1.00 10.53           N  
ATOM   2463  CA  LEU A  33      10.805 -12.912  49.967  1.00 11.42           C  
ATOM   2464  C   LEU A  33      10.513 -11.509  49.469  1.00 11.32           C  
ATOM   2465  O   LEU A  33      10.685 -10.559  50.279  1.00 12.78           O  
ATOM   2466  CB  LEU A  33      12.073 -13.463  49.301  1.00 10.34           C  
ATOM   2467  CG  LEU A  33      13.371 -12.673  49.702  1.00 10.46           C  
ATOM   2468  CD1 LEU A  33      13.610 -12.582  51.224  1.00 13.29           C  
ATOM   2469  CD2 LEU A  33      14.546 -13.386  48.949  1.00 12.56           C  
ATOM   2470  N   LYS A  34      10.067 -11.354  48.247  1.00 11.72           N  
ATOM   2471  CA  LYS A  34       9.773  -9.982  47.681  1.00 12.28           C  
ATOM   2472  C   LYS A  34       8.673  -9.361  48.522  1.00 12.76           C  
ATOM   2473  O   LYS A  34       8.732  -8.139  48.791  1.00 15.20           O  
ATOM   2474  CB  LYS A  34       9.386 -10.140  46.177  1.00 13.74           C  
ATOM   2475  CG  LYS A  34       9.263  -8.753  45.504  1.00 16.94           C  
ATOM   2476  CD  LYS A  34       8.907  -8.919  44.074  1.00 18.87           C  
ATOM   2477  CE  LYS A  34       8.979  -7.561  43.341  1.00 23.25           C  
ATOM   2478  NZ  LYS A  34       8.703  -7.788  41.871  1.00 27.94           N1+
ATOM   2479  N   ALA A  35       7.689 -10.135  49.004  1.00 12.33           N  
ATOM   2480  CA  ALA A  35       6.612  -9.571  49.811  1.00 12.18           C  
ATOM   2481  C   ALA A  35       6.926  -9.391  51.246  1.00 12.85           C  
ATOM   2482  O   ALA A  35       6.061  -8.881  52.033  1.00 16.21           O  
ATOM   2483  CB  ALA A  35       5.381 -10.500  49.594  1.00 13.92           C  
ATOM   2484  N   GLY A  36       8.089  -9.830  51.733  1.00 11.73           N  
ATOM   2485  CA  GLY A  36       8.454  -9.611  53.090  1.00 12.47           C  
ATOM   2486  C   GLY A  36       8.013 -10.615  54.099  1.00 12.37           C  
ATOM   2487  O   GLY A  36       8.068 -10.395  55.319  1.00 13.68           O  
ATOM   2488  N   PHE A  37       7.671 -11.819  53.626  1.00 10.92           N  
ATOM   2489  CA  PHE A  37       7.251 -12.915  54.515  1.00 11.19           C  
ATOM   2490  C   PHE A  37       8.291 -13.997  54.748  1.00 10.34           C  
ATOM   2491  O   PHE A  37       8.185 -14.741  55.649  1.00 12.29           O  
ATOM   2492  CB  PHE A  37       5.977 -13.618  53.972  1.00 12.00           C  
ATOM   2493  CG  PHE A  37       4.753 -12.774  53.991  1.00 10.81           C  
ATOM   2494  CD1 PHE A  37       4.113 -12.431  55.144  1.00 13.76           C  
ATOM   2495  CD2 PHE A  37       4.237 -12.347  52.827  1.00 13.46           C  
ATOM   2496  CE1 PHE A  37       3.029 -11.649  55.103  1.00 15.62           C  
ATOM   2497  CE2 PHE A  37       3.133 -11.563  52.805  1.00 17.77           C  
ATOM   2498  CZ  PHE A  37       2.533 -11.243  53.964  1.00 15.33           C  
ATOM   2499  N   LEU A  38       9.271 -14.093  53.870  1.00 10.28           N  
ATOM   2500  CA  LEU A  38      10.215 -15.205  53.944  1.00 10.57           C  
ATOM   2501  C   LEU A  38      11.321 -14.961  54.936  1.00 11.39           C  
ATOM   2502  O   LEU A  38      12.058 -14.041  54.784  1.00 11.63           O  
ATOM   2503  CB  LEU A  38      10.877 -15.436  52.605  1.00  9.90           C  
ATOM   2504  CG  LEU A  38      11.241 -16.823  52.064  1.00 18.63           C  
ATOM   2505  CD1 LEU A  38      12.489 -17.035  51.256  1.00 13.03           C  
ATOM   2506  CD2 LEU A  38      10.647 -18.087  52.659  1.00 10.72           C  
ATOM   2507  N   ALA A  39      11.394 -15.827  55.926  1.00 10.77           N  
ATOM   2508  CA  ALA A  39      12.453 -15.765  56.915  1.00 11.21           C  
ATOM   2509  C   ALA A  39      13.480 -16.855  56.681  1.00 12.48           C  
ATOM   2510  O   ALA A  39      14.688 -16.647  57.012  1.00 10.99           O  
ATOM   2511  CB  ALA A  39      11.927 -15.945  58.352  1.00 13.89           C  
ATOM   2512  N   ALA A  40      13.087 -18.034  56.228  1.00  9.61           N  
ATOM   2513  CA  ALA A  40      14.030 -19.170  56.267  1.00 11.32           C  
ATOM   2514  C   ALA A  40      13.616 -20.120  55.172  1.00 10.15           C  
ATOM   2515  O   ALA A  40      12.471 -20.188  54.750  1.00 10.38           O  
ATOM   2516  CB  ALA A  40      13.888 -19.908  57.640  1.00 12.55           C  
ATOM   2517  N   VAL A  41      14.635 -20.880  54.701  1.00 10.39           N  
ATOM   2518  CA  VAL A  41      14.393 -21.993  53.712  1.00 10.53           C  
ATOM   2519  C   VAL A  41      15.123 -23.218  54.133  1.00 10.24           C  
ATOM   2520  O   VAL A  41      16.105 -23.190  54.887  1.00 10.69           O  
ATOM   2521  CB  VAL A  41      14.840 -21.634  52.269  1.00  9.65           C  
ATOM   2522  CG1 VAL A  41      14.042 -20.497  51.706  1.00 11.62           C  
ATOM   2523  CG2 VAL A  41      16.372 -21.282  52.254  1.00 11.35           C  
ATOM   2524  N   TYR A  42      14.619 -24.356  53.681  1.00 10.50           N  
ATOM   2525  CA  TYR A  42      15.312 -25.633  53.814  1.00 10.62           C  
ATOM   2526  C   TYR A  42      15.193 -26.323  52.466  1.00 11.76           C  
ATOM   2527  O   TYR A  42      14.149 -26.385  51.897  1.00 12.22           O  
ATOM   2528  CB  TYR A  42      14.696 -26.573  54.903  1.00 12.21           C  
ATOM   2529  CG  TYR A  42      15.326 -27.969  54.904  1.00 12.74           C  
ATOM   2530  CD1 TYR A  42      16.492 -28.178  55.544  1.00 14.21           C  
ATOM   2531  CD2 TYR A  42      14.792 -29.025  54.205  1.00 14.48           C  
ATOM   2532  CE1 TYR A  42      17.128 -29.364  55.506  1.00 16.79           C  
ATOM   2533  CE2 TYR A  42      15.425 -30.218  54.164  1.00 14.79           C  
ATOM   2534  CZ  TYR A  42      16.588 -30.383  54.844  1.00 14.88           C  
ATOM   2535  OH  TYR A  42      17.254 -31.578  54.848  1.00 21.10           O  
ATOM   2536  N   ASN A  43      16.312 -26.835  51.976  1.00 11.43           N  
ATOM   2537  CA  ASN A  43      16.290 -27.747  50.845  1.00 11.39           C  
ATOM   2538  C   ASN A  43      17.251 -28.902  51.086  1.00 12.07           C  
ATOM   2539  O   ASN A  43      18.321 -28.715  51.533  1.00 13.92           O  
ATOM   2540  CB  ASN A  43      16.572 -27.054  49.485  1.00 10.70           C  
ATOM   2541  CG  ASN A  43      16.072 -27.856  48.304  1.00 12.35           C  
ATOM   2542  ND2 ASN A  43      16.996 -28.280  47.485  1.00 12.30           N  
ATOM   2543  OD1 ASN A  43      14.919 -28.101  48.151  1.00 12.15           O  
ATOM   2544  N   ARG A  44      16.785 -30.082  50.712  1.00 11.88           N  
ATOM   2545  CA  ARG A  44      17.513 -31.333  50.838  1.00 12.72           C  
ATOM   2546  C   ARG A  44      18.886 -31.193  50.164  1.00 14.24           C  
ATOM   2547  O   ARG A  44      19.847 -31.565  50.697  1.00 18.41           O  
ATOM   2548  CB  ARG A  44      16.652 -32.475  50.234  1.00 13.01           C  
ATOM   2549  CG  ARG A  44      17.373 -33.827  49.992  1.00 13.66           C  
ATOM   2550  CD  ARG A  44      16.441 -34.832  49.355  1.00 15.11           C  
ATOM   2551  NE  ARG A  44      16.065 -34.479  48.012  1.00 13.80           N  
ATOM   2552  CZ  ARG A  44      15.365 -35.266  47.241  1.00 14.00           C  
ATOM   2553  NH1 ARG A  44      14.985 -36.428  47.705  1.00 15.71           N1+
ATOM   2554  NH2 ARG A  44      15.043 -34.917  46.015  1.00 15.30           N  
ATOM   2555  N   THR A  45      18.892 -30.633  48.979  1.00 14.13           N  
ATOM   2556  CA  THR A  45      20.091 -30.350  48.241  1.00 14.93           C  
ATOM   2557  C   THR A  45      20.478 -28.896  48.522  1.00 14.14           C  
ATOM   2558  O   THR A  45      19.812 -27.993  48.149  1.00 14.37           O  
ATOM   2559  CB  THR A  45      19.888 -30.598  46.731  1.00 13.64           C  
ATOM   2560  CG2 THR A  45      21.164 -30.299  45.932  1.00 17.90           C  
ATOM   2561  OG1 THR A  45      19.534 -31.954  46.504  1.00 16.22           O  
ATOM   2562  N   ARG A  46      21.572 -28.718  49.222  1.00 14.51           N  
ATOM   2563  CA  ARG A  46      21.907 -27.395  49.756  1.00 17.14           C  
ATOM   2564  C   ARG A  46      22.160 -26.406  48.714  1.00 16.06           C  
ATOM   2565  O   ARG A  46      21.858 -25.174  48.870  1.00 15.53           O  
ATOM   2566  CB  ARG A  46      23.183 -27.501  50.615  1.00 21.91           C  
ATOM   2567  CG  ARG A  46      23.614 -26.152  51.232  1.00 29.09           C  
ATOM   2568  CD  ARG A  46      24.844 -25.693  50.361  1.00 38.70           C  
ATOM   2569  NE  ARG A  46      26.135 -26.390  50.657  1.00 47.20           N  
ATOM   2570  CZ  ARG A  46      27.352 -25.899  50.371  1.00 51.54           C  
ATOM   2571  NH1 ARG A  46      27.461 -24.683  49.805  1.00 55.07           N1+
ATOM   2572  NH2 ARG A  46      28.460 -26.578  50.681  1.00 54.19           N  
ATOM   2573  N   GLU A  47      22.674 -26.734  47.538  1.00 17.61           N  
ATOM   2574  CA  GLU A  47      23.077 -25.723  46.576  1.00 21.34           C  
ATOM   2575  C   GLU A  47      21.908 -24.852  46.157  1.00 18.38           C  
ATOM   2576  O   GLU A  47      22.070 -23.676  45.828  1.00 16.93           O  
ATOM   2577  CB  GLU A  47      23.818 -26.324  45.371  1.00 28.57           C  
ATOM   2578  CG  GLU A  47      25.282 -25.746  45.255  1.00 42.16           C  
ATOM   2579  CD  GLU A  47      25.443 -24.370  44.614  1.00 49.15           C  
ATOM   2580  OE1 GLU A  47      25.294 -23.305  45.326  1.00 53.58           O  
ATOM   2581  OE2 GLU A  47      25.803 -24.319  43.388  1.00 54.31           O1-
ATOM   2582  N   LYS A  48      20.676 -25.384  46.162  1.00 15.60           N  
ATOM   2583  CA  LYS A  48      19.530 -24.601  45.663  1.00 14.82           C  
ATOM   2584  C   LYS A  48      19.138 -23.477  46.720  1.00 11.86           C  
ATOM   2585  O   LYS A  48      18.392 -22.599  46.376  1.00 13.62           O  
ATOM   2586  CB  LYS A  48      18.275 -25.472  45.476  1.00 15.18           C  
ATOM   2587  CG  LYS A  48      18.572 -26.624  44.467  1.00 17.69           C  
ATOM   2588  CD  LYS A  48      17.254 -27.261  44.020  1.00 21.84           C  
ATOM   2589  CE  LYS A  48      17.688 -28.347  43.029  1.00 24.33           C  
ATOM   2590  NZ  LYS A  48      16.701 -29.440  42.931  1.00 23.58           N1+
ATOM   2591  N   THR A  49      19.690 -23.523  47.904  1.00 13.23           N  
ATOM   2592  CA  THR A  49      19.426 -22.497  48.899  1.00 12.41           C  
ATOM   2593  C   THR A  49      20.346 -21.290  48.725  1.00 14.21           C  
ATOM   2594  O   THR A  49      20.154 -20.293  49.301  1.00 13.12           O  
ATOM   2595  CB  THR A  49      19.627 -23.018  50.348  1.00 12.72           C  
ATOM   2596  CG2 THR A  49      18.836 -24.249  50.640  1.00 14.64           C  
ATOM   2597  OG1 THR A  49      21.008 -23.305  50.623  1.00 14.48           O  
ATOM   2598  N   LYS A  50      21.333 -21.434  47.865  1.00 13.62           N  
ATOM   2599  CA  LYS A  50      22.295 -20.381  47.682  1.00 16.88           C  
ATOM   2600  C   LYS A  50      21.775 -19.020  47.314  1.00 14.74           C  
ATOM   2601  O   LYS A  50      22.177 -18.078  47.883  1.00 14.47           O  
ATOM   2602  CB  LYS A  50      23.264 -20.831  46.623  1.00 19.83           C  
ATOM   2603  CG  LYS A  50      24.418 -21.044  47.192  1.00 29.46           C  
ATOM   2604  CD  LYS A  50      25.184 -19.820  46.928  1.00 32.39           C  
ATOM   2605  CE  LYS A  50      26.038 -20.008  45.637  1.00 38.11           C  
ATOM   2606  NZ  LYS A  50      27.541 -19.907  45.803  1.00 41.18           N1+
ATOM   2607  N   PRO A  51      20.898 -18.934  46.338  1.00 12.42           N  
ATOM   2608  CA  PRO A  51      20.388 -17.622  45.955  1.00 13.58           C  
ATOM   2609  C   PRO A  51      19.557 -16.994  47.087  1.00 14.61           C  
ATOM   2610  O   PRO A  51      19.462 -15.793  47.156  1.00 14.77           O  
ATOM   2611  CB  PRO A  51      19.509 -17.894  44.747  1.00 16.35           C  
ATOM   2612  CG  PRO A  51      19.837 -19.209  44.298  1.00 17.56           C  
ATOM   2613  CD  PRO A  51      20.439 -19.972  45.409  1.00 15.39           C  
ATOM   2614  N   PHE A  52      18.990 -17.817  47.948  1.00 12.59           N  
ATOM   2615  CA  PHE A  52      18.303 -17.246  49.081  1.00 10.50           C  
ATOM   2616  C   PHE A  52      19.271 -16.802  50.160  1.00 11.72           C  
ATOM   2617  O   PHE A  52      19.071 -15.722  50.771  1.00 11.12           O  
ATOM   2618  CB  PHE A  52      17.331 -18.380  49.614  1.00 11.05           C  
ATOM   2619  CG  PHE A  52      16.243 -18.638  48.657  1.00 10.95           C  
ATOM   2620  CD1 PHE A  52      15.075 -17.873  48.612  1.00 11.51           C  
ATOM   2621  CD2 PHE A  52      16.377 -19.679  47.698  1.00 11.40           C  
ATOM   2622  CE1 PHE A  52      14.101 -18.072  47.643  1.00 12.62           C  
ATOM   2623  CE2 PHE A  52      15.388 -19.903  46.756  1.00 11.18           C  
ATOM   2624  CZ  PHE A  52      14.262 -19.105  46.714  1.00 11.81           C  
ATOM   2625  N   ALA A  53      20.305 -17.570  50.477  1.00 11.73           N  
ATOM   2626  CA  ALA A  53      21.331 -17.139  51.406  1.00 12.31           C  
ATOM   2627  C   ALA A  53      21.966 -15.829  50.922  1.00 13.89           C  
ATOM   2628  O   ALA A  53      22.227 -14.946  51.828  1.00 13.21           O  
ATOM   2629  CB  ALA A  53      22.405 -18.213  51.579  1.00 13.27           C  
ATOM   2630  N   GLU A  54      22.118 -15.688  49.610  1.00 13.96           N  
ATOM   2631  CA  GLU A  54      22.745 -14.408  49.115  1.00 14.29           C  
ATOM   2632  C   GLU A  54      21.843 -13.214  49.319  1.00 14.86           C  
ATOM   2633  O   GLU A  54      22.296 -12.055  49.192  1.00 14.81           O  
ATOM   2634  CB  GLU A  54      23.099 -14.592  47.640  1.00 15.68           C  
ATOM   2635  CG  GLU A  54      24.252 -15.565  47.467  1.00 21.98           C  
ATOM   2636  CD  GLU A  54      24.334 -16.018  46.044  1.00 26.99           C  
ATOM   2637  OE1 GLU A  54      23.428 -15.705  45.191  1.00 32.01           O  
ATOM   2638  OE2 GLU A  54      25.353 -16.708  45.718  1.00 34.50           O1-
ATOM   2639  N   ALA A  55      20.546 -13.408  49.607  1.00 11.94           N  
ATOM   2640  CA  ALA A  55      19.659 -12.324  49.932  1.00 12.34           C  
ATOM   2641  C   ALA A  55      19.382 -12.337  51.453  1.00 11.66           C  
ATOM   2642  O   ALA A  55      18.391 -11.681  51.827  1.00 13.21           O  
ATOM   2643  CB  ALA A  55      18.329 -12.489  49.116  1.00 13.87           C  
ATOM   2644  N   GLY A  56      20.168 -12.979  52.278  1.00 11.23           N  
ATOM   2645  CA  GLY A  56      20.065 -12.955  53.729  1.00 11.88           C  
ATOM   2646  C   GLY A  56      19.046 -13.894  54.349  1.00 11.70           C  
ATOM   2647  O   GLY A  56      18.873 -13.868  55.559  1.00 12.65           O  
ATOM   2648  N   VAL A  57      18.403 -14.773  53.510  1.00 11.04           N  
ATOM   2649  CA  VAL A  57      17.450 -15.712  54.145  1.00 10.89           C  
ATOM   2650  C   VAL A  57      18.229 -16.716  54.952  1.00 10.20           C  
ATOM   2651  O   VAL A  57      19.303 -17.217  54.537  1.00 11.91           O  
ATOM   2652  CB  VAL A  57      16.704 -16.414  52.981  1.00 10.03           C  
ATOM   2653  CG1 VAL A  57      15.682 -17.471  53.539  1.00 12.86           C  
ATOM   2654  CG2 VAL A  57      15.986 -15.410  52.160  1.00 11.24           C  
ATOM   2655  N   TYR A  58      17.725 -17.118  56.132  1.00 10.31           N  
ATOM   2656  CA  TYR A  58      18.404 -18.107  56.949  1.00  9.43           C  
ATOM   2657  C   TYR A  58      18.251 -19.498  56.285  1.00 11.51           C  
ATOM   2658  O   TYR A  58      17.110 -19.881  55.850  1.00 11.84           O  
ATOM   2659  CB  TYR A  58      17.650 -18.112  58.327  1.00 12.88           C  
ATOM   2660  CG  TYR A  58      18.242 -19.222  59.226  1.00 12.69           C  
ATOM   2661  CD1 TYR A  58      19.525 -19.083  59.828  1.00 14.74           C  
ATOM   2662  CD2 TYR A  58      17.564 -20.413  59.485  1.00 11.22           C  
ATOM   2663  CE1 TYR A  58      20.055 -20.121  60.585  1.00 15.55           C  
ATOM   2664  CE2 TYR A  58      18.059 -21.441  60.232  1.00 13.63           C  
ATOM   2665  CZ  TYR A  58      19.313 -21.299  60.807  1.00 14.01           C  
ATOM   2666  OH  TYR A  58      19.918 -22.311  61.522  1.00 16.10           O  
ATOM   2667  N   VAL A  59      19.329 -20.236  56.165  1.00 11.01           N  
ATOM   2668  CA  VAL A  59      19.261 -21.559  55.593  1.00 11.42           C  
ATOM   2669  C   VAL A  59      19.346 -22.559  56.663  1.00 12.62           C  
ATOM   2670  O   VAL A  59      20.324 -22.650  57.434  1.00 13.66           O  
ATOM   2671  CB  VAL A  59      20.460 -21.752  54.649  1.00 12.29           C  
ATOM   2672  CG1 VAL A  59      20.448 -23.217  54.105  1.00 14.24           C  
ATOM   2673  CG2 VAL A  59      20.433 -20.720  53.505  1.00 15.02           C  
ATOM   2674  N   ALA A  60      18.220 -23.301  56.920  1.00 10.94           N  
ATOM   2675  CA  ALA A  60      18.186 -24.197  58.032  1.00 12.92           C  
ATOM   2676  C   ALA A  60      18.904 -25.498  57.777  1.00 13.27           C  
ATOM   2677  O   ALA A  60      19.034 -25.987  56.660  1.00 14.16           O  
ATOM   2678  CB  ALA A  60      16.642 -24.477  58.322  1.00 13.16           C  
ATOM   2679  N   GLU A  61      19.305 -26.081  58.910  1.00 13.40           N  
ATOM   2680  CA  GLU A  61      20.009 -27.396  58.834  1.00 16.13           C  
ATOM   2681  C   GLU A  61      19.084 -28.566  58.731  1.00 15.96           C  
ATOM   2682  O   GLU A  61      19.484 -29.627  58.333  1.00 17.43           O  
ATOM   2683  CB  GLU A  61      20.840 -27.575  60.118  1.00 21.37           C  
ATOM   2684  CG  GLU A  61      21.912 -26.441  60.331  1.00 30.50           C  
ATOM   2685  CD  GLU A  61      23.017 -26.410  59.295  1.00 36.41           C  
ATOM   2686  OE1 GLU A  61      23.289 -27.521  58.682  1.00 40.31           O  
ATOM   2687  OE2 GLU A  61      23.637 -25.290  59.054  1.00 40.39           O1-
ATOM   2688  N   SER A  62      17.798 -28.336  59.032  1.00 14.34           N  
ATOM   2689  CA  SER A  62      16.807 -29.444  58.993  1.00 13.06           C  
ATOM   2690  C   SER A  62      15.450 -28.765  59.052  1.00 12.59           C  
ATOM   2691  O   SER A  62      15.314 -27.595  59.389  1.00 11.44           O  
ATOM   2692  CB  SER A  62      16.916 -30.361  60.283  1.00 14.68           C  
ATOM   2693  OG  SER A  62      16.625 -29.602  61.451  1.00 14.80           O  
ATOM   2694  N   PRO A  63      14.388 -29.543  58.785  1.00 10.69           N  
ATOM   2695  CA  PRO A  63      13.005 -28.966  58.930  1.00 11.70           C  
ATOM   2696  C   PRO A  63      12.785 -28.562  60.357  1.00 10.59           C  
ATOM   2697  O   PRO A  63      12.085 -27.543  60.534  1.00 10.70           O  
ATOM   2698  CB  PRO A  63      12.093 -30.091  58.449  1.00 10.80           C  
ATOM   2699  CG  PRO A  63      12.989 -30.752  57.358  1.00 10.49           C  
ATOM   2700  CD  PRO A  63      14.329 -30.830  58.046  1.00 11.06           C  
ATOM   2701  N   ALA A  64      13.294 -29.291  61.376  1.00 11.90           N  
ATOM   2702  CA  ALA A  64      13.046 -28.898  62.763  1.00 10.93           C  
ATOM   2703  C   ALA A  64      13.751 -27.544  63.053  1.00 11.77           C  
ATOM   2704  O   ALA A  64      13.177 -26.689  63.757  1.00 12.66           O  
ATOM   2705  CB  ALA A  64      13.636 -29.984  63.685  1.00 12.36           C  
ATOM   2706  N   ASP A  65      14.964 -27.335  62.486  1.00 11.87           N  
ATOM   2707  CA  ASP A  65      15.661 -26.099  62.766  1.00 12.80           C  
ATOM   2708  C   ASP A  65      14.949 -24.982  62.112  1.00 11.92           C  
ATOM   2709  O   ASP A  65      14.942 -23.832  62.616  1.00 13.81           O  
ATOM   2710  CB  ASP A  65      17.119 -26.245  62.139  1.00 12.73           C  
ATOM   2711  CG  ASP A  65      17.940 -25.005  62.331  1.00 15.82           C  
ATOM   2712  OD1 ASP A  65      17.994 -24.397  63.459  1.00 18.13           O  
ATOM   2713  OD2 ASP A  65      18.630 -24.627  61.371  1.00 17.11           O1-
ATOM   2714  N   LEU A  66      14.296 -25.183  60.953  1.00 11.53           N  
ATOM   2715  CA  LEU A  66      13.490 -24.169  60.309  1.00 11.36           C  
ATOM   2716  C   LEU A  66      12.224 -23.879  61.134  1.00 12.23           C  
ATOM   2717  O   LEU A  66      11.875 -22.704  61.359  1.00 11.74           O  
ATOM   2718  CB  LEU A  66      13.078 -24.647  58.871  1.00 12.03           C  
ATOM   2719  CG  LEU A  66      12.181 -23.750  58.112  1.00 11.43           C  
ATOM   2720  CD1 LEU A  66      12.696 -23.600  56.665  1.00 15.20           C  
ATOM   2721  CD2 LEU A  66      10.724 -24.231  58.174  1.00 14.80           C  
ATOM   2722  N   ALA A  67      11.509 -24.923  61.596  1.00 11.54           N  
ATOM   2723  CA  ALA A  67      10.214 -24.713  62.298  1.00 11.47           C  
ATOM   2724  C   ALA A  67      10.342 -23.976  63.572  1.00 13.26           C  
ATOM   2725  O   ALA A  67       9.413 -23.197  63.852  1.00 14.56           O  
ATOM   2726  CB  ALA A  67       9.600 -26.107  62.528  1.00 11.82           C  
ATOM   2727  N   LYS A  68      11.439 -24.074  64.274  1.00 12.90           N  
ATOM   2728  CA  LYS A  68      11.555 -23.315  65.497  1.00 15.65           C  
ATOM   2729  C   LYS A  68      11.710 -21.815  65.309  1.00 15.28           C  
ATOM   2730  O   LYS A  68      11.659 -21.092  66.287  1.00 17.62           O  
ATOM   2731  CB  LYS A  68      12.638 -23.914  66.375  1.00 18.50           C  
ATOM   2732  CG  LYS A  68      13.978 -23.797  65.854  1.00 19.66           C  
ATOM   2733  CD  LYS A  68      14.991 -24.629  66.631  1.00 22.55           C  
ATOM   2734  CE  LYS A  68      16.357 -24.098  66.238  1.00 27.39           C  
ATOM   2735  NZ  LYS A  68      17.506 -25.023  66.386  1.00 31.44           N1+
ATOM   2736  N   ARG A  69      11.886 -21.359  64.062  1.00 13.37           N  
ATOM   2737  CA  ARG A  69      12.187 -19.973  63.812  1.00 13.40           C  
ATOM   2738  C   ARG A  69      11.117 -19.265  63.120  1.00 13.31           C  
ATOM   2739  O   ARG A  69      11.294 -18.095  62.689  1.00 13.88           O  
ATOM   2740  CB  ARG A  69      13.496 -19.905  62.981  1.00 14.42           C  
ATOM   2741  CG  ARG A  69      14.638 -20.523  63.729  1.00 14.28           C  
ATOM   2742  CD  ARG A  69      15.867 -20.664  62.783  1.00 15.98           C  
ATOM   2743  NE  ARG A  69      16.934 -21.459  63.413  1.00 19.08           N  
ATOM   2744  CZ  ARG A  69      17.896 -21.008  64.158  1.00 18.24           C  
ATOM   2745  NH1 ARG A  69      18.039 -19.718  64.302  1.00 20.53           N1+
ATOM   2746  NH2 ARG A  69      18.797 -21.823  64.748  1.00 19.27           N  
ATOM   2747  N   VAL A  70       9.957 -19.929  62.809  1.00 12.12           N  
ATOM   2748  CA  VAL A  70       8.981 -19.353  61.961  1.00 12.54           C  
ATOM   2749  C   VAL A  70       7.539 -19.575  62.532  1.00 10.85           C  
ATOM   2750  O   VAL A  70       7.423 -20.378  63.496  1.00 13.64           O  
ATOM   2751  CB  VAL A  70       9.024 -19.839  60.505  1.00 11.78           C  
ATOM   2752  CG1 VAL A  70      10.440 -19.571  59.870  1.00 13.08           C  
ATOM   2753  CG2 VAL A  70       8.703 -21.371  60.428  1.00 12.44           C  
ATOM   2754  N   ASP A  71       6.570 -18.921  61.937  1.00 11.11           N  
ATOM   2755  CA  ASP A  71       5.107 -19.099  62.356  1.00 11.78           C  
ATOM   2756  C   ASP A  71       4.375 -19.983  61.397  1.00 11.36           C  
ATOM   2757  O   ASP A  71       3.362 -20.573  61.733  1.00 12.42           O  
ATOM   2758  CB  ASP A  71       4.472 -17.695  62.355  1.00 12.13           C  
ATOM   2759  CG  ASP A  71       5.242 -16.770  63.317  1.00 14.22           C  
ATOM   2760  OD1 ASP A  71       5.335 -17.192  64.511  1.00 16.52           O  
ATOM   2761  OD2 ASP A  71       5.780 -15.744  62.874  1.00 14.38           O1-
ATOM   2762  N   VAL A  72       4.844 -20.061  60.149  1.00 10.34           N  
ATOM   2763  CA  VAL A  72       4.138 -20.719  59.067  1.00 10.50           C  
ATOM   2764  C   VAL A  72       5.196 -21.526  58.323  1.00 10.83           C  
ATOM   2765  O   VAL A  72       6.243 -20.928  57.927  1.00 11.46           O  
ATOM   2766  CB  VAL A  72       3.457 -19.770  58.059  1.00  9.85           C  
ATOM   2767  CG1 VAL A  72       2.784 -20.527  56.937  1.00 12.43           C  
ATOM   2768  CG2 VAL A  72       2.388 -18.911  58.860  1.00 12.22           C  
ATOM   2769  N   VAL A  73       4.979 -22.837  58.159  1.00 11.36           N  
ATOM   2770  CA  VAL A  73       5.897 -23.663  57.319  1.00  9.47           C  
ATOM   2771  C   VAL A  73       5.190 -24.027  56.058  1.00  9.83           C  
ATOM   2772  O   VAL A  73       4.135 -24.680  56.141  1.00 11.45           O  
ATOM   2773  CB  VAL A  73       6.372 -24.869  58.051  1.00 10.17           C  
ATOM   2774  CG1 VAL A  73       7.201 -25.801  57.088  1.00 11.69           C  
ATOM   2775  CG2 VAL A  73       7.206 -24.526  59.291  1.00 12.09           C  
ATOM   2776  N   ILE A  74       5.708 -23.639  54.898  1.00  9.49           N  
ATOM   2777  CA  ILE A  74       5.164 -24.082  53.628  1.00 10.31           C  
ATOM   2778  C   ILE A  74       5.968 -25.185  53.022  1.00 10.12           C  
ATOM   2779  O   ILE A  74       7.236 -25.135  53.063  1.00 10.18           O  
ATOM   2780  CB  ILE A  74       5.089 -22.919  52.553  1.00 10.90           C  
ATOM   2781  CG1 ILE A  74       4.073 -21.866  53.111  1.00 12.85           C  
ATOM   2782  CG2 ILE A  74       4.726 -23.505  51.174  1.00 12.80           C  
ATOM   2783  CD1 ILE A  74       4.065 -20.573  52.228  1.00 14.12           C  
ATOM   2784  N   VAL A  75       5.337 -26.280  52.621  1.00  9.90           N  
ATOM   2785  CA  VAL A  75       6.031 -27.466  52.073  1.00 10.58           C  
ATOM   2786  C   VAL A  75       5.641 -27.569  50.643  1.00  9.92           C  
ATOM   2787  O   VAL A  75       4.466 -27.589  50.195  1.00 10.81           O  
ATOM   2788  CB  VAL A  75       5.553 -28.693  52.868  1.00 11.13           C  
ATOM   2789  CG1 VAL A  75       6.202 -29.961  52.194  1.00 14.81           C  
ATOM   2790  CG2 VAL A  75       5.978 -28.569  54.350  1.00 12.14           C  
ATOM   2791  N   MET A  76       6.696 -27.709  49.771  1.00  9.81           N  
ATOM   2792  CA  MET A  76       6.489 -27.839  48.300  1.00  9.76           C  
ATOM   2793  C   MET A  76       7.422 -28.933  47.751  1.00  9.34           C  
ATOM   2794  O   MET A  76       8.201 -28.708  46.824  1.00 11.64           O  
ATOM   2795  CB  MET A  76       6.719 -26.454  47.596  1.00 10.16           C  
ATOM   2796  CG  MET A  76       6.167 -26.441  46.166  1.00 12.05           C  
ATOM   2797  SD  MET A  76       4.379 -26.818  46.191  1.00 11.83           S  
ATOM   2798  CE  MET A  76       3.887 -26.320  44.516  1.00 12.40           C  
ATOM   2799  N   VAL A  77       7.318 -30.101  48.374  1.00 11.02           N  
ATOM   2800  CA  VAL A  77       8.135 -31.252  47.946  1.00  9.90           C  
ATOM   2801  C   VAL A  77       7.340 -32.141  47.024  1.00 11.74           C  
ATOM   2802  O   VAL A  77       6.230 -31.867  46.664  1.00 14.01           O  
ATOM   2803  CB  VAL A  77       8.751 -31.996  49.171  1.00 10.25           C  
ATOM   2804  CG1 VAL A  77       9.635 -31.060  50.050  1.00 10.85           C  
ATOM   2805  CG2 VAL A  77       7.696 -32.616  50.098  1.00 11.23           C  
ATOM   2806  N   SER A  78       7.930 -33.302  46.635  1.00 11.92           N  
ATOM   2807  CA  SER A  78       7.274 -34.035  45.494  1.00 12.09           C  
ATOM   2808  C   SER A  78       5.996 -34.743  45.844  1.00 12.95           C  
ATOM   2809  O   SER A  78       4.973 -34.556  45.142  1.00 13.52           O  
ATOM   2810  CB  SER A  78       8.334 -34.983  44.983  1.00 13.87           C  
ATOM   2811  OG  SER A  78       9.468 -34.284  44.547  1.00 15.63           O  
ATOM   2812  N   ASP A  79       6.073 -35.699  46.737  1.00 11.83           N  
ATOM   2813  CA  ASP A  79       4.995 -36.639  46.983  1.00 11.99           C  
ATOM   2814  C   ASP A  79       4.713 -36.756  48.449  1.00  9.29           C  
ATOM   2815  O   ASP A  79       5.455 -36.310  49.315  1.00 10.92           O  
ATOM   2816  CB  ASP A  79       5.381 -37.987  46.306  1.00 12.58           C  
ATOM   2817  CG  ASP A  79       4.251 -39.005  46.283  1.00 14.98           C  
ATOM   2818  OD1 ASP A  79       3.029 -38.780  46.482  1.00 15.52           O  
ATOM   2819  OD2 ASP A  79       4.628 -40.196  46.006  1.00 16.95           O1-
ATOM   2820  N   ALA A  80       3.631 -37.486  48.804  1.00 11.37           N  
ATOM   2821  CA  ALA A  80       3.187 -37.622  50.187  1.00 10.71           C  
ATOM   2822  C   ALA A  80       4.273 -38.207  51.100  1.00 11.78           C  
ATOM   2823  O   ALA A  80       4.425 -37.739  52.244  1.00 10.98           O  
ATOM   2824  CB  ALA A  80       1.903 -38.469  50.275  1.00 12.72           C  
ATOM   2825  N   PRO A  81       5.063 -39.265  50.676  1.00 10.82           N  
ATOM   2826  CA  PRO A  81       6.108 -39.754  51.540  1.00 10.93           C  
ATOM   2827  C   PRO A  81       7.162 -38.702  51.868  1.00 10.08           C  
ATOM   2828  O   PRO A  81       7.766 -38.688  52.942  1.00 10.22           O  
ATOM   2829  CB  PRO A  81       6.730 -40.949  50.702  1.00 11.54           C  
ATOM   2830  CG  PRO A  81       5.556 -41.391  49.901  1.00 13.49           C  
ATOM   2831  CD  PRO A  81       4.843 -40.128  49.483  1.00 11.09           C  
ATOM   2832  N   ASP A  82       7.447 -37.831  50.874  1.00 11.01           N  
ATOM   2833  CA  ASP A  82       8.348 -36.723  51.085  1.00 10.68           C  
ATOM   2834  C   ASP A  82       7.832 -35.729  52.127  1.00 10.54           C  
ATOM   2835  O   ASP A  82       8.594 -35.274  52.988  1.00 11.06           O  
ATOM   2836  CB  ASP A  82       8.653 -36.055  49.786  1.00 10.78           C  
ATOM   2837  CG  ASP A  82       9.058 -37.086  48.698  1.00 11.38           C  
ATOM   2838  OD1 ASP A  82      10.028 -37.851  48.990  1.00 11.98           O  
ATOM   2839  OD2 ASP A  82       8.367 -37.154  47.707  1.00 13.25           O1-
ATOM   2840  N   VAL A  83       6.532 -35.431  52.045  1.00 10.08           N  
ATOM   2841  CA  VAL A  83       5.889 -34.590  53.101  1.00  9.88           C  
ATOM   2842  C   VAL A  83       6.005 -35.266  54.480  1.00 10.53           C  
ATOM   2843  O   VAL A  83       6.375 -34.643  55.430  1.00 10.77           O  
ATOM   2844  CB  VAL A  83       4.462 -34.298  52.723  1.00 10.65           C  
ATOM   2845  CG1 VAL A  83       3.790 -33.404  53.846  1.00 11.26           C  
ATOM   2846  CG2 VAL A  83       4.290 -33.559  51.394  1.00 10.81           C  
ATOM   2847  N   GLU A  84       5.758 -36.596  54.498  1.00 10.99           N  
ATOM   2848  CA  GLU A  84       5.958 -37.296  55.776  1.00 10.86           C  
ATOM   2849  C   GLU A  84       7.334 -37.188  56.357  1.00 11.76           C  
ATOM   2850  O   GLU A  84       7.522 -36.995  57.549  1.00 12.30           O  
ATOM   2851  CB  GLU A  84       5.666 -38.804  55.644  1.00 12.78           C  
ATOM   2852  CG  GLU A  84       4.179 -39.059  55.403  1.00 13.84           C  
ATOM   2853  CD  GLU A  84       3.966 -40.613  55.341  1.00 12.45           C  
ATOM   2854  OE1 GLU A  84       4.470 -41.165  54.352  1.00 15.01           O  
ATOM   2855  OE2 GLU A  84       3.333 -41.219  56.225  1.00 15.63           O1-
ATOM   2856  N   GLN A  85       8.347 -37.302  55.461  1.00 10.72           N  
ATOM   2857  CA  GLN A  85       9.706 -37.215  55.996  1.00 11.29           C  
ATOM   2858  C   GLN A  85       9.990 -35.769  56.591  1.00 11.15           C  
ATOM   2859  O   GLN A  85      10.529 -35.670  57.671  1.00 12.14           O  
ATOM   2860  CB  GLN A  85      10.727 -37.505  54.868  1.00 10.66           C  
ATOM   2861  CG  GLN A  85      12.167 -37.393  55.426  1.00 14.01           C  
ATOM   2862  CD  GLN A  85      13.250 -37.712  54.369  1.00 13.87           C  
ATOM   2863  NE2 GLN A  85      14.413 -38.087  54.914  1.00 16.39           N  
ATOM   2864  OE1 GLN A  85      13.100 -37.566  53.171  1.00 15.54           O  
ATOM   2865  N   VAL A  86       9.629 -34.746  55.812  1.00 10.48           N  
ATOM   2866  CA  VAL A  86       9.912 -33.408  56.276  1.00 10.19           C  
ATOM   2867  C   VAL A  86       9.070 -32.996  57.488  1.00 10.58           C  
ATOM   2868  O   VAL A  86       9.589 -32.284  58.324  1.00 10.89           O  
ATOM   2869  CB  VAL A  86       9.915 -32.332  55.246  1.00 14.23           C  
ATOM   2870  CG1 VAL A  86      10.867 -32.687  54.079  1.00 15.76           C  
ATOM   2871  CG2 VAL A  86       8.610 -32.179  54.705  1.00 14.91           C  
ATOM   2872  N   LEU A  87       7.845 -33.572  57.649  1.00 10.53           N  
ATOM   2873  CA  LEU A  87       7.054 -33.198  58.864  1.00 10.93           C  
ATOM   2874  C   LEU A  87       7.389 -34.078  60.038  1.00 10.71           C  
ATOM   2875  O   LEU A  87       7.503 -33.604  61.193  1.00 11.91           O  
ATOM   2876  CB  LEU A  87       5.614 -33.374  58.548  1.00 11.89           C  
ATOM   2877  CG  LEU A  87       5.002 -32.392  57.491  1.00  9.72           C  
ATOM   2878  CD1 LEU A  87       3.496 -32.665  57.386  1.00 12.00           C  
ATOM   2879  CD2 LEU A  87       5.266 -30.987  57.860  1.00 12.49           C  
ATOM   2880  N   PHE A  88       7.605 -35.384  59.797  1.00 10.74           N  
ATOM   2881  CA  PHE A  88       7.551 -36.371  60.937  1.00 12.41           C  
ATOM   2882  C   PHE A  88       8.858 -37.172  61.066  1.00 13.13           C  
ATOM   2883  O   PHE A  88       8.929 -38.038  61.940  1.00 15.09           O  
ATOM   2884  CB  PHE A  88       6.351 -37.363  60.795  1.00 12.59           C  
ATOM   2885  CG  PHE A  88       5.046 -36.696  60.557  1.00 11.18           C  
ATOM   2886  CD1 PHE A  88       4.555 -35.810  61.533  1.00 12.70           C  
ATOM   2887  CD2 PHE A  88       4.398 -36.867  59.334  1.00 12.51           C  
ATOM   2888  CE1 PHE A  88       3.308 -35.128  61.264  1.00 12.26           C  
ATOM   2889  CE2 PHE A  88       3.191 -36.203  59.112  1.00 12.68           C  
ATOM   2890  CZ  PHE A  88       2.653 -35.298  60.081  1.00 12.37           C  
ATOM   2891  N   GLY A  89       9.839 -36.935  60.213  1.00 12.71           N  
ATOM   2892  CA  GLY A  89      11.129 -37.665  60.396  1.00 13.11           C  
ATOM   2893  C   GLY A  89      11.876 -37.213  61.612  1.00 12.39           C  
ATOM   2894  O   GLY A  89      11.464 -36.361  62.362  1.00 14.13           O  
ATOM   2895  N   PRO A  90      13.026 -37.853  61.845  1.00 12.93           N  
ATOM   2896  CA  PRO A  90      13.841 -37.601  63.049  1.00 14.67           C  
ATOM   2897  C   PRO A  90      14.179 -36.168  63.379  1.00 16.28           C  
ATOM   2898  O   PRO A  90      14.239 -35.823  64.562  1.00 18.82           O  
ATOM   2899  CB  PRO A  90      15.127 -38.486  62.892  1.00 16.93           C  
ATOM   2900  CG  PRO A  90      14.671 -39.511  61.958  1.00 15.42           C  
ATOM   2901  CD  PRO A  90      13.558 -38.944  61.054  1.00 13.20           C  
ATOM   2902  N   SER A  91      14.393 -35.327  62.383  1.00 14.69           N  
ATOM   2903  CA  SER A  91      14.627 -33.910  62.525  1.00 14.23           C  
ATOM   2904  C   SER A  91      13.544 -33.216  61.710  1.00 14.47           C  
ATOM   2905  O   SER A  91      13.822 -32.144  61.085  1.00 14.23           O  
ATOM   2906  CB  SER A  91      15.965 -33.542  61.957  1.00 16.95           C  
ATOM   2907  OG  SER A  91      17.004 -34.236  62.688  1.00 20.79           O  
ATOM   2908  N   GLY A  92      12.329 -33.748  61.707  1.00 12.90           N  
ATOM   2909  CA  GLY A  92      11.197 -33.115  60.955  1.00 11.33           C  
ATOM   2910  C   GLY A  92      10.608 -31.876  61.664  1.00 12.37           C  
ATOM   2911  O   GLY A  92      10.959 -31.580  62.801  1.00 12.36           O  
ATOM   2912  N   VAL A  93       9.696 -31.236  60.934  1.00 10.89           N  
ATOM   2913  CA  VAL A  93       9.021 -30.065  61.530  1.00 11.28           C  
ATOM   2914  C   VAL A  93       8.520 -30.309  62.986  1.00 11.85           C  
ATOM   2915  O   VAL A  93       8.700 -29.408  63.797  1.00 11.46           O  
ATOM   2916  CB  VAL A  93       7.838 -29.675  60.645  1.00 10.86           C  
ATOM   2917  CG1 VAL A  93       6.914 -28.691  61.330  1.00 11.47           C  
ATOM   2918  CG2 VAL A  93       8.373 -29.120  59.287  1.00 12.44           C  
ATOM   2919  N   VAL A  94       7.933 -31.451  63.249  1.00 12.08           N  
ATOM   2920  CA  VAL A  94       7.305 -31.622  64.589  1.00 12.10           C  
ATOM   2921  C   VAL A  94       8.384 -31.635  65.676  1.00 13.35           C  
ATOM   2922  O   VAL A  94       7.991 -31.438  66.850  1.00 15.36           O  
ATOM   2923  CB  VAL A  94       6.406 -32.876  64.680  1.00 12.11           C  
ATOM   2924  CG1 VAL A  94       5.256 -32.792  63.680  1.00 12.25           C  
ATOM   2925  CG2 VAL A  94       7.174 -34.181  64.562  1.00 13.21           C  
ATOM   2926  N   GLU A  95       9.656 -31.882  65.377  1.00 13.29           N  
ATOM   2927  CA  GLU A  95      10.683 -31.871  66.405  1.00 14.50           C  
ATOM   2928  C   GLU A  95      11.152 -30.497  66.742  1.00 17.00           C  
ATOM   2929  O   GLU A  95      11.803 -30.296  67.778  1.00 20.80           O  
ATOM   2930  CB  GLU A  95      11.863 -32.741  66.011  1.00 16.97           C  
ATOM   2931  CG  GLU A  95      11.512 -34.158  65.739  1.00 18.84           C  
ATOM   2932  CD  GLU A  95      10.975 -34.826  66.967  1.00 25.72           C  
ATOM   2933  OE1 GLU A  95      10.097 -35.721  66.752  1.00 28.56           O  
ATOM   2934  OE2 GLU A  95      11.571 -34.579  68.041  1.00 28.36           O1-
ATOM   2935  N   GLY A  96      10.825 -29.483  65.978  1.00 13.91           N  
ATOM   2936  CA  GLY A  96      11.193 -28.107  66.297  1.00 15.51           C  
ATOM   2937  C   GLY A  96      10.029 -27.148  66.478  1.00 15.64           C  
ATOM   2938  O   GLY A  96      10.170 -26.083  67.101  1.00 17.59           O  
ATOM   2939  N   ALA A  97       8.839 -27.530  65.991  1.00 16.18           N  
ATOM   2940  CA  ALA A  97       7.722 -26.531  66.066  1.00 15.78           C  
ATOM   2941  C   ALA A  97       7.199 -26.308  67.504  1.00 17.78           C  
ATOM   2942  O   ALA A  97       7.194 -27.261  68.300  1.00 20.44           O  
ATOM   2943  CB  ALA A  97       6.572 -27.023  65.192  1.00 16.30           C  
ATOM   2944  N   ARG A  98       6.763 -25.097  67.765  1.00 17.68           N  
ATOM   2945  CA  ARG A  98       6.000 -24.763  68.957  1.00 19.45           C  
ATOM   2946  C   ARG A  98       4.499 -24.865  68.622  1.00 18.80           C  
ATOM   2947  O   ARG A  98       4.125 -24.645  67.545  1.00 19.35           O  
ATOM   2948  CB  ARG A  98       6.298 -23.335  69.310  1.00 23.18           C  
ATOM   2949  CG  ARG A  98       7.680 -23.080  69.915  1.00 30.73           C  
ATOM   2950  CD  ARG A  98       7.942 -21.646  69.795  1.00 36.79           C  
ATOM   2951  NE  ARG A  98       7.705 -21.279  68.427  1.00 43.39           N  
ATOM   2952  CZ  ARG A  98       8.648 -21.306  67.515  1.00 46.69           C  
ATOM   2953  NH1 ARG A  98       9.756 -21.951  67.799  1.00 48.63           N1+
ATOM   2954  NH2 ARG A  98       8.497 -20.689  66.358  1.00 49.17           N  
ATOM   2955  N   PRO A  99       3.652 -25.202  69.581  1.00 18.83           N  
ATOM   2956  CA  PRO A  99       2.223 -25.198  69.320  1.00 18.13           C  
ATOM   2957  C   PRO A  99       1.752 -23.864  68.756  1.00 16.75           C  
ATOM   2958  O   PRO A  99       2.220 -22.860  69.175  1.00 18.44           O  
ATOM   2959  CB  PRO A  99       1.632 -25.431  70.704  1.00 19.49           C  
ATOM   2960  CG  PRO A  99       2.633 -26.240  71.379  1.00 19.86           C  
ATOM   2961  CD  PRO A  99       3.945 -25.698  70.939  1.00 20.77           C  
ATOM   2962  N   GLY A 100       0.864 -23.906  67.784  1.00 15.73           N  
ATOM   2963  CA  GLY A 100       0.399 -22.726  67.129  1.00 15.78           C  
ATOM   2964  C   GLY A 100       1.056 -22.469  65.791  1.00 13.49           C  
ATOM   2965  O   GLY A 100       0.572 -21.692  65.016  1.00 14.39           O  
ATOM   2966  N   LEU A 101       2.152 -23.161  65.523  1.00 12.37           N  
ATOM   2967  CA  LEU A 101       2.674 -23.074  64.158  1.00 12.71           C  
ATOM   2968  C   LEU A 101       1.631 -23.580  63.207  1.00 11.22           C  
ATOM   2969  O   LEU A 101       0.842 -24.507  63.534  1.00 12.21           O  
ATOM   2970  CB  LEU A 101       3.887 -23.968  64.139  1.00 13.11           C  
ATOM   2971  CG  LEU A 101       4.668 -23.933  62.792  1.00 14.76           C  
ATOM   2972  CD1 LEU A 101       6.144 -23.582  63.078  1.00 17.50           C  
ATOM   2973  CD2 LEU A 101       4.599 -25.235  62.067  1.00 18.37           C  
ATOM   2974  N   ILE A 102       1.660 -23.088  61.969  1.00 11.35           N  
ATOM   2975  CA  ILE A 102       0.788 -23.558  60.930  1.00 11.18           C  
ATOM   2976  C   ILE A 102       1.622 -24.224  59.844  1.00 12.17           C  
ATOM   2977  O   ILE A 102       2.550 -23.540  59.310  1.00 13.09           O  
ATOM   2978  CB  ILE A 102       0.010 -22.397  60.270  1.00 11.62           C  
ATOM   2979  CG1 ILE A 102      -0.864 -21.647  61.355  1.00 12.81           C  
ATOM   2980  CG2 ILE A 102      -0.872 -22.921  59.159  1.00 12.54           C  
ATOM   2981  CD1 ILE A 102      -1.358 -20.302  60.899  1.00 16.49           C  
ATOM   2982  N   VAL A 103       1.286 -25.403  59.418  1.00  9.64           N  
ATOM   2983  CA  VAL A 103       1.934 -26.080  58.259  1.00  9.01           C  
ATOM   2984  C   VAL A 103       0.961 -25.866  57.104  1.00  9.60           C  
ATOM   2985  O   VAL A 103      -0.249 -26.198  57.168  1.00 10.73           O  
ATOM   2986  CB  VAL A 103       2.146 -27.557  58.522  1.00 10.01           C  
ATOM   2987  CG1 VAL A 103       2.494 -28.344  57.190  1.00 10.82           C  
ATOM   2988  CG2 VAL A 103       3.285 -27.667  59.516  1.00 11.19           C  
ATOM   2989  N   VAL A 104       1.470 -25.473  55.922  1.00  9.33           N  
ATOM   2990  CA  VAL A 104       0.689 -25.417  54.703  1.00  9.00           C  
ATOM   2991  C   VAL A 104       1.353 -26.341  53.721  1.00 10.37           C  
ATOM   2992  O   VAL A 104       2.479 -26.058  53.235  1.00 10.45           O  
ATOM   2993  CB  VAL A 104       0.650 -23.973  54.143  1.00 10.27           C  
ATOM   2994  CG1 VAL A 104      -0.226 -23.942  52.920  1.00 11.81           C  
ATOM   2995  CG2 VAL A 104       0.083 -22.996  55.248  1.00 10.80           C  
ATOM   2996  N   ASP A 105       0.667 -27.429  53.281  1.00  9.39           N  
ATOM   2997  CA  ASP A 105       1.231 -28.293  52.262  1.00  9.05           C  
ATOM   2998  C   ASP A 105       0.704 -27.824  50.997  1.00  9.50           C  
ATOM   2999  O   ASP A 105      -0.501 -27.909  50.642  1.00 11.24           O  
ATOM   3000  CB  ASP A 105       0.718 -29.723  52.510  1.00 11.03           C  
ATOM   3001  CG  ASP A 105       1.210 -30.715  51.492  1.00 10.32           C  
ATOM   3002  OD1 ASP A 105       2.127 -30.378  50.692  1.00 12.48           O  
ATOM   3003  OD2 ASP A 105       0.734 -31.825  51.453  1.00 11.97           O1-
ATOM   3004  N   MET A 106       1.623 -27.292  50.092  1.00  9.67           N  
ATOM   3005  CA  MET A 106       1.249 -26.780  48.794  1.00  9.52           C  
ATOM   3006  C   MET A 106       1.574 -27.755  47.654  1.00 10.17           C  
ATOM   3007  O   MET A 106       1.297 -27.475  46.471  1.00 10.97           O  
ATOM   3008  CB  MET A 106       1.859 -25.423  48.531  1.00 10.73           C  
ATOM   3009  CG  MET A 106       1.364 -24.431  49.626  1.00  9.75           C  
ATOM   3010  SD  MET A 106       1.781 -22.688  49.302  1.00 11.59           S  
ATOM   3011  CE  MET A 106       0.617 -22.304  48.077  1.00 10.46           C  
ATOM   3012  N   SER A 107       2.094 -28.911  48.072  1.00 10.37           N  
ATOM   3013  CA  SER A 107       2.377 -29.995  47.062  1.00 11.30           C  
ATOM   3014  C   SER A 107       1.063 -30.739  46.788  1.00 11.14           C  
ATOM   3015  O   SER A 107       0.012 -30.518  47.442  1.00 11.28           O  
ATOM   3016  CB  SER A 107       3.470 -30.943  47.541  1.00 12.39           C  
ATOM   3017  OG  SER A 107       2.965 -31.773  48.599  1.00 12.56           O  
ATOM   3018  N   THR A 108       1.087 -31.588  45.780  1.00 11.12           N  
ATOM   3019  CA  THR A 108      -0.094 -32.343  45.422  1.00 11.12           C  
ATOM   3020  C   THR A 108      -0.024 -33.753  45.954  1.00 11.03           C  
ATOM   3021  O   THR A 108       0.959 -34.510  45.760  1.00 11.22           O  
ATOM   3022  CB  THR A 108      -0.285 -32.437  43.903  1.00  9.94           C  
ATOM   3023  CG2 THR A 108      -1.522 -33.226  43.510  1.00 13.22           C  
ATOM   3024  OG1 THR A 108      -0.388 -31.077  43.434  1.00 12.49           O  
ATOM   3025  N   ASN A 109      -1.067 -34.196  46.614  1.00 10.60           N  
ATOM   3026  CA  ASN A 109      -1.219 -35.597  47.085  1.00 11.38           C  
ATOM   3027  C   ASN A 109      -2.669 -36.007  47.102  1.00 12.12           C  
ATOM   3028  O   ASN A 109      -3.208 -36.223  45.982  1.00 12.95           O  
ATOM   3029  CB  ASN A 109      -0.403 -35.848  48.349  1.00 10.30           C  
ATOM   3030  CG  ASN A 109      -0.581 -34.812  49.397  1.00 10.66           C  
ATOM   3031  ND2 ASN A 109       0.495 -34.094  49.687  1.00 11.33           N  
ATOM   3032  OD1 ASN A 109      -1.693 -34.648  49.967  1.00 10.54           O  
ATOM   3033  N   SER A 110      -3.363 -36.108  48.197  1.00 11.11           N  
ATOM   3034  CA  SER A 110      -4.780 -36.562  48.147  1.00 11.72           C  
ATOM   3035  C   SER A 110      -5.532 -36.070  49.332  1.00 12.42           C  
ATOM   3036  O   SER A 110      -4.929 -35.722  50.338  1.00 11.65           O  
ATOM   3037  CB  SER A 110      -4.828 -38.106  48.118  1.00 11.82           C  
ATOM   3038  OG  SER A 110      -4.499 -38.630  49.344  1.00 13.97           O  
ATOM   3039  N   PRO A 111      -6.831 -36.113  49.309  1.00 11.56           N  
ATOM   3040  CA  PRO A 111      -7.592 -35.742  50.505  1.00 10.92           C  
ATOM   3041  C   PRO A 111      -7.281 -36.574  51.740  1.00 13.19           C  
ATOM   3042  O   PRO A 111      -7.207 -36.108  52.804  1.00 13.07           O  
ATOM   3043  CB  PRO A 111      -9.035 -35.912  50.044  1.00 13.43           C  
ATOM   3044  CG  PRO A 111      -8.955 -35.557  48.634  1.00 13.10           C  
ATOM   3045  CD  PRO A 111      -7.702 -36.212  48.138  1.00 12.74           C  
ATOM   3046  N   ASP A 112      -7.073 -37.857  51.531  1.00 13.16           N  
ATOM   3047  CA  ASP A 112      -6.752 -38.777  52.609  1.00 14.24           C  
ATOM   3048  C   ASP A 112      -5.416 -38.451  53.285  1.00 11.90           C  
ATOM   3049  O   ASP A 112      -5.298 -38.464  54.441  1.00 13.64           O  
ATOM   3050  CB  ASP A 112      -6.757 -40.210  52.103  1.00 15.71           C  
ATOM   3051  CG  ASP A 112      -8.153 -40.763  51.893  1.00 24.60           C  
ATOM   3052  OD1 ASP A 112      -9.108 -40.064  52.012  1.00 29.88           O  
ATOM   3053  OD2 ASP A 112      -8.251 -41.940  51.617  1.00 31.90           O1-
ATOM   3054  N   TRP A 113      -4.427 -38.154  52.471  1.00 12.49           N  
ATOM   3055  CA  TRP A 113      -3.166 -37.737  52.972  1.00 11.06           C  
ATOM   3056  C   TRP A 113      -3.252 -36.401  53.707  1.00 10.82           C  
ATOM   3057  O   TRP A 113      -2.682 -36.297  54.758  1.00 11.34           O  
ATOM   3058  CB  TRP A 113      -2.135 -37.687  51.845  1.00 12.55           C  
ATOM   3059  CG  TRP A 113      -1.489 -38.993  51.549  1.00 10.84           C  
ATOM   3060  CD1 TRP A 113      -1.499 -39.662  50.388  1.00 15.40           C  
ATOM   3061  CD2 TRP A 113      -0.665 -39.717  52.435  1.00 13.46           C  
ATOM   3062  CE2 TRP A 113      -0.227 -40.845  51.758  1.00 14.76           C  
ATOM   3063  CE3 TRP A 113      -0.267 -39.523  53.736  1.00 15.64           C  
ATOM   3064  NE1 TRP A 113      -0.750 -40.798  50.503  1.00 14.71           N  
ATOM   3065  CZ2 TRP A 113       0.588 -41.780  52.350  1.00 16.22           C  
ATOM   3066  CZ3 TRP A 113       0.538 -40.443  54.307  1.00 17.74           C  
ATOM   3067  CH2 TRP A 113       0.946 -41.565  53.614  1.00 17.82           C  
ATOM   3068  N   ALA A 114      -4.002 -35.435  53.141  1.00 11.41           N  
ATOM   3069  CA  ALA A 114      -4.143 -34.141  53.851  1.00  9.91           C  
ATOM   3070  C   ALA A 114      -4.734 -34.348  55.278  1.00 10.53           C  
ATOM   3071  O   ALA A 114      -4.254 -33.836  56.261  1.00 10.26           O  
ATOM   3072  CB  ALA A 114      -5.008 -33.230  53.028  1.00 10.41           C  
ATOM   3073  N   ARG A 115      -5.801 -35.233  55.306  1.00 10.51           N  
ATOM   3074  CA  ARG A 115      -6.414 -35.449  56.625  1.00 11.02           C  
ATOM   3075  C   ARG A 115      -5.498 -36.175  57.619  1.00 10.95           C  
ATOM   3076  O   ARG A 115      -5.442 -35.858  58.792  1.00 12.85           O  
ATOM   3077  CB  ARG A 115      -7.705 -36.278  56.436  1.00 12.44           C  
ATOM   3078  CG  ARG A 115      -8.814 -35.430  55.797  1.00 15.02           C  
ATOM   3079  CD  ARG A 115     -10.190 -36.154  55.847  1.00 18.38           C  
ATOM   3080  NE  ARG A 115     -10.163 -37.547  55.350  1.00 21.73           N  
ATOM   3081  CZ  ARG A 115     -10.328 -37.940  54.066  1.00 23.76           C  
ATOM   3082  NH1 ARG A 115     -10.594 -37.158  53.031  1.00 22.94           N1+
ATOM   3083  NH2 ARG A 115     -10.252 -39.266  53.793  1.00 27.42           N  
ATOM   3084  N   LYS A 116      -4.685 -37.126  57.056  1.00 12.32           N  
ATOM   3085  CA  LYS A 116      -3.716 -37.784  57.911  1.00 12.10           C  
ATOM   3086  C   LYS A 116      -2.643 -36.816  58.463  1.00 12.36           C  
ATOM   3087  O   LYS A 116      -2.268 -36.863  59.655  1.00 12.81           O  
ATOM   3088  CB  LYS A 116      -3.063 -38.923  57.133  1.00 14.39           C  
ATOM   3089  CG  LYS A 116      -2.035 -39.751  57.903  1.00 17.61           C  
ATOM   3090  CD  LYS A 116      -2.530 -40.317  59.202  1.00 23.17           C  
ATOM   3091  CE  LYS A 116      -3.575 -41.361  59.022  1.00 26.35           C  
ATOM   3092  NZ  LYS A 116      -4.033 -41.770  60.426  1.00 29.45           N1+
ATOM   3093  N   PHE A 117      -2.141 -35.946  57.525  1.00 10.83           N  
ATOM   3094  CA  PHE A 117      -1.135 -34.983  58.046  1.00 11.43           C  
ATOM   3095  C   PHE A 117      -1.740 -34.092  59.132  1.00 11.90           C  
ATOM   3096  O   PHE A 117      -1.084 -33.813  60.162  1.00 11.72           O  
ATOM   3097  CB  PHE A 117      -0.670 -34.084  56.889  1.00 11.57           C  
ATOM   3098  CG  PHE A 117       0.029 -34.820  55.767  1.00 10.59           C  
ATOM   3099  CD1 PHE A 117       0.781 -36.004  55.982  1.00 11.66           C  
ATOM   3100  CD2 PHE A 117      -0.055 -34.335  54.490  1.00 11.34           C  
ATOM   3101  CE1 PHE A 117       1.448 -36.636  54.878  1.00 13.15           C  
ATOM   3102  CE2 PHE A 117       0.559 -34.953  53.383  1.00 11.63           C  
ATOM   3103  CZ  PHE A 117       1.294 -36.112  53.591  1.00 11.35           C  
ATOM   3104  N   ALA A 118      -2.984 -33.621  58.877  1.00 11.68           N  
ATOM   3105  CA  ALA A 118      -3.603 -32.740  59.872  1.00 11.98           C  
ATOM   3106  C   ALA A 118      -3.822 -33.420  61.219  1.00 11.60           C  
ATOM   3107  O   ALA A 118      -3.521 -32.826  62.281  1.00 12.77           O  
ATOM   3108  CB  ALA A 118      -4.880 -32.158  59.304  1.00 11.72           C  
ATOM   3109  N   GLU A 119      -4.222 -34.689  61.128  1.00 12.11           N  
ATOM   3110  CA  GLU A 119      -4.475 -35.419  62.401  1.00 13.85           C  
ATOM   3111  C   GLU A 119      -3.170 -35.621  63.190  1.00 13.56           C  
ATOM   3112  O   GLU A 119      -3.091 -35.449  64.418  1.00 14.42           O  
ATOM   3113  CB  GLU A 119      -5.212 -36.683  62.141  1.00 16.51           C  
ATOM   3114  CG  GLU A 119      -4.719 -37.616  61.193  1.00 28.20           C  
ATOM   3115  CD  GLU A 119      -5.541 -38.940  61.074  1.00 33.13           C  
ATOM   3116  OE1 GLU A 119      -6.528 -38.969  60.275  1.00 37.13           O  
ATOM   3117  OE2 GLU A 119      -5.070 -39.921  61.711  1.00 36.88           O1-
ATOM   3118  N   ARG A 120      -2.106 -35.976  62.502  1.00 13.19           N  
ATOM   3119  CA  ARG A 120      -0.843 -36.191  63.142  1.00 12.86           C  
ATOM   3120  C   ARG A 120      -0.249 -34.886  63.691  1.00 12.52           C  
ATOM   3121  O   ARG A 120       0.242 -34.869  64.778  1.00 13.69           O  
ATOM   3122  CB  ARG A 120       0.133 -36.900  62.173  1.00 12.40           C  
ATOM   3123  CG  ARG A 120      -0.234 -38.329  61.886  1.00 11.21           C  
ATOM   3124  CD  ARG A 120       0.705 -38.986  60.851  1.00 14.94           C  
ATOM   3125  NE  ARG A 120       2.024 -39.169  61.397  1.00 15.53           N  
ATOM   3126  CZ  ARG A 120       3.034 -39.658  60.701  1.00 15.60           C  
ATOM   3127  NH1 ARG A 120       2.850 -40.024  59.482  1.00 19.07           N1+
ATOM   3128  NH2 ARG A 120       4.173 -39.785  61.272  1.00 18.23           N  
ATOM   3129  N   LEU A 121      -0.327 -33.799  62.927  1.00 11.92           N  
ATOM   3130  CA  LEU A 121       0.181 -32.538  63.421  1.00 13.02           C  
ATOM   3131  C   LEU A 121      -0.632 -32.002  64.608  1.00 11.66           C  
ATOM   3132  O   LEU A 121       0.005 -31.397  65.445  1.00 12.53           O  
ATOM   3133  CB  LEU A 121       0.098 -31.530  62.211  1.00 10.80           C  
ATOM   3134  CG  LEU A 121       1.183 -31.783  61.093  1.00 11.06           C  
ATOM   3135  CD1 LEU A 121       0.714 -30.920  59.951  1.00 11.80           C  
ATOM   3136  CD2 LEU A 121       2.586 -31.417  61.581  1.00 12.65           C  
ATOM   3137  N   ALA A 122      -1.932 -32.277  64.641  1.00 13.39           N  
ATOM   3138  CA  ALA A 122      -2.776 -31.715  65.754  1.00 14.60           C  
ATOM   3139  C   ALA A 122      -2.365 -32.393  67.075  1.00 14.85           C  
ATOM   3140  O   ALA A 122      -2.528 -31.707  68.061  1.00 17.26           O  
ATOM   3141  CB  ALA A 122      -4.201 -31.995  65.401  1.00 15.91           C  
ATOM   3142  N   GLN A 123      -1.732 -33.527  67.077  1.00 15.96           N  
ATOM   3143  CA  GLN A 123      -1.192 -34.080  68.327  1.00 17.04           C  
ATOM   3144  C   GLN A 123      -0.137 -33.224  68.967  1.00 18.17           C  
ATOM   3145  O   GLN A 123       0.099 -33.284  70.175  1.00 19.25           O  
ATOM   3146  CB  GLN A 123      -0.653 -35.488  68.093  1.00 21.00           C  
ATOM   3147  CG  GLN A 123      -1.689 -36.509  67.576  1.00 28.07           C  
ATOM   3148  CD  GLN A 123      -2.562 -37.028  68.675  1.00 36.71           C  
ATOM   3149  NE2 GLN A 123      -3.637 -36.278  69.070  1.00 39.86           N  
ATOM   3150  OE1 GLN A 123      -2.278 -38.133  69.187  1.00 42.40           O  
ATOM   3151  N   TYR A 124       0.580 -32.391  68.169  1.00 15.71           N  
ATOM   3152  CA  TYR A 124       1.604 -31.463  68.564  1.00 15.06           C  
ATOM   3153  C   TYR A 124       1.106 -30.025  68.734  1.00 14.50           C  
ATOM   3154  O   TYR A 124       1.854 -29.133  69.019  1.00 16.35           O  
ATOM   3155  CB  TYR A 124       2.755 -31.450  67.501  1.00 14.48           C  
ATOM   3156  CG  TYR A 124       3.414 -32.771  67.366  1.00 16.17           C  
ATOM   3157  CD1 TYR A 124       4.630 -33.028  68.120  1.00 17.34           C  
ATOM   3158  CD2 TYR A 124       2.975 -33.756  66.524  1.00 15.67           C  
ATOM   3159  CE1 TYR A 124       5.347 -34.216  68.002  1.00 17.87           C  
ATOM   3160  CE2 TYR A 124       3.665 -34.969  66.430  1.00 17.92           C  
ATOM   3161  CZ  TYR A 124       4.816 -35.175  67.210  1.00 17.81           C  
ATOM   3162  OH  TYR A 124       5.477 -36.371  67.086  1.00 21.03           O  
ATOM   3163  N   GLY A 125      -0.210 -29.749  68.529  1.00 13.88           N  
ATOM   3164  CA  GLY A 125      -0.785 -28.469  68.589  1.00 13.81           C  
ATOM   3165  C   GLY A 125      -0.407 -27.608  67.379  1.00 13.52           C  
ATOM   3166  O   GLY A 125      -0.483 -26.417  67.404  1.00 14.23           O  
ATOM   3167  N   ILE A 126      -0.106 -28.311  66.295  1.00 13.10           N  
ATOM   3168  CA  ILE A 126       0.212 -27.678  64.985  1.00 12.31           C  
ATOM   3169  C   ILE A 126      -0.962 -27.687  64.058  1.00 11.76           C  
ATOM   3170  O   ILE A 126      -1.628 -28.694  63.956  1.00 12.63           O  
ATOM   3171  CB  ILE A 126       1.442 -28.405  64.328  1.00 11.38           C  
ATOM   3172  CG1 ILE A 126       2.625 -28.302  65.280  1.00 11.50           C  
ATOM   3173  CG2 ILE A 126       1.719 -27.804  62.957  1.00 11.48           C  
ATOM   3174  CD1 ILE A 126       3.726 -29.337  64.844  1.00 13.08           C  
ATOM   3175  N   GLU A 127      -1.253 -26.529  63.432  1.00 10.47           N  
ATOM   3176  CA  GLU A 127      -2.353 -26.363  62.488  1.00 10.73           C  
ATOM   3177  C   GLU A 127      -2.012 -26.789  61.089  1.00 11.59           C  
ATOM   3178  O   GLU A 127      -0.773 -26.843  60.791  1.00 11.40           O  
ATOM   3179  CB  GLU A 127      -2.848 -24.914  62.488  1.00 12.93           C  
ATOM   3180  CG  GLU A 127      -3.276 -24.427  63.923  1.00 18.24           C  
ATOM   3181  CD  GLU A 127      -4.773 -24.579  64.084  1.00 26.81           C  
ATOM   3182  OE1 GLU A 127      -5.429 -23.457  64.208  1.00 35.35           O  
ATOM   3183  OE2 GLU A 127      -5.348 -25.620  63.865  1.00 23.96           O1-
ATOM   3184  N   PHE A 128      -2.968 -27.038  60.213  1.00 10.81           N  
ATOM   3185  CA  PHE A 128      -2.617 -27.543  58.851  1.00 10.65           C  
ATOM   3186  C   PHE A 128      -3.582 -27.060  57.856  1.00 12.94           C  
ATOM   3187  O   PHE A 128      -4.814 -27.068  58.050  1.00 13.05           O  
ATOM   3188  CB  PHE A 128      -2.682 -29.100  58.857  1.00 11.10           C  
ATOM   3189  CG  PHE A 128      -2.426 -29.711  57.490  1.00 10.69           C  
ATOM   3190  CD1 PHE A 128      -3.476 -29.975  56.635  1.00 11.62           C  
ATOM   3191  CD2 PHE A 128      -1.124 -29.917  57.068  1.00 10.86           C  
ATOM   3192  CE1 PHE A 128      -3.277 -30.512  55.387  1.00 12.34           C  
ATOM   3193  CE2 PHE A 128      -0.905 -30.457  55.838  1.00 11.07           C  
ATOM   3194  CZ  PHE A 128      -1.965 -30.746  55.021  1.00 10.65           C  
ATOM   3195  N   LEU A 129      -3.107 -26.597  56.725  1.00 10.68           N  
ATOM   3196  CA  LEU A 129      -3.904 -26.418  55.506  1.00  9.77           C  
ATOM   3197  C   LEU A 129      -3.305 -27.164  54.334  1.00 10.51           C  
ATOM   3198  O   LEU A 129      -2.079 -27.191  54.231  1.00 11.10           O  
ATOM   3199  CB  LEU A 129      -3.985 -24.895  55.061  1.00 12.32           C  
ATOM   3200  CG  LEU A 129      -4.535 -23.865  56.018  1.00 15.24           C  
ATOM   3201  CD1 LEU A 129      -4.258 -22.427  55.486  1.00 18.07           C  
ATOM   3202  CD2 LEU A 129      -6.014 -24.057  56.353  1.00 18.56           C  
ATOM   3203  N   ASP A 130      -4.128 -27.707  53.466  1.00  9.22           N  
ATOM   3204  CA  ASP A 130      -3.680 -28.222  52.133  1.00  9.75           C  
ATOM   3205  C   ASP A 130      -4.041 -27.176  51.163  1.00 10.25           C  
ATOM   3206  O   ASP A 130      -5.188 -26.767  50.965  1.00 13.54           O  
ATOM   3207  CB  ASP A 130      -4.309 -29.563  51.751  1.00 10.89           C  
ATOM   3208  CG  ASP A 130      -5.860 -29.685  51.955  1.00 11.37           C  
ATOM   3209  OD1 ASP A 130      -6.284 -29.503  53.088  1.00 11.41           O  
ATOM   3210  OD2 ASP A 130      -6.552 -30.027  50.948  1.00 11.46           O1-
ATOM   3211  N   ALA A 131      -3.009 -26.639  50.446  1.00  9.81           N  
ATOM   3212  CA  ALA A 131      -3.188 -25.580  49.510  1.00  9.42           C  
ATOM   3213  C   ALA A 131      -2.402 -25.810  48.205  1.00  9.85           C  
ATOM   3214  O   ALA A 131      -1.502 -25.021  47.818  1.00 10.51           O  
ATOM   3215  CB  ALA A 131      -2.813 -24.235  50.151  1.00 11.12           C  
ATOM   3216  N   PRO A 132      -2.766 -26.866  47.469  1.00 10.41           N  
ATOM   3217  CA  PRO A 132      -2.093 -27.110  46.194  1.00 10.11           C  
ATOM   3218  C   PRO A 132      -2.436 -26.080  45.177  1.00 11.24           C  
ATOM   3219  O   PRO A 132      -3.344 -25.218  45.394  1.00 11.29           O  
ATOM   3220  CB  PRO A 132      -2.593 -28.514  45.748  1.00 10.52           C  
ATOM   3221  CG  PRO A 132      -4.008 -28.598  46.456  1.00 10.04           C  
ATOM   3222  CD  PRO A 132      -3.775 -27.913  47.788  1.00  9.94           C  
ATOM   3223  N   VAL A 133      -1.670 -26.051  44.070  1.00 10.72           N  
ATOM   3224  CA  VAL A 133      -1.699 -24.945  43.169  1.00 12.49           C  
ATOM   3225  C   VAL A 133      -1.749 -25.411  41.704  1.00 13.94           C  
ATOM   3226  O   VAL A 133      -1.285 -26.498  41.403  1.00 14.10           O  
ATOM   3227  CB  VAL A 133      -0.397 -24.045  43.300  1.00 11.91           C  
ATOM   3228  CG1 VAL A 133      -0.184 -23.681  44.740  1.00 13.89           C  
ATOM   3229  CG2 VAL A 133       0.894 -24.735  42.709  1.00 13.10           C  
ATOM   3230  N   THR A 134      -2.314 -24.566  40.873  1.00 14.44           N  
ATOM   3231  CA  THR A 134      -2.214 -24.837  39.407  1.00 14.18           C  
ATOM   3232  C   THR A 134      -1.815 -23.545  38.740  1.00 13.72           C  
ATOM   3233  O   THR A 134      -1.865 -22.450  39.224  1.00 15.81           O  
ATOM   3234  CB  THR A 134      -3.566 -25.440  38.944  1.00 17.42           C  
ATOM   3235  CG2 THR A 134      -4.673 -24.435  38.914  1.00 16.37           C  
ATOM   3236  OG1 THR A 134      -3.330 -25.899  37.594  1.00 18.52           O  
ATOM   3237  N   GLY A 135      -1.308 -23.711  37.526  1.00 13.80           N  
ATOM   3238  CA  GLY A 135      -0.732 -22.620  36.739  1.00 14.41           C  
ATOM   3239  C   GLY A 135       0.654 -22.919  36.259  1.00 13.68           C  
ATOM   3240  O   GLY A 135       1.232 -22.099  35.494  1.00 14.34           O  
ATOM   3241  N   GLY A 136       1.279 -23.995  36.739  1.00 13.76           N  
ATOM   3242  CA  GLY A 136       2.551 -24.415  36.160  1.00 12.72           C  
ATOM   3243  C   GLY A 136       3.695 -23.577  36.653  1.00 12.59           C  
ATOM   3244  O   GLY A 136       3.608 -22.678  37.499  1.00 13.68           O  
ATOM   3245  N   GLN A 137       4.865 -23.936  36.135  1.00 13.12           N  
ATOM   3246  CA  GLN A 137       6.088 -23.209  36.441  1.00 12.38           C  
ATOM   3247  C   GLN A 137       5.942 -21.728  36.018  1.00 13.34           C  
ATOM   3248  O   GLN A 137       6.366 -20.822  36.734  1.00 13.45           O  
ATOM   3249  CB  GLN A 137       7.168 -23.886  35.571  1.00 13.72           C  
ATOM   3250  CG  GLN A 137       8.528 -23.191  35.720  1.00 14.82           C  
ATOM   3251  CD  GLN A 137       9.578 -23.822  34.838  1.00 15.77           C  
ATOM   3252  NE2 GLN A 137      10.817 -23.744  35.272  1.00 16.30           N  
ATOM   3253  OE1 GLN A 137       9.249 -24.474  33.774  1.00 16.99           O  
ATOM   3254  N   LYS A 138       5.258 -21.449  34.853  1.00 13.83           N  
ATOM   3255  CA  LYS A 138       5.045 -20.083  34.438  1.00 13.68           C  
ATOM   3256  C   LYS A 138       4.241 -19.315  35.488  1.00 15.06           C  
ATOM   3257  O   LYS A 138       4.557 -18.182  35.839  1.00 13.93           O  
ATOM   3258  CB  LYS A 138       4.277 -20.147  33.093  1.00 15.49           C  
ATOM   3259  CG  LYS A 138       4.124 -18.729  32.512  1.00 21.00           C  
ATOM   3260  CD  LYS A 138       3.419 -18.842  31.142  1.00 25.65           C  
ATOM   3261  CE  LYS A 138       3.623 -17.535  30.417  1.00 33.59           C  
ATOM   3262  NZ  LYS A 138       2.379 -16.739  30.437  1.00 39.53           N1+
ATOM   3263  N   GLY A 139       3.182 -19.930  35.995  1.00 13.67           N  
ATOM   3264  CA  GLY A 139       2.366 -19.255  37.048  1.00 12.67           C  
ATOM   3265  C   GLY A 139       3.190 -19.023  38.273  1.00 12.22           C  
ATOM   3266  O   GLY A 139       2.976 -18.007  38.956  1.00 13.25           O  
ATOM   3267  N   ALA A 140       4.032 -19.976  38.702  1.00 12.54           N  
ATOM   3268  CA  ALA A 140       4.851 -19.756  39.851  1.00 11.36           C  
ATOM   3269  C   ALA A 140       5.780 -18.560  39.673  1.00 12.53           C  
ATOM   3270  O   ALA A 140       5.897 -17.728  40.519  1.00 13.24           O  
ATOM   3271  CB  ALA A 140       5.621 -21.036  40.182  1.00 12.94           C  
ATOM   3272  N   ILE A 141       6.450 -18.529  38.514  1.00 12.46           N  
ATOM   3273  CA  ILE A 141       7.368 -17.435  38.211  1.00 12.96           C  
ATOM   3274  C   ILE A 141       6.590 -16.091  38.173  1.00 13.65           C  
ATOM   3275  O   ILE A 141       7.108 -15.063  38.684  1.00 15.13           O  
ATOM   3276  CB  ILE A 141       8.075 -17.742  36.882  1.00 13.32           C  
ATOM   3277  CG1 ILE A 141       9.045 -18.910  37.089  1.00 15.25           C  
ATOM   3278  CG2 ILE A 141       8.838 -16.498  36.466  1.00 14.49           C  
ATOM   3279  CD1 ILE A 141       9.638 -19.380  35.746  1.00 15.66           C  
ATOM   3280  N   GLU A 142       5.447 -16.060  37.564  1.00 13.18           N  
ATOM   3281  CA  GLU A 142       4.706 -14.775  37.425  1.00 14.98           C  
ATOM   3282  C   GLU A 142       3.927 -14.420  38.671  1.00 16.04           C  
ATOM   3283  O   GLU A 142       3.391 -13.336  38.742  1.00 17.71           O  
ATOM   3284  CB  GLU A 142       3.743 -14.884  36.243  1.00 17.53           C  
ATOM   3285  CG  GLU A 142       4.564 -15.028  34.951  1.00 22.23           C  
ATOM   3286  CD  GLU A 142       3.764 -14.789  33.673  1.00 28.42           C  
ATOM   3287  OE1 GLU A 142       2.551 -14.517  33.630  1.00 31.87           O  
ATOM   3288  OE2 GLU A 142       4.488 -14.917  32.627  1.00 31.70           O1-
ATOM   3289  N   GLY A 143       3.823 -15.333  39.650  1.00 14.64           N  
ATOM   3290  CA  GLY A 143       2.965 -15.025  40.852  1.00 15.11           C  
ATOM   3291  C   GLY A 143       1.533 -15.082  40.568  1.00 14.61           C  
ATOM   3292  O   GLY A 143       0.773 -14.403  41.338  1.00 16.67           O  
ATOM   3293  N   THR A 144       1.046 -15.813  39.590  1.00 13.61           N  
ATOM   3294  CA  THR A 144      -0.351 -15.791  39.203  1.00 15.60           C  
ATOM   3295  C   THR A 144      -1.050 -17.140  39.434  1.00 13.71           C  
ATOM   3296  O   THR A 144      -2.126 -17.432  38.933  1.00 16.54           O  
ATOM   3297  CB  THR A 144      -0.451 -15.464  37.700  1.00 15.55           C  
ATOM   3298  CG2 THR A 144      -0.011 -14.044  37.439  1.00 17.77           C  
ATOM   3299  OG1 THR A 144       0.230 -16.477  36.930  1.00 17.50           O  
ATOM   3300  N   LEU A 145      -0.380 -17.987  40.249  1.00 13.23           N  
ATOM   3301  CA  LEU A 145      -0.951 -19.329  40.573  1.00 13.11           C  
ATOM   3302  C   LEU A 145      -2.430 -19.243  41.035  1.00 13.10           C  
ATOM   3303  O   LEU A 145      -2.800 -18.302  41.796  1.00 13.87           O  
ATOM   3304  CB  LEU A 145      -0.154 -20.032  41.712  1.00 12.97           C  
ATOM   3305  CG  LEU A 145       1.283 -20.412  41.259  1.00 11.40           C  
ATOM   3306  CD1 LEU A 145       2.045 -20.878  42.480  1.00 13.30           C  
ATOM   3307  CD2 LEU A 145       1.286 -21.490  40.238  1.00 13.98           C  
ATOM   3308  N   THR A 146      -3.184 -20.269  40.629  1.00 13.47           N  
ATOM   3309  CA  THR A 146      -4.488 -20.454  41.297  1.00 13.27           C  
ATOM   3310  C   THR A 146      -4.289 -21.455  42.446  1.00 14.41           C  
ATOM   3311  O   THR A 146      -3.671 -22.513  42.251  1.00 14.30           O  
ATOM   3312  CB  THR A 146      -5.442 -21.109  40.277  1.00 15.73           C  
ATOM   3313  CG2 THR A 146      -6.806 -21.400  40.967  1.00 17.34           C  
ATOM   3314  OG1 THR A 146      -5.613 -20.141  39.224  1.00 18.31           O  
ATOM   3315  N   ILE A 147      -4.643 -21.053  43.640  1.00 12.13           N  
ATOM   3316  CA  ILE A 147      -4.340 -21.788  44.856  1.00 10.91           C  
ATOM   3317  C   ILE A 147      -5.635 -22.244  45.484  1.00 11.58           C  
ATOM   3318  O   ILE A 147      -6.552 -21.388  45.662  1.00 13.67           O  
ATOM   3319  CB  ILE A 147      -3.569 -20.902  45.840  1.00 12.46           C  
ATOM   3320  CG1 ILE A 147      -2.310 -20.372  45.099  1.00 11.89           C  
ATOM   3321  CG2 ILE A 147      -3.178 -21.676  47.120  1.00 11.89           C  
ATOM   3322  CD1 ILE A 147      -1.325 -19.546  45.964  1.00 13.46           C  
ATOM   3323  N   MET A 148      -5.798 -23.500  45.733  1.00 11.72           N  
ATOM   3324  CA  MET A 148      -7.050 -24.113  46.163  1.00 11.85           C  
ATOM   3325  C   MET A 148      -6.863 -24.709  47.518  1.00 12.29           C  
ATOM   3326  O   MET A 148      -5.984 -25.543  47.743  1.00 11.72           O  
ATOM   3327  CB  MET A 148      -7.547 -25.127  45.182  1.00 13.62           C  
ATOM   3328  CG  MET A 148      -6.652 -26.317  44.846  1.00 15.21           C  
ATOM   3329  SD  MET A 148      -6.801 -26.891  43.115  1.00 17.39           S  
ATOM   3330  CE  MET A 148      -5.516 -25.802  42.366  1.00 16.73           C  
ATOM   3331  N   VAL A 149      -7.615 -24.243  48.526  1.00 12.11           N  
ATOM   3332  CA  VAL A 149      -7.232 -24.417  49.915  1.00 11.66           C  
ATOM   3333  C   VAL A 149      -8.280 -25.204  50.719  1.00 11.58           C  
ATOM   3334  O   VAL A 149      -9.467 -24.930  50.681  1.00 12.98           O  
ATOM   3335  CB  VAL A 149      -7.032 -23.020  50.616  1.00 11.55           C  
ATOM   3336  CG1 VAL A 149      -6.548 -23.223  52.054  1.00 13.57           C  
ATOM   3337  CG2 VAL A 149      -6.044 -22.242  49.796  1.00 12.35           C  
ATOM   3338  N   GLY A 150      -7.806 -26.180  51.463  1.00 11.24           N  
ATOM   3339  CA  GLY A 150      -8.651 -26.863  52.461  1.00 11.15           C  
ATOM   3340  C   GLY A 150      -8.104 -26.640  53.854  1.00 12.95           C  
ATOM   3341  O   GLY A 150      -6.891 -26.572  54.147  1.00 13.33           O  
ATOM   3342  N   GLY A 151      -9.008 -26.488  54.803  1.00 11.23           N  
ATOM   3343  CA  GLY A 151      -8.729 -26.328  56.249  1.00 12.78           C  
ATOM   3344  C   GLY A 151      -9.649 -25.379  56.991  1.00 11.77           C  
ATOM   3345  O   GLY A 151     -10.661 -25.041  56.379  1.00 13.22           O  
ATOM   3346  N   LYS A 152      -9.270 -24.904  58.163  1.00 13.47           N  
ATOM   3347  CA  LYS A 152     -10.060 -23.915  58.900  1.00 13.12           C  
ATOM   3348  C   LYS A 152     -10.200 -22.641  58.132  1.00 13.95           C  
ATOM   3349  O   LYS A 152      -9.225 -22.037  57.762  1.00 13.54           O  
ATOM   3350  CB  LYS A 152      -9.420 -23.584  60.237  1.00 16.37           C  
ATOM   3351  CG  LYS A 152      -9.528 -24.612  61.316  1.00 18.65           C  
ATOM   3352  CD  LYS A 152      -8.853 -24.014  62.527  1.00 20.92           C  
ATOM   3353  CE  LYS A 152      -8.695 -24.912  63.627  1.00 26.72           C  
ATOM   3354  NZ  LYS A 152      -8.190 -24.031  64.762  1.00 26.24           N1+
ATOM   3355  N   GLU A 153     -11.429 -22.249  57.862  1.00 12.93           N  
ATOM   3356  CA  GLU A 153     -11.650 -21.011  57.168  1.00 13.66           C  
ATOM   3357  C   GLU A 153     -10.976 -19.774  57.817  1.00 13.73           C  
ATOM   3358  O   GLU A 153     -10.503 -18.937  57.146  1.00 13.02           O  
ATOM   3359  CB  GLU A 153     -13.153 -20.818  56.887  1.00 16.87           C  
ATOM   3360  CG  GLU A 153     -13.405 -19.729  55.923  1.00 21.27           C  
ATOM   3361  CD  GLU A 153     -14.790 -19.720  55.405  1.00 25.24           C  
ATOM   3362  OE1 GLU A 153     -14.935 -19.112  54.365  1.00 27.55           O  
ATOM   3363  OE2 GLU A 153     -15.652 -20.318  56.057  1.00 25.74           O1-
ATOM   3364  N   GLU A 154     -10.936 -19.720  59.129  1.00 13.02           N  
ATOM   3365  CA  GLU A 154     -10.234 -18.678  59.827  1.00 14.80           C  
ATOM   3366  C   GLU A 154      -8.761 -18.599  59.426  1.00 14.46           C  
ATOM   3367  O   GLU A 154      -8.215 -17.556  59.302  1.00 14.51           O  
ATOM   3368  CB  GLU A 154     -10.336 -18.935  61.327  1.00 17.70           C  
ATOM   3369  CG  GLU A 154     -11.783 -18.959  61.847  1.00 20.37           C  
ATOM   3370  CD  GLU A 154     -12.509 -20.331  61.835  1.00 20.04           C  
ATOM   3371  OE1 GLU A 154     -12.102 -21.259  61.246  1.00 15.70           O  
ATOM   3372  OE2 GLU A 154     -13.583 -20.335  62.433  1.00 22.08           O1-
ATOM   3373  N   LEU A 155      -8.143 -19.739  59.230  1.00 12.57           N  
ATOM   3374  CA  LEU A 155      -6.732 -19.775  58.844  1.00 13.31           C  
ATOM   3375  C   LEU A 155      -6.518 -19.422  57.393  1.00 13.70           C  
ATOM   3376  O   LEU A 155      -5.575 -18.800  57.079  1.00 12.92           O  
ATOM   3377  CB  LEU A 155      -6.130 -21.136  59.180  1.00 14.67           C  
ATOM   3378  CG  LEU A 155      -6.007 -21.525  60.644  1.00 15.71           C  
ATOM   3379  CD1 LEU A 155      -5.354 -22.873  60.787  1.00 17.87           C  
ATOM   3380  CD2 LEU A 155      -5.259 -20.472  61.460  1.00 19.78           C  
ATOM   3381  N   PHE A 156      -7.429 -19.795  56.532  1.00 12.46           N  
ATOM   3382  CA  PHE A 156      -7.426 -19.319  55.170  1.00 12.58           C  
ATOM   3383  C   PHE A 156      -7.397 -17.810  55.134  1.00 13.84           C  
ATOM   3384  O   PHE A 156      -6.631 -17.225  54.453  1.00 13.31           O  
ATOM   3385  CB  PHE A 156      -8.632 -19.877  54.397  1.00 14.37           C  
ATOM   3386  CG  PHE A 156      -8.830 -19.251  53.041  1.00 13.50           C  
ATOM   3387  CD1 PHE A 156      -8.240 -19.778  51.942  1.00 14.84           C  
ATOM   3388  CD2 PHE A 156      -9.644 -18.174  52.863  1.00 14.52           C  
ATOM   3389  CE1 PHE A 156      -8.433 -19.233  50.702  1.00 14.94           C  
ATOM   3390  CE2 PHE A 156      -9.817 -17.643  51.648  1.00 14.16           C  
ATOM   3391  CZ  PHE A 156      -9.216 -18.165  50.574  1.00 15.05           C  
ATOM   3392  N   HIS A 157      -8.254 -17.188  55.917  1.00 13.58           N  
ATOM   3393  CA  HIS A 157      -8.285 -15.771  55.966  1.00 14.40           C  
ATOM   3394  C   HIS A 157      -7.009 -15.187  56.577  1.00 12.05           C  
ATOM   3395  O   HIS A 157      -6.489 -14.264  56.042  1.00 14.10           O  
ATOM   3396  CB  HIS A 157      -9.554 -15.275  56.711  1.00 15.99           C  
ATOM   3397  CG  HIS A 157     -10.813 -15.467  55.920  1.00 23.73           C  
ATOM   3398  CD2 HIS A 157     -11.107 -15.215  54.623  1.00 26.55           C  
ATOM   3399  ND1 HIS A 157     -11.947 -16.013  56.463  1.00 28.32           N  
ATOM   3400  CE1 HIS A 157     -12.885 -16.080  55.541  1.00 28.34           C  
ATOM   3401  NE2 HIS A 157     -12.388 -15.631  54.408  1.00 25.39           N  
ATOM   3402  N   ARG A 158      -6.506 -15.781  57.643  1.00 13.54           N  
ATOM   3403  CA  ARG A 158      -5.280 -15.256  58.283  1.00 12.66           C  
ATOM   3404  C   ARG A 158      -4.104 -15.341  57.248  1.00 14.16           C  
ATOM   3405  O   ARG A 158      -3.249 -14.396  57.201  1.00 15.90           O  
ATOM   3406  CB  ARG A 158      -4.909 -16.111  59.472  1.00 14.65           C  
ATOM   3407  CG  ARG A 158      -3.736 -15.572  60.284  1.00 16.80           C  
ATOM   3408  CD  ARG A 158      -3.212 -16.523  61.272  1.00 20.28           C  
ATOM   3409  NE  ARG A 158      -4.189 -16.692  62.278  1.00 26.73           N  
ATOM   3410  CZ  ARG A 158      -3.973 -17.474  63.335  1.00 29.82           C  
ATOM   3411  NH1 ARG A 158      -2.746 -18.058  63.471  1.00 29.76           N1+
ATOM   3412  NH2 ARG A 158      -4.958 -17.679  64.237  1.00 30.60           N  
ATOM   3413  N   LEU A 159      -4.057 -16.335  56.413  1.00 12.45           N  
ATOM   3414  CA  LEU A 159      -2.935 -16.529  55.508  1.00 12.61           C  
ATOM   3415  C   LEU A 159      -3.157 -15.938  54.144  1.00 12.65           C  
ATOM   3416  O   LEU A 159      -2.316 -16.069  53.332  1.00 12.30           O  
ATOM   3417  CB  LEU A 159      -2.681 -18.027  55.353  1.00 15.64           C  
ATOM   3418  CG  LEU A 159      -1.706 -18.610  56.339  1.00 22.94           C  
ATOM   3419  CD1 LEU A 159      -1.942 -18.129  57.546  1.00 25.76           C  
ATOM   3420  CD2 LEU A 159      -1.630 -20.080  56.408  1.00 23.88           C  
ATOM   3421  N   LEU A 160      -4.288 -15.280  53.900  1.00 12.81           N  
ATOM   3422  CA  LEU A 160      -4.526 -14.753  52.591  1.00 12.24           C  
ATOM   3423  C   LEU A 160      -3.382 -13.822  52.081  1.00 12.76           C  
ATOM   3424  O   LEU A 160      -3.054 -13.942  50.893  1.00 14.19           O  
ATOM   3425  CB  LEU A 160      -5.866 -14.006  52.614  1.00 17.39           C  
ATOM   3426  CG  LEU A 160      -6.874 -14.493  51.693  1.00 23.62           C  
ATOM   3427  CD1 LEU A 160      -8.045 -13.458  51.573  1.00 23.62           C  
ATOM   3428  CD2 LEU A 160      -6.565 -15.110  50.326  1.00 19.39           C  
ATOM   3429  N   PRO A 161      -2.751 -13.019  52.922  1.00 12.48           N  
ATOM   3430  CA  PRO A 161      -1.683 -12.148  52.348  1.00 13.31           C  
ATOM   3431  C   PRO A 161      -0.489 -13.004  51.814  1.00 12.49           C  
ATOM   3432  O   PRO A 161       0.176 -12.614  50.863  1.00 14.24           O  
ATOM   3433  CB  PRO A 161      -1.251 -11.271  53.575  1.00 14.48           C  
ATOM   3434  CG  PRO A 161      -2.509 -11.195  54.415  1.00 15.88           C  
ATOM   3435  CD  PRO A 161      -3.200 -12.589  54.298  1.00 13.49           C  
ATOM   3436  N   ILE A 162      -0.243 -14.105  52.527  1.00 12.08           N  
ATOM   3437  CA  ILE A 162       0.861 -15.012  52.079  1.00 12.30           C  
ATOM   3438  C   ILE A 162       0.443 -15.672  50.754  1.00 12.25           C  
ATOM   3439  O   ILE A 162       1.243 -15.705  49.785  1.00 12.43           O  
ATOM   3440  CB  ILE A 162       1.116 -15.990  53.199  1.00 11.34           C  
ATOM   3441  CG1 ILE A 162       1.977 -15.354  54.276  1.00 12.06           C  
ATOM   3442  CG2 ILE A 162       1.830 -17.256  52.705  1.00 14.15           C  
ATOM   3443  CD1 ILE A 162       1.972 -16.101  55.613  1.00 13.91           C  
ATOM   3444  N   PHE A 163      -0.772 -16.217  50.637  1.00 11.47           N  
ATOM   3445  CA  PHE A 163      -1.228 -16.786  49.407  1.00 11.25           C  
ATOM   3446  C   PHE A 163      -1.238 -15.767  48.250  1.00 12.24           C  
ATOM   3447  O   PHE A 163      -0.768 -16.097  47.143  1.00 12.82           O  
ATOM   3448  CB  PHE A 163      -2.605 -17.397  49.544  1.00 12.72           C  
ATOM   3449  CG  PHE A 163      -2.632 -18.602  50.438  1.00 11.85           C  
ATOM   3450  CD1 PHE A 163      -1.764 -19.627  50.267  1.00 12.53           C  
ATOM   3451  CD2 PHE A 163      -3.639 -18.666  51.423  1.00 12.12           C  
ATOM   3452  CE1 PHE A 163      -1.871 -20.757  51.089  1.00 13.07           C  
ATOM   3453  CE2 PHE A 163      -3.724 -19.785  52.248  1.00 13.44           C  
ATOM   3454  CZ  PHE A 163      -2.824 -20.826  52.083  1.00 12.45           C  
ATOM   3455  N   LYS A 164      -1.657 -14.522  48.492  1.00 12.98           N  
ATOM   3456  CA  LYS A 164      -1.619 -13.473  47.424  1.00 13.04           C  
ATOM   3457  C   LYS A 164      -0.235 -13.056  46.992  1.00 12.98           C  
ATOM   3458  O   LYS A 164      -0.165 -12.510  45.892  1.00 15.14           O  
ATOM   3459  CB  LYS A 164      -2.395 -12.256  47.989  1.00 13.90           C  
ATOM   3460  CG  LYS A 164      -3.913 -12.431  47.975  1.00 17.27           C  
ATOM   3461  CD  LYS A 164      -4.546 -11.269  48.662  1.00 24.02           C  
ATOM   3462  CE  LYS A 164      -6.050 -11.415  48.559  1.00 30.31           C  
ATOM   3463  NZ  LYS A 164      -6.576 -10.245  49.384  1.00 32.29           N1+
ATOM   3464  N   ALA A 165       0.784 -13.355  47.793  1.00 12.70           N  
ATOM   3465  CA  ALA A 165       2.176 -13.074  47.300  1.00 12.63           C  
ATOM   3466  C   ALA A 165       2.545 -14.061  46.244  1.00 12.94           C  
ATOM   3467  O   ALA A 165       3.387 -13.753  45.407  1.00 14.84           O  
ATOM   3468  CB  ALA A 165       3.119 -13.199  48.477  1.00 14.14           C  
ATOM   3469  N   MET A 166       2.027 -15.304  46.255  1.00 12.07           N  
ATOM   3470  CA  MET A 166       2.377 -16.343  45.311  1.00 12.42           C  
ATOM   3471  C   MET A 166       1.406 -16.527  44.167  1.00 13.14           C  
ATOM   3472  O   MET A 166       1.739 -17.108  43.122  1.00 14.20           O  
ATOM   3473  CB  MET A 166       2.491 -17.676  46.084  1.00 12.46           C  
ATOM   3474  CG  MET A 166       3.639 -17.674  47.123  1.00 10.86           C  
ATOM   3475  SD  MET A 166       3.657 -19.223  48.043  1.00 12.56           S  
ATOM   3476  CE  MET A 166       2.169 -19.002  49.031  1.00 11.40           C  
ATOM   3477  N   GLY A 167       0.114 -16.100  44.377  1.00 11.45           N  
ATOM   3478  CA  GLY A 167      -0.926 -16.424  43.444  1.00 12.68           C  
ATOM   3479  C   GLY A 167      -1.888 -15.265  43.180  1.00 12.90           C  
ATOM   3480  O   GLY A 167      -1.708 -14.204  43.781  1.00 15.82           O  
ATOM   3481  N   ARG A 168      -2.787 -15.519  42.307  1.00 15.17           N  
ATOM   3482  CA  ARG A 168      -3.837 -14.477  41.968  1.00 16.18           C  
ATOM   3483  C   ARG A 168      -5.198 -14.967  42.443  1.00 17.02           C  
ATOM   3484  O   ARG A 168      -5.733 -14.326  43.370  1.00 18.91           O  
ATOM   3485  CB  ARG A 168      -3.799 -14.259  40.477  1.00 19.76           C  
ATOM   3486  CG  ARG A 168      -4.767 -13.110  40.075  1.00 24.39           C  
ATOM   3487  CD  ARG A 168      -4.688 -13.131  38.568  1.00 33.33           C  
ATOM   3488  NE  ARG A 168      -5.021 -11.910  37.948  1.00 42.00           N  
ATOM   3489  CZ  ARG A 168      -6.116 -11.691  37.215  1.00 46.08           C  
ATOM   3490  NH1 ARG A 168      -7.042 -12.645  37.008  1.00 48.46           N1+
ATOM   3491  NH2 ARG A 168      -6.283 -10.471  36.657  1.00 49.91           N  
ATOM   3492  N   ASP A 169      -5.777 -15.963  41.821  1.00 16.52           N  
ATOM   3493  CA  ASP A 169      -7.036 -16.525  42.298  1.00 18.17           C  
ATOM   3494  C   ASP A 169      -6.829 -17.502  43.467  1.00 16.15           C  
ATOM   3495  O   ASP A 169      -6.335 -18.576  43.271  1.00 16.60           O  
ATOM   3496  CB  ASP A 169      -7.718 -17.231  41.163  1.00 20.63           C  
ATOM   3497  CG  ASP A 169      -9.211 -17.520  41.414  1.00 23.11           C  
ATOM   3498  OD1 ASP A 169      -9.800 -16.911  42.228  1.00 28.73           O  
ATOM   3499  OD2 ASP A 169      -9.706 -18.388  40.760  1.00 30.74           O1-
ATOM   3500  N   ILE A 170      -7.269 -17.088  44.638  1.00 15.87           N  
ATOM   3501  CA  ILE A 170      -7.093 -17.871  45.858  1.00 14.38           C  
ATOM   3502  C   ILE A 170      -8.458 -18.382  46.234  1.00 14.69           C  
ATOM   3503  O   ILE A 170      -9.336 -17.529  46.532  1.00 16.38           O  
ATOM   3504  CB  ILE A 170      -6.459 -17.120  47.042  1.00 14.80           C  
ATOM   3505  CG1 ILE A 170      -5.278 -16.190  46.522  1.00 16.19           C  
ATOM   3506  CG2 ILE A 170      -6.051 -18.088  48.081  1.00 14.76           C  
ATOM   3507  CD1 ILE A 170      -4.143 -16.874  45.733  1.00 17.13           C  
ATOM   3508  N   VAL A 171      -8.682 -19.658  46.236  1.00 13.96           N  
ATOM   3509  CA  VAL A 171     -10.070 -20.212  46.390  1.00 13.01           C  
ATOM   3510  C   VAL A 171     -10.141 -21.054  47.597  1.00 13.24           C  
ATOM   3511  O   VAL A 171      -9.359 -22.041  47.733  1.00 14.15           O  
ATOM   3512  CB  VAL A 171     -10.427 -21.025  45.155  1.00 13.93           C  
ATOM   3513  CG1 VAL A 171     -11.909 -21.476  45.274  1.00 16.12           C  
ATOM   3514  CG2 VAL A 171     -10.315 -20.250  43.789  1.00 15.98           C  
ATOM   3515  N   TYR A 172     -11.017 -20.801  48.550  1.00 12.65           N  
ATOM   3516  CA  TYR A 172     -11.254 -21.636  49.687  1.00 11.90           C  
ATOM   3517  C   TYR A 172     -12.185 -22.744  49.311  1.00 14.03           C  
ATOM   3518  O   TYR A 172     -13.343 -22.502  48.936  1.00 15.70           O  
ATOM   3519  CB  TYR A 172     -11.865 -20.785  50.823  1.00 13.08           C  
ATOM   3520  CG  TYR A 172     -12.116 -21.628  52.035  1.00 12.59           C  
ATOM   3521  CD1 TYR A 172     -11.107 -22.251  52.733  1.00 10.48           C  
ATOM   3522  CD2 TYR A 172     -13.427 -21.808  52.463  1.00 13.70           C  
ATOM   3523  CE1 TYR A 172     -11.349 -23.088  53.814  1.00 12.51           C  
ATOM   3524  CE2 TYR A 172     -13.697 -22.634  53.529  1.00 14.06           C  
ATOM   3525  CZ  TYR A 172     -12.668 -23.262  54.260  1.00 13.13           C  
ATOM   3526  OH  TYR A 172     -12.927 -24.093  55.286  1.00 13.88           O  
ATOM   3527  N   MET A 173     -11.711 -24.000  49.363  1.00 13.40           N  
ATOM   3528  CA  MET A 173     -12.550 -25.101  48.911  1.00 13.85           C  
ATOM   3529  C   MET A 173     -13.356 -25.731  49.984  1.00 13.39           C  
ATOM   3530  O   MET A 173     -14.398 -26.386  49.662  1.00 16.87           O  
ATOM   3531  CB  MET A 173     -11.625 -26.186  48.260  1.00 13.84           C  
ATOM   3532  CG  MET A 173     -10.967 -25.755  47.016  1.00 13.55           C  
ATOM   3533  SD  MET A 173     -12.114 -25.235  45.649  1.00 16.50           S  
ATOM   3534  CE  MET A 173     -13.226 -26.586  45.439  1.00 18.44           C  
ATOM   3535  N   GLY A 174     -12.962 -25.688  51.248  1.00 12.54           N  
ATOM   3536  CA  GLY A 174     -13.608 -26.372  52.286  1.00 12.78           C  
ATOM   3537  C   GLY A 174     -12.686 -26.912  53.348  1.00 13.88           C  
ATOM   3538  O   GLY A 174     -11.616 -26.389  53.480  1.00 12.69           O  
ATOM   3539  N   PRO A 175     -13.052 -27.873  54.164  1.00 13.84           N  
ATOM   3540  CA  PRO A 175     -12.301 -28.482  55.237  1.00 13.56           C  
ATOM   3541  C   PRO A 175     -11.010 -29.139  54.740  1.00 10.83           C  
ATOM   3542  O   PRO A 175     -10.770 -29.237  53.521  1.00 12.30           O  
ATOM   3543  CB  PRO A 175     -13.286 -29.547  55.828  1.00 15.09           C  
ATOM   3544  CG  PRO A 175     -14.706 -29.048  55.339  1.00 18.08           C  
ATOM   3545  CD  PRO A 175     -14.463 -28.451  54.026  1.00 15.16           C  
ATOM   3546  N   VAL A 176     -10.206 -29.550  55.723  1.00 12.75           N  
ATOM   3547  CA  VAL A 176      -8.948 -30.315  55.312  1.00 11.60           C  
ATOM   3548  C   VAL A 176      -9.222 -31.353  54.273  1.00 12.09           C  
ATOM   3549  O   VAL A 176     -10.120 -32.197  54.441  1.00 13.68           O  
ATOM   3550  CB  VAL A 176      -8.253 -30.818  56.546  1.00 11.56           C  
ATOM   3551  CG1 VAL A 176      -7.044 -31.682  56.115  1.00 13.33           C  
ATOM   3552  CG2 VAL A 176      -7.711 -29.771  57.527  1.00 13.99           C  
ATOM   3553  N   GLY A 177      -8.374 -31.359  53.246  1.00 10.92           N  
ATOM   3554  CA  GLY A 177      -8.471 -32.277  52.179  1.00 10.74           C  
ATOM   3555  C   GLY A 177      -9.232 -31.843  50.974  1.00 11.22           C  
ATOM   3556  O   GLY A 177      -9.067 -32.410  49.893  1.00 11.68           O  
ATOM   3557  N   TYR A 178     -10.000 -30.768  51.131  1.00 11.27           N  
ATOM   3558  CA  TYR A 178     -10.762 -30.216  50.025  1.00 10.78           C  
ATOM   3559  C   TYR A 178      -9.898 -29.453  48.983  1.00 11.04           C  
ATOM   3560  O   TYR A 178     -10.275 -29.312  47.879  1.00 11.41           O  
ATOM   3561  CB  TYR A 178     -11.964 -29.385  50.546  1.00 10.44           C  
ATOM   3562  CG  TYR A 178     -13.177 -30.215  50.934  1.00 10.83           C  
ATOM   3563  CD1 TYR A 178     -13.140 -31.058  52.007  1.00 15.07           C  
ATOM   3564  CD2 TYR A 178     -14.332 -30.174  50.203  1.00 11.34           C  
ATOM   3565  CE1 TYR A 178     -14.244 -31.816  52.371  1.00 13.87           C  
ATOM   3566  CE2 TYR A 178     -15.406 -30.944  50.564  1.00 14.16           C  
ATOM   3567  CZ  TYR A 178     -15.353 -31.751  51.620  1.00 11.99           C  
ATOM   3568  OH  TYR A 178     -16.451 -32.505  51.992  1.00 14.34           O  
ATOM   3569  N   GLY A 179      -8.740 -28.971  49.409  1.00 10.95           N  
ATOM   3570  CA  GLY A 179      -7.778 -28.429  48.417  1.00 10.75           C  
ATOM   3571  C   GLY A 179      -7.183 -29.507  47.553  1.00 11.06           C  
ATOM   3572  O   GLY A 179      -7.293 -29.439  46.358  1.00 10.73           O  
ATOM   3573  N   GLN A 180      -6.736 -30.557  48.197  1.00 11.46           N  
ATOM   3574  CA  GLN A 180      -6.301 -31.781  47.418  1.00 11.14           C  
ATOM   3575  C   GLN A 180      -7.407 -32.366  46.569  1.00 11.80           C  
ATOM   3576  O   GLN A 180      -7.118 -32.789  45.472  1.00 12.88           O  
ATOM   3577  CB  GLN A 180      -5.752 -32.852  48.334  1.00 10.85           C  
ATOM   3578  CG  GLN A 180      -4.487 -32.408  49.138  1.00 11.31           C  
ATOM   3579  CD  GLN A 180      -3.287 -32.087  48.296  1.00 11.83           C  
ATOM   3580  NE2 GLN A 180      -2.329 -31.365  48.916  1.00 11.86           N  
ATOM   3581  OE1 GLN A 180      -3.224 -32.382  47.122  1.00 11.12           O  
ATOM   3582  N   ALA A 181      -8.640 -32.337  47.059  1.00 12.10           N  
ATOM   3583  CA  ALA A 181      -9.731 -32.872  46.201  1.00 11.75           C  
ATOM   3584  C   ALA A 181      -9.931 -32.104  44.976  1.00 13.29           C  
ATOM   3585  O   ALA A 181     -10.057 -32.651  43.871  1.00 13.16           O  
ATOM   3586  CB  ALA A 181     -11.001 -32.836  47.082  1.00 13.44           C  
ATOM   3587  N   MET A 182      -9.925 -30.768  45.075  1.00 12.56           N  
ATOM   3588  CA  MET A 182      -9.971 -29.925  43.894  1.00 12.11           C  
ATOM   3589  C   MET A 182      -8.813 -30.140  42.983  1.00 13.57           C  
ATOM   3590  O   MET A 182      -8.928 -30.142  41.773  1.00 13.86           O  
ATOM   3591  CB  MET A 182     -10.076 -28.443  44.306  1.00 13.47           C  
ATOM   3592  CG  MET A 182     -10.340 -27.488  43.135  1.00 11.59           C  
ATOM   3593  SD  MET A 182     -11.844 -27.769  42.176  1.00 15.71           S  
ATOM   3594  CE  MET A 182     -11.288 -28.128  40.523  1.00 14.78           C  
ATOM   3595  N   MET A 183      -7.645 -30.325  43.548  1.00 12.19           N  
ATOM   3596  CA  MET A 183      -6.467 -30.584  42.733  1.00 12.78           C  
ATOM   3597  C   MET A 183      -6.526 -31.913  41.963  1.00 12.19           C  
ATOM   3598  O   MET A 183      -6.083 -31.983  40.871  1.00 14.47           O  
ATOM   3599  CB  MET A 183      -5.175 -30.497  43.587  1.00 12.23           C  
ATOM   3600  CG  MET A 183      -3.855 -30.550  42.770  1.00 14.42           C  
ATOM   3601  SD  MET A 183      -3.776 -29.163  41.576  1.00 16.63           S  
ATOM   3602  CE  MET A 183      -2.021 -29.269  40.866  1.00 15.44           C  
ATOM   3603  N   LEU A 184      -7.096 -32.927  42.569  1.00 12.93           N  
ATOM   3604  CA  LEU A 184      -7.265 -34.170  41.836  1.00 14.05           C  
ATOM   3605  C   LEU A 184      -8.224 -34.029  40.627  1.00 13.69           C  
ATOM   3606  O   LEU A 184      -7.945 -34.487  39.584  1.00 13.55           O  
ATOM   3607  CB  LEU A 184      -7.672 -35.275  42.753  1.00 17.67           C  
ATOM   3608  CG  LEU A 184      -6.585 -35.690  43.772  1.00 16.89           C  
ATOM   3609  CD1 LEU A 184      -7.084 -36.896  44.377  1.00 18.42           C  
ATOM   3610  CD2 LEU A 184      -5.211 -35.896  43.141  1.00 19.24           C  
ATOM   3611  N   VAL A 185      -9.279 -33.282  40.810  1.00 13.04           N  
ATOM   3612  CA  VAL A 185     -10.137 -32.885  39.706  1.00 12.85           C  
ATOM   3613  C   VAL A 185      -9.345 -32.105  38.644  1.00 14.07           C  
ATOM   3614  O   VAL A 185      -9.385 -32.452  37.493  1.00 13.80           O  
ATOM   3615  CB  VAL A 185     -11.294 -32.060  40.201  1.00 12.47           C  
ATOM   3616  CG1 VAL A 185     -12.089 -31.489  38.999  1.00 13.86           C  
ATOM   3617  CG2 VAL A 185     -12.193 -32.910  41.062  1.00 13.67           C  
ATOM   3618  N   ASN A 186      -8.598 -31.083  39.063  1.00 12.04           N  
ATOM   3619  CA  ASN A 186      -7.787 -30.374  38.154  1.00 12.53           C  
ATOM   3620  C   ASN A 186      -6.832 -31.237  37.402  1.00 12.22           C  
ATOM   3621  O   ASN A 186      -6.612 -31.032  36.220  1.00 12.25           O  
ATOM   3622  CB  ASN A 186      -6.991 -29.272  38.975  1.00 14.74           C  
ATOM   3623  CG  ASN A 186      -6.238 -28.342  38.153  1.00 16.04           C  
ATOM   3624  ND2 ASN A 186      -6.928 -27.384  37.607  1.00 15.64           N  
ATOM   3625  OD1 ASN A 186      -5.050 -28.454  37.973  1.00 18.80           O  
ATOM   3626  N   GLN A 187      -6.187 -32.210  38.078  1.00 12.51           N  
ATOM   3627  CA  GLN A 187      -5.173 -33.044  37.418  1.00 12.52           C  
ATOM   3628  C   GLN A 187      -5.789 -34.068  36.443  1.00 11.37           C  
ATOM   3629  O   GLN A 187      -5.113 -34.387  35.462  1.00 14.19           O  
ATOM   3630  CB  GLN A 187      -4.330 -33.771  38.468  1.00 12.13           C  
ATOM   3631  CG  GLN A 187      -3.545 -32.762  39.254  1.00 13.77           C  
ATOM   3632  CD  GLN A 187      -2.652 -31.862  38.433  1.00 13.72           C  
ATOM   3633  NE2 GLN A 187      -1.375 -32.271  38.109  1.00 15.05           N  
ATOM   3634  OE1 GLN A 187      -3.098 -30.769  37.968  1.00 16.64           O  
ATOM   3635  N   VAL A 188      -7.022 -34.498  36.629  1.00 12.31           N  
ATOM   3636  CA  VAL A 188      -7.768 -35.289  35.601  1.00 12.67           C  
ATOM   3637  C   VAL A 188      -7.807 -34.468  34.351  1.00 13.06           C  
ATOM   3638  O   VAL A 188      -7.476 -34.918  33.249  1.00 13.59           O  
ATOM   3639  CB  VAL A 188      -9.184 -35.613  36.086  1.00 12.86           C  
ATOM   3640  CG1 VAL A 188     -10.016 -36.228  34.877  1.00 14.35           C  
ATOM   3641  CG2 VAL A 188      -9.130 -36.660  37.141  1.00 14.79           C  
ATOM   3642  N   VAL A 189      -8.190 -33.164  34.483  1.00 11.84           N  
ATOM   3643  CA  VAL A 189      -8.335 -32.347  33.305  1.00 12.93           C  
ATOM   3644  C   VAL A 189      -7.008 -32.051  32.641  1.00 11.56           C  
ATOM   3645  O   VAL A 189      -6.858 -32.099  31.429  1.00 12.91           O  
ATOM   3646  CB  VAL A 189      -9.118 -31.052  33.727  1.00 13.16           C  
ATOM   3647  CG1 VAL A 189      -9.314 -30.188  32.460  1.00 14.52           C  
ATOM   3648  CG2 VAL A 189     -10.473 -31.450  34.294  1.00 13.62           C  
ATOM   3649  N   VAL A 190      -5.997 -31.655  33.465  1.00 11.91           N  
ATOM   3650  CA  VAL A 190      -4.710 -31.365  32.915  1.00 13.67           C  
ATOM   3651  C   VAL A 190      -4.165 -32.610  32.202  1.00 11.57           C  
ATOM   3652  O   VAL A 190      -3.561 -32.480  31.096  1.00 12.79           O  
ATOM   3653  CB  VAL A 190      -3.732 -30.906  34.036  1.00 15.14           C  
ATOM   3654  CG1 VAL A 190      -2.280 -30.832  33.518  1.00 17.68           C  
ATOM   3655  CG2 VAL A 190      -4.194 -29.506  34.490  1.00 16.44           C  
ATOM   3656  N   ALA A 191      -4.253 -33.803  32.827  1.00 12.82           N  
ATOM   3657  CA  ALA A 191      -3.646 -34.975  32.173  1.00 12.00           C  
ATOM   3658  C   ALA A 191      -4.293 -35.212  30.781  1.00 10.36           C  
ATOM   3659  O   ALA A 191      -3.595 -35.432  29.797  1.00 12.06           O  
ATOM   3660  CB  ALA A 191      -3.817 -36.212  33.022  1.00 13.83           C  
ATOM   3661  N   LEU A 192      -5.634 -35.173  30.725  1.00 12.79           N  
ATOM   3662  CA  LEU A 192      -6.306 -35.495  29.465  1.00 12.20           C  
ATOM   3663  C   LEU A 192      -6.168 -34.370  28.452  1.00 12.41           C  
ATOM   3664  O   LEU A 192      -6.031 -34.659  27.291  1.00 12.69           O  
ATOM   3665  CB  LEU A 192      -7.730 -35.911  29.745  1.00 12.18           C  
ATOM   3666  CG  LEU A 192      -7.820 -37.364  30.238  1.00 12.68           C  
ATOM   3667  CD1 LEU A 192      -9.133 -37.551  31.003  1.00 14.71           C  
ATOM   3668  CD2 LEU A 192      -7.653 -38.338  29.140  1.00 16.50           C  
ATOM   3669  N   ASN A 193      -6.087 -33.115  28.880  1.00 12.38           N  
ATOM   3670  CA  ASN A 193      -5.792 -32.006  27.973  1.00 12.71           C  
ATOM   3671  C   ASN A 193      -4.364 -32.186  27.396  1.00 11.76           C  
ATOM   3672  O   ASN A 193      -4.087 -31.785  26.311  1.00 12.98           O  
ATOM   3673  CB  ASN A 193      -5.766 -30.649  28.717  1.00 14.16           C  
ATOM   3674  CG  ASN A 193      -7.151 -30.055  29.066  1.00 16.56           C  
ATOM   3675  ND2 ASN A 193      -8.172 -30.681  28.730  1.00 13.14           N  
ATOM   3676  OD1 ASN A 193      -7.189 -29.024  29.722  1.00 19.31           O  
ATOM   3677  N   THR A 194      -3.440 -32.745  28.189  1.00 12.34           N  
ATOM   3678  CA  THR A 194      -2.051 -32.927  27.688  1.00 12.68           C  
ATOM   3679  C   THR A 194      -2.004 -34.074  26.710  1.00 11.09           C  
ATOM   3680  O   THR A 194      -1.366 -33.970  25.660  1.00 11.69           O  
ATOM   3681  CB  THR A 194      -1.079 -33.144  28.896  1.00 12.66           C  
ATOM   3682  CG2 THR A 194       0.325 -33.196  28.406  1.00 14.53           C  
ATOM   3683  OG1 THR A 194      -1.139 -31.964  29.726  1.00 14.38           O  
ATOM   3684  N   VAL A 195      -2.712 -35.194  27.011  1.00 11.94           N  
ATOM   3685  CA  VAL A 195      -2.765 -36.333  26.076  1.00 11.45           C  
ATOM   3686  C   VAL A 195      -3.461 -35.798  24.781  1.00 12.38           C  
ATOM   3687  O   VAL A 195      -2.958 -36.152  23.703  1.00 12.93           O  
ATOM   3688  CB  VAL A 195      -3.603 -37.482  26.694  1.00 11.98           C  
ATOM   3689  CG1 VAL A 195      -3.792 -38.596  25.615  1.00 14.00           C  
ATOM   3690  CG2 VAL A 195      -2.830 -38.077  27.875  1.00 12.69           C  
ATOM   3691  N   ALA A 196      -4.491 -34.941  24.887  1.00 12.37           N  
ATOM   3692  CA  ALA A 196      -5.109 -34.333  23.712  1.00 11.91           C  
ATOM   3693  C   ALA A 196      -4.093 -33.622  22.834  1.00 12.53           C  
ATOM   3694  O   ALA A 196      -4.056 -33.848  21.631  1.00 13.96           O  
ATOM   3695  CB  ALA A 196      -6.191 -33.368  24.213  1.00 12.66           C  
ATOM   3696  N   MET A 197      -3.258 -32.768  23.417  1.00 12.27           N  
ATOM   3697  CA  MET A 197      -2.283 -32.058  22.680  1.00 11.90           C  
ATOM   3698  C   MET A 197      -1.284 -33.003  21.994  1.00 13.07           C  
ATOM   3699  O   MET A 197      -0.939 -32.833  20.808  1.00 13.30           O  
ATOM   3700  CB  MET A 197      -1.544 -31.080  23.646  1.00 13.52           C  
ATOM   3701  CG  MET A 197      -0.366 -30.399  22.933  1.00 13.17           C  
ATOM   3702  SD  MET A 197       0.541 -29.311  24.118  1.00 14.63           S  
ATOM   3703  CE  MET A 197       1.295 -30.588  25.169  1.00 16.76           C  
ATOM   3704  N   VAL A 198      -0.721 -33.963  22.759  1.00 12.39           N  
ATOM   3705  CA  VAL A 198       0.315 -34.783  22.219  1.00 15.22           C  
ATOM   3706  C   VAL A 198      -0.265 -35.632  21.121  1.00 13.15           C  
ATOM   3707  O   VAL A 198       0.435 -35.791  20.094  1.00 13.23           O  
ATOM   3708  CB  VAL A 198       0.825 -35.731  23.353  1.00 17.63           C  
ATOM   3709  CG1 VAL A 198       1.451 -37.074  22.880  1.00 22.23           C  
ATOM   3710  CG2 VAL A 198       1.665 -34.895  24.343  1.00 17.78           C  
ATOM   3711  N   GLU A 199      -1.482 -36.158  21.203  1.00 13.27           N  
ATOM   3712  CA  GLU A 199      -2.054 -36.984  20.102  1.00 12.44           C  
ATOM   3713  C   GLU A 199      -2.411 -36.118  18.890  1.00 13.62           C  
ATOM   3714  O   GLU A 199      -2.095 -36.519  17.755  1.00 15.08           O  
ATOM   3715  CB  GLU A 199      -3.236 -37.718  20.635  1.00 13.18           C  
ATOM   3716  CG  GLU A 199      -2.757 -38.875  21.550  1.00 13.63           C  
ATOM   3717  CD  GLU A 199      -3.779 -39.984  21.767  1.00 15.53           C  
ATOM   3718  OE1 GLU A 199      -3.390 -40.865  22.616  1.00 15.72           O  
ATOM   3719  OE2 GLU A 199      -4.805 -39.997  21.134  1.00 14.64           O1-
ATOM   3720  N   GLY A 200      -2.887 -34.895  19.133  1.00 13.36           N  
ATOM   3721  CA  GLY A 200      -3.142 -33.999  17.972  1.00 14.24           C  
ATOM   3722  C   GLY A 200      -1.829 -33.722  17.275  1.00 12.71           C  
ATOM   3723  O   GLY A 200      -1.793 -33.724  16.028  1.00 13.46           O  
ATOM   3724  N   LEU A 201      -0.705 -33.462  18.001  1.00 12.55           N  
ATOM   3725  CA  LEU A 201       0.568 -33.188  17.328  1.00 13.08           C  
ATOM   3726  C   LEU A 201       1.077 -34.380  16.614  1.00 13.46           C  
ATOM   3727  O   LEU A 201       1.715 -34.224  15.521  1.00 14.61           O  
ATOM   3728  CB  LEU A 201       1.561 -32.604  18.361  1.00 14.40           C  
ATOM   3729  CG  LEU A 201       2.797 -32.065  17.622  1.00 21.00           C  
ATOM   3730  CD1 LEU A 201       2.331 -30.724  16.992  1.00 23.33           C  
ATOM   3731  CD2 LEU A 201       3.885 -31.723  18.660  1.00 21.86           C  
ATOM   3732  N   LYS A 202       0.952 -35.584  17.248  1.00 12.71           N  
ATOM   3733  CA  LYS A 202       1.432 -36.798  16.537  1.00 14.27           C  
ATOM   3734  C   LYS A 202       0.655 -36.919  15.223  1.00 13.53           C  
ATOM   3735  O   LYS A 202       1.352 -37.247  14.196  1.00 15.04           O  
ATOM   3736  CB  LYS A 202       1.170 -38.029  17.353  1.00 14.77           C  
ATOM   3737  CG  LYS A 202       2.193 -38.179  18.482  1.00 15.38           C  
ATOM   3738  CD  LYS A 202       1.779 -39.273  19.447  1.00 15.06           C  
ATOM   3739  CE  LYS A 202       1.644 -40.587  18.722  1.00 15.44           C  
ATOM   3740  NZ  LYS A 202       1.579 -41.810  19.686  1.00 17.43           N1+
ATOM   3741  N   LEU A 203      -0.639 -36.665  15.190  1.00 14.08           N  
ATOM   3742  CA  LEU A 203      -1.393 -36.820  13.967  1.00 14.45           C  
ATOM   3743  C   LEU A 203      -0.969 -35.705  12.985  1.00 15.72           C  
ATOM   3744  O   LEU A 203      -0.806 -35.977  11.767  1.00 15.74           O  
ATOM   3745  CB  LEU A 203      -2.879 -36.805  14.264  1.00 14.68           C  
ATOM   3746  CG  LEU A 203      -3.800 -36.998  13.010  1.00 15.22           C  
ATOM   3747  CD1 LEU A 203      -3.416 -38.313  12.298  1.00 18.13           C  
ATOM   3748  CD2 LEU A 203      -5.271 -36.867  13.451  1.00 16.89           C  
ATOM   3749  N   ALA A 204      -0.745 -34.465  13.456  1.00 12.94           N  
ATOM   3750  CA  ALA A 204      -0.439 -33.375  12.559  1.00 13.75           C  
ATOM   3751  C   ALA A 204       0.892 -33.663  11.936  1.00 14.55           C  
ATOM   3752  O   ALA A 204       1.141 -33.357  10.745  1.00 16.28           O  
ATOM   3753  CB  ALA A 204      -0.348 -32.081  13.410  1.00 14.09           C  
ATOM   3754  N   LYS A 205       1.892 -34.164  12.678  1.00 15.38           N  
ATOM   3755  CA  LYS A 205       3.184 -34.441  12.079  1.00 16.08           C  
ATOM   3756  C   LYS A 205       3.063 -35.621  11.065  1.00 17.19           C  
ATOM   3757  O   LYS A 205       3.704 -35.542   9.984  1.00 18.41           O  
ATOM   3758  CB  LYS A 205       4.162 -34.906  13.198  1.00 18.32           C  
ATOM   3759  CG  LYS A 205       4.636 -33.688  13.965  1.00 25.39           C  
ATOM   3760  CD  LYS A 205       5.608 -34.033  15.112  1.00 29.62           C  
ATOM   3761  CE  LYS A 205       6.901 -33.221  15.184  1.00 34.69           C  
ATOM   3762  NZ  LYS A 205       7.981 -34.223  14.937  1.00 38.52           N1+
ATOM   3763  N   ALA A 206       2.307 -36.657  11.354  1.00 16.62           N  
ATOM   3764  CA  ALA A 206       2.088 -37.724  10.392  1.00 18.06           C  
ATOM   3765  C   ALA A 206       1.377 -37.186   9.136  1.00 19.73           C  
ATOM   3766  O   ALA A 206       1.656 -37.778   8.017  1.00 20.93           O  
ATOM   3767  CB  ALA A 206       1.266 -38.804  11.056  1.00 18.81           C  
ATOM   3768  N   LEU A 207       0.499 -36.220   9.218  1.00 18.40           N  
ATOM   3769  CA  LEU A 207      -0.209 -35.667   8.043  1.00 18.91           C  
ATOM   3770  C   LEU A 207       0.691 -34.651   7.309  1.00 19.63           C  
ATOM   3771  O   LEU A 207       0.164 -34.000   6.329  1.00 22.23           O  
ATOM   3772  CB  LEU A 207      -1.510 -35.082   8.424  1.00 19.74           C  
ATOM   3773  CG  LEU A 207      -2.589 -36.018   8.903  1.00 19.50           C  
ATOM   3774  CD1 LEU A 207      -3.795 -35.297   9.588  1.00 23.65           C  
ATOM   3775  CD2 LEU A 207      -3.100 -36.766   7.674  1.00 23.28           C  
ATOM   3776  N   GLY A 208       1.862 -34.330   7.777  1.00 17.47           N  
ATOM   3777  CA  GLY A 208       2.711 -33.364   7.119  1.00 19.29           C  
ATOM   3778  C   GLY A 208       2.198 -31.948   7.161  1.00 18.42           C  
ATOM   3779  O   GLY A 208       2.388 -31.198   6.174  1.00 20.03           O  
ATOM   3780  N   LEU A 209       1.502 -31.537   8.200  1.00 15.15           N  
ATOM   3781  CA  LEU A 209       0.995 -30.179   8.190  1.00 12.88           C  
ATOM   3782  C   LEU A 209       2.000 -29.146   8.645  1.00 13.24           C  
ATOM   3783  O   LEU A 209       3.049 -29.494   9.371  1.00 15.43           O  
ATOM   3784  CB  LEU A 209      -0.176 -30.141   9.149  1.00 15.71           C  
ATOM   3785  CG  LEU A 209      -1.407 -31.035   8.815  1.00 14.26           C  
ATOM   3786  CD1 LEU A 209      -2.502 -30.923   9.878  1.00 13.27           C  
ATOM   3787  CD2 LEU A 209      -1.958 -30.696   7.422  1.00 17.67           C  
ATOM   3788  N   ASP A 210       1.780 -27.898   8.239  1.00 13.02           N  
ATOM   3789  CA  ASP A 210       2.719 -26.805   8.633  1.00 13.56           C  
ATOM   3790  C   ASP A 210       2.453 -26.515  10.057  1.00 14.61           C  
ATOM   3791  O   ASP A 210       1.410 -26.057  10.491  1.00 14.16           O  
ATOM   3792  CB  ASP A 210       2.299 -25.603   7.757  1.00 15.17           C  
ATOM   3793  CG  ASP A 210       2.997 -24.285   8.027  1.00 14.69           C  
ATOM   3794  OD1 ASP A 210       3.538 -24.107   9.092  1.00 16.92           O  
ATOM   3795  OD2 ASP A 210       2.980 -23.422   7.115  1.00 15.05           O1-
ATOM   3796  N   MET A 211       3.468 -26.749  10.920  1.00 15.51           N  
ATOM   3797  CA  MET A 211       3.365 -26.518  12.334  1.00 17.37           C  
ATOM   3798  C   MET A 211       3.035 -25.131  12.788  1.00 14.92           C  
ATOM   3799  O   MET A 211       2.398 -24.874  13.837  1.00 16.93           O  
ATOM   3800  CB  MET A 211       4.634 -27.103  13.088  1.00 19.80           C  
ATOM   3801  CG  MET A 211       4.742 -28.607  13.086  1.00 21.66           C  
ATOM   3802  SD  MET A 211       3.398 -29.395  13.905  1.00 25.22           S  
ATOM   3803  CE  MET A 211       2.840 -30.289  12.526  1.00 27.04           C  
ATOM   3804  N   ASP A 212       3.416 -24.122  11.998  1.00 15.04           N  
ATOM   3805  CA  ASP A 212       2.995 -22.739  12.300  1.00 15.66           C  
ATOM   3806  C   ASP A 212       1.491 -22.601  12.275  1.00 15.83           C  
ATOM   3807  O   ASP A 212       0.910 -21.949  13.124  1.00 15.88           O  
ATOM   3808  CB  ASP A 212       3.605 -21.640  11.325  1.00 17.67           C  
ATOM   3809  CG  ASP A 212       5.156 -21.654  11.207  1.00 22.37           C  
ATOM   3810  OD1 ASP A 212       5.636 -20.996  10.201  1.00 26.02           O  
ATOM   3811  OD2 ASP A 212       5.879 -22.381  11.854  1.00 22.51           O1-
ATOM   3812  N   LYS A 213       0.888 -23.210  11.245  1.00 14.01           N  
ATOM   3813  CA  LYS A 213      -0.564 -23.109  11.111  1.00 14.47           C  
ATOM   3814  C   LYS A 213      -1.287 -24.045  12.068  1.00 13.96           C  
ATOM   3815  O   LYS A 213      -2.313 -23.644  12.586  1.00 14.66           O  
ATOM   3816  CB  LYS A 213      -0.889 -23.415   9.613  1.00 14.61           C  
ATOM   3817  CG  LYS A 213      -0.319 -22.362   8.685  1.00 16.46           C  
ATOM   3818  CD  LYS A 213      -0.582 -22.730   7.219  1.00 18.51           C  
ATOM   3819  CE  LYS A 213       0.003 -21.598   6.302  1.00 18.40           C  
ATOM   3820  NZ  LYS A 213      -0.243 -21.858   4.820  1.00 24.65           N1+
ATOM   3821  N   VAL A 214      -0.687 -25.191  12.387  1.00 13.59           N  
ATOM   3822  CA  VAL A 214      -1.301 -26.099  13.383  1.00 13.79           C  
ATOM   3823  C   VAL A 214      -1.330 -25.363  14.676  1.00 13.67           C  
ATOM   3824  O   VAL A 214      -2.359 -25.350  15.398  1.00 13.67           O  
ATOM   3825  CB  VAL A 214      -0.431 -27.349  13.487  1.00 14.17           C  
ATOM   3826  CG1 VAL A 214      -0.864 -28.201  14.723  1.00 13.87           C  
ATOM   3827  CG2 VAL A 214      -0.593 -28.210  12.235  1.00 14.41           C  
ATOM   3828  N   ALA A 215      -0.218 -24.679  15.048  1.00 14.65           N  
ATOM   3829  CA  ALA A 215      -0.225 -23.971  16.361  1.00 16.45           C  
ATOM   3830  C   ALA A 215      -1.232 -22.826  16.353  1.00 17.82           C  
ATOM   3831  O   ALA A 215      -1.928 -22.592  17.359  1.00 21.02           O  
ATOM   3832  CB  ALA A 215       1.193 -23.438  16.649  1.00 17.66           C  
ATOM   3833  N   GLU A 216      -1.359 -22.133  15.217  1.00 17.87           N  
ATOM   3834  CA  GLU A 216      -2.348 -21.075  15.132  1.00 19.14           C  
ATOM   3835  C   GLU A 216      -3.750 -21.620  15.349  1.00 19.24           C  
ATOM   3836  O   GLU A 216      -4.554 -21.010  16.069  1.00 20.49           O  
ATOM   3837  CB  GLU A 216      -2.287 -20.398  13.726  1.00 20.65           C  
ATOM   3838  CG  GLU A 216      -3.333 -19.282  13.455  1.00 22.60           C  
ATOM   3839  CD  GLU A 216      -3.122 -18.639  12.053  1.00 25.09           C  
ATOM   3840  OE1 GLU A 216      -3.916 -17.681  11.803  1.00 26.67           O  
ATOM   3841  OE2 GLU A 216      -2.252 -19.152  11.208  1.00 26.07           O1-
ATOM   3842  N   VAL A 217      -4.142 -22.708  14.686  1.00 16.84           N  
ATOM   3843  CA  VAL A 217      -5.497 -23.195  14.751  1.00 16.96           C  
ATOM   3844  C   VAL A 217      -5.789 -23.743  16.176  1.00 16.84           C  
ATOM   3845  O   VAL A 217      -6.873 -23.518  16.748  1.00 17.69           O  
ATOM   3846  CB  VAL A 217      -5.729 -24.328  13.728  1.00 16.71           C  
ATOM   3847  CG1 VAL A 217      -7.073 -24.978  13.940  1.00 17.24           C  
ATOM   3848  CG2 VAL A 217      -5.758 -23.719  12.330  1.00 18.10           C  
ATOM   3849  N   LEU A 218      -4.823 -24.456  16.738  1.00 15.41           N  
ATOM   3850  CA  LEU A 218      -5.058 -25.099  18.026  1.00 17.90           C  
ATOM   3851  C   LEU A 218      -5.005 -24.114  19.173  1.00 21.41           C  
ATOM   3852  O   LEU A 218      -5.536 -24.361  20.217  1.00 20.26           O  
ATOM   3853  CB  LEU A 218      -4.047 -26.211  18.293  1.00 16.76           C  
ATOM   3854  CG  LEU A 218      -4.121 -27.449  17.420  1.00 15.07           C  
ATOM   3855  CD1 LEU A 218      -3.048 -28.462  17.834  1.00 16.44           C  
ATOM   3856  CD2 LEU A 218      -5.547 -28.071  17.481  1.00 17.08           C  
ATOM   3857  N   THR A 219      -4.346 -23.020  18.960  1.00 23.17           N  
ATOM   3858  CA  THR A 219      -4.286 -22.150  20.071  1.00 30.23           C  
ATOM   3859  C   THR A 219      -5.587 -21.479  20.259  1.00 33.40           C  
ATOM   3860  O   THR A 219      -5.582 -20.683  21.180  1.00 34.47           O  
ATOM   3861  CB  THR A 219      -3.145 -21.186  19.989  1.00 29.87           C  
ATOM   3862  CG2 THR A 219      -1.800 -21.938  20.071  1.00 28.09           C  
ATOM   3863  OG1 THR A 219      -3.264 -20.458  18.769  1.00 32.77           O  
ATOM   3864  N   ARG A 220      -6.689 -21.902  19.526  1.00 35.89           N  
ATOM   3865  CA  ARG A 220      -8.122 -21.400  19.489  1.00 37.21           C  
ATOM   3866  C   ARG A 220      -9.364 -22.392  19.569  1.00 39.17           C  
ATOM   3867  O   ARG A 220      -9.223 -23.536  19.487  1.00 39.32           O  
ATOM   3868  CB  ARG A 220      -8.369 -20.580  18.231  1.00 37.28           C  
ATOM   3869  CG  ARG A 220      -7.389 -19.465  17.936  1.00 34.74           C  
ATOM   3870  CD  ARG A 220      -7.864 -18.720  16.665  1.00 34.49           C  
ATOM   3871  NE  ARG A 220      -7.251 -17.413  16.390  1.00 33.49           N  
ATOM   3872  CZ  ARG A 220      -5.949 -17.155  16.345  1.00 34.88           C  
ATOM   3873  NH1 ARG A 220      -5.030 -18.093  16.550  1.00 33.90           N1+
ATOM   3874  NH2 ARG A 220      -5.570 -15.919  16.090  1.00 36.18           N  
ATOM   3875  N   GLY A 221     -10.581 -21.869  19.596  1.00 41.48           N  
ATOM   3876  CA  GLY A 221     -11.781 -22.583  19.967  1.00 42.32           C  
ATOM   3877  C   GLY A 221     -11.970 -24.008  19.530  1.00 41.76           C  
ATOM   3878  O   GLY A 221     -11.699 -24.292  18.404  1.00 43.10           O  
ATOM   3879  N   ALA A 222     -12.570 -24.882  20.330  1.00 39.62           N  
ATOM   3880  CA  ALA A 222     -12.410 -25.133  21.753  1.00 36.08           C  
ATOM   3881  C   ALA A 222     -11.361 -26.212  21.984  1.00 31.79           C  
ATOM   3882  O   ALA A 222     -11.249 -26.822  23.087  1.00 31.59           O  
ATOM   3883  CB  ALA A 222     -13.659 -25.506  22.343  1.00 37.80           C  
ATOM   3884  N   ALA A 223     -10.513 -26.339  20.953  1.00 30.23           N  
ATOM   3885  CA  ALA A 223      -9.308 -27.123  21.020  1.00 25.23           C  
ATOM   3886  C   ALA A 223      -8.317 -26.439  21.949  1.00 23.17           C  
ATOM   3887  O   ALA A 223      -7.537 -27.035  22.620  1.00 21.89           O  
ATOM   3888  CB  ALA A 223      -8.694 -27.373  19.603  1.00 24.11           C  
ATOM   3889  N   ARG A 224      -8.404 -25.123  22.001  1.00 22.22           N  
ATOM   3890  CA  ARG A 224      -7.426 -24.399  22.807  1.00 22.24           C  
ATOM   3891  C   ARG A 224      -7.437 -24.850  24.297  1.00 22.29           C  
ATOM   3892  O   ARG A 224      -8.475 -25.183  24.804  1.00 22.42           O  
ATOM   3893  CB  ARG A 224      -7.681 -22.936  22.622  1.00 23.95           C  
ATOM   3894  CG  ARG A 224      -8.276 -22.306  23.759  1.00 32.01           C  
ATOM   3895  CD  ARG A 224      -7.457 -21.088  24.080  1.00 35.93           C  
ATOM   3896  NE  ARG A 224      -8.197 -19.838  23.965  1.00 41.41           N  
ATOM   3897  CZ  ARG A 224      -9.110 -19.377  24.832  1.00 43.86           C  
ATOM   3898  NH1 ARG A 224      -9.460 -20.076  25.904  1.00 44.99           N1+
ATOM   3899  NH2 ARG A 224      -9.696 -18.213  24.627  1.00 44.75           N  
ATOM   3900  N   SER A 225      -6.277 -24.937  24.947  1.00 19.23           N  
ATOM   3901  CA  SER A 225      -6.292 -25.308  26.395  1.00 18.90           C  
ATOM   3902  C   SER A 225      -5.078 -24.635  27.055  1.00 19.58           C  
ATOM   3903  O   SER A 225      -4.134 -24.168  26.345  1.00 17.31           O  
ATOM   3904  CB  SER A 225      -6.177 -26.840  26.563  1.00 18.04           C  
ATOM   3905  OG  SER A 225      -4.857 -27.181  26.081  1.00 16.22           O  
ATOM   3906  N   GLY A 226      -5.133 -24.606  28.393  1.00 20.62           N  
ATOM   3907  CA  GLY A 226      -3.898 -24.244  29.236  1.00 19.68           C  
ATOM   3908  C   GLY A 226      -2.693 -25.139  28.805  1.00 19.12           C  
ATOM   3909  O   GLY A 226      -1.602 -24.621  28.708  1.00 17.63           O  
ATOM   3910  N   ALA A 227      -2.801 -26.430  28.638  1.00 16.75           N  
ATOM   3911  CA  ALA A 227      -1.733 -27.281  28.326  1.00 15.55           C  
ATOM   3912  C   ALA A 227      -1.069 -26.864  26.958  1.00 15.30           C  
ATOM   3913  O   ALA A 227       0.181 -26.674  26.847  1.00 14.60           O  
ATOM   3914  CB  ALA A 227      -2.263 -28.696  28.271  1.00 19.46           C  
ATOM   3915  N   ILE A 228      -1.863 -26.510  25.944  1.00 13.32           N  
ATOM   3916  CA  ILE A 228      -1.370 -25.957  24.676  1.00 12.96           C  
ATOM   3917  C   ILE A 228      -0.713 -24.616  24.887  1.00 14.21           C  
ATOM   3918  O   ILE A 228       0.422 -24.377  24.402  1.00 14.52           O  
ATOM   3919  CB  ILE A 228      -2.499 -25.930  23.609  1.00 13.81           C  
ATOM   3920  CG1 ILE A 228      -2.814 -27.363  23.169  1.00 14.39           C  
ATOM   3921  CG2 ILE A 228      -2.096 -24.974  22.459  1.00 15.02           C  
ATOM   3922  CD1 ILE A 228      -4.132 -27.512  22.364  1.00 16.49           C  
ATOM   3923  N   GLU A 229      -1.312 -23.721  25.652  1.00 14.42           N  
ATOM   3924  CA  GLU A 229      -0.685 -22.449  25.828  1.00 15.78           C  
ATOM   3925  C   GLU A 229       0.591 -22.545  26.603  1.00 14.62           C  
ATOM   3926  O   GLU A 229       1.565 -21.821  26.232  1.00 17.00           O  
ATOM   3927  CB  GLU A 229      -1.679 -21.572  26.637  1.00 20.50           C  
ATOM   3928  CG  GLU A 229      -1.186 -20.110  26.631  1.00 30.92           C  
ATOM   3929  CD  GLU A 229      -2.326 -19.187  27.010  1.00 36.78           C  
ATOM   3930  OE1 GLU A 229      -3.282 -19.635  27.742  1.00 40.21           O  
ATOM   3931  OE2 GLU A 229      -2.316 -17.989  26.535  1.00 41.07           O1-
ATOM   3932  N   LEU A 230       0.716 -23.397  27.626  1.00 13.94           N  
ATOM   3933  CA  LEU A 230       1.912 -23.489  28.462  1.00 14.42           C  
ATOM   3934  C   LEU A 230       3.029 -24.261  27.804  1.00 13.20           C  
ATOM   3935  O   LEU A 230       4.211 -23.928  28.026  1.00 14.44           O  
ATOM   3936  CB  LEU A 230       1.651 -24.152  29.866  1.00 16.10           C  
ATOM   3937  CG  LEU A 230       0.775 -23.259  30.755  1.00 16.74           C  
ATOM   3938  CD1 LEU A 230       0.501 -24.170  31.930  1.00 21.83           C  
ATOM   3939  CD2 LEU A 230       1.474 -21.940  31.199  1.00 19.38           C  
ATOM   3940  N   TYR A 231       2.697 -25.303  27.027  1.00 13.05           N  
ATOM   3941  CA  TYR A 231       3.689 -26.277  26.593  1.00 12.70           C  
ATOM   3942  C   TYR A 231       3.856 -26.480  25.097  1.00 12.84           C  
ATOM   3943  O   TYR A 231       4.837 -27.019  24.705  1.00 14.27           O  
ATOM   3944  CB  TYR A 231       3.448 -27.650  27.266  1.00 15.09           C  
ATOM   3945  CG  TYR A 231       3.353 -27.612  28.757  1.00 15.23           C  
ATOM   3946  CD1 TYR A 231       4.331 -27.019  29.508  1.00 16.02           C  
ATOM   3947  CD2 TYR A 231       2.267 -28.114  29.380  1.00 20.27           C  
ATOM   3948  CE1 TYR A 231       4.217 -26.928  30.857  1.00 19.54           C  
ATOM   3949  CE2 TYR A 231       2.156 -28.092  30.718  1.00 23.12           C  
ATOM   3950  CZ  TYR A 231       3.109 -27.483  31.455  1.00 20.76           C  
ATOM   3951  OH  TYR A 231       2.918 -27.463  32.791  1.00 25.80           O  
ATOM   3952  N   LEU A 232       2.900 -26.068  24.267  1.00 12.64           N  
ATOM   3953  CA  LEU A 232       3.055 -26.377  22.843  1.00 14.74           C  
ATOM   3954  C   LEU A 232       4.257 -25.625  22.302  1.00 14.77           C  
ATOM   3955  O   LEU A 232       5.036 -26.285  21.521  1.00 14.86           O  
ATOM   3956  CB  LEU A 232       1.785 -25.976  22.037  1.00 14.10           C  
ATOM   3957  CG  LEU A 232       1.921 -26.372  20.501  1.00 15.06           C  
ATOM   3958  CD1 LEU A 232       2.251 -27.833  20.265  1.00 18.31           C  
ATOM   3959  CD2 LEU A 232       0.623 -25.919  19.821  1.00 17.62           C  
ATOM   3960  N   PRO A 233       4.615 -24.436  22.695  1.00 15.38           N  
ATOM   3961  CA  PRO A 233       5.854 -23.811  22.077  1.00 17.43           C  
ATOM   3962  C   PRO A 233       7.096 -24.562  22.500  1.00 17.28           C  
ATOM   3963  O   PRO A 233       7.956 -24.832  21.576  1.00 17.61           O  
ATOM   3964  CB  PRO A 233       5.847 -22.389  22.640  1.00 18.18           C  
ATOM   3965  CG  PRO A 233       4.340 -22.132  22.869  1.00 17.57           C  
ATOM   3966  CD  PRO A 233       3.827 -23.423  23.442  1.00 17.43           C  
ATOM   3967  N   LYS A 234       7.229 -25.051  23.729  1.00 16.45           N  
ATOM   3968  CA  LYS A 234       8.354 -25.918  24.069  1.00 16.33           C  
ATOM   3969  C   LYS A 234       8.337 -27.192  23.308  1.00 16.64           C  
ATOM   3970  O   LYS A 234       9.437 -27.555  22.771  1.00 17.12           O  
ATOM   3971  CB  LYS A 234       8.336 -26.294  25.581  1.00 19.29           C  
ATOM   3972  CG  LYS A 234       9.065 -25.290  26.378  1.00 22.15           C  
ATOM   3973  CD  LYS A 234       8.648 -25.333  27.843  1.00 25.27           C  
ATOM   3974  CE  LYS A 234       9.227 -26.597  28.400  1.00 24.81           C  
ATOM   3975  NZ  LYS A 234       9.865 -26.309  29.756  1.00 22.18           N1+
ATOM   3976  N   LEU A 235       7.229 -27.856  23.113  1.00 14.80           N  
ATOM   3977  CA  LEU A 235       7.181 -29.104  22.402  1.00 16.46           C  
ATOM   3978  C   LEU A 235       7.606 -28.947  20.975  1.00 17.60           C  
ATOM   3979  O   LEU A 235       8.402 -29.768  20.489  1.00 18.33           O  
ATOM   3980  CB  LEU A 235       5.751 -29.626  22.498  1.00 15.63           C  
ATOM   3981  CG  LEU A 235       5.499 -31.056  22.083  1.00 19.72           C  
ATOM   3982  CD1 LEU A 235       6.618 -32.105  22.428  1.00 19.56           C  
ATOM   3983  CD2 LEU A 235       4.019 -31.575  22.232  1.00 18.31           C  
ATOM   3984  N   LEU A 236       7.149 -27.895  20.329  1.00 17.01           N  
ATOM   3985  CA  LEU A 236       7.515 -27.672  18.888  1.00 18.30           C  
ATOM   3986  C   LEU A 236       8.991 -27.406  18.746  1.00 20.59           C  
ATOM   3987  O   LEU A 236       9.569 -27.809  17.677  1.00 21.57           O  
ATOM   3988  CB  LEU A 236       6.714 -26.471  18.385  1.00 17.88           C  
ATOM   3989  CG  LEU A 236       5.337 -26.738  17.829  1.00 21.89           C  
ATOM   3990  CD1 LEU A 236       4.907 -28.113  17.347  1.00 23.01           C  
ATOM   3991  CD2 LEU A 236       4.392 -25.577  17.782  1.00 21.19           C  
ATOM   3992  N   LYS A 237       9.639 -26.842  19.763  1.00 19.59           N  
ATOM   3993  CA  LYS A 237      11.113 -26.631  19.775  1.00 20.86           C  
ATOM   3994  C   LYS A 237      11.873 -27.839  20.191  1.00 20.25           C  
ATOM   3995  O   LYS A 237      13.147 -27.769  20.228  1.00 22.32           O  
ATOM   3996  CB  LYS A 237      11.531 -25.439  20.631  1.00 24.06           C  
ATOM   3997  CG  LYS A 237      10.990 -24.102  20.173  1.00 29.54           C  
ATOM   3998  CD  LYS A 237      11.596 -23.039  21.115  1.00 34.50           C  
ATOM   3999  CE  LYS A 237      12.949 -22.574  20.552  1.00 38.69           C  
ATOM   4000  NZ  LYS A 237      13.596 -21.453  21.331  1.00 44.13           N1+
ATOM   4001  N   GLY A 238      11.247 -28.962  20.503  1.00 18.78           N  
ATOM   4002  CA  GLY A 238      11.882 -30.147  21.054  1.00 19.16           C  
ATOM   4003  C   GLY A 238      12.465 -29.952  22.440  1.00 19.09           C  
ATOM   4004  O   GLY A 238      13.330 -30.759  22.860  1.00 21.01           O  
ATOM   4005  N   ASP A 239      11.968 -28.956  23.193  1.00 18.58           N  
ATOM   4006  CA  ASP A 239      12.393 -28.748  24.584  1.00 18.20           C  
ATOM   4007  C   ASP A 239      11.513 -29.619  25.496  1.00 17.50           C  
ATOM   4008  O   ASP A 239      10.334 -29.241  25.785  1.00 16.70           O  
ATOM   4009  CB  ASP A 239      12.275 -27.287  24.987  1.00 18.85           C  
ATOM   4010  CG  ASP A 239      12.678 -27.044  26.402  1.00 17.97           C  
ATOM   4011  OD1 ASP A 239      13.010 -28.007  27.130  1.00 19.58           O  
ATOM   4012  OD2 ASP A 239      12.712 -25.851  26.730  1.00 22.44           O1-
ATOM   4013  N   LEU A 240      12.038 -30.736  25.912  1.00 17.01           N  
ATOM   4014  CA  LEU A 240      11.259 -31.719  26.643  1.00 17.07           C  
ATOM   4015  C   LEU A 240      11.424 -31.489  28.162  1.00 15.55           C  
ATOM   4016  O   LEU A 240      10.920 -32.312  28.945  1.00 16.03           O  
ATOM   4017  CB  LEU A 240      11.627 -33.146  26.279  1.00 18.14           C  
ATOM   4018  CG  LEU A 240      11.555 -33.390  24.746  1.00 19.22           C  
ATOM   4019  CD1 LEU A 240      11.961 -34.878  24.544  1.00 19.97           C  
ATOM   4020  CD2 LEU A 240      10.198 -33.001  24.079  1.00 19.18           C  
ATOM   4021  N   SER A 241      12.091 -30.466  28.586  1.00 15.12           N  
ATOM   4022  CA  SER A 241      12.309 -30.256  30.059  1.00 15.67           C  
ATOM   4023  C   SER A 241      11.000 -29.844  30.826  1.00 14.14           C  
ATOM   4024  O   SER A 241      10.187 -29.112  30.255  1.00 14.49           O  
ATOM   4025  CB  SER A 241      13.382 -29.194  30.252  1.00 16.17           C  
ATOM   4026  OG  SER A 241      12.935 -27.900  29.846  1.00 19.93           O  
ATOM   4027  N   PRO A 242      10.934 -30.206  32.089  1.00 13.03           N  
ATOM   4028  CA  PRO A 242       9.863 -29.634  32.907  1.00 13.15           C  
ATOM   4029  C   PRO A 242      10.102 -28.200  33.178  1.00 13.95           C  
ATOM   4030  O   PRO A 242      11.260 -27.719  33.225  1.00 15.67           O  
ATOM   4031  CB  PRO A 242       9.891 -30.529  34.111  1.00 15.81           C  
ATOM   4032  CG  PRO A 242      11.289 -31.027  34.234  1.00 15.67           C  
ATOM   4033  CD  PRO A 242      11.827 -31.052  32.862  1.00 14.15           C  
ATOM   4034  N   GLY A 243       9.048 -27.364  33.374  1.00 13.67           N  
ATOM   4035  CA  GLY A 243       7.657 -27.799  33.284  1.00 12.61           C  
ATOM   4036  C   GLY A 243       7.154 -28.601  34.489  1.00 12.84           C  
ATOM   4037  O   GLY A 243       7.591 -28.364  35.621  1.00 13.74           O  
ATOM   4038  N   PHE A 244       6.420 -29.632  34.173  1.00 11.37           N  
ATOM   4039  CA  PHE A 244       5.797 -30.483  35.207  1.00 11.08           C  
ATOM   4040  C   PHE A 244       6.265 -31.903  34.915  1.00 11.34           C  
ATOM   4041  O   PHE A 244       5.985 -32.462  33.843  1.00 11.68           O  
ATOM   4042  CB  PHE A 244       4.272 -30.341  35.065  1.00 12.43           C  
ATOM   4043  CG  PHE A 244       3.495 -31.150  36.083  1.00 12.40           C  
ATOM   4044  CD1 PHE A 244       4.021 -31.347  37.427  1.00 13.80           C  
ATOM   4045  CD2 PHE A 244       2.355 -31.751  35.675  1.00 15.79           C  
ATOM   4046  CE1 PHE A 244       3.253 -32.106  38.390  1.00 15.13           C  
ATOM   4047  CE2 PHE A 244       1.605 -32.516  36.627  1.00 18.55           C  
ATOM   4048  CZ  PHE A 244       2.140 -32.705  37.901  1.00 14.95           C  
ATOM   4049  N   LYS A 245       6.983 -32.443  35.901  1.00 11.61           N  
ATOM   4050  CA  LYS A 245       7.581 -33.824  35.587  1.00 11.80           C  
ATOM   4051  C   LYS A 245       6.511 -34.877  35.436  1.00 11.08           C  
ATOM   4052  O   LYS A 245       5.540 -35.017  36.192  1.00 11.59           O  
ATOM   4053  CB  LYS A 245       8.472 -34.254  36.779  1.00 13.12           C  
ATOM   4054  CG  LYS A 245       9.692 -33.461  36.846  1.00 15.21           C  
ATOM   4055  CD  LYS A 245      10.465 -33.767  38.125  1.00 15.76           C  
ATOM   4056  CE  LYS A 245      11.734 -32.863  38.164  1.00 15.78           C  
ATOM   4057  NZ  LYS A 245      12.514 -33.138  39.408  1.00 15.34           N1+
ATOM   4058  N   ALA A 246       6.773 -35.765  34.464  1.00 11.85           N  
ATOM   4059  CA  ALA A 246       5.884 -36.880  34.192  1.00 12.11           C  
ATOM   4060  C   ALA A 246       5.712 -37.786  35.414  1.00 12.06           C  
ATOM   4061  O   ALA A 246       4.597 -38.235  35.685  1.00 12.37           O  
ATOM   4062  CB  ALA A 246       6.497 -37.704  33.042  1.00 13.86           C  
ATOM   4063  N   GLU A 247       6.767 -38.015  36.193  1.00 11.86           N  
ATOM   4064  CA  GLU A 247       6.597 -38.804  37.414  1.00 12.71           C  
ATOM   4065  C   GLU A 247       5.644 -38.201  38.422  1.00 12.26           C  
ATOM   4066  O   GLU A 247       4.995 -38.875  39.094  1.00 13.67           O  
ATOM   4067  CB  GLU A 247       7.940 -39.137  38.083  1.00 13.88           C  
ATOM   4068  CG  GLU A 247       8.678 -37.935  38.698  1.00 15.59           C  
ATOM   4069  CD  GLU A 247       9.857 -38.293  39.589  1.00 23.74           C  
ATOM   4070  OE1 GLU A 247       9.924 -39.411  40.038  1.00 23.16           O  
ATOM   4071  OE2 GLU A 247      10.664 -37.421  39.831  1.00 23.51           O1-
ATOM   4072  N   HIS A 248       5.572 -36.900  38.461  1.00 12.00           N  
ATOM   4073  CA  HIS A 248       4.634 -36.255  39.361  1.00 12.06           C  
ATOM   4074  C   HIS A 248       3.181 -36.345  38.874  1.00 12.37           C  
ATOM   4075  O   HIS A 248       2.323 -36.529  39.667  1.00 12.66           O  
ATOM   4076  CB  HIS A 248       4.979 -34.786  39.649  1.00 12.68           C  
ATOM   4077  CG  HIS A 248       6.315 -34.537  40.284  1.00 11.49           C  
ATOM   4078  CD2 HIS A 248       7.077 -33.427  40.304  1.00 13.48           C  
ATOM   4079  ND1 HIS A 248       7.008 -35.477  40.995  1.00 14.39           N  
ATOM   4080  CE1 HIS A 248       8.144 -34.962  41.414  1.00 11.97           C  
ATOM   4081  NE2 HIS A 248       8.201 -33.712  41.023  1.00 13.89           N  
ATOM   4082  N   LEU A 249       2.938 -36.267  37.575  1.00 11.96           N  
ATOM   4083  CA  LEU A 249       1.634 -36.493  37.090  1.00 12.26           C  
ATOM   4084  C   LEU A 249       1.193 -37.956  37.256  1.00 12.41           C  
ATOM   4085  O   LEU A 249       0.037 -38.211  37.619  1.00 12.20           O  
ATOM   4086  CB  LEU A 249       1.473 -36.071  35.641  1.00 13.01           C  
ATOM   4087  CG  LEU A 249       0.068 -36.213  35.057  1.00 12.97           C  
ATOM   4088  CD1 LEU A 249      -0.945 -35.371  35.907  1.00 14.00           C  
ATOM   4089  CD2 LEU A 249       0.037 -35.828  33.534  1.00 15.36           C  
ATOM   4090  N   LYS A 250       2.153 -38.886  37.074  1.00 13.13           N  
ATOM   4091  CA  LYS A 250       1.788 -40.291  37.362  1.00 14.34           C  
ATOM   4092  C   LYS A 250       1.309 -40.445  38.801  1.00 11.76           C  
ATOM   4093  O   LYS A 250       0.314 -41.108  39.051  1.00 12.68           O  
ATOM   4094  CB  LYS A 250       3.083 -41.113  37.010  1.00 14.38           C  
ATOM   4095  CG  LYS A 250       2.818 -42.652  37.078  1.00 16.05           C  
ATOM   4096  CD  LYS A 250       2.897 -43.219  38.448  1.00 19.49           C  
ATOM   4097  CE  LYS A 250       2.968 -44.771  38.413  1.00 19.26           C  
ATOM   4098  NZ  LYS A 250       3.101 -45.315  39.811  1.00 24.35           N1+
ATOM   4099  N   LYS A 251       2.029 -39.859  39.736  1.00 13.61           N  
ATOM   4100  CA  LYS A 251       1.695 -39.895  41.125  1.00 14.26           C  
ATOM   4101  C   LYS A 251       0.281 -39.283  41.332  1.00 12.90           C  
ATOM   4102  O   LYS A 251      -0.550 -39.845  41.999  1.00 14.77           O  
ATOM   4103  CB  LYS A 251       2.800 -39.097  41.800  1.00 16.85           C  
ATOM   4104  CG  LYS A 251       2.703 -38.709  43.228  1.00 21.64           C  
ATOM   4105  CD  LYS A 251       2.272 -37.279  43.531  1.00 22.53           C  
ATOM   4106  CE  LYS A 251       3.227 -36.162  43.079  1.00 18.89           C  
ATOM   4107  NZ  LYS A 251       2.377 -34.861  43.140  1.00 14.21           N1+
ATOM   4108  N   ASP A 252       0.055 -38.146  40.722  1.00 12.29           N  
ATOM   4109  CA  ASP A 252      -1.266 -37.493  40.923  1.00 13.37           C  
ATOM   4110  C   ASP A 252      -2.366 -38.387  40.390  1.00 12.42           C  
ATOM   4111  O   ASP A 252      -3.437 -38.510  41.062  1.00 12.18           O  
ATOM   4112  CB  ASP A 252      -1.299 -36.202  40.157  1.00 11.96           C  
ATOM   4113  CG  ASP A 252      -0.405 -35.134  40.775  1.00 14.07           C  
ATOM   4114  OD1 ASP A 252       0.182 -35.310  41.864  1.00 16.02           O  
ATOM   4115  OD2 ASP A 252      -0.278 -34.093  40.085  1.00 14.16           O1-
ATOM   4116  N   LEU A 253      -2.170 -39.022  39.245  1.00 12.22           N  
ATOM   4117  CA  LEU A 253      -3.208 -39.886  38.651  1.00 11.62           C  
ATOM   4118  C   LEU A 253      -3.403 -41.137  39.522  1.00 12.38           C  
ATOM   4119  O   LEU A 253      -4.547 -41.605  39.559  1.00 13.00           O  
ATOM   4120  CB  LEU A 253      -2.841 -40.219  37.188  1.00 12.33           C  
ATOM   4121  CG  LEU A 253      -2.955 -39.029  36.217  1.00 12.08           C  
ATOM   4122  CD1 LEU A 253      -2.159 -39.345  34.924  1.00 12.39           C  
ATOM   4123  CD2 LEU A 253      -4.439 -38.697  35.977  1.00 15.13           C  
ATOM   4124  N   GLY A 254      -2.328 -41.609  40.160  1.00 12.03           N  
ATOM   4125  CA  GLY A 254      -2.580 -42.739  41.084  1.00 13.02           C  
ATOM   4126  C   GLY A 254      -3.547 -42.365  42.163  1.00 12.64           C  
ATOM   4127  O   GLY A 254      -4.421 -43.144  42.526  1.00 14.16           O  
ATOM   4128  N   TYR A 255      -3.374 -41.132  42.743  1.00 13.54           N  
ATOM   4129  CA  TYR A 255      -4.328 -40.707  43.759  1.00 12.31           C  
ATOM   4130  C   TYR A 255      -5.708 -40.471  43.212  1.00 12.76           C  
ATOM   4131  O   TYR A 255      -6.677 -40.750  43.869  1.00 13.36           O  
ATOM   4132  CB  TYR A 255      -3.791 -39.436  44.436  1.00 13.21           C  
ATOM   4133  CG  TYR A 255      -2.464 -39.647  45.142  1.00 13.17           C  
ATOM   4134  CD1 TYR A 255      -2.356 -40.650  46.131  1.00 14.97           C  
ATOM   4135  CD2 TYR A 255      -1.396 -38.795  44.919  1.00 11.99           C  
ATOM   4136  CE1 TYR A 255      -1.166 -40.853  46.835  1.00 15.48           C  
ATOM   4137  CE2 TYR A 255      -0.179 -38.998  45.624  1.00 13.12           C  
ATOM   4138  CZ  TYR A 255      -0.089 -40.063  46.536  1.00 13.40           C  
ATOM   4139  OH  TYR A 255       1.047 -40.352  47.287  1.00 16.41           O  
ATOM   4140  N   VAL A 256      -5.819 -39.929  42.013  1.00 11.82           N  
ATOM   4141  CA  VAL A 256      -7.130 -39.815  41.345  1.00 13.45           C  
ATOM   4142  C   VAL A 256      -7.824 -41.202  41.283  1.00 13.63           C  
ATOM   4143  O   VAL A 256      -8.986 -41.295  41.633  1.00 14.22           O  
ATOM   4144  CB  VAL A 256      -6.934 -39.257  39.912  1.00 11.36           C  
ATOM   4145  CG1 VAL A 256      -8.149 -39.482  39.048  1.00 14.52           C  
ATOM   4146  CG2 VAL A 256      -6.506 -37.762  39.903  1.00 13.70           C  
ATOM   4147  N   LEU A 257      -7.079 -42.229  40.798  1.00 12.93           N  
ATOM   4148  CA  LEU A 257      -7.754 -43.529  40.602  1.00 14.79           C  
ATOM   4149  C   LEU A 257      -8.132 -44.165  41.953  1.00 15.28           C  
ATOM   4150  O   LEU A 257      -9.150 -44.843  42.031  1.00 15.24           O  
ATOM   4151  CB  LEU A 257      -6.888 -44.456  39.806  1.00 15.11           C  
ATOM   4152  CG  LEU A 257      -6.664 -43.953  38.334  1.00 16.16           C  
ATOM   4153  CD1 LEU A 257      -5.551 -44.725  37.609  1.00 19.43           C  
ATOM   4154  CD2 LEU A 257      -7.993 -43.888  37.578  1.00 17.87           C  
ATOM   4155  N   GLU A 258      -7.319 -43.952  42.972  1.00 13.59           N  
ATOM   4156  CA  GLU A 258      -7.639 -44.473  44.327  1.00 15.94           C  
ATOM   4157  C   GLU A 258      -8.894 -43.815  44.803  1.00 16.58           C  
ATOM   4158  O   GLU A 258      -9.830 -44.483  45.275  1.00 17.35           O  
ATOM   4159  CB  GLU A 258      -6.510 -44.170  45.293  1.00 17.42           C  
ATOM   4160  CG  GLU A 258      -5.284 -45.102  45.126  1.00 29.18           C  
ATOM   4161  CD  GLU A 258      -4.264 -44.964  46.248  1.00 34.91           C  
ATOM   4162  OE1 GLU A 258      -3.786 -43.854  46.541  1.00 39.23           O  
ATOM   4163  OE2 GLU A 258      -3.931 -46.005  46.924  1.00 40.17           O1-
ATOM   4164  N   GLU A 259      -9.045 -42.486  44.650  1.00 16.55           N  
ATOM   4165  CA  GLU A 259     -10.231 -41.840  45.101  1.00 18.76           C  
ATOM   4166  C   GLU A 259     -11.461 -42.248  44.263  1.00 18.59           C  
ATOM   4167  O   GLU A 259     -12.609 -42.442  44.762  1.00 19.39           O  
ATOM   4168  CB  GLU A 259      -9.930 -40.379  44.943  1.00 22.69           C  
ATOM   4169  CG  GLU A 259     -10.890 -39.453  45.511  1.00 27.36           C  
ATOM   4170  CD  GLU A 259     -10.972 -39.522  47.006  1.00 27.94           C  
ATOM   4171  OE1 GLU A 259     -12.065 -39.889  47.416  1.00 30.48           O  
ATOM   4172  OE2 GLU A 259     -10.089 -39.043  47.808  1.00 30.43           O1-
ATOM   4173  N   ALA A 260     -11.269 -42.455  42.928  1.00 17.82           N  
ATOM   4174  CA  ALA A 260     -12.397 -42.856  42.056  1.00 17.72           C  
ATOM   4175  C   ALA A 260     -12.832 -44.236  42.464  1.00 18.85           C  
ATOM   4176  O   ALA A 260     -14.054 -44.470  42.519  1.00 19.32           O  
ATOM   4177  CB  ALA A 260     -11.962 -42.819  40.583  1.00 18.70           C  
ATOM   4178  N   ARG A 261     -11.938 -45.132  42.813  1.00 18.94           N  
ATOM   4179  CA  ARG A 261     -12.360 -46.501  43.186  1.00 22.26           C  
ATOM   4180  C   ARG A 261     -13.072 -46.415  44.491  1.00 21.85           C  
ATOM   4181  O   ARG A 261     -14.104 -47.116  44.655  1.00 23.75           O  
ATOM   4182  CB  ARG A 261     -11.225 -47.392  43.340  1.00 24.04           C  
ATOM   4183  CG  ARG A 261     -10.637 -47.901  42.017  1.00 27.48           C  
ATOM   4184  CD  ARG A 261      -9.604 -49.035  42.204  1.00 32.02           C  
ATOM   4185  NE  ARG A 261      -8.357 -48.503  42.747  1.00 36.73           N  
ATOM   4186  CZ  ARG A 261      -7.341 -48.045  42.002  1.00 37.01           C  
ATOM   4187  NH1 ARG A 261      -7.396 -48.124  40.667  1.00 40.12           N1+
ATOM   4188  NH2 ARG A 261      -6.281 -47.560  42.649  1.00 36.19           N  
ATOM   4189  N   LYS A 262     -12.560 -45.648  45.451  1.00 23.70           N  
ATOM   4190  CA  LYS A 262     -13.267 -45.451  46.772  1.00 24.85           C  
ATOM   4191  C   LYS A 262     -14.693 -44.998  46.626  1.00 26.33           C  
ATOM   4192  O   LYS A 262     -15.610 -45.506  47.295  1.00 26.14           O  
ATOM   4193  CB  LYS A 262     -12.514 -44.462  47.680  1.00 28.29           C  
ATOM   4194  CG  LYS A 262     -11.047 -44.729  48.020  1.00 35.18           C  
ATOM   4195  CD  LYS A 262     -10.785 -45.961  48.862  1.00 40.91           C  
ATOM   4196  CE  LYS A 262      -9.390 -45.798  49.533  1.00 44.06           C  
ATOM   4197  NZ  LYS A 262      -9.290 -46.835  50.633  1.00 48.20           N1+
ATOM   4198  N   ARG A 263     -14.906 -44.083  45.691  1.00 24.58           N  
ATOM   4199  CA  ARG A 263     -16.223 -43.552  45.387  1.00 26.43           C  
ATOM   4200  C   ARG A 263     -17.082 -44.250  44.347  1.00 25.05           C  
ATOM   4201  O   ARG A 263     -18.209 -43.766  44.141  1.00 26.73           O  
ATOM   4202  CB  ARG A 263     -16.148 -42.082  45.107  1.00 26.79           C  
ATOM   4203  CG  ARG A 263     -15.997 -41.492  46.448  1.00 33.11           C  
ATOM   4204  CD  ARG A 263     -15.152 -40.350  46.315  1.00 35.13           C  
ATOM   4205  NE  ARG A 263     -15.299 -39.519  47.487  1.00 40.13           N  
ATOM   4206  CZ  ARG A 263     -14.638 -39.604  48.631  1.00 42.69           C  
ATOM   4207  NH1 ARG A 263     -13.674 -40.538  48.849  1.00 45.39           N1+
ATOM   4208  NH2 ARG A 263     -14.909 -38.705  49.578  1.00 41.80           N  
ATOM   4209  N   GLY A 264     -16.632 -45.298  43.729  1.00 24.15           N  
ATOM   4210  CA  GLY A 264     -17.420 -46.048  42.773  1.00 22.84           C  
ATOM   4211  C   GLY A 264     -17.581 -45.307  41.463  1.00 22.37           C  
ATOM   4212  O   GLY A 264     -18.528 -45.548  40.768  1.00 25.34           O  
ATOM   4213  N   VAL A 265     -16.668 -44.395  41.138  1.00 21.30           N  
ATOM   4214  CA  VAL A 265     -16.705 -43.741  39.813  1.00 20.90           C  
ATOM   4215  C   VAL A 265     -15.667 -44.335  38.856  1.00 19.39           C  
ATOM   4216  O   VAL A 265     -14.555 -44.629  39.233  1.00 19.80           O  
ATOM   4217  CB  VAL A 265     -16.530 -42.218  40.033  1.00 24.30           C  
ATOM   4218  CG1 VAL A 265     -15.278 -41.862  40.677  1.00 26.34           C  
ATOM   4219  CG2 VAL A 265     -16.601 -41.446  38.725  1.00 23.82           C  
ATOM   4220  N   LYS A 266     -16.120 -44.535  37.592  1.00 17.15           N  
ATOM   4221  CA  LYS A 266     -15.227 -45.100  36.572  1.00 17.70           C  
ATOM   4222  C   LYS A 266     -14.741 -43.895  35.718  1.00 16.29           C  
ATOM   4223  O   LYS A 266     -15.566 -43.090  35.240  1.00 18.05           O  
ATOM   4224  CB  LYS A 266     -16.024 -46.022  35.673  1.00 21.47           C  
ATOM   4225  CG  LYS A 266     -16.343 -47.340  36.351  1.00 26.36           C  
ATOM   4226  CD  LYS A 266     -17.212 -48.214  35.425  1.00 31.61           C  
ATOM   4227  CE  LYS A 266     -18.400 -48.803  36.187  1.00 36.89           C  
ATOM   4228  NZ  LYS A 266     -19.549 -48.725  35.183  1.00 41.04           N1+
ATOM   4229  N   LEU A 267     -13.426 -43.838  35.584  1.00 14.90           N  
ATOM   4230  CA  LEU A 267     -12.736 -42.726  34.819  1.00 12.59           C  
ATOM   4231  C   LEU A 267     -11.785 -43.393  33.836  1.00 13.14           C  
ATOM   4232  O   LEU A 267     -10.602 -43.472  34.067  1.00 15.09           O  
ATOM   4233  CB  LEU A 267     -11.932 -41.787  35.776  1.00 14.64           C  
ATOM   4234  CG  LEU A 267     -12.785 -41.096  36.895  1.00 12.67           C  
ATOM   4235  CD1 LEU A 267     -11.816 -40.315  37.839  1.00 14.84           C  
ATOM   4236  CD2 LEU A 267     -13.881 -40.207  36.305  1.00 16.12           C  
ATOM   4237  N   PRO A 268     -12.318 -43.889  32.684  1.00 13.73           N  
ATOM   4238  CA  PRO A 268     -11.479 -44.607  31.793  1.00 14.01           C  
ATOM   4239  C   PRO A 268     -10.375 -43.753  31.172  1.00 13.30           C  
ATOM   4240  O   PRO A 268      -9.290 -44.244  30.850  1.00 14.15           O  
ATOM   4241  CB  PRO A 268     -12.473 -45.190  30.788  1.00 14.88           C  
ATOM   4242  CG  PRO A 268     -13.612 -44.299  30.849  1.00 14.41           C  
ATOM   4243  CD  PRO A 268     -13.757 -43.936  32.299  1.00 16.54           C  
ATOM   4244  N   GLY A 269     -10.684 -42.457  30.947  1.00 13.56           N  
ATOM   4245  CA  GLY A 269      -9.611 -41.580  30.440  1.00 13.55           C  
ATOM   4246  C   GLY A 269      -8.464 -41.326  31.413  1.00 11.07           C  
ATOM   4247  O   GLY A 269      -7.304 -41.447  31.033  1.00 13.15           O  
ATOM   4248  N   ALA A 270      -8.829 -41.098  32.646  1.00 13.52           N  
ATOM   4249  CA  ALA A 270      -7.765 -40.990  33.664  1.00 13.08           C  
ATOM   4250  C   ALA A 270      -6.975 -42.293  33.817  1.00 13.63           C  
ATOM   4251  O   ALA A 270      -5.796 -42.241  34.060  1.00 14.51           O  
ATOM   4252  CB  ALA A 270      -8.424 -40.657  34.992  1.00 16.28           C  
ATOM   4253  N   GLU A 271      -7.670 -43.437  33.691  1.00 13.59           N  
ATOM   4254  CA  GLU A 271      -6.952 -44.736  33.795  1.00 14.77           C  
ATOM   4255  C   GLU A 271      -5.892 -44.878  32.665  1.00 13.82           C  
ATOM   4256  O   GLU A 271      -4.771 -45.285  32.838  1.00 13.62           O  
ATOM   4257  CB  GLU A 271      -7.950 -45.854  33.727  1.00 16.18           C  
ATOM   4258  CG  GLU A 271      -7.336 -47.229  33.723  1.00 24.44           C  
ATOM   4259  CD  GLU A 271      -8.465 -48.225  33.960  1.00 30.29           C  
ATOM   4260  OE1 GLU A 271      -9.567 -48.138  33.330  1.00 35.28           O  
ATOM   4261  OE2 GLU A 271      -8.261 -49.040  34.909  1.00 35.78           O1-
ATOM   4262  N   LEU A 272      -6.368 -44.484  31.413  1.00 13.45           N  
ATOM   4263  CA  LEU A 272      -5.432 -44.541  30.261  1.00 11.76           C  
ATOM   4264  C   LEU A 272      -4.273 -43.600  30.470  1.00 12.47           C  
ATOM   4265  O   LEU A 272      -3.140 -43.905  30.223  1.00 13.68           O  
ATOM   4266  CB  LEU A 272      -6.139 -44.240  28.917  1.00 13.24           C  
ATOM   4267  CG  LEU A 272      -5.228 -44.037  27.730  1.00 14.48           C  
ATOM   4268  CD1 LEU A 272      -4.459 -45.381  27.394  1.00 16.23           C  
ATOM   4269  CD2 LEU A 272      -6.086 -43.564  26.523  1.00 15.77           C  
ATOM   4270  N   ALA A 273      -4.557 -42.363  30.916  1.00 13.33           N  
ATOM   4271  CA  ALA A 273      -3.486 -41.411  31.185  1.00 12.73           C  
ATOM   4272  C   ALA A 273      -2.486 -41.917  32.227  1.00 12.07           C  
ATOM   4273  O   ALA A 273      -1.302 -41.786  32.042  1.00 12.54           O  
ATOM   4274  CB  ALA A 273      -4.072 -40.065  31.559  1.00 13.19           C  
ATOM   4275  N   TYR A 274      -3.056 -42.517  33.266  1.00 12.89           N  
ATOM   4276  CA  TYR A 274      -2.111 -43.172  34.246  1.00 12.40           C  
ATOM   4277  C   TYR A 274      -1.184 -44.222  33.593  1.00 11.62           C  
ATOM   4278  O   TYR A 274      -0.016 -44.233  33.845  1.00 14.76           O  
ATOM   4279  CB  TYR A 274      -2.969 -43.860  35.334  1.00 13.32           C  
ATOM   4280  CG  TYR A 274      -2.107 -44.534  36.392  1.00 14.23           C  
ATOM   4281  CD1 TYR A 274      -1.450 -43.834  37.418  1.00 14.24           C  
ATOM   4282  CD2 TYR A 274      -2.002 -45.935  36.369  1.00 15.34           C  
ATOM   4283  CE1 TYR A 274      -0.649 -44.450  38.344  1.00 16.46           C  
ATOM   4284  CE2 TYR A 274      -1.127 -46.570  37.286  1.00 15.31           C  
ATOM   4285  CZ  TYR A 274      -0.492 -45.829  38.199  1.00 17.36           C  
ATOM   4286  OH  TYR A 274       0.253 -46.530  39.172  1.00 19.36           O  
ATOM   4287  N   GLU A 275      -1.822 -45.074  32.767  1.00 14.04           N  
ATOM   4288  CA  GLU A 275      -1.009 -46.124  32.096  1.00 13.95           C  
ATOM   4289  C   GLU A 275       0.066 -45.529  31.223  1.00 13.96           C  
ATOM   4290  O   GLU A 275       1.225 -45.962  31.161  1.00 15.30           O  
ATOM   4291  CB  GLU A 275      -1.941 -47.004  31.270  1.00 15.47           C  
ATOM   4292  CG  GLU A 275      -2.867 -47.833  32.126  1.00 18.95           C  
ATOM   4293  CD  GLU A 275      -4.020 -48.437  31.339  1.00 26.47           C  
ATOM   4294  OE1 GLU A 275      -4.116 -48.274  30.100  1.00 29.77           O  
ATOM   4295  OE2 GLU A 275      -4.924 -49.063  31.996  1.00 29.58           O1-
ATOM   4296  N   LEU A 276      -0.311 -44.455  30.483  1.00 12.93           N  
ATOM   4297  CA  LEU A 276       0.664 -43.804  29.601  1.00 12.94           C  
ATOM   4298  C   LEU A 276       1.812 -43.213  30.369  1.00 13.67           C  
ATOM   4299  O   LEU A 276       2.984 -43.293  29.965  1.00 14.23           O  
ATOM   4300  CB  LEU A 276      -0.012 -42.750  28.739  1.00 13.48           C  
ATOM   4301  CG  LEU A 276      -1.028 -43.315  27.748  1.00 12.80           C  
ATOM   4302  CD1 LEU A 276      -1.880 -42.236  27.060  1.00 14.77           C  
ATOM   4303  CD2 LEU A 276      -0.263 -44.119  26.650  1.00 17.00           C  
ATOM   4304  N   TYR A 277       1.479 -42.441  31.429  1.00 12.99           N  
ATOM   4305  CA  TYR A 277       2.555 -41.831  32.202  1.00 12.61           C  
ATOM   4306  C   TYR A 277       3.370 -42.845  33.082  1.00 12.48           C  
ATOM   4307  O   TYR A 277       4.534 -42.624  33.279  1.00 13.26           O  
ATOM   4308  CB  TYR A 277       1.965 -40.634  33.041  1.00 12.57           C  
ATOM   4309  CG  TYR A 277       1.769 -39.404  32.151  1.00 12.15           C  
ATOM   4310  CD1 TYR A 277       2.891 -38.718  31.694  1.00 12.52           C  
ATOM   4311  CD2 TYR A 277       0.504 -39.071  31.687  1.00 13.31           C  
ATOM   4312  CE1 TYR A 277       2.758 -37.642  30.802  1.00 13.29           C  
ATOM   4313  CE2 TYR A 277       0.315 -37.938  30.813  1.00 13.05           C  
ATOM   4314  CZ  TYR A 277       1.460 -37.310  30.379  1.00 13.45           C  
ATOM   4315  OH  TYR A 277       1.250 -36.258  29.503  1.00 13.01           O  
ATOM   4316  N   ARG A 278       2.670 -43.920  33.522  1.00 12.55           N  
ATOM   4317  CA  ARG A 278       3.401 -45.016  34.160  1.00 13.35           C  
ATOM   4318  C   ARG A 278       4.424 -45.580  33.181  1.00 14.44           C  
ATOM   4319  O   ARG A 278       5.583 -45.777  33.630  1.00 15.80           O  
ATOM   4320  CB  ARG A 278       2.447 -46.048  34.535  1.00 14.00           C  
ATOM   4321  CG  ARG A 278       3.166 -47.301  35.163  1.00 16.02           C  
ATOM   4322  CD  ARG A 278       2.207 -48.246  35.713  1.00 18.02           C  
ATOM   4323  NE  ARG A 278       1.365 -48.837  34.689  1.00 20.62           N  
ATOM   4324  CZ  ARG A 278       0.321 -49.642  34.918  1.00 24.05           C  
ATOM   4325  NH1 ARG A 278      -0.035 -50.049  36.164  1.00 25.63           N1+
ATOM   4326  NH2 ARG A 278      -0.384 -50.093  33.908  1.00 24.29           N  
ATOM   4327  N   LYS A 279       4.037 -45.844  31.920  1.00 14.31           N  
ATOM   4328  CA  LYS A 279       5.046 -46.318  30.976  1.00 14.57           C  
ATOM   4329  C   LYS A 279       6.166 -45.347  30.761  1.00 14.95           C  
ATOM   4330  O   LYS A 279       7.362 -45.677  30.647  1.00 16.02           O  
ATOM   4331  CB  LYS A 279       4.335 -46.677  29.682  1.00 17.68           C  
ATOM   4332  CG  LYS A 279       5.241 -47.148  28.559  1.00 19.58           C  
ATOM   4333  CD  LYS A 279       6.083 -48.391  29.029  1.00 26.47           C  
ATOM   4334  CE  LYS A 279       6.652 -49.218  27.842  1.00 32.33           C  
ATOM   4335  NZ  LYS A 279       7.343 -50.290  28.654  1.00 39.29           N1+
ATOM   4336  N   MET A 280       5.836 -44.022  30.699  1.00 13.52           N  
ATOM   4337  CA  MET A 280       6.885 -43.041  30.567  1.00 15.65           C  
ATOM   4338  C   MET A 280       7.919 -43.033  31.687  1.00 13.62           C  
ATOM   4339  O   MET A 280       9.114 -42.916  31.433  1.00 15.12           O  
ATOM   4340  CB  MET A 280       6.218 -41.629  30.398  1.00 14.53           C  
ATOM   4341  CG  MET A 280       7.190 -40.512  30.159  1.00 13.13           C  
ATOM   4342  SD  MET A 280       6.213 -39.031  29.662  1.00 13.29           S  
ATOM   4343  CE  MET A 280       7.572 -37.898  29.434  1.00 15.55           C  
ATOM   4344  N   VAL A 281       7.441 -43.194  32.911  1.00 13.81           N  
ATOM   4345  CA  VAL A 281       8.405 -43.362  34.041  1.00 15.20           C  
ATOM   4346  C   VAL A 281       9.245 -44.683  33.908  1.00 14.73           C  
ATOM   4347  O   VAL A 281      10.456 -44.634  34.135  1.00 15.38           O  
ATOM   4348  CB  VAL A 281       7.639 -43.354  35.355  1.00 14.27           C  
ATOM   4349  CG1 VAL A 281       8.561 -43.633  36.581  1.00 15.88           C  
ATOM   4350  CG2 VAL A 281       6.934 -41.986  35.626  1.00 15.66           C  
ATOM   4351  N   GLU A 282       8.505 -45.756  33.606  1.00 15.46           N  
ATOM   4352  CA  GLU A 282       9.288 -47.067  33.448  1.00 16.56           C  
ATOM   4353  C   GLU A 282      10.331 -46.916  32.339  1.00 16.99           C  
ATOM   4354  O   GLU A 282      11.452 -47.469  32.514  1.00 18.28           O  
ATOM   4355  CB  GLU A 282       8.324 -48.117  33.049  1.00 16.16           C  
ATOM   4356  CG  GLU A 282       7.406 -48.565  34.178  1.00 19.92           C  
ATOM   4357  CD  GLU A 282       6.260 -49.516  33.846  1.00 24.54           C  
ATOM   4358  OE1 GLU A 282       6.020 -49.837  32.630  1.00 30.46           O  
ATOM   4359  OE2 GLU A 282       5.537 -49.939  34.827  1.00 26.80           O1-
ATOM   4360  N   ASP A 283      10.091 -46.153  31.284  1.00 16.26           N  
ATOM   4361  CA  ASP A 283      11.037 -45.985  30.214  1.00 15.20           C  
ATOM   4362  C   ASP A 283      12.134 -45.083  30.478  1.00 18.13           C  
ATOM   4363  O   ASP A 283      12.989 -44.850  29.653  1.00 22.03           O  
ATOM   4364  CB  ASP A 283      10.311 -45.467  28.921  1.00 18.39           C  
ATOM   4365  CG  ASP A 283       9.441 -46.424  28.281  1.00 21.68           C  
ATOM   4366  OD1 ASP A 283       9.535 -47.665  28.498  1.00 22.39           O  
ATOM   4367  OD2 ASP A 283       8.566 -46.000  27.466  1.00 21.70           O1-
ATOM   4368  N   GLY A 284      12.183 -44.469  31.671  1.00 15.98           N  
ATOM   4369  CA  GLY A 284      13.231 -43.611  32.058  1.00 16.71           C  
ATOM   4370  C   GLY A 284      13.090 -42.146  31.857  1.00 16.18           C  
ATOM   4371  O   GLY A 284      14.016 -41.384  32.092  1.00 19.08           O  
ATOM   4372  N   ALA A 285      11.848 -41.740  31.433  1.00 15.48           N  
ATOM   4373  CA  ALA A 285      11.572 -40.314  31.097  1.00 13.91           C  
ATOM   4374  C   ALA A 285      10.703 -39.664  32.216  1.00 14.82           C  
ATOM   4375  O   ALA A 285      10.081 -38.602  31.941  1.00 14.68           O  
ATOM   4376  CB  ALA A 285      10.793 -40.314  29.770  1.00 15.32           C  
ATOM   4377  N   GLY A 286      10.720 -40.168  33.475  1.00 13.47           N  
ATOM   4378  CA  GLY A 286       9.905 -39.558  34.579  1.00 13.86           C  
ATOM   4379  C   GLY A 286      10.351 -38.167  34.871  1.00 13.31           C  
ATOM   4380  O   GLY A 286       9.487 -37.452  35.440  1.00 13.74           O  
ATOM   4381  N   SER A 287      11.549 -37.743  34.576  1.00 14.23           N  
ATOM   4382  CA  SER A 287      11.956 -36.378  34.890  1.00 13.67           C  
ATOM   4383  C   SER A 287      11.792 -35.442  33.706  1.00 14.41           C  
ATOM   4384  O   SER A 287      12.050 -34.218  33.849  1.00 15.12           O  
ATOM   4385  CB  SER A 287      13.389 -36.299  35.285  1.00 17.09           C  
ATOM   4386  OG  SER A 287      13.449 -36.882  36.540  1.00 23.01           O  
ATOM   4387  N   LEU A 288      11.207 -35.905  32.601  1.00 13.09           N  
ATOM   4388  CA  LEU A 288      10.880 -34.968  31.477  1.00 14.29           C  
ATOM   4389  C   LEU A 288       9.542 -34.340  31.752  1.00 12.42           C  
ATOM   4390  O   LEU A 288       8.749 -34.849  32.609  1.00 13.30           O  
ATOM   4391  CB  LEU A 288      10.788 -35.731  30.119  1.00 13.68           C  
ATOM   4392  CG  LEU A 288      12.173 -36.365  29.723  1.00 16.67           C  
ATOM   4393  CD1 LEU A 288      11.911 -36.952  28.284  1.00 16.31           C  
ATOM   4394  CD2 LEU A 288      13.300 -35.354  29.698  1.00 19.54           C  
ATOM   4395  N   GLY A 289       9.257 -33.240  31.080  1.00 12.34           N  
ATOM   4396  CA  GLY A 289       7.893 -32.618  31.189  1.00 12.67           C  
ATOM   4397  C   GLY A 289       6.778 -33.535  30.673  1.00 13.65           C  
ATOM   4398  O   GLY A 289       6.970 -34.393  29.808  1.00 13.06           O  
ATOM   4399  N   ILE A 290       5.558 -33.333  31.179  1.00 11.60           N  
ATOM   4400  CA  ILE A 290       4.429 -34.136  30.790  1.00 12.06           C  
ATOM   4401  C   ILE A 290       4.117 -33.960  29.308  1.00 11.35           C  
ATOM   4402  O   ILE A 290       3.518 -34.828  28.671  1.00 11.97           O  
ATOM   4403  CB  ILE A 290       3.182 -33.832  31.600  1.00 11.74           C  
ATOM   4404  CG1 ILE A 290       2.880 -32.331  31.592  1.00 12.21           C  
ATOM   4405  CG2 ILE A 290       3.354 -34.389  33.080  1.00 13.62           C  
ATOM   4406  CD1 ILE A 290       1.420 -32.029  32.145  1.00 13.32           C  
ATOM   4407  N   HIS A 291       4.540 -32.857  28.740  1.00 10.37           N  
ATOM   4408  CA  HIS A 291       4.310 -32.575  27.328  1.00 11.54           C  
ATOM   4409  C   HIS A 291       5.210 -33.421  26.419  1.00 12.72           C  
ATOM   4410  O   HIS A 291       5.011 -33.437  25.263  1.00 14.71           O  
ATOM   4411  CB  HIS A 291       4.520 -31.079  27.046  1.00 11.88           C  
ATOM   4412  CG  HIS A 291       5.922 -30.610  27.301  1.00 12.25           C  
ATOM   4413  CD2 HIS A 291       6.932 -30.334  26.445  1.00 12.53           C  
ATOM   4414  ND1 HIS A 291       6.443 -30.455  28.552  1.00 13.42           N  
ATOM   4415  CE1 HIS A 291       7.703 -30.070  28.460  1.00 13.85           C  
ATOM   4416  NE2 HIS A 291       8.026 -29.992  27.190  1.00 13.92           N  
ATOM   4417  N   ALA A 292       6.176 -34.110  27.012  1.00 12.94           N  
ATOM   4418  CA  ALA A 292       7.085 -34.963  26.166  1.00 13.55           C  
ATOM   4419  C   ALA A 292       6.448 -36.313  25.981  1.00 13.92           C  
ATOM   4420  O   ALA A 292       7.079 -37.176  25.287  1.00 14.87           O  
ATOM   4421  CB  ALA A 292       8.423 -35.078  26.899  1.00 14.17           C  
ATOM   4422  N   LEU A 293       5.312 -36.665  26.587  1.00 12.44           N  
ATOM   4423  CA  LEU A 293       4.645 -37.930  26.319  1.00 13.55           C  
ATOM   4424  C   LEU A 293       4.524 -38.165  24.811  1.00 15.84           C  
ATOM   4425  O   LEU A 293       4.151 -37.208  24.110  1.00 16.57           O  
ATOM   4426  CB  LEU A 293       3.242 -37.911  26.980  1.00 13.89           C  
ATOM   4427  CG  LEU A 293       2.428 -39.234  26.765  1.00 13.77           C  
ATOM   4428  CD1 LEU A 293       2.992 -40.285  27.758  1.00 15.78           C  
ATOM   4429  CD2 LEU A 293       1.001 -38.952  27.080  1.00 15.45           C  
ATOM   4430  N   GLY A 294       4.818 -39.367  24.380  1.00 15.68           N  
ATOM   4431  CA  GLY A 294       4.649 -39.530  22.899  1.00 17.76           C  
ATOM   4432  C   GLY A 294       5.821 -39.016  22.066  1.00 17.64           C  
ATOM   4433  O   GLY A 294       5.893 -39.414  20.857  1.00 18.33           O  
ATOM   4434  N   PHE A 295       6.757 -38.282  22.636  1.00 17.18           N  
ATOM   4435  CA  PHE A 295       7.867 -37.724  21.903  1.00 18.14           C  
ATOM   4436  C   PHE A 295       9.253 -38.051  22.498  1.00 19.69           C  
ATOM   4437  O   PHE A 295      10.255 -37.740  21.947  1.00 23.53           O  
ATOM   4438  CB  PHE A 295       7.654 -36.208  21.741  1.00 19.71           C  
ATOM   4439  CG  PHE A 295       6.497 -35.859  20.825  1.00 19.23           C  
ATOM   4440  CD1 PHE A 295       6.645 -35.915  19.467  1.00 22.20           C  
ATOM   4441  CD2 PHE A 295       5.243 -35.540  21.309  1.00 22.79           C  
ATOM   4442  CE1 PHE A 295       5.593 -35.643  18.619  1.00 22.90           C  
ATOM   4443  CE2 PHE A 295       4.195 -35.270  20.414  1.00 22.37           C  
ATOM   4444  CZ  PHE A 295       4.417 -35.341  19.084  1.00 23.07           C  
ATOM   4445  N   TYR A 296       9.259 -38.712  23.621  1.00 18.66           N  
ATOM   4446  CA  TYR A 296      10.477 -39.035  24.334  1.00 20.49           C  
ATOM   4447  C   TYR A 296      11.201 -40.281  23.767  1.00 22.11           C  
ATOM   4448  O   TYR A 296      12.364 -40.410  24.001  1.00 25.37           O  
ATOM   4449  CB  TYR A 296      10.190 -39.181  25.860  1.00 20.87           C  
ATOM   4450  CG  TYR A 296       9.390 -40.366  26.222  1.00 17.20           C  
ATOM   4451  CD1 TYR A 296       8.028 -40.304  26.397  1.00 18.19           C  
ATOM   4452  CD2 TYR A 296      10.000 -41.571  26.434  1.00 17.76           C  
ATOM   4453  CE1 TYR A 296       7.317 -41.380  26.722  1.00 18.90           C  
ATOM   4454  CE2 TYR A 296       9.291 -42.645  26.751  1.00 19.15           C  
ATOM   4455  CZ  TYR A 296       7.946 -42.560  26.925  1.00 19.27           C  
ATOM   4456  OH  TYR A 296       7.206 -43.633  27.255  1.00 18.98           O  
TER   
ATOM      1  N   HIS B   1     -31.432 -23.260 -19.462  1.00 31.34           N  
ATOM      2  CA  HIS B   1     -32.208 -22.036 -19.442  1.00 29.07           C  
ATOM      3  C   HIS B   1     -31.460 -21.008 -18.621  1.00 28.11           C  
ATOM      4  O   HIS B   1     -30.822 -21.328 -17.657  1.00 26.50           O  
ATOM      5  CB  HIS B   1     -33.561 -22.277 -18.778  1.00 33.73           C  
ATOM      6  CG  HIS B   1     -34.589 -22.977 -19.623  1.00 36.67           C  
ATOM      7  CD2 HIS B   1     -34.621 -23.290 -20.937  1.00 38.00           C  
ATOM      8  ND1 HIS B   1     -35.745 -23.497 -19.082  1.00 38.46           N  
ATOM      9  CE1 HIS B   1     -36.471 -24.046 -20.036  1.00 38.65           C  
ATOM     10  NE2 HIS B   1     -35.814 -23.934 -21.170  1.00 39.36           N  
ATOM     11  N   HIS B   2     -31.547 -19.756 -19.020  1.00 22.92           N  
ATOM     12  CA  HIS B   2     -31.218 -18.667 -18.120  1.00 21.62           C  
ATOM     13  C   HIS B   2     -32.367 -18.338 -17.161  1.00 19.73           C  
ATOM     14  O   HIS B   2     -33.482 -18.795 -17.310  1.00 19.51           O  
ATOM     15  CB  HIS B   2     -30.860 -17.435 -18.877  1.00 21.65           C  
ATOM     16  CG  HIS B   2     -29.652 -17.606 -19.738  1.00 24.16           C  
ATOM     17  CD2 HIS B   2     -28.322 -17.365 -19.486  1.00 26.89           C  
ATOM     18  ND1 HIS B   2     -29.745 -18.070 -21.019  1.00 25.60           N  
ATOM     19  CE1 HIS B   2     -28.513 -18.115 -21.578  1.00 25.33           C  
ATOM     20  NE2 HIS B   2     -27.635 -17.650 -20.672  1.00 29.84           N  
ATOM     21  N   HIS B   3     -32.039 -17.597 -16.097  1.00 21.00           N  
ATOM     22  CA  HIS B   3     -32.954 -17.354 -14.960  1.00 19.31           C  
ATOM     23  C   HIS B   3     -33.028 -15.895 -14.567  1.00 19.47           C  
ATOM     24  O   HIS B   3     -32.165 -15.185 -14.866  1.00 22.51           O  
ATOM     25  CB  HIS B   3     -32.525 -18.203 -13.749  1.00 21.64           C  
ATOM     26  CG  HIS B   3     -32.561 -19.659 -14.036  1.00 25.00           C  
ATOM     27  CD2 HIS B   3     -31.608 -20.492 -14.492  1.00 26.24           C  
ATOM     28  ND1 HIS B   3     -33.709 -20.395 -13.965  1.00 28.76           N  
ATOM     29  CE1 HIS B   3     -33.457 -21.633 -14.342  1.00 27.19           C  
ATOM     30  NE2 HIS B   3     -32.192 -21.709 -14.678  1.00 27.32           N  
ATOM     31  N   SER B   4     -34.058 -15.508 -13.837  1.00 19.72           N  
ATOM     32  CA  SER B   4     -34.153 -14.105 -13.443  1.00 19.74           C  
ATOM     33  C   SER B   4     -33.151 -13.730 -12.363  1.00 18.93           C  
ATOM     34  O   SER B   4     -32.533 -14.597 -11.715  1.00 19.96           O  
ATOM     35  CB  SER B   4     -35.543 -13.913 -12.849  1.00 21.90           C  
ATOM     36  OG  SER B   4     -36.530 -14.173 -13.910  1.00 23.79           O  
ATOM     37  N   SER B   5     -32.996 -12.415 -12.173  1.00 17.22           N  
ATOM     38  CA  SER B   5     -32.123 -11.905 -11.138  1.00 15.26           C  
ATOM     39  C   SER B   5     -32.525 -12.333  -9.731  1.00 14.85           C  
ATOM     40  O   SER B   5     -33.727 -12.569  -9.433  1.00 16.88           O  
ATOM     41  CB  SER B   5     -32.178 -10.393 -11.113  1.00 16.71           C  
ATOM     42  OG  SER B   5     -31.738  -9.787 -12.372  1.00 21.29           O  
ATOM     43  N   GLY B   6     -31.526 -12.461  -8.879  1.00 14.49           N  
ATOM     44  CA  GLY B   6     -31.811 -12.858  -7.463  1.00 14.66           C  
ATOM     45  C   GLY B   6     -31.212 -11.804  -6.526  1.00 13.68           C  
ATOM     46  O   GLY B   6     -30.909 -10.614  -6.871  1.00 14.50           O  
ATOM     47  N   LEU B   7     -31.028 -12.142  -5.226  1.00 12.85           N  
ATOM     48  CA  LEU B   7     -30.554 -11.178  -4.283  1.00 12.80           C  
ATOM     49  C   LEU B   7     -29.187 -10.619  -4.545  1.00 13.43           C  
ATOM     50  O   LEU B   7     -28.881  -9.523  -4.048  1.00 14.61           O  
ATOM     51  CB  LEU B   7     -30.615 -11.696  -2.823  1.00 13.47           C  
ATOM     52  CG  LEU B   7     -31.945 -12.258  -2.314  1.00 13.34           C  
ATOM     53  CD1 LEU B   7     -31.659 -12.660  -0.865  1.00 12.79           C  
ATOM     54  CD2 LEU B   7     -33.130 -11.214  -2.390  1.00 12.51           C  
ATOM     55  N   VAL B   8     -28.315 -11.358  -5.290  1.00 13.47           N  
ATOM     56  CA  VAL B   8     -26.924 -10.977  -5.430  1.00 12.97           C  
ATOM     57  C   VAL B   8     -26.674 -10.835  -6.910  1.00 13.63           C  
ATOM     58  O   VAL B   8     -27.021 -11.713  -7.676  1.00 14.48           O  
ATOM     59  CB  VAL B   8     -26.005 -12.090  -4.791  1.00 12.64           C  
ATOM     60  CG1 VAL B   8     -24.503 -11.690  -4.898  1.00 15.04           C  
ATOM     61  CG2 VAL B   8     -26.396 -12.274  -3.294  1.00 14.72           C  
ATOM     62  N   PRO B   9     -25.995  -9.711  -7.325  1.00 14.97           N  
ATOM     63  CA  PRO B   9     -25.819  -9.518  -8.758  1.00 15.47           C  
ATOM     64  C   PRO B   9     -24.983 -10.622  -9.439  1.00 16.88           C  
ATOM     65  O   PRO B   9     -23.973 -11.065  -8.828  1.00 16.62           O  
ATOM     66  CB  PRO B   9     -25.123  -8.137  -8.841  1.00 15.59           C  
ATOM     67  CG  PRO B   9     -25.380  -7.443  -7.546  1.00 18.60           C  
ATOM     68  CD  PRO B   9     -25.458  -8.600  -6.500  1.00 15.12           C  
ATOM     69  N   ARG B  10     -25.379 -11.042 -10.623  1.00 17.40           N  
ATOM     70  CA  ARG B  10     -24.636 -12.032 -11.400  1.00 18.58           C  
ATOM     71  C   ARG B  10     -23.202 -11.599 -11.652  1.00 19.57           C  
ATOM     72  O   ARG B  10     -22.301 -12.378 -11.559  1.00 20.19           O  
ATOM     73  CB  ARG B  10     -25.392 -12.268 -12.696  1.00 21.77           C  
ATOM     74  CG  ARG B  10     -25.063 -13.512 -13.412  1.00 27.57           C  
ATOM     75  CD  ARG B  10     -25.778 -13.538 -14.751  1.00 32.62           C  
ATOM     76  NE  ARG B  10     -25.202 -14.575 -15.596  1.00 40.55           N  
ATOM     77  CZ  ARG B  10     -24.856 -14.436 -16.869  1.00 44.39           C  
ATOM     78  NH1 ARG B  10     -25.049 -13.297 -17.513  1.00 45.68           N1+
ATOM     79  NH2 ARG B  10     -24.353 -15.469 -17.512  1.00 47.22           N  
ATOM     80  N   GLY B  11     -23.012 -10.320 -11.897  1.00 20.13           N  
ATOM     81  CA  GLY B  11     -21.714  -9.791 -12.210  1.00 21.19           C  
ATOM     82  C   GLY B  11     -20.700  -9.778 -11.099  1.00 21.36           C  
ATOM     83  O   GLY B  11     -19.579  -9.555 -11.368  1.00 25.31           O  
ATOM     84  N   SER B  12     -21.123  -9.974  -9.859  1.00 20.04           N  
ATOM     85  CA  SER B  12     -20.233 -10.100  -8.753  1.00 20.47           C  
ATOM     86  C   SER B  12     -19.385 -11.414  -8.874  1.00 19.21           C  
ATOM     87  O   SER B  12     -18.288 -11.487  -8.344  1.00 21.77           O  
ATOM     88  CB  SER B  12     -20.955 -10.089  -7.358  1.00 20.49           C  
ATOM     89  OG  SER B  12     -21.695 -11.294  -7.235  1.00 18.00           O  
ATOM     90  N   HIS B  13     -19.971 -12.433  -9.494  1.00 18.27           N  
ATOM     91  CA  HIS B  13     -19.474 -13.819  -9.514  1.00 18.24           C  
ATOM     92  C   HIS B  13     -19.320 -14.349  -8.092  1.00 17.06           C  
ATOM     93  O   HIS B  13     -18.485 -15.249  -7.843  1.00 18.92           O  
ATOM     94  CB  HIS B  13     -18.143 -13.969 -10.303  1.00 21.50           C  
ATOM     95  CG  HIS B  13     -18.208 -13.278 -11.624  1.00 27.25           C  
ATOM     96  CD2 HIS B  13     -17.502 -12.226 -12.132  1.00 30.35           C  
ATOM     97  ND1 HIS B  13     -19.070 -13.655 -12.575  1.00 29.93           N  
ATOM     98  CE1 HIS B  13     -18.901 -12.922 -13.684  1.00 29.12           C  
ATOM     99  NE2 HIS B  13     -18.000 -12.001 -13.398  1.00 32.87           N  
ATOM    100  N   MET B  14     -20.092 -13.801  -7.120  1.00 15.92           N  
ATOM    101  CA  MET B  14     -19.934 -14.206  -5.758  1.00 14.98           C  
ATOM    102  C   MET B  14     -21.327 -14.500  -5.164  1.00 12.27           C  
ATOM    103  O   MET B  14     -21.530 -14.465  -3.946  1.00 15.24           O  
ATOM    104  CB  MET B  14     -19.356 -13.084  -4.945  1.00 15.69           C  
ATOM    105  CG  MET B  14     -17.836 -12.776  -5.386  1.00 18.26           C  
ATOM    106  SD  MET B  14     -16.649 -14.073  -4.855  1.00 19.67           S  
ATOM    107  CE  MET B  14     -16.276 -13.462  -3.267  1.00 17.70           C  
ATOM    108  N   ARG B  15     -22.259 -14.891  -6.011  1.00 12.43           N  
ATOM    109  CA  ARG B  15     -23.552 -15.391  -5.540  1.00 12.48           C  
ATOM    110  C   ARG B  15     -23.355 -16.734  -4.824  1.00 12.21           C  
ATOM    111  O   ARG B  15     -22.846 -17.643  -5.385  1.00 11.80           O  
ATOM    112  CB  ARG B  15     -24.489 -15.645  -6.695  1.00 12.95           C  
ATOM    113  CG  ARG B  15     -24.787 -14.394  -7.583  1.00 12.61           C  
ATOM    114  CD  ARG B  15     -25.598 -14.760  -8.833  1.00 13.35           C  
ATOM    115  NE  ARG B  15     -24.813 -15.624  -9.705  1.00 14.43           N  
ATOM    116  CZ  ARG B  15     -25.271 -16.349 -10.694  1.00 14.89           C  
ATOM    117  NH1 ARG B  15     -26.516 -16.246 -11.065  1.00 16.85           N1+
ATOM    118  NH2 ARG B  15     -24.449 -17.166 -11.327  1.00 17.37           N  
ATOM    119  N   VAL B  16     -23.796 -16.824  -3.592  1.00 10.71           N  
ATOM    120  CA  VAL B  16     -23.638 -18.092  -2.753  1.00 10.15           C  
ATOM    121  C   VAL B  16     -24.979 -18.783  -2.620  1.00 10.73           C  
ATOM    122  O   VAL B  16     -26.025 -18.139  -2.284  1.00 11.94           O  
ATOM    123  CB  VAL B  16     -23.081 -17.791  -1.410  1.00 10.07           C  
ATOM    124  CG1 VAL B  16     -22.999 -19.064  -0.533  1.00 13.41           C  
ATOM    125  CG2 VAL B  16     -21.666 -17.152  -1.552  1.00 13.53           C  
ATOM    126  N   GLY B  17     -24.968 -20.080  -2.838  1.00 11.91           N  
ATOM    127  CA  GLY B  17     -26.047 -20.949  -2.425  1.00 11.41           C  
ATOM    128  C   GLY B  17     -25.592 -21.793  -1.263  1.00 11.31           C  
ATOM    129  O   GLY B  17     -24.499 -22.420  -1.372  1.00 12.54           O  
ATOM    130  N   PHE B  18     -26.425 -21.971  -0.223  1.00  9.97           N  
ATOM    131  CA  PHE B  18     -26.008 -22.679   1.015  1.00 10.42           C  
ATOM    132  C   PHE B  18     -26.880 -23.887   1.215  1.00  9.61           C  
ATOM    133  O   PHE B  18     -28.116 -23.757   1.212  1.00 10.71           O  
ATOM    134  CB  PHE B  18     -26.128 -21.726   2.188  1.00 10.21           C  
ATOM    135  CG  PHE B  18     -25.282 -22.126   3.340  1.00  9.80           C  
ATOM    136  CD1 PHE B  18     -25.629 -23.200   4.174  1.00 10.16           C  
ATOM    137  CD2 PHE B  18     -24.108 -21.430   3.642  1.00 10.68           C  
ATOM    138  CE1 PHE B  18     -24.781 -23.563   5.247  1.00  9.85           C  
ATOM    139  CE2 PHE B  18     -23.313 -21.743   4.722  1.00 10.88           C  
ATOM    140  CZ  PHE B  18     -23.637 -22.855   5.581  1.00 11.06           C  
ATOM    141  N   ILE B  19     -26.267 -25.035   1.364  1.00  9.80           N  
ATOM    142  CA  ILE B  19     -26.963 -26.312   1.546  1.00 10.01           C  
ATOM    143  C   ILE B  19     -26.642 -26.834   2.927  1.00  9.97           C  
ATOM    144  O   ILE B  19     -25.534 -27.076   3.330  1.00 10.16           O  
ATOM    145  CB  ILE B  19     -26.435 -27.346   0.580  1.00  9.72           C  
ATOM    146  CG1 ILE B  19     -26.790 -26.883  -0.855  1.00 10.94           C  
ATOM    147  CG2 ILE B  19     -27.162 -28.700   0.871  1.00 12.07           C  
ATOM    148  CD1 ILE B  19     -26.248 -27.817  -1.986  1.00 13.69           C  
ATOM    149  N   GLY B  20     -27.755 -27.000   3.739  1.00  9.99           N  
ATOM    150  CA  GLY B  20     -27.653 -27.587   5.122  1.00 11.15           C  
ATOM    151  C   GLY B  20     -27.792 -26.549   6.162  1.00 10.46           C  
ATOM    152  O   GLY B  20     -26.770 -25.946   6.591  1.00 12.88           O  
ATOM    153  N   LEU B  21     -28.993 -26.279   6.605  1.00 10.30           N  
ATOM    154  CA  LEU B  21     -29.281 -25.205   7.564  1.00 11.08           C  
ATOM    155  C   LEU B  21     -29.414 -25.811   8.958  1.00 12.10           C  
ATOM    156  O   LEU B  21     -30.529 -25.707   9.592  1.00 14.49           O  
ATOM    157  CB  LEU B  21     -30.569 -24.421   7.180  1.00 10.78           C  
ATOM    158  CG  LEU B  21     -30.427 -23.872   5.705  1.00 11.42           C  
ATOM    159  CD1 LEU B  21     -31.825 -23.273   5.373  1.00 12.40           C  
ATOM    160  CD2 LEU B  21     -29.346 -22.799   5.607  1.00 13.35           C  
ATOM    161  N   GLY B  22     -28.374 -26.401   9.474  1.00  9.90           N  
ATOM    162  CA  GLY B  22     -28.397 -27.051  10.781  1.00 10.72           C  
ATOM    163  C   GLY B  22     -27.963 -26.143  11.908  1.00 10.33           C  
ATOM    164  O   GLY B  22     -28.028 -24.887  11.813  1.00 11.30           O  
ATOM    165  N   ILE B  23     -27.439 -26.724  12.987  1.00 10.91           N  
ATOM    166  CA  ILE B  23     -26.949 -25.900  14.114  1.00 10.22           C  
ATOM    167  C   ILE B  23     -25.890 -24.906  13.650  1.00 10.59           C  
ATOM    168  O   ILE B  23     -25.847 -23.762  14.096  1.00 12.21           O  
ATOM    169  CB  ILE B  23     -26.352 -26.863  15.194  1.00 11.74           C  
ATOM    170  CG1 ILE B  23     -27.533 -27.511  15.891  1.00 13.72           C  
ATOM    171  CG2 ILE B  23     -25.446 -26.073  16.160  1.00 13.03           C  
ATOM    172  CD1 ILE B  23     -27.131 -28.653  16.730  1.00 17.63           C  
ATOM    173  N   MET B  24     -24.974 -25.372  12.776  1.00  9.78           N  
ATOM    174  CA  MET B  24     -23.898 -24.475  12.209  1.00 10.56           C  
ATOM    175  C   MET B  24     -24.404 -23.771  10.964  1.00 11.07           C  
ATOM    176  O   MET B  24     -24.185 -22.534  10.863  1.00 10.52           O  
ATOM    177  CB  MET B  24     -22.719 -25.351  11.849  1.00 10.17           C  
ATOM    178  CG  MET B  24     -22.112 -26.078  13.049  1.00 10.80           C  
ATOM    179  SD  MET B  24     -21.401 -24.972  14.292  1.00 10.98           S  
ATOM    180  CE  MET B  24     -19.957 -24.362  13.378  1.00 12.26           C  
ATOM    181  N   GLY B  25     -25.072 -24.486  10.067  1.00 10.80           N  
ATOM    182  CA  GLY B  25     -25.385 -23.864   8.754  1.00 11.12           C  
ATOM    183  C   GLY B  25     -26.374 -22.758   8.884  1.00 10.66           C  
ATOM    184  O   GLY B  25     -26.267 -21.783   8.110  1.00 10.97           O  
ATOM    185  N   GLY B  26     -27.382 -22.814   9.750  1.00 10.47           N  
ATOM    186  CA  GLY B  26     -28.322 -21.671   9.854  1.00 10.17           C  
ATOM    187  C   GLY B  26     -27.577 -20.365  10.189  1.00 10.49           C  
ATOM    188  O   GLY B  26     -27.754 -19.399   9.428  1.00 11.38           O  
ATOM    189  N   PRO B  27     -26.807 -20.275  11.269  1.00 10.17           N  
ATOM    190  CA  PRO B  27     -26.136 -19.038  11.592  1.00  9.85           C  
ATOM    191  C   PRO B  27     -25.094 -18.643  10.510  1.00  9.77           C  
ATOM    192  O   PRO B  27     -24.894 -17.463  10.234  1.00 11.39           O  
ATOM    193  CB  PRO B  27     -25.475 -19.301  12.955  1.00 11.49           C  
ATOM    194  CG  PRO B  27     -26.306 -20.477  13.526  1.00 15.22           C  
ATOM    195  CD  PRO B  27     -26.836 -21.291  12.388  1.00 11.29           C  
ATOM    196  N   MET B  28     -24.371 -19.617   9.957  1.00 10.57           N  
ATOM    197  CA  MET B  28     -23.375 -19.304   8.917  1.00  9.21           C  
ATOM    198  C   MET B  28     -24.113 -18.674   7.714  1.00  9.43           C  
ATOM    199  O   MET B  28     -23.632 -17.613   7.179  1.00 10.36           O  
ATOM    200  CB  MET B  28     -22.595 -20.556   8.449  1.00  9.41           C  
ATOM    201  CG  MET B  28     -21.688 -21.080   9.560  1.00  9.59           C  
ATOM    202  SD  MET B  28     -21.171 -22.799   9.274  1.00 10.91           S  
ATOM    203  CE  MET B  28     -19.973 -22.564   7.964  1.00 12.49           C  
ATOM    204  N   ALA B  29     -25.185 -19.265   7.223  1.00 10.21           N  
ATOM    205  CA  ALA B  29     -25.923 -18.684   6.088  1.00  9.61           C  
ATOM    206  C   ALA B  29     -26.450 -17.340   6.497  1.00 10.50           C  
ATOM    207  O   ALA B  29     -26.494 -16.400   5.572  1.00 11.07           O  
ATOM    208  CB  ALA B  29     -27.027 -19.668   5.668  1.00 11.78           C  
ATOM    209  N   THR B  30     -26.926 -17.162   7.732  1.00 11.09           N  
ATOM    210  CA  THR B  30     -27.439 -15.833   8.091  1.00 10.97           C  
ATOM    211  C   THR B  30     -26.304 -14.789   7.997  1.00 12.07           C  
ATOM    212  O   THR B  30     -26.544 -13.627   7.547  1.00 11.62           O  
ATOM    213  CB  THR B  30     -27.998 -15.885   9.471  1.00 11.61           C  
ATOM    214  CG2 THR B  30     -28.579 -14.525   9.878  1.00 14.87           C  
ATOM    215  OG1 THR B  30     -29.051 -16.844   9.459  1.00 14.84           O  
ATOM    216  N   HIS B  31     -25.114 -15.138   8.423  1.00 10.74           N  
ATOM    217  CA  HIS B  31     -23.989 -14.248   8.231  1.00 11.62           C  
ATOM    218  C   HIS B  31     -23.667 -13.893   6.777  1.00 11.26           C  
ATOM    219  O   HIS B  31     -23.369 -12.782   6.499  1.00 12.02           O  
ATOM    220  CB  HIS B  31     -22.753 -14.810   8.954  1.00 11.10           C  
ATOM    221  CG  HIS B  31     -22.690 -14.431  10.387  1.00 12.77           C  
ATOM    222  CD2 HIS B  31     -22.337 -13.269  10.961  1.00 15.52           C  
ATOM    223  ND1 HIS B  31     -23.043 -15.272  11.415  1.00 17.58           N  
ATOM    224  CE1 HIS B  31     -22.897 -14.640  12.559  1.00 15.38           C  
ATOM    225  NE2 HIS B  31     -22.452 -13.436  12.311  1.00 20.22           N  
ATOM    226  N   LEU B  32     -23.756 -14.854   5.880  1.00 11.48           N  
ATOM    227  CA  LEU B  32     -23.579 -14.572   4.494  1.00 11.14           C  
ATOM    228  C   LEU B  32     -24.678 -13.683   3.982  1.00 11.22           C  
ATOM    229  O   LEU B  32     -24.425 -12.801   3.125  1.00 12.27           O  
ATOM    230  CB  LEU B  32     -23.532 -15.905   3.720  1.00 11.04           C  
ATOM    231  CG  LEU B  32     -22.291 -16.728   3.978  1.00 11.07           C  
ATOM    232  CD1 LEU B  32     -22.551 -18.051   3.295  1.00 16.21           C  
ATOM    233  CD2 LEU B  32     -21.088 -16.024   3.327  1.00 15.64           C  
ATOM    234  N   LEU B  33     -25.903 -13.828   4.441  1.00 10.53           N  
ATOM    235  CA  LEU B  33     -27.038 -12.912   4.039  1.00 11.42           C  
ATOM    236  C   LEU B  33     -26.746 -11.509   4.537  1.00 11.32           C  
ATOM    237  O   LEU B  33     -26.918 -10.559   3.727  1.00 12.78           O  
ATOM    238  CB  LEU B  33     -28.306 -13.463   4.705  1.00 10.34           C  
ATOM    239  CG  LEU B  33     -29.604 -12.673   4.304  1.00 10.46           C  
ATOM    240  CD1 LEU B  33     -29.843 -12.582   2.782  1.00 13.29           C  
ATOM    241  CD2 LEU B  33     -30.779 -13.386   5.057  1.00 12.56           C  
ATOM    242  N   LYS B  34     -26.300 -11.354   5.759  1.00 11.72           N  
ATOM    243  CA  LYS B  34     -26.006  -9.982   6.325  1.00 12.28           C  
ATOM    244  C   LYS B  34     -24.906  -9.361   5.484  1.00 12.76           C  
ATOM    245  O   LYS B  34     -24.965  -8.139   5.215  1.00 15.20           O  
ATOM    246  CB  LYS B  34     -25.619 -10.140   7.829  1.00 13.74           C  
ATOM    247  CG  LYS B  34     -25.496  -8.753   8.502  1.00 16.94           C  
ATOM    248  CD  LYS B  34     -25.140  -8.919   9.932  1.00 18.87           C  
ATOM    249  CE  LYS B  34     -25.212  -7.561  10.665  1.00 23.25           C  
ATOM    250  NZ  LYS B  34     -24.936  -7.788  12.135  1.00 27.94           N1+
ATOM    251  N   ALA B  35     -23.922 -10.135   5.002  1.00 12.33           N  
ATOM    252  CA  ALA B  35     -22.845  -9.571   4.195  1.00 12.18           C  
ATOM    253  C   ALA B  35     -23.159  -9.391   2.760  1.00 12.85           C  
ATOM    254  O   ALA B  35     -22.294  -8.881   1.973  1.00 16.21           O  
ATOM    255  CB  ALA B  35     -21.614 -10.500   4.412  1.00 13.92           C  
ATOM    256  N   GLY B  36     -24.322  -9.830   2.273  1.00 11.73           N  
ATOM    257  CA  GLY B  36     -24.687  -9.611   0.916  1.00 12.47           C  
ATOM    258  C   GLY B  36     -24.246 -10.615  -0.093  1.00 12.37           C  
ATOM    259  O   GLY B  36     -24.301 -10.395  -1.313  1.00 13.68           O  
ATOM    260  N   PHE B  37     -23.904 -11.819   0.380  1.00 10.92           N  
ATOM    261  CA  PHE B  37     -23.484 -12.915  -0.509  1.00 11.19           C  
ATOM    262  C   PHE B  37     -24.524 -13.997  -0.742  1.00 10.34           C  
ATOM    263  O   PHE B  37     -24.418 -14.741  -1.643  1.00 12.29           O  
ATOM    264  CB  PHE B  37     -22.210 -13.618   0.034  1.00 12.00           C  
ATOM    265  CG  PHE B  37     -20.986 -12.774   0.015  1.00 10.81           C  
ATOM    266  CD1 PHE B  37     -20.346 -12.431  -1.138  1.00 13.76           C  
ATOM    267  CD2 PHE B  37     -20.470 -12.347   1.179  1.00 13.46           C  
ATOM    268  CE1 PHE B  37     -19.262 -11.649  -1.097  1.00 15.62           C  
ATOM    269  CE2 PHE B  37     -19.366 -11.563   1.201  1.00 17.77           C  
ATOM    270  CZ  PHE B  37     -18.766 -11.243   0.042  1.00 15.33           C  
ATOM    271  N   LEU B  38     -25.504 -14.093   0.136  1.00 10.28           N  
ATOM    272  CA  LEU B  38     -26.448 -15.205   0.062  1.00 10.57           C  
ATOM    273  C   LEU B  38     -27.554 -14.961  -0.930  1.00 11.39           C  
ATOM    274  O   LEU B  38     -28.291 -14.041  -0.778  1.00 11.63           O  
ATOM    275  CB  LEU B  38     -27.110 -15.436   1.401  1.00  9.90           C  
ATOM    276  CG  LEU B  38     -27.474 -16.823   1.942  1.00 18.63           C  
ATOM    277  CD1 LEU B  38     -28.722 -17.035   2.750  1.00 13.03           C  
ATOM    278  CD2 LEU B  38     -26.880 -18.087   1.347  1.00 10.72           C  
ATOM    279  N   ALA B  39     -27.627 -15.827  -1.920  1.00 10.77           N  
ATOM    280  CA  ALA B  39     -28.686 -15.765  -2.909  1.00 11.21           C  
ATOM    281  C   ALA B  39     -29.713 -16.855  -2.675  1.00 12.48           C  
ATOM    282  O   ALA B  39     -30.921 -16.647  -3.006  1.00 10.99           O  
ATOM    283  CB  ALA B  39     -28.160 -15.945  -4.346  1.00 13.89           C  
ATOM    284  N   ALA B  40     -29.320 -18.034  -2.222  1.00  9.61           N  
ATOM    285  CA  ALA B  40     -30.263 -19.170  -2.261  1.00 11.32           C  
ATOM    286  C   ALA B  40     -29.849 -20.120  -1.166  1.00 10.15           C  
ATOM    287  O   ALA B  40     -28.704 -20.188  -0.744  1.00 10.38           O  
ATOM    288  CB  ALA B  40     -30.121 -19.908  -3.634  1.00 12.55           C  
ATOM    289  N   VAL B  41     -30.868 -20.880  -0.695  1.00 10.39           N  
ATOM    290  CA  VAL B  41     -30.626 -21.993   0.294  1.00 10.53           C  
ATOM    291  C   VAL B  41     -31.356 -23.218  -0.127  1.00 10.24           C  
ATOM    292  O   VAL B  41     -32.338 -23.190  -0.881  1.00 10.69           O  
ATOM    293  CB  VAL B  41     -31.073 -21.634   1.737  1.00  9.65           C  
ATOM    294  CG1 VAL B  41     -30.275 -20.497   2.300  1.00 11.62           C  
ATOM    295  CG2 VAL B  41     -32.605 -21.282   1.752  1.00 11.35           C  
ATOM    296  N   TYR B  42     -30.852 -24.356   0.325  1.00 10.50           N  
ATOM    297  CA  TYR B  42     -31.545 -25.633   0.192  1.00 10.62           C  
ATOM    298  C   TYR B  42     -31.426 -26.323   1.540  1.00 11.76           C  
ATOM    299  O   TYR B  42     -30.382 -26.385   2.109  1.00 12.22           O  
ATOM    300  CB  TYR B  42     -30.929 -26.573  -0.897  1.00 12.21           C  
ATOM    301  CG  TYR B  42     -31.559 -27.969  -0.898  1.00 12.74           C  
ATOM    302  CD1 TYR B  42     -32.725 -28.178  -1.538  1.00 14.21           C  
ATOM    303  CD2 TYR B  42     -31.025 -29.025  -0.199  1.00 14.48           C  
ATOM    304  CE1 TYR B  42     -33.361 -29.364  -1.500  1.00 16.79           C  
ATOM    305  CE2 TYR B  42     -31.658 -30.218  -0.158  1.00 14.79           C  
ATOM    306  CZ  TYR B  42     -32.821 -30.383  -0.838  1.00 14.88           C  
ATOM    307  OH  TYR B  42     -33.487 -31.578  -0.842  1.00 21.10           O  
ATOM    308  N   ASN B  43     -32.545 -26.835   2.030  1.00 11.43           N  
ATOM    309  CA  ASN B  43     -32.523 -27.747   3.161  1.00 11.39           C  
ATOM    310  C   ASN B  43     -33.484 -28.902   2.920  1.00 12.07           C  
ATOM    311  O   ASN B  43     -34.554 -28.715   2.473  1.00 13.92           O  
ATOM    312  CB  ASN B  43     -32.805 -27.054   4.521  1.00 10.70           C  
ATOM    313  CG  ASN B  43     -32.305 -27.856   5.702  1.00 12.35           C  
ATOM    314  ND2 ASN B  43     -33.229 -28.280   6.521  1.00 12.30           N  
ATOM    315  OD1 ASN B  43     -31.152 -28.101   5.855  1.00 12.15           O  
ATOM    316  N   ARG B  44     -33.018 -30.082   3.294  1.00 11.88           N  
ATOM    317  CA  ARG B  44     -33.746 -31.333   3.168  1.00 12.72           C  
ATOM    318  C   ARG B  44     -35.119 -31.193   3.842  1.00 14.24           C  
ATOM    319  O   ARG B  44     -36.080 -31.565   3.309  1.00 18.41           O  
ATOM    320  CB  ARG B  44     -32.885 -32.475   3.772  1.00 13.01           C  
ATOM    321  CG  ARG B  44     -33.606 -33.827   4.014  1.00 13.66           C  
ATOM    322  CD  ARG B  44     -32.674 -34.832   4.651  1.00 15.11           C  
ATOM    323  NE  ARG B  44     -32.298 -34.479   5.994  1.00 13.80           N  
ATOM    324  CZ  ARG B  44     -31.598 -35.266   6.765  1.00 14.00           C  
ATOM    325  NH1 ARG B  44     -31.218 -36.428   6.301  1.00 15.71           N1+
ATOM    326  NH2 ARG B  44     -31.276 -34.917   7.991  1.00 15.30           N  
ATOM    327  N   THR B  45     -35.125 -30.633   5.027  1.00 14.13           N  
ATOM    328  CA  THR B  45     -36.324 -30.350   5.765  1.00 14.93           C  
ATOM    329  C   THR B  45     -36.711 -28.896   5.484  1.00 14.14           C  
ATOM    330  O   THR B  45     -36.045 -27.993   5.857  1.00 14.37           O  
ATOM    331  CB  THR B  45     -36.121 -30.598   7.275  1.00 13.64           C  
ATOM    332  CG2 THR B  45     -37.397 -30.299   8.074  1.00 17.90           C  
ATOM    333  OG1 THR B  45     -35.767 -31.954   7.502  1.00 16.22           O  
ATOM    334  N   ARG B  46     -37.805 -28.718   4.784  1.00 14.51           N  
ATOM    335  CA  ARG B  46     -38.140 -27.395   4.250  1.00 17.14           C  
ATOM    336  C   ARG B  46     -38.393 -26.406   5.292  1.00 16.06           C  
ATOM    337  O   ARG B  46     -38.091 -25.174   5.136  1.00 15.53           O  
ATOM    338  CB  ARG B  46     -39.416 -27.501   3.391  1.00 21.91           C  
ATOM    339  CG  ARG B  46     -39.847 -26.152   2.774  1.00 29.09           C  
ATOM    340  CD  ARG B  46     -41.077 -25.693   3.645  1.00 38.70           C  
ATOM    341  NE  ARG B  46     -42.368 -26.390   3.349  1.00 47.20           N  
ATOM    342  CZ  ARG B  46     -43.585 -25.899   3.635  1.00 51.54           C  
ATOM    343  NH1 ARG B  46     -43.694 -24.683   4.201  1.00 55.07           N1+
ATOM    344  NH2 ARG B  46     -44.693 -26.578   3.325  1.00 54.19           N  
ATOM    345  N   GLU B  47     -38.907 -26.734   6.468  1.00 17.61           N  
ATOM    346  CA  GLU B  47     -39.310 -25.723   7.430  1.00 21.34           C  
ATOM    347  C   GLU B  47     -38.141 -24.852   7.849  1.00 18.38           C  
ATOM    348  O   GLU B  47     -38.303 -23.676   8.178  1.00 16.93           O  
ATOM    349  CB  GLU B  47     -40.051 -26.324   8.635  1.00 28.57           C  
ATOM    350  CG  GLU B  47     -41.515 -25.746   8.751  1.00 42.16           C  
ATOM    351  CD  GLU B  47     -41.676 -24.370   9.392  1.00 49.15           C  
ATOM    352  OE1 GLU B  47     -41.527 -23.305   8.680  1.00 53.58           O  
ATOM    353  OE2 GLU B  47     -42.036 -24.319  10.618  1.00 54.31           O1-
ATOM    354  N   LYS B  48     -36.909 -25.384   7.844  1.00 15.60           N  
ATOM    355  CA  LYS B  48     -35.763 -24.601   8.343  1.00 14.82           C  
ATOM    356  C   LYS B  48     -35.371 -23.477   7.286  1.00 11.86           C  
ATOM    357  O   LYS B  48     -34.625 -22.599   7.630  1.00 13.62           O  
ATOM    358  CB  LYS B  48     -34.508 -25.472   8.530  1.00 15.18           C  
ATOM    359  CG  LYS B  48     -34.805 -26.624   9.539  1.00 17.69           C  
ATOM    360  CD  LYS B  48     -33.487 -27.261   9.986  1.00 21.84           C  
ATOM    361  CE  LYS B  48     -33.921 -28.347  10.977  1.00 24.33           C  
ATOM    362  NZ  LYS B  48     -32.934 -29.440  11.075  1.00 23.58           N1+
ATOM    363  N   THR B  49     -35.923 -23.523   6.102  1.00 13.23           N  
ATOM    364  CA  THR B  49     -35.659 -22.497   5.107  1.00 12.41           C  
ATOM    365  C   THR B  49     -36.579 -21.290   5.281  1.00 14.21           C  
ATOM    366  O   THR B  49     -36.387 -20.293   4.705  1.00 13.12           O  
ATOM    367  CB  THR B  49     -35.860 -23.018   3.658  1.00 12.72           C  
ATOM    368  CG2 THR B  49     -35.069 -24.249   3.366  1.00 14.64           C  
ATOM    369  OG1 THR B  49     -37.241 -23.305   3.383  1.00 14.48           O  
ATOM    370  N   LYS B  50     -37.566 -21.434   6.141  1.00 13.62           N  
ATOM    371  CA  LYS B  50     -38.528 -20.381   6.324  1.00 16.88           C  
ATOM    372  C   LYS B  50     -38.008 -19.020   6.692  1.00 14.74           C  
ATOM    373  O   LYS B  50     -38.410 -18.078   6.123  1.00 14.47           O  
ATOM    374  CB  LYS B  50     -39.497 -20.831   7.383  1.00 19.83           C  
ATOM    375  CG  LYS B  50     -40.651 -21.044   6.814  1.00 29.46           C  
ATOM    376  CD  LYS B  50     -41.417 -19.820   7.078  1.00 32.39           C  
ATOM    377  CE  LYS B  50     -42.271 -20.008   8.369  1.00 38.11           C  
ATOM    378  NZ  LYS B  50     -43.774 -19.907   8.203  1.00 41.18           N1+
ATOM    379  N   PRO B  51     -37.131 -18.934   7.668  1.00 12.42           N  
ATOM    380  CA  PRO B  51     -36.621 -17.622   8.051  1.00 13.58           C  
ATOM    381  C   PRO B  51     -35.790 -16.994   6.919  1.00 14.61           C  
ATOM    382  O   PRO B  51     -35.695 -15.793   6.850  1.00 14.77           O  
ATOM    383  CB  PRO B  51     -35.742 -17.894   9.259  1.00 16.35           C  
ATOM    384  CG  PRO B  51     -36.070 -19.209   9.708  1.00 17.56           C  
ATOM    385  CD  PRO B  51     -36.672 -19.972   8.597  1.00 15.39           C  
ATOM    386  N   PHE B  52     -35.223 -17.817   6.058  1.00 12.59           N  
ATOM    387  CA  PHE B  52     -34.536 -17.246   4.925  1.00 10.50           C  
ATOM    388  C   PHE B  52     -35.504 -16.802   3.846  1.00 11.72           C  
ATOM    389  O   PHE B  52     -35.304 -15.722   3.235  1.00 11.12           O  
ATOM    390  CB  PHE B  52     -33.564 -18.380   4.392  1.00 11.05           C  
ATOM    391  CG  PHE B  52     -32.476 -18.638   5.349  1.00 10.95           C  
ATOM    392  CD1 PHE B  52     -31.308 -17.873   5.394  1.00 11.51           C  
ATOM    393  CD2 PHE B  52     -32.610 -19.679   6.308  1.00 11.40           C  
ATOM    394  CE1 PHE B  52     -30.334 -18.072   6.363  1.00 12.62           C  
ATOM    395  CE2 PHE B  52     -31.621 -19.903   7.250  1.00 11.18           C  
ATOM    396  CZ  PHE B  52     -30.495 -19.105   7.292  1.00 11.81           C  
ATOM    397  N   ALA B  53     -36.538 -17.570   3.529  1.00 11.73           N  
ATOM    398  CA  ALA B  53     -37.564 -17.139   2.600  1.00 12.31           C  
ATOM    399  C   ALA B  53     -38.199 -15.829   3.084  1.00 13.89           C  
ATOM    400  O   ALA B  53     -38.460 -14.946   2.178  1.00 13.21           O  
ATOM    401  CB  ALA B  53     -38.638 -18.213   2.427  1.00 13.27           C  
ATOM    402  N   GLU B  54     -38.351 -15.688   4.396  1.00 13.96           N  
ATOM    403  CA  GLU B  54     -38.978 -14.408   4.891  1.00 14.29           C  
ATOM    404  C   GLU B  54     -38.076 -13.214   4.687  1.00 14.86           C  
ATOM    405  O   GLU B  54     -38.529 -12.055   4.814  1.00 14.81           O  
ATOM    406  CB  GLU B  54     -39.332 -14.592   6.366  1.00 15.68           C  
ATOM    407  CG  GLU B  54     -40.485 -15.565   6.539  1.00 21.98           C  
ATOM    408  CD  GLU B  54     -40.567 -16.018   7.962  1.00 26.99           C  
ATOM    409  OE1 GLU B  54     -39.661 -15.705   8.815  1.00 32.01           O  
ATOM    410  OE2 GLU B  54     -41.586 -16.708   8.288  1.00 34.50           O1-
ATOM    411  N   ALA B  55     -36.779 -13.408   4.399  1.00 11.94           N  
ATOM    412  CA  ALA B  55     -35.892 -12.324   4.074  1.00 12.34           C  
ATOM    413  C   ALA B  55     -35.615 -12.337   2.553  1.00 11.66           C  
ATOM    414  O   ALA B  55     -34.624 -11.681   2.179  1.00 13.21           O  
ATOM    415  CB  ALA B  55     -34.562 -12.489   4.890  1.00 13.87           C  
ATOM    416  N   GLY B  56     -36.401 -12.979   1.728  1.00 11.23           N  
ATOM    417  CA  GLY B  56     -36.298 -12.955   0.277  1.00 11.88           C  
ATOM    418  C   GLY B  56     -35.279 -13.894  -0.343  1.00 11.70           C  
ATOM    419  O   GLY B  56     -35.106 -13.868  -1.553  1.00 12.65           O  
ATOM    420  N   VAL B  57     -34.636 -14.773   0.496  1.00 11.04           N  
ATOM    421  CA  VAL B  57     -33.683 -15.712  -0.139  1.00 10.89           C  
ATOM    422  C   VAL B  57     -34.462 -16.716  -0.946  1.00 10.20           C  
ATOM    423  O   VAL B  57     -35.536 -17.217  -0.531  1.00 11.91           O  
ATOM    424  CB  VAL B  57     -32.937 -16.414   1.025  1.00 10.03           C  
ATOM    425  CG1 VAL B  57     -31.915 -17.471   0.467  1.00 12.86           C  
ATOM    426  CG2 VAL B  57     -32.219 -15.410   1.846  1.00 11.24           C  
ATOM    427  N   TYR B  58     -33.958 -17.118  -2.126  1.00 10.31           N  
ATOM    428  CA  TYR B  58     -34.637 -18.107  -2.943  1.00  9.43           C  
ATOM    429  C   TYR B  58     -34.484 -19.498  -2.279  1.00 11.51           C  
ATOM    430  O   TYR B  58     -33.343 -19.881  -1.844  1.00 11.84           O  
ATOM    431  CB  TYR B  58     -33.883 -18.112  -4.321  1.00 12.88           C  
ATOM    432  CG  TYR B  58     -34.475 -19.222  -5.220  1.00 12.69           C  
ATOM    433  CD1 TYR B  58     -35.758 -19.083  -5.822  1.00 14.74           C  
ATOM    434  CD2 TYR B  58     -33.797 -20.413  -5.479  1.00 11.22           C  
ATOM    435  CE1 TYR B  58     -36.288 -20.121  -6.579  1.00 15.55           C  
ATOM    436  CE2 TYR B  58     -34.292 -21.441  -6.226  1.00 13.63           C  
ATOM    437  CZ  TYR B  58     -35.546 -21.299  -6.801  1.00 14.01           C  
ATOM    438  OH  TYR B  58     -36.151 -22.311  -7.516  1.00 16.10           O  
ATOM    439  N   VAL B  59     -35.562 -20.236  -2.159  1.00 11.01           N  
ATOM    440  CA  VAL B  59     -35.494 -21.559  -1.587  1.00 11.42           C  
ATOM    441  C   VAL B  59     -35.579 -22.559  -2.657  1.00 12.62           C  
ATOM    442  O   VAL B  59     -36.557 -22.650  -3.428  1.00 13.66           O  
ATOM    443  CB  VAL B  59     -36.693 -21.752  -0.643  1.00 12.29           C  
ATOM    444  CG1 VAL B  59     -36.681 -23.217  -0.099  1.00 14.24           C  
ATOM    445  CG2 VAL B  59     -36.666 -20.720   0.501  1.00 15.02           C  
ATOM    446  N   ALA B  60     -34.453 -23.301  -2.914  1.00 10.94           N  
ATOM    447  CA  ALA B  60     -34.419 -24.197  -4.026  1.00 12.92           C  
ATOM    448  C   ALA B  60     -35.137 -25.498  -3.771  1.00 13.27           C  
ATOM    449  O   ALA B  60     -35.267 -25.987  -2.654  1.00 14.16           O  
ATOM    450  CB  ALA B  60     -32.875 -24.477  -4.316  1.00 13.16           C  
ATOM    451  N   GLU B  61     -35.538 -26.081  -4.904  1.00 13.40           N  
ATOM    452  CA  GLU B  61     -36.242 -27.396  -4.828  1.00 16.13           C  
ATOM    453  C   GLU B  61     -35.317 -28.566  -4.725  1.00 15.96           C  
ATOM    454  O   GLU B  61     -35.717 -29.627  -4.327  1.00 17.43           O  
ATOM    455  CB  GLU B  61     -37.073 -27.575  -6.112  1.00 21.37           C  
ATOM    456  CG  GLU B  61     -38.145 -26.441  -6.325  1.00 30.50           C  
ATOM    457  CD  GLU B  61     -39.250 -26.410  -5.289  1.00 36.41           C  
ATOM    458  OE1 GLU B  61     -39.522 -27.521  -4.676  1.00 40.31           O  
ATOM    459  OE2 GLU B  61     -39.870 -25.290  -5.048  1.00 40.39           O1-
ATOM    460  N   SER B  62     -34.031 -28.336  -5.026  1.00 14.34           N  
ATOM    461  CA  SER B  62     -33.040 -29.444  -4.987  1.00 13.06           C  
ATOM    462  C   SER B  62     -31.683 -28.765  -5.046  1.00 12.59           C  
ATOM    463  O   SER B  62     -31.547 -27.595  -5.383  1.00 11.44           O  
ATOM    464  CB  SER B  62     -33.149 -30.361  -6.277  1.00 14.68           C  
ATOM    465  OG  SER B  62     -32.858 -29.602  -7.445  1.00 14.80           O  
ATOM    466  N   PRO B  63     -30.621 -29.543  -4.779  1.00 10.69           N  
ATOM    467  CA  PRO B  63     -29.238 -28.966  -4.924  1.00 11.70           C  
ATOM    468  C   PRO B  63     -29.018 -28.562  -6.351  1.00 10.59           C  
ATOM    469  O   PRO B  63     -28.318 -27.543  -6.528  1.00 10.70           O  
ATOM    470  CB  PRO B  63     -28.326 -30.091  -4.443  1.00 10.80           C  
ATOM    471  CG  PRO B  63     -29.222 -30.752  -3.352  1.00 10.49           C  
ATOM    472  CD  PRO B  63     -30.562 -30.830  -4.040  1.00 11.06           C  
ATOM    473  N   ALA B  64     -29.527 -29.291  -7.370  1.00 11.90           N  
ATOM    474  CA  ALA B  64     -29.279 -28.898  -8.757  1.00 10.93           C  
ATOM    475  C   ALA B  64     -29.984 -27.544  -9.047  1.00 11.77           C  
ATOM    476  O   ALA B  64     -29.410 -26.689  -9.751  1.00 12.66           O  
ATOM    477  CB  ALA B  64     -29.869 -29.984  -9.679  1.00 12.36           C  
ATOM    478  N   ASP B  65     -31.197 -27.335  -8.480  1.00 11.87           N  
ATOM    479  CA  ASP B  65     -31.894 -26.099  -8.760  1.00 12.80           C  
ATOM    480  C   ASP B  65     -31.182 -24.982  -8.106  1.00 11.92           C  
ATOM    481  O   ASP B  65     -31.175 -23.832  -8.610  1.00 13.81           O  
ATOM    482  CB  ASP B  65     -33.352 -26.245  -8.133  1.00 12.73           C  
ATOM    483  CG  ASP B  65     -34.173 -25.005  -8.325  1.00 15.82           C  
ATOM    484  OD1 ASP B  65     -34.227 -24.397  -9.453  1.00 18.13           O  
ATOM    485  OD2 ASP B  65     -34.863 -24.627  -7.365  1.00 17.11           O1-
ATOM    486  N   LEU B  66     -30.529 -25.183  -6.947  1.00 11.53           N  
ATOM    487  CA  LEU B  66     -29.723 -24.169  -6.303  1.00 11.36           C  
ATOM    488  C   LEU B  66     -28.457 -23.879  -7.128  1.00 12.23           C  
ATOM    489  O   LEU B  66     -28.108 -22.704  -7.353  1.00 11.74           O  
ATOM    490  CB  LEU B  66     -29.311 -24.647  -4.865  1.00 12.03           C  
ATOM    491  CG  LEU B  66     -28.414 -23.750  -4.106  1.00 11.43           C  
ATOM    492  CD1 LEU B  66     -28.929 -23.600  -2.659  1.00 15.20           C  
ATOM    493  CD2 LEU B  66     -26.957 -24.231  -4.168  1.00 14.80           C  
ATOM    494  N   ALA B  67     -27.742 -24.923  -7.590  1.00 11.54           N  
ATOM    495  CA  ALA B  67     -26.447 -24.713  -8.292  1.00 11.47           C  
ATOM    496  C   ALA B  67     -26.575 -23.976  -9.566  1.00 13.26           C  
ATOM    497  O   ALA B  67     -25.646 -23.197  -9.846  1.00 14.56           O  
ATOM    498  CB  ALA B  67     -25.833 -26.107  -8.522  1.00 11.82           C  
ATOM    499  N   LYS B  68     -27.672 -24.074 -10.268  1.00 12.90           N  
ATOM    500  CA  LYS B  68     -27.788 -23.315 -11.491  1.00 15.65           C  
ATOM    501  C   LYS B  68     -27.943 -21.815 -11.303  1.00 15.28           C  
ATOM    502  O   LYS B  68     -27.892 -21.092 -12.281  1.00 17.62           O  
ATOM    503  CB  LYS B  68     -28.871 -23.914 -12.369  1.00 18.50           C  
ATOM    504  CG  LYS B  68     -30.211 -23.797 -11.848  1.00 19.66           C  
ATOM    505  CD  LYS B  68     -31.224 -24.629 -12.625  1.00 22.55           C  
ATOM    506  CE  LYS B  68     -32.590 -24.098 -12.232  1.00 27.39           C  
ATOM    507  NZ  LYS B  68     -33.739 -25.023 -12.380  1.00 31.44           N1+
ATOM    508  N   ARG B  69     -28.119 -21.359 -10.056  1.00 13.37           N  
ATOM    509  CA  ARG B  69     -28.420 -19.973  -9.806  1.00 13.40           C  
ATOM    510  C   ARG B  69     -27.350 -19.265  -9.114  1.00 13.31           C  
ATOM    511  O   ARG B  69     -27.527 -18.095  -8.683  1.00 13.88           O  
ATOM    512  CB  ARG B  69     -29.729 -19.905  -8.975  1.00 14.42           C  
ATOM    513  CG  ARG B  69     -30.871 -20.523  -9.723  1.00 14.28           C  
ATOM    514  CD  ARG B  69     -32.100 -20.664  -8.777  1.00 15.98           C  
ATOM    515  NE  ARG B  69     -33.167 -21.459  -9.407  1.00 19.08           N  
ATOM    516  CZ  ARG B  69     -34.129 -21.008 -10.152  1.00 18.24           C  
ATOM    517  NH1 ARG B  69     -34.272 -19.718 -10.296  1.00 20.53           N1+
ATOM    518  NH2 ARG B  69     -35.030 -21.823 -10.742  1.00 19.27           N  
ATOM    519  N   VAL B  70     -26.190 -19.929  -8.803  1.00 12.12           N  
ATOM    520  CA  VAL B  70     -25.214 -19.353  -7.955  1.00 12.54           C  
ATOM    521  C   VAL B  70     -23.772 -19.575  -8.526  1.00 10.85           C  
ATOM    522  O   VAL B  70     -23.656 -20.378  -9.490  1.00 13.64           O  
ATOM    523  CB  VAL B  70     -25.257 -19.839  -6.499  1.00 11.78           C  
ATOM    524  CG1 VAL B  70     -26.673 -19.571  -5.864  1.00 13.08           C  
ATOM    525  CG2 VAL B  70     -24.936 -21.371  -6.422  1.00 12.44           C  
ATOM    526  N   ASP B  71     -22.803 -18.921  -7.931  1.00 11.11           N  
ATOM    527  CA  ASP B  71     -21.340 -19.099  -8.350  1.00 11.78           C  
ATOM    528  C   ASP B  71     -20.608 -19.983  -7.391  1.00 11.36           C  
ATOM    529  O   ASP B  71     -19.595 -20.573  -7.727  1.00 12.42           O  
ATOM    530  CB  ASP B  71     -20.705 -17.695  -8.349  1.00 12.13           C  
ATOM    531  CG  ASP B  71     -21.475 -16.770  -9.311  1.00 14.22           C  
ATOM    532  OD1 ASP B  71     -21.568 -17.192 -10.505  1.00 16.52           O  
ATOM    533  OD2 ASP B  71     -22.013 -15.744  -8.868  1.00 14.38           O1-
ATOM    534  N   VAL B  72     -21.077 -20.061  -6.143  1.00 10.34           N  
ATOM    535  CA  VAL B  72     -20.371 -20.719  -5.061  1.00 10.50           C  
ATOM    536  C   VAL B  72     -21.429 -21.526  -4.317  1.00 10.83           C  
ATOM    537  O   VAL B  72     -22.476 -20.928  -3.921  1.00 11.46           O  
ATOM    538  CB  VAL B  72     -19.690 -19.770  -4.053  1.00  9.85           C  
ATOM    539  CG1 VAL B  72     -19.017 -20.527  -2.931  1.00 12.43           C  
ATOM    540  CG2 VAL B  72     -18.621 -18.911  -4.854  1.00 12.22           C  
ATOM    541  N   VAL B  73     -21.212 -22.837  -4.153  1.00 11.36           N  
ATOM    542  CA  VAL B  73     -22.130 -23.663  -3.313  1.00  9.47           C  
ATOM    543  C   VAL B  73     -21.423 -24.027  -2.052  1.00  9.83           C  
ATOM    544  O   VAL B  73     -20.368 -24.680  -2.135  1.00 11.45           O  
ATOM    545  CB  VAL B  73     -22.605 -24.869  -4.045  1.00 10.17           C  
ATOM    546  CG1 VAL B  73     -23.434 -25.801  -3.082  1.00 11.69           C  
ATOM    547  CG2 VAL B  73     -23.439 -24.526  -5.285  1.00 12.09           C  
ATOM    548  N   ILE B  74     -21.941 -23.639  -0.892  1.00  9.49           N  
ATOM    549  CA  ILE B  74     -21.397 -24.082   0.378  1.00 10.31           C  
ATOM    550  C   ILE B  74     -22.201 -25.185   0.984  1.00 10.12           C  
ATOM    551  O   ILE B  74     -23.469 -25.135   0.943  1.00 10.18           O  
ATOM    552  CB  ILE B  74     -21.322 -22.919   1.453  1.00 10.90           C  
ATOM    553  CG1 ILE B  74     -20.306 -21.866   0.895  1.00 12.85           C  
ATOM    554  CG2 ILE B  74     -20.959 -23.505   2.832  1.00 12.80           C  
ATOM    555  CD1 ILE B  74     -20.298 -20.573   1.778  1.00 14.12           C  
ATOM    556  N   VAL B  75     -21.570 -26.280   1.385  1.00  9.90           N  
ATOM    557  CA  VAL B  75     -22.264 -27.466   1.933  1.00 10.58           C  
ATOM    558  C   VAL B  75     -21.874 -27.569   3.363  1.00  9.92           C  
ATOM    559  O   VAL B  75     -20.699 -27.589   3.811  1.00 10.81           O  
ATOM    560  CB  VAL B  75     -21.786 -28.693   1.138  1.00 11.13           C  
ATOM    561  CG1 VAL B  75     -22.435 -29.961   1.812  1.00 14.81           C  
ATOM    562  CG2 VAL B  75     -22.211 -28.569  -0.344  1.00 12.14           C  
ATOM    563  N   MET B  76     -22.929 -27.709   4.235  1.00  9.81           N  
ATOM    564  CA  MET B  76     -22.722 -27.839   5.706  1.00  9.76           C  
ATOM    565  C   MET B  76     -23.655 -28.933   6.255  1.00  9.34           C  
ATOM    566  O   MET B  76     -24.434 -28.708   7.182  1.00 11.64           O  
ATOM    567  CB  MET B  76     -22.952 -26.454   6.410  1.00 10.16           C  
ATOM    568  CG  MET B  76     -22.400 -26.441   7.840  1.00 12.05           C  
ATOM    569  SD  MET B  76     -20.612 -26.818   7.815  1.00 11.83           S  
ATOM    570  CE  MET B  76     -20.120 -26.320   9.490  1.00 12.40           C  
ATOM    571  N   VAL B  77     -23.551 -30.101   5.632  1.00 11.02           N  
ATOM    572  CA  VAL B  77     -24.368 -31.252   6.060  1.00  9.90           C  
ATOM    573  C   VAL B  77     -23.573 -32.141   6.982  1.00 11.74           C  
ATOM    574  O   VAL B  77     -22.463 -31.867   7.342  1.00 14.01           O  
ATOM    575  CB  VAL B  77     -24.984 -31.996   4.835  1.00 10.25           C  
ATOM    576  CG1 VAL B  77     -25.868 -31.060   3.956  1.00 10.85           C  
ATOM    577  CG2 VAL B  77     -23.929 -32.616   3.908  1.00 11.23           C  
ATOM    578  N   SER B  78     -24.163 -33.302   7.371  1.00 11.92           N  
ATOM    579  CA  SER B  78     -23.507 -34.035   8.512  1.00 12.09           C  
ATOM    580  C   SER B  78     -22.229 -34.743   8.162  1.00 12.95           C  
ATOM    581  O   SER B  78     -21.206 -34.556   8.864  1.00 13.52           O  
ATOM    582  CB  SER B  78     -24.567 -34.983   9.023  1.00 13.87           C  
ATOM    583  OG  SER B  78     -25.701 -34.284   9.459  1.00 15.63           O  
ATOM    584  N   ASP B  79     -22.306 -35.699   7.269  1.00 11.83           N  
ATOM    585  CA  ASP B  79     -21.228 -36.639   7.023  1.00 11.99           C  
ATOM    586  C   ASP B  79     -20.946 -36.756   5.557  1.00  9.29           C  
ATOM    587  O   ASP B  79     -21.688 -36.310   4.691  1.00 10.92           O  
ATOM    588  CB  ASP B  79     -21.614 -37.987   7.700  1.00 12.58           C  
ATOM    589  CG  ASP B  79     -20.484 -39.005   7.723  1.00 14.98           C  
ATOM    590  OD1 ASP B  79     -19.262 -38.780   7.524  1.00 15.52           O  
ATOM    591  OD2 ASP B  79     -20.861 -40.196   8.000  1.00 16.95           O1-
ATOM    592  N   ALA B  80     -19.864 -37.486   5.202  1.00 11.37           N  
ATOM    593  CA  ALA B  80     -19.420 -37.622   3.819  1.00 10.71           C  
ATOM    594  C   ALA B  80     -20.506 -38.207   2.906  1.00 11.78           C  
ATOM    595  O   ALA B  80     -20.658 -37.739   1.762  1.00 10.98           O  
ATOM    596  CB  ALA B  80     -18.136 -38.469   3.731  1.00 12.72           C  
ATOM    597  N   PRO B  81     -21.296 -39.265   3.330  1.00 10.82           N  
ATOM    598  CA  PRO B  81     -22.341 -39.754   2.466  1.00 10.93           C  
ATOM    599  C   PRO B  81     -23.395 -38.702   2.138  1.00 10.08           C  
ATOM    600  O   PRO B  81     -23.999 -38.688   1.064  1.00 10.22           O  
ATOM    601  CB  PRO B  81     -22.963 -40.949   3.304  1.00 11.54           C  
ATOM    602  CG  PRO B  81     -21.789 -41.391   4.105  1.00 13.49           C  
ATOM    603  CD  PRO B  81     -21.076 -40.128   4.523  1.00 11.09           C  
ATOM    604  N   ASP B  82     -23.680 -37.831   3.132  1.00 11.01           N  
ATOM    605  CA  ASP B  82     -24.581 -36.723   2.921  1.00 10.68           C  
ATOM    606  C   ASP B  82     -24.065 -35.729   1.879  1.00 10.54           C  
ATOM    607  O   ASP B  82     -24.827 -35.274   1.018  1.00 11.06           O  
ATOM    608  CB  ASP B  82     -24.886 -36.055   4.220  1.00 10.78           C  
ATOM    609  CG  ASP B  82     -25.291 -37.086   5.308  1.00 11.38           C  
ATOM    610  OD1 ASP B  82     -26.261 -37.851   5.016  1.00 11.98           O  
ATOM    611  OD2 ASP B  82     -24.600 -37.154   6.299  1.00 13.25           O1-
ATOM    612  N   VAL B  83     -22.765 -35.431   1.961  1.00 10.08           N  
ATOM    613  CA  VAL B  83     -22.122 -34.590   0.905  1.00  9.88           C  
ATOM    614  C   VAL B  83     -22.238 -35.266  -0.474  1.00 10.53           C  
ATOM    615  O   VAL B  83     -22.608 -34.643  -1.424  1.00 10.77           O  
ATOM    616  CB  VAL B  83     -20.695 -34.298   1.283  1.00 10.65           C  
ATOM    617  CG1 VAL B  83     -20.023 -33.404   0.160  1.00 11.26           C  
ATOM    618  CG2 VAL B  83     -20.523 -33.559   2.612  1.00 10.81           C  
ATOM    619  N   GLU B  84     -21.991 -36.596  -0.492  1.00 10.99           N  
ATOM    620  CA  GLU B  84     -22.191 -37.296  -1.770  1.00 10.86           C  
ATOM    621  C   GLU B  84     -23.567 -37.188  -2.351  1.00 11.76           C  
ATOM    622  O   GLU B  84     -23.755 -36.995  -3.543  1.00 12.30           O  
ATOM    623  CB  GLU B  84     -21.899 -38.804  -1.638  1.00 12.78           C  
ATOM    624  CG  GLU B  84     -20.412 -39.059  -1.397  1.00 13.84           C  
ATOM    625  CD  GLU B  84     -20.199 -40.613  -1.335  1.00 12.45           C  
ATOM    626  OE1 GLU B  84     -20.703 -41.165  -0.346  1.00 15.01           O  
ATOM    627  OE2 GLU B  84     -19.566 -41.219  -2.219  1.00 15.63           O1-
ATOM    628  N   GLN B  85     -24.580 -37.302  -1.455  1.00 10.72           N  
ATOM    629  CA  GLN B  85     -25.939 -37.215  -1.990  1.00 11.29           C  
ATOM    630  C   GLN B  85     -26.223 -35.769  -2.585  1.00 11.15           C  
ATOM    631  O   GLN B  85     -26.762 -35.670  -3.665  1.00 12.14           O  
ATOM    632  CB  GLN B  85     -26.960 -37.505  -0.862  1.00 10.66           C  
ATOM    633  CG  GLN B  85     -28.400 -37.393  -1.420  1.00 14.01           C  
ATOM    634  CD  GLN B  85     -29.483 -37.712  -0.363  1.00 13.87           C  
ATOM    635  NE2 GLN B  85     -30.646 -38.087  -0.908  1.00 16.39           N  
ATOM    636  OE1 GLN B  85     -29.333 -37.566   0.835  1.00 15.54           O  
ATOM    637  N   VAL B  86     -25.862 -34.746  -1.806  1.00 10.48           N  
ATOM    638  CA  VAL B  86     -26.145 -33.408  -2.270  1.00 10.19           C  
ATOM    639  C   VAL B  86     -25.303 -32.996  -3.482  1.00 10.58           C  
ATOM    640  O   VAL B  86     -25.822 -32.284  -4.318  1.00 10.89           O  
ATOM    641  CB  VAL B  86     -26.148 -32.332  -1.240  1.00 14.23           C  
ATOM    642  CG1 VAL B  86     -27.100 -32.687  -0.073  1.00 15.76           C  
ATOM    643  CG2 VAL B  86     -24.843 -32.179  -0.699  1.00 14.91           C  
ATOM    644  N   LEU B  87     -24.078 -33.572  -3.643  1.00 10.53           N  
ATOM    645  CA  LEU B  87     -23.287 -33.198  -4.858  1.00 10.93           C  
ATOM    646  C   LEU B  87     -23.622 -34.078  -6.032  1.00 10.71           C  
ATOM    647  O   LEU B  87     -23.736 -33.604  -7.187  1.00 11.91           O  
ATOM    648  CB  LEU B  87     -21.847 -33.374  -4.542  1.00 11.89           C  
ATOM    649  CG  LEU B  87     -21.235 -32.392  -3.485  1.00  9.72           C  
ATOM    650  CD1 LEU B  87     -19.729 -32.665  -3.380  1.00 12.00           C  
ATOM    651  CD2 LEU B  87     -21.499 -30.987  -3.854  1.00 12.49           C  
ATOM    652  N   PHE B  88     -23.838 -35.384  -5.791  1.00 10.74           N  
ATOM    653  CA  PHE B  88     -23.784 -36.371  -6.931  1.00 12.41           C  
ATOM    654  C   PHE B  88     -25.091 -37.172  -7.060  1.00 13.13           C  
ATOM    655  O   PHE B  88     -25.162 -38.038  -7.934  1.00 15.09           O  
ATOM    656  CB  PHE B  88     -22.584 -37.363  -6.789  1.00 12.59           C  
ATOM    657  CG  PHE B  88     -21.279 -36.696  -6.551  1.00 11.18           C  
ATOM    658  CD1 PHE B  88     -20.788 -35.810  -7.527  1.00 12.70           C  
ATOM    659  CD2 PHE B  88     -20.631 -36.867  -5.328  1.00 12.51           C  
ATOM    660  CE1 PHE B  88     -19.541 -35.128  -7.258  1.00 12.26           C  
ATOM    661  CE2 PHE B  88     -19.424 -36.203  -5.106  1.00 12.68           C  
ATOM    662  CZ  PHE B  88     -18.886 -35.298  -6.075  1.00 12.37           C  
ATOM    663  N   GLY B  89     -26.072 -36.935  -6.207  1.00 12.71           N  
ATOM    664  CA  GLY B  89     -27.362 -37.665  -6.390  1.00 13.11           C  
ATOM    665  C   GLY B  89     -28.109 -37.213  -7.606  1.00 12.39           C  
ATOM    666  O   GLY B  89     -27.697 -36.361  -8.356  1.00 14.13           O  
ATOM    667  N   PRO B  90     -29.259 -37.853  -7.839  1.00 12.93           N  
ATOM    668  CA  PRO B  90     -30.074 -37.601  -9.043  1.00 14.67           C  
ATOM    669  C   PRO B  90     -30.412 -36.168  -9.373  1.00 16.28           C  
ATOM    670  O   PRO B  90     -30.472 -35.823 -10.556  1.00 18.82           O  
ATOM    671  CB  PRO B  90     -31.360 -38.486  -8.886  1.00 16.93           C  
ATOM    672  CG  PRO B  90     -30.904 -39.511  -7.952  1.00 15.42           C  
ATOM    673  CD  PRO B  90     -29.791 -38.944  -7.048  1.00 13.20           C  
ATOM    674  N   SER B  91     -30.626 -35.327  -8.377  1.00 14.69           N  
ATOM    675  CA  SER B  91     -30.860 -33.910  -8.519  1.00 14.23           C  
ATOM    676  C   SER B  91     -29.777 -33.216  -7.704  1.00 14.47           C  
ATOM    677  O   SER B  91     -30.055 -32.144  -7.079  1.00 14.23           O  
ATOM    678  CB  SER B  91     -32.198 -33.542  -7.951  1.00 16.95           C  
ATOM    679  OG  SER B  91     -33.237 -34.236  -8.682  1.00 20.79           O  
ATOM    680  N   GLY B  92     -28.562 -33.748  -7.701  1.00 12.90           N  
ATOM    681  CA  GLY B  92     -27.430 -33.115  -6.949  1.00 11.33           C  
ATOM    682  C   GLY B  92     -26.841 -31.876  -7.658  1.00 12.37           C  
ATOM    683  O   GLY B  92     -27.192 -31.580  -8.795  1.00 12.36           O  
ATOM    684  N   VAL B  93     -25.929 -31.236  -6.928  1.00 10.89           N  
ATOM    685  CA  VAL B  93     -25.254 -30.065  -7.524  1.00 11.28           C  
ATOM    686  C   VAL B  93     -24.753 -30.309  -8.980  1.00 11.85           C  
ATOM    687  O   VAL B  93     -24.933 -29.408  -9.791  1.00 11.46           O  
ATOM    688  CB  VAL B  93     -24.071 -29.675  -6.639  1.00 10.86           C  
ATOM    689  CG1 VAL B  93     -23.147 -28.691  -7.324  1.00 11.47           C  
ATOM    690  CG2 VAL B  93     -24.606 -29.120  -5.281  1.00 12.44           C  
ATOM    691  N   VAL B  94     -24.166 -31.451  -9.243  1.00 12.08           N  
ATOM    692  CA  VAL B  94     -23.538 -31.622 -10.583  1.00 12.10           C  
ATOM    693  C   VAL B  94     -24.617 -31.635 -11.670  1.00 13.35           C  
ATOM    694  O   VAL B  94     -24.224 -31.438 -12.844  1.00 15.36           O  
ATOM    695  CB  VAL B  94     -22.639 -32.876 -10.674  1.00 12.11           C  
ATOM    696  CG1 VAL B  94     -21.489 -32.792  -9.674  1.00 12.25           C  
ATOM    697  CG2 VAL B  94     -23.407 -34.181 -10.556  1.00 13.21           C  
ATOM    698  N   GLU B  95     -25.889 -31.882 -11.371  1.00 13.29           N  
ATOM    699  CA  GLU B  95     -26.916 -31.871 -12.399  1.00 14.50           C  
ATOM    700  C   GLU B  95     -27.385 -30.497 -12.736  1.00 17.00           C  
ATOM    701  O   GLU B  95     -28.036 -30.296 -13.772  1.00 20.80           O  
ATOM    702  CB  GLU B  95     -28.096 -32.741 -12.005  1.00 16.97           C  
ATOM    703  CG  GLU B  95     -27.745 -34.158 -11.733  1.00 18.84           C  
ATOM    704  CD  GLU B  95     -27.208 -34.826 -12.961  1.00 25.72           C  
ATOM    705  OE1 GLU B  95     -26.330 -35.721 -12.746  1.00 28.56           O  
ATOM    706  OE2 GLU B  95     -27.804 -34.579 -14.035  1.00 28.36           O1-
ATOM    707  N   GLY B  96     -27.058 -29.483 -11.972  1.00 13.91           N  
ATOM    708  CA  GLY B  96     -27.426 -28.107 -12.291  1.00 15.51           C  
ATOM    709  C   GLY B  96     -26.262 -27.148 -12.472  1.00 15.64           C  
ATOM    710  O   GLY B  96     -26.403 -26.083 -13.095  1.00 17.59           O  
ATOM    711  N   ALA B  97     -25.072 -27.530 -11.985  1.00 16.18           N  
ATOM    712  CA  ALA B  97     -23.955 -26.531 -12.060  1.00 15.78           C  
ATOM    713  C   ALA B  97     -23.432 -26.308 -13.498  1.00 17.78           C  
ATOM    714  O   ALA B  97     -23.427 -27.261 -14.294  1.00 20.44           O  
ATOM    715  CB  ALA B  97     -22.805 -27.023 -11.186  1.00 16.30           C  
ATOM    716  N   ARG B  98     -22.996 -25.097 -13.759  1.00 17.68           N  
ATOM    717  CA  ARG B  98     -22.233 -24.763 -14.951  1.00 19.45           C  
ATOM    718  C   ARG B  98     -20.732 -24.865 -14.616  1.00 18.80           C  
ATOM    719  O   ARG B  98     -20.358 -24.645 -13.539  1.00 19.35           O  
ATOM    720  CB  ARG B  98     -22.531 -23.335 -15.304  1.00 23.18           C  
ATOM    721  CG  ARG B  98     -23.913 -23.080 -15.909  1.00 30.73           C  
ATOM    722  CD  ARG B  98     -24.175 -21.646 -15.789  1.00 36.79           C  
ATOM    723  NE  ARG B  98     -23.938 -21.279 -14.421  1.00 43.39           N  
ATOM    724  CZ  ARG B  98     -24.881 -21.306 -13.509  1.00 46.69           C  
ATOM    725  NH1 ARG B  98     -25.989 -21.951 -13.793  1.00 48.63           N1+
ATOM    726  NH2 ARG B  98     -24.730 -20.689 -12.352  1.00 49.17           N  
ATOM    727  N   PRO B  99     -19.885 -25.202 -15.575  1.00 18.83           N  
ATOM    728  CA  PRO B  99     -18.456 -25.198 -15.314  1.00 18.13           C  
ATOM    729  C   PRO B  99     -17.985 -23.864 -14.750  1.00 16.75           C  
ATOM    730  O   PRO B  99     -18.453 -22.860 -15.169  1.00 18.44           O  
ATOM    731  CB  PRO B  99     -17.865 -25.431 -16.698  1.00 19.49           C  
ATOM    732  CG  PRO B  99     -18.866 -26.240 -17.373  1.00 19.86           C  
ATOM    733  CD  PRO B  99     -20.178 -25.698 -16.933  1.00 20.77           C  
ATOM    734  N   GLY B 100     -17.097 -23.906 -13.778  1.00 15.73           N  
ATOM    735  CA  GLY B 100     -16.632 -22.726 -13.123  1.00 15.78           C  
ATOM    736  C   GLY B 100     -17.289 -22.469 -11.785  1.00 13.49           C  
ATOM    737  O   GLY B 100     -16.805 -21.692 -11.010  1.00 14.39           O  
ATOM    738  N   LEU B 101     -18.385 -23.161 -11.517  1.00 12.37           N  
ATOM    739  CA  LEU B 101     -18.907 -23.074 -10.152  1.00 12.71           C  
ATOM    740  C   LEU B 101     -17.864 -23.580  -9.201  1.00 11.22           C  
ATOM    741  O   LEU B 101     -17.075 -24.507  -9.528  1.00 12.21           O  
ATOM    742  CB  LEU B 101     -20.120 -23.968 -10.133  1.00 13.11           C  
ATOM    743  CG  LEU B 101     -20.901 -23.933  -8.786  1.00 14.76           C  
ATOM    744  CD1 LEU B 101     -22.377 -23.582  -9.072  1.00 17.50           C  
ATOM    745  CD2 LEU B 101     -20.832 -25.235  -8.061  1.00 18.37           C  
ATOM    746  N   ILE B 102     -17.893 -23.088  -7.963  1.00 11.35           N  
ATOM    747  CA  ILE B 102     -17.021 -23.558  -6.924  1.00 11.18           C  
ATOM    748  C   ILE B 102     -17.855 -24.224  -5.838  1.00 12.17           C  
ATOM    749  O   ILE B 102     -18.783 -23.540  -5.304  1.00 13.09           O  
ATOM    750  CB  ILE B 102     -16.243 -22.397  -6.264  1.00 11.62           C  
ATOM    751  CG1 ILE B 102     -15.369 -21.647  -7.349  1.00 12.81           C  
ATOM    752  CG2 ILE B 102     -15.361 -22.921  -5.153  1.00 12.54           C  
ATOM    753  CD1 ILE B 102     -14.875 -20.302  -6.893  1.00 16.49           C  
ATOM    754  N   VAL B 103     -17.519 -25.403  -5.412  1.00  9.64           N  
ATOM    755  CA  VAL B 103     -18.167 -26.080  -4.253  1.00  9.01           C  
ATOM    756  C   VAL B 103     -17.194 -25.866  -3.098  1.00  9.60           C  
ATOM    757  O   VAL B 103     -15.984 -26.198  -3.162  1.00 10.73           O  
ATOM    758  CB  VAL B 103     -18.379 -27.557  -4.516  1.00 10.01           C  
ATOM    759  CG1 VAL B 103     -18.727 -28.344  -3.184  1.00 10.82           C  
ATOM    760  CG2 VAL B 103     -19.518 -27.667  -5.510  1.00 11.19           C  
ATOM    761  N   VAL B 104     -17.703 -25.473  -1.916  1.00  9.33           N  
ATOM    762  CA  VAL B 104     -16.922 -25.417  -0.697  1.00  9.00           C  
ATOM    763  C   VAL B 104     -17.586 -26.341   0.285  1.00 10.37           C  
ATOM    764  O   VAL B 104     -18.712 -26.058   0.771  1.00 10.45           O  
ATOM    765  CB  VAL B 104     -16.883 -23.973  -0.137  1.00 10.27           C  
ATOM    766  CG1 VAL B 104     -16.007 -23.942   1.086  1.00 11.81           C  
ATOM    767  CG2 VAL B 104     -16.316 -22.996  -1.242  1.00 10.80           C  
ATOM    768  N   ASP B 105     -16.900 -27.429   0.725  1.00  9.39           N  
ATOM    769  CA  ASP B 105     -17.464 -28.293   1.744  1.00  9.05           C  
ATOM    770  C   ASP B 105     -16.937 -27.824   3.009  1.00  9.50           C  
ATOM    771  O   ASP B 105     -15.732 -27.909   3.364  1.00 11.24           O  
ATOM    772  CB  ASP B 105     -16.951 -29.723   1.496  1.00 11.03           C  
ATOM    773  CG  ASP B 105     -17.443 -30.715   2.514  1.00 10.32           C  
ATOM    774  OD1 ASP B 105     -18.360 -30.378   3.314  1.00 12.48           O  
ATOM    775  OD2 ASP B 105     -16.967 -31.825   2.553  1.00 11.97           O1-
ATOM    776  N   MET B 106     -17.856 -27.292   3.914  1.00  9.67           N  
ATOM    777  CA  MET B 106     -17.482 -26.780   5.212  1.00  9.52           C  
ATOM    778  C   MET B 106     -17.807 -27.755   6.352  1.00 10.17           C  
ATOM    779  O   MET B 106     -17.530 -27.475   7.535  1.00 10.97           O  
ATOM    780  CB  MET B 106     -18.092 -25.423   5.475  1.00 10.73           C  
ATOM    781  CG  MET B 106     -17.597 -24.431   4.380  1.00  9.75           C  
ATOM    782  SD  MET B 106     -18.014 -22.688   4.704  1.00 11.59           S  
ATOM    783  CE  MET B 106     -16.850 -22.304   5.929  1.00 10.46           C  
ATOM    784  N   SER B 107     -18.327 -28.911   5.934  1.00 10.37           N  
ATOM    785  CA  SER B 107     -18.610 -29.995   6.944  1.00 11.30           C  
ATOM    786  C   SER B 107     -17.296 -30.739   7.218  1.00 11.14           C  
ATOM    787  O   SER B 107     -16.245 -30.518   6.564  1.00 11.28           O  
ATOM    788  CB  SER B 107     -19.703 -30.943   6.465  1.00 12.39           C  
ATOM    789  OG  SER B 107     -19.198 -31.773   5.407  1.00 12.56           O  
ATOM    790  N   THR B 108     -17.320 -31.588   8.226  1.00 11.12           N  
ATOM    791  CA  THR B 108     -16.139 -32.343   8.584  1.00 11.12           C  
ATOM    792  C   THR B 108     -16.209 -33.753   8.052  1.00 11.03           C  
ATOM    793  O   THR B 108     -17.192 -34.510   8.246  1.00 11.22           O  
ATOM    794  CB  THR B 108     -15.948 -32.437  10.103  1.00  9.94           C  
ATOM    795  CG2 THR B 108     -14.711 -33.226  10.496  1.00 13.22           C  
ATOM    796  OG1 THR B 108     -15.845 -31.077  10.572  1.00 12.49           O  
ATOM    797  N   ASN B 109     -15.166 -34.196   7.392  1.00 10.60           N  
ATOM    798  CA  ASN B 109     -15.014 -35.597   6.921  1.00 11.38           C  
ATOM    799  C   ASN B 109     -13.564 -36.007   6.904  1.00 12.12           C  
ATOM    800  O   ASN B 109     -13.025 -36.223   8.024  1.00 12.95           O  
ATOM    801  CB  ASN B 109     -15.830 -35.848   5.657  1.00 10.30           C  
ATOM    802  CG  ASN B 109     -15.652 -34.812   4.609  1.00 10.66           C  
ATOM    803  ND2 ASN B 109     -16.728 -34.094   4.319  1.00 11.33           N  
ATOM    804  OD1 ASN B 109     -14.540 -34.648   4.039  1.00 10.54           O  
ATOM    805  N   SER B 110     -12.870 -36.108   5.809  1.00 11.11           N  
ATOM    806  CA  SER B 110     -11.453 -36.562   5.859  1.00 11.72           C  
ATOM    807  C   SER B 110     -10.701 -36.070   4.674  1.00 12.42           C  
ATOM    808  O   SER B 110     -11.304 -35.722   3.668  1.00 11.65           O  
ATOM    809  CB  SER B 110     -11.405 -38.106   5.888  1.00 11.82           C  
ATOM    810  OG  SER B 110     -11.734 -38.630   4.662  1.00 13.97           O  
ATOM    811  N   PRO B 111      -9.402 -36.113   4.697  1.00 11.56           N  
ATOM    812  CA  PRO B 111      -8.641 -35.742   3.501  1.00 10.92           C  
ATOM    813  C   PRO B 111      -8.952 -36.574   2.266  1.00 13.19           C  
ATOM    814  O   PRO B 111      -9.026 -36.108   1.202  1.00 13.07           O  
ATOM    815  CB  PRO B 111      -7.198 -35.912   3.962  1.00 13.43           C  
ATOM    816  CG  PRO B 111      -7.278 -35.557   5.372  1.00 13.10           C  
ATOM    817  CD  PRO B 111      -8.531 -36.212   5.868  1.00 12.74           C  
ATOM    818  N   ASP B 112      -9.160 -37.857   2.475  1.00 13.16           N  
ATOM    819  CA  ASP B 112      -9.481 -38.777   1.397  1.00 14.24           C  
ATOM    820  C   ASP B 112     -10.817 -38.451   0.721  1.00 11.90           C  
ATOM    821  O   ASP B 112     -10.935 -38.464  -0.435  1.00 13.64           O  
ATOM    822  CB  ASP B 112      -9.476 -40.210   1.903  1.00 15.71           C  
ATOM    823  CG  ASP B 112      -8.080 -40.763   2.113  1.00 24.60           C  
ATOM    824  OD1 ASP B 112      -7.125 -40.064   1.994  1.00 29.88           O  
ATOM    825  OD2 ASP B 112      -7.982 -41.940   2.389  1.00 31.90           O1-
ATOM    826  N   TRP B 113     -11.806 -38.154   1.535  1.00 12.49           N  
ATOM    827  CA  TRP B 113     -13.067 -37.737   1.034  1.00 11.06           C  
ATOM    828  C   TRP B 113     -12.981 -36.401   0.299  1.00 10.82           C  
ATOM    829  O   TRP B 113     -13.551 -36.297  -0.752  1.00 11.34           O  
ATOM    830  CB  TRP B 113     -14.098 -37.687   2.161  1.00 12.55           C  
ATOM    831  CG  TRP B 113     -14.744 -38.993   2.457  1.00 10.84           C  
ATOM    832  CD1 TRP B 113     -14.734 -39.662   3.618  1.00 15.40           C  
ATOM    833  CD2 TRP B 113     -15.568 -39.717   1.571  1.00 13.46           C  
ATOM    834  CE2 TRP B 113     -16.006 -40.845   2.248  1.00 14.76           C  
ATOM    835  CE3 TRP B 113     -15.966 -39.523   0.270  1.00 15.64           C  
ATOM    836  NE1 TRP B 113     -15.483 -40.798   3.503  1.00 14.71           N  
ATOM    837  CZ2 TRP B 113     -16.821 -41.780   1.656  1.00 16.22           C  
ATOM    838  CZ3 TRP B 113     -16.771 -40.443  -0.301  1.00 17.74           C  
ATOM    839  CH2 TRP B 113     -17.179 -41.565   0.392  1.00 17.82           C  
ATOM    840  N   ALA B 114     -12.231 -35.435   0.865  1.00 11.41           N  
ATOM    841  CA  ALA B 114     -12.090 -34.141   0.155  1.00  9.91           C  
ATOM    842  C   ALA B 114     -11.499 -34.348  -1.272  1.00 10.53           C  
ATOM    843  O   ALA B 114     -11.979 -33.836  -2.255  1.00 10.26           O  
ATOM    844  CB  ALA B 114     -11.225 -33.230   0.978  1.00 10.41           C  
ATOM    845  N   ARG B 115     -10.432 -35.233  -1.300  1.00 10.51           N  
ATOM    846  CA  ARG B 115      -9.819 -35.449  -2.619  1.00 11.02           C  
ATOM    847  C   ARG B 115     -10.735 -36.175  -3.613  1.00 10.95           C  
ATOM    848  O   ARG B 115     -10.791 -35.858  -4.786  1.00 12.85           O  
ATOM    849  CB  ARG B 115      -8.528 -36.278  -2.430  1.00 12.44           C  
ATOM    850  CG  ARG B 115      -7.419 -35.430  -1.791  1.00 15.02           C  
ATOM    851  CD  ARG B 115      -6.043 -36.154  -1.841  1.00 18.38           C  
ATOM    852  NE  ARG B 115      -6.070 -37.547  -1.344  1.00 21.73           N  
ATOM    853  CZ  ARG B 115      -5.905 -37.940  -0.060  1.00 23.76           C  
ATOM    854  NH1 ARG B 115      -5.639 -37.158   0.975  1.00 22.94           N1+
ATOM    855  NH2 ARG B 115      -5.981 -39.266   0.213  1.00 27.42           N  
ATOM    856  N   LYS B 116     -11.548 -37.126  -3.050  1.00 12.32           N  
ATOM    857  CA  LYS B 116     -12.517 -37.784  -3.905  1.00 12.10           C  
ATOM    858  C   LYS B 116     -13.590 -36.816  -4.457  1.00 12.36           C  
ATOM    859  O   LYS B 116     -13.965 -36.863  -5.649  1.00 12.81           O  
ATOM    860  CB  LYS B 116     -13.170 -38.923  -3.127  1.00 14.39           C  
ATOM    861  CG  LYS B 116     -14.198 -39.751  -3.897  1.00 17.61           C  
ATOM    862  CD  LYS B 116     -13.703 -40.317  -5.196  1.00 23.17           C  
ATOM    863  CE  LYS B 116     -12.658 -41.361  -5.016  1.00 26.35           C  
ATOM    864  NZ  LYS B 116     -12.200 -41.770  -6.420  1.00 29.45           N1+
ATOM    865  N   PHE B 117     -14.092 -35.946  -3.519  1.00 10.83           N  
ATOM    866  CA  PHE B 117     -15.098 -34.983  -4.040  1.00 11.43           C  
ATOM    867  C   PHE B 117     -14.493 -34.092  -5.126  1.00 11.90           C  
ATOM    868  O   PHE B 117     -15.149 -33.813  -6.156  1.00 11.72           O  
ATOM    869  CB  PHE B 117     -15.563 -34.084  -2.883  1.00 11.57           C  
ATOM    870  CG  PHE B 117     -16.262 -34.820  -1.761  1.00 10.59           C  
ATOM    871  CD1 PHE B 117     -17.014 -36.004  -1.976  1.00 11.66           C  
ATOM    872  CD2 PHE B 117     -16.178 -34.335  -0.484  1.00 11.34           C  
ATOM    873  CE1 PHE B 117     -17.681 -36.636  -0.872  1.00 13.15           C  
ATOM    874  CE2 PHE B 117     -16.792 -34.953   0.623  1.00 11.63           C  
ATOM    875  CZ  PHE B 117     -17.527 -36.112   0.415  1.00 11.35           C  
ATOM    876  N   ALA B 118     -13.249 -33.621  -4.871  1.00 11.68           N  
ATOM    877  CA  ALA B 118     -12.630 -32.740  -5.866  1.00 11.98           C  
ATOM    878  C   ALA B 118     -12.411 -33.420  -7.213  1.00 11.60           C  
ATOM    879  O   ALA B 118     -12.712 -32.826  -8.275  1.00 12.77           O  
ATOM    880  CB  ALA B 118     -11.353 -32.158  -5.298  1.00 11.72           C  
ATOM    881  N   GLU B 119     -12.011 -34.689  -7.122  1.00 12.11           N  
ATOM    882  CA  GLU B 119     -11.758 -35.419  -8.395  1.00 13.85           C  
ATOM    883  C   GLU B 119     -13.063 -35.621  -9.184  1.00 13.56           C  
ATOM    884  O   GLU B 119     -13.142 -35.449 -10.412  1.00 14.42           O  
ATOM    885  CB  GLU B 119     -11.021 -36.683  -8.135  1.00 16.51           C  
ATOM    886  CG  GLU B 119     -11.514 -37.616  -7.187  1.00 28.20           C  
ATOM    887  CD  GLU B 119     -10.692 -38.940  -7.068  1.00 33.13           C  
ATOM    888  OE1 GLU B 119      -9.705 -38.969  -6.269  1.00 37.13           O  
ATOM    889  OE2 GLU B 119     -11.163 -39.921  -7.705  1.00 36.88           O1-
ATOM    890  N   ARG B 120     -14.127 -35.976  -8.496  1.00 13.19           N  
ATOM    891  CA  ARG B 120     -15.390 -36.191  -9.136  1.00 12.86           C  
ATOM    892  C   ARG B 120     -15.984 -34.886  -9.685  1.00 12.52           C  
ATOM    893  O   ARG B 120     -16.475 -34.869 -10.772  1.00 13.69           O  
ATOM    894  CB  ARG B 120     -16.366 -36.900  -8.167  1.00 12.40           C  
ATOM    895  CG  ARG B 120     -15.999 -38.329  -7.880  1.00 11.21           C  
ATOM    896  CD  ARG B 120     -16.938 -38.986  -6.845  1.00 14.94           C  
ATOM    897  NE  ARG B 120     -18.257 -39.169  -7.391  1.00 15.53           N  
ATOM    898  CZ  ARG B 120     -19.267 -39.658  -6.695  1.00 15.60           C  
ATOM    899  NH1 ARG B 120     -19.083 -40.024  -5.476  1.00 19.07           N1+
ATOM    900  NH2 ARG B 120     -20.406 -39.785  -7.266  1.00 18.23           N  
ATOM    901  N   LEU B 121     -15.906 -33.799  -8.921  1.00 11.92           N  
ATOM    902  CA  LEU B 121     -16.414 -32.538  -9.415  1.00 13.02           C  
ATOM    903  C   LEU B 121     -15.601 -32.002 -10.602  1.00 11.66           C  
ATOM    904  O   LEU B 121     -16.238 -31.397 -11.439  1.00 12.53           O  
ATOM    905  CB  LEU B 121     -16.331 -31.530  -8.205  1.00 10.80           C  
ATOM    906  CG  LEU B 121     -17.416 -31.783  -7.087  1.00 11.06           C  
ATOM    907  CD1 LEU B 121     -16.947 -30.920  -5.945  1.00 11.80           C  
ATOM    908  CD2 LEU B 121     -18.819 -31.417  -7.575  1.00 12.65           C  
ATOM    909  N   ALA B 122     -14.301 -32.277 -10.635  1.00 13.39           N  
ATOM    910  CA  ALA B 122     -13.457 -31.715 -11.748  1.00 14.60           C  
ATOM    911  C   ALA B 122     -13.868 -32.393 -13.069  1.00 14.85           C  
ATOM    912  O   ALA B 122     -13.705 -31.707 -14.055  1.00 17.26           O  
ATOM    913  CB  ALA B 122     -12.032 -31.995 -11.395  1.00 15.91           C  
ATOM    914  N   GLN B 123     -14.501 -33.527 -13.071  1.00 15.96           N  
ATOM    915  CA  GLN B 123     -15.041 -34.080 -14.321  1.00 17.04           C  
ATOM    916  C   GLN B 123     -16.096 -33.224 -14.961  1.00 18.17           C  
ATOM    917  O   GLN B 123     -16.332 -33.284 -16.169  1.00 19.25           O  
ATOM    918  CB  GLN B 123     -15.580 -35.488 -14.087  1.00 21.00           C  
ATOM    919  CG  GLN B 123     -14.544 -36.509 -13.570  1.00 28.07           C  
ATOM    920  CD  GLN B 123     -13.671 -37.028 -14.669  1.00 36.71           C  
ATOM    921  NE2 GLN B 123     -12.596 -36.278 -15.064  1.00 39.86           N  
ATOM    922  OE1 GLN B 123     -13.955 -38.133 -15.181  1.00 42.40           O  
ATOM    923  N   TYR B 124     -16.813 -32.391 -14.163  1.00 15.71           N  
ATOM    924  CA  TYR B 124     -17.837 -31.463 -14.558  1.00 15.06           C  
ATOM    925  C   TYR B 124     -17.339 -30.025 -14.728  1.00 14.50           C  
ATOM    926  O   TYR B 124     -18.087 -29.133 -15.013  1.00 16.35           O  
ATOM    927  CB  TYR B 124     -18.988 -31.450 -13.495  1.00 14.48           C  
ATOM    928  CG  TYR B 124     -19.647 -32.771 -13.360  1.00 16.17           C  
ATOM    929  CD1 TYR B 124     -20.863 -33.028 -14.114  1.00 17.34           C  
ATOM    930  CD2 TYR B 124     -19.208 -33.756 -12.518  1.00 15.67           C  
ATOM    931  CE1 TYR B 124     -21.580 -34.216 -13.996  1.00 17.87           C  
ATOM    932  CE2 TYR B 124     -19.898 -34.969 -12.424  1.00 17.92           C  
ATOM    933  CZ  TYR B 124     -21.049 -35.175 -13.204  1.00 17.81           C  
ATOM    934  OH  TYR B 124     -21.710 -36.371 -13.080  1.00 21.03           O  
ATOM    935  N   GLY B 125     -16.023 -29.749 -14.523  1.00 13.88           N  
ATOM    936  CA  GLY B 125     -15.448 -28.469 -14.583  1.00 13.81           C  
ATOM    937  C   GLY B 125     -15.826 -27.608 -13.373  1.00 13.52           C  
ATOM    938  O   GLY B 125     -15.750 -26.417 -13.398  1.00 14.23           O  
ATOM    939  N   ILE B 126     -16.127 -28.311 -12.289  1.00 13.10           N  
ATOM    940  CA  ILE B 126     -16.445 -27.678 -10.979  1.00 12.31           C  
ATOM    941  C   ILE B 126     -15.271 -27.687 -10.052  1.00 11.76           C  
ATOM    942  O   ILE B 126     -14.605 -28.694  -9.950  1.00 12.63           O  
ATOM    943  CB  ILE B 126     -17.675 -28.405 -10.322  1.00 11.38           C  
ATOM    944  CG1 ILE B 126     -18.858 -28.302 -11.274  1.00 11.50           C  
ATOM    945  CG2 ILE B 126     -17.952 -27.804  -8.951  1.00 11.48           C  
ATOM    946  CD1 ILE B 126     -19.959 -29.337 -10.838  1.00 13.08           C  
ATOM    947  N   GLU B 127     -14.980 -26.529  -9.426  1.00 10.47           N  
ATOM    948  CA  GLU B 127     -13.880 -26.363  -8.482  1.00 10.73           C  
ATOM    949  C   GLU B 127     -14.221 -26.789  -7.083  1.00 11.59           C  
ATOM    950  O   GLU B 127     -15.460 -26.843  -6.785  1.00 11.40           O  
ATOM    951  CB  GLU B 127     -13.385 -24.914  -8.482  1.00 12.93           C  
ATOM    952  CG  GLU B 127     -12.957 -24.427  -9.917  1.00 18.24           C  
ATOM    953  CD  GLU B 127     -11.460 -24.579 -10.078  1.00 26.81           C  
ATOM    954  OE1 GLU B 127     -10.804 -23.457 -10.202  1.00 35.35           O  
ATOM    955  OE2 GLU B 127     -10.885 -25.620  -9.859  1.00 23.96           O1-
ATOM    956  N   PHE B 128     -13.265 -27.038  -6.207  1.00 10.81           N  
ATOM    957  CA  PHE B 128     -13.616 -27.543  -4.845  1.00 10.65           C  
ATOM    958  C   PHE B 128     -12.651 -27.060  -3.850  1.00 12.94           C  
ATOM    959  O   PHE B 128     -11.419 -27.068  -4.044  1.00 13.05           O  
ATOM    960  CB  PHE B 128     -13.551 -29.100  -4.851  1.00 11.10           C  
ATOM    961  CG  PHE B 128     -13.807 -29.711  -3.484  1.00 10.69           C  
ATOM    962  CD1 PHE B 128     -12.757 -29.975  -2.629  1.00 11.62           C  
ATOM    963  CD2 PHE B 128     -15.109 -29.917  -3.062  1.00 10.86           C  
ATOM    964  CE1 PHE B 128     -12.956 -30.512  -1.381  1.00 12.34           C  
ATOM    965  CE2 PHE B 128     -15.328 -30.457  -1.832  1.00 11.07           C  
ATOM    966  CZ  PHE B 128     -14.268 -30.746  -1.015  1.00 10.65           C  
ATOM    967  N   LEU B 129     -13.126 -26.597  -2.719  1.00 10.68           N  
ATOM    968  CA  LEU B 129     -12.329 -26.418  -1.500  1.00  9.77           C  
ATOM    969  C   LEU B 129     -12.928 -27.164  -0.328  1.00 10.51           C  
ATOM    970  O   LEU B 129     -14.154 -27.191  -0.225  1.00 11.10           O  
ATOM    971  CB  LEU B 129     -12.248 -24.895  -1.055  1.00 12.32           C  
ATOM    972  CG  LEU B 129     -11.698 -23.865  -2.012  1.00 15.24           C  
ATOM    973  CD1 LEU B 129     -11.975 -22.427  -1.480  1.00 18.07           C  
ATOM    974  CD2 LEU B 129     -10.219 -24.057  -2.347  1.00 18.56           C  
ATOM    975  N   ASP B 130     -12.105 -27.707   0.540  1.00  9.22           N  
ATOM    976  CA  ASP B 130     -12.553 -28.222   1.873  1.00  9.75           C  
ATOM    977  C   ASP B 130     -12.192 -27.176   2.843  1.00 10.25           C  
ATOM    978  O   ASP B 130     -11.045 -26.767   3.041  1.00 13.54           O  
ATOM    979  CB  ASP B 130     -11.924 -29.563   2.255  1.00 10.89           C  
ATOM    980  CG  ASP B 130     -10.373 -29.685   2.051  1.00 11.37           C  
ATOM    981  OD1 ASP B 130      -9.949 -29.503   0.918  1.00 11.41           O  
ATOM    982  OD2 ASP B 130      -9.681 -30.027   3.058  1.00 11.46           O1-
ATOM    983  N   ALA B 131     -13.224 -26.639   3.560  1.00  9.81           N  
ATOM    984  CA  ALA B 131     -13.045 -25.580   4.496  1.00  9.42           C  
ATOM    985  C   ALA B 131     -13.831 -25.810   5.801  1.00  9.85           C  
ATOM    986  O   ALA B 131     -14.731 -25.021   6.188  1.00 10.51           O  
ATOM    987  CB  ALA B 131     -13.420 -24.235   3.855  1.00 11.12           C  
ATOM    988  N   PRO B 132     -13.467 -26.866   6.537  1.00 10.41           N  
ATOM    989  CA  PRO B 132     -14.140 -27.110   7.812  1.00 10.11           C  
ATOM    990  C   PRO B 132     -13.797 -26.080   8.829  1.00 11.24           C  
ATOM    991  O   PRO B 132     -12.889 -25.218   8.612  1.00 11.29           O  
ATOM    992  CB  PRO B 132     -13.640 -28.514   8.258  1.00 10.52           C  
ATOM    993  CG  PRO B 132     -12.225 -28.598   7.550  1.00 10.04           C  
ATOM    994  CD  PRO B 132     -12.458 -27.913   6.218  1.00  9.94           C  
ATOM    995  N   VAL B 133     -14.563 -26.051   9.936  1.00 10.72           N  
ATOM    996  CA  VAL B 133     -14.534 -24.945  10.837  1.00 12.49           C  
ATOM    997  C   VAL B 133     -14.484 -25.411  12.302  1.00 13.94           C  
ATOM    998  O   VAL B 133     -14.948 -26.498  12.603  1.00 14.10           O  
ATOM    999  CB  VAL B 133     -15.836 -24.045  10.706  1.00 11.91           C  
ATOM   1000  CG1 VAL B 133     -16.049 -23.681   9.266  1.00 13.89           C  
ATOM   1001  CG2 VAL B 133     -17.127 -24.735  11.297  1.00 13.10           C  
ATOM   1002  N   THR B 134     -13.919 -24.566  13.133  1.00 14.44           N  
ATOM   1003  CA  THR B 134     -14.019 -24.837  14.599  1.00 14.18           C  
ATOM   1004  C   THR B 134     -14.418 -23.545  15.266  1.00 13.72           C  
ATOM   1005  O   THR B 134     -14.368 -22.450  14.782  1.00 15.81           O  
ATOM   1006  CB  THR B 134     -12.667 -25.440  15.062  1.00 17.42           C  
ATOM   1007  CG2 THR B 134     -11.560 -24.435  15.092  1.00 16.37           C  
ATOM   1008  OG1 THR B 134     -12.903 -25.899  16.412  1.00 18.52           O  
ATOM   1009  N   GLY B 135     -14.925 -23.711  16.480  1.00 13.80           N  
ATOM   1010  CA  GLY B 135     -15.501 -22.620  17.267  1.00 14.41           C  
ATOM   1011  C   GLY B 135     -16.887 -22.919  17.747  1.00 13.68           C  
ATOM   1012  O   GLY B 135     -17.465 -22.099  18.512  1.00 14.34           O  
ATOM   1013  N   GLY B 136     -17.512 -23.995  17.267  1.00 13.76           N  
ATOM   1014  CA  GLY B 136     -18.784 -24.415  17.846  1.00 12.72           C  
ATOM   1015  C   GLY B 136     -19.928 -23.577  17.353  1.00 12.59           C  
ATOM   1016  O   GLY B 136     -19.841 -22.678  16.507  1.00 13.68           O  
ATOM   1017  N   GLN B 137     -21.098 -23.936  17.871  1.00 13.12           N  
ATOM   1018  CA  GLN B 137     -22.321 -23.209  17.565  1.00 12.38           C  
ATOM   1019  C   GLN B 137     -22.175 -21.728  17.988  1.00 13.34           C  
ATOM   1020  O   GLN B 137     -22.599 -20.822  17.272  1.00 13.45           O  
ATOM   1021  CB  GLN B 137     -23.401 -23.886  18.435  1.00 13.72           C  
ATOM   1022  CG  GLN B 137     -24.761 -23.191  18.286  1.00 14.82           C  
ATOM   1023  CD  GLN B 137     -25.811 -23.822  19.168  1.00 15.77           C  
ATOM   1024  NE2 GLN B 137     -27.050 -23.744  18.734  1.00 16.30           N  
ATOM   1025  OE1 GLN B 137     -25.482 -24.474  20.232  1.00 16.99           O  
ATOM   1026  N   LYS B 138     -21.491 -21.449  19.153  1.00 13.83           N  
ATOM   1027  CA  LYS B 138     -21.278 -20.083  19.568  1.00 13.68           C  
ATOM   1028  C   LYS B 138     -20.474 -19.315  18.518  1.00 15.06           C  
ATOM   1029  O   LYS B 138     -20.790 -18.182  18.167  1.00 13.93           O  
ATOM   1030  CB  LYS B 138     -20.510 -20.147  20.913  1.00 15.49           C  
ATOM   1031  CG  LYS B 138     -20.357 -18.729  21.494  1.00 21.00           C  
ATOM   1032  CD  LYS B 138     -19.652 -18.842  22.864  1.00 25.65           C  
ATOM   1033  CE  LYS B 138     -19.856 -17.535  23.589  1.00 33.59           C  
ATOM   1034  NZ  LYS B 138     -18.612 -16.739  23.569  1.00 39.53           N1+
ATOM   1035  N   GLY B 139     -19.415 -19.930  18.011  1.00 13.67           N  
ATOM   1036  CA  GLY B 139     -18.599 -19.255  16.958  1.00 12.67           C  
ATOM   1037  C   GLY B 139     -19.423 -19.023  15.733  1.00 12.22           C  
ATOM   1038  O   GLY B 139     -19.209 -18.007  15.050  1.00 13.25           O  
ATOM   1039  N   ALA B 140     -20.265 -19.976  15.304  1.00 12.54           N  
ATOM   1040  CA  ALA B 140     -21.084 -19.756  14.155  1.00 11.36           C  
ATOM   1041  C   ALA B 140     -22.013 -18.560  14.333  1.00 12.53           C  
ATOM   1042  O   ALA B 140     -22.130 -17.728  13.487  1.00 13.24           O  
ATOM   1043  CB  ALA B 140     -21.854 -21.036  13.824  1.00 12.94           C  
ATOM   1044  N   ILE B 141     -22.683 -18.529  15.492  1.00 12.46           N  
ATOM   1045  CA  ILE B 141     -23.601 -17.435  15.795  1.00 12.96           C  
ATOM   1046  C   ILE B 141     -22.823 -16.091  15.833  1.00 13.65           C  
ATOM   1047  O   ILE B 141     -23.341 -15.063  15.322  1.00 15.13           O  
ATOM   1048  CB  ILE B 141     -24.308 -17.742  17.124  1.00 13.32           C  
ATOM   1049  CG1 ILE B 141     -25.278 -18.910  16.917  1.00 15.25           C  
ATOM   1050  CG2 ILE B 141     -25.071 -16.498  17.540  1.00 14.49           C  
ATOM   1051  CD1 ILE B 141     -25.871 -19.380  18.260  1.00 15.66           C  
ATOM   1052  N   GLU B 142     -21.680 -16.060  16.442  1.00 13.18           N  
ATOM   1053  CA  GLU B 142     -20.939 -14.775  16.581  1.00 14.98           C  
ATOM   1054  C   GLU B 142     -20.160 -14.420  15.335  1.00 16.04           C  
ATOM   1055  O   GLU B 142     -19.624 -13.336  15.264  1.00 17.71           O  
ATOM   1056  CB  GLU B 142     -19.976 -14.884  17.763  1.00 17.53           C  
ATOM   1057  CG  GLU B 142     -20.797 -15.028  19.055  1.00 22.23           C  
ATOM   1058  CD  GLU B 142     -19.997 -14.789  20.333  1.00 28.42           C  
ATOM   1059  OE1 GLU B 142     -18.784 -14.517  20.376  1.00 31.87           O  
ATOM   1060  OE2 GLU B 142     -20.721 -14.917  21.379  1.00 31.70           O1-
ATOM   1061  N   GLY B 143     -20.056 -15.333  14.356  1.00 14.64           N  
ATOM   1062  CA  GLY B 143     -19.198 -15.025  13.154  1.00 15.11           C  
ATOM   1063  C   GLY B 143     -17.766 -15.082  13.438  1.00 14.61           C  
ATOM   1064  O   GLY B 143     -17.006 -14.403  12.668  1.00 16.67           O  
ATOM   1065  N   THR B 144     -17.279 -15.813  14.416  1.00 13.61           N  
ATOM   1066  CA  THR B 144     -15.882 -15.791  14.803  1.00 15.60           C  
ATOM   1067  C   THR B 144     -15.183 -17.140  14.572  1.00 13.71           C  
ATOM   1068  O   THR B 144     -14.107 -17.432  15.073  1.00 16.54           O  
ATOM   1069  CB  THR B 144     -15.782 -15.464  16.306  1.00 15.55           C  
ATOM   1070  CG2 THR B 144     -16.222 -14.044  16.567  1.00 17.77           C  
ATOM   1071  OG1 THR B 144     -16.463 -16.477  17.076  1.00 17.50           O  
ATOM   1072  N   LEU B 145     -15.853 -17.987  13.757  1.00 13.23           N  
ATOM   1073  CA  LEU B 145     -15.282 -19.329  13.433  1.00 13.11           C  
ATOM   1074  C   LEU B 145     -13.803 -19.243  12.971  1.00 13.10           C  
ATOM   1075  O   LEU B 145     -13.433 -18.302  12.210  1.00 13.87           O  
ATOM   1076  CB  LEU B 145     -16.079 -20.032  12.294  1.00 12.97           C  
ATOM   1077  CG  LEU B 145     -17.516 -20.412  12.747  1.00 11.40           C  
ATOM   1078  CD1 LEU B 145     -18.278 -20.878  11.526  1.00 13.30           C  
ATOM   1079  CD2 LEU B 145     -17.519 -21.490  13.768  1.00 13.98           C  
ATOM   1080  N   THR B 146     -13.049 -20.269  13.377  1.00 13.47           N  
ATOM   1081  CA  THR B 146     -11.745 -20.454  12.709  1.00 13.27           C  
ATOM   1082  C   THR B 146     -11.944 -21.455  11.560  1.00 14.41           C  
ATOM   1083  O   THR B 146     -12.562 -22.513  11.755  1.00 14.30           O  
ATOM   1084  CB  THR B 146     -10.791 -21.109  13.729  1.00 15.73           C  
ATOM   1085  CG2 THR B 146      -9.427 -21.400  13.039  1.00 17.34           C  
ATOM   1086  OG1 THR B 146     -10.620 -20.141  14.782  1.00 18.31           O  
ATOM   1087  N   ILE B 147     -11.590 -21.053  10.366  1.00 12.13           N  
ATOM   1088  CA  ILE B 147     -11.893 -21.788   9.150  1.00 10.91           C  
ATOM   1089  C   ILE B 147     -10.598 -22.244   8.522  1.00 11.58           C  
ATOM   1090  O   ILE B 147      -9.681 -21.388   8.344  1.00 13.67           O  
ATOM   1091  CB  ILE B 147     -12.664 -20.902   8.166  1.00 12.46           C  
ATOM   1092  CG1 ILE B 147     -13.923 -20.372   8.907  1.00 11.89           C  
ATOM   1093  CG2 ILE B 147     -13.055 -21.676   6.886  1.00 11.89           C  
ATOM   1094  CD1 ILE B 147     -14.908 -19.546   8.042  1.00 13.46           C  
ATOM   1095  N   MET B 148     -10.435 -23.500   8.273  1.00 11.72           N  
ATOM   1096  CA  MET B 148      -9.183 -24.113   7.843  1.00 11.85           C  
ATOM   1097  C   MET B 148      -9.370 -24.709   6.488  1.00 12.29           C  
ATOM   1098  O   MET B 148     -10.249 -25.543   6.263  1.00 11.72           O  
ATOM   1099  CB  MET B 148      -8.686 -25.127   8.824  1.00 13.62           C  
ATOM   1100  CG  MET B 148      -9.581 -26.317   9.160  1.00 15.21           C  
ATOM   1101  SD  MET B 148      -9.432 -26.891  10.891  1.00 17.39           S  
ATOM   1102  CE  MET B 148     -10.717 -25.802  11.640  1.00 16.73           C  
ATOM   1103  N   VAL B 149      -8.618 -24.243   5.480  1.00 12.11           N  
ATOM   1104  CA  VAL B 149      -9.001 -24.417   4.091  1.00 11.66           C  
ATOM   1105  C   VAL B 149      -7.953 -25.204   3.287  1.00 11.58           C  
ATOM   1106  O   VAL B 149      -6.766 -24.930   3.325  1.00 12.98           O  
ATOM   1107  CB  VAL B 149      -9.201 -23.020   3.390  1.00 11.55           C  
ATOM   1108  CG1 VAL B 149      -9.685 -23.223   1.952  1.00 13.57           C  
ATOM   1109  CG2 VAL B 149     -10.189 -22.242   4.210  1.00 12.35           C  
ATOM   1110  N   GLY B 150      -8.427 -26.180   2.543  1.00 11.24           N  
ATOM   1111  CA  GLY B 150      -7.582 -26.863   1.545  1.00 11.15           C  
ATOM   1112  C   GLY B 150      -8.129 -26.640   0.152  1.00 12.95           C  
ATOM   1113  O   GLY B 150      -9.342 -26.572  -0.141  1.00 13.33           O  
ATOM   1114  N   GLY B 151      -7.225 -26.488  -0.797  1.00 11.23           N  
ATOM   1115  CA  GLY B 151      -7.504 -26.328  -2.243  1.00 12.78           C  
ATOM   1116  C   GLY B 151      -6.584 -25.379  -2.985  1.00 11.77           C  
ATOM   1117  O   GLY B 151      -5.572 -25.041  -2.373  1.00 13.22           O  
ATOM   1118  N   LYS B 152      -6.963 -24.904  -4.157  1.00 13.47           N  
ATOM   1119  CA  LYS B 152      -6.173 -23.915  -4.894  1.00 13.12           C  
ATOM   1120  C   LYS B 152      -6.033 -22.641  -4.126  1.00 13.95           C  
ATOM   1121  O   LYS B 152      -7.008 -22.037  -3.756  1.00 13.54           O  
ATOM   1122  CB  LYS B 152      -6.813 -23.584  -6.231  1.00 16.37           C  
ATOM   1123  CG  LYS B 152      -6.705 -24.612  -7.310  1.00 18.65           C  
ATOM   1124  CD  LYS B 152      -7.380 -24.014  -8.521  1.00 20.92           C  
ATOM   1125  CE  LYS B 152      -7.538 -24.912  -9.621  1.00 26.72           C  
ATOM   1126  NZ  LYS B 152      -8.043 -24.031 -10.756  1.00 26.24           N1+
ATOM   1127  N   GLU B 153      -4.804 -22.249  -3.856  1.00 12.93           N  
ATOM   1128  CA  GLU B 153      -4.583 -21.011  -3.162  1.00 13.66           C  
ATOM   1129  C   GLU B 153      -5.257 -19.774  -3.811  1.00 13.73           C  
ATOM   1130  O   GLU B 153      -5.730 -18.937  -3.140  1.00 13.02           O  
ATOM   1131  CB  GLU B 153      -3.080 -20.818  -2.881  1.00 16.87           C  
ATOM   1132  CG  GLU B 153      -2.828 -19.729  -1.917  1.00 21.27           C  
ATOM   1133  CD  GLU B 153      -1.443 -19.720  -1.399  1.00 25.24           C  
ATOM   1134  OE1 GLU B 153      -1.298 -19.112  -0.359  1.00 27.55           O  
ATOM   1135  OE2 GLU B 153      -0.581 -20.318  -2.051  1.00 25.74           O1-
ATOM   1136  N   GLU B 154      -5.297 -19.720  -5.123  1.00 13.02           N  
ATOM   1137  CA  GLU B 154      -5.999 -18.678  -5.821  1.00 14.80           C  
ATOM   1138  C   GLU B 154      -7.472 -18.599  -5.420  1.00 14.46           C  
ATOM   1139  O   GLU B 154      -8.018 -17.556  -5.296  1.00 14.51           O  
ATOM   1140  CB  GLU B 154      -5.897 -18.935  -7.321  1.00 17.70           C  
ATOM   1141  CG  GLU B 154      -4.450 -18.959  -7.841  1.00 20.37           C  
ATOM   1142  CD  GLU B 154      -3.724 -20.331  -7.829  1.00 20.04           C  
ATOM   1143  OE1 GLU B 154      -4.131 -21.259  -7.240  1.00 15.70           O  
ATOM   1144  OE2 GLU B 154      -2.650 -20.335  -8.427  1.00 22.08           O1-
ATOM   1145  N   LEU B 155      -8.090 -19.739  -5.224  1.00 12.57           N  
ATOM   1146  CA  LEU B 155      -9.501 -19.775  -4.838  1.00 13.31           C  
ATOM   1147  C   LEU B 155      -9.715 -19.422  -3.387  1.00 13.70           C  
ATOM   1148  O   LEU B 155     -10.658 -18.800  -3.073  1.00 12.92           O  
ATOM   1149  CB  LEU B 155     -10.103 -21.136  -5.174  1.00 14.67           C  
ATOM   1150  CG  LEU B 155     -10.226 -21.525  -6.638  1.00 15.71           C  
ATOM   1151  CD1 LEU B 155     -10.879 -22.873  -6.781  1.00 17.87           C  
ATOM   1152  CD2 LEU B 155     -10.974 -20.472  -7.454  1.00 19.78           C  
ATOM   1153  N   PHE B 156      -8.804 -19.795  -2.526  1.00 12.46           N  
ATOM   1154  CA  PHE B 156      -8.807 -19.319  -1.164  1.00 12.58           C  
ATOM   1155  C   PHE B 156      -8.836 -17.810  -1.128  1.00 13.84           C  
ATOM   1156  O   PHE B 156      -9.602 -17.225  -0.447  1.00 13.31           O  
ATOM   1157  CB  PHE B 156      -7.601 -19.877  -0.391  1.00 14.37           C  
ATOM   1158  CG  PHE B 156      -7.403 -19.251   0.965  1.00 13.50           C  
ATOM   1159  CD1 PHE B 156      -7.993 -19.778   2.064  1.00 14.84           C  
ATOM   1160  CD2 PHE B 156      -6.589 -18.174   1.143  1.00 14.52           C  
ATOM   1161  CE1 PHE B 156      -7.800 -19.233   3.304  1.00 14.94           C  
ATOM   1162  CE2 PHE B 156      -6.416 -17.643   2.358  1.00 14.16           C  
ATOM   1163  CZ  PHE B 156      -7.017 -18.165   3.432  1.00 15.05           C  
ATOM   1164  N   HIS B 157      -7.979 -17.188  -1.911  1.00 13.58           N  
ATOM   1165  CA  HIS B 157      -7.948 -15.771  -1.960  1.00 14.40           C  
ATOM   1166  C   HIS B 157      -9.224 -15.187  -2.571  1.00 12.05           C  
ATOM   1167  O   HIS B 157      -9.744 -14.264  -2.036  1.00 14.10           O  
ATOM   1168  CB  HIS B 157      -6.679 -15.275  -2.705  1.00 15.99           C  
ATOM   1169  CG  HIS B 157      -5.420 -15.467  -1.914  1.00 23.73           C  
ATOM   1170  CD2 HIS B 157      -5.126 -15.215  -0.617  1.00 26.55           C  
ATOM   1171  ND1 HIS B 157      -4.286 -16.013  -2.457  1.00 28.32           N  
ATOM   1172  CE1 HIS B 157      -3.348 -16.080  -1.535  1.00 28.34           C  
ATOM   1173  NE2 HIS B 157      -3.845 -15.631  -0.402  1.00 25.39           N  
ATOM   1174  N   ARG B 158      -9.727 -15.781  -3.637  1.00 13.54           N  
ATOM   1175  CA  ARG B 158     -10.953 -15.256  -4.277  1.00 12.66           C  
ATOM   1176  C   ARG B 158     -12.129 -15.341  -3.242  1.00 14.16           C  
ATOM   1177  O   ARG B 158     -12.984 -14.396  -3.195  1.00 15.90           O  
ATOM   1178  CB  ARG B 158     -11.324 -16.111  -5.466  1.00 14.65           C  
ATOM   1179  CG  ARG B 158     -12.497 -15.572  -6.278  1.00 16.80           C  
ATOM   1180  CD  ARG B 158     -13.021 -16.523  -7.266  1.00 20.28           C  
ATOM   1181  NE  ARG B 158     -12.044 -16.692  -8.272  1.00 26.73           N  
ATOM   1182  CZ  ARG B 158     -12.260 -17.474  -9.329  1.00 29.82           C  
ATOM   1183  NH1 ARG B 158     -13.487 -18.058  -9.465  1.00 29.76           N1+
ATOM   1184  NH2 ARG B 158     -11.275 -17.679 -10.231  1.00 30.60           N  
ATOM   1185  N   LEU B 159     -12.176 -16.335  -2.407  1.00 12.45           N  
ATOM   1186  CA  LEU B 159     -13.298 -16.529  -1.502  1.00 12.61           C  
ATOM   1187  C   LEU B 159     -13.076 -15.938  -0.138  1.00 12.65           C  
ATOM   1188  O   LEU B 159     -13.917 -16.069   0.674  1.00 12.30           O  
ATOM   1189  CB  LEU B 159     -13.552 -18.027  -1.347  1.00 15.64           C  
ATOM   1190  CG  LEU B 159     -14.527 -18.610  -2.333  1.00 22.94           C  
ATOM   1191  CD1 LEU B 159     -14.291 -18.129  -3.540  1.00 25.76           C  
ATOM   1192  CD2 LEU B 159     -14.603 -20.080  -2.402  1.00 23.88           C  
ATOM   1193  N   LEU B 160     -11.945 -15.280   0.106  1.00 12.81           N  
ATOM   1194  CA  LEU B 160     -11.707 -14.753   1.415  1.00 12.24           C  
ATOM   1195  C   LEU B 160     -12.851 -13.822   1.925  1.00 12.76           C  
ATOM   1196  O   LEU B 160     -13.179 -13.942   3.113  1.00 14.19           O  
ATOM   1197  CB  LEU B 160     -10.367 -14.006   1.392  1.00 17.39           C  
ATOM   1198  CG  LEU B 160      -9.359 -14.493   2.313  1.00 23.62           C  
ATOM   1199  CD1 LEU B 160      -8.188 -13.458   2.433  1.00 23.62           C  
ATOM   1200  CD2 LEU B 160      -9.668 -15.110   3.680  1.00 19.39           C  
ATOM   1201  N   PRO B 161     -13.482 -13.019   1.084  1.00 12.48           N  
ATOM   1202  CA  PRO B 161     -14.550 -12.148   1.658  1.00 13.31           C  
ATOM   1203  C   PRO B 161     -15.744 -13.004   2.192  1.00 12.49           C  
ATOM   1204  O   PRO B 161     -16.409 -12.614   3.143  1.00 14.24           O  
ATOM   1205  CB  PRO B 161     -14.982 -11.271   0.431  1.00 14.48           C  
ATOM   1206  CG  PRO B 161     -13.724 -11.195  -0.409  1.00 15.88           C  
ATOM   1207  CD  PRO B 161     -13.033 -12.589  -0.292  1.00 13.49           C  
ATOM   1208  N   ILE B 162     -15.990 -14.105   1.479  1.00 12.08           N  
ATOM   1209  CA  ILE B 162     -17.094 -15.012   1.927  1.00 12.30           C  
ATOM   1210  C   ILE B 162     -16.676 -15.672   3.252  1.00 12.25           C  
ATOM   1211  O   ILE B 162     -17.476 -15.705   4.221  1.00 12.43           O  
ATOM   1212  CB  ILE B 162     -17.349 -15.990   0.807  1.00 11.34           C  
ATOM   1213  CG1 ILE B 162     -18.210 -15.354  -0.270  1.00 12.06           C  
ATOM   1214  CG2 ILE B 162     -18.063 -17.256   1.301  1.00 14.15           C  
ATOM   1215  CD1 ILE B 162     -18.205 -16.101  -1.607  1.00 13.91           C  
ATOM   1216  N   PHE B 163     -15.461 -16.217   3.369  1.00 11.47           N  
ATOM   1217  CA  PHE B 163     -15.005 -16.786   4.599  1.00 11.25           C  
ATOM   1218  C   PHE B 163     -14.995 -15.767   5.756  1.00 12.24           C  
ATOM   1219  O   PHE B 163     -15.465 -16.097   6.863  1.00 12.82           O  
ATOM   1220  CB  PHE B 163     -13.628 -17.397   4.462  1.00 12.72           C  
ATOM   1221  CG  PHE B 163     -13.601 -18.602   3.568  1.00 11.85           C  
ATOM   1222  CD1 PHE B 163     -14.469 -19.627   3.739  1.00 12.53           C  
ATOM   1223  CD2 PHE B 163     -12.594 -18.666   2.583  1.00 12.12           C  
ATOM   1224  CE1 PHE B 163     -14.362 -20.757   2.917  1.00 13.07           C  
ATOM   1225  CE2 PHE B 163     -12.509 -19.785   1.758  1.00 13.44           C  
ATOM   1226  CZ  PHE B 163     -13.409 -20.826   1.923  1.00 12.45           C  
ATOM   1227  N   LYS B 164     -14.576 -14.522   5.514  1.00 12.98           N  
ATOM   1228  CA  LYS B 164     -14.614 -13.473   6.582  1.00 13.04           C  
ATOM   1229  C   LYS B 164     -15.998 -13.056   7.014  1.00 12.98           C  
ATOM   1230  O   LYS B 164     -16.068 -12.510   8.114  1.00 15.14           O  
ATOM   1231  CB  LYS B 164     -13.838 -12.256   6.017  1.00 13.90           C  
ATOM   1232  CG  LYS B 164     -12.320 -12.431   6.031  1.00 17.27           C  
ATOM   1233  CD  LYS B 164     -11.687 -11.269   5.344  1.00 24.02           C  
ATOM   1234  CE  LYS B 164     -10.183 -11.415   5.447  1.00 30.31           C  
ATOM   1235  NZ  LYS B 164      -9.657 -10.245   4.622  1.00 32.29           N1+
ATOM   1236  N   ALA B 165     -17.017 -13.355   6.213  1.00 12.70           N  
ATOM   1237  CA  ALA B 165     -18.409 -13.074   6.706  1.00 12.63           C  
ATOM   1238  C   ALA B 165     -18.778 -14.061   7.762  1.00 12.94           C  
ATOM   1239  O   ALA B 165     -19.620 -13.753   8.599  1.00 14.84           O  
ATOM   1240  CB  ALA B 165     -19.352 -13.199   5.529  1.00 14.14           C  
ATOM   1241  N   MET B 166     -18.260 -15.304   7.751  1.00 12.07           N  
ATOM   1242  CA  MET B 166     -18.610 -16.343   8.695  1.00 12.42           C  
ATOM   1243  C   MET B 166     -17.639 -16.527   9.839  1.00 13.14           C  
ATOM   1244  O   MET B 166     -17.972 -17.108  10.884  1.00 14.20           O  
ATOM   1245  CB  MET B 166     -18.724 -17.676   7.922  1.00 12.46           C  
ATOM   1246  CG  MET B 166     -19.872 -17.674   6.883  1.00 10.86           C  
ATOM   1247  SD  MET B 166     -19.890 -19.223   5.963  1.00 12.56           S  
ATOM   1248  CE  MET B 166     -18.402 -19.002   4.975  1.00 11.40           C  
ATOM   1249  N   GLY B 167     -16.347 -16.100   9.629  1.00 11.45           N  
ATOM   1250  CA  GLY B 167     -15.307 -16.424  10.562  1.00 12.68           C  
ATOM   1251  C   GLY B 167     -14.345 -15.265  10.826  1.00 12.90           C  
ATOM   1252  O   GLY B 167     -14.525 -14.204  10.225  1.00 15.82           O  
ATOM   1253  N   ARG B 168     -13.446 -15.519  11.699  1.00 15.17           N  
ATOM   1254  CA  ARG B 168     -12.396 -14.477  12.038  1.00 16.18           C  
ATOM   1255  C   ARG B 168     -11.035 -14.967  11.563  1.00 17.02           C  
ATOM   1256  O   ARG B 168     -10.500 -14.326  10.636  1.00 18.91           O  
ATOM   1257  CB  ARG B 168     -12.434 -14.259  13.529  1.00 19.76           C  
ATOM   1258  CG  ARG B 168     -11.466 -13.110  13.931  1.00 24.39           C  
ATOM   1259  CD  ARG B 168     -11.545 -13.131  15.438  1.00 33.33           C  
ATOM   1260  NE  ARG B 168     -11.212 -11.910  16.058  1.00 42.00           N  
ATOM   1261  CZ  ARG B 168     -10.117 -11.691  16.791  1.00 46.08           C  
ATOM   1262  NH1 ARG B 168      -9.191 -12.645  16.998  1.00 48.46           N1+
ATOM   1263  NH2 ARG B 168      -9.950 -10.471  17.349  1.00 49.91           N  
ATOM   1264  N   ASP B 169     -10.456 -15.963  12.185  1.00 16.52           N  
ATOM   1265  CA  ASP B 169      -9.197 -16.525  11.708  1.00 18.17           C  
ATOM   1266  C   ASP B 169      -9.404 -17.502  10.539  1.00 16.15           C  
ATOM   1267  O   ASP B 169      -9.898 -18.576  10.735  1.00 16.60           O  
ATOM   1268  CB  ASP B 169      -8.515 -17.231  12.843  1.00 20.63           C  
ATOM   1269  CG  ASP B 169      -7.022 -17.520  12.592  1.00 23.11           C  
ATOM   1270  OD1 ASP B 169      -6.433 -16.911  11.778  1.00 28.73           O  
ATOM   1271  OD2 ASP B 169      -6.527 -18.388  13.246  1.00 30.74           O1-
ATOM   1272  N   ILE B 170      -8.964 -17.088   9.368  1.00 15.87           N  
ATOM   1273  CA  ILE B 170      -9.140 -17.871   8.148  1.00 14.38           C  
ATOM   1274  C   ILE B 170      -7.775 -18.382   7.772  1.00 14.69           C  
ATOM   1275  O   ILE B 170      -6.897 -17.529   7.474  1.00 16.38           O  
ATOM   1276  CB  ILE B 170      -9.774 -17.120   6.964  1.00 14.80           C  
ATOM   1277  CG1 ILE B 170     -10.955 -16.190   7.484  1.00 16.19           C  
ATOM   1278  CG2 ILE B 170     -10.182 -18.088   5.925  1.00 14.76           C  
ATOM   1279  CD1 ILE B 170     -12.090 -16.874   8.273  1.00 17.13           C  
ATOM   1280  N   VAL B 171      -7.551 -19.658   7.770  1.00 13.96           N  
ATOM   1281  CA  VAL B 171      -6.163 -20.212   7.616  1.00 13.01           C  
ATOM   1282  C   VAL B 171      -6.092 -21.054   6.409  1.00 13.24           C  
ATOM   1283  O   VAL B 171      -6.874 -22.041   6.273  1.00 14.15           O  
ATOM   1284  CB  VAL B 171      -5.806 -21.025   8.851  1.00 13.93           C  
ATOM   1285  CG1 VAL B 171      -4.324 -21.476   8.732  1.00 16.12           C  
ATOM   1286  CG2 VAL B 171      -5.918 -20.250  10.217  1.00 15.98           C  
ATOM   1287  N   TYR B 172      -5.216 -20.801   5.456  1.00 12.65           N  
ATOM   1288  CA  TYR B 172      -4.979 -21.636   4.319  1.00 11.90           C  
ATOM   1289  C   TYR B 172      -4.048 -22.744   4.695  1.00 14.03           C  
ATOM   1290  O   TYR B 172      -2.890 -22.502   5.070  1.00 15.70           O  
ATOM   1291  CB  TYR B 172      -4.368 -20.785   3.183  1.00 13.08           C  
ATOM   1292  CG  TYR B 172      -4.117 -21.628   1.971  1.00 12.59           C  
ATOM   1293  CD1 TYR B 172      -5.126 -22.251   1.273  1.00 10.48           C  
ATOM   1294  CD2 TYR B 172      -2.806 -21.808   1.543  1.00 13.70           C  
ATOM   1295  CE1 TYR B 172      -4.884 -23.088   0.192  1.00 12.51           C  
ATOM   1296  CE2 TYR B 172      -2.536 -22.634   0.477  1.00 14.06           C  
ATOM   1297  CZ  TYR B 172      -3.565 -23.262  -0.254  1.00 13.13           C  
ATOM   1298  OH  TYR B 172      -3.306 -24.093  -1.280  1.00 13.88           O  
ATOM   1299  N   MET B 173      -4.522 -24.000   4.643  1.00 13.40           N  
ATOM   1300  CA  MET B 173      -3.683 -25.101   5.095  1.00 13.85           C  
ATOM   1301  C   MET B 173      -2.877 -25.731   4.022  1.00 13.39           C  
ATOM   1302  O   MET B 173      -1.835 -26.386   4.344  1.00 16.87           O  
ATOM   1303  CB  MET B 173      -4.608 -26.186   5.746  1.00 13.84           C  
ATOM   1304  CG  MET B 173      -5.266 -25.755   6.990  1.00 13.55           C  
ATOM   1305  SD  MET B 173      -4.119 -25.235   8.357  1.00 16.50           S  
ATOM   1306  CE  MET B 173      -3.007 -26.586   8.567  1.00 18.44           C  
ATOM   1307  N   GLY B 174      -3.271 -25.688   2.758  1.00 12.54           N  
ATOM   1308  CA  GLY B 174      -2.625 -26.372   1.720  1.00 12.78           C  
ATOM   1309  C   GLY B 174      -3.547 -26.912   0.658  1.00 13.88           C  
ATOM   1310  O   GLY B 174      -4.617 -26.389   0.526  1.00 12.69           O  
ATOM   1311  N   PRO B 175      -3.181 -27.873  -0.158  1.00 13.84           N  
ATOM   1312  CA  PRO B 175      -3.932 -28.482  -1.231  1.00 13.56           C  
ATOM   1313  C   PRO B 175      -5.223 -29.139  -0.734  1.00 10.83           C  
ATOM   1314  O   PRO B 175      -5.463 -29.237   0.485  1.00 12.30           O  
ATOM   1315  CB  PRO B 175      -2.947 -29.547  -1.822  1.00 15.09           C  
ATOM   1316  CG  PRO B 175      -1.527 -29.048  -1.333  1.00 18.08           C  
ATOM   1317  CD  PRO B 175      -1.770 -28.451  -0.020  1.00 15.16           C  
ATOM   1318  N   VAL B 176      -6.027 -29.550  -1.717  1.00 12.75           N  
ATOM   1319  CA  VAL B 176      -7.285 -30.315  -1.306  1.00 11.60           C  
ATOM   1320  C   VAL B 176      -7.011 -31.353  -0.267  1.00 12.09           C  
ATOM   1321  O   VAL B 176      -6.113 -32.197  -0.435  1.00 13.68           O  
ATOM   1322  CB  VAL B 176      -7.980 -30.818  -2.540  1.00 11.56           C  
ATOM   1323  CG1 VAL B 176      -9.189 -31.682  -2.109  1.00 13.33           C  
ATOM   1324  CG2 VAL B 176      -8.522 -29.771  -3.521  1.00 13.99           C  
ATOM   1325  N   GLY B 177      -7.859 -31.359   0.760  1.00 10.92           N  
ATOM   1326  CA  GLY B 177      -7.762 -32.277   1.827  1.00 10.74           C  
ATOM   1327  C   GLY B 177      -7.001 -31.843   3.032  1.00 11.22           C  
ATOM   1328  O   GLY B 177      -7.166 -32.410   4.113  1.00 11.68           O  
ATOM   1329  N   TYR B 178      -6.233 -30.768   2.875  1.00 11.27           N  
ATOM   1330  CA  TYR B 178      -5.471 -30.216   3.981  1.00 10.78           C  
ATOM   1331  C   TYR B 178      -6.335 -29.453   5.023  1.00 11.04           C  
ATOM   1332  O   TYR B 178      -5.958 -29.312   6.127  1.00 11.41           O  
ATOM   1333  CB  TYR B 178      -4.269 -29.385   3.460  1.00 10.44           C  
ATOM   1334  CG  TYR B 178      -3.056 -30.215   3.072  1.00 10.83           C  
ATOM   1335  CD1 TYR B 178      -3.093 -31.058   1.999  1.00 15.07           C  
ATOM   1336  CD2 TYR B 178      -1.901 -30.174   3.803  1.00 11.34           C  
ATOM   1337  CE1 TYR B 178      -1.989 -31.816   1.635  1.00 13.87           C  
ATOM   1338  CE2 TYR B 178      -0.827 -30.944   3.442  1.00 14.16           C  
ATOM   1339  CZ  TYR B 178      -0.880 -31.751   2.386  1.00 11.99           C  
ATOM   1340  OH  TYR B 178       0.218 -32.505   2.014  1.00 14.34           O  
ATOM   1341  N   GLY B 179      -7.493 -28.971   4.597  1.00 10.95           N  
ATOM   1342  CA  GLY B 179      -8.455 -28.429   5.589  1.00 10.75           C  
ATOM   1343  C   GLY B 179      -9.050 -29.507   6.453  1.00 11.06           C  
ATOM   1344  O   GLY B 179      -8.940 -29.439   7.648  1.00 10.73           O  
ATOM   1345  N   GLN B 180      -9.497 -30.557   5.809  1.00 11.46           N  
ATOM   1346  CA  GLN B 180      -9.932 -31.781   6.588  1.00 11.14           C  
ATOM   1347  C   GLN B 180      -8.826 -32.366   7.437  1.00 11.80           C  
ATOM   1348  O   GLN B 180      -9.115 -32.789   8.534  1.00 12.88           O  
ATOM   1349  CB  GLN B 180     -10.481 -32.852   5.672  1.00 10.85           C  
ATOM   1350  CG  GLN B 180     -11.746 -32.408   4.868  1.00 11.31           C  
ATOM   1351  CD  GLN B 180     -12.946 -32.087   5.710  1.00 11.83           C  
ATOM   1352  NE2 GLN B 180     -13.904 -31.365   5.090  1.00 11.86           N  
ATOM   1353  OE1 GLN B 180     -13.009 -32.382   6.884  1.00 11.12           O  
ATOM   1354  N   ALA B 181      -7.593 -32.337   6.947  1.00 12.10           N  
ATOM   1355  CA  ALA B 181      -6.502 -32.872   7.805  1.00 11.75           C  
ATOM   1356  C   ALA B 181      -6.302 -32.104   9.030  1.00 13.29           C  
ATOM   1357  O   ALA B 181      -6.176 -32.651  10.135  1.00 13.16           O  
ATOM   1358  CB  ALA B 181      -5.232 -32.836   6.924  1.00 13.44           C  
ATOM   1359  N   MET B 182      -6.308 -30.768   8.931  1.00 12.56           N  
ATOM   1360  CA  MET B 182      -6.262 -29.925  10.112  1.00 12.11           C  
ATOM   1361  C   MET B 182      -7.420 -30.140  11.023  1.00 13.57           C  
ATOM   1362  O   MET B 182      -7.305 -30.142  12.233  1.00 13.86           O  
ATOM   1363  CB  MET B 182      -6.157 -28.443   9.700  1.00 13.47           C  
ATOM   1364  CG  MET B 182      -5.893 -27.488  10.871  1.00 11.59           C  
ATOM   1365  SD  MET B 182      -4.389 -27.769  11.830  1.00 15.71           S  
ATOM   1366  CE  MET B 182      -4.945 -28.128  13.483  1.00 14.78           C  
ATOM   1367  N   MET B 183      -8.588 -30.325  10.458  1.00 12.19           N  
ATOM   1368  CA  MET B 183      -9.766 -30.584  11.273  1.00 12.78           C  
ATOM   1369  C   MET B 183      -9.707 -31.913  12.043  1.00 12.19           C  
ATOM   1370  O   MET B 183     -10.150 -31.983  13.135  1.00 14.47           O  
ATOM   1371  CB  MET B 183     -11.058 -30.497  10.419  1.00 12.23           C  
ATOM   1372  CG  MET B 183     -12.378 -30.550  11.236  1.00 14.42           C  
ATOM   1373  SD  MET B 183     -12.457 -29.163  12.430  1.00 16.63           S  
ATOM   1374  CE  MET B 183     -14.212 -29.269  13.140  1.00 15.44           C  
ATOM   1375  N   LEU B 184      -9.137 -32.927  11.437  1.00 12.93           N  
ATOM   1376  CA  LEU B 184      -8.968 -34.170  12.170  1.00 14.05           C  
ATOM   1377  C   LEU B 184      -8.009 -34.029  13.379  1.00 13.69           C  
ATOM   1378  O   LEU B 184      -8.288 -34.487  14.422  1.00 13.55           O  
ATOM   1379  CB  LEU B 184      -8.561 -35.275  11.253  1.00 17.67           C  
ATOM   1380  CG  LEU B 184      -9.648 -35.690  10.234  1.00 16.89           C  
ATOM   1381  CD1 LEU B 184      -9.149 -36.896   9.629  1.00 18.42           C  
ATOM   1382  CD2 LEU B 184     -11.022 -35.896  10.865  1.00 19.24           C  
ATOM   1383  N   VAL B 185      -6.954 -33.282  13.196  1.00 13.04           N  
ATOM   1384  CA  VAL B 185      -6.096 -32.885  14.300  1.00 12.85           C  
ATOM   1385  C   VAL B 185      -6.888 -32.105  15.362  1.00 14.07           C  
ATOM   1386  O   VAL B 185      -6.848 -32.452  16.513  1.00 13.80           O  
ATOM   1387  CB  VAL B 185      -4.939 -32.060  13.805  1.00 12.47           C  
ATOM   1388  CG1 VAL B 185      -4.144 -31.489  15.007  1.00 13.86           C  
ATOM   1389  CG2 VAL B 185      -4.040 -32.910  12.944  1.00 13.67           C  
ATOM   1390  N   ASN B 186      -7.635 -31.083  14.943  1.00 12.04           N  
ATOM   1391  CA  ASN B 186      -8.446 -30.374  15.852  1.00 12.53           C  
ATOM   1392  C   ASN B 186      -9.401 -31.237  16.604  1.00 12.22           C  
ATOM   1393  O   ASN B 186      -9.621 -31.032  17.786  1.00 12.25           O  
ATOM   1394  CB  ASN B 186      -9.242 -29.272  15.031  1.00 14.74           C  
ATOM   1395  CG  ASN B 186      -9.995 -28.342  15.853  1.00 16.04           C  
ATOM   1396  ND2 ASN B 186      -9.305 -27.384  16.399  1.00 15.64           N  
ATOM   1397  OD1 ASN B 186     -11.183 -28.454  16.033  1.00 18.80           O  
ATOM   1398  N   GLN B 187     -10.046 -32.210  15.928  1.00 12.51           N  
ATOM   1399  CA  GLN B 187     -11.060 -33.044  16.588  1.00 12.52           C  
ATOM   1400  C   GLN B 187     -10.444 -34.068  17.563  1.00 11.37           C  
ATOM   1401  O   GLN B 187     -11.120 -34.387  18.544  1.00 14.19           O  
ATOM   1402  CB  GLN B 187     -11.903 -33.771  15.538  1.00 12.13           C  
ATOM   1403  CG  GLN B 187     -12.688 -32.762  14.752  1.00 13.77           C  
ATOM   1404  CD  GLN B 187     -13.581 -31.862  15.573  1.00 13.72           C  
ATOM   1405  NE2 GLN B 187     -14.858 -32.271  15.897  1.00 15.05           N  
ATOM   1406  OE1 GLN B 187     -13.135 -30.769  16.038  1.00 16.64           O  
ATOM   1407  N   VAL B 188      -9.211 -34.498  17.377  1.00 12.31           N  
ATOM   1408  CA  VAL B 188      -8.465 -35.289  18.405  1.00 12.67           C  
ATOM   1409  C   VAL B 188      -8.426 -34.468  19.655  1.00 13.06           C  
ATOM   1410  O   VAL B 188      -8.757 -34.918  20.757  1.00 13.59           O  
ATOM   1411  CB  VAL B 188      -7.049 -35.613  17.920  1.00 12.86           C  
ATOM   1412  CG1 VAL B 188      -6.217 -36.228  19.129  1.00 14.35           C  
ATOM   1413  CG2 VAL B 188      -7.103 -36.660  16.865  1.00 14.79           C  
ATOM   1414  N   VAL B 189      -8.043 -33.164  19.523  1.00 11.84           N  
ATOM   1415  CA  VAL B 189      -7.898 -32.347  20.701  1.00 12.93           C  
ATOM   1416  C   VAL B 189      -9.225 -32.051  21.365  1.00 11.56           C  
ATOM   1417  O   VAL B 189      -9.375 -32.099  22.577  1.00 12.91           O  
ATOM   1418  CB  VAL B 189      -7.115 -31.052  20.279  1.00 13.16           C  
ATOM   1419  CG1 VAL B 189      -6.919 -30.188  21.546  1.00 14.52           C  
ATOM   1420  CG2 VAL B 189      -5.760 -31.450  19.712  1.00 13.62           C  
ATOM   1421  N   VAL B 190     -10.236 -31.655  20.541  1.00 11.91           N  
ATOM   1422  CA  VAL B 190     -11.523 -31.365  21.091  1.00 13.67           C  
ATOM   1423  C   VAL B 190     -12.068 -32.610  21.804  1.00 11.57           C  
ATOM   1424  O   VAL B 190     -12.672 -32.480  22.910  1.00 12.79           O  
ATOM   1425  CB  VAL B 190     -12.501 -30.906  19.970  1.00 15.14           C  
ATOM   1426  CG1 VAL B 190     -13.953 -30.832  20.488  1.00 17.68           C  
ATOM   1427  CG2 VAL B 190     -12.039 -29.506  19.516  1.00 16.44           C  
ATOM   1428  N   ALA B 191     -11.980 -33.803  21.179  1.00 12.82           N  
ATOM   1429  CA  ALA B 191     -12.587 -34.975  21.833  1.00 12.00           C  
ATOM   1430  C   ALA B 191     -11.940 -35.212  23.225  1.00 10.36           C  
ATOM   1431  O   ALA B 191     -12.638 -35.432  24.209  1.00 12.06           O  
ATOM   1432  CB  ALA B 191     -12.416 -36.212  20.984  1.00 13.83           C  
ATOM   1433  N   LEU B 192     -10.599 -35.173  23.281  1.00 12.79           N  
ATOM   1434  CA  LEU B 192      -9.927 -35.495  24.541  1.00 12.20           C  
ATOM   1435  C   LEU B 192     -10.065 -34.370  25.554  1.00 12.41           C  
ATOM   1436  O   LEU B 192     -10.202 -34.659  26.715  1.00 12.69           O  
ATOM   1437  CB  LEU B 192      -8.503 -35.911  24.261  1.00 12.18           C  
ATOM   1438  CG  LEU B 192      -8.413 -37.364  23.768  1.00 12.68           C  
ATOM   1439  CD1 LEU B 192      -7.100 -37.551  23.003  1.00 14.71           C  
ATOM   1440  CD2 LEU B 192      -8.580 -38.338  24.866  1.00 16.50           C  
ATOM   1441  N   ASN B 193     -10.146 -33.115  25.126  1.00 12.38           N  
ATOM   1442  CA  ASN B 193     -10.441 -32.006  26.033  1.00 12.71           C  
ATOM   1443  C   ASN B 193     -11.869 -32.186  26.610  1.00 11.76           C  
ATOM   1444  O   ASN B 193     -12.146 -31.785  27.695  1.00 12.98           O  
ATOM   1445  CB  ASN B 193     -10.467 -30.649  25.289  1.00 14.16           C  
ATOM   1446  CG  ASN B 193      -9.082 -30.055  24.940  1.00 16.56           C  
ATOM   1447  ND2 ASN B 193      -8.061 -30.681  25.276  1.00 13.14           N  
ATOM   1448  OD1 ASN B 193      -9.044 -29.024  24.284  1.00 19.31           O  
ATOM   1449  N   THR B 194     -12.793 -32.745  25.817  1.00 12.34           N  
ATOM   1450  CA  THR B 194     -14.182 -32.927  26.318  1.00 12.68           C  
ATOM   1451  C   THR B 194     -14.229 -34.074  27.296  1.00 11.09           C  
ATOM   1452  O   THR B 194     -14.867 -33.970  28.346  1.00 11.69           O  
ATOM   1453  CB  THR B 194     -15.154 -33.144  25.110  1.00 12.66           C  
ATOM   1454  CG2 THR B 194     -16.558 -33.196  25.600  1.00 14.53           C  
ATOM   1455  OG1 THR B 194     -15.094 -31.964  24.280  1.00 14.38           O  
ATOM   1456  N   VAL B 195     -13.521 -35.194  26.995  1.00 11.94           N  
ATOM   1457  CA  VAL B 195     -13.468 -36.333  27.930  1.00 11.45           C  
ATOM   1458  C   VAL B 195     -12.772 -35.798  29.225  1.00 12.38           C  
ATOM   1459  O   VAL B 195     -13.275 -36.152  30.303  1.00 12.93           O  
ATOM   1460  CB  VAL B 195     -12.630 -37.482  27.312  1.00 11.98           C  
ATOM   1461  CG1 VAL B 195     -12.441 -38.596  28.391  1.00 14.00           C  
ATOM   1462  CG2 VAL B 195     -13.403 -38.077  26.131  1.00 12.69           C  
ATOM   1463  N   ALA B 196     -11.742 -34.941  29.119  1.00 12.37           N  
ATOM   1464  CA  ALA B 196     -11.124 -34.333  30.294  1.00 11.91           C  
ATOM   1465  C   ALA B 196     -12.140 -33.622  31.172  1.00 12.53           C  
ATOM   1466  O   ALA B 196     -12.177 -33.848  32.375  1.00 13.96           O  
ATOM   1467  CB  ALA B 196     -10.042 -33.368  29.793  1.00 12.66           C  
ATOM   1468  N   MET B 197     -12.975 -32.768  30.589  1.00 12.27           N  
ATOM   1469  CA  MET B 197     -13.950 -32.058  31.326  1.00 11.90           C  
ATOM   1470  C   MET B 197     -14.949 -33.003  32.012  1.00 13.07           C  
ATOM   1471  O   MET B 197     -15.294 -32.833  33.198  1.00 13.30           O  
ATOM   1472  CB  MET B 197     -14.689 -31.080  30.360  1.00 13.52           C  
ATOM   1473  CG  MET B 197     -15.867 -30.399  31.073  1.00 13.17           C  
ATOM   1474  SD  MET B 197     -16.774 -29.311  29.888  1.00 14.63           S  
ATOM   1475  CE  MET B 197     -17.528 -30.588  28.837  1.00 16.76           C  
ATOM   1476  N   VAL B 198     -15.512 -33.963  31.247  1.00 12.39           N  
ATOM   1477  CA  VAL B 198     -16.548 -34.783  31.787  1.00 15.22           C  
ATOM   1478  C   VAL B 198     -15.968 -35.632  32.885  1.00 13.15           C  
ATOM   1479  O   VAL B 198     -16.668 -35.791  33.912  1.00 13.23           O  
ATOM   1480  CB  VAL B 198     -17.058 -35.731  30.653  1.00 17.63           C  
ATOM   1481  CG1 VAL B 198     -17.684 -37.074  31.126  1.00 22.23           C  
ATOM   1482  CG2 VAL B 198     -17.898 -34.895  29.663  1.00 17.78           C  
ATOM   1483  N   GLU B 199     -14.751 -36.158  32.803  1.00 13.27           N  
ATOM   1484  CA  GLU B 199     -14.179 -36.984  33.904  1.00 12.44           C  
ATOM   1485  C   GLU B 199     -13.822 -36.118  35.116  1.00 13.62           C  
ATOM   1486  O   GLU B 199     -14.138 -36.519  36.251  1.00 15.08           O  
ATOM   1487  CB  GLU B 199     -12.997 -37.718  33.371  1.00 13.18           C  
ATOM   1488  CG  GLU B 199     -13.476 -38.875  32.456  1.00 13.63           C  
ATOM   1489  CD  GLU B 199     -12.454 -39.984  32.239  1.00 15.53           C  
ATOM   1490  OE1 GLU B 199     -12.843 -40.865  31.390  1.00 15.72           O  
ATOM   1491  OE2 GLU B 199     -11.428 -39.997  32.872  1.00 14.64           O1-
ATOM   1492  N   GLY B 200     -13.346 -34.895  34.873  1.00 13.36           N  
ATOM   1493  CA  GLY B 200     -13.091 -33.999  36.034  1.00 14.24           C  
ATOM   1494  C   GLY B 200     -14.404 -33.722  36.731  1.00 12.71           C  
ATOM   1495  O   GLY B 200     -14.440 -33.724  37.978  1.00 13.46           O  
ATOM   1496  N   LEU B 201     -15.528 -33.462  36.005  1.00 12.55           N  
ATOM   1497  CA  LEU B 201     -16.801 -33.188  36.678  1.00 13.08           C  
ATOM   1498  C   LEU B 201     -17.310 -34.380  37.392  1.00 13.46           C  
ATOM   1499  O   LEU B 201     -17.948 -34.224  38.485  1.00 14.61           O  
ATOM   1500  CB  LEU B 201     -17.794 -32.604  35.645  1.00 14.40           C  
ATOM   1501  CG  LEU B 201     -19.030 -32.065  36.384  1.00 21.00           C  
ATOM   1502  CD1 LEU B 201     -18.564 -30.724  37.014  1.00 23.33           C  
ATOM   1503  CD2 LEU B 201     -20.118 -31.723  35.346  1.00 21.86           C  
ATOM   1504  N   LYS B 202     -17.185 -35.584  36.758  1.00 12.71           N  
ATOM   1505  CA  LYS B 202     -17.665 -36.798  37.469  1.00 14.27           C  
ATOM   1506  C   LYS B 202     -16.888 -36.919  38.783  1.00 13.53           C  
ATOM   1507  O   LYS B 202     -17.585 -37.247  39.810  1.00 15.04           O  
ATOM   1508  CB  LYS B 202     -17.403 -38.029  36.653  1.00 14.77           C  
ATOM   1509  CG  LYS B 202     -18.426 -38.179  35.524  1.00 15.38           C  
ATOM   1510  CD  LYS B 202     -18.012 -39.273  34.559  1.00 15.06           C  
ATOM   1511  CE  LYS B 202     -17.877 -40.587  35.284  1.00 15.44           C  
ATOM   1512  NZ  LYS B 202     -17.812 -41.810  34.320  1.00 17.43           N1+
ATOM   1513  N   LEU B 203     -15.594 -36.665  38.816  1.00 14.08           N  
ATOM   1514  CA  LEU B 203     -14.840 -36.820  40.039  1.00 14.45           C  
ATOM   1515  C   LEU B 203     -15.264 -35.705  41.021  1.00 15.72           C  
ATOM   1516  O   LEU B 203     -15.427 -35.977  42.239  1.00 15.74           O  
ATOM   1517  CB  LEU B 203     -13.354 -36.805  39.742  1.00 14.68           C  
ATOM   1518  CG  LEU B 203     -12.433 -36.998  40.996  1.00 15.22           C  
ATOM   1519  CD1 LEU B 203     -12.817 -38.313  41.708  1.00 18.13           C  
ATOM   1520  CD2 LEU B 203     -10.962 -36.867  40.555  1.00 16.89           C  
ATOM   1521  N   ALA B 204     -15.488 -34.465  40.550  1.00 12.94           N  
ATOM   1522  CA  ALA B 204     -15.794 -33.375  41.447  1.00 13.75           C  
ATOM   1523  C   ALA B 204     -17.125 -33.663  42.070  1.00 14.55           C  
ATOM   1524  O   ALA B 204     -17.374 -33.357  43.261  1.00 16.28           O  
ATOM   1525  CB  ALA B 204     -15.885 -32.081  40.596  1.00 14.09           C  
ATOM   1526  N   LYS B 205     -18.125 -34.164  41.328  1.00 15.38           N  
ATOM   1527  CA  LYS B 205     -19.417 -34.441  41.927  1.00 16.08           C  
ATOM   1528  C   LYS B 205     -19.296 -35.621  42.941  1.00 17.19           C  
ATOM   1529  O   LYS B 205     -19.937 -35.542  44.022  1.00 18.41           O  
ATOM   1530  CB  LYS B 205     -20.395 -34.906  40.808  1.00 18.32           C  
ATOM   1531  CG  LYS B 205     -20.869 -33.688  40.041  1.00 25.39           C  
ATOM   1532  CD  LYS B 205     -21.841 -34.033  38.894  1.00 29.62           C  
ATOM   1533  CE  LYS B 205     -23.134 -33.221  38.822  1.00 34.69           C  
ATOM   1534  NZ  LYS B 205     -24.214 -34.223  39.069  1.00 38.52           N1+
ATOM   1535  N   ALA B 206     -18.540 -36.657  42.652  1.00 16.62           N  
ATOM   1536  CA  ALA B 206     -18.321 -37.724  43.614  1.00 18.06           C  
ATOM   1537  C   ALA B 206     -17.610 -37.186  44.870  1.00 19.73           C  
ATOM   1538  O   ALA B 206     -17.889 -37.778  45.989  1.00 20.93           O  
ATOM   1539  CB  ALA B 206     -17.499 -38.804  42.950  1.00 18.81           C  
ATOM   1540  N   LEU B 207     -16.732 -36.220  44.788  1.00 18.40           N  
ATOM   1541  CA  LEU B 207     -16.024 -35.667  45.963  1.00 18.91           C  
ATOM   1542  C   LEU B 207     -16.924 -34.651  46.697  1.00 19.63           C  
ATOM   1543  O   LEU B 207     -16.397 -34.000  47.677  1.00 22.23           O  
ATOM   1544  CB  LEU B 207     -14.723 -35.082  45.582  1.00 19.74           C  
ATOM   1545  CG  LEU B 207     -13.644 -36.018  45.103  1.00 19.50           C  
ATOM   1546  CD1 LEU B 207     -12.438 -35.297  44.418  1.00 23.65           C  
ATOM   1547  CD2 LEU B 207     -13.133 -36.766  46.332  1.00 23.28           C  
ATOM   1548  N   GLY B 208     -18.095 -34.330  46.229  1.00 17.47           N  
ATOM   1549  CA  GLY B 208     -18.944 -33.364  46.887  1.00 19.29           C  
ATOM   1550  C   GLY B 208     -18.431 -31.948  46.845  1.00 18.42           C  
ATOM   1551  O   GLY B 208     -18.621 -31.198  47.832  1.00 20.03           O  
ATOM   1552  N   LEU B 209     -17.735 -31.537  45.806  1.00 15.15           N  
ATOM   1553  CA  LEU B 209     -17.228 -30.179  45.816  1.00 12.88           C  
ATOM   1554  C   LEU B 209     -18.233 -29.146  45.361  1.00 13.24           C  
ATOM   1555  O   LEU B 209     -19.282 -29.494  44.635  1.00 15.43           O  
ATOM   1556  CB  LEU B 209     -16.057 -30.141  44.857  1.00 15.71           C  
ATOM   1557  CG  LEU B 209     -14.826 -31.035  45.191  1.00 14.26           C  
ATOM   1558  CD1 LEU B 209     -13.731 -30.923  44.128  1.00 13.27           C  
ATOM   1559  CD2 LEU B 209     -14.275 -30.696  46.584  1.00 17.67           C  
ATOM   1560  N   ASP B 210     -18.013 -27.898  45.767  1.00 13.02           N  
ATOM   1561  CA  ASP B 210     -18.952 -26.805  45.373  1.00 13.56           C  
ATOM   1562  C   ASP B 210     -18.686 -26.515  43.949  1.00 14.61           C  
ATOM   1563  O   ASP B 210     -17.643 -26.057  43.515  1.00 14.16           O  
ATOM   1564  CB  ASP B 210     -18.532 -25.603  46.249  1.00 15.17           C  
ATOM   1565  CG  ASP B 210     -19.230 -24.285  45.979  1.00 14.69           C  
ATOM   1566  OD1 ASP B 210     -19.771 -24.107  44.914  1.00 16.92           O  
ATOM   1567  OD2 ASP B 210     -19.213 -23.422  46.891  1.00 15.05           O1-
ATOM   1568  N   MET B 211     -19.701 -26.749  43.086  1.00 15.51           N  
ATOM   1569  CA  MET B 211     -19.598 -26.518  41.672  1.00 17.37           C  
ATOM   1570  C   MET B 211     -19.268 -25.131  41.218  1.00 14.92           C  
ATOM   1571  O   MET B 211     -18.631 -24.874  40.169  1.00 16.93           O  
ATOM   1572  CB  MET B 211     -20.867 -27.103  40.918  1.00 19.80           C  
ATOM   1573  CG  MET B 211     -20.975 -28.607  40.920  1.00 21.66           C  
ATOM   1574  SD  MET B 211     -19.631 -29.395  40.101  1.00 25.22           S  
ATOM   1575  CE  MET B 211     -19.073 -30.289  41.480  1.00 27.04           C  
ATOM   1576  N   ASP B 212     -19.649 -24.122  42.008  1.00 15.04           N  
ATOM   1577  CA  ASP B 212     -19.228 -22.739  41.706  1.00 15.66           C  
ATOM   1578  C   ASP B 212     -17.724 -22.601  41.731  1.00 15.83           C  
ATOM   1579  O   ASP B 212     -17.143 -21.949  40.882  1.00 15.88           O  
ATOM   1580  CB  ASP B 212     -19.838 -21.640  42.681  1.00 17.67           C  
ATOM   1581  CG  ASP B 212     -21.389 -21.654  42.799  1.00 22.37           C  
ATOM   1582  OD1 ASP B 212     -21.869 -20.996  43.805  1.00 26.02           O  
ATOM   1583  OD2 ASP B 212     -22.112 -22.381  42.152  1.00 22.51           O1-
ATOM   1584  N   LYS B 213     -17.121 -23.210  42.761  1.00 14.01           N  
ATOM   1585  CA  LYS B 213     -15.669 -23.109  42.895  1.00 14.47           C  
ATOM   1586  C   LYS B 213     -14.946 -24.045  41.938  1.00 13.96           C  
ATOM   1587  O   LYS B 213     -13.920 -23.644  41.420  1.00 14.66           O  
ATOM   1588  CB  LYS B 213     -15.344 -23.415  44.393  1.00 14.61           C  
ATOM   1589  CG  LYS B 213     -15.914 -22.362  45.321  1.00 16.46           C  
ATOM   1590  CD  LYS B 213     -15.651 -22.730  46.787  1.00 18.51           C  
ATOM   1591  CE  LYS B 213     -16.236 -21.598  47.704  1.00 18.40           C  
ATOM   1592  NZ  LYS B 213     -15.990 -21.858  49.186  1.00 24.65           N1+
ATOM   1593  N   VAL B 214     -15.546 -25.191  41.619  1.00 13.59           N  
ATOM   1594  CA  VAL B 214     -14.932 -26.099  40.623  1.00 13.79           C  
ATOM   1595  C   VAL B 214     -14.903 -25.363  39.330  1.00 13.67           C  
ATOM   1596  O   VAL B 214     -13.874 -25.350  38.608  1.00 13.67           O  
ATOM   1597  CB  VAL B 214     -15.802 -27.349  40.519  1.00 14.17           C  
ATOM   1598  CG1 VAL B 214     -15.369 -28.201  39.283  1.00 13.87           C  
ATOM   1599  CG2 VAL B 214     -15.640 -28.210  41.771  1.00 14.41           C  
ATOM   1600  N   ALA B 215     -16.015 -24.679  38.958  1.00 14.65           N  
ATOM   1601  CA  ALA B 215     -16.008 -23.971  37.645  1.00 16.45           C  
ATOM   1602  C   ALA B 215     -15.001 -22.826  37.653  1.00 17.82           C  
ATOM   1603  O   ALA B 215     -14.305 -22.592  36.647  1.00 21.02           O  
ATOM   1604  CB  ALA B 215     -17.426 -23.438  37.357  1.00 17.66           C  
ATOM   1605  N   GLU B 216     -14.874 -22.133  38.789  1.00 17.87           N  
ATOM   1606  CA  GLU B 216     -13.885 -21.075  38.874  1.00 19.14           C  
ATOM   1607  C   GLU B 216     -12.483 -21.620  38.657  1.00 19.24           C  
ATOM   1608  O   GLU B 216     -11.679 -21.010  37.937  1.00 20.49           O  
ATOM   1609  CB  GLU B 216     -13.946 -20.398  40.280  1.00 20.65           C  
ATOM   1610  CG  GLU B 216     -12.900 -19.282  40.551  1.00 22.60           C  
ATOM   1611  CD  GLU B 216     -13.111 -18.639  41.953  1.00 25.09           C  
ATOM   1612  OE1 GLU B 216     -12.317 -17.681  42.203  1.00 26.67           O  
ATOM   1613  OE2 GLU B 216     -13.981 -19.152  42.798  1.00 26.07           O1-
ATOM   1614  N   VAL B 217     -12.091 -22.708  39.320  1.00 16.84           N  
ATOM   1615  CA  VAL B 217     -10.736 -23.195  39.255  1.00 16.96           C  
ATOM   1616  C   VAL B 217     -10.444 -23.743  37.830  1.00 16.84           C  
ATOM   1617  O   VAL B 217      -9.360 -23.518  37.258  1.00 17.69           O  
ATOM   1618  CB  VAL B 217     -10.504 -24.328  40.278  1.00 16.71           C  
ATOM   1619  CG1 VAL B 217      -9.160 -24.978  40.066  1.00 17.24           C  
ATOM   1620  CG2 VAL B 217     -10.475 -23.719  41.676  1.00 18.10           C  
ATOM   1621  N   LEU B 218     -11.410 -24.456  37.268  1.00 15.41           N  
ATOM   1622  CA  LEU B 218     -11.175 -25.099  35.980  1.00 17.90           C  
ATOM   1623  C   LEU B 218     -11.228 -24.114  34.833  1.00 21.41           C  
ATOM   1624  O   LEU B 218     -10.697 -24.361  33.789  1.00 20.26           O  
ATOM   1625  CB  LEU B 218     -12.186 -26.211  35.713  1.00 16.76           C  
ATOM   1626  CG  LEU B 218     -12.112 -27.449  36.586  1.00 15.07           C  
ATOM   1627  CD1 LEU B 218     -13.185 -28.462  36.172  1.00 16.44           C  
ATOM   1628  CD2 LEU B 218     -10.686 -28.071  36.525  1.00 17.08           C  
ATOM   1629  N   THR B 219     -11.887 -23.020  35.046  1.00 23.17           N  
ATOM   1630  CA  THR B 219     -11.947 -22.150  33.935  1.00 30.23           C  
ATOM   1631  C   THR B 219     -10.646 -21.479  33.747  1.00 33.40           C  
ATOM   1632  O   THR B 219     -10.651 -20.683  32.826  1.00 34.47           O  
ATOM   1633  CB  THR B 219     -13.088 -21.186  34.017  1.00 29.87           C  
ATOM   1634  CG2 THR B 219     -14.433 -21.938  33.935  1.00 28.09           C  
ATOM   1635  OG1 THR B 219     -12.969 -20.458  35.237  1.00 32.77           O  
ATOM   1636  N   ARG B 220      -9.544 -21.902  34.480  1.00 35.89           N  
ATOM   1637  CA  ARG B 220      -8.111 -21.400  34.517  1.00 37.21           C  
ATOM   1638  C   ARG B 220      -6.869 -22.392  34.437  1.00 39.17           C  
ATOM   1639  O   ARG B 220      -7.010 -23.536  34.519  1.00 39.32           O  
ATOM   1640  CB  ARG B 220      -7.864 -20.580  35.775  1.00 37.28           C  
ATOM   1641  CG  ARG B 220      -8.844 -19.465  36.070  1.00 34.74           C  
ATOM   1642  CD  ARG B 220      -8.369 -18.720  37.341  1.00 34.49           C  
ATOM   1643  NE  ARG B 220      -8.982 -17.413  37.616  1.00 33.49           N  
ATOM   1644  CZ  ARG B 220     -10.284 -17.155  37.661  1.00 34.88           C  
ATOM   1645  NH1 ARG B 220     -11.203 -18.093  37.456  1.00 33.90           N1+
ATOM   1646  NH2 ARG B 220     -10.663 -15.919  37.916  1.00 36.18           N  
ATOM   1647  N   GLY B 221      -5.652 -21.869  34.410  1.00 41.48           N  
ATOM   1648  CA  GLY B 221      -4.452 -22.583  34.039  1.00 42.32           C  
ATOM   1649  C   GLY B 221      -4.263 -24.008  34.476  1.00 41.76           C  
ATOM   1650  O   GLY B 221      -4.534 -24.292  35.602  1.00 43.10           O  
ATOM   1651  N   ALA B 222      -3.663 -24.882  33.676  1.00 39.62           N  
ATOM   1652  CA  ALA B 222      -3.823 -25.133  32.253  1.00 36.08           C  
ATOM   1653  C   ALA B 222      -4.872 -26.212  32.022  1.00 31.79           C  
ATOM   1654  O   ALA B 222      -4.984 -26.822  30.919  1.00 31.59           O  
ATOM   1655  CB  ALA B 222      -2.574 -25.506  31.663  1.00 37.80           C  
ATOM   1656  N   ALA B 223      -5.720 -26.339  33.053  1.00 30.23           N  
ATOM   1657  CA  ALA B 223      -6.925 -27.123  32.986  1.00 25.23           C  
ATOM   1658  C   ALA B 223      -7.916 -26.439  32.057  1.00 23.17           C  
ATOM   1659  O   ALA B 223      -8.696 -27.035  31.386  1.00 21.89           O  
ATOM   1660  CB  ALA B 223      -7.539 -27.373  34.403  1.00 24.11           C  
ATOM   1661  N   ARG B 224      -7.829 -25.123  32.005  1.00 22.22           N  
ATOM   1662  CA  ARG B 224      -8.807 -24.399  31.199  1.00 22.24           C  
ATOM   1663  C   ARG B 224      -8.796 -24.850  29.709  1.00 22.29           C  
ATOM   1664  O   ARG B 224      -7.758 -25.183  29.202  1.00 22.42           O  
ATOM   1665  CB  ARG B 224      -8.552 -22.936  31.384  1.00 23.95           C  
ATOM   1666  CG  ARG B 224      -7.957 -22.306  30.247  1.00 32.01           C  
ATOM   1667  CD  ARG B 224      -8.776 -21.088  29.926  1.00 35.93           C  
ATOM   1668  NE  ARG B 224      -8.036 -19.838  30.041  1.00 41.41           N  
ATOM   1669  CZ  ARG B 224      -7.123 -19.377  29.174  1.00 43.86           C  
ATOM   1670  NH1 ARG B 224      -6.773 -20.076  28.102  1.00 44.99           N1+
ATOM   1671  NH2 ARG B 224      -6.537 -18.213  29.379  1.00 44.75           N  
ATOM   1672  N   SER B 225      -9.956 -24.937  29.059  1.00 19.23           N  
ATOM   1673  CA  SER B 225      -9.941 -25.308  27.611  1.00 18.90           C  
ATOM   1674  C   SER B 225     -11.155 -24.635  26.951  1.00 19.58           C  
ATOM   1675  O   SER B 225     -12.099 -24.168  27.661  1.00 17.31           O  
ATOM   1676  CB  SER B 225     -10.056 -26.840  27.443  1.00 18.04           C  
ATOM   1677  OG  SER B 225     -11.376 -27.181  27.925  1.00 16.22           O  
ATOM   1678  N   GLY B 226     -11.100 -24.606  25.613  1.00 20.62           N  
ATOM   1679  CA  GLY B 226     -12.335 -24.244  24.770  1.00 19.68           C  
ATOM   1680  C   GLY B 226     -13.540 -25.139  25.201  1.00 19.12           C  
ATOM   1681  O   GLY B 226     -14.631 -24.621  25.298  1.00 17.63           O  
ATOM   1682  N   ALA B 227     -13.432 -26.430  25.368  1.00 16.75           N  
ATOM   1683  CA  ALA B 227     -14.500 -27.281  25.680  1.00 15.55           C  
ATOM   1684  C   ALA B 227     -15.164 -26.864  27.048  1.00 15.30           C  
ATOM   1685  O   ALA B 227     -16.414 -26.674  27.159  1.00 14.60           O  
ATOM   1686  CB  ALA B 227     -13.970 -28.696  25.735  1.00 19.46           C  
ATOM   1687  N   ILE B 228     -14.370 -26.510  28.062  1.00 13.32           N  
ATOM   1688  CA  ILE B 228     -14.863 -25.957  29.330  1.00 12.96           C  
ATOM   1689  C   ILE B 228     -15.520 -24.616  29.119  1.00 14.21           C  
ATOM   1690  O   ILE B 228     -16.655 -24.377  29.604  1.00 14.52           O  
ATOM   1691  CB  ILE B 228     -13.734 -25.930  30.397  1.00 13.81           C  
ATOM   1692  CG1 ILE B 228     -13.419 -27.363  30.837  1.00 14.39           C  
ATOM   1693  CG2 ILE B 228     -14.137 -24.974  31.547  1.00 15.02           C  
ATOM   1694  CD1 ILE B 228     -12.101 -27.512  31.642  1.00 16.49           C  
ATOM   1695  N   GLU B 229     -14.921 -23.721  28.354  1.00 14.42           N  
ATOM   1696  CA  GLU B 229     -15.548 -22.449  28.178  1.00 15.78           C  
ATOM   1697  C   GLU B 229     -16.824 -22.545  27.403  1.00 14.62           C  
ATOM   1698  O   GLU B 229     -17.798 -21.821  27.774  1.00 17.00           O  
ATOM   1699  CB  GLU B 229     -14.554 -21.572  27.369  1.00 20.50           C  
ATOM   1700  CG  GLU B 229     -15.047 -20.110  27.375  1.00 30.92           C  
ATOM   1701  CD  GLU B 229     -13.907 -19.187  26.996  1.00 36.78           C  
ATOM   1702  OE1 GLU B 229     -12.951 -19.635  26.264  1.00 40.21           O  
ATOM   1703  OE2 GLU B 229     -13.917 -17.989  27.471  1.00 41.07           O1-
ATOM   1704  N   LEU B 230     -16.949 -23.397  26.380  1.00 13.94           N  
ATOM   1705  CA  LEU B 230     -18.145 -23.489  25.544  1.00 14.42           C  
ATOM   1706  C   LEU B 230     -19.262 -24.261  26.202  1.00 13.20           C  
ATOM   1707  O   LEU B 230     -20.444 -23.928  25.980  1.00 14.44           O  
ATOM   1708  CB  LEU B 230     -17.884 -24.152  24.140  1.00 16.10           C  
ATOM   1709  CG  LEU B 230     -17.008 -23.259  23.251  1.00 16.74           C  
ATOM   1710  CD1 LEU B 230     -16.734 -24.170  22.076  1.00 21.83           C  
ATOM   1711  CD2 LEU B 230     -17.707 -21.940  22.807  1.00 19.38           C  
ATOM   1712  N   TYR B 231     -18.930 -25.303  26.979  1.00 13.05           N  
ATOM   1713  CA  TYR B 231     -19.922 -26.277  27.413  1.00 12.70           C  
ATOM   1714  C   TYR B 231     -20.089 -26.480  28.909  1.00 12.84           C  
ATOM   1715  O   TYR B 231     -21.070 -27.019  29.301  1.00 14.27           O  
ATOM   1716  CB  TYR B 231     -19.681 -27.650  26.740  1.00 15.09           C  
ATOM   1717  CG  TYR B 231     -19.586 -27.612  25.249  1.00 15.23           C  
ATOM   1718  CD1 TYR B 231     -20.564 -27.019  24.498  1.00 16.02           C  
ATOM   1719  CD2 TYR B 231     -18.500 -28.114  24.626  1.00 20.27           C  
ATOM   1720  CE1 TYR B 231     -20.450 -26.928  23.149  1.00 19.54           C  
ATOM   1721  CE2 TYR B 231     -18.389 -28.092  23.288  1.00 23.12           C  
ATOM   1722  CZ  TYR B 231     -19.342 -27.483  22.551  1.00 20.76           C  
ATOM   1723  OH  TYR B 231     -19.151 -27.463  21.215  1.00 25.80           O  
ATOM   1724  N   LEU B 232     -19.133 -26.068  29.739  1.00 12.64           N  
ATOM   1725  CA  LEU B 232     -19.288 -26.377  31.163  1.00 14.74           C  
ATOM   1726  C   LEU B 232     -20.490 -25.625  31.704  1.00 14.77           C  
ATOM   1727  O   LEU B 232     -21.269 -26.285  32.485  1.00 14.86           O  
ATOM   1728  CB  LEU B 232     -18.018 -25.976  31.969  1.00 14.10           C  
ATOM   1729  CG  LEU B 232     -18.154 -26.372  33.505  1.00 15.06           C  
ATOM   1730  CD1 LEU B 232     -18.484 -27.833  33.741  1.00 18.31           C  
ATOM   1731  CD2 LEU B 232     -16.856 -25.919  34.185  1.00 17.62           C  
ATOM   1732  N   PRO B 233     -20.848 -24.436  31.311  1.00 15.38           N  
ATOM   1733  CA  PRO B 233     -22.087 -23.811  31.929  1.00 17.43           C  
ATOM   1734  C   PRO B 233     -23.329 -24.562  31.506  1.00 17.28           C  
ATOM   1735  O   PRO B 233     -24.189 -24.832  32.430  1.00 17.61           O  
ATOM   1736  CB  PRO B 233     -22.080 -22.389  31.366  1.00 18.18           C  
ATOM   1737  CG  PRO B 233     -20.573 -22.132  31.137  1.00 17.57           C  
ATOM   1738  CD  PRO B 233     -20.060 -23.423  30.564  1.00 17.43           C  
ATOM   1739  N   LYS B 234     -23.462 -25.051  30.277  1.00 16.45           N  
ATOM   1740  CA  LYS B 234     -24.587 -25.918  29.937  1.00 16.33           C  
ATOM   1741  C   LYS B 234     -24.570 -27.192  30.698  1.00 16.64           C  
ATOM   1742  O   LYS B 234     -25.670 -27.555  31.235  1.00 17.12           O  
ATOM   1743  CB  LYS B 234     -24.569 -26.294  28.425  1.00 19.29           C  
ATOM   1744  CG  LYS B 234     -25.298 -25.290  27.628  1.00 22.15           C  
ATOM   1745  CD  LYS B 234     -24.881 -25.333  26.163  1.00 25.27           C  
ATOM   1746  CE  LYS B 234     -25.460 -26.597  25.606  1.00 24.81           C  
ATOM   1747  NZ  LYS B 234     -26.098 -26.309  24.250  1.00 22.18           N1+
ATOM   1748  N   LEU B 235     -23.462 -27.856  30.893  1.00 14.80           N  
ATOM   1749  CA  LEU B 235     -23.414 -29.104  31.604  1.00 16.46           C  
ATOM   1750  C   LEU B 235     -23.839 -28.947  33.031  1.00 17.60           C  
ATOM   1751  O   LEU B 235     -24.635 -29.768  33.517  1.00 18.33           O  
ATOM   1752  CB  LEU B 235     -21.984 -29.626  31.508  1.00 15.63           C  
ATOM   1753  CG  LEU B 235     -21.732 -31.056  31.923  1.00 19.72           C  
ATOM   1754  CD1 LEU B 235     -22.851 -32.105  31.578  1.00 19.56           C  
ATOM   1755  CD2 LEU B 235     -20.252 -31.575  31.774  1.00 18.31           C  
ATOM   1756  N   LEU B 236     -23.382 -27.895  33.677  1.00 17.01           N  
ATOM   1757  CA  LEU B 236     -23.748 -27.672  35.118  1.00 18.30           C  
ATOM   1758  C   LEU B 236     -25.224 -27.406  35.260  1.00 20.59           C  
ATOM   1759  O   LEU B 236     -25.802 -27.809  36.329  1.00 21.57           O  
ATOM   1760  CB  LEU B 236     -22.947 -26.471  35.621  1.00 17.88           C  
ATOM   1761  CG  LEU B 236     -21.570 -26.738  36.177  1.00 21.89           C  
ATOM   1762  CD1 LEU B 236     -21.140 -28.113  36.659  1.00 23.01           C  
ATOM   1763  CD2 LEU B 236     -20.625 -25.577  36.224  1.00 21.19           C  
ATOM   1764  N   LYS B 237     -25.872 -26.842  34.243  1.00 19.59           N  
ATOM   1765  CA  LYS B 237     -27.346 -26.631  34.231  1.00 20.86           C  
ATOM   1766  C   LYS B 237     -28.106 -27.839  33.815  1.00 20.25           C  
ATOM   1767  O   LYS B 237     -29.380 -27.769  33.778  1.00 22.32           O  
ATOM   1768  CB  LYS B 237     -27.764 -25.439  33.375  1.00 24.06           C  
ATOM   1769  CG  LYS B 237     -27.223 -24.102  33.833  1.00 29.54           C  
ATOM   1770  CD  LYS B 237     -27.829 -23.039  32.891  1.00 34.50           C  
ATOM   1771  CE  LYS B 237     -29.182 -22.574  33.454  1.00 38.69           C  
ATOM   1772  NZ  LYS B 237     -29.829 -21.453  32.675  1.00 44.13           N1+
ATOM   1773  N   GLY B 238     -27.480 -28.962  33.503  1.00 18.78           N  
ATOM   1774  CA  GLY B 238     -28.115 -30.147  32.952  1.00 19.16           C  
ATOM   1775  C   GLY B 238     -28.698 -29.952  31.566  1.00 19.09           C  
ATOM   1776  O   GLY B 238     -29.563 -30.759  31.146  1.00 21.01           O  
ATOM   1777  N   ASP B 239     -28.201 -28.956  30.813  1.00 18.58           N  
ATOM   1778  CA  ASP B 239     -28.626 -28.748  29.422  1.00 18.20           C  
ATOM   1779  C   ASP B 239     -27.746 -29.619  28.510  1.00 17.50           C  
ATOM   1780  O   ASP B 239     -26.567 -29.241  28.221  1.00 16.70           O  
ATOM   1781  CB  ASP B 239     -28.508 -27.287  29.019  1.00 18.85           C  
ATOM   1782  CG  ASP B 239     -28.911 -27.044  27.604  1.00 17.97           C  
ATOM   1783  OD1 ASP B 239     -29.243 -28.007  26.876  1.00 19.58           O  
ATOM   1784  OD2 ASP B 239     -28.945 -25.851  27.276  1.00 22.44           O1-
ATOM   1785  N   LEU B 240     -28.271 -30.736  28.094  1.00 17.01           N  
ATOM   1786  CA  LEU B 240     -27.492 -31.719  27.363  1.00 17.07           C  
ATOM   1787  C   LEU B 240     -27.657 -31.489  25.844  1.00 15.55           C  
ATOM   1788  O   LEU B 240     -27.153 -32.312  25.061  1.00 16.03           O  
ATOM   1789  CB  LEU B 240     -27.860 -33.146  27.727  1.00 18.14           C  
ATOM   1790  CG  LEU B 240     -27.788 -33.390  29.260  1.00 19.22           C  
ATOM   1791  CD1 LEU B 240     -28.194 -34.878  29.462  1.00 19.97           C  
ATOM   1792  CD2 LEU B 240     -26.431 -33.001  29.927  1.00 19.18           C  
ATOM   1793  N   SER B 241     -28.324 -30.466  25.420  1.00 15.12           N  
ATOM   1794  CA  SER B 241     -28.542 -30.256  23.947  1.00 15.67           C  
ATOM   1795  C   SER B 241     -27.233 -29.844  23.180  1.00 14.14           C  
ATOM   1796  O   SER B 241     -26.420 -29.112  23.751  1.00 14.49           O  
ATOM   1797  CB  SER B 241     -29.615 -29.194  23.754  1.00 16.17           C  
ATOM   1798  OG  SER B 241     -29.168 -27.900  24.160  1.00 19.93           O  
ATOM   1799  N   PRO B 242     -27.167 -30.206  21.917  1.00 13.03           N  
ATOM   1800  CA  PRO B 242     -26.096 -29.634  21.099  1.00 13.15           C  
ATOM   1801  C   PRO B 242     -26.335 -28.200  20.828  1.00 13.95           C  
ATOM   1802  O   PRO B 242     -27.493 -27.719  20.781  1.00 15.67           O  
ATOM   1803  CB  PRO B 242     -26.124 -30.529  19.895  1.00 15.81           C  
ATOM   1804  CG  PRO B 242     -27.522 -31.027  19.772  1.00 15.67           C  
ATOM   1805  CD  PRO B 242     -28.060 -31.052  21.144  1.00 14.15           C  
ATOM   1806  N   GLY B 243     -25.281 -27.364  20.632  1.00 13.67           N  
ATOM   1807  CA  GLY B 243     -23.890 -27.799  20.722  1.00 12.61           C  
ATOM   1808  C   GLY B 243     -23.387 -28.601  19.517  1.00 12.84           C  
ATOM   1809  O   GLY B 243     -23.824 -28.364  18.385  1.00 13.74           O  
ATOM   1810  N   PHE B 244     -22.653 -29.632  19.833  1.00 11.37           N  
ATOM   1811  CA  PHE B 244     -22.030 -30.483  18.799  1.00 11.08           C  
ATOM   1812  C   PHE B 244     -22.498 -31.903  19.091  1.00 11.34           C  
ATOM   1813  O   PHE B 244     -22.218 -32.462  20.163  1.00 11.68           O  
ATOM   1814  CB  PHE B 244     -20.505 -30.341  18.941  1.00 12.43           C  
ATOM   1815  CG  PHE B 244     -19.728 -31.150  17.923  1.00 12.40           C  
ATOM   1816  CD1 PHE B 244     -20.254 -31.347  16.579  1.00 13.80           C  
ATOM   1817  CD2 PHE B 244     -18.588 -31.751  18.331  1.00 15.79           C  
ATOM   1818  CE1 PHE B 244     -19.486 -32.106  15.616  1.00 15.13           C  
ATOM   1819  CE2 PHE B 244     -17.838 -32.516  17.379  1.00 18.55           C  
ATOM   1820  CZ  PHE B 244     -18.373 -32.705  16.105  1.00 14.95           C  
ATOM   1821  N   LYS B 245     -23.216 -32.443  18.105  1.00 11.61           N  
ATOM   1822  CA  LYS B 245     -23.814 -33.824  18.419  1.00 11.80           C  
ATOM   1823  C   LYS B 245     -22.744 -34.877  18.570  1.00 11.08           C  
ATOM   1824  O   LYS B 245     -21.773 -35.017  17.814  1.00 11.59           O  
ATOM   1825  CB  LYS B 245     -24.705 -34.254  17.227  1.00 13.12           C  
ATOM   1826  CG  LYS B 245     -25.925 -33.461  17.160  1.00 15.21           C  
ATOM   1827  CD  LYS B 245     -26.698 -33.767  15.881  1.00 15.76           C  
ATOM   1828  CE  LYS B 245     -27.967 -32.863  15.842  1.00 15.78           C  
ATOM   1829  NZ  LYS B 245     -28.747 -33.138  14.598  1.00 15.34           N1+
ATOM   1830  N   ALA B 246     -23.006 -35.765  19.542  1.00 11.85           N  
ATOM   1831  CA  ALA B 246     -22.117 -36.880  19.814  1.00 12.11           C  
ATOM   1832  C   ALA B 246     -21.945 -37.786  18.592  1.00 12.06           C  
ATOM   1833  O   ALA B 246     -20.830 -38.235  18.321  1.00 12.37           O  
ATOM   1834  CB  ALA B 246     -22.730 -37.704  20.964  1.00 13.86           C  
ATOM   1835  N   GLU B 247     -23.000 -38.015  17.813  1.00 11.86           N  
ATOM   1836  CA  GLU B 247     -22.830 -38.804  16.592  1.00 12.71           C  
ATOM   1837  C   GLU B 247     -21.877 -38.201  15.584  1.00 12.26           C  
ATOM   1838  O   GLU B 247     -21.228 -38.875  14.912  1.00 13.67           O  
ATOM   1839  CB  GLU B 247     -24.173 -39.137  15.923  1.00 13.88           C  
ATOM   1840  CG  GLU B 247     -24.911 -37.935  15.308  1.00 15.59           C  
ATOM   1841  CD  GLU B 247     -26.090 -38.293  14.417  1.00 23.74           C  
ATOM   1842  OE1 GLU B 247     -26.157 -39.411  13.968  1.00 23.16           O  
ATOM   1843  OE2 GLU B 247     -26.897 -37.421  14.175  1.00 23.51           O1-
ATOM   1844  N   HIS B 248     -21.805 -36.900  15.545  1.00 12.00           N  
ATOM   1845  CA  HIS B 248     -20.867 -36.255  14.645  1.00 12.06           C  
ATOM   1846  C   HIS B 248     -19.414 -36.345  15.132  1.00 12.37           C  
ATOM   1847  O   HIS B 248     -18.556 -36.529  14.339  1.00 12.66           O  
ATOM   1848  CB  HIS B 248     -21.212 -34.786  14.357  1.00 12.68           C  
ATOM   1849  CG  HIS B 248     -22.548 -34.537  13.722  1.00 11.49           C  
ATOM   1850  CD2 HIS B 248     -23.310 -33.427  13.702  1.00 13.48           C  
ATOM   1851  ND1 HIS B 248     -23.241 -35.477  13.011  1.00 14.39           N  
ATOM   1852  CE1 HIS B 248     -24.377 -34.962  12.592  1.00 11.97           C  
ATOM   1853  NE2 HIS B 248     -24.434 -33.712  12.983  1.00 13.89           N  
ATOM   1854  N   LEU B 249     -19.171 -36.267  16.431  1.00 11.96           N  
ATOM   1855  CA  LEU B 249     -17.867 -36.493  16.916  1.00 12.26           C  
ATOM   1856  C   LEU B 249     -17.426 -37.956  16.750  1.00 12.41           C  
ATOM   1857  O   LEU B 249     -16.270 -38.211  16.387  1.00 12.20           O  
ATOM   1858  CB  LEU B 249     -17.706 -36.071  18.365  1.00 13.01           C  
ATOM   1859  CG  LEU B 249     -16.301 -36.213  18.949  1.00 12.97           C  
ATOM   1860  CD1 LEU B 249     -15.288 -35.371  18.099  1.00 14.00           C  
ATOM   1861  CD2 LEU B 249     -16.270 -35.828  20.472  1.00 15.36           C  
ATOM   1862  N   LYS B 250     -18.386 -38.886  16.932  1.00 13.13           N  
ATOM   1863  CA  LYS B 250     -18.021 -40.291  16.644  1.00 14.34           C  
ATOM   1864  C   LYS B 250     -17.542 -40.445  15.205  1.00 11.76           C  
ATOM   1865  O   LYS B 250     -16.547 -41.108  14.955  1.00 12.68           O  
ATOM   1866  CB  LYS B 250     -19.316 -41.113  16.996  1.00 14.38           C  
ATOM   1867  CG  LYS B 250     -19.051 -42.652  16.928  1.00 16.05           C  
ATOM   1868  CD  LYS B 250     -19.130 -43.219  15.558  1.00 19.49           C  
ATOM   1869  CE  LYS B 250     -19.201 -44.771  15.593  1.00 19.26           C  
ATOM   1870  NZ  LYS B 250     -19.334 -45.315  14.195  1.00 24.35           N1+
ATOM   1871  N   LYS B 251     -18.262 -39.859  14.270  1.00 13.61           N  
ATOM   1872  CA  LYS B 251     -17.928 -39.895  12.881  1.00 14.26           C  
ATOM   1873  C   LYS B 251     -16.514 -39.283  12.674  1.00 12.90           C  
ATOM   1874  O   LYS B 251     -15.683 -39.845  12.007  1.00 14.77           O  
ATOM   1875  CB  LYS B 251     -19.033 -39.097  12.206  1.00 16.85           C  
ATOM   1876  CG  LYS B 251     -18.936 -38.709  10.778  1.00 21.64           C  
ATOM   1877  CD  LYS B 251     -18.505 -37.279  10.475  1.00 22.53           C  
ATOM   1878  CE  LYS B 251     -19.460 -36.162  10.927  1.00 18.89           C  
ATOM   1879  NZ  LYS B 251     -18.610 -34.861  10.866  1.00 14.21           N1+
ATOM   1880  N   ASP B 252     -16.288 -38.146  13.284  1.00 12.29           N  
ATOM   1881  CA  ASP B 252     -14.967 -37.493  13.083  1.00 13.37           C  
ATOM   1882  C   ASP B 252     -13.867 -38.387  13.616  1.00 12.42           C  
ATOM   1883  O   ASP B 252     -12.796 -38.510  12.944  1.00 12.18           O  
ATOM   1884  CB  ASP B 252     -14.934 -36.202  13.849  1.00 11.96           C  
ATOM   1885  CG  ASP B 252     -15.828 -35.134  13.231  1.00 14.07           C  
ATOM   1886  OD1 ASP B 252     -16.415 -35.310  12.142  1.00 16.02           O  
ATOM   1887  OD2 ASP B 252     -15.955 -34.093  13.921  1.00 14.16           O1-
ATOM   1888  N   LEU B 253     -14.063 -39.022  14.761  1.00 12.22           N  
ATOM   1889  CA  LEU B 253     -13.025 -39.886  15.355  1.00 11.62           C  
ATOM   1890  C   LEU B 253     -12.830 -41.137  14.484  1.00 12.38           C  
ATOM   1891  O   LEU B 253     -11.686 -41.605  14.447  1.00 13.00           O  
ATOM   1892  CB  LEU B 253     -13.392 -40.219  16.818  1.00 12.33           C  
ATOM   1893  CG  LEU B 253     -13.278 -39.029  17.789  1.00 12.08           C  
ATOM   1894  CD1 LEU B 253     -14.074 -39.345  19.082  1.00 12.39           C  
ATOM   1895  CD2 LEU B 253     -11.794 -38.697  18.029  1.00 15.13           C  
ATOM   1896  N   GLY B 254     -13.905 -41.609  13.846  1.00 12.03           N  
ATOM   1897  CA  GLY B 254     -13.653 -42.739  12.922  1.00 13.02           C  
ATOM   1898  C   GLY B 254     -12.686 -42.365  11.843  1.00 12.64           C  
ATOM   1899  O   GLY B 254     -11.812 -43.144  11.480  1.00 14.16           O  
ATOM   1900  N   TYR B 255     -12.859 -41.132  11.263  1.00 13.54           N  
ATOM   1901  CA  TYR B 255     -11.905 -40.707  10.247  1.00 12.31           C  
ATOM   1902  C   TYR B 255     -10.525 -40.471  10.794  1.00 12.76           C  
ATOM   1903  O   TYR B 255      -9.556 -40.750  10.137  1.00 13.36           O  
ATOM   1904  CB  TYR B 255     -12.442 -39.436   9.570  1.00 13.21           C  
ATOM   1905  CG  TYR B 255     -13.769 -39.647   8.864  1.00 13.17           C  
ATOM   1906  CD1 TYR B 255     -13.877 -40.650   7.875  1.00 14.97           C  
ATOM   1907  CD2 TYR B 255     -14.837 -38.795   9.087  1.00 11.99           C  
ATOM   1908  CE1 TYR B 255     -15.067 -40.853   7.171  1.00 15.48           C  
ATOM   1909  CE2 TYR B 255     -16.054 -38.998   8.382  1.00 13.12           C  
ATOM   1910  CZ  TYR B 255     -16.144 -40.063   7.470  1.00 13.40           C  
ATOM   1911  OH  TYR B 255     -17.280 -40.352   6.719  1.00 16.41           O  
ATOM   1912  N   VAL B 256     -10.414 -39.929  11.993  1.00 11.82           N  
ATOM   1913  CA  VAL B 256      -9.103 -39.815  12.661  1.00 13.45           C  
ATOM   1914  C   VAL B 256      -8.409 -41.202  12.723  1.00 13.63           C  
ATOM   1915  O   VAL B 256      -7.247 -41.295  12.373  1.00 14.22           O  
ATOM   1916  CB  VAL B 256      -9.299 -39.257  14.094  1.00 11.36           C  
ATOM   1917  CG1 VAL B 256      -8.084 -39.482  14.958  1.00 14.52           C  
ATOM   1918  CG2 VAL B 256      -9.727 -37.762  14.103  1.00 13.70           C  
ATOM   1919  N   LEU B 257      -9.154 -42.229  13.208  1.00 12.93           N  
ATOM   1920  CA  LEU B 257      -8.479 -43.529  13.404  1.00 14.79           C  
ATOM   1921  C   LEU B 257      -8.101 -44.165  12.053  1.00 15.28           C  
ATOM   1922  O   LEU B 257      -7.083 -44.843  11.975  1.00 15.24           O  
ATOM   1923  CB  LEU B 257      -9.345 -44.456  14.200  1.00 15.11           C  
ATOM   1924  CG  LEU B 257      -9.569 -43.953  15.672  1.00 16.16           C  
ATOM   1925  CD1 LEU B 257     -10.682 -44.725  16.397  1.00 19.43           C  
ATOM   1926  CD2 LEU B 257      -8.240 -43.888  16.428  1.00 17.87           C  
ATOM   1927  N   GLU B 258      -8.914 -43.952  11.034  1.00 13.59           N  
ATOM   1928  CA  GLU B 258      -8.594 -44.473   9.679  1.00 15.94           C  
ATOM   1929  C   GLU B 258      -7.339 -43.815   9.203  1.00 16.58           C  
ATOM   1930  O   GLU B 258      -6.403 -44.483   8.731  1.00 17.35           O  
ATOM   1931  CB  GLU B 258      -9.723 -44.170   8.713  1.00 17.42           C  
ATOM   1932  CG  GLU B 258     -10.949 -45.102   8.880  1.00 29.18           C  
ATOM   1933  CD  GLU B 258     -11.969 -44.964   7.758  1.00 34.91           C  
ATOM   1934  OE1 GLU B 258     -12.447 -43.854   7.465  1.00 39.23           O  
ATOM   1935  OE2 GLU B 258     -12.302 -46.005   7.082  1.00 40.17           O1-
ATOM   1936  N   GLU B 259      -7.188 -42.486   9.356  1.00 16.55           N  
ATOM   1937  CA  GLU B 259      -6.002 -41.840   8.905  1.00 18.76           C  
ATOM   1938  C   GLU B 259      -4.772 -42.248   9.743  1.00 18.59           C  
ATOM   1939  O   GLU B 259      -3.624 -42.442   9.244  1.00 19.39           O  
ATOM   1940  CB  GLU B 259      -6.303 -40.379   9.063  1.00 22.69           C  
ATOM   1941  CG  GLU B 259      -5.343 -39.453   8.495  1.00 27.36           C  
ATOM   1942  CD  GLU B 259      -5.261 -39.522   7.000  1.00 27.94           C  
ATOM   1943  OE1 GLU B 259      -4.168 -39.889   6.590  1.00 30.48           O  
ATOM   1944  OE2 GLU B 259      -6.144 -39.043   6.198  1.00 30.43           O1-
ATOM   1945  N   ALA B 260      -4.964 -42.455  11.078  1.00 17.82           N  
ATOM   1946  CA  ALA B 260      -3.836 -42.856  11.950  1.00 17.72           C  
ATOM   1947  C   ALA B 260      -3.401 -44.236  11.542  1.00 18.85           C  
ATOM   1948  O   ALA B 260      -2.179 -44.470  11.487  1.00 19.32           O  
ATOM   1949  CB  ALA B 260      -4.271 -42.819  13.423  1.00 18.70           C  
ATOM   1950  N   ARG B 261      -4.295 -45.132  11.193  1.00 18.94           N  
ATOM   1951  CA  ARG B 261      -3.873 -46.501  10.820  1.00 22.26           C  
ATOM   1952  C   ARG B 261      -3.161 -46.415   9.515  1.00 21.85           C  
ATOM   1953  O   ARG B 261      -2.129 -47.116   9.351  1.00 23.75           O  
ATOM   1954  CB  ARG B 261      -5.008 -47.392  10.666  1.00 24.04           C  
ATOM   1955  CG  ARG B 261      -5.596 -47.901  11.989  1.00 27.48           C  
ATOM   1956  CD  ARG B 261      -6.629 -49.035  11.802  1.00 32.02           C  
ATOM   1957  NE  ARG B 261      -7.876 -48.503  11.259  1.00 36.73           N  
ATOM   1958  CZ  ARG B 261      -8.892 -48.045  12.004  1.00 37.01           C  
ATOM   1959  NH1 ARG B 261      -8.837 -48.124  13.339  1.00 40.12           N1+
ATOM   1960  NH2 ARG B 261      -9.952 -47.560  11.357  1.00 36.19           N  
ATOM   1961  N   LYS B 262      -3.673 -45.648   8.555  1.00 23.70           N  
ATOM   1962  CA  LYS B 262      -2.966 -45.451   7.234  1.00 24.85           C  
ATOM   1963  C   LYS B 262      -1.540 -44.998   7.380  1.00 26.33           C  
ATOM   1964  O   LYS B 262      -0.623 -45.506   6.711  1.00 26.14           O  
ATOM   1965  CB  LYS B 262      -3.719 -44.462   6.326  1.00 28.29           C  
ATOM   1966  CG  LYS B 262      -5.186 -44.729   5.986  1.00 35.18           C  
ATOM   1967  CD  LYS B 262      -5.448 -45.961   5.144  1.00 40.91           C  
ATOM   1968  CE  LYS B 262      -6.843 -45.798   4.473  1.00 44.06           C  
ATOM   1969  NZ  LYS B 262      -6.943 -46.835   3.373  1.00 48.20           N1+
ATOM   1970  N   ARG B 263      -1.327 -44.083   8.315  1.00 24.58           N  
ATOM   1971  CA  ARG B 263      -0.010 -43.552   8.619  1.00 26.43           C  
ATOM   1972  C   ARG B 263       0.849 -44.250   9.659  1.00 25.05           C  
ATOM   1973  O   ARG B 263       1.976 -43.766   9.865  1.00 26.73           O  
ATOM   1974  CB  ARG B 263      -0.085 -42.082   8.899  1.00 26.79           C  
ATOM   1975  CG  ARG B 263      -0.236 -41.492   7.558  1.00 33.11           C  
ATOM   1976  CD  ARG B 263      -1.081 -40.350   7.691  1.00 35.13           C  
ATOM   1977  NE  ARG B 263      -0.934 -39.519   6.519  1.00 40.13           N  
ATOM   1978  CZ  ARG B 263      -1.595 -39.604   5.375  1.00 42.69           C  
ATOM   1979  NH1 ARG B 263      -2.559 -40.538   5.157  1.00 45.39           N1+
ATOM   1980  NH2 ARG B 263      -1.324 -38.705   4.428  1.00 41.80           N  
ATOM   1981  N   GLY B 264       0.399 -45.298  10.277  1.00 24.15           N  
ATOM   1982  CA  GLY B 264       1.187 -46.048  11.233  1.00 22.84           C  
ATOM   1983  C   GLY B 264       1.348 -45.307  12.543  1.00 22.37           C  
ATOM   1984  O   GLY B 264       2.295 -45.548  13.238  1.00 25.34           O  
ATOM   1985  N   VAL B 265       0.435 -44.395  12.868  1.00 21.30           N  
ATOM   1986  CA  VAL B 265       0.472 -43.741  14.193  1.00 20.90           C  
ATOM   1987  C   VAL B 265      -0.566 -44.335  15.150  1.00 19.39           C  
ATOM   1988  O   VAL B 265      -1.678 -44.629  14.773  1.00 19.80           O  
ATOM   1989  CB  VAL B 265       0.297 -42.218  13.973  1.00 24.30           C  
ATOM   1990  CG1 VAL B 265      -0.955 -41.862  13.329  1.00 26.34           C  
ATOM   1991  CG2 VAL B 265       0.368 -41.446  15.281  1.00 23.82           C  
ATOM   1992  N   LYS B 266      -0.113 -44.535  16.414  1.00 17.15           N  
ATOM   1993  CA  LYS B 266      -1.006 -45.100  17.434  1.00 17.70           C  
ATOM   1994  C   LYS B 266      -1.492 -43.895  18.288  1.00 16.29           C  
ATOM   1995  O   LYS B 266      -0.667 -43.090  18.766  1.00 18.05           O  
ATOM   1996  CB  LYS B 266      -0.209 -46.022  18.333  1.00 21.47           C  
ATOM   1997  CG  LYS B 266       0.110 -47.340  17.655  1.00 26.36           C  
ATOM   1998  CD  LYS B 266       0.979 -48.214  18.581  1.00 31.61           C  
ATOM   1999  CE  LYS B 266       2.167 -48.803  17.819  1.00 36.89           C  
ATOM   2000  NZ  LYS B 266       3.316 -48.725  18.823  1.00 41.04           N1+
ATOM   2001  N   LEU B 267      -2.807 -43.838  18.422  1.00 14.90           N  
ATOM   2002  CA  LEU B 267      -3.497 -42.726  19.187  1.00 12.59           C  
ATOM   2003  C   LEU B 267      -4.448 -43.393  20.170  1.00 13.14           C  
ATOM   2004  O   LEU B 267      -5.631 -43.472  19.939  1.00 15.09           O  
ATOM   2005  CB  LEU B 267      -4.301 -41.787  18.230  1.00 14.64           C  
ATOM   2006  CG  LEU B 267      -3.448 -41.096  17.111  1.00 12.67           C  
ATOM   2007  CD1 LEU B 267      -4.417 -40.315  16.167  1.00 14.84           C  
ATOM   2008  CD2 LEU B 267      -2.352 -40.207  17.701  1.00 16.12           C  
ATOM   2009  N   PRO B 268      -3.915 -43.889  21.322  1.00 13.73           N  
ATOM   2010  CA  PRO B 268      -4.754 -44.607  22.213  1.00 14.01           C  
ATOM   2011  C   PRO B 268      -5.858 -43.753  22.834  1.00 13.30           C  
ATOM   2012  O   PRO B 268      -6.943 -44.244  23.156  1.00 14.15           O  
ATOM   2013  CB  PRO B 268      -3.760 -45.190  23.218  1.00 14.88           C  
ATOM   2014  CG  PRO B 268      -2.621 -44.299  23.157  1.00 14.41           C  
ATOM   2015  CD  PRO B 268      -2.476 -43.936  21.707  1.00 16.54           C  
ATOM   2016  N   GLY B 269      -5.549 -42.457  23.059  1.00 13.56           N  
ATOM   2017  CA  GLY B 269      -6.622 -41.580  23.566  1.00 13.55           C  
ATOM   2018  C   GLY B 269      -7.769 -41.326  22.593  1.00 11.07           C  
ATOM   2019  O   GLY B 269      -8.929 -41.447  22.973  1.00 13.15           O  
ATOM   2020  N   ALA B 270      -7.404 -41.098  21.360  1.00 13.52           N  
ATOM   2021  CA  ALA B 270      -8.468 -40.990  20.342  1.00 13.08           C  
ATOM   2022  C   ALA B 270      -9.258 -42.293  20.189  1.00 13.63           C  
ATOM   2023  O   ALA B 270     -10.437 -42.241  19.946  1.00 14.51           O  
ATOM   2024  CB  ALA B 270      -7.809 -40.657  19.014  1.00 16.28           C  
ATOM   2025  N   GLU B 271      -8.563 -43.437  20.315  1.00 13.59           N  
ATOM   2026  CA  GLU B 271      -9.281 -44.736  20.211  1.00 14.77           C  
ATOM   2027  C   GLU B 271     -10.341 -44.878  21.341  1.00 13.82           C  
ATOM   2028  O   GLU B 271     -11.462 -45.285  21.168  1.00 13.62           O  
ATOM   2029  CB  GLU B 271      -8.283 -45.854  20.279  1.00 16.18           C  
ATOM   2030  CG  GLU B 271      -8.897 -47.229  20.283  1.00 24.44           C  
ATOM   2031  CD  GLU B 271      -7.768 -48.225  20.046  1.00 30.29           C  
ATOM   2032  OE1 GLU B 271      -6.666 -48.138  20.676  1.00 35.28           O  
ATOM   2033  OE2 GLU B 271      -7.972 -49.040  19.097  1.00 35.78           O1-
ATOM   2034  N   LEU B 272      -9.865 -44.484  22.593  1.00 13.45           N  
ATOM   2035  CA  LEU B 272     -10.801 -44.541  23.745  1.00 11.76           C  
ATOM   2036  C   LEU B 272     -11.960 -43.600  23.536  1.00 12.47           C  
ATOM   2037  O   LEU B 272     -13.093 -43.905  23.783  1.00 13.68           O  
ATOM   2038  CB  LEU B 272     -10.094 -44.240  25.089  1.00 13.24           C  
ATOM   2039  CG  LEU B 272     -11.005 -44.037  26.276  1.00 14.48           C  
ATOM   2040  CD1 LEU B 272     -11.774 -45.381  26.612  1.00 16.23           C  
ATOM   2041  CD2 LEU B 272     -10.147 -43.564  27.483  1.00 15.77           C  
ATOM   2042  N   ALA B 273     -11.676 -42.363  23.090  1.00 13.33           N  
ATOM   2043  CA  ALA B 273     -12.747 -41.411  22.821  1.00 12.73           C  
ATOM   2044  C   ALA B 273     -13.747 -41.917  21.779  1.00 12.07           C  
ATOM   2045  O   ALA B 273     -14.931 -41.786  21.964  1.00 12.54           O  
ATOM   2046  CB  ALA B 273     -12.161 -40.065  22.447  1.00 13.19           C  
ATOM   2047  N   TYR B 274     -13.177 -42.517  20.740  1.00 12.89           N  
ATOM   2048  CA  TYR B 274     -14.122 -43.172  19.760  1.00 12.40           C  
ATOM   2049  C   TYR B 274     -15.049 -44.222  20.413  1.00 11.62           C  
ATOM   2050  O   TYR B 274     -16.217 -44.233  20.161  1.00 14.76           O  
ATOM   2051  CB  TYR B 274     -13.264 -43.860  18.672  1.00 13.32           C  
ATOM   2052  CG  TYR B 274     -14.126 -44.534  17.614  1.00 14.23           C  
ATOM   2053  CD1 TYR B 274     -14.783 -43.834  16.588  1.00 14.24           C  
ATOM   2054  CD2 TYR B 274     -14.231 -45.935  17.637  1.00 15.34           C  
ATOM   2055  CE1 TYR B 274     -15.584 -44.450  15.662  1.00 16.46           C  
ATOM   2056  CE2 TYR B 274     -15.106 -46.570  16.720  1.00 15.31           C  
ATOM   2057  CZ  TYR B 274     -15.741 -45.829  15.807  1.00 17.36           C  
ATOM   2058  OH  TYR B 274     -16.486 -46.530  14.834  1.00 19.36           O  
ATOM   2059  N   GLU B 275     -14.411 -45.074  21.239  1.00 14.04           N  
ATOM   2060  CA  GLU B 275     -15.224 -46.124  21.910  1.00 13.95           C  
ATOM   2061  C   GLU B 275     -16.299 -45.529  22.783  1.00 13.96           C  
ATOM   2062  O   GLU B 275     -17.458 -45.962  22.845  1.00 15.30           O  
ATOM   2063  CB  GLU B 275     -14.292 -47.004  22.736  1.00 15.47           C  
ATOM   2064  CG  GLU B 275     -13.366 -47.833  21.880  1.00 18.95           C  
ATOM   2065  CD  GLU B 275     -12.213 -48.437  22.667  1.00 26.47           C  
ATOM   2066  OE1 GLU B 275     -12.117 -48.274  23.906  1.00 29.77           O  
ATOM   2067  OE2 GLU B 275     -11.309 -49.063  22.010  1.00 29.58           O1-
ATOM   2068  N   LEU B 276     -15.922 -44.455  23.523  1.00 12.93           N  
ATOM   2069  CA  LEU B 276     -16.897 -43.804  24.405  1.00 12.94           C  
ATOM   2070  C   LEU B 276     -18.045 -43.213  23.637  1.00 13.67           C  
ATOM   2071  O   LEU B 276     -19.217 -43.293  24.041  1.00 14.23           O  
ATOM   2072  CB  LEU B 276     -16.221 -42.750  25.267  1.00 13.48           C  
ATOM   2073  CG  LEU B 276     -15.205 -43.315  26.258  1.00 12.80           C  
ATOM   2074  CD1 LEU B 276     -14.353 -42.236  26.946  1.00 14.77           C  
ATOM   2075  CD2 LEU B 276     -15.970 -44.119  27.356  1.00 17.00           C  
ATOM   2076  N   TYR B 277     -17.712 -42.441  22.577  1.00 12.99           N  
ATOM   2077  CA  TYR B 277     -18.788 -41.831  21.804  1.00 12.61           C  
ATOM   2078  C   TYR B 277     -19.603 -42.845  20.924  1.00 12.48           C  
ATOM   2079  O   TYR B 277     -20.767 -42.624  20.727  1.00 13.26           O  
ATOM   2080  CB  TYR B 277     -18.198 -40.634  20.965  1.00 12.57           C  
ATOM   2081  CG  TYR B 277     -18.002 -39.404  21.855  1.00 12.15           C  
ATOM   2082  CD1 TYR B 277     -19.124 -38.718  22.312  1.00 12.52           C  
ATOM   2083  CD2 TYR B 277     -16.737 -39.071  22.319  1.00 13.31           C  
ATOM   2084  CE1 TYR B 277     -18.991 -37.642  23.204  1.00 13.29           C  
ATOM   2085  CE2 TYR B 277     -16.548 -37.938  23.193  1.00 13.05           C  
ATOM   2086  CZ  TYR B 277     -17.693 -37.310  23.627  1.00 13.45           C  
ATOM   2087  OH  TYR B 277     -17.483 -36.258  24.503  1.00 13.01           O  
ATOM   2088  N   ARG B 278     -18.903 -43.920  20.484  1.00 12.55           N  
ATOM   2089  CA  ARG B 278     -19.634 -45.016  19.846  1.00 13.35           C  
ATOM   2090  C   ARG B 278     -20.657 -45.580  20.825  1.00 14.44           C  
ATOM   2091  O   ARG B 278     -21.816 -45.777  20.376  1.00 15.80           O  
ATOM   2092  CB  ARG B 278     -18.680 -46.048  19.471  1.00 14.00           C  
ATOM   2093  CG  ARG B 278     -19.399 -47.301  18.843  1.00 16.02           C  
ATOM   2094  CD  ARG B 278     -18.440 -48.246  18.293  1.00 18.02           C  
ATOM   2095  NE  ARG B 278     -17.598 -48.837  19.317  1.00 20.62           N  
ATOM   2096  CZ  ARG B 278     -16.554 -49.642  19.088  1.00 24.05           C  
ATOM   2097  NH1 ARG B 278     -16.198 -50.049  17.842  1.00 25.63           N1+
ATOM   2098  NH2 ARG B 278     -15.849 -50.093  20.098  1.00 24.29           N  
ATOM   2099  N   LYS B 279     -20.270 -45.844  22.086  1.00 14.31           N  
ATOM   2100  CA  LYS B 279     -21.279 -46.318  23.030  1.00 14.57           C  
ATOM   2101  C   LYS B 279     -22.399 -45.347  23.245  1.00 14.95           C  
ATOM   2102  O   LYS B 279     -23.595 -45.677  23.359  1.00 16.02           O  
ATOM   2103  CB  LYS B 279     -20.568 -46.677  24.324  1.00 17.68           C  
ATOM   2104  CG  LYS B 279     -21.474 -47.148  25.447  1.00 19.58           C  
ATOM   2105  CD  LYS B 279     -22.316 -48.391  24.977  1.00 26.47           C  
ATOM   2106  CE  LYS B 279     -22.885 -49.218  26.164  1.00 32.33           C  
ATOM   2107  NZ  LYS B 279     -23.576 -50.290  25.352  1.00 39.29           N1+
ATOM   2108  N   MET B 280     -22.069 -44.022  23.307  1.00 13.52           N  
ATOM   2109  CA  MET B 280     -23.118 -43.041  23.439  1.00 15.65           C  
ATOM   2110  C   MET B 280     -24.152 -43.033  22.319  1.00 13.62           C  
ATOM   2111  O   MET B 280     -25.347 -42.916  22.573  1.00 15.12           O  
ATOM   2112  CB  MET B 280     -22.451 -41.629  23.608  1.00 14.53           C  
ATOM   2113  CG  MET B 280     -23.423 -40.512  23.847  1.00 13.13           C  
ATOM   2114  SD  MET B 280     -22.446 -39.031  24.344  1.00 13.29           S  
ATOM   2115  CE  MET B 280     -23.805 -37.898  24.572  1.00 15.55           C  
ATOM   2116  N   VAL B 281     -23.674 -43.194  21.095  1.00 13.81           N  
ATOM   2117  CA  VAL B 281     -24.638 -43.362  19.965  1.00 15.20           C  
ATOM   2118  C   VAL B 281     -25.478 -44.683  20.098  1.00 14.73           C  
ATOM   2119  O   VAL B 281     -26.689 -44.634  19.871  1.00 15.38           O  
ATOM   2120  CB  VAL B 281     -23.872 -43.354  18.651  1.00 14.27           C  
ATOM   2121  CG1 VAL B 281     -24.794 -43.633  17.425  1.00 15.88           C  
ATOM   2122  CG2 VAL B 281     -23.167 -41.986  18.380  1.00 15.66           C  
ATOM   2123  N   GLU B 282     -24.738 -45.756  20.400  1.00 15.46           N  
ATOM   2124  CA  GLU B 282     -25.521 -47.067  20.558  1.00 16.56           C  
ATOM   2125  C   GLU B 282     -26.564 -46.916  21.667  1.00 16.99           C  
ATOM   2126  O   GLU B 282     -27.685 -47.469  21.492  1.00 18.28           O  
ATOM   2127  CB  GLU B 282     -24.557 -48.117  20.957  1.00 16.16           C  
ATOM   2128  CG  GLU B 282     -23.639 -48.565  19.828  1.00 19.92           C  
ATOM   2129  CD  GLU B 282     -22.493 -49.516  20.160  1.00 24.54           C  
ATOM   2130  OE1 GLU B 282     -22.253 -49.837  21.376  1.00 30.46           O  
ATOM   2131  OE2 GLU B 282     -21.770 -49.939  19.179  1.00 26.80           O1-
ATOM   2132  N   ASP B 283     -26.324 -46.153  22.722  1.00 16.26           N  
ATOM   2133  CA  ASP B 283     -27.270 -45.985  23.792  1.00 15.20           C  
ATOM   2134  C   ASP B 283     -28.367 -45.083  23.528  1.00 18.13           C  
ATOM   2135  O   ASP B 283     -29.222 -44.850  24.353  1.00 22.03           O  
ATOM   2136  CB  ASP B 283     -26.544 -45.467  25.085  1.00 18.39           C  
ATOM   2137  CG  ASP B 283     -25.674 -46.424  25.725  1.00 21.68           C  
ATOM   2138  OD1 ASP B 283     -25.768 -47.665  25.508  1.00 22.39           O  
ATOM   2139  OD2 ASP B 283     -24.799 -46.000  26.540  1.00 21.70           O1-
ATOM   2140  N   GLY B 284     -28.416 -44.469  22.335  1.00 15.98           N  
ATOM   2141  CA  GLY B 284     -29.464 -43.611  21.948  1.00 16.71           C  
ATOM   2142  C   GLY B 284     -29.323 -42.146  22.149  1.00 16.18           C  
ATOM   2143  O   GLY B 284     -30.249 -41.384  21.914  1.00 19.08           O  
ATOM   2144  N   ALA B 285     -28.081 -41.740  22.573  1.00 15.48           N  
ATOM   2145  CA  ALA B 285     -27.805 -40.314  22.909  1.00 13.91           C  
ATOM   2146  C   ALA B 285     -26.936 -39.664  21.790  1.00 14.82           C  
ATOM   2147  O   ALA B 285     -26.314 -38.602  22.065  1.00 14.68           O  
ATOM   2148  CB  ALA B 285     -27.026 -40.314  24.236  1.00 15.32           C  
ATOM   2149  N   GLY B 286     -26.953 -40.168  20.531  1.00 13.47           N  
ATOM   2150  CA  GLY B 286     -26.138 -39.558  19.427  1.00 13.86           C  
ATOM   2151  C   GLY B 286     -26.584 -38.167  19.135  1.00 13.31           C  
ATOM   2152  O   GLY B 286     -25.720 -37.452  18.566  1.00 13.74           O  
ATOM   2153  N   SER B 287     -27.782 -37.743  19.430  1.00 14.23           N  
ATOM   2154  CA  SER B 287     -28.189 -36.378  19.116  1.00 13.67           C  
ATOM   2155  C   SER B 287     -28.025 -35.442  20.300  1.00 14.41           C  
ATOM   2156  O   SER B 287     -28.283 -34.218  20.157  1.00 15.12           O  
ATOM   2157  CB  SER B 287     -29.622 -36.299  18.721  1.00 17.09           C  
ATOM   2158  OG  SER B 287     -29.682 -36.882  17.466  1.00 23.01           O  
ATOM   2159  N   LEU B 288     -27.440 -35.905  21.405  1.00 13.09           N  
ATOM   2160  CA  LEU B 288     -27.113 -34.968  22.529  1.00 14.29           C  
ATOM   2161  C   LEU B 288     -25.775 -34.340  22.254  1.00 12.42           C  
ATOM   2162  O   LEU B 288     -24.982 -34.849  21.397  1.00 13.30           O  
ATOM   2163  CB  LEU B 288     -27.021 -35.731  23.887  1.00 13.68           C  
ATOM   2164  CG  LEU B 288     -28.406 -36.365  24.283  1.00 16.67           C  
ATOM   2165  CD1 LEU B 288     -28.144 -36.952  25.722  1.00 16.31           C  
ATOM   2166  CD2 LEU B 288     -29.533 -35.354  24.308  1.00 19.54           C  
ATOM   2167  N   GLY B 289     -25.490 -33.240  22.926  1.00 12.34           N  
ATOM   2168  CA  GLY B 289     -24.126 -32.618  22.817  1.00 12.67           C  
ATOM   2169  C   GLY B 289     -23.011 -33.535  23.333  1.00 13.65           C  
ATOM   2170  O   GLY B 289     -23.203 -34.393  24.198  1.00 13.06           O  
ATOM   2171  N   ILE B 290     -21.791 -33.333  22.827  1.00 11.60           N  
ATOM   2172  CA  ILE B 290     -20.662 -34.136  23.216  1.00 12.06           C  
ATOM   2173  C   ILE B 290     -20.350 -33.960  24.698  1.00 11.35           C  
ATOM   2174  O   ILE B 290     -19.751 -34.828  25.335  1.00 11.97           O  
ATOM   2175  CB  ILE B 290     -19.415 -33.832  22.406  1.00 11.74           C  
ATOM   2176  CG1 ILE B 290     -19.113 -32.331  22.414  1.00 12.21           C  
ATOM   2177  CG2 ILE B 290     -19.587 -34.389  20.926  1.00 13.62           C  
ATOM   2178  CD1 ILE B 290     -17.653 -32.029  21.861  1.00 13.32           C  
ATOM   2179  N   HIS B 291     -20.773 -32.857  25.266  1.00 10.37           N  
ATOM   2180  CA  HIS B 291     -20.543 -32.575  26.678  1.00 11.54           C  
ATOM   2181  C   HIS B 291     -21.443 -33.421  27.587  1.00 12.72           C  
ATOM   2182  O   HIS B 291     -21.244 -33.437  28.743  1.00 14.71           O  
ATOM   2183  CB  HIS B 291     -20.753 -31.079  26.960  1.00 11.88           C  
ATOM   2184  CG  HIS B 291     -22.155 -30.610  26.705  1.00 12.25           C  
ATOM   2185  CD2 HIS B 291     -23.165 -30.334  27.561  1.00 12.53           C  
ATOM   2186  ND1 HIS B 291     -22.676 -30.455  25.454  1.00 13.42           N  
ATOM   2187  CE1 HIS B 291     -23.936 -30.070  25.546  1.00 13.85           C  
ATOM   2188  NE2 HIS B 291     -24.259 -29.992  26.816  1.00 13.92           N  
ATOM   2189  N   ALA B 292     -22.409 -34.110  26.994  1.00 12.94           N  
ATOM   2190  CA  ALA B 292     -23.318 -34.963  27.840  1.00 13.55           C  
ATOM   2191  C   ALA B 292     -22.681 -36.313  28.025  1.00 13.92           C  
ATOM   2192  O   ALA B 292     -23.312 -37.176  28.719  1.00 14.87           O  
ATOM   2193  CB  ALA B 292     -24.656 -35.078  27.107  1.00 14.17           C  
ATOM   2194  N   LEU B 293     -21.545 -36.665  27.419  1.00 12.44           N  
ATOM   2195  CA  LEU B 293     -20.878 -37.930  27.687  1.00 13.55           C  
ATOM   2196  C   LEU B 293     -20.757 -38.165  29.195  1.00 15.84           C  
ATOM   2197  O   LEU B 293     -20.384 -37.208  29.896  1.00 16.57           O  
ATOM   2198  CB  LEU B 293     -19.475 -37.911  27.026  1.00 13.89           C  
ATOM   2199  CG  LEU B 293     -18.661 -39.234  27.241  1.00 13.77           C  
ATOM   2200  CD1 LEU B 293     -19.225 -40.285  26.248  1.00 15.78           C  
ATOM   2201  CD2 LEU B 293     -17.234 -38.952  26.926  1.00 15.45           C  
ATOM   2202  N   GLY B 294     -21.051 -39.367  29.626  1.00 15.68           N  
ATOM   2203  CA  GLY B 294     -20.882 -39.530  31.107  1.00 17.76           C  
ATOM   2204  C   GLY B 294     -22.054 -39.016  31.940  1.00 17.64           C  
ATOM   2205  O   GLY B 294     -22.126 -39.414  33.149  1.00 18.33           O  
ATOM   2206  N   PHE B 295     -22.990 -38.282  31.370  1.00 17.18           N  
ATOM   2207  CA  PHE B 295     -24.100 -37.724  32.103  1.00 18.14           C  
ATOM   2208  C   PHE B 295     -25.486 -38.051  31.508  1.00 19.69           C  
ATOM   2209  O   PHE B 295     -26.488 -37.740  32.059  1.00 23.53           O  
ATOM   2210  CB  PHE B 295     -23.887 -36.208  32.265  1.00 19.71           C  
ATOM   2211  CG  PHE B 295     -22.730 -35.859  33.181  1.00 19.23           C  
ATOM   2212  CD1 PHE B 295     -22.878 -35.915  34.539  1.00 22.20           C  
ATOM   2213  CD2 PHE B 295     -21.476 -35.540  32.697  1.00 22.79           C  
ATOM   2214  CE1 PHE B 295     -21.826 -35.643  35.387  1.00 22.90           C  
ATOM   2215  CE2 PHE B 295     -20.428 -35.270  33.592  1.00 22.37           C  
ATOM   2216  CZ  PHE B 295     -20.650 -35.341  34.922  1.00 23.07           C  
ATOM   2217  N   TYR B 296     -25.492 -38.712  30.385  1.00 18.66           N  
ATOM   2218  CA  TYR B 296     -26.710 -39.035  29.672  1.00 20.49           C  
ATOM   2219  C   TYR B 296     -27.434 -40.281  30.239  1.00 22.11           C  
ATOM   2220  O   TYR B 296     -28.597 -40.410  30.005  1.00 25.37           O  
ATOM   2221  CB  TYR B 296     -26.423 -39.181  28.146  1.00 20.87           C  
ATOM   2222  CG  TYR B 296     -25.623 -40.366  27.784  1.00 17.20           C  
ATOM   2223  CD1 TYR B 296     -24.261 -40.304  27.609  1.00 18.19           C  
ATOM   2224  CD2 TYR B 296     -26.233 -41.571  27.572  1.00 17.76           C  
ATOM   2225  CE1 TYR B 296     -23.550 -41.380  27.284  1.00 18.90           C  
ATOM   2226  CE2 TYR B 296     -25.524 -42.645  27.255  1.00 19.15           C  
ATOM   2227  CZ  TYR B 296     -24.179 -42.560  27.081  1.00 19.27           C  
ATOM   2228  OH  TYR B 296     -23.439 -43.633  26.751  1.00 18.98           O  
TER   
