# Supplementary material for: Structural Descriptors for Subunit Interface Regions in Homodimers: Effect of Lipid Membrane and Secondary Structure Type
Source: J Chem Inf Model. 2025 Mar 27;65(7):3117–26. doi: 10.1021/acs.jcim.4c01233 (PMC12004529; doi:10.1021/acs.jcim.4c01233)
Supplement: Supplementary file 3 — ci4c01233_si_003.tar [file ci4c01233_si_003.tar › database/alpha/3hfr_cytop.pdb]

HEADER    model_1_1_chain_A
ATOM     46  N   ALA A   7       6.042  36.448  56.594  1.00 53.61           N  
ATOM     47  CA  ALA A   7       6.060  35.023  56.728  1.00 53.61           C  
ATOM     48  CB  ALA A   7       6.487  34.289  55.448  1.00 53.61           C  
ATOM     49  C   ALA A   7       7.017  34.612  57.793  1.00 53.61           C  
ATOM     50  O   ALA A   7       7.951  35.334  58.137  1.00 53.61           O  
ATOM     51  N   ILE A   8       6.758  33.422  58.364  1.00 86.11           N  
ATOM     52  CA  ILE A   8       7.674  32.779  59.255  1.00 86.11           C  
ATOM     53  CB  ILE A   8       7.013  31.939  60.308  1.00 86.11           C  
ATOM     54  CG1 ILE A   8       6.154  32.813  61.233  1.00 86.11           C  
ATOM     55  CG2 ILE A   8       8.103  31.148  61.048  1.00 86.11           C  
ATOM     56  CD1 ILE A   8       5.255  32.004  62.167  1.00 86.11           C  
ATOM     57  C   ILE A   8       8.400  31.839  58.347  1.00 86.11           C  
ATOM     58  O   ILE A   8       7.770  31.130  57.560  1.00 86.11           O  
ATOM     59  N   GLY A   9       9.744  31.823  58.408  1.00 63.32           N  
ATOM     60  CA  GLY A   9      10.481  31.006  57.488  1.00 63.32           C  
ATOM     61  C   GLY A   9      10.917  29.739  58.156  1.00 63.32           C  
ATOM     62  O   GLY A   9      11.223  29.719  59.347  1.00 63.32           O  
ATOM     63  N   PHE A  10      10.948  28.635  57.378  1.00163.58           N  
ATOM     64  CA  PHE A  10      11.401  27.372  57.884  1.00163.58           C  
ATOM     65  CB  PHE A  10      10.282  26.319  57.949  1.00163.58           C  
ATOM     66  CG  PHE A  10       9.240  26.789  58.909  1.00163.58           C  
ATOM     67  CD1 PHE A  10       8.228  27.620  58.485  1.00163.58           C  
ATOM     68  CD2 PHE A  10       9.278  26.410  60.231  1.00163.58           C  
ATOM     69  CE1 PHE A  10       7.261  28.059  59.360  1.00163.58           C  
ATOM     70  CE2 PHE A  10       8.313  26.844  61.111  1.00163.58           C  
ATOM     71  CZ  PHE A  10       7.303  27.672  60.678  1.00163.58           C  
ATOM     72  C   PHE A  10      12.405  26.869  56.892  1.00163.58           C  
ATOM     73  O   PHE A  10      12.210  27.003  55.685  1.00163.58           O  
ATOM     74  N   ILE A  11      13.524  26.292  57.373  1.00 74.00           N  
ATOM     75  CA  ILE A  11      14.509  25.783  56.459  1.00 74.00           C  
ATOM     76  CB  ILE A  11      15.757  26.619  56.418  1.00 74.00           C  
ATOM     77  CG1 ILE A  11      16.432  26.658  57.800  1.00 74.00           C  
ATOM     78  CG2 ILE A  11      15.382  28.006  55.868  1.00 74.00           C  
ATOM     79  CD1 ILE A  11      17.822  27.292  57.781  1.00 74.00           C  
ATOM     80  C   ILE A  11      14.874  24.402  56.903  1.00 74.00           C  
ATOM     81  O   ILE A  11      14.920  24.138  58.101  1.00 74.00           O  
ATOM     82  N   ASP A  12      15.109  23.481  55.940  1.00 88.48           N  
ATOM     83  CA  ASP A  12      15.425  22.110  56.238  1.00 88.48           C  
ATOM     84  CB  ASP A  12      14.169  21.270  56.545  1.00 88.48           C  
ATOM     85  CG  ASP A  12      14.586  19.874  56.988  1.00 88.48           C  
ATOM     86  OD1 ASP A  12      15.678  19.746  57.603  1.00 88.48           O  
ATOM     87  OD2 ASP A  12      13.823  18.913  56.701  1.00 88.48           O1-
ATOM     88  C   ASP A  12      16.074  21.505  55.022  1.00 88.48           C  
ATOM     89  O   ASP A  12      16.019  22.060  53.925  1.00 88.48           O  
ATOM     90  N   SER A  13      16.724  20.337  55.209  1.00 59.66           N  
ATOM     91  CA  SER A  13      17.381  19.601  54.162  1.00 59.66           C  
ATOM     92  CB  SER A  13      18.191  18.406  54.692  1.00 59.66           C  
ATOM     93  OG  SER A  13      17.319  17.435  55.251  1.00 59.66           O  
ATOM     94  C   SER A  13      16.362  19.047  53.213  1.00 59.66           C  
ATOM     95  O   SER A  13      16.689  18.733  52.069  1.00 59.66           O  
ATOM     96  N   GLY A  14      15.097  18.896  53.659  1.00 56.00           N  
ATOM     97  CA  GLY A  14      14.115  18.325  52.780  1.00 56.00           C  
ATOM     98  C   GLY A  14      12.748  18.529  53.363  1.00 56.00           C  
ATOM     99  O   GLY A  14      12.306  19.653  53.584  1.00 56.00           O  
ATOM    100  N   VAL A  15      12.021  17.409  53.514  1.00157.54           N  
ATOM    101  CA  VAL A  15      10.688  17.269  54.035  1.00157.54           C  
ATOM    102  CB  VAL A  15      10.083  15.954  53.620  1.00157.54           C  
ATOM    103  CG1 VAL A  15      11.033  14.822  54.024  1.00157.54           C  
ATOM    104  CG2 VAL A  15       8.694  15.813  54.253  1.00157.54           C  
ATOM    105  C   VAL A  15      10.616  17.396  55.538  1.00157.54           C  
ATOM    106  O   VAL A  15       9.546  17.664  56.083  1.00157.54           O  
ATOM    107  N   GLY A  16      11.736  17.203  56.260  1.00 53.14           N  
ATOM    108  CA  GLY A  16      11.696  17.092  57.699  1.00 53.14           C  
ATOM    109  C   GLY A  16      11.030  18.267  58.366  1.00 53.14           C  
ATOM    110  O   GLY A  16      10.254  18.080  59.301  1.00 53.14           O  
ATOM    111  N   GLY A  17      11.280  19.498  57.889  1.00 58.76           N  
ATOM    112  CA  GLY A  17      10.792  20.714  58.492  1.00 58.76           C  
ATOM    113  C   GLY A  17       9.295  20.721  58.545  1.00 58.76           C  
ATOM    114  O   GLY A  17       8.696  21.451  59.333  1.00 58.76           O  
ATOM    115  N   LEU A  18       8.646  19.944  57.666  1.00 75.75           N  
ATOM    116  CA  LEU A  18       7.213  19.888  57.572  1.00 75.75           C  
ATOM    117  CB  LEU A  18       6.742  18.869  56.525  1.00 75.75           C  
ATOM    118  CG  LEU A  18       7.128  19.268  55.093  1.00 75.75           C  
ATOM    119  CD1 LEU A  18       6.647  18.227  54.071  1.00 75.75           C  
ATOM    120  CD2 LEU A  18       6.631  20.687  54.776  1.00 75.75           C  
ATOM    121  C   LEU A  18       6.643  19.475  58.891  1.00 75.75           C  
ATOM    122  O   LEU A  18       5.501  19.804  59.210  1.00 75.75           O  
ATOM    123  N   THR A  19       7.408  18.707  59.681  1.00126.11           N  
ATOM    124  CA  THR A  19       6.920  18.255  60.951  1.00126.11           C  
ATOM    125  CB  THR A  19       7.903  17.388  61.676  1.00126.11           C  
ATOM    126  OG1 THR A  19       8.318  16.322  60.840  1.00126.11           O  
ATOM    127  CG2 THR A  19       7.193  16.806  62.904  1.00126.11           C  
ATOM    128  C   THR A  19       6.655  19.451  61.825  1.00126.11           C  
ATOM    129  O   THR A  19       5.730  19.431  62.634  1.00126.11           O  
ATOM    130  N   VAL A  20       7.517  20.489  61.761  1.00 59.27           N  
ATOM    131  CA  VAL A  20       7.308  21.694  62.524  1.00 59.27           C  
ATOM    132  CB  VAL A  20       8.508  22.597  62.525  1.00 59.27           C  
ATOM    133  CG1 VAL A  20       8.168  23.870  63.319  1.00 59.27           C  
ATOM    134  CG2 VAL A  20       9.709  21.816  63.085  1.00 59.27           C  
ATOM    135  C   VAL A  20       6.159  22.475  61.952  1.00 59.27           C  
ATOM    136  O   VAL A  20       5.310  22.987  62.681  1.00 59.27           O  
ATOM    137  N   VAL A  21       6.096  22.562  60.608  1.00 48.76           N  
ATOM    138  CA  VAL A  21       5.119  23.369  59.930  1.00 48.76           C  
ATOM    139  CB  VAL A  21       5.251  23.314  58.435  1.00 48.76           C  
ATOM    140  CG1 VAL A  21       4.064  24.066  57.808  1.00 48.76           C  
ATOM    141  CG2 VAL A  21       6.619  23.900  58.046  1.00 48.76           C  
ATOM    142  C   VAL A  21       3.739  22.913  60.279  1.00 48.76           C  
ATOM    143  O   VAL A  21       2.850  23.735  60.488  1.00 48.76           O  
ATOM    144  N   ARG A  22       3.511  21.591  60.370  1.00122.92           N  
ATOM    145  CA  ARG A  22       2.172  21.159  60.631  1.00122.92           C  
ATOM    146  CB  ARG A  22       1.998  19.633  60.627  1.00122.92           C  
ATOM    147  CG  ARG A  22       0.524  19.224  60.648  1.00122.92           C  
ATOM    148  CD  ARG A  22       0.257  17.825  60.093  1.00122.92           C  
ATOM    149  NE  ARG A  22       0.716  16.824  61.094  1.00122.92           N  
ATOM    150  CZ  ARG A  22       0.441  15.503  60.894  1.00122.92           C  
ATOM    151  NH1 ARG A  22      -0.263  15.116  59.789  1.00122.92           N1+
ATOM    152  NH2 ARG A  22       0.877  14.570  61.789  1.00122.92           N  
ATOM    153  C   ARG A  22       1.710  21.706  61.944  1.00122.92           C  
ATOM    154  O   ARG A  22       0.567  22.147  62.067  1.00122.92           O  
ATOM    155  N   GLU A  23       2.585  21.702  62.965  1.00 90.95           N  
ATOM    156  CA  GLU A  23       2.209  22.187  64.262  1.00 90.95           C  
ATOM    157  CB  GLU A  23       3.226  21.847  65.363  1.00 90.95           C  
ATOM    158  CG  GLU A  23       3.294  20.343  65.631  1.00 90.95           C  
ATOM    159  CD  GLU A  23       1.875  19.848  65.888  1.00 90.95           C  
ATOM    160  OE1 GLU A  23       1.212  20.383  66.815  1.00 90.95           O  
ATOM    161  OE2 GLU A  23       1.434  18.929  65.145  1.00 90.95           O1-
ATOM    162  C   GLU A  23       1.983  23.671  64.234  1.00 90.95           C  
ATOM    163  O   GLU A  23       1.139  24.180  64.966  1.00 90.95           O  
ATOM    164  N   VAL A  24       2.758  24.414  63.420  1.00 36.72           N  
ATOM    165  CA  VAL A  24       2.587  25.840  63.331  1.00 36.72           C  
ATOM    166  CB  VAL A  24       3.636  26.501  62.483  1.00 36.72           C  
ATOM    167  CG1 VAL A  24       3.300  27.997  62.370  1.00 36.72           C  
ATOM    168  CG2 VAL A  24       5.015  26.226  63.108  1.00 36.72           C  
ATOM    169  C   VAL A  24       1.246  26.133  62.732  1.00 36.72           C  
ATOM    170  O   VAL A  24       0.558  27.067  63.143  1.00 36.72           O  
ATOM    171  N   LEU A  25       0.830  25.329  61.735  1.00 45.19           N  
ATOM    172  CA  LEU A  25      -0.433  25.577  61.108  1.00 45.19           C  
ATOM    173  CB  LEU A  25      -0.738  24.581  59.975  1.00 45.19           C  
ATOM    174  CG  LEU A  25       0.239  24.690  58.789  1.00 45.19           C  
ATOM    175  CD1 LEU A  25      -0.113  23.683  57.684  1.00 45.19           C  
ATOM    176  CD2 LEU A  25       0.336  26.134  58.269  1.00 45.19           C  
ATOM    177  C   LEU A  25      -1.496  25.447  62.153  1.00 45.19           C  
ATOM    178  O   LEU A  25      -2.437  26.238  62.192  1.00 45.19           O  
ATOM    179  N   LYS A  26      -1.393  24.425  63.022  1.00 68.78           N  
ATOM    180  CA  LYS A  26      -2.398  24.273  64.034  1.00 68.78           C  
ATOM    181  CB  LYS A  26      -2.262  22.972  64.838  1.00 68.78           C  
ATOM    182  CG  LYS A  26      -3.338  22.840  65.916  1.00 68.78           C  
ATOM    183  CD  LYS A  26      -3.457  21.434  66.507  1.00 68.78           C  
ATOM    184  CE  LYS A  26      -4.504  20.572  65.804  1.00 68.78           C  
ATOM    185  NZ  LYS A  26      -4.526  19.221  66.402  1.00 68.78           N1+
ATOM    186  C   LYS A  26      -2.375  25.389  65.042  1.00 68.78           C  
ATOM    187  O   LYS A  26      -3.395  26.031  65.286  1.00 68.78           O  
ATOM    188  N   GLN A  27      -1.200  25.643  65.657  1.00 82.16           N  
ATOM    189  CA  GLN A  27      -1.086  26.590  66.735  1.00 82.16           C  
ATOM    190  CB  GLN A  27       0.194  26.399  67.567  1.00 82.16           C  
ATOM    191  CG  GLN A  27       0.180  25.065  68.326  1.00 82.16           C  
ATOM    192  CD  GLN A  27       1.337  25.034  69.316  1.00 82.16           C  
ATOM    193  OE1 GLN A  27       2.248  24.217  69.205  1.00 82.16           O  
ATOM    194  NE2 GLN A  27       1.293  25.947  70.323  1.00 82.16           N  
ATOM    195  C   GLN A  27      -1.211  28.023  66.297  1.00 82.16           C  
ATOM    196  O   GLN A  27      -1.802  28.826  67.020  1.00 82.16           O  
ATOM    197  N   LEU A  28      -0.631  28.418  65.141  1.00126.03           N  
ATOM    198  CA  LEU A  28      -0.817  29.792  64.757  1.00126.03           C  
ATOM    199  CB  LEU A  28       0.458  30.659  64.781  1.00126.03           C  
ATOM    200  CG  LEU A  28       1.108  30.792  66.172  1.00126.03           C  
ATOM    201  CD1 LEU A  28       1.929  29.545  66.534  1.00126.03           C  
ATOM    202  CD2 LEU A  28       1.897  32.101  66.303  1.00126.03           C  
ATOM    203  C   LEU A  28      -1.365  29.847  63.360  1.00126.03           C  
ATOM    204  O   LEU A  28      -0.650  30.130  62.399  1.00126.03           O  
ATOM    205  N   PRO A  29      -2.648  29.639  63.248  1.00 79.20           N  
ATOM    206  CA  PRO A  29      -3.352  29.591  61.990  1.00 79.20           C  
ATOM    207  CD  PRO A  29      -3.549  29.752  64.383  1.00 79.20           C  
ATOM    208  CB  PRO A  29      -4.808  29.310  62.357  1.00 79.20           C  
ATOM    209  CG  PRO A  29      -4.946  29.927  63.761  1.00 79.20           C  
ATOM    210  C   PRO A  29      -3.243  30.852  61.185  1.00 79.20           C  
ATOM    211  O   PRO A  29      -3.383  30.792  59.965  1.00 79.20           O  
ATOM    212  N   HIS A  30      -3.062  32.006  61.841  1.00 80.89           N  
ATOM    213  CA  HIS A  30      -2.992  33.266  61.155  1.00 80.89           C  
ATOM    214  ND1 HIS A  30      -5.523  35.230  61.778  1.00 80.89           N  
ATOM    215  CG  HIS A  30      -4.550  34.637  62.552  1.00 80.89           C  
ATOM    216  CB  HIS A  30      -3.136  34.471  62.093  1.00 80.89           C  
ATOM    217  NE2 HIS A  30      -6.500  34.624  63.682  1.00 80.89           N  
ATOM    218  CD2 HIS A  30      -5.162  34.272  63.710  1.00 80.89           C  
ATOM    219  CE1 HIS A  30      -6.668  35.196  62.503  1.00 80.89           C  
ATOM    220  C   HIS A  30      -1.711  33.418  60.401  1.00 80.89           C  
ATOM    221  O   HIS A  30      -1.673  34.147  59.416  1.00 80.89           O  
ATOM    222  N   GLU A  31      -0.625  32.764  60.851  1.00112.43           N  
ATOM    223  CA  GLU A  31       0.674  33.024  60.296  1.00112.43           C  
ATOM    224  CB  GLU A  31       1.809  32.519  61.200  1.00112.43           C  
ATOM    225  CG  GLU A  31       1.789  33.128  62.605  1.00112.43           C  
ATOM    226  CD  GLU A  31       2.090  34.614  62.492  1.00112.43           C  
ATOM    227  OE1 GLU A  31       2.340  35.084  61.350  1.00112.43           O  
ATOM    228  OE2 GLU A  31       2.072  35.301  63.549  1.00112.43           O1-
ATOM    229  C   GLU A  31       0.873  32.403  58.941  1.00112.43           C  
ATOM    230  O   GLU A  31       0.351  31.330  58.639  1.00112.43           O  
ATOM    231  N   GLN A  32       1.683  33.082  58.093  1.00 70.20           N  
ATOM    232  CA  GLN A  32       1.968  32.626  56.760  1.00 70.20           C  
ATOM    233  CB  GLN A  32       2.091  33.783  55.751  1.00 70.20           C  
ATOM    234  CG  GLN A  32       2.393  33.357  54.313  1.00 70.20           C  
ATOM    235  CD  GLN A  32       2.482  34.624  53.475  1.00 70.20           C  
ATOM    236  OE1 GLN A  32       1.541  34.985  52.764  1.00 70.20           O  
ATOM    237  NE2 GLN A  32       3.639  35.331  53.568  1.00 70.20           N  
ATOM    238  C   GLN A  32       3.292  31.927  56.821  1.00 70.20           C  
ATOM    239  O   GLN A  32       4.178  32.351  57.557  1.00 70.20           O  
ATOM    240  N   VAL A  33       3.463  30.835  56.049  1.00 73.91           N  
ATOM    241  CA  VAL A  33       4.667  30.059  56.146  1.00 73.91           C  
ATOM    242  CB  VAL A  33       4.404  28.627  56.523  1.00 73.91           C  
ATOM    243  CG1 VAL A  33       5.717  27.833  56.421  1.00 73.91           C  
ATOM    244  CG2 VAL A  33       3.771  28.596  57.927  1.00 73.91           C  
ATOM    245  C   VAL A  33       5.399  30.031  54.835  1.00 73.91           C  
ATOM    246  O   VAL A  33       4.805  29.795  53.784  1.00 73.91           O  
ATOM    247  N   TYR A  34       6.726  30.298  54.881  1.00103.04           N  
ATOM    248  CA  TYR A  34       7.589  30.113  53.744  1.00103.04           C  
ATOM    249  CB  TYR A  34       8.414  31.338  53.315  1.00103.04           C  
ATOM    250  CG  TYR A  34       7.574  32.204  52.441  1.00103.04           C  
ATOM    251  CD1 TYR A  34       6.428  32.786  52.920  1.00103.04           C  
ATOM    252  CD2 TYR A  34       7.950  32.459  51.141  1.00103.04           C  
ATOM    253  CE1 TYR A  34       5.657  33.592  52.119  1.00103.04           C  
ATOM    254  CE2 TYR A  34       7.182  33.266  50.333  1.00103.04           C  
ATOM    255  CZ  TYR A  34       6.032  33.835  50.822  1.00103.04           C  
ATOM    256  OH  TYR A  34       5.240  34.664  50.002  1.00103.04           O  
ATOM    257  C   TYR A  34       8.544  29.026  54.133  1.00103.04           C  
ATOM    258  O   TYR A  34       9.267  29.132  55.123  1.00103.04           O  
ATOM    259  N   TYR A  35       8.571  27.946  53.331  1.00 89.79           N  
ATOM    260  CA  TYR A  35       9.316  26.762  53.671  1.00 89.79           C  
ATOM    261  CB  TYR A  35       8.387  25.531  53.768  1.00 89.79           C  
ATOM    262  CG  TYR A  35       9.124  24.313  54.216  1.00 89.79           C  
ATOM    263  CD1 TYR A  35       9.241  24.034  55.559  1.00 89.79           C  
ATOM    264  CD2 TYR A  35       9.682  23.441  53.308  1.00 89.79           C  
ATOM    265  CE1 TYR A  35       9.907  22.914  55.991  1.00 89.79           C  
ATOM    266  CE2 TYR A  35      10.352  22.317  53.734  1.00 89.79           C  
ATOM    267  CZ  TYR A  35      10.466  22.053  55.078  1.00 89.79           C  
ATOM    268  OH  TYR A  35      11.151  20.902  55.520  1.00 89.79           O  
ATOM    269  C   TYR A  35      10.317  26.489  52.591  1.00 89.79           C  
ATOM    270  O   TYR A  35      10.037  26.670  51.408  1.00 89.79           O  
ATOM    271  N   LEU A  36      11.542  26.076  52.978  1.00 79.56           N  
ATOM    272  CA  LEU A  36      12.524  25.743  51.983  1.00 79.56           C  
ATOM    273  CB  LEU A  36      13.648  26.784  51.835  1.00 79.56           C  
ATOM    274  CG  LEU A  36      14.761  26.392  50.847  1.00 79.56           C  
ATOM    275  CD1 LEU A  36      14.218  26.199  49.422  1.00 79.56           C  
ATOM    276  CD2 LEU A  36      15.924  27.396  50.916  1.00 79.56           C  
ATOM    277  C   LEU A  36      13.178  24.459  52.374  1.00 79.56           C  
ATOM    278  O   LEU A  36      13.747  24.356  53.459  1.00 79.56           O  
ATOM    279  N   GLY A  37      13.113  23.458  51.470  1.00 55.31           N  
ATOM    280  CA  GLY A  37      13.733  22.178  51.663  1.00 55.31           C  
ATOM    281  C   GLY A  37      14.787  22.043  50.601  1.00 55.31           C  
ATOM    282  O   GLY A  37      14.531  22.178  49.407  1.00 55.31           O  
ATOM    283  N   ASP A  38      16.017  21.756  51.052  1.00148.20           N  
ATOM    284  CA  ASP A  38      17.245  21.620  50.318  1.00148.20           C  
ATOM    285  CB  ASP A  38      18.501  21.877  51.165  1.00148.20           C  
ATOM    286  CG  ASP A  38      19.636  22.174  50.191  1.00148.20           C  
ATOM    287  OD1 ASP A  38      19.401  22.061  48.958  1.00148.20           O  
ATOM    288  OD2 ASP A  38      20.748  22.525  50.664  1.00148.20           O1-
ATOM    289  C   ASP A  38      17.372  20.265  49.682  1.00148.20           C  
ATOM    290  O   ASP A  38      18.467  19.710  49.648  1.00148.20           O  
ATOM    291  N   THR A  39      16.260  19.660  49.226  1.00 84.13           N  
ATOM    292  CA  THR A  39      16.203  18.279  48.819  1.00 84.13           C  
ATOM    293  CB  THR A  39      14.955  17.971  48.042  1.00 84.13           C  
ATOM    294  OG1 THR A  39      13.808  18.301  48.811  1.00 84.13           O  
ATOM    295  CG2 THR A  39      14.950  16.472  47.698  1.00 84.13           C  
ATOM    296  C   THR A  39      17.365  17.851  47.958  1.00 84.13           C  
ATOM    297  O   THR A  39      17.863  16.741  48.136  1.00 84.13           O  
ATOM    298  N   ALA A  40      17.846  18.672  47.011  1.00 47.13           N  
ATOM    299  CA  ALA A  40      18.899  18.222  46.134  1.00 47.13           C  
ATOM    300  CB  ALA A  40      19.327  19.298  45.119  1.00 47.13           C  
ATOM    301  C   ALA A  40      20.126  17.844  46.913  1.00 47.13           C  
ATOM    302  O   ALA A  40      20.779  16.849  46.600  1.00 47.13           O  
ATOM    303  N   ARG A  41      20.488  18.657  47.921  1.00206.13           N  
ATOM    304  CA  ARG A  41      21.644  18.486  48.762  1.00206.13           C  
ATOM    305  CB  ARG A  41      22.053  19.749  49.517  1.00206.13           C  
ATOM    306  CG  ARG A  41      22.561  20.837  48.582  1.00206.13           C  
ATOM    307  CD  ARG A  41      23.544  21.768  49.277  1.00206.13           C  
ATOM    308  NE  ARG A  41      23.933  22.819  48.305  1.00206.13           N  
ATOM    309  CZ  ARG A  41      23.253  24.002  48.298  1.00206.13           C  
ATOM    310  NH1 ARG A  41      22.217  24.197  49.162  1.00206.13           N1+
ATOM    311  NH2 ARG A  41      23.627  24.989  47.432  1.00206.13           N  
ATOM    312  C   ARG A  41      21.485  17.411  49.793  1.00206.13           C  
ATOM    313  O   ARG A  41      22.474  17.007  50.401  1.00206.13           O  
ATOM    314  N   CYS A  42      20.253  16.985  50.120  1.00120.20           N  
ATOM    315  CA  CYS A  42      20.170  16.002  51.164  1.00120.20           C  
ATOM    316  CB  CYS A  42      18.741  15.657  51.621  1.00120.20           C  
ATOM    317  SG  CYS A  42      17.777  14.738  50.392  1.00120.20           S  
ATOM    318  C   CYS A  42      20.853  14.754  50.701  1.00120.20           C  
ATOM    319  O   CYS A  42      20.926  14.503  49.498  1.00120.20           O  
ATOM    320  N   PRO A  43      21.376  13.950  51.605  1.00 92.04           N  
ATOM    321  CA  PRO A  43      21.331  14.226  53.022  1.00 92.04           C  
ATOM    322  CD  PRO A  43      21.427  12.522  51.341  1.00 92.04           C  
ATOM    323  CB  PRO A  43      21.316  12.867  53.725  1.00 92.04           C  
ATOM    324  CG  PRO A  43      21.859  11.889  52.673  1.00 92.04           C  
ATOM    325  C   PRO A  43      22.411  15.124  53.557  1.00 92.04           C  
ATOM    326  O   PRO A  43      23.529  15.116  53.043  1.00 92.04           O  
ATOM    327  N   TYR A  44      22.059  15.914  54.590  1.00116.00           N  
ATOM    328  CA  TYR A  44      22.889  16.769  55.399  1.00116.00           C  
ATOM    329  CB  TYR A  44      22.076  17.770  56.239  1.00116.00           C  
ATOM    330  CG  TYR A  44      21.774  18.977  55.419  1.00116.00           C  
ATOM    331  CD1 TYR A  44      21.063  18.902  54.245  1.00116.00           C  
ATOM    332  CD2 TYR A  44      22.189  20.210  55.868  1.00116.00           C  
ATOM    333  CE1 TYR A  44      20.797  20.043  53.520  1.00116.00           C  
ATOM    334  CE2 TYR A  44      21.926  21.352  55.152  1.00116.00           C  
ATOM    335  CZ  TYR A  44      21.228  21.267  53.973  1.00116.00           C  
ATOM    336  OH  TYR A  44      20.953  22.435  53.232  1.00116.00           O  
ATOM    337  C   TYR A  44      23.711  15.974  56.372  1.00116.00           C  
ATOM    338  O   TYR A  44      24.797  16.394  56.770  1.00116.00           O  
ATOM    339  N   GLY A  45      23.203  14.804  56.797  1.00 54.00           N  
ATOM    340  CA  GLY A  45      23.748  14.100  57.929  1.00 54.00           C  
ATOM    341  C   GLY A  45      25.226  13.843  57.838  1.00 54.00           C  
ATOM    342  O   GLY A  45      25.923  14.029  58.835  1.00 54.00           O  
ATOM    343  N   PRO A  46      25.739  13.393  56.734  1.00 86.15           N  
ATOM    344  CA  PRO A  46      27.152  13.112  56.633  1.00 86.15           C  
ATOM    345  CD  PRO A  46      24.952  12.578  55.829  1.00 86.15           C  
ATOM    346  CB  PRO A  46      27.295  12.082  55.510  1.00 86.15           C  
ATOM    347  CG  PRO A  46      25.955  12.135  54.755  1.00 86.15           C  
ATOM    348  C   PRO A  46      28.053  14.298  56.455  1.00 86.15           C  
ATOM    349  O   PRO A  46      29.269  14.118  56.523  1.00 86.15           O  
ATOM    350  N   ARG A  47      27.511  15.503  56.205  1.00204.18           N  
ATOM    351  CA  ARG A  47      28.363  16.618  55.892  1.00204.18           C  
ATOM    352  CB  ARG A  47      27.683  17.724  55.065  1.00204.18           C  
ATOM    353  CG  ARG A  47      26.429  18.328  55.691  1.00204.18           C  
ATOM    354  CD  ARG A  47      25.984  19.616  54.994  1.00204.18           C  
ATOM    355  NE  ARG A  47      26.112  19.405  53.523  1.00204.18           N  
ATOM    356  CZ  ARG A  47      25.036  19.052  52.760  1.00204.18           C  
ATOM    357  NH1 ARG A  47      23.793  18.972  53.314  1.00204.18           N1+
ATOM    358  NH2 ARG A  47      25.210  18.805  51.428  1.00204.18           N  
ATOM    359  C   ARG A  47      28.987  17.236  57.102  1.00204.18           C  
ATOM    360  O   ARG A  47      28.558  17.047  58.240  1.00204.18           O  
ATOM    361  N   ASP A  48      30.072  17.992  56.843  1.00122.54           N  
ATOM    362  CA  ASP A  48      30.850  18.689  57.822  1.00122.54           C  
ATOM    363  CB  ASP A  48      32.143  19.246  57.205  1.00122.54           C  
ATOM    364  CG  ASP A  48      32.921  20.018  58.252  1.00122.54           C  
ATOM    365  OD1 ASP A  48      33.057  19.523  59.402  1.00122.54           O  
ATOM    366  OD2 ASP A  48      33.389  21.132  57.901  1.00122.54           O1-
ATOM    367  C   ASP A  48      30.045  19.846  58.326  1.00122.54           C  
ATOM    368  O   ASP A  48      29.107  20.301  57.678  1.00122.54           O  
ATOM    369  N   LYS A  49      30.421  20.343  59.521  1.00 47.93           N  
ATOM    370  CA  LYS A  49      29.782  21.420  60.221  1.00 47.93           C  
ATOM    371  CB  LYS A  49      30.520  21.717  61.537  1.00 47.93           C  
ATOM    372  CG  LYS A  49      29.944  22.850  62.384  1.00 47.93           C  
ATOM    373  CD  LYS A  49      30.617  22.942  63.756  1.00 47.93           C  
ATOM    374  CE  LYS A  49      30.240  24.182  64.568  1.00 47.93           C  
ATOM    375  NZ  LYS A  49      30.973  24.181  65.856  1.00 47.93           N1+
ATOM    376  C   LYS A  49      29.853  22.668  59.394  1.00 47.93           C  
ATOM    377  O   LYS A  49      28.870  23.392  59.259  1.00 47.93           O  
ATOM    378  N   GLU A  50      31.032  22.947  58.809  1.00 77.28           N  
ATOM    379  CA  GLU A  50      31.209  24.164  58.071  1.00 77.28           C  
ATOM    380  CB  GLU A  50      32.646  24.346  57.562  1.00 77.28           C  
ATOM    381  CG  GLU A  50      32.852  25.661  56.808  1.00 77.28           C  
ATOM    382  CD  GLU A  50      32.760  26.788  57.825  1.00 77.28           C  
ATOM    383  OE1 GLU A  50      32.378  26.502  58.991  1.00 77.28           O  
ATOM    384  OE2 GLU A  50      33.074  27.948  57.451  1.00 77.28           O1-
ATOM    385  C   GLU A  50      30.312  24.176  56.875  1.00 77.28           C  
ATOM    386  O   GLU A  50      29.659  25.178  56.588  1.00 77.28           O  
ATOM    387  N   GLU A  51      30.254  23.050  56.144  1.00 61.28           N  
ATOM    388  CA  GLU A  51      29.489  22.993  54.932  1.00 61.28           C  
ATOM    389  CB  GLU A  51      29.689  21.678  54.160  1.00 61.28           C  
ATOM    390  CG  GLU A  51      28.975  21.684  52.805  1.00 61.28           C  
ATOM    391  CD  GLU A  51      29.225  20.351  52.118  1.00 61.28           C  
ATOM    392  OE1 GLU A  51      29.093  19.300  52.798  1.00 61.28           O  
ATOM    393  OE2 GLU A  51      29.556  20.367  50.902  1.00 61.28           O1-
ATOM    394  C   GLU A  51      28.032  23.121  55.237  1.00 61.28           C  
ATOM    395  O   GLU A  51      27.299  23.786  54.506  1.00 61.28           O  
ATOM    396  N   VAL A  52      27.571  22.476  56.325  1.00108.81           N  
ATOM    397  CA  VAL A  52      26.175  22.522  56.646  1.00108.81           C  
ATOM    398  CB  VAL A  52      25.785  21.604  57.772  1.00108.81           C  
ATOM    399  CG1 VAL A  52      26.494  22.033  59.057  1.00108.81           C  
ATOM    400  CG2 VAL A  52      24.255  21.603  57.891  1.00108.81           C  
ATOM    401  C   VAL A  52      25.800  23.934  56.967  1.00108.81           C  
ATOM    402  O   VAL A  52      24.726  24.394  56.582  1.00108.81           O  
ATOM    403  N   ALA A  53      26.687  24.660  57.674  1.00 32.02           N  
ATOM    404  CA  ALA A  53      26.445  26.029  58.034  1.00 32.02           C  
ATOM    405  CB  ALA A  53      27.575  26.628  58.888  1.00 32.02           C  
ATOM    406  C   ALA A  53      26.337  26.843  56.781  1.00 32.02           C  
ATOM    407  O   ALA A  53      25.506  27.745  56.689  1.00 32.02           O  
ATOM    408  N   LYS A  54      27.179  26.539  55.775  1.00144.34           N  
ATOM    409  CA  LYS A  54      27.189  27.288  54.546  1.00144.34           C  
ATOM    410  CB  LYS A  54      28.136  26.701  53.491  1.00144.34           C  
ATOM    411  CG  LYS A  54      29.618  26.750  53.834  1.00144.34           C  
ATOM    412  CD  LYS A  54      30.442  25.833  52.932  1.00144.34           C  
ATOM    413  CE  LYS A  54      29.902  25.744  51.502  1.00144.34           C  
ATOM    414  NZ  LYS A  54      30.135  27.020  50.792  1.00144.34           N1+
ATOM    415  C   LYS A  54      25.844  27.179  53.906  1.00144.34           C  
ATOM    416  O   LYS A  54      25.280  28.172  53.450  1.00144.34           O  
ATOM    417  N   PHE A  55      25.302  25.949  53.838  1.00132.32           N  
ATOM    418  CA  PHE A  55      24.047  25.740  53.182  1.00132.32           C  
ATOM    419  CB  PHE A  55      23.660  24.270  52.964  1.00132.32           C  
ATOM    420  CG  PHE A  55      24.678  23.698  52.046  1.00132.32           C  
ATOM    421  CD1 PHE A  55      25.030  24.362  50.894  1.00132.32           C  
ATOM    422  CD2 PHE A  55      25.246  22.477  52.310  1.00132.32           C  
ATOM    423  CE1 PHE A  55      25.967  23.836  50.039  1.00132.32           C  
ATOM    424  CE2 PHE A  55      26.180  21.944  51.454  1.00132.32           C  
ATOM    425  CZ  PHE A  55      26.547  22.624  50.318  1.00132.32           C  
ATOM    426  C   PHE A  55      22.949  26.391  53.959  1.00132.32           C  
ATOM    427  O   PHE A  55      22.005  26.920  53.375  1.00132.32           O  
ATOM    428  N   THR A  56      23.035  26.347  55.300  1.00 50.21           N  
ATOM    429  CA  THR A  56      22.015  26.922  56.133  1.00 50.21           C  
ATOM    430  CB  THR A  56      22.289  26.733  57.597  1.00 50.21           C  
ATOM    431  OG1 THR A  56      22.416  25.351  57.900  1.00 50.21           O  
ATOM    432  CG2 THR A  56      21.127  27.346  58.397  1.00 50.21           C  
ATOM    433  C   THR A  56      21.959  28.402  55.873  1.00 50.21           C  
ATOM    434  O   THR A  56      20.877  28.988  55.826  1.00 50.21           O  
ATOM    435  N   TRP A  57      23.134  29.033  55.663  1.00124.83           N  
ATOM    436  CA  TRP A  57      23.271  30.452  55.439  1.00124.83           C  
ATOM    437  CB  TRP A  57      24.718  30.965  55.450  1.00124.83           C  
ATOM    438  CG  TRP A  57      25.203  31.140  56.869  1.00124.83           C  
ATOM    439  CD2 TRP A  57      24.696  32.173  57.728  1.00124.83           C  
ATOM    440  CD1 TRP A  57      26.092  30.420  57.609  1.00124.83           C  
ATOM    441  NE1 TRP A  57      26.176  30.943  58.879  1.00124.83           N  
ATOM    442  CE2 TRP A  57      25.321  32.021  58.965  1.00124.83           C  
ATOM    443  CE3 TRP A  57      23.778  33.160  57.505  1.00124.83           C  
ATOM    444  CZ2 TRP A  57      25.034  32.863  60.003  1.00124.83           C  
ATOM    445  CZ3 TRP A  57      23.496  34.011  58.549  1.00124.83           C  
ATOM    446  CH2 TRP A  57      24.115  33.863  59.773  1.00124.83           C  
ATOM    447  C   TRP A  57      22.577  30.855  54.194  1.00124.83           C  
ATOM    448  O   TRP A  57      22.203  32.010  54.000  1.00124.83           O  
ATOM    449  N   GLU A  58      22.323  29.880  53.320  1.00185.84           N  
ATOM    450  CA  GLU A  58      21.574  30.102  52.126  1.00185.84           C  
ATOM    451  CB  GLU A  58      21.575  28.872  51.205  1.00185.84           C  
ATOM    452  CG  GLU A  58      23.002  28.678  50.671  1.00185.84           C  
ATOM    453  CD  GLU A  58      23.116  27.412  49.842  1.00185.84           C  
ATOM    454  OE1 GLU A  58      22.061  26.840  49.459  1.00185.84           O  
ATOM    455  OE2 GLU A  58      24.277  27.002  49.576  1.00185.84           O1-
ATOM    456  C   GLU A  58      20.154  30.606  52.507  1.00185.84           C  
ATOM    457  O   GLU A  58      19.372  30.843  51.590  1.00185.84           O  
ATOM    458  N   MET A  59      19.826  30.768  53.848  1.00277.24           N  
ATOM    459  CA  MET A  59      18.714  31.273  54.654  1.00277.24           C  
ATOM    460  CB  MET A  59      19.114  31.342  56.135  1.00277.24           C  
ATOM    461  CG  MET A  59      17.959  31.546  57.108  1.00277.24           C  
ATOM    462  SD  MET A  59      18.499  31.501  58.839  1.00277.24           S  
ATOM    463  CE  MET A  59      19.079  29.782  58.751  1.00277.24           C  
ATOM    464  C   MET A  59      18.518  32.668  54.150  1.00277.24           C  
ATOM    465  O   MET A  59      17.459  33.279  54.298  1.00277.24           O  
ATOM    466  N   THR A  60      19.581  33.213  53.542  1.00140.10           N  
ATOM    467  CA  THR A  60      19.489  34.501  52.930  1.00140.10           C  
ATOM    468  CB  THR A  60      20.716  34.853  52.143  1.00140.10           C  
ATOM    469  OG1 THR A  60      20.636  36.191  51.673  1.00140.10           O  
ATOM    470  CG2 THR A  60      20.833  33.878  50.960  1.00140.10           C  
ATOM    471  C   THR A  60      18.332  34.462  51.971  1.00140.10           C  
ATOM    472  O   THR A  60      17.647  35.469  51.802  1.00140.10           O  
ATOM    473  N   ASN A  61      18.075  33.307  51.321  1.00 57.11           N  
ATOM    474  CA  ASN A  61      17.006  33.237  50.357  1.00 57.11           C  
ATOM    475  CB  ASN A  61      16.832  31.846  49.723  1.00 57.11           C  
ATOM    476  CG  ASN A  61      15.898  32.015  48.533  1.00 57.11           C  
ATOM    477  OD1 ASN A  61      14.678  31.936  48.664  1.00 57.11           O  
ATOM    478  ND2 ASN A  61      16.491  32.275  47.337  1.00 57.11           N  
ATOM    479  C   ASN A  61      15.700  33.619  51.000  1.00 57.11           C  
ATOM    480  O   ASN A  61      14.946  34.407  50.433  1.00 57.11           O  
ATOM    481  N   PHE A  62      15.390  33.090  52.202  1.00105.13           N  
ATOM    482  CA  PHE A  62      14.147  33.437  52.844  1.00105.13           C  
ATOM    483  CB  PHE A  62      13.860  32.692  54.162  1.00105.13           C  
ATOM    484  CG  PHE A  62      13.300  31.347  53.862  1.00105.13           C  
ATOM    485  CD1 PHE A  62      12.008  31.239  53.397  1.00105.13           C  
ATOM    486  CD2 PHE A  62      14.039  30.207  54.068  1.00105.13           C  
ATOM    487  CE1 PHE A  62      11.457  30.010  53.123  1.00105.13           C  
ATOM    488  CE2 PHE A  62      13.491  28.976  53.796  1.00105.13           C  
ATOM    489  CZ  PHE A  62      12.205  28.876  53.322  1.00105.13           C  
ATOM    490  C   PHE A  62      14.134  34.888  53.189  1.00105.13           C  
ATOM    491  O   PHE A  62      13.119  35.559  53.011  1.00105.13           O  
ATOM    492  N   LEU A  63      15.266  35.410  53.697  1.00102.71           N  
ATOM    493  CA  LEU A  63      15.325  36.784  54.101  1.00102.71           C  
ATOM    494  CB  LEU A  63      16.717  37.171  54.655  1.00102.71           C  
ATOM    495  CG  LEU A  63      16.842  38.562  55.322  1.00102.71           C  
ATOM    496  CD1 LEU A  63      18.278  38.793  55.822  1.00102.71           C  
ATOM    497  CD2 LEU A  63      16.376  39.712  54.416  1.00102.71           C  
ATOM    498  C   LEU A  63      15.034  37.591  52.874  1.00102.71           C  
ATOM    499  O   LEU A  63      14.355  38.609  52.936  1.00102.71           O  
ATOM    500  N   VAL A  64      15.529  37.174  51.702  1.00 34.10           N  
ATOM    501  CA  VAL A  64      15.254  37.951  50.525  1.00 34.10           C  
ATOM    502  CB  VAL A  64      15.903  37.392  49.297  1.00 34.10           C  
ATOM    503  CG1 VAL A  64      15.501  38.268  48.097  1.00 34.10           C  
ATOM    504  CG2 VAL A  64      17.419  37.309  49.535  1.00 34.10           C  
ATOM    505  C   VAL A  64      13.774  37.976  50.258  1.00 34.10           C  
ATOM    506  O   VAL A  64      13.206  39.039  50.010  1.00 34.10           O  
ATOM    507  N   ASP A  65      13.100  36.806  50.328  1.00 62.53           N  
ATOM    508  CA  ASP A  65      11.701  36.739  49.995  0.50 62.53           C  
ATOM    509  CB  ASP A  65      11.098  35.333  50.172  0.50 62.53           C  
ATOM    510  CG  ASP A  65      11.628  34.432  49.066  0.50 62.53           C  
ATOM    511  OD1 ASP A  65      12.325  34.954  48.156  1.00 62.53           O  
ATOM    512  OD2 ASP A  65      11.335  33.208  49.116  1.00 62.53           O1-
ATOM    513  C   ASP A  65      10.966  37.643  50.918  1.00 62.53           C  
ATOM    514  O   ASP A  65      10.082  38.394  50.513  1.00 62.53           O  
ATOM    515  N   ARG A  66      11.291  37.557  52.212  1.00331.57           N  
ATOM    516  CA  ARG A  66      10.738  38.470  53.157  1.00331.57           C  
ATOM    517  CB  ARG A  66       9.381  38.024  53.724  1.00331.57           C  
ATOM    518  CG  ARG A  66       8.251  38.211  52.713  1.00331.57           C  
ATOM    519  CD  ARG A  66       7.716  39.642  52.692  1.00331.57           C  
ATOM    520  NE  ARG A  66       6.965  39.826  51.422  1.00331.57           N  
ATOM    521  CZ  ARG A  66       6.887  41.075  50.877  1.00331.57           C  
ATOM    522  NH1 ARG A  66       7.385  42.145  51.565  1.00331.57           N1+
ATOM    523  NH2 ARG A  66       6.341  41.252  49.640  1.00331.57           N  
ATOM    524  C   ARG A  66      11.711  38.458  54.250  1.00331.57           C  
ATOM    525  O   ARG A  66      11.807  37.446  54.935  1.00331.57           O  
ATOM    526  N   GLY A  67      12.450  39.579  54.394  1.00113.58           N  
ATOM    527  CA  GLY A  67      13.457  39.762  55.395  1.00113.58           C  
ATOM    528  C   GLY A  67      12.680  39.772  56.640  1.00113.58           C  
ATOM    529  O   GLY A  67      13.140  39.410  57.723  1.00113.58           O  
ATOM    530  N   ILE A  68      11.442  40.235  56.457  1.00169.67           N  
ATOM    531  CA  ILE A  68      10.483  40.337  57.487  1.00169.67           C  
ATOM    532  CB  ILE A  68       9.186  40.934  57.045  1.00169.67           C  
ATOM    533  CG1 ILE A  68       8.442  41.464  58.275  1.00169.67           C  
ATOM    534  CG2 ILE A  68       8.408  39.884  56.237  1.00169.67           C  
ATOM    535  CD1 ILE A  68       9.147  42.641  58.948  1.00169.67           C  
ATOM    536  C   ILE A  68      10.262  38.954  57.995  1.00169.67           C  
ATOM    537  O   ILE A  68       9.835  38.830  59.144  1.00169.67           O  
ATOM    538  N   LYS A  69      10.491  37.915  57.131  1.00220.76           N  
ATOM    539  CA  LYS A  69      10.342  36.527  57.510  1.00220.76           C  
ATOM    540  CB  LYS A  69      11.010  35.457  56.613  1.00220.76           C  
ATOM    541  CG  LYS A  69      12.547  35.429  56.623  1.00220.76           C  
ATOM    542  CD  LYS A  69      13.197  34.790  57.852  1.00220.76           C  
ATOM    543  CE  LYS A  69      14.724  34.891  57.846  1.00220.76           C  
ATOM    544  NZ  LYS A  69      15.275  34.210  56.653  1.00220.76           N1+
ATOM    545  C   LYS A  69      10.953  36.400  58.863  1.00220.76           C  
ATOM    546  O   LYS A  69      12.031  36.932  59.112  1.00220.76           O  
ATOM    547  N   MET A  70      10.186  35.773  59.775  1.00258.54           N  
ATOM    548  CA  MET A  70      10.413  35.650  61.191  1.00258.54           C  
ATOM    549  CB  MET A  70       9.142  35.165  61.904  1.00258.54           C  
ATOM    550  CG  MET A  70       7.967  36.132  61.713  1.00258.54           C  
ATOM    551  SD  MET A  70       6.406  35.609  62.485  1.00258.54           S  
ATOM    552  CE  MET A  70       5.393  36.909  61.720  1.00258.54           C  
ATOM    553  C   MET A  70      11.634  34.797  61.699  1.00258.54           C  
ATOM    554  O   MET A  70      12.188  35.316  62.667  1.00258.54           O  
ATOM    555  N   LEU A  71      11.981  33.526  61.170  1.00240.55           N  
ATOM    556  CA  LEU A  71      13.083  32.488  61.160  1.00240.55           C  
ATOM    557  CB  LEU A  71      14.508  33.056  61.174  1.00240.55           C  
ATOM    558  CG  LEU A  71      15.540  31.916  61.034  1.00240.55           C  
ATOM    559  CD1 LEU A  71      15.419  31.222  59.666  1.00240.55           C  
ATOM    560  CD2 LEU A  71      16.966  32.393  61.337  1.00240.55           C  
ATOM    561  C   LEU A  71      13.136  31.252  62.093  1.00240.55           C  
ATOM    562  O   LEU A  71      13.537  31.348  63.251  1.00240.55           O  
ATOM    563  N   VAL A  72      12.889  30.008  61.554  1.00104.58           N  
ATOM    564  CA  VAL A  72      12.994  28.754  62.297  1.00104.58           C  
ATOM    565  CB  VAL A  72      11.683  28.030  62.435  1.00104.58           C  
ATOM    566  CG1 VAL A  72      11.931  26.690  63.152  1.00104.58           C  
ATOM    567  CG2 VAL A  72      10.683  28.951  63.155  1.00104.58           C  
ATOM    568  C   VAL A  72      13.931  27.808  61.575  1.00104.58           C  
ATOM    569  O   VAL A  72      13.779  27.554  60.380  1.00104.58           O  
ATOM    570  N   ILE A  73      14.918  27.230  62.306  1.00 94.33           N  
ATOM    571  CA  ILE A  73      15.835  26.282  61.720  1.00 94.33           C  
ATOM    572  CB  ILE A  73      17.218  26.367  62.300  1.00 94.33           C  
ATOM    573  CG1 ILE A  73      17.808  27.761  62.030  1.00 94.33           C  
ATOM    574  CG2 ILE A  73      18.060  25.217  61.724  1.00 94.33           C  
ATOM    575  CD1 ILE A  73      19.103  28.039  62.791  1.00 94.33           C  
ATOM    576  C   ILE A  73      15.281  24.928  62.040  1.00 94.33           C  
ATOM    577  O   ILE A  73      15.563  24.328  63.074  1.00 94.33           O  
ATOM    578  N   ALA A  74      14.504  24.422  61.077  1.00132.61           N  
ATOM    579  CA  ALA A  74      13.702  23.236  60.993  1.00132.61           C  
ATOM    580  CB  ALA A  74      12.794  23.230  59.755  1.00132.61           C  
ATOM    581  C   ALA A  74      14.499  21.967  60.981  1.00132.61           C  
ATOM    582  O   ALA A  74      13.903  20.913  60.778  1.00132.61           O  
ATOM    583  N   CYS A  75      15.844  22.030  60.930  1.00 70.50           N  
ATOM    584  CA  CYS A  75      16.633  20.822  60.887  1.00 70.50           C  
ATOM    585  CB  CYS A  75      17.449  20.696  59.589  1.00 70.50           C  
ATOM    586  SG  CYS A  75      18.446  19.177  59.512  1.00 70.50           S  
ATOM    587  C   CYS A  75      17.607  20.800  62.035  1.00 70.50           C  
ATOM    588  O   CYS A  75      18.148  21.828  62.434  1.00 70.50           O  
ATOM    589  N   ASN A  76      17.856  19.598  62.598  1.00 67.04           N  
ATOM    590  CA  ASN A  76      18.701  19.431  63.750  1.00 67.04           C  
ATOM    591  CB  ASN A  76      18.576  18.031  64.364  1.00 67.04           C  
ATOM    592  CG  ASN A  76      17.194  17.975  64.992  1.00 67.04           C  
ATOM    593  OD1 ASN A  76      17.006  18.380  66.136  1.00 67.04           O  
ATOM    594  ND2 ASN A  76      16.194  17.479  64.216  1.00 67.04           N  
ATOM    595  C   ASN A  76      20.150  19.712  63.473  1.00 67.04           C  
ATOM    596  O   ASN A  76      20.802  20.399  64.256  1.00 67.04           O  
ATOM    597  N   THR A  77      20.704  19.197  62.359  1.00128.60           N  
ATOM    598  CA  THR A  77      22.103  19.388  62.077  1.00128.60           C  
ATOM    599  CB  THR A  77      22.569  18.673  60.841  1.00128.60           C  
ATOM    600  OG1 THR A  77      21.902  19.184  59.697  1.00128.60           O  
ATOM    601  CG2 THR A  77      22.272  17.178  60.984  1.00128.60           C  
ATOM    602  C   THR A  77      22.355  20.840  61.827  1.00128.60           C  
ATOM    603  O   THR A  77      23.403  21.374  62.187  1.00128.60           O  
ATOM    604  N   ALA A  78      21.410  21.504  61.140  1.00 44.01           N  
ATOM    605  CA  ALA A  78      21.541  22.896  60.821  1.00 44.01           C  
ATOM    606  CB  ALA A  78      20.396  23.412  59.936  1.00 44.01           C  
ATOM    607  C   ALA A  78      21.539  23.703  62.081  1.00 44.01           C  
ATOM    608  O   ALA A  78      22.301  24.660  62.211  1.00 44.01           O  
ATOM    609  N   THR A  79      20.668  23.351  63.049  1.00122.38           N  
ATOM    610  CA  THR A  79      20.639  24.115  64.260  1.00122.38           C  
ATOM    611  CB  THR A  79      19.572  23.684  65.231  1.00122.38           C  
ATOM    612  OG1 THR A  79      19.744  22.327  65.603  1.00122.38           O  
ATOM    613  CG2 THR A  79      18.195  23.885  64.585  1.00122.38           C  
ATOM    614  C   THR A  79      21.970  23.990  64.932  1.00122.38           C  
ATOM    615  O   THR A  79      22.566  24.990  65.329  1.00122.38           O  
ATOM    616  N   ALA A  80      22.501  22.758  65.037  1.00 46.43           N  
ATOM    617  CA  ALA A  80      23.739  22.581  65.733  1.00 46.43           C  
ATOM    618  CB  ALA A  80      24.180  21.108  65.796  1.00 46.43           C  
ATOM    619  C   ALA A  80      24.822  23.351  65.040  1.00 46.43           C  
ATOM    620  O   ALA A  80      25.632  24.013  65.685  1.00 46.43           O  
ATOM    621  N   ALA A  81      24.901  23.262  63.701  1.00 82.52           N  
ATOM    622  CA  ALA A  81      25.990  23.928  63.046  1.00 82.52           C  
ATOM    623  CB  ALA A  81      26.141  23.500  61.583  1.00 82.52           C  
ATOM    624  C   ALA A  81      25.890  25.433  63.038  1.00 82.52           C  
ATOM    625  O   ALA A  81      26.872  26.113  63.324  1.00 82.52           O  
ATOM    626  N   ALA A  82      24.741  25.945  62.550  1.00124.91           N  
ATOM    627  CA  ALA A  82      24.339  27.312  62.279  1.00124.91           C  
ATOM    628  CB  ALA A  82      23.403  27.380  61.061  1.00124.91           C  
ATOM    629  C   ALA A  82      23.717  28.216  63.316  1.00124.91           C  
ATOM    630  O   ALA A  82      23.912  29.428  63.247  1.00124.91           O  
ATOM    631  N   LEU A  83      22.917  27.689  64.264  1.00148.94           N  
ATOM    632  CA  LEU A  83      21.958  28.515  64.970  1.00148.94           C  
ATOM    633  CB  LEU A  83      21.173  27.710  66.033  1.00148.94           C  
ATOM    634  CG  LEU A  83      19.963  28.425  66.684  1.00148.94           C  
ATOM    635  CD1 LEU A  83      20.367  29.589  67.598  1.00148.94           C  
ATOM    636  CD2 LEU A  83      18.933  28.844  65.624  1.00148.94           C  
ATOM    637  C   LEU A  83      22.553  29.718  65.639  1.00148.94           C  
ATOM    638  O   LEU A  83      22.044  30.824  65.457  1.00148.94           O  
ATOM    639  N   TYR A  84      23.640  29.561  66.411  1.00 58.33           N  
ATOM    640  CA  TYR A  84      24.152  30.687  67.142  1.00 58.33           C  
ATOM    641  CB  TYR A  84      25.303  30.328  68.095  1.00 58.33           C  
ATOM    642  CG  TYR A  84      24.691  29.589  69.234  1.00 58.33           C  
ATOM    643  CD1 TYR A  84      24.000  30.279  70.201  1.00 58.33           C  
ATOM    644  CD2 TYR A  84      24.811  28.223  69.347  1.00 58.33           C  
ATOM    645  CE1 TYR A  84      23.426  29.620  71.261  1.00 58.33           C  
ATOM    646  CE2 TYR A  84      24.239  27.557  70.407  1.00 58.33           C  
ATOM    647  CZ  TYR A  84      23.544  28.256  71.365  1.00 58.33           C  
ATOM    648  OH  TYR A  84      22.954  27.578  72.454  1.00 58.33           O  
ATOM    649  C   TYR A  84      24.626  31.768  66.225  1.00 58.33           C  
ATOM    650  O   TYR A  84      24.348  32.943  66.461  1.00 58.33           O  
ATOM    651  N   ASP A  85      25.359  31.415  65.157  1.00 48.40           N  
ATOM    652  CA  ASP A  85      25.878  32.434  64.292  1.00 48.40           C  
ATOM    653  CB  ASP A  85      26.802  31.896  63.189  1.00 48.40           C  
ATOM    654  CG  ASP A  85      27.479  33.093  62.533  1.00 48.40           C  
ATOM    655  OD1 ASP A  85      27.325  34.228  63.060  1.00 48.40           O  
ATOM    656  OD2 ASP A  85      28.157  32.890  61.490  1.00 48.40           O1-
ATOM    657  C   ASP A  85      24.750  33.150  63.617  1.00 48.40           C  
ATOM    658  O   ASP A  85      24.794  34.368  63.457  1.00 48.40           O  
ATOM    659  N   ILE A  86      23.713  32.403  63.190  1.00 54.99           N  
ATOM    660  CA  ILE A  86      22.602  32.973  62.484  1.00 54.99           C  
ATOM    661  CB  ILE A  86      21.657  31.931  61.962  1.00 54.99           C  
ATOM    662  CG1 ILE A  86      22.371  31.059  60.914  1.00 54.99           C  
ATOM    663  CG2 ILE A  86      20.406  32.646  61.426  1.00 54.99           C  
ATOM    664  CD1 ILE A  86      21.581  29.822  60.495  1.00 54.99           C  
ATOM    665  C   ILE A  86      21.833  33.885  63.382  1.00 54.99           C  
ATOM    666  O   ILE A  86      21.408  34.965  62.970  1.00 54.99           O  
ATOM    667  N   ARG A  87      21.621  33.458  64.639  1.00 73.44           N  
ATOM    668  CA  ARG A  87      20.880  34.241  65.579  1.00 73.44           C  
ATOM    669  CB  ARG A  87      20.823  33.587  66.969  1.00 73.44           C  
ATOM    670  CG  ARG A  87      19.982  34.365  67.983  1.00 73.44           C  
ATOM    671  CD  ARG A  87      20.382  34.117  69.439  1.00 73.44           C  
ATOM    672  NE  ARG A  87      20.457  32.644  69.655  1.00 73.44           N  
ATOM    673  CZ  ARG A  87      19.336  31.925  69.946  1.00 73.44           C  
ATOM    674  NH1 ARG A  87      18.112  32.534  69.953  1.00 73.44           N1+
ATOM    675  NH2 ARG A  87      19.434  30.596  70.235  1.00 73.44           N  
ATOM    676  C   ARG A  87      21.590  35.539  65.767  1.00 73.44           C  
ATOM    677  O   ARG A  87      20.974  36.601  65.755  1.00 73.44           O  
ATOM    678  N   GLU A  88      22.923  35.488  65.936  1.00 79.21           N  
ATOM    679  CA  GLU A  88      23.635  36.698  66.224  1.00 79.21           C  
ATOM    680  CB  GLU A  88      25.109  36.470  66.594  1.00 79.21           C  
ATOM    681  CG  GLU A  88      25.946  35.785  65.515  1.00 79.21           C  
ATOM    682  CD  GLU A  88      27.370  35.758  66.042  1.00 79.21           C  
ATOM    683  OE1 GLU A  88      27.677  36.596  66.930  1.00 79.21           O  
ATOM    684  OE2 GLU A  88      28.168  34.905  65.569  1.00 79.21           O1-
ATOM    685  C   GLU A  88      23.597  37.654  65.072  1.00 79.21           C  
ATOM    686  O   GLU A  88      23.340  38.842  65.262  1.00 79.21           O  
ATOM    687  N   LYS A  89      23.834  37.166  63.841  1.00137.15           N  
ATOM    688  CA  LYS A  89      23.934  38.052  62.713  1.00137.15           C  
ATOM    689  CB  LYS A  89      24.255  37.313  61.400  1.00137.15           C  
ATOM    690  CG  LYS A  89      25.562  36.518  61.397  1.00137.15           C  
ATOM    691  CD  LYS A  89      26.819  37.357  61.617  1.00137.15           C  
ATOM    692  CE  LYS A  89      27.097  37.657  63.090  1.00137.15           C  
ATOM    693  NZ  LYS A  89      28.484  38.143  63.249  1.00137.15           N1+
ATOM    694  C   LYS A  89      22.627  38.739  62.460  1.00137.15           C  
ATOM    695  O   LYS A  89      22.577  39.957  62.290  1.00137.15           O  
ATOM    696  N   LEU A  90      21.530  37.961  62.433  1.00 72.15           N  
ATOM    697  CA  LEU A  90      20.236  38.474  62.060  1.00 72.15           C  
ATOM    698  CB  LEU A  90      19.287  37.376  61.545  1.00 72.15           C  
ATOM    699  CG  LEU A  90      19.819  36.632  60.305  1.00 72.15           C  
ATOM    700  CD1 LEU A  90      18.819  35.569  59.820  1.00 72.15           C  
ATOM    701  CD2 LEU A  90      20.230  37.609  59.194  1.00 72.15           C  
ATOM    702  C   LEU A  90      19.554  39.144  63.216  1.00 72.15           C  
ATOM    703  O   LEU A  90      19.760  38.797  64.377  1.00 72.15           O  
ATOM    704  N   ASP A  91      18.753  40.178  62.891  1.00125.70           N  
ATOM    705  CA  ASP A  91      17.952  40.939  63.811  1.00125.70           C  
ATOM    706  CB  ASP A  91      17.501  42.284  63.209  1.00125.70           C  
ATOM    707  CG  ASP A  91      16.699  42.029  61.938  1.00125.70           C  
ATOM    708  OD1 ASP A  91      17.123  41.181  61.107  1.00125.70           O  
ATOM    709  OD2 ASP A  91      15.641  42.690  61.784  1.00125.70           O1-
ATOM    710  C   ASP A  91      16.736  40.182  64.281  1.00125.70           C  
ATOM    711  O   ASP A  91      16.325  40.319  65.432  1.00125.70           O  
ATOM    712  N   ILE A  92      16.122  39.370  63.394  1.00 89.04           N  
ATOM    713  CA  ILE A  92      14.902  38.642  63.643  1.00 89.04           C  
ATOM    714  CB  ILE A  92      14.267  38.103  62.392  1.00 89.04           C  
ATOM    715  CG1 ILE A  92      15.183  37.064  61.720  1.00 89.04           C  
ATOM    716  CG2 ILE A  92      13.932  39.301  61.487  1.00 89.04           C  
ATOM    717  CD1 ILE A  92      14.509  36.288  60.588  1.00 89.04           C  
ATOM    718  C   ILE A  92      15.159  37.479  64.563  1.00 89.04           C  
ATOM    719  O   ILE A  92      16.274  36.964  64.629  1.00 89.04           O  
ATOM    720  N   PRO A  93      14.161  37.066  65.320  1.00102.13           N  
ATOM    721  CA  PRO A  93      14.346  35.945  66.204  1.00102.13           C  
ATOM    722  CD  PRO A  93      13.146  37.984  65.809  1.00102.13           C  
ATOM    723  CB  PRO A  93      13.091  35.896  67.071  1.00102.13           C  
ATOM    724  CG  PRO A  93      12.648  37.372  67.132  1.00102.13           C  
ATOM    725  C   PRO A  93      14.657  34.686  65.455  1.00102.13           C  
ATOM    726  O   PRO A  93      14.089  34.469  64.384  1.00102.13           O  
ATOM    727  N   VAL A  94      15.574  33.851  65.992  1.00 74.30           N  
ATOM    728  CA  VAL A  94      15.938  32.641  65.312  1.00 74.30           C  
ATOM    729  CB  VAL A  94      17.351  32.660  64.802  1.00 74.30           C  
ATOM    730  CG1 VAL A  94      17.666  31.286  64.186  1.00 74.30           C  
ATOM    731  CG2 VAL A  94      17.522  33.850  63.843  1.00 74.30           C  
ATOM    732  C   VAL A  94      15.896  31.562  66.339  1.00 74.30           C  
ATOM    733  O   VAL A  94      16.362  31.767  67.457  1.00 74.30           O  
ATOM    734  N   ILE A  95      15.325  30.390  65.992  1.00 77.38           N  
ATOM    735  CA  ILE A  95      15.273  29.294  66.909  1.00 77.38           C  
ATOM    736  CB  ILE A  95      13.940  29.149  67.582  1.00 77.38           C  
ATOM    737  CG1 ILE A  95      12.845  28.850  66.543  1.00 77.38           C  
ATOM    738  CG2 ILE A  95      13.688  30.424  68.404  1.00 77.38           C  
ATOM    739  CD1 ILE A  95      11.510  28.429  67.153  1.00 77.38           C  
ATOM    740  C   ILE A  95      15.523  28.045  66.136  1.00 77.38           C  
ATOM    741  O   ILE A  95      15.424  28.026  64.908  1.00 77.38           O  
ATOM    742  N   GLY A  96      15.881  26.973  66.869  1.00 64.51           N  
ATOM    743  CA  GLY A  96      16.138  25.687  66.294  1.00 64.51           C  
ATOM    744  C   GLY A  96      15.253  24.692  66.990  1.00 64.51           C  
ATOM    745  O   GLY A  96      14.448  25.043  67.850  1.00 64.51           O  
ATOM    746  N   VAL A  97      15.336  23.432  66.525  1.00168.23           N  
ATOM    747  CA  VAL A  97      14.591  22.268  66.935  1.00168.23           C  
ATOM    748  CB  VAL A  97      14.551  21.242  65.840  1.00168.23           C  
ATOM    749  CG1 VAL A  97      13.631  20.088  66.263  1.00168.23           C  
ATOM    750  CG2 VAL A  97      14.169  21.921  64.519  1.00168.23           C  
ATOM    751  C   VAL A  97      15.127  21.565  68.165  1.00168.23           C  
ATOM    752  O   VAL A  97      14.402  20.799  68.795  1.00168.23           O  
ATOM    753  N   ILE A  98      16.429  21.703  68.482  1.00 72.37           N  
ATOM    754  CA  ILE A  98      17.042  20.891  69.507  1.00 72.37           C  
ATOM    755  CB  ILE A  98      18.530  21.064  69.535  1.00 72.37           C  
ATOM    756  CG1 ILE A  98      19.140  20.601  68.201  1.00 72.37           C  
ATOM    757  CG2 ILE A  98      19.075  20.304  70.753  1.00 72.37           C  
ATOM    758  CD1 ILE A  98      20.605  21.001  68.029  1.00 72.37           C  
ATOM    759  C   ILE A  98      16.523  21.160  70.891  1.00 72.37           C  
ATOM    760  O   ILE A  98      16.188  20.226  71.619  1.00 72.37           O  
ATOM    761  N   GLN A  99      16.440  22.440  71.300  1.00131.73           N  
ATOM    762  CA  GLN A  99      16.027  22.762  72.639  1.00131.73           C  
ATOM    763  CB  GLN A  99      16.102  24.264  72.974  1.00131.73           C  
ATOM    764  CG  GLN A  99      17.516  24.786  73.228  1.00131.73           C  
ATOM    765  CD  GLN A  99      18.010  24.182  74.538  1.00131.73           C  
ATOM    766  OE1 GLN A  99      18.377  23.010  74.595  1.00131.73           O  
ATOM    767  NE2 GLN A  99      18.019  25.004  75.622  1.00131.73           N  
ATOM    768  C   GLN A  99      14.610  22.347  72.886  1.00131.73           C  
ATOM    769  O   GLN A  99      14.304  21.828  73.958  1.00131.73           O  
ATOM    770  N   PRO A 100      13.717  22.563  71.964  1.00 80.46           N  
ATOM    771  CA  PRO A 100      12.352  22.194  72.211  1.00 80.46           C  
ATOM    772  CD  PRO A 100      13.821  23.673  71.032  1.00 80.46           C  
ATOM    773  CB  PRO A 100      11.549  22.788  71.056  1.00 80.46           C  
ATOM    774  CG  PRO A 100      12.371  24.029  70.655  1.00 80.46           C  
ATOM    775  C   PRO A 100      12.165  20.724  72.413  1.00 80.46           C  
ATOM    776  O   PRO A 100      11.356  20.333  73.254  1.00 80.46           O  
ATOM    777  N   GLY A 101      12.898  19.892  71.656  1.00 26.56           N  
ATOM    778  CA  GLY A 101      12.774  18.468  71.771  1.00 26.56           C  
ATOM    779  C   GLY A 101      13.255  18.059  73.123  1.00 26.56           C  
ATOM    780  O   GLY A 101      12.721  17.135  73.735  1.00 26.56           O  
ATOM    781  N   SER A 102      14.322  18.721  73.605  1.00 33.64           N  
ATOM    782  CA  SER A 102      14.876  18.380  74.881  1.00 33.64           C  
ATOM    783  CB  SER A 102      16.144  19.182  75.215  1.00 33.64           C  
ATOM    784  OG  SER A 102      17.184  18.840  74.309  1.00 33.64           O  
ATOM    785  C   SER A 102      13.856  18.662  75.939  1.00 33.64           C  
ATOM    786  O   SER A 102      13.636  17.849  76.833  1.00 33.64           O  
ATOM    787  N   ARG A 103      13.178  19.819  75.850  1.00126.34           N  
ATOM    788  CA  ARG A 103      12.212  20.187  76.844  1.00126.34           C  
ATOM    789  CB  ARG A 103      11.496  21.502  76.503  1.00126.34           C  
ATOM    790  CG  ARG A 103      12.420  22.704  76.322  1.00126.34           C  
ATOM    791  CD  ARG A 103      11.684  23.924  75.767  1.00126.34           C  
ATOM    792  NE  ARG A 103      12.681  25.017  75.613  1.00126.34           N  
ATOM    793  CZ  ARG A 103      12.645  25.815  74.507  1.00126.34           C  
ATOM    794  NH1 ARG A 103      11.681  25.624  73.561  1.00126.34           N1+
ATOM    795  NH2 ARG A 103      13.581  26.797  74.347  1.00126.34           N  
ATOM    796  C   ARG A 103      11.134  19.146  76.861  1.00126.34           C  
ATOM    797  O   ARG A 103      10.727  18.676  77.923  1.00126.34           O  
ATOM    798  N   ALA A 104      10.655  18.749  75.667  1.00 31.62           N  
ATOM    799  CA  ALA A 104       9.567  17.820  75.549  1.00 31.62           C  
ATOM    800  CB  ALA A 104       9.141  17.586  74.089  1.00 31.62           C  
ATOM    801  C   ALA A 104       9.950  16.491  76.127  1.00 31.62           C  
ATOM    802  O   ALA A 104       9.158  15.869  76.833  1.00 31.62           O  
ATOM    803  N   ALA A 105      11.175  16.016  75.842  1.00 33.79           N  
ATOM    804  CA  ALA A 105      11.589  14.724  76.310  1.00 33.79           C  
ATOM    805  CB  ALA A 105      12.981  14.319  75.802  1.00 33.79           C  
ATOM    806  C   ALA A 105      11.644  14.714  77.805  1.00 33.79           C  
ATOM    807  O   ALA A 105      11.157  13.782  78.444  1.00 33.79           O  
ATOM    808  N   LEU A 106      12.215  15.771  78.411  1.00112.25           N  
ATOM    809  CA  LEU A 106      12.331  15.783  79.841  1.00112.25           C  
ATOM    810  CB  LEU A 106      13.184  16.923  80.421  1.00112.25           C  
ATOM    811  CG  LEU A 106      14.698  16.665  80.270  1.00112.25           C  
ATOM    812  CD1 LEU A 106      15.166  16.735  78.812  1.00112.25           C  
ATOM    813  CD2 LEU A 106      15.518  17.557  81.210  1.00112.25           C  
ATOM    814  C   LEU A 106      10.974  15.791  80.464  1.00112.25           C  
ATOM    815  O   LEU A 106      10.797  15.269  81.563  1.00112.25           O  
ATOM    816  N   LYS A 107       9.979  16.425  79.819  1.00 64.52           N  
ATOM    817  CA  LYS A 107       8.667  16.416  80.401  1.00 64.52           C  
ATOM    818  CB  LYS A 107       7.661  17.315  79.658  1.00 64.52           C  
ATOM    819  CG  LYS A 107       7.936  18.814  79.813  1.00 64.52           C  
ATOM    820  CD  LYS A 107       7.021  19.692  78.953  1.00 64.52           C  
ATOM    821  CE  LYS A 107       7.238  21.196  79.137  1.00 64.52           C  
ATOM    822  NZ  LYS A 107       8.092  21.725  78.052  1.00 64.52           N1+
ATOM    823  C   LYS A 107       8.107  15.017  80.407  1.00 64.52           C  
ATOM    824  O   LYS A 107       7.496  14.595  81.387  1.00 64.52           O  
ATOM    825  N   ALA A 108       8.294  14.280  79.293  1.00 67.52           N  
ATOM    826  CA  ALA A 108       7.752  12.967  79.043  1.00 67.52           C  
ATOM    827  CB  ALA A 108       7.941  12.526  77.582  1.00 67.52           C  
ATOM    828  C   ALA A 108       8.308  11.858  79.901  1.00 67.52           C  
ATOM    829  O   ALA A 108       7.576  10.933  80.252  1.00 67.52           O  
ATOM    830  N   THR A 109       9.611  11.882  80.236  1.00141.08           N  
ATOM    831  CA  THR A 109      10.257  10.750  80.859  1.00141.08           C  
ATOM    832  CB  THR A 109      11.752  10.846  80.782  1.00141.08           C  
ATOM    833  OG1 THR A 109      12.344   9.615  81.169  1.00141.08           O  
ATOM    834  CG2 THR A 109      12.223  11.982  81.706  1.00141.08           C  
ATOM    835  C   THR A 109       9.897  10.539  82.306  1.00141.08           C  
ATOM    836  O   THR A 109       9.882  11.477  83.102  1.00141.08           O  
ATOM    837  N   ARG A 110       9.494   9.290  82.659  1.00200.91           N  
ATOM    838  CA  ARG A 110       9.298   8.934  84.042  1.00200.91           C  
ATOM    839  CB  ARG A 110       8.399   7.702  84.279  1.00200.91           C  
ATOM    840  CG  ARG A 110       6.909   7.888  83.967  1.00200.91           C  
ATOM    841  CD  ARG A 110       6.469   7.476  82.559  1.00200.91           C  
ATOM    842  NE  ARG A 110       7.202   8.280  81.549  1.00200.91           N  
ATOM    843  CZ  ARG A 110       7.519   7.712  80.351  1.00200.91           C  
ATOM    844  NH1 ARG A 110       7.182   6.411  80.104  1.00200.91           N1+
ATOM    845  NH2 ARG A 110       8.170   8.443  79.400  1.00200.91           N  
ATOM    846  C   ARG A 110      10.603   8.637  84.750  1.00200.91           C  
ATOM    847  O   ARG A 110      10.843   9.135  85.850  1.00200.91           O  
ATOM    848  N   ASN A 111      11.447   7.767  84.133  1.00106.34           N  
ATOM    849  CA  ASN A 111      12.697   7.240  84.646  1.00106.34           C  
ATOM    850  CB  ASN A 111      13.028   5.819  84.138  1.00106.34           C  
ATOM    851  CG  ASN A 111      13.283   5.829  82.642  1.00106.34           C  
ATOM    852  OD1 ASN A 111      13.278   6.879  82.004  1.00106.34           O  
ATOM    853  ND2 ASN A 111      13.517   4.620  82.063  1.00106.34           N  
ATOM    854  C   ASN A 111      13.899   8.132  84.456  1.00106.34           C  
ATOM    855  O   ASN A 111      14.919   7.931  85.115  1.00106.34           O  
ATOM    856  N   ASN A 112      13.847   9.112  83.536  1.00 99.32           N  
ATOM    857  CA  ASN A 112      14.972   9.969  83.256  1.00 99.32           C  
ATOM    858  CB  ASN A 112      15.638  10.567  84.509  1.00 99.32           C  
ATOM    859  CG  ASN A 112      14.768  11.704  85.028  1.00 99.32           C  
ATOM    860  OD1 ASN A 112      14.407  11.741  86.203  1.00 99.32           O  
ATOM    861  ND2 ASN A 112      14.432  12.669  84.128  1.00 99.32           N  
ATOM    862  C   ASN A 112      16.033   9.257  82.468  1.00 99.32           C  
ATOM    863  O   ASN A 112      17.213   9.594  82.561  1.00 99.32           O  
ATOM    864  N   LYS A 113      15.638   8.248  81.664  1.00 94.80           N  
ATOM    865  CA  LYS A 113      16.567   7.636  80.759  1.00 94.80           C  
ATOM    866  CB  LYS A 113      16.631   6.109  80.906  1.00 94.80           C  
ATOM    867  CG  LYS A 113      17.268   5.680  82.229  1.00 94.80           C  
ATOM    868  CD  LYS A 113      17.031   4.215  82.593  1.00 94.80           C  
ATOM    869  CE  LYS A 113      17.812   3.766  83.830  1.00 94.80           C  
ATOM    870  NZ  LYS A 113      17.346   4.505  85.026  1.00 94.80           N1+
ATOM    871  C   LYS A 113      16.053   7.964  79.388  1.00 94.80           C  
ATOM    872  O   LYS A 113      15.050   7.408  78.944  1.00 94.80           O  
ATOM    873  N   ILE A 114      16.748   8.866  78.664  1.00 51.60           N  
ATOM    874  CA  ILE A 114      16.226   9.317  77.403  1.00 51.60           C  
ATOM    875  CB  ILE A 114      16.093  10.812  77.311  1.00 51.60           C  
ATOM    876  CG1 ILE A 114      15.100  11.333  78.362  1.00 51.60           C  
ATOM    877  CG2 ILE A 114      15.697  11.169  75.869  1.00 51.60           C  
ATOM    878  CD1 ILE A 114      15.096  12.857  78.492  1.00 51.60           C  
ATOM    879  C   ILE A 114      17.116   8.882  76.283  1.00 51.60           C  
ATOM    880  O   ILE A 114      18.341   8.944  76.377  1.00 51.60           O  
ATOM    881  N   GLY A 115      16.494   8.422  75.178  1.00 27.81           N  
ATOM    882  CA  GLY A 115      17.234   8.005  74.020  1.00 27.81           C  
ATOM    883  C   GLY A 115      17.010   9.029  72.951  1.00 27.81           C  
ATOM    884  O   GLY A 115      15.964   9.676  72.906  1.00 27.81           O  
ATOM    885  N   VAL A 116      18.008   9.212  72.060  1.00 41.86           N  
ATOM    886  CA  VAL A 116      17.868  10.178  71.007  1.00 41.86           C  
ATOM    887  CB  VAL A 116      18.798  11.349  71.151  1.00 41.86           C  
ATOM    888  CG1 VAL A 116      18.602  12.290  69.950  1.00 41.86           C  
ATOM    889  CG2 VAL A 116      18.542  12.015  72.513  1.00 41.86           C  
ATOM    890  C   VAL A 116      18.200   9.507  69.710  1.00 41.86           C  
ATOM    891  O   VAL A 116      19.184   8.777  69.611  1.00 41.86           O  
ATOM    892  N   LEU A 117      17.369   9.741  68.672  1.00 47.36           N  
ATOM    893  CA  LEU A 117      17.639   9.182  67.376  1.00 47.36           C  
ATOM    894  CB  LEU A 117      16.425   8.491  66.726  1.00 47.36           C  
ATOM    895  CG  LEU A 117      15.896   7.272  67.505  1.00 47.36           C  
ATOM    896  CD1 LEU A 117      14.704   6.627  66.778  1.00 47.36           C  
ATOM    897  CD2 LEU A 117      17.020   6.271  67.818  1.00 47.36           C  
ATOM    898  C   LEU A 117      18.005  10.332  66.490  1.00 47.36           C  
ATOM    899  O   LEU A 117      17.343  11.370  66.511  1.00 47.36           O  
ATOM    900  N   GLY A 118      19.077  10.185  65.680  1.00 26.54           N  
ATOM    901  CA  GLY A 118      19.453  11.299  64.856  1.00 26.54           C  
ATOM    902  C   GLY A 118      20.422  10.877  63.796  1.00 26.54           C  
ATOM    903  O   GLY A 118      20.799   9.711  63.683  1.00 26.54           O  
ATOM    904  N   THR A 119      20.845  11.864  62.979  1.00 34.82           N  
ATOM    905  CA  THR A 119      21.782  11.638  61.915  1.00 34.82           C  
ATOM    906  CB  THR A 119      21.751  12.701  60.855  1.00 34.82           C  
ATOM    907  OG1 THR A 119      22.090  13.960  61.416  1.00 34.82           O  
ATOM    908  CG2 THR A 119      20.340  12.756  60.246  1.00 34.82           C  
ATOM    909  C   THR A 119      23.156  11.621  62.508  1.00 34.82           C  
ATOM    910  O   THR A 119      23.340  11.853  63.702  1.00 34.82           O  
ATOM    911  N   LEU A 120      24.162  11.309  61.669  1.00 79.03           N  
ATOM    912  CA  LEU A 120      25.527  11.205  62.102  1.00 79.03           C  
ATOM    913  CB  LEU A 120      26.480  10.799  60.966  1.00 79.03           C  
ATOM    914  CG  LEU A 120      26.194   9.408  60.373  1.00 79.03           C  
ATOM    915  CD1 LEU A 120      26.428   8.302  61.412  1.00 79.03           C  
ATOM    916  CD2 LEU A 120      24.799   9.347  59.730  1.00 79.03           C  
ATOM    917  C   LEU A 120      26.003  12.537  62.584  1.00 79.03           C  
ATOM    918  O   LEU A 120      26.649  12.635  63.626  1.00 79.03           O  
ATOM    919  N   GLY A 121      25.690  13.608  61.835  1.00 21.30           N  
ATOM    920  CA  GLY A 121      26.186  14.902  62.198  1.00 21.30           C  
ATOM    921  C   GLY A 121      25.630  15.298  63.528  1.00 21.30           C  
ATOM    922  O   GLY A 121      26.348  15.839  64.368  1.00 21.30           O  
ATOM    923  N   THR A 122      24.326  15.049  63.749  1.00 36.07           N  
ATOM    924  CA  THR A 122      23.694  15.452  64.972  1.00 36.07           C  
ATOM    925  CB  THR A 122      22.214  15.213  64.965  1.00 36.07           C  
ATOM    926  OG1 THR A 122      21.608  15.928  63.899  1.00 36.07           O  
ATOM    927  CG2 THR A 122      21.636  15.679  66.312  1.00 36.07           C  
ATOM    928  C   THR A 122      24.261  14.701  66.136  1.00 36.07           C  
ATOM    929  O   THR A 122      24.569  15.287  67.172  1.00 36.07           O  
ATOM    930  N   VAL A 123      24.428  13.376  65.993  1.00 94.91           N  
ATOM    931  CA  VAL A 123      24.895  12.576  67.089  1.00 94.91           C  
ATOM    932  CB  VAL A 123      24.947  11.111  66.770  1.00 94.91           C  
ATOM    933  CG1 VAL A 123      23.518  10.625  66.472  1.00 94.91           C  
ATOM    934  CG2 VAL A 123      25.935  10.888  65.616  1.00 94.91           C  
ATOM    935  C   VAL A 123      26.273  13.012  67.461  1.00 94.91           C  
ATOM    936  O   VAL A 123      26.620  13.064  68.637  1.00 94.91           O  
ATOM    937  N   GLU A 124      27.090  13.342  66.450  1.00114.57           N  
ATOM    938  CA  GLU A 124      28.465  13.723  66.604  1.00114.57           C  
ATOM    939  CB  GLU A 124      29.175  13.897  65.250  1.00114.57           C  
ATOM    940  CG  GLU A 124      29.438  12.578  64.523  1.00114.57           C  
ATOM    941  CD  GLU A 124      30.669  11.957  65.163  1.00114.57           C  
ATOM    942  OE1 GLU A 124      31.727  12.643  65.172  1.00114.57           O  
ATOM    943  OE2 GLU A 124      30.571  10.802  65.655  1.00114.57           O1-
ATOM    944  C   GLU A 124      28.588  15.032  67.325  1.00114.57           C  
ATOM    945  O   GLU A 124      29.606  15.278  67.970  1.00114.57           O  
ATOM    946  N   SER A 125      27.552  15.892  67.247  1.00206.91           N  
ATOM    947  CA  SER A 125      27.622  17.263  67.690  1.00206.91           C  
ATOM    948  CB  SER A 125      26.235  17.921  67.786  1.00206.91           C  
ATOM    949  OG  SER A 125      26.365  19.266  68.219  1.00206.91           O  
ATOM    950  C   SER A 125      28.295  17.434  69.024  1.00206.91           C  
ATOM    951  O   SER A 125      29.326  18.099  69.081  1.00206.91           O  
ATOM    952  N   MET A 126      27.784  16.896  70.148  1.00270.77           N  
ATOM    953  CA  MET A 126      26.575  16.157  70.300  1.00270.77           C  
ATOM    954  CB  MET A 126      26.833  14.919  71.172  1.00270.77           C  
ATOM    955  CG  MET A 126      28.066  14.147  70.685  1.00270.77           C  
ATOM    956  SD  MET A 126      28.526  12.672  71.642  1.00270.77           S  
ATOM    957  CE  MET A 126      30.029  12.338  70.675  1.00270.77           C  
ATOM    958  C   MET A 126      25.700  17.091  71.079  1.00270.77           C  
ATOM    959  O   MET A 126      25.772  17.159  72.306  1.00270.77           O  
ATOM    960  N   ALA A 127      24.851  17.844  70.360  1.00 64.29           N  
ATOM    961  CA  ALA A 127      24.019  18.883  70.901  1.00 64.29           C  
ATOM    962  CB  ALA A 127      23.287  19.686  69.810  1.00 64.29           C  
ATOM    963  C   ALA A 127      22.978  18.362  71.841  1.00 64.29           C  
ATOM    964  O   ALA A 127      22.681  19.010  72.842  1.00 64.29           O  
ATOM    965  N   TYR A 128      22.364  17.200  71.544  1.00 67.44           N  
ATOM    966  CA  TYR A 128      21.304  16.751  72.403  1.00 67.44           C  
ATOM    967  CB  TYR A 128      20.568  15.492  71.908  1.00 67.44           C  
ATOM    968  CG  TYR A 128      19.525  15.911  70.929  1.00 67.44           C  
ATOM    969  CD1 TYR A 128      19.797  16.087  69.592  1.00 67.44           C  
ATOM    970  CD2 TYR A 128      18.245  16.135  71.380  1.00 67.44           C  
ATOM    971  CE1 TYR A 128      18.801  16.473  68.722  1.00 67.44           C  
ATOM    972  CE2 TYR A 128      17.248  16.521  70.519  1.00 67.44           C  
ATOM    973  CZ  TYR A 128      17.525  16.688  69.185  1.00 67.44           C  
ATOM    974  OH  TYR A 128      16.497  17.081  68.303  1.00 67.44           O  
ATOM    975  C   TYR A 128      21.775  16.482  73.794  1.00 67.44           C  
ATOM    976  O   TYR A 128      21.155  16.969  74.739  1.00 67.44           O  
ATOM    977  N   PRO A 129      22.836  15.760  73.999  1.00 72.82           N  
ATOM    978  CA  PRO A 129      23.226  15.505  75.356  1.00 72.82           C  
ATOM    979  CD  PRO A 129      23.236  14.689  73.102  1.00 72.82           C  
ATOM    980  CB  PRO A 129      24.345  14.471  75.264  1.00 72.82           C  
ATOM    981  CG  PRO A 129      23.991  13.682  73.988  1.00 72.82           C  
ATOM    982  C   PRO A 129      23.583  16.761  76.079  1.00 72.82           C  
ATOM    983  O   PRO A 129      23.268  16.874  77.265  1.00 72.82           O  
ATOM    984  N   THR A 130      24.225  17.721  75.389  1.00 99.81           N  
ATOM    985  CA  THR A 130      24.624  18.932  76.044  1.00 99.81           C  
ATOM    986  CB  THR A 130      25.433  19.841  75.162  1.00 99.81           C  
ATOM    987  OG1 THR A 130      24.673  20.255  74.036  1.00 99.81           O  
ATOM    988  CG2 THR A 130      26.690  19.082  74.706  1.00 99.81           C  
ATOM    989  C   THR A 130      23.403  19.678  76.464  1.00 99.81           C  
ATOM    990  O   THR A 130      23.313  20.156  77.594  1.00 99.81           O  
ATOM    991  N   ALA A 131      22.416  19.787  75.556  1.00 35.62           N  
ATOM    992  CA  ALA A 131      21.231  20.533  75.858  1.00 35.62           C  
ATOM    993  CB  ALA A 131      20.267  20.620  74.660  1.00 35.62           C  
ATOM    994  C   ALA A 131      20.483  19.889  76.986  1.00 35.62           C  
ATOM    995  O   ALA A 131      20.022  20.574  77.898  1.00 35.62           O  
ATOM    996  N   LEU A 132      20.346  18.549  76.958  1.00 50.72           N  
ATOM    997  CA  LEU A 132      19.567  17.844  77.944  1.00 50.72           C  
ATOM    998  CB  LEU A 132      19.459  16.341  77.633  1.00 50.72           C  
ATOM    999  CG  LEU A 132      18.674  16.036  76.341  1.00 50.72           C  
ATOM   1000  CD1 LEU A 132      18.593  14.524  76.076  1.00 50.72           C  
ATOM   1001  CD2 LEU A 132      17.287  16.697  76.362  1.00 50.72           C  
ATOM   1002  C   LEU A 132      20.173  17.978  79.307  1.00 50.72           C  
ATOM   1003  O   LEU A 132      19.477  18.252  80.282  1.00 50.72           O  
ATOM   1004  N   LYS A 133      21.500  17.789  79.406  1.00108.94           N  
ATOM   1005  CA  LYS A 133      22.172  17.867  80.675  1.00108.94           C  
ATOM   1006  CB  LYS A 133      23.666  17.510  80.603  1.00108.94           C  
ATOM   1007  CG  LYS A 133      23.965  16.010  80.643  1.00108.94           C  
ATOM   1008  CD  LYS A 133      23.451  15.214  79.444  1.00108.94           C  
ATOM   1009  CE  LYS A 133      23.967  13.774  79.424  1.00108.94           C  
ATOM   1010  NZ  LYS A 133      23.664  13.113  80.711  1.00108.94           N1+
ATOM   1011  C   LYS A 133      22.085  19.264  81.190  1.00108.94           C  
ATOM   1012  O   LYS A 133      21.986  19.482  82.396  1.00108.94           O  
ATOM   1013  N   GLY A 134      22.131  20.256  80.284  1.00 22.29           N  
ATOM   1014  CA  GLY A 134      22.105  21.614  80.733  1.00 22.29           C  
ATOM   1015  C   GLY A 134      20.833  21.830  81.487  1.00 22.29           C  
ATOM   1016  O   GLY A 134      20.822  22.528  82.500  1.00 22.29           O  
ATOM   1017  N   LEU A 135      19.709  21.296  80.973  1.00 54.53           N  
ATOM   1018  CA  LEU A 135      18.465  21.429  81.675  1.00 54.53           C  
ATOM   1019  CB  LEU A 135      17.256  21.018  80.809  1.00 54.53           C  
ATOM   1020  CG  LEU A 135      17.091  21.897  79.550  1.00 54.53           C  
ATOM   1021  CD1 LEU A 135      15.875  21.471  78.709  1.00 54.53           C  
ATOM   1022  CD2 LEU A 135      17.071  23.392  79.907  1.00 54.53           C  
ATOM   1023  C   LEU A 135      18.469  20.584  82.924  1.00 54.53           C  
ATOM   1024  O   LEU A 135      18.141  21.071  84.007  1.00 54.53           O  
ATOM   1025  N   ASN A 136      18.859  19.294  82.806  1.00 76.63           N  
ATOM   1026  CA  ASN A 136      18.843  18.391  83.930  1.00 76.63           C  
ATOM   1027  CB  ASN A 136      17.646  17.428  83.836  1.00 76.63           C  
ATOM   1028  CG  ASN A 136      17.592  16.540  85.064  1.00 76.63           C  
ATOM   1029  OD1 ASN A 136      18.504  16.540  85.889  1.00 76.63           O  
ATOM   1030  ND2 ASN A 136      16.493  15.747  85.180  1.00 76.63           N  
ATOM   1031  C   ASN A 136      20.096  17.558  83.885  1.00 76.63           C  
ATOM   1032  O   ASN A 136      20.248  16.697  83.022  1.00 76.63           O  
ATOM   1033  N   ARG A 137      21.008  17.760  84.856  1.00159.14           N  
ATOM   1034  CA  ARG A 137      22.285  17.090  84.886  1.00159.14           C  
ATOM   1035  CB  ARG A 137      23.247  17.606  85.967  1.00159.14           C  
ATOM   1036  CG  ARG A 137      24.649  17.011  85.804  1.00159.14           C  
ATOM   1037  CD  ARG A 137      25.493  16.983  87.081  1.00159.14           C  
ATOM   1038  NE  ARG A 137      25.652  18.383  87.567  1.00159.14           N  
ATOM   1039  CZ  ARG A 137      26.680  18.685  88.412  1.00159.14           C  
ATOM   1040  NH1 ARG A 137      27.589  17.721  88.742  1.00159.14           N1+
ATOM   1041  NH2 ARG A 137      26.797  19.944  88.927  1.00159.14           N  
ATOM   1042  C   ARG A 137      22.134  15.618  85.146  1.00159.14           C  
ATOM   1043  O   ARG A 137      22.985  14.824  84.748  1.00159.14           O  
ATOM   1044  N   ARG A 138      21.088  15.229  85.895  1.00125.58           N  
ATOM   1045  CA  ARG A 138      20.840  13.876  86.321  1.00125.58           C  
ATOM   1046  CB  ARG A 138      19.673  13.783  87.313  1.00125.58           C  
ATOM   1047  CG  ARG A 138      19.843  14.644  88.562  1.00125.58           C  
ATOM   1048  CD  ARG A 138      18.549  14.729  89.369  1.00125.58           C  
ATOM   1049  NE  ARG A 138      17.485  15.112  88.398  1.00125.58           N  
ATOM   1050  CZ  ARG A 138      16.575  16.082  88.700  1.00125.58           C  
ATOM   1051  NH1 ARG A 138      16.611  16.709  89.912  1.00125.58           N1+
ATOM   1052  NH2 ARG A 138      15.635  16.430  87.774  1.00125.58           N  
ATOM   1053  C   ARG A 138      20.475  12.974  85.175  1.00125.58           C  
ATOM   1054  O   ARG A 138      20.744  11.773  85.218  1.00125.58           O  
ATOM   1055  N   VAL A 139      19.818  13.519  84.134  1.00100.34           N  
ATOM   1056  CA  VAL A 139      19.281  12.710  83.075  1.00100.34           C  
ATOM   1057  CB  VAL A 139      18.516  13.508  82.059  1.00100.34           C  
ATOM   1058  CG1 VAL A 139      19.526  14.311  81.218  1.00100.34           C  
ATOM   1059  CG2 VAL A 139      17.614  12.565  81.246  1.00100.34           C  
ATOM   1060  C   VAL A 139      20.367  11.969  82.351  1.00100.34           C  
ATOM   1061  O   VAL A 139      21.473  12.474  82.164  1.00100.34           O  
ATOM   1062  N   GLU A 140      20.060  10.717  81.941  1.00 49.43           N  
ATOM   1063  CA  GLU A 140      20.982   9.916  81.187  1.00 49.43           C  
ATOM   1064  CB  GLU A 140      20.941   8.417  81.537  1.00 49.43           C  
ATOM   1065  CG  GLU A 140      21.488   8.083  82.928  1.00 49.43           C  
ATOM   1066  CD  GLU A 140      21.369   6.576  83.109  1.00 49.43           C  
ATOM   1067  OE1 GLU A 140      20.275   6.029  82.808  1.00 49.43           O  
ATOM   1068  OE2 GLU A 140      22.373   5.948  83.543  1.00 49.43           O1-
ATOM   1069  C   GLU A 140      20.550  10.033  79.762  1.00 49.43           C  
ATOM   1070  O   GLU A 140      19.357  10.024  79.470  1.00 49.43           O  
ATOM   1071  N   VAL A 141      21.513  10.176  78.830  1.00 52.51           N  
ATOM   1072  CA  VAL A 141      21.119  10.337  77.465  1.00 52.51           C  
ATOM   1073  CB  VAL A 141      21.275  11.749  76.971  1.00 52.51           C  
ATOM   1074  CG1 VAL A 141      20.834  11.819  75.498  1.00 52.51           C  
ATOM   1075  CG2 VAL A 141      20.495  12.685  77.913  1.00 52.51           C  
ATOM   1076  C   VAL A 141      21.987   9.471  76.616  1.00 52.51           C  
ATOM   1077  O   VAL A 141      23.211   9.503  76.723  1.00 52.51           O  
ATOM   1078  N   ASP A 142      21.357   8.659  75.746  1.00 57.25           N  
ATOM   1079  CA  ASP A 142      22.091   7.802  74.861  1.00 57.25           C  
ATOM   1080  CB  ASP A 142      21.891   6.313  75.175  1.00 57.25           C  
ATOM   1081  CG  ASP A 142      22.579   6.059  76.508  1.00 57.25           C  
ATOM   1082  OD1 ASP A 142      23.840   6.080  76.540  1.00 57.25           O  
ATOM   1083  OD2 ASP A 142      21.852   5.864  77.519  1.00 57.25           O1-
ATOM   1084  C   ASP A 142      21.567   8.069  73.486  1.00 57.25           C  
ATOM   1085  O   ASP A 142      20.356   8.161  73.288  1.00 57.25           O  
ATOM   1086  N   SER A 143      22.470   8.208  72.492  1.00 41.26           N  
ATOM   1087  CA  SER A 143      22.028   8.541  71.167  1.00 41.26           C  
ATOM   1088  CB  SER A 143      22.693   9.807  70.600  1.00 41.26           C  
ATOM   1089  OG  SER A 143      22.339  10.935  71.388  1.00 41.26           O  
ATOM   1090  C   SER A 143      22.351   7.421  70.227  1.00 41.26           C  
ATOM   1091  O   SER A 143      23.365   6.738  70.374  1.00 41.26           O  
ATOM   1092  N   LEU A 144      21.465   7.214  69.231  1.00 60.83           N  
ATOM   1093  CA  LEU A 144      21.618   6.159  68.264  1.00 60.83           C  
ATOM   1094  CB  LEU A 144      20.526   5.081  68.437  1.00 60.83           C  
ATOM   1095  CG  LEU A 144      20.582   3.894  67.456  1.00 60.83           C  
ATOM   1096  CD1 LEU A 144      21.854   3.053  67.665  1.00 60.83           C  
ATOM   1097  CD2 LEU A 144      19.300   3.047  67.538  1.00 60.83           C  
ATOM   1098  C   LEU A 144      21.454   6.771  66.905  1.00 60.83           C  
ATOM   1099  O   LEU A 144      20.421   7.372  66.612  1.00 60.83           O  
ATOM   1100  N   ALA A 145      22.479   6.650  66.035  1.00 42.44           N  
ATOM   1101  CA  ALA A 145      22.393   7.195  64.709  1.00 42.44           C  
ATOM   1102  CB  ALA A 145      23.765   7.408  64.044  1.00 42.44           C  
ATOM   1103  C   ALA A 145      21.607   6.258  63.842  1.00 42.44           C  
ATOM   1104  O   ALA A 145      21.712   5.039  63.976  1.00 42.44           O  
ATOM   1105  N   CYS A 146      20.786   6.815  62.924  1.00 70.28           N  
ATOM   1106  CA  CYS A 146      20.026   5.991  62.024  1.00 70.28           C  
ATOM   1107  CB  CYS A 146      18.534   5.964  62.380  1.00 70.28           C  
ATOM   1108  SG  CYS A 146      18.236   5.287  64.042  1.00 70.28           S  
ATOM   1109  C   CYS A 146      20.156   6.589  60.652  1.00 70.28           C  
ATOM   1110  O   CYS A 146      19.292   7.342  60.201  1.00 70.28           O  
ATOM   1111  N   PRO A 147      21.204   6.233  59.961  1.00 75.60           N  
ATOM   1112  CA  PRO A 147      21.483   6.798  58.665  1.00 75.60           C  
ATOM   1113  CD  PRO A 147      22.413   5.778  60.628  1.00 75.60           C  
ATOM   1114  CB  PRO A 147      22.890   6.326  58.307  1.00 75.60           C  
ATOM   1115  CG  PRO A 147      23.569   6.128  59.674  1.00 75.60           C  
ATOM   1116  C   PRO A 147      20.464   6.495  57.608  1.00 75.60           C  
ATOM   1117  O   PRO A 147      20.335   7.278  56.670  1.00 75.60           O  
ATOM   1118  N   LYS A 148      19.766   5.354  57.722  1.00 63.30           N  
ATOM   1119  CA  LYS A 148      18.807   4.878  56.761  1.00 63.30           C  
ATOM   1120  CB  LYS A 148      18.366   3.432  57.049  1.00 63.30           C  
ATOM   1121  CG  LYS A 148      19.489   2.395  57.008  1.00 63.30           C  
ATOM   1122  CD  LYS A 148      19.077   1.056  57.624  1.00 63.30           C  
ATOM   1123  CE  LYS A 148      20.172  -0.012  57.598  1.00 63.30           C  
ATOM   1124  NZ  LYS A 148      19.670  -1.262  58.212  1.00 63.30           N1+
ATOM   1125  C   LYS A 148      17.543   5.692  56.741  1.00 63.30           C  
ATOM   1126  O   LYS A 148      16.894   5.798  55.701  1.00 63.30           O  
ATOM   1127  N   PHE A 149      17.136   6.276  57.885  1.00129.85           N  
ATOM   1128  CA  PHE A 149      15.821   6.855  57.963  1.00129.85           C  
ATOM   1129  CB  PHE A 149      15.426   7.417  59.339  1.00129.85           C  
ATOM   1130  CG  PHE A 149      15.288   6.287  60.300  1.00129.85           C  
ATOM   1131  CD1 PHE A 149      14.646   5.130  59.931  1.00129.85           C  
ATOM   1132  CD2 PHE A 149      15.735   6.409  61.593  1.00129.85           C  
ATOM   1133  CE1 PHE A 149      14.499   4.089  60.817  1.00129.85           C  
ATOM   1134  CE2 PHE A 149      15.588   5.374  62.487  1.00129.85           C  
ATOM   1135  CZ  PHE A 149      14.978   4.207  62.098  1.00129.85           C  
ATOM   1136  C   PHE A 149      15.578   7.960  56.977  1.00129.85           C  
ATOM   1137  O   PHE A 149      14.516   7.998  56.358  1.00129.85           O  
ATOM   1138  N   VAL A 150      16.527   8.895  56.793  1.00 44.82           N  
ATOM   1139  CA  VAL A 150      16.274  10.033  55.945  1.00 44.82           C  
ATOM   1140  CB  VAL A 150      17.439  10.982  55.873  1.00 44.82           C  
ATOM   1141  CG1 VAL A 150      17.100  12.107  54.877  1.00 44.82           C  
ATOM   1142  CG2 VAL A 150      17.754  11.485  57.295  1.00 44.82           C  
ATOM   1143  C   VAL A 150      15.962   9.602  54.541  1.00 44.82           C  
ATOM   1144  O   VAL A 150      15.056  10.148  53.912  1.00 44.82           O  
ATOM   1145  N   SER A 151      16.704   8.618  54.000  1.00 33.96           N  
ATOM   1146  CA  SER A 151      16.490   8.200  52.642  1.00 33.96           C  
ATOM   1147  CB  SER A 151      17.495   7.125  52.191  1.00 33.96           C  
ATOM   1148  OG  SER A 151      18.809   7.662  52.182  1.00 33.96           O  
ATOM   1149  C   SER A 151      15.121   7.615  52.508  1.00 33.96           C  
ATOM   1150  O   SER A 151      14.422   7.883  51.532  1.00 33.96           O  
ATOM   1151  N   VAL A 152      14.693   6.808  53.498  1.00 97.85           N  
ATOM   1152  CA  VAL A 152      13.424   6.152  53.387  1.00 97.85           C  
ATOM   1153  CB  VAL A 152      13.138   5.187  54.512  1.00 97.85           C  
ATOM   1154  CG1 VAL A 152      12.787   5.948  55.801  1.00 97.85           C  
ATOM   1155  CG2 VAL A 152      12.039   4.221  54.048  1.00 97.85           C  
ATOM   1156  C   VAL A 152      12.337   7.186  53.335  1.00 97.85           C  
ATOM   1157  O   VAL A 152      11.407   7.060  52.540  1.00 97.85           O  
ATOM   1158  N   VAL A 153      12.413   8.232  54.186  1.00127.02           N  
ATOM   1159  CA  VAL A 153      11.392   9.244  54.188  1.00127.02           C  
ATOM   1160  CB  VAL A 153      11.464  10.213  55.338  1.00127.02           C  
ATOM   1161  CG1 VAL A 153      11.116   9.474  56.633  1.00127.02           C  
ATOM   1162  CG2 VAL A 153      12.856  10.847  55.388  1.00127.02           C  
ATOM   1163  C   VAL A 153      11.412  10.034  52.915  1.00127.02           C  
ATOM   1164  O   VAL A 153      10.364  10.299  52.331  1.00127.02           O  
ATOM   1165  N   GLU A 154      12.604  10.421  52.429  1.00100.24           N  
ATOM   1166  CA  GLU A 154      12.685  11.240  51.250  1.00100.24           C  
ATOM   1167  CB  GLU A 154      14.130  11.620  50.886  1.00100.24           C  
ATOM   1168  CG  GLU A 154      14.777  12.577  51.892  1.00100.24           C  
ATOM   1169  CD  GLU A 154      14.156  13.957  51.705  1.00100.24           C  
ATOM   1170  OE1 GLU A 154      14.368  14.560  50.618  1.00100.24           O  
ATOM   1171  OE2 GLU A 154      13.461  14.428  52.644  1.00100.24           O1-
ATOM   1172  C   GLU A 154      12.100  10.487  50.093  1.00100.24           C  
ATOM   1173  O   GLU A 154      11.447  11.074  49.232  1.00100.24           O  
ATOM   1174  N   SER A 155      12.335   9.161  50.041  1.00 49.52           N  
ATOM   1175  CA  SER A 155      11.874   8.319  48.969  1.00 49.52           C  
ATOM   1176  CB  SER A 155      12.507   6.919  49.002  1.00 49.52           C  
ATOM   1177  OG  SER A 155      12.093   6.223  50.167  1.00 49.52           O  
ATOM   1178  C   SER A 155      10.378   8.146  49.016  1.00 49.52           C  
ATOM   1179  O   SER A 155       9.783   7.751  48.014  1.00 49.52           O  
ATOM   1180  N   GLY A 156       9.728   8.408  50.172  1.00 37.18           N  
ATOM   1181  CA  GLY A 156       8.290   8.302  50.261  1.00 37.18           C  
ATOM   1182  C   GLY A 156       7.883   6.914  50.677  1.00 37.18           C  
ATOM   1183  O   GLY A 156       6.702   6.572  50.642  1.00 37.18           O  
ATOM   1184  N   GLU A 157       8.876   6.086  51.044  1.00 99.02           N  
ATOM   1185  CA  GLU A 157       8.803   4.712  51.479  1.00 99.02           C  
ATOM   1186  CB  GLU A 157      10.137   3.971  51.281  1.00 99.02           C  
ATOM   1187  CG  GLU A 157      10.469   3.778  49.797  1.00 99.02           C  
ATOM   1188  CD  GLU A 157      11.909   3.301  49.673  1.00 99.02           C  
ATOM   1189  OE1 GLU A 157      12.658   3.435  50.675  1.00 99.02           O  
ATOM   1190  OE2 GLU A 157      12.278   2.796  48.580  1.00 99.02           O1-
ATOM   1191  C   GLU A 157       8.364   4.563  52.919  1.00 99.02           C  
ATOM   1192  O   GLU A 157       8.149   3.446  53.385  1.00 99.02           O  
ATOM   1193  N   TYR A 158       8.251   5.668  53.680  1.00136.58           N  
ATOM   1194  CA  TYR A 158       8.081   5.633  55.113  1.00136.58           C  
ATOM   1195  CB  TYR A 158       8.178   7.015  55.804  1.00136.58           C  
ATOM   1196  CG  TYR A 158       7.210   8.015  55.267  1.00136.58           C  
ATOM   1197  CD1 TYR A 158       5.936   8.109  55.776  1.00136.58           C  
ATOM   1198  CD2 TYR A 158       7.594   8.881  54.266  1.00136.58           C  
ATOM   1199  CE1 TYR A 158       5.053   9.044  55.290  1.00136.58           C  
ATOM   1200  CE2 TYR A 158       6.715   9.819  53.775  1.00136.58           C  
ATOM   1201  CZ  TYR A 158       5.444   9.901  54.289  1.00136.58           C  
ATOM   1202  OH  TYR A 158       4.540  10.863  53.791  1.00136.58           O  
ATOM   1203  C   TYR A 158       6.894   4.849  55.623  1.00136.58           C  
ATOM   1204  O   TYR A 158       6.913   4.426  56.778  1.00136.58           O  
ATOM   1205  N   LYS A 159       5.783   4.755  54.873  1.00105.35           N  
ATOM   1206  CA  LYS A 159       4.645   3.951  55.264  1.00105.35           C  
ATOM   1207  CB  LYS A 159       3.350   4.390  54.562  1.00105.35           C  
ATOM   1208  CG  LYS A 159       2.880   5.771  55.029  1.00105.35           C  
ATOM   1209  CD  LYS A 159       1.764   6.372  54.176  1.00105.35           C  
ATOM   1210  CE  LYS A 159       2.257   7.157  52.960  1.00105.35           C  
ATOM   1211  NZ  LYS A 159       1.101   7.677  52.195  1.00105.35           N1+
ATOM   1212  C   LYS A 159       4.838   2.469  55.019  1.00105.35           C  
ATOM   1213  O   LYS A 159       4.184   1.649  55.664  1.00105.35           O  
ATOM   1214  N   SER A 160       5.713   2.091  54.060  1.00 58.19           N  
ATOM   1215  CA  SER A 160       5.832   0.745  53.543  1.00 58.19           C  
ATOM   1216  CB  SER A 160       6.598   0.669  52.210  1.00 58.19           C  
ATOM   1217  OG  SER A 160       7.965   1.001  52.408  1.00 58.19           O  
ATOM   1218  C   SER A 160       6.482  -0.242  54.467  1.00 58.19           C  
ATOM   1219  O   SER A 160       6.929   0.072  55.568  1.00 58.19           O  
ATOM   1220  N   ALA A 161       6.499  -1.510  53.991  1.00 33.80           N  
ATOM   1221  CA  ALA A 161       7.021  -2.676  54.652  1.00 33.80           C  
ATOM   1222  CB  ALA A 161       6.795  -3.966  53.846  1.00 33.80           C  
ATOM   1223  C   ALA A 161       8.497  -2.534  54.851  1.00 33.80           C  
ATOM   1224  O   ALA A 161       9.039  -2.960  55.867  1.00 33.80           O  
ATOM   1225  N   ILE A 162       9.201  -1.951  53.868  1.00 95.78           N  
ATOM   1226  CA  ILE A 162      10.622  -1.793  53.977  1.00 95.78           C  
ATOM   1227  CB  ILE A 162      11.224  -1.152  52.762  1.00 95.78           C  
ATOM   1228  CG1 ILE A 162      10.712   0.283  52.579  1.00 95.78           C  
ATOM   1229  CG2 ILE A 162      10.897  -2.039  51.554  1.00 95.78           C  
ATOM   1230  CD1 ILE A 162      11.507   1.059  51.538  1.00 95.78           C  
ATOM   1231  C   ILE A 162      10.907  -0.903  55.147  1.00 95.78           C  
ATOM   1232  O   ILE A 162      11.853  -1.127  55.899  1.00 95.78           O  
ATOM   1233  N   ALA A 163      10.081   0.142  55.327  1.00 39.10           N  
ATOM   1234  CA  ALA A 163      10.275   1.073  56.397  1.00 39.10           C  
ATOM   1235  CB  ALA A 163       9.222   2.195  56.423  1.00 39.10           C  
ATOM   1236  C   ALA A 163      10.179   0.341  57.698  1.00 39.10           C  
ATOM   1237  O   ALA A 163      10.929   0.633  58.628  1.00 39.10           O  
ATOM   1238  N   LYS A 164       9.251  -0.631  57.811  1.00 72.18           N  
ATOM   1239  CA  LYS A 164       9.093  -1.310  59.067  1.00 72.18           C  
ATOM   1240  CB  LYS A 164       7.916  -2.310  59.118  1.00 72.18           C  
ATOM   1241  CG  LYS A 164       8.142  -3.618  58.358  1.00 72.18           C  
ATOM   1242  CD  LYS A 164       7.089  -4.701  58.617  1.00 72.18           C  
ATOM   1243  CE  LYS A 164       7.351  -5.990  57.831  1.00 72.18           C  
ATOM   1244  NZ  LYS A 164       6.257  -6.964  58.048  1.00 72.18           N1+
ATOM   1245  C   LYS A 164      10.351  -2.055  59.402  1.00 72.18           C  
ATOM   1246  O   LYS A 164      10.762  -2.082  60.562  1.00 72.18           O  
ATOM   1247  N   LYS A 165      10.993  -2.692  58.399  1.00168.21           N  
ATOM   1248  CA  LYS A 165      12.183  -3.469  58.627  1.00168.21           C  
ATOM   1249  CB  LYS A 165      12.668  -4.220  57.375  1.00168.21           C  
ATOM   1250  CG  LYS A 165      11.957  -5.551  57.142  1.00168.21           C  
ATOM   1251  CD  LYS A 165      12.212  -6.572  58.254  1.00168.21           C  
ATOM   1252  CE  LYS A 165      13.492  -7.390  58.060  1.00168.21           C  
ATOM   1253  NZ  LYS A 165      14.686  -6.525  58.195  1.00168.21           N1+
ATOM   1254  C   LYS A 165      13.335  -2.624  59.080  1.00168.21           C  
ATOM   1255  O   LYS A 165      14.015  -2.968  60.045  1.00168.21           O  
ATOM   1256  N   VAL A 166      13.576  -1.486  58.403  1.00 47.41           N  
ATOM   1257  CA  VAL A 166      14.713  -0.655  58.687  1.00 47.41           C  
ATOM   1258  CB  VAL A 166      14.802   0.524  57.761  1.00 47.41           C  
ATOM   1259  CG1 VAL A 166      15.934   1.448  58.243  1.00 47.41           C  
ATOM   1260  CG2 VAL A 166      15.002  -0.003  56.329  1.00 47.41           C  
ATOM   1261  C   VAL A 166      14.630  -0.134  60.087  1.00 47.41           C  
ATOM   1262  O   VAL A 166      15.643  -0.036  60.777  1.00 47.41           O  
ATOM   1263  N   VAL A 167      13.419   0.250  60.531  1.00 48.59           N  
ATOM   1264  CA  VAL A 167      13.224   0.743  61.863  1.00 48.59           C  
ATOM   1265  CB  VAL A 167      11.807   1.175  62.119  1.00 48.59           C  
ATOM   1266  CG1 VAL A 167      11.645   1.484  63.617  1.00 48.59           C  
ATOM   1267  CG2 VAL A 167      11.482   2.368  61.203  1.00 48.59           C  
ATOM   1268  C   VAL A 167      13.533  -0.347  62.843  1.00 48.59           C  
ATOM   1269  O   VAL A 167      14.212  -0.120  63.842  1.00 48.59           O  
ATOM   1270  N   ALA A 168      13.047  -1.574  62.576  1.00 33.32           N  
ATOM   1271  CA  ALA A 168      13.236  -2.653  63.502  1.00 33.32           C  
ATOM   1272  CB  ALA A 168      12.571  -3.960  63.038  1.00 33.32           C  
ATOM   1273  C   ALA A 168      14.696  -2.922  63.660  1.00 33.32           C  
ATOM   1274  O   ALA A 168      15.186  -3.095  64.775  1.00 33.32           O  
ATOM   1275  N   GLU A 169      15.432  -2.948  62.539  1.00 55.66           N  
ATOM   1276  CA  GLU A 169      16.828  -3.268  62.559  1.00 55.66           C  
ATOM   1277  CB  GLU A 169      17.374  -3.451  61.129  1.00 55.66           C  
ATOM   1278  CG  GLU A 169      16.789  -4.695  60.451  1.00 55.66           C  
ATOM   1279  CD  GLU A 169      17.001  -4.611  58.945  1.00 55.66           C  
ATOM   1280  OE1 GLU A 169      16.503  -3.629  58.331  1.00 55.66           O  
ATOM   1281  OE2 GLU A 169      17.653  -5.532  58.385  1.00 55.66           O1-
ATOM   1282  C   GLU A 169      17.615  -2.202  63.272  1.00 55.66           C  
ATOM   1283  O   GLU A 169      18.493  -2.512  64.075  1.00 55.66           O  
ATOM   1284  N   SER A 170      17.318  -0.915  63.006  1.00 52.38           N  
ATOM   1285  CA  SER A 170      18.074   0.178  63.565  1.00 52.38           C  
ATOM   1286  CB  SER A 170      17.686   1.528  62.936  1.00 52.38           C  
ATOM   1287  OG  SER A 170      17.965   1.517  61.544  1.00 52.38           O  
ATOM   1288  C   SER A 170      17.873   0.317  65.050  1.00 52.38           C  
ATOM   1289  O   SER A 170      18.826   0.532  65.797  1.00 52.38           O  
ATOM   1290  N   LEU A 171      16.604   0.239  65.486  1.00 98.90           N  
ATOM   1291  CA  LEU A 171      16.120   0.458  66.825  1.00 98.90           C  
ATOM   1292  CB  LEU A 171      14.616   0.777  66.863  1.00 98.90           C  
ATOM   1293  CG  LEU A 171      14.299   2.099  66.136  1.00 98.90           C  
ATOM   1294  CD1 LEU A 171      12.837   2.527  66.340  1.00 98.90           C  
ATOM   1295  CD2 LEU A 171      15.303   3.196  66.520  1.00 98.90           C  
ATOM   1296  C   LEU A 171      16.406  -0.647  67.800  1.00 98.90           C  
ATOM   1297  O   LEU A 171      16.353  -0.422  69.008  1.00 98.90           O  
ATOM   1298  N   LEU A 172      16.711  -1.865  67.328  1.00 71.50           N  
ATOM   1299  CA  LEU A 172      16.792  -3.031  68.168  1.00 71.50           C  
ATOM   1300  CB  LEU A 172      17.361  -4.243  67.406  1.00 71.50           C  
ATOM   1301  CG  LEU A 172      17.479  -5.526  68.251  1.00 71.50           C  
ATOM   1302  CD1 LEU A 172      16.099  -6.028  68.709  1.00 71.50           C  
ATOM   1303  CD2 LEU A 172      18.294  -6.605  67.513  1.00 71.50           C  
ATOM   1304  C   LEU A 172      17.665  -2.800  69.369  1.00 71.50           C  
ATOM   1305  O   LEU A 172      17.336  -3.286  70.450  1.00 71.50           O  
ATOM   1306  N   PRO A 173      18.754  -2.094  69.282  1.00 70.83           N  
ATOM   1307  CA  PRO A 173      19.587  -1.926  70.447  1.00 70.83           C  
ATOM   1308  CD  PRO A 173      19.522  -2.018  68.050  1.00 70.83           C  
ATOM   1309  CB  PRO A 173      20.858  -1.253  69.937  1.00 70.83           C  
ATOM   1310  CG  PRO A 173      20.972  -1.758  68.483  1.00 70.83           C  
ATOM   1311  C   PRO A 173      18.922  -1.224  71.597  1.00 70.83           C  
ATOM   1312  O   PRO A 173      19.359  -1.413  72.731  1.00 70.83           O  
ATOM   1313  N   LEU A 174      17.871  -0.423  71.342  1.00 62.08           N  
ATOM   1314  CA  LEU A 174      17.202   0.325  72.376  1.00 62.08           C  
ATOM   1315  CB  LEU A 174      16.088   1.246  71.839  1.00 62.08           C  
ATOM   1316  CG  LEU A 174      16.602   2.466  71.050  1.00 62.08           C  
ATOM   1317  CD1 LEU A 174      15.446   3.338  70.539  1.00 62.08           C  
ATOM   1318  CD2 LEU A 174      17.606   3.277  71.885  1.00 62.08           C  
ATOM   1319  C   LEU A 174      16.578  -0.612  73.367  1.00 62.08           C  
ATOM   1320  O   LEU A 174      16.487  -0.297  74.554  1.00 62.08           O  
ATOM   1321  N   LYS A 175      16.124  -1.790  72.902  1.00 71.39           N  
ATOM   1322  CA  LYS A 175      15.441  -2.734  73.742  1.00 71.39           C  
ATOM   1323  CB  LYS A 175      14.884  -3.949  72.979  1.00 71.39           C  
ATOM   1324  CG  LYS A 175      13.591  -3.617  72.227  1.00 71.39           C  
ATOM   1325  CD  LYS A 175      13.105  -4.705  71.265  1.00 71.39           C  
ATOM   1326  CE  LYS A 175      11.667  -4.475  70.786  1.00 71.39           C  
ATOM   1327  NZ  LYS A 175      11.323  -5.426  69.705  1.00 71.39           N1+
ATOM   1328  C   LYS A 175      16.330  -3.211  74.844  1.00 71.39           C  
ATOM   1329  O   LYS A 175      15.845  -3.612  75.901  1.00 71.39           O  
ATOM   1330  N   SER A 176      17.652  -3.227  74.623  1.00 31.56           N  
ATOM   1331  CA  SER A 176      18.541  -3.671  75.656  1.00 31.56           C  
ATOM   1332  CB  SER A 176      20.009  -3.687  75.197  1.00 31.56           C  
ATOM   1333  OG  SER A 176      20.172  -4.608  74.128  1.00 31.56           O  
ATOM   1334  C   SER A 176      18.437  -2.737  76.830  1.00 31.56           C  
ATOM   1335  O   SER A 176      18.561  -3.172  77.975  1.00 31.56           O  
ATOM   1336  N   THR A 177      18.190  -1.432  76.580  1.00 53.54           N  
ATOM   1337  CA  THR A 177      18.179  -0.449  77.633  1.00 53.54           C  
ATOM   1338  CB  THR A 177      18.635   0.908  77.182  1.00 53.54           C  
ATOM   1339  OG1 THR A 177      17.715   1.449  76.246  1.00 53.54           O  
ATOM   1340  CG2 THR A 177      20.024   0.766  76.535  1.00 53.54           C  
ATOM   1341  C   THR A 177      16.801  -0.254  78.212  1.00 53.54           C  
ATOM   1342  O   THR A 177      15.810  -0.822  77.756  1.00 53.54           O  
ATOM   1343  N   LYS A 178      16.772   0.523  79.319  1.00164.72           N  
ATOM   1344  CA  LYS A 178      15.648   0.952  80.111  1.00164.72           C  
ATOM   1345  CB  LYS A 178      16.057   1.379  81.528  1.00164.72           C  
ATOM   1346  CG  LYS A 178      16.739   0.258  82.315  1.00164.72           C  
ATOM   1347  CD  LYS A 178      15.917  -1.028  82.403  1.00164.72           C  
ATOM   1348  CE  LYS A 178      16.118  -1.957  81.201  1.00164.72           C  
ATOM   1349  NZ  LYS A 178      15.309  -3.185  81.365  1.00164.72           N1+
ATOM   1350  C   LYS A 178      14.892   2.108  79.499  1.00164.72           C  
ATOM   1351  O   LYS A 178      13.779   2.405  79.932  1.00164.72           O  
ATOM   1352  N   ILE A 179      15.504   2.835  78.539  1.00155.25           N  
ATOM   1353  CA  ILE A 179      15.000   4.071  77.981  1.00155.25           C  
ATOM   1354  CB  ILE A 179      15.608   4.382  76.641  1.00155.25           C  
ATOM   1355  CG1 ILE A 179      17.141   4.467  76.730  1.00155.25           C  
ATOM   1356  CG2 ILE A 179      14.952   5.667  76.112  1.00155.25           C  
ATOM   1357  CD1 ILE A 179      17.650   5.549  77.677  1.00155.25           C  
ATOM   1358  C   ILE A 179      13.503   4.063  77.777  1.00155.25           C  
ATOM   1359  O   ILE A 179      12.949   3.240  77.047  1.00155.25           O  
ATOM   1360  N   ASP A 180      12.813   4.971  78.511  1.00107.51           N  
ATOM   1361  CA  ASP A 180      11.393   5.191  78.425  1.00107.51           C  
ATOM   1362  CB  ASP A 180      10.738   5.605  79.754  1.00107.51           C  
ATOM   1363  CG  ASP A 180      11.219   6.975  80.198  1.00107.51           C  
ATOM   1364  OD1 ASP A 180      12.113   7.562  79.534  1.00107.51           O  
ATOM   1365  OD2 ASP A 180      10.696   7.451  81.239  1.00107.51           O1-
ATOM   1366  C   ASP A 180      10.996   6.182  77.360  1.00107.51           C  
ATOM   1367  O   ASP A 180       9.850   6.179  76.917  1.00107.51           O  
ATOM   1368  N   THR A 181      11.898   7.108  76.968  1.00 63.44           N  
ATOM   1369  CA  THR A 181      11.512   8.148  76.049  1.00 63.44           C  
ATOM   1370  CB  THR A 181      11.473   9.489  76.716  1.00 63.44           C  
ATOM   1371  OG1 THR A 181      10.534   9.469  77.782  1.00 63.44           O  
ATOM   1372  CG2 THR A 181      11.101  10.563  75.684  1.00 63.44           C  
ATOM   1373  C   THR A 181      12.512   8.232  74.937  1.00 63.44           C  
ATOM   1374  O   THR A 181      13.719   8.195  75.171  1.00 63.44           O  
ATOM   1375  N   VAL A 182      12.027   8.353  73.682  1.00 48.81           N  
ATOM   1376  CA  VAL A 182      12.930   8.471  72.573  1.00 48.81           C  
ATOM   1377  CB  VAL A 182      12.811   7.348  71.582  1.00 48.81           C  
ATOM   1378  CG1 VAL A 182      13.756   7.632  70.400  1.00 48.81           C  
ATOM   1379  CG2 VAL A 182      13.101   6.022  72.309  1.00 48.81           C  
ATOM   1380  C   VAL A 182      12.598   9.739  71.846  1.00 48.81           C  
ATOM   1381  O   VAL A 182      11.451   9.968  71.462  1.00 48.81           O  
ATOM   1382  N   ILE A 183      13.616  10.591  71.618  1.00 56.49           N  
ATOM   1383  CA  ILE A 183      13.412  11.843  70.949  1.00 56.49           C  
ATOM   1384  CB  ILE A 183      14.319  12.937  71.440  1.00 56.49           C  
ATOM   1385  CG1 ILE A 183      14.043  13.243  72.921  1.00 56.49           C  
ATOM   1386  CG2 ILE A 183      14.147  14.156  70.518  1.00 56.49           C  
ATOM   1387  CD1 ILE A 183      15.108  14.121  73.578  1.00 56.49           C  
ATOM   1388  C   ILE A 183      13.697  11.650  69.495  1.00 56.49           C  
ATOM   1389  O   ILE A 183      14.708  11.056  69.122  1.00 56.49           O  
ATOM   1390  N   LEU A 184      12.780  12.128  68.626  1.00 82.53           N  
ATOM   1391  CA  LEU A 184      13.045  12.045  67.221  1.00 82.53           C  
ATOM   1392  CB  LEU A 184      11.773  12.017  66.354  1.00 82.53           C  
ATOM   1393  CG  LEU A 184      10.916  10.754  66.581  1.00 82.53           C  
ATOM   1394  CD1 LEU A 184       9.720  10.706  65.616  1.00 82.53           C  
ATOM   1395  CD2 LEU A 184      11.769   9.474  66.532  1.00 82.53           C  
ATOM   1396  C   LEU A 184      13.846  13.273  66.903  1.00 82.53           C  
ATOM   1397  O   LEU A 184      13.316  14.342  66.603  1.00 82.53           O  
ATOM   1398  N   GLY A 185      15.174  13.088  66.978  1.00 99.08           N  
ATOM   1399  CA  GLY A 185      16.278  13.999  66.834  1.00 99.08           C  
ATOM   1400  C   GLY A 185      16.461  14.492  65.434  1.00 99.08           C  
ATOM   1401  O   GLY A 185      17.393  15.252  65.179  1.00 99.08           O  
ATOM   1402  N   CYS A 186      15.768  13.887  64.455  1.00 61.19           N  
ATOM   1403  CA  CYS A 186      15.815  14.411  63.118  1.00 61.19           C  
ATOM   1404  CB  CYS A 186      16.346  13.407  62.081  1.00 61.19           C  
ATOM   1405  SG  CYS A 186      16.400  14.080  60.395  1.00 61.19           S  
ATOM   1406  C   CYS A 186      14.393  14.731  62.775  1.00 61.19           C  
ATOM   1407  O   CYS A 186      13.485  13.956  63.066  1.00 61.19           O  
ATOM   1408  N   THR A 187      14.165  15.878  62.116  1.00 72.36           N  
ATOM   1409  CA  THR A 187      12.843  16.360  61.832  1.00 72.36           C  
ATOM   1410  CB  THR A 187      12.849  17.730  61.240  1.00 72.36           C  
ATOM   1411  OG1 THR A 187      13.581  17.746  60.022  1.00 72.36           O  
ATOM   1412  CG2 THR A 187      13.490  18.666  62.279  1.00 72.36           C  
ATOM   1413  C   THR A 187      12.115  15.421  60.914  1.00 72.36           C  
ATOM   1414  O   THR A 187      10.888  15.440  60.863  1.00 72.36           O  
ATOM   1415  N   HIS A 188      12.852  14.633  60.113  1.00 91.56           N  
ATOM   1416  CA  HIS A 188      12.287  13.679  59.193  1.00 91.56           C  
ATOM   1417  ND1 HIS A 188      14.819  14.832  57.284  1.00 91.56           N  
ATOM   1418  CG  HIS A 188      13.822  13.890  57.158  1.00 91.56           C  
ATOM   1419  CB  HIS A 188      13.331  13.019  58.273  1.00 91.56           C  
ATOM   1420  NE2 HIS A 188      14.168  14.875  55.157  1.00 91.56           N  
ATOM   1421  CD2 HIS A 188      13.437  13.930  55.853  1.00 91.56           C  
ATOM   1422  CE1 HIS A 188      14.986  15.390  56.058  1.00 91.56           C  
ATOM   1423  C   HIS A 188      11.607  12.531  59.895  1.00 91.56           C  
ATOM   1424  O   HIS A 188      10.652  11.968  59.365  1.00 91.56           O  
ATOM   1425  N   TYR A 189      12.073  12.148  61.099  1.00123.31           N  
ATOM   1426  CA  TYR A 189      11.661  10.937  61.769  1.00123.31           C  
ATOM   1427  CB  TYR A 189      12.400  10.640  63.087  1.00123.31           C  
ATOM   1428  CG  TYR A 189      13.844  10.426  62.789  1.00123.31           C  
ATOM   1429  CD1 TYR A 189      14.233   9.634  61.737  1.00123.31           C  
ATOM   1430  CD2 TYR A 189      14.811  10.967  63.602  1.00123.31           C  
ATOM   1431  CE1 TYR A 189      15.567   9.430  61.479  1.00123.31           C  
ATOM   1432  CE2 TYR A 189      16.148  10.760  63.349  1.00123.31           C  
ATOM   1433  CZ  TYR A 189      16.530   9.997  62.275  1.00123.31           C  
ATOM   1434  OH  TYR A 189      17.897   9.781  62.002  1.00123.31           O  
ATOM   1435  C   TYR A 189      10.189  10.851  62.077  1.00123.31           C  
ATOM   1436  O   TYR A 189       9.664   9.738  62.083  1.00123.31           O  
ATOM   1437  N   PRO A 190       9.474  11.901  62.370  1.00 91.06           N  
ATOM   1438  CA  PRO A 190       8.087  11.745  62.726  1.00 91.06           C  
ATOM   1439  CD  PRO A 190      10.051  13.102  62.954  1.00 91.06           C  
ATOM   1440  CB  PRO A 190       7.616  13.136  63.142  1.00 91.06           C  
ATOM   1441  CG  PRO A 190       8.895  13.784  63.710  1.00 91.06           C  
ATOM   1442  C   PRO A 190       7.262  11.093  61.655  1.00 91.06           C  
ATOM   1443  O   PRO A 190       6.172  10.611  61.961  1.00 91.06           O  
ATOM   1444  N   LEU A 191       7.729  11.081  60.394  1.00147.34           N  
ATOM   1445  CA  LEU A 191       6.985  10.419  59.360  1.00147.34           C  
ATOM   1446  CB  LEU A 191       7.539  10.625  57.940  1.00147.34           C  
ATOM   1447  CG  LEU A 191       7.430  12.074  57.427  1.00147.34           C  
ATOM   1448  CD1 LEU A 191       5.995  12.599  57.525  1.00147.34           C  
ATOM   1449  CD2 LEU A 191       8.455  12.999  58.081  1.00147.34           C  
ATOM   1450  C   LEU A 191       6.966   8.941  59.637  1.00147.34           C  
ATOM   1451  O   LEU A 191       6.072   8.226  59.186  1.00147.34           O  
ATOM   1452  N   LEU A 192       8.041   8.450  60.277  1.00102.12           N  
ATOM   1453  CA  LEU A 192       8.309   7.104  60.725  1.00102.12           C  
ATOM   1454  CB  LEU A 192       9.812   6.897  60.972  1.00102.12           C  
ATOM   1455  CG  LEU A 192      10.651   7.110  59.698  1.00102.12           C  
ATOM   1456  CD1 LEU A 192      12.145   6.899  59.968  1.00102.12           C  
ATOM   1457  CD2 LEU A 192      10.137   6.240  58.539  1.00102.12           C  
ATOM   1458  C   LEU A 192       7.573   6.749  61.995  1.00102.12           C  
ATOM   1459  O   LEU A 192       7.459   5.574  62.339  1.00102.12           O  
ATOM   1460  N   LYS A 193       7.066   7.751  62.738  1.00 72.22           N  
ATOM   1461  CA  LYS A 193       6.615   7.598  64.098  1.00 72.22           C  
ATOM   1462  CB  LYS A 193       5.926   8.859  64.647  1.00 72.22           C  
ATOM   1463  CG  LYS A 193       5.452   8.688  66.093  1.00 72.22           C  
ATOM   1464  CD  LYS A 193       5.042   9.991  66.779  1.00 72.22           C  
ATOM   1465  CE  LYS A 193       4.530   9.784  68.206  1.00 72.22           C  
ATOM   1466  NZ  LYS A 193       4.158  11.085  68.806  1.00 72.22           N1+
ATOM   1467  C   LYS A 193       5.656   6.463  64.314  1.00 72.22           C  
ATOM   1468  O   LYS A 193       5.824   5.745  65.300  1.00 72.22           O  
ATOM   1469  N   PRO A 194       4.664   6.228  63.511  1.00 73.30           N  
ATOM   1470  CA  PRO A 194       3.783   5.133  63.817  1.00 73.30           C  
ATOM   1471  CD  PRO A 194       3.994   7.284  62.771  1.00 73.30           C  
ATOM   1472  CB  PRO A 194       2.634   5.254  62.818  1.00 73.30           C  
ATOM   1473  CG  PRO A 194       2.558   6.773  62.553  1.00 73.30           C  
ATOM   1474  C   PRO A 194       4.509   3.823  63.823  1.00 73.30           C  
ATOM   1475  O   PRO A 194       4.146   2.946  64.606  1.00 73.30           O  
ATOM   1476  N   ILE A 195       5.520   3.657  62.952  1.00 40.86           N  
ATOM   1477  CA  ILE A 195       6.277   2.440  62.909  1.00 40.86           C  
ATOM   1478  CB  ILE A 195       7.201   2.348  61.730  1.00 40.86           C  
ATOM   1479  CG1 ILE A 195       6.394   2.348  60.422  1.00 40.86           C  
ATOM   1480  CG2 ILE A 195       8.072   1.092  61.911  1.00 40.86           C  
ATOM   1481  CD1 ILE A 195       7.261   2.503  59.174  1.00 40.86           C  
ATOM   1482  C   ILE A 195       7.107   2.327  64.151  1.00 40.86           C  
ATOM   1483  O   ILE A 195       7.195   1.254  64.746  1.00 40.86           O  
ATOM   1484  N   ILE A 196       7.742   3.439  64.579  1.00 89.79           N  
ATOM   1485  CA  ILE A 196       8.593   3.379  65.733  1.00 89.79           C  
ATOM   1486  CB  ILE A 196       9.310   4.663  66.062  1.00 89.79           C  
ATOM   1487  CG1 ILE A 196      10.391   4.999  65.015  1.00 89.79           C  
ATOM   1488  CG2 ILE A 196       9.874   4.518  67.487  1.00 89.79           C  
ATOM   1489  CD1 ILE A 196       9.856   5.468  63.666  1.00 89.79           C  
ATOM   1490  C   ILE A 196       7.782   3.015  66.939  1.00 89.79           C  
ATOM   1491  O   ILE A 196       8.210   2.193  67.748  1.00 89.79           O  
ATOM   1492  N   GLU A 197       6.587   3.615  67.094  1.00 42.40           N  
ATOM   1493  CA  GLU A 197       5.782   3.379  68.264  1.00 42.40           C  
ATOM   1494  CB  GLU A 197       4.531   4.266  68.331  1.00 42.40           C  
ATOM   1495  CG  GLU A 197       4.867   5.731  68.609  1.00 42.40           C  
ATOM   1496  CD  GLU A 197       3.564   6.508  68.716  1.00 42.40           C  
ATOM   1497  OE1 GLU A 197       2.777   6.492  67.732  1.00 42.40           O  
ATOM   1498  OE2 GLU A 197       3.339   7.128  69.789  1.00 42.40           O1-
ATOM   1499  C   GLU A 197       5.329   1.953  68.329  1.00 42.40           C  
ATOM   1500  O   GLU A 197       5.315   1.354  69.402  1.00 42.40           O  
ATOM   1501  N   ASN A 198       4.963   1.365  67.177  1.00 45.84           N  
ATOM   1502  CA  ASN A 198       4.468   0.018  67.133  1.00 45.84           C  
ATOM   1503  CB  ASN A 198       4.032  -0.431  65.728  1.00 45.84           C  
ATOM   1504  CG  ASN A 198       2.692   0.231  65.441  1.00 45.84           C  
ATOM   1505  OD1 ASN A 198       1.914   0.501  66.355  1.00 45.84           O  
ATOM   1506  ND2 ASN A 198       2.405   0.497  64.139  1.00 45.84           N  
ATOM   1507  C   ASN A 198       5.548  -0.893  67.598  1.00 45.84           C  
ATOM   1508  O   ASN A 198       5.281  -1.993  68.080  1.00 45.84           O  
ATOM   1509  N   PHE A 199       6.805  -0.436  67.485  1.00106.06           N  
ATOM   1510  CA  PHE A 199       7.926  -1.247  67.828  1.00106.06           C  
ATOM   1511  CB  PHE A 199       9.262  -0.497  67.684  1.00106.06           C  
ATOM   1512  CG  PHE A 199      10.352  -1.513  67.660  1.00106.06           C  
ATOM   1513  CD1 PHE A 199      10.481  -2.353  66.579  1.00106.06           C  
ATOM   1514  CD2 PHE A 199      11.259  -1.604  68.689  1.00106.06           C  
ATOM   1515  CE1 PHE A 199      11.484  -3.291  66.535  1.00106.06           C  
ATOM   1516  CE2 PHE A 199      12.265  -2.540  68.647  1.00106.06           C  
ATOM   1517  CZ  PHE A 199      12.380  -3.389  67.573  1.00106.06           C  
ATOM   1518  C   PHE A 199       7.740  -1.710  69.261  1.00106.06           C  
ATOM   1519  O   PHE A 199       8.195  -2.808  69.575  1.00106.06           O  
ATOM   1520  N   MET A 200       7.154  -0.898  70.194  1.00167.22           N  
ATOM   1521  CA  MET A 200       6.985  -1.457  71.519  1.00167.22           C  
ATOM   1522  CB  MET A 200       8.283  -1.384  72.342  1.00167.22           C  
ATOM   1523  CG  MET A 200       8.282  -2.225  73.619  1.00167.22           C  
ATOM   1524  SD  MET A 200       9.818  -2.097  74.585  1.00167.22           S  
ATOM   1525  CE  MET A 200      10.916  -2.673  73.258  1.00167.22           C  
ATOM   1526  C   MET A 200       5.946  -0.754  72.317  1.00167.22           C  
ATOM   1527  O   MET A 200       6.190   0.354  72.800  1.00167.22           O  
ATOM   1528  N   GLY A 201       4.807  -1.468  72.512  1.00100.79           N  
ATOM   1529  CA  GLY A 201       3.633  -1.155  73.290  1.00100.79           C  
ATOM   1530  C   GLY A 201       3.542   0.308  73.548  1.00100.79           C  
ATOM   1531  O   GLY A 201       3.823   1.134  72.681  1.00100.79           O  
ATOM   1532  N   ASP A 202       2.976   0.691  74.708  1.00131.53           N  
ATOM   1533  CA  ASP A 202       3.159   2.078  74.962  1.00131.53           C  
ATOM   1534  CB  ASP A 202       2.528   2.526  76.290  1.00131.53           C  
ATOM   1535  CG  ASP A 202       1.017   2.427  76.155  1.00131.53           C  
ATOM   1536  OD1 ASP A 202       0.476   2.983  75.161  1.00131.53           O  
ATOM   1537  OD2 ASP A 202       0.385   1.787  77.035  1.00131.53           O1-
ATOM   1538  C   ASP A 202       4.634   2.147  75.133  1.00131.53           C  
ATOM   1539  O   ASP A 202       5.354   2.504  74.206  1.00131.53           O  
ATOM   1540  N   GLY A 203       5.085   1.721  76.337  1.00180.96           N  
ATOM   1541  CA  GLY A 203       6.430   1.433  76.764  1.00180.96           C  
ATOM   1542  C   GLY A 203       7.296   2.648  76.774  1.00180.96           C  
ATOM   1543  O   GLY A 203       7.839   3.065  77.798  1.00180.96           O  
ATOM   1544  N   VAL A 204       7.429   3.257  75.587  1.00 64.13           N  
ATOM   1545  CA  VAL A 204       8.305   4.366  75.432  1.00 64.13           C  
ATOM   1546  CB  VAL A 204       9.498   4.044  74.576  1.00 64.13           C  
ATOM   1547  CG1 VAL A 204      10.334   5.317  74.361  1.00 64.13           C  
ATOM   1548  CG2 VAL A 204      10.270   2.889  75.237  1.00 64.13           C  
ATOM   1549  C   VAL A 204       7.541   5.440  74.743  1.00 64.13           C  
ATOM   1550  O   VAL A 204       6.788   5.183  73.804  1.00 64.13           O  
ATOM   1551  N   ALA A 205       7.722   6.690  75.200  1.00 40.06           N  
ATOM   1552  CA  ALA A 205       7.051   7.773  74.557  1.00 40.06           C  
ATOM   1553  CB  ALA A 205       6.755   8.957  75.492  1.00 40.06           C  
ATOM   1554  C   ALA A 205       7.981   8.252  73.494  1.00 40.06           C  
ATOM   1555  O   ALA A 205       9.159   8.499  73.750  1.00 40.06           O  
ATOM   1556  N   VAL A 206       7.469   8.373  72.254  1.00 51.80           N  
ATOM   1557  CA  VAL A 206       8.284   8.829  71.166  1.00 51.80           C  
ATOM   1558  CB  VAL A 206       8.020   8.083  69.892  1.00 51.80           C  
ATOM   1559  CG1 VAL A 206       8.932   8.644  68.789  1.00 51.80           C  
ATOM   1560  CG2 VAL A 206       8.213   6.581  70.162  1.00 51.80           C  
ATOM   1561  C   VAL A 206       7.905  10.258  70.960  1.00 51.80           C  
ATOM   1562  O   VAL A 206       6.732  10.572  70.767  1.00 51.80           O  
ATOM   1563  N   ILE A 207       8.895  11.171  70.961  1.00109.22           N  
ATOM   1564  CA  ILE A 207       8.526  12.558  70.940  1.00109.22           C  
ATOM   1565  CB  ILE A 207       9.195  13.372  72.012  1.00109.22           C  
ATOM   1566  CG1 ILE A 207       8.691  12.937  73.396  1.00109.22           C  
ATOM   1567  CG2 ILE A 207       8.944  14.859  71.718  1.00109.22           C  
ATOM   1568  CD1 ILE A 207       9.079  11.512  73.762  1.00109.22           C  
ATOM   1569  C   ILE A 207       8.836  13.205  69.632  1.00109.22           C  
ATOM   1570  O   ILE A 207       9.939  13.090  69.098  1.00109.22           O  
ATOM   1571  N   ASN A 208       7.823  13.895  69.060  1.00126.82           N  
ATOM   1572  CA  ASN A 208       8.115  14.677  67.897  1.00126.82           C  
ATOM   1573  CB  ASN A 208       7.103  14.607  66.730  1.00126.82           C  
ATOM   1574  CG  ASN A 208       5.860  15.430  67.008  1.00126.82           C  
ATOM   1575  OD1 ASN A 208       5.904  16.658  66.980  1.00126.82           O  
ATOM   1576  ND2 ASN A 208       4.707  14.746  67.238  1.00126.82           N  
ATOM   1577  C   ASN A 208       8.198  16.080  68.414  1.00126.82           C  
ATOM   1578  O   ASN A 208       7.302  16.574  69.097  1.00126.82           O  
ATOM   1579  N   SER A 209       9.327  16.737  68.114  1.00103.92           N  
ATOM   1580  CA  SER A 209       9.693  18.027  68.624  1.00103.92           C  
ATOM   1581  CB  SER A 209      11.173  18.340  68.357  1.00103.92           C  
ATOM   1582  OG  SER A 209      11.494  19.622  68.870  1.00103.92           O  
ATOM   1583  C   SER A 209       8.892  19.142  68.017  1.00103.92           C  
ATOM   1584  O   SER A 209       9.037  20.291  68.432  1.00103.92           O  
ATOM   1585  N   GLY A 210       8.042  18.849  67.020  1.00 41.70           N  
ATOM   1586  CA  GLY A 210       7.360  19.877  66.275  1.00 41.70           C  
ATOM   1587  C   GLY A 210       6.413  20.695  67.103  1.00 41.70           C  
ATOM   1588  O   GLY A 210       6.312  21.906  66.909  1.00 41.70           O  
ATOM   1589  N   GLU A 211       5.657  20.059  68.014  1.00 76.05           N  
ATOM   1590  CA  GLU A 211       4.666  20.775  68.767  1.00 76.05           C  
ATOM   1591  CB  GLU A 211       3.781  19.840  69.611  1.00 76.05           C  
ATOM   1592  CG  GLU A 211       4.558  19.011  70.635  1.00 76.05           C  
ATOM   1593  CD  GLU A 211       3.595  18.023  71.279  1.00 76.05           C  
ATOM   1594  OE1 GLU A 211       2.678  18.474  72.017  1.00 76.05           O  
ATOM   1595  OE2 GLU A 211       3.763  16.799  71.035  1.00 76.05           O1-
ATOM   1596  C   GLU A 211       5.309  21.777  69.677  1.00 76.05           C  
ATOM   1597  O   GLU A 211       4.836  22.908  69.792  1.00 76.05           O  
ATOM   1598  N   GLU A 212       6.402  21.388  70.359  1.00 84.22           N  
ATOM   1599  CA  GLU A 212       7.084  22.264  71.275  1.00 84.22           C  
ATOM   1600  CB  GLU A 212       8.226  21.572  72.046  1.00 84.22           C  
ATOM   1601  CG  GLU A 212       9.006  22.509  72.978  1.00 84.22           C  
ATOM   1602  CD  GLU A 212       8.181  22.790  74.227  1.00 84.22           C  
ATOM   1603  OE1 GLU A 212       7.089  22.179  74.369  1.00 84.22           O  
ATOM   1604  OE2 GLU A 212       8.633  23.625  75.057  1.00 84.22           O1-
ATOM   1605  C   GLU A 212       7.696  23.403  70.518  1.00 84.22           C  
ATOM   1606  O   GLU A 212       7.716  24.536  70.994  1.00 84.22           O  
ATOM   1607  N   THR A 213       8.233  23.121  69.318  1.00 39.76           N  
ATOM   1608  CA  THR A 213       8.877  24.132  68.528  1.00 39.76           C  
ATOM   1609  CB  THR A 213       9.472  23.570  67.266  1.00 39.76           C  
ATOM   1610  OG1 THR A 213      10.429  22.569  67.581  1.00 39.76           O  
ATOM   1611  CG2 THR A 213      10.139  24.709  66.476  1.00 39.76           C  
ATOM   1612  C   THR A 213       7.866  25.170  68.140  1.00 39.76           C  
ATOM   1613  O   THR A 213       8.134  26.370  68.211  1.00 39.76           O  
ATOM   1614  N   ALA A 214       6.662  24.728  67.732  1.00 30.92           N  
ATOM   1615  CA  ALA A 214       5.635  25.629  67.288  1.00 30.92           C  
ATOM   1616  CB  ALA A 214       4.369  24.902  66.801  1.00 30.92           C  
ATOM   1617  C   ALA A 214       5.231  26.526  68.413  1.00 30.92           C  
ATOM   1618  O   ALA A 214       4.997  27.716  68.206  1.00 30.92           O  
ATOM   1619  N   SER A 215       5.126  25.973  69.637  1.00 25.73           N  
ATOM   1620  CA  SER A 215       4.714  26.745  70.775  1.00 25.73           C  
ATOM   1621  CB  SER A 215       4.588  25.893  72.049  1.00 25.73           C  
ATOM   1622  OG  SER A 215       3.577  24.910  71.875  1.00 25.73           O  
ATOM   1623  C   SER A 215       5.732  27.809  71.026  1.00 25.73           C  
ATOM   1624  O   SER A 215       5.388  28.943  71.359  1.00 25.73           O  
ATOM   1625  N   GLU A 216       7.025  27.472  70.869  1.00 46.62           N  
ATOM   1626  CA  GLU A 216       8.058  28.442  71.091  1.00 46.62           C  
ATOM   1627  CB  GLU A 216       9.488  27.891  70.966  1.00 46.62           C  
ATOM   1628  CG  GLU A 216      10.541  28.976  71.218  1.00 46.62           C  
ATOM   1629  CD  GLU A 216      11.925  28.362  71.086  1.00 46.62           C  
ATOM   1630  OE1 GLU A 216      12.007  27.106  71.038  1.00 46.62           O  
ATOM   1631  OE2 GLU A 216      12.918  29.137  71.033  1.00 46.62           O1-
ATOM   1632  C   GLU A 216       7.910  29.508  70.066  1.00 46.62           C  
ATOM   1633  O   GLU A 216       8.157  30.681  70.332  1.00 46.62           O  
ATOM   1634  N   VAL A 217       7.515  29.123  68.843  1.00 48.03           N  
ATOM   1635  CA  VAL A 217       7.363  30.121  67.831  1.00 48.03           C  
ATOM   1636  CB  VAL A 217       6.908  29.559  66.513  1.00 48.03           C  
ATOM   1637  CG1 VAL A 217       6.689  30.726  65.535  1.00 48.03           C  
ATOM   1638  CG2 VAL A 217       7.940  28.527  66.026  1.00 48.03           C  
ATOM   1639  C   VAL A 217       6.312  31.074  68.304  1.00 48.03           C  
ATOM   1640  O   VAL A 217       6.492  32.289  68.242  1.00 48.03           O  
ATOM   1641  N   SER A 218       5.191  30.536  68.822  1.00 36.68           N  
ATOM   1642  CA  SER A 218       4.108  31.363  69.263  1.00 36.68           C  
ATOM   1643  CB  SER A 218       2.917  30.547  69.795  1.00 36.68           C  
ATOM   1644  OG  SER A 218       1.877  31.416  70.218  1.00 36.68           O  
ATOM   1645  C   SER A 218       4.580  32.249  70.376  1.00 36.68           C  
ATOM   1646  O   SER A 218       4.302  33.448  70.386  1.00 36.68           O  
ATOM   1647  N   ALA A 219       5.334  31.684  71.336  1.00 37.32           N  
ATOM   1648  CA  ALA A 219       5.735  32.436  72.492  1.00 37.32           C  
ATOM   1649  CB  ALA A 219       6.543  31.600  73.499  1.00 37.32           C  
ATOM   1650  C   ALA A 219       6.592  33.607  72.105  1.00 37.32           C  
ATOM   1651  O   ALA A 219       6.370  34.719  72.580  1.00 37.32           O  
ATOM   1652  N   LEU A 220       7.593  33.398  71.229  1.00 98.42           N  
ATOM   1653  CA  LEU A 220       8.482  34.474  70.880  1.00 98.42           C  
ATOM   1654  CB  LEU A 220       9.719  34.039  70.073  1.00 98.42           C  
ATOM   1655  CG  LEU A 220      10.793  33.326  70.916  1.00 98.42           C  
ATOM   1656  CD1 LEU A 220      10.324  31.956  71.418  1.00 98.42           C  
ATOM   1657  CD2 LEU A 220      12.124  33.254  70.157  1.00 98.42           C  
ATOM   1658  C   LEU A 220       7.779  35.541  70.104  1.00 98.42           C  
ATOM   1659  O   LEU A 220       8.034  36.726  70.313  1.00 98.42           O  
ATOM   1660  N   LEU A 221       6.884  35.155  69.173  1.00 51.76           N  
ATOM   1661  CA  LEU A 221       6.211  36.129  68.363  1.00 51.76           C  
ATOM   1662  CB  LEU A 221       5.276  35.479  67.326  1.00 51.76           C  
ATOM   1663  CG  LEU A 221       6.018  34.642  66.264  1.00 51.76           C  
ATOM   1664  CD1 LEU A 221       5.036  34.020  65.258  1.00 51.76           C  
ATOM   1665  CD2 LEU A 221       7.120  35.461  65.571  1.00 51.76           C  
ATOM   1666  C   LEU A 221       5.391  36.990  69.261  1.00 51.76           C  
ATOM   1667  O   LEU A 221       5.414  38.216  69.160  1.00 51.76           O  
ATOM   1668  N   ASP A 222       4.673  36.360  70.201  1.00 38.44           N  
ATOM   1669  CA  ASP A 222       3.830  37.096  71.092  1.00 38.44           C  
ATOM   1670  CB  ASP A 222       3.059  36.195  72.069  1.00 38.44           C  
ATOM   1671  CG  ASP A 222       2.017  37.057  72.764  1.00 38.44           C  
ATOM   1672  OD1 ASP A 222       1.498  38.004  72.116  1.00 38.44           O  
ATOM   1673  OD2 ASP A 222       1.723  36.769  73.954  1.00 38.44           O1-
ATOM   1674  C   ASP A 222       4.697  38.003  71.909  1.00 38.44           C  
ATOM   1675  O   ASP A 222       4.325  39.138  72.205  1.00 38.44           O  
ATOM   1676  N   TYR A 223       5.893  37.517  72.284  1.00 61.58           N  
ATOM   1677  CA  TYR A 223       6.790  38.242  73.138  1.00 61.58           C  
ATOM   1678  CB  TYR A 223       8.070  37.409  73.355  1.00 61.58           C  
ATOM   1679  CG  TYR A 223       8.950  37.987  74.409  1.00 61.58           C  
ATOM   1680  CD1 TYR A 223       8.773  37.635  75.728  1.00 61.58           C  
ATOM   1681  CD2 TYR A 223       9.961  38.861  74.081  1.00 61.58           C  
ATOM   1682  CE1 TYR A 223       9.586  38.150  76.708  1.00 61.58           C  
ATOM   1683  CE2 TYR A 223      10.778  39.379  75.058  1.00 61.58           C  
ATOM   1684  CZ  TYR A 223      10.590  39.026  76.373  1.00 61.58           C  
ATOM   1685  OH  TYR A 223      11.430  39.558  77.373  1.00 61.58           O  
ATOM   1686  C   TYR A 223       7.178  39.526  72.454  1.00 61.58           C  
ATOM   1687  O   TYR A 223       7.084  40.606  73.036  1.00 61.58           O  
ATOM   1688  N   HIS A 224       7.614  39.424  71.185  1.00 87.14           N  
ATOM   1689  CA  HIS A 224       8.080  40.509  70.364  1.00 87.14           C  
ATOM   1690  ND1 HIS A 224      11.279  40.113  70.236  1.00 87.14           N  
ATOM   1691  CG  HIS A 224      10.220  39.400  69.715  1.00 87.14           C  
ATOM   1692  CB  HIS A 224       8.962  40.032  69.201  1.00 87.14           C  
ATOM   1693  NE2 HIS A 224      11.833  37.964  70.370  1.00 87.14           N  
ATOM   1694  CD2 HIS A 224      10.576  38.089  69.805  1.00 87.14           C  
ATOM   1695  CE1 HIS A 224      12.214  39.206  70.611  1.00 87.14           C  
ATOM   1696  C   HIS A 224       6.951  41.339  69.834  1.00 87.14           C  
ATOM   1697  O   HIS A 224       7.176  42.461  69.386  1.00 87.14           O  
ATOM   1698  N   ASN A 225       5.714  40.808  69.846  1.00112.05           N  
ATOM   1699  CA  ASN A 225       4.573  41.492  69.298  1.00112.05           C  
ATOM   1700  CB  ASN A 225       4.501  42.971  69.722  1.00112.05           C  
ATOM   1701  CG  ASN A 225       3.067  43.442  69.543  1.00112.05           C  
ATOM   1702  OD1 ASN A 225       2.305  42.861  68.774  1.00112.05           O  
ATOM   1703  ND2 ASN A 225       2.683  44.518  70.281  1.00112.05           N  
ATOM   1704  C   ASN A 225       4.641  41.411  67.799  1.00112.05           C  
ATOM   1705  O   ASN A 225       4.117  42.263  67.083  1.00112.05           O  
ATOM   1706  N   LEU A 226       5.326  40.358  67.309  1.00 99.46           N  
ATOM   1707  CA  LEU A 226       5.493  39.989  65.932  1.00 99.46           C  
ATOM   1708  CB  LEU A 226       6.644  38.993  65.723  1.00 99.46           C  
ATOM   1709  CG  LEU A 226       8.021  39.603  66.033  1.00 99.46           C  
ATOM   1710  CD1 LEU A 226       9.149  38.595  65.777  1.00 99.46           C  
ATOM   1711  CD2 LEU A 226       8.227  40.922  65.270  1.00 99.46           C  
ATOM   1712  C   LEU A 226       4.246  39.384  65.354  1.00 99.46           C  
ATOM   1713  O   LEU A 226       4.106  39.321  64.135  1.00 99.46           O  
ATOM   1714  N   LEU A 227       3.335  38.861  66.200  1.00 72.58           N  
ATOM   1715  CA  LEU A 227       2.159  38.162  65.734  1.00 72.58           C  
ATOM   1716  CB  LEU A 227       1.144  37.854  66.848  1.00 72.58           C  
ATOM   1717  CG  LEU A 227       1.659  36.855  67.899  1.00 72.58           C  
ATOM   1718  CD1 LEU A 227       0.596  36.589  68.977  1.00 72.58           C  
ATOM   1719  CD2 LEU A 227       2.153  35.556  67.237  1.00 72.58           C  
ATOM   1720  C   LEU A 227       1.443  38.976  64.705  1.00 72.58           C  
ATOM   1721  O   LEU A 227       1.409  40.205  64.758  1.00 72.58           O  
ATOM   1722  N   ASP A 228       0.864  38.281  63.703  1.00103.36           N  
ATOM   1723  CA  ASP A 228       0.184  38.992  62.660  1.00103.36           C  
ATOM   1724  CB  ASP A 228       0.205  38.286  61.302  1.00103.36           C  
ATOM   1725  CG  ASP A 228      -0.384  39.281  60.328  1.00103.36           C  
ATOM   1726  OD1 ASP A 228       0.194  40.391  60.188  1.00103.36           O  
ATOM   1727  OD2 ASP A 228      -1.444  38.952  59.740  1.00103.36           O1-
ATOM   1728  C   ASP A 228      -1.247  39.238  63.033  1.00103.36           C  
ATOM   1729  O   ASP A 228      -2.012  38.319  63.319  1.00103.36           O  
ATOM   1730  N   ALA A 229      -1.597  40.532  63.114  1.00 77.51           N  
ATOM   1731  CA  ALA A 229      -2.891  41.085  63.406  1.00 77.51           C  
ATOM   1732  CB  ALA A 229      -2.816  42.578  63.768  1.00 77.51           C  
ATOM   1733  C   ALA A 229      -3.861  40.958  62.262  1.00 77.51           C  
ATOM   1734  O   ALA A 229      -5.067  40.865  62.480  1.00 77.51           O  
ATOM   1735  N   THR A 230      -3.356  40.992  61.012  1.00168.70           N  
ATOM   1736  CA  THR A 230      -4.174  41.221  59.849  1.00168.70           C  
ATOM   1737  CB  THR A 230      -3.396  41.813  58.707  1.00168.70           C  
ATOM   1738  OG1 THR A 230      -4.290  42.404  57.784  1.00168.70           O  
ATOM   1739  CG2 THR A 230      -2.594  40.717  57.994  1.00168.70           C  
ATOM   1740  C   THR A 230      -4.960  40.055  59.324  1.00168.70           C  
ATOM   1741  O   THR A 230      -4.668  38.884  59.555  1.00168.70           O  
ATOM   1742  N   ASP A 231      -6.044  40.443  58.618  1.00137.13           N  
ATOM   1743  CA  ASP A 231      -7.056  39.686  57.939  1.00137.13           C  
ATOM   1744  CB  ASP A 231      -8.291  40.556  57.643  1.00137.13           C  
ATOM   1745  CG  ASP A 231      -9.498  39.657  57.434  1.00137.13           C  
ATOM   1746  OD1 ASP A 231      -9.310  38.414  57.350  1.00137.13           O  
ATOM   1747  OD2 ASP A 231     -10.631  40.205  57.365  1.00137.13           O1-
ATOM   1748  C   ASP A 231      -6.542  39.141  56.634  1.00137.13           C  
ATOM   1749  O   ASP A 231      -7.124  38.205  56.088  1.00137.13           O  
ATOM   1750  N   GLU A 232      -5.455  39.737  56.096  1.00 73.89           N  
ATOM   1751  CA  GLU A 232      -4.901  39.441  54.795  1.00 73.89           C  
ATOM   1752  CB  GLU A 232      -3.434  39.876  54.619  1.00 73.89           C  
ATOM   1753  CG  GLU A 232      -3.185  41.385  54.594  1.00 73.89           C  
ATOM   1754  CD  GLU A 232      -1.690  41.569  54.347  1.00 73.89           C  
ATOM   1755  OE1 GLU A 232      -0.893  40.791  54.936  1.00 73.89           O  
ATOM   1756  OE2 GLU A 232      -1.326  42.477  53.555  1.00 73.89           O1-
ATOM   1757  C   GLU A 232      -4.900  37.969  54.529  1.00 73.89           C  
ATOM   1758  O   GLU A 232      -4.731  37.148  55.430  1.00 73.89           O  
ATOM   1759  N   GLU A 233      -5.125  37.612  53.246  1.00 70.56           N  
ATOM   1760  CA  GLU A 233      -5.181  36.242  52.826  1.00 70.56           C  
ATOM   1761  CB  GLU A 233      -5.575  36.086  51.346  1.00 70.56           C  
ATOM   1762  CG  GLU A 233      -4.591  36.762  50.385  1.00 70.56           C  
ATOM   1763  CD  GLU A 233      -5.187  36.743  48.983  1.00 70.56           C  
ATOM   1764  OE1 GLU A 233      -5.312  35.635  48.396  1.00 70.56           O  
ATOM   1765  OE2 GLU A 233      -5.529  37.848  48.483  1.00 70.56           O1-
ATOM   1766  C   GLU A 233      -3.824  35.643  53.002  1.00 70.56           C  
ATOM   1767  O   GLU A 233      -2.809  36.275  52.716  1.00 70.56           O  
ATOM   1768  N   ILE A 234      -3.781  34.382  53.475  1.00107.09           N  
ATOM   1769  CA  ILE A 234      -2.529  33.733  53.729  1.00107.09           C  
ATOM   1770  CB  ILE A 234      -2.607  32.687  54.807  1.00107.09           C  
ATOM   1771  CG1 ILE A 234      -2.972  33.322  56.160  1.00107.09           C  
ATOM   1772  CG2 ILE A 234      -1.269  31.930  54.831  1.00107.09           C  
ATOM   1773  CD1 ILE A 234      -1.922  34.313  56.659  1.00107.09           C  
ATOM   1774  C   ILE A 234      -2.108  33.035  52.474  1.00107.09           C  
ATOM   1775  O   ILE A 234      -2.898  32.315  51.865  1.00107.09           O  
ATOM   1776  N   GLU A 235      -0.851  33.267  52.037  1.00 70.28           N  
ATOM   1777  CA  GLU A 235      -0.334  32.610  50.870  1.00 70.28           C  
ATOM   1778  CB  GLU A 235       0.147  33.596  49.792  1.00 70.28           C  
ATOM   1779  CG  GLU A 235      -0.940  34.513  49.232  1.00 70.28           C  
ATOM   1780  CD  GLU A 235      -0.254  35.568  48.374  1.00 70.28           C  
ATOM   1781  OE1 GLU A 235       0.805  35.246  47.771  1.00 70.28           O  
ATOM   1782  OE2 GLU A 235      -0.779  36.712  48.309  1.00 70.28           O1-
ATOM   1783  C   GLU A 235       0.901  31.869  51.292  1.00 70.28           C  
ATOM   1784  O   GLU A 235       1.991  32.436  51.315  1.00 70.28           O  
ATOM   1785  N   HIS A 236       0.779  30.567  51.604  1.00 80.33           N  
ATOM   1786  CA  HIS A 236       1.929  29.821  52.039  1.00 80.33           C  
ATOM   1787  ND1 HIS A 236       0.978  29.171  55.075  1.00 80.33           N  
ATOM   1788  CG  HIS A 236       0.629  28.624  53.861  1.00 80.33           C  
ATOM   1789  CB  HIS A 236       1.570  28.479  52.703  1.00 80.33           C  
ATOM   1790  NE2 HIS A 236      -1.163  28.594  55.232  1.00 80.33           N  
ATOM   1791  CD2 HIS A 236      -0.683  28.276  53.974  1.00 80.33           C  
ATOM   1792  CE1 HIS A 236      -0.130  29.128  55.857  1.00 80.33           C  
ATOM   1793  C   HIS A 236       2.767  29.506  50.836  1.00 80.33           C  
ATOM   1794  O   HIS A 236       2.233  29.216  49.766  1.00 80.33           O  
ATOM   1795  N   ARG A 237       4.113  29.572  50.968  1.00197.42           N  
ATOM   1796  CA  ARG A 237       4.937  29.231  49.840  1.00197.42           C  
ATOM   1797  CB  ARG A 237       5.768  30.407  49.306  1.00197.42           C  
ATOM   1798  CG  ARG A 237       4.938  31.428  48.531  1.00197.42           C  
ATOM   1799  CD  ARG A 237       4.377  30.848  47.234  1.00197.42           C  
ATOM   1800  NE  ARG A 237       3.733  31.954  46.478  1.00197.42           N  
ATOM   1801  CZ  ARG A 237       4.479  32.713  45.625  1.00197.42           C  
ATOM   1802  NH1 ARG A 237       5.806  32.435  45.455  1.00197.42           N1+
ATOM   1803  NH2 ARG A 237       3.900  33.738  44.935  1.00197.42           N  
ATOM   1804  C   ARG A 237       5.913  28.166  50.242  1.00197.42           C  
ATOM   1805  O   ARG A 237       6.532  28.247  51.300  1.00197.42           O  
ATOM   1806  N   PHE A 238       6.070  27.127  49.393  1.00164.53           N  
ATOM   1807  CA  PHE A 238       6.996  26.060  49.664  1.00164.53           C  
ATOM   1808  CB  PHE A 238       6.334  24.672  49.733  1.00164.53           C  
ATOM   1809  CG  PHE A 238       5.466  24.609  50.942  1.00164.53           C  
ATOM   1810  CD1 PHE A 238       4.179  25.095  50.899  1.00164.53           C  
ATOM   1811  CD2 PHE A 238       5.939  24.075  52.118  1.00164.53           C  
ATOM   1812  CE1 PHE A 238       3.373  25.038  52.014  1.00164.53           C  
ATOM   1813  CE2 PHE A 238       5.137  24.015  53.234  1.00164.53           C  
ATOM   1814  CZ  PHE A 238       3.852  24.497  53.184  1.00164.53           C  
ATOM   1815  C   PHE A 238       7.940  26.004  48.517  1.00164.53           C  
ATOM   1816  O   PHE A 238       7.524  26.086  47.362  1.00164.53           O  
ATOM   1817  N   PHE A 239       9.247  25.863  48.816  1.00 80.79           N  
ATOM   1818  CA  PHE A 239      10.206  25.797  47.756  1.00 80.79           C  
ATOM   1819  CB  PHE A 239      11.117  27.035  47.657  1.00 80.79           C  
ATOM   1820  CG  PHE A 239      10.247  28.244  47.516  1.00 80.79           C  
ATOM   1821  CD1 PHE A 239       9.537  28.476  46.365  1.00 80.79           C  
ATOM   1822  CD2 PHE A 239      10.108  29.134  48.555  1.00 80.79           C  
ATOM   1823  CE1 PHE A 239       8.734  29.589  46.253  1.00 80.79           C  
ATOM   1824  CE2 PHE A 239       9.308  30.250  48.444  1.00 80.79           C  
ATOM   1825  CZ  PHE A 239       8.616  30.484  47.286  1.00 80.79           C  
ATOM   1826  C   PHE A 239      11.088  24.611  48.007  1.00 80.79           C  
ATOM   1827  O   PHE A 239      11.342  24.245  49.152  1.00 80.79           O  
ATOM   1828  N   THR A 240      11.551  23.953  46.924  1.00119.45           N  
ATOM   1829  CA  THR A 240      12.430  22.825  47.062  1.00119.45           C  
ATOM   1830  CB  THR A 240      11.726  21.506  46.920  1.00119.45           C  
ATOM   1831  OG1 THR A 240      12.634  20.437  47.142  1.00119.45           O  
ATOM   1832  CG2 THR A 240      11.112  21.417  45.512  1.00119.45           C  
ATOM   1833  C   THR A 240      13.473  22.903  45.986  1.00119.45           C  
ATOM   1834  O   THR A 240      13.228  23.394  44.887  1.00119.45           O  
ATOM   1835  N   THR A 241      14.697  22.452  46.315  1.00 69.53           N  
ATOM   1836  CA  THR A 241      15.798  22.381  45.401  1.00 69.53           C  
ATOM   1837  CB  THR A 241      17.122  22.305  46.101  1.00 69.53           C  
ATOM   1838  OG1 THR A 241      17.134  21.223  47.014  1.00 69.53           O  
ATOM   1839  CG2 THR A 241      17.353  23.631  46.848  1.00 69.53           C  
ATOM   1840  C   THR A 241      15.610  21.212  44.475  1.00 69.53           C  
ATOM   1841  O   THR A 241      16.230  21.154  43.414  1.00 69.53           O  
ATOM   1842  N   GLY A 242      14.793  20.218  44.884  1.00 36.04           N  
ATOM   1843  CA  GLY A 242      14.583  19.035  44.090  1.00 36.04           C  
ATOM   1844  C   GLY A 242      13.325  19.151  43.276  1.00 36.04           C  
ATOM   1845  O   GLY A 242      12.891  20.242  42.907  1.00 36.04           O  
ATOM   1846  N   SER A 243      12.717  17.983  42.966  1.00 45.35           N  
ATOM   1847  CA  SER A 243      11.536  17.905  42.148  1.00 45.35           C  
ATOM   1848  CB  SER A 243      11.310  16.509  41.539  1.00 45.35           C  
ATOM   1849  OG  SER A 243      10.128  16.502  40.750  1.00 45.35           O  
ATOM   1850  C   SER A 243      10.335  18.228  42.979  1.00 45.35           C  
ATOM   1851  O   SER A 243      10.197  17.774  44.114  1.00 45.35           O  
ATOM   1852  N   THR A 244       9.426  19.038  42.406  1.00 56.40           N  
ATOM   1853  CA  THR A 244       8.255  19.515  43.079  1.00 56.40           C  
ATOM   1854  CB  THR A 244       7.564  20.609  42.319  1.00 56.40           C  
ATOM   1855  OG1 THR A 244       7.102  20.123  41.067  1.00 56.40           O  
ATOM   1856  CG2 THR A 244       8.559  21.763  42.109  1.00 56.40           C  
ATOM   1857  C   THR A 244       7.234  18.443  43.338  1.00 56.40           C  
ATOM   1858  O   THR A 244       6.616  18.430  44.401  1.00 56.40           O  
ATOM   1859  N   GLN A 245       6.998  17.526  42.377  1.00124.65           N  
ATOM   1860  CA  GLN A 245       5.898  16.619  42.570  1.00124.65           C  
ATOM   1861  CB  GLN A 245       5.498  15.823  41.314  1.00124.65           C  
ATOM   1862  CG  GLN A 245       6.417  14.669  40.941  1.00124.65           C  
ATOM   1863  CD  GLN A 245       5.727  13.446  41.520  1.00124.65           C  
ATOM   1864  OE1 GLN A 245       6.221  12.324  41.417  1.00124.65           O  
ATOM   1865  NE2 GLN A 245       4.537  13.669  42.143  1.00124.65           N  
ATOM   1866  C   GLN A 245       6.172  15.668  43.698  1.00124.65           C  
ATOM   1867  O   GLN A 245       5.283  15.371  44.494  1.00124.65           O  
ATOM   1868  N   ILE A 246       7.417  15.168  43.814  1.00108.40           N  
ATOM   1869  CA  ILE A 246       7.702  14.216  44.852  1.00108.40           C  
ATOM   1870  CB  ILE A 246       9.099  13.677  44.817  1.00108.40           C  
ATOM   1871  CG1 ILE A 246      10.134  14.757  45.145  1.00108.40           C  
ATOM   1872  CG2 ILE A 246       9.312  13.065  43.426  1.00108.40           C  
ATOM   1873  CD1 ILE A 246      11.491  14.164  45.504  1.00108.40           C  
ATOM   1874  C   ILE A 246       7.508  14.894  46.167  1.00108.40           C  
ATOM   1875  O   ILE A 246       6.963  14.310  47.100  1.00108.40           O  
ATOM   1876  N   PHE A 247       7.953  16.160  46.270  1.00 72.37           N  
ATOM   1877  CA  PHE A 247       7.846  16.899  47.493  1.00 72.37           C  
ATOM   1878  CB  PHE A 247       8.456  18.307  47.382  1.00 72.37           C  
ATOM   1879  CG  PHE A 247       8.462  18.931  48.737  1.00 72.37           C  
ATOM   1880  CD1 PHE A 247       9.475  18.650  49.628  1.00 72.37           C  
ATOM   1881  CD2 PHE A 247       7.467  19.805  49.113  1.00 72.37           C  
ATOM   1882  CE1 PHE A 247       9.491  19.226  50.878  1.00 72.37           C  
ATOM   1883  CE2 PHE A 247       7.480  20.383  50.362  1.00 72.37           C  
ATOM   1884  CZ  PHE A 247       8.493  20.095  51.247  1.00 72.37           C  
ATOM   1885  C   PHE A 247       6.389  17.045  47.810  1.00 72.37           C  
ATOM   1886  O   PHE A 247       5.968  16.899  48.955  1.00 72.37           O  
ATOM   1887  N   LYS A 248       5.582  17.322  46.773  1.00100.49           N  
ATOM   1888  CA  LYS A 248       4.172  17.547  46.894  1.00100.49           C  
ATOM   1889  CB  LYS A 248       3.577  17.853  45.508  1.00100.49           C  
ATOM   1890  CG  LYS A 248       2.282  18.660  45.503  1.00100.49           C  
ATOM   1891  CD  LYS A 248       1.991  19.262  44.126  1.00100.49           C  
ATOM   1892  CE  LYS A 248       0.783  20.204  44.099  1.00100.49           C  
ATOM   1893  NZ  LYS A 248       0.613  20.780  42.745  1.00100.49           N1+
ATOM   1894  C   LYS A 248       3.534  16.301  47.443  1.00100.49           C  
ATOM   1895  O   LYS A 248       2.661  16.367  48.306  1.00100.49           O  
ATOM   1896  N   ASP A 249       3.975  15.124  46.963  1.00 55.28           N  
ATOM   1897  CA  ASP A 249       3.407  13.868  47.366  1.00 55.28           C  
ATOM   1898  CB  ASP A 249       4.090  12.676  46.674  1.00 55.28           C  
ATOM   1899  CG  ASP A 249       3.778  12.730  45.185  1.00 55.28           C  
ATOM   1900  OD1 ASP A 249       2.819  13.452  44.801  1.00 55.28           O  
ATOM   1901  OD2 ASP A 249       4.500  12.045  44.413  1.00 55.28           O1-
ATOM   1902  C   ASP A 249       3.604  13.668  48.842  1.00 55.28           C  
ATOM   1903  O   ASP A 249       2.683  13.248  49.538  1.00 55.28           O  
ATOM   1904  N   ILE A 250       4.826  13.921  49.357  1.00106.20           N  
ATOM   1905  CA  ILE A 250       5.072  13.725  50.761  1.00106.20           C  
ATOM   1906  CB  ILE A 250       6.525  13.793  51.163  1.00106.20           C  
ATOM   1907  CG1 ILE A 250       7.324  12.587  50.633  1.00106.20           C  
ATOM   1908  CG2 ILE A 250       6.574  13.905  52.697  1.00106.20           C  
ATOM   1909  CD1 ILE A 250       7.551  12.574  49.129  1.00106.20           C  
ATOM   1910  C   ILE A 250       4.353  14.758  51.570  1.00106.20           C  
ATOM   1911  O   ILE A 250       3.692  14.440  52.557  1.00106.20           O  
ATOM   1912  N   ALA A 251       4.451  16.033  51.152  1.00 47.86           N  
ATOM   1913  CA  ALA A 251       3.895  17.116  51.912  1.00 47.86           C  
ATOM   1914  CB  ALA A 251       4.162  18.485  51.266  1.00 47.86           C  
ATOM   1915  C   ALA A 251       2.414  16.954  52.030  1.00 47.86           C  
ATOM   1916  O   ALA A 251       1.858  17.116  53.114  1.00 47.86           O  
ATOM   1917  N   LYS A 252       1.733  16.591  50.927  1.00 88.68           N  
ATOM   1918  CA  LYS A 252       0.300  16.497  50.960  1.00 88.68           C  
ATOM   1919  CB  LYS A 252      -0.335  16.154  49.601  1.00 88.68           C  
ATOM   1920  CG  LYS A 252      -0.473  17.367  48.679  1.00 88.68           C  
ATOM   1921  CD  LYS A 252      -0.827  17.016  47.234  1.00 88.68           C  
ATOM   1922  CE  LYS A 252      -1.337  18.218  46.434  1.00 88.68           C  
ATOM   1923  NZ  LYS A 252      -0.564  19.429  46.789  1.00 88.68           N1+
ATOM   1924  C   LYS A 252      -0.103  15.444  51.932  1.00 88.68           C  
ATOM   1925  O   LYS A 252      -1.139  15.554  52.582  1.00 88.68           O  
ATOM   1926  N   ASP A 253       0.679  14.363  52.037  1.00 50.10           N  
ATOM   1927  CA  ASP A 253       0.330  13.333  52.965  1.00 50.10           C  
ATOM   1928  CB  ASP A 253       1.327  12.160  52.899  1.00 50.10           C  
ATOM   1929  CG  ASP A 253       0.900  11.058  53.860  1.00 50.10           C  
ATOM   1930  OD1 ASP A 253      -0.286  11.051  54.282  1.00 50.10           O  
ATOM   1931  OD2 ASP A 253       1.767  10.205  54.192  1.00 50.10           O1-
ATOM   1932  C   ASP A 253       0.391  13.901  54.355  1.00 50.10           C  
ATOM   1933  O   ASP A 253      -0.526  13.713  55.153  1.00 50.10           O  
ATOM   1934  N   TRP A 254       1.494  14.610  54.675  1.00106.79           N  
ATOM   1935  CA  TRP A 254       1.718  15.142  55.992  1.00106.79           C  
ATOM   1936  CB  TRP A 254       3.175  15.601  56.201  1.00106.79           C  
ATOM   1937  CG  TRP A 254       3.512  15.971  57.627  1.00106.79           C  
ATOM   1938  CD2 TRP A 254       3.635  15.003  58.679  1.00106.79           C  
ATOM   1939  CD1 TRP A 254       3.728  17.192  58.196  1.00106.79           C  
ATOM   1940  NE1 TRP A 254       3.999  17.042  59.537  1.00106.79           N  
ATOM   1941  CE2 TRP A 254       3.941  15.700  59.847  1.00106.79           C  
ATOM   1942  CE3 TRP A 254       3.495  13.645  58.673  1.00106.79           C  
ATOM   1943  CZ2 TRP A 254       4.113  15.044  61.033  1.00106.79           C  
ATOM   1944  CZ3 TRP A 254       3.681  12.985  59.867  1.00106.79           C  
ATOM   1945  CH2 TRP A 254       3.985  13.672  61.023  1.00106.79           C  
ATOM   1946  C   TRP A 254       0.790  16.291  56.330  1.00106.79           C  
ATOM   1947  O   TRP A 254       0.248  16.337  57.434  1.00106.79           O  
ATOM   1948  N   LEU A 255       0.585  17.258  55.402  1.00125.72           N  
ATOM   1949  CA  LEU A 255      -0.228  18.427  55.675  1.00125.72           C  
ATOM   1950  CB  LEU A 255       0.482  19.761  55.381  1.00125.72           C  
ATOM   1951  CG  LEU A 255       1.740  20.006  56.238  1.00125.72           C  
ATOM   1952  CD1 LEU A 255       2.893  19.079  55.827  1.00125.72           C  
ATOM   1953  CD2 LEU A 255       2.139  21.487  56.235  1.00125.72           C  
ATOM   1954  C   LEU A 255      -1.496  18.401  54.845  1.00125.72           C  
ATOM   1955  O   LEU A 255      -1.769  17.424  54.155  1.00125.72           O  
ATOM   1956  N   ASN A 256      -2.317  19.488  54.913  1.00103.64           N  
ATOM   1957  CA  ASN A 256      -3.601  19.591  54.237  1.00103.64           C  
ATOM   1958  CB  ASN A 256      -4.529  20.655  54.855  1.00103.64           C  
ATOM   1959  CG  ASN A 256      -4.912  20.223  56.262  1.00103.64           C  
ATOM   1960  OD1 ASN A 256      -5.466  19.144  56.465  1.00103.64           O  
ATOM   1961  ND2 ASN A 256      -4.603  21.090  57.265  1.00103.64           N  
ATOM   1962  C   ASN A 256      -3.412  19.992  52.792  1.00103.64           C  
ATOM   1963  O   ASN A 256      -2.974  21.104  52.497  1.00103.64           O  
ATOM   1964  N   MET A 257      -3.785  19.059  51.879  1.00179.52           N  
ATOM   1965  CA  MET A 257      -3.594  18.996  50.443  1.00179.52           C  
ATOM   1966  CB  MET A 257      -3.900  17.584  49.914  1.00179.52           C  
ATOM   1967  CG  MET A 257      -3.615  17.388  48.425  1.00179.52           C  
ATOM   1968  SD  MET A 257      -3.737  15.659  47.872  1.00179.52           S  
ATOM   1969  CE  MET A 257      -5.528  15.511  48.136  1.00179.52           C  
ATOM   1970  C   MET A 257      -4.302  19.960  49.534  1.00179.52           C  
ATOM   1971  O   MET A 257      -3.642  20.527  48.665  1.00179.52           O  
ATOM   1972  N   PRO A 258      -5.575  20.207  49.660  1.00131.16           N  
ATOM   1973  CA  PRO A 258      -6.297  20.939  48.648  1.00131.16           C  
ATOM   1974  CD  PRO A 258      -6.283  20.177  50.929  1.00131.16           C  
ATOM   1975  CB  PRO A 258      -7.720  21.060  49.192  1.00131.16           C  
ATOM   1976  CG  PRO A 258      -7.520  21.066  50.718  1.00131.16           C  
ATOM   1977  C   PRO A 258      -5.717  22.286  48.361  1.00131.16           C  
ATOM   1978  O   PRO A 258      -5.993  22.845  47.301  1.00131.16           O  
ATOM   1979  N   ASP A 259      -4.925  22.823  49.295  1.00 59.19           N  
ATOM   1980  CA  ASP A 259      -4.433  24.164  49.237  1.00 59.19           C  
ATOM   1981  CB  ASP A 259      -3.692  24.540  50.528  1.00 59.19           C  
ATOM   1982  CG  ASP A 259      -4.708  24.518  51.663  1.00 59.19           C  
ATOM   1983  OD1 ASP A 259      -5.926  24.656  51.368  1.00 59.19           O  
ATOM   1984  OD2 ASP A 259      -4.282  24.356  52.837  1.00 59.19           O1-
ATOM   1985  C   ASP A 259      -3.499  24.456  48.093  1.00 59.19           C  
ATOM   1986  O   ASP A 259      -3.598  25.543  47.528  1.00 59.19           O  
ATOM   1987  N   MET A 260      -2.586  23.525  47.716  1.00257.35           N  
ATOM   1988  CA  MET A 260      -1.493  23.866  46.822  1.00257.35           C  
ATOM   1989  CB  MET A 260      -1.809  24.788  45.625  1.00257.35           C  
ATOM   1990  CG  MET A 260      -2.626  24.114  44.521  1.00257.35           C  
ATOM   1991  SD  MET A 260      -4.357  23.762  44.947  1.00257.35           S  
ATOM   1992  CE  MET A 260      -4.724  23.010  43.336  1.00257.35           C  
ATOM   1993  C   MET A 260      -0.522  24.560  47.766  1.00257.35           C  
ATOM   1994  O   MET A 260      -0.898  24.651  48.933  1.00257.35           O  
ATOM   1995  N   THR A 261       0.716  25.065  47.417  1.00234.45           N  
ATOM   1996  CA  THR A 261       1.476  25.131  46.184  1.00234.45           C  
ATOM   1997  CB  THR A 261       1.353  26.452  45.488  1.00234.45           C  
ATOM   1998  OG1 THR A 261       1.985  26.399  44.217  1.00234.45           O  
ATOM   1999  CG2 THR A 261       2.018  27.527  46.365  1.00234.45           C  
ATOM   2000  C   THR A 261       2.960  24.956  46.482  1.00234.45           C  
ATOM   2001  O   THR A 261       3.443  25.377  47.535  1.00234.45           O  
ATOM   2002  N   VAL A 262       3.738  24.359  45.535  1.00120.03           N  
ATOM   2003  CA  VAL A 262       5.152  24.110  45.748  1.00120.03           C  
ATOM   2004  CB  VAL A 262       5.448  22.661  46.021  1.00120.03           C  
ATOM   2005  CG1 VAL A 262       5.267  21.863  44.723  1.00120.03           C  
ATOM   2006  CG2 VAL A 262       6.847  22.539  46.635  1.00120.03           C  
ATOM   2007  C   VAL A 262       5.945  24.521  44.529  1.00120.03           C  
ATOM   2008  O   VAL A 262       5.483  24.363  43.399  1.00120.03           O  
ATOM   2009  N   GLU A 263       7.183  25.049  44.727  1.00 74.43           N  
ATOM   2010  CA  GLU A 263       7.962  25.547  43.616  1.00 74.43           C  
ATOM   2011  CB  GLU A 263       7.859  27.077  43.509  1.00 74.43           C  
ATOM   2012  CG  GLU A 263       6.422  27.526  43.210  1.00 74.43           C  
ATOM   2013  CD  GLU A 263       6.286  29.024  43.457  1.00 74.43           C  
ATOM   2014  OE1 GLU A 263       6.541  29.459  44.611  1.00 74.43           O  
ATOM   2015  OE2 GLU A 263       5.918  29.751  42.495  1.00 74.43           O1-
ATOM   2016  C   GLU A 263       9.416  25.165  43.760  1.00 74.43           C  
ATOM   2017  O   GLU A 263       9.905  24.918  44.860  1.00 74.43           O  
ATOM   2018  N   HIS A 264      10.145  25.120  42.618  1.00 89.55           N  
ATOM   2019  CA  HIS A 264      11.540  24.741  42.544  1.00 89.55           C  
ATOM   2020  ND1 HIS A 264      14.070  24.220  40.174  1.00 89.55           N  
ATOM   2021  CG  HIS A 264      13.284  23.550  41.088  1.00 89.55           C  
ATOM   2022  CB  HIS A 264      11.834  23.861  41.313  1.00 89.55           C  
ATOM   2023  NE2 HIS A 264      15.368  22.686  41.127  1.00 89.55           N  
ATOM   2024  CD2 HIS A 264      14.092  22.618  41.660  1.00 89.55           C  
ATOM   2025  CE1 HIS A 264      15.304  23.663  40.238  1.00 89.55           C  
ATOM   2026  C   HIS A 264      12.393  25.977  42.442  1.00 89.55           C  
ATOM   2027  O   HIS A 264      12.048  26.921  41.733  1.00 89.55           O  
TER   
HEADER    model_1_2_chain_A
ATOM     46  N   ALA B   7      18.587  34.833  90.105  1.00 52.84           N  
ATOM     47  CA  ALA B   7      17.375  34.110  90.354  1.00 52.84           C  
ATOM     48  CB  ALA B   7      16.759  34.421  91.722  1.00 52.84           C  
ATOM     49  C   ALA B   7      16.337  34.445  89.329  1.00 52.84           C  
ATOM     50  O   ALA B   7      16.420  35.460  88.637  1.00 52.84           O  
ATOM     51  N   ILE B   8      15.330  33.553  89.204  1.00 82.23           N  
ATOM     52  CA  ILE B   8      14.180  33.804  88.384  1.00 82.23           C  
ATOM     53  CB  ILE B   8      13.544  32.559  87.827  1.00 82.23           C  
ATOM     54  CG1 ILE B   8      14.508  31.803  86.899  1.00 82.23           C  
ATOM     55  CG2 ILE B   8      12.231  32.964  87.137  1.00 82.23           C  
ATOM     56  CD1 ILE B   8      14.033  30.393  86.545  1.00 82.23           C  
ATOM     57  C   ILE B   8      13.197  34.390  89.348  1.00 82.23           C  
ATOM     58  O   ILE B   8      12.899  33.785  90.378  1.00 82.23           O  
ATOM     59  N   GLY B   9      12.703  35.609  89.063  1.00 61.30           N  
ATOM     60  CA  GLY B   9      11.810  36.247  89.990  1.00 61.30           C  
ATOM     61  C   GLY B   9      10.382  35.875  89.719  1.00 61.30           C  
ATOM     62  O   GLY B   9       9.976  35.705  88.571  1.00 61.30           O  
ATOM     63  N   PHE B  10       9.575  35.776  90.799  1.00167.44           N  
ATOM     64  CA  PHE B  10       8.166  35.524  90.688  1.00167.44           C  
ATOM     65  CB  PHE B  10       7.738  34.146  91.219  1.00167.44           C  
ATOM     66  CG  PHE B  10       8.274  33.080  90.322  1.00167.44           C  
ATOM     67  CD1 PHE B  10       9.513  32.530  90.556  1.00167.44           C  
ATOM     68  CD2 PHE B  10       7.540  32.624  89.252  1.00167.44           C  
ATOM     69  CE1 PHE B  10      10.015  31.545  89.735  1.00167.44           C  
ATOM     70  CE2 PHE B  10       8.034  31.639  88.427  1.00167.44           C  
ATOM     71  CZ  PHE B  10       9.275  31.099  88.667  1.00167.44           C  
ATOM     72  C   PHE B  10       7.489  36.532  91.568  1.00167.44           C  
ATOM     73  O   PHE B  10       7.924  36.788  92.692  1.00167.44           O  
ATOM     74  N   ILE B  11       6.399  37.144  91.064  1.00162.98           N  
ATOM     75  CA  ILE B  11       5.670  38.098  91.852  1.00162.98           C  
ATOM     76  CB  ILE B  11       5.585  39.453  91.216  1.00162.98           C  
ATOM     77  CG1 ILE B  11       6.952  39.983  90.771  1.00162.98           C  
ATOM     78  CG2 ILE B  11       4.900  40.375  92.229  1.00162.98           C  
ATOM     79  CD1 ILE B  11       6.828  41.225  89.889  1.00162.98           C  
ATOM     80  C   ILE B  11       4.245  37.637  91.852  1.00162.98           C  
ATOM     81  O   ILE B  11       3.717  37.299  90.793  1.00162.98           O  
ATOM     82  N   ASP B  12       3.583  37.615  93.029  1.00 80.56           N  
ATOM     83  CA  ASP B  12       2.215  37.176  93.096  1.00 80.56           C  
ATOM     84  CB  ASP B  12       2.078  35.666  93.374  1.00 80.56           C  
ATOM     85  CG  ASP B  12       0.632  35.244  93.154  1.00 80.56           C  
ATOM     86  OD1 ASP B  12      -0.101  35.985  92.448  1.00 80.56           O  
ATOM     87  OD2 ASP B  12       0.243  34.177  93.699  1.00 80.56           O1-
ATOM     88  C   ASP B  12       1.542  37.890  94.231  1.00 80.56           C  
ATOM     89  O   ASP B  12       2.199  38.486  95.083  1.00 80.56           O  
ATOM     90  N   SER B  13       0.192  37.889  94.224  1.00 59.45           N  
ATOM     91  CA  SER B  13      -0.615  38.461  95.266  1.00 59.45           C  
ATOM     92  CB  SER B  13      -2.082  38.637  94.840  1.00 59.45           C  
ATOM     93  OG  SER B  13      -2.671  37.375  94.564  1.00 59.45           O  
ATOM     94  C   SER B  13      -0.599  37.563  96.469  1.00 59.45           C  
ATOM     95  O   SER B  13      -0.857  38.016  97.585  1.00 59.45           O  
ATOM     96  N   GLY B  14      -0.292  36.263  96.275  1.00 55.50           N  
ATOM     97  CA  GLY B  14      -0.372  35.356  97.386  1.00 55.50           C  
ATOM     98  C   GLY B  14       0.378  34.092  97.079  1.00 55.50           C  
ATOM     99  O   GLY B  14       1.477  34.109  96.531  1.00 55.50           O  
ATOM    100  N   VAL B  15      -0.200  32.966  97.539  1.00145.38           N  
ATOM    101  CA  VAL B  15       0.298  31.617  97.472  1.00145.38           C  
ATOM    102  CB  VAL B  15      -0.413  30.729  98.444  1.00145.38           C  
ATOM    103  CG1 VAL B  15       0.167  29.319  98.317  1.00145.38           C  
ATOM    104  CG2 VAL B  15      -0.321  31.334  99.851  1.00145.38           C  
ATOM    105  C   VAL B  15       0.157  30.972  96.110  1.00145.38           C  
ATOM    106  O   VAL B  15       0.903  30.049  95.781  1.00145.38           O  
ATOM    107  N   GLY B  16      -0.808  31.415  95.282  1.00 50.99           N  
ATOM    108  CA  GLY B  16      -1.158  30.703  94.076  1.00 50.99           C  
ATOM    109  C   GLY B  16       0.014  30.488  93.159  1.00 50.99           C  
ATOM    110  O   GLY B  16       0.140  29.423  92.555  1.00 50.99           O  
ATOM    111  N   GLY B  17       0.910  31.482  93.052  1.00 57.30           N  
ATOM    112  CA  GLY B  17       2.029  31.492  92.147  1.00 57.30           C  
ATOM    113  C   GLY B  17       2.937  30.327  92.401  1.00 57.30           C  
ATOM    114  O   GLY B  17       3.687  29.919  91.515  1.00 57.30           O  
ATOM    115  N   LEU B  18       2.942  29.782  93.627  1.00135.62           N  
ATOM    116  CA  LEU B  18       3.836  28.702  93.932  1.00135.62           C  
ATOM    117  CB  LEU B  18       3.854  28.283  95.406  1.00135.62           C  
ATOM    118  CG  LEU B  18       4.476  29.398  96.272  1.00135.62           C  
ATOM    119  CD1 LEU B  18       3.509  30.574  96.477  1.00135.62           C  
ATOM    120  CD2 LEU B  18       5.078  28.858  97.568  1.00135.62           C  
ATOM    121  C   LEU B  18       3.566  27.526  93.041  1.00135.62           C  
ATOM    122  O   LEU B  18       4.447  26.691  92.844  1.00135.62           O  
ATOM    123  N   THR B  19       2.336  27.392  92.507  1.00 56.23           N  
ATOM    124  CA  THR B  19       2.051  26.305  91.610  1.00 56.23           C  
ATOM    125  CB  THR B  19       0.618  26.260  91.149  1.00 56.23           C  
ATOM    126  OG1 THR B  19       0.297  27.418  90.392  1.00 56.23           O  
ATOM    127  CG2 THR B  19      -0.293  26.163  92.386  1.00 56.23           C  
ATOM    128  C   THR B  19       2.925  26.439  90.390  1.00 56.23           C  
ATOM    129  O   THR B  19       3.299  25.438  89.781  1.00 56.23           O  
ATOM    130  N   VAL B  20       3.209  27.684  89.951  1.00 54.10           N  
ATOM    131  CA  VAL B  20       4.078  27.945  88.828  1.00 54.10           C  
ATOM    132  CB  VAL B  20       4.034  29.381  88.396  1.00 54.10           C  
ATOM    133  CG1 VAL B  20       5.008  29.574  87.225  1.00 54.10           C  
ATOM    134  CG2 VAL B  20       2.576  29.740  88.058  1.00 54.10           C  
ATOM    135  C   VAL B  20       5.496  27.628  89.196  1.00 54.10           C  
ATOM    136  O   VAL B  20       6.254  27.080  88.395  1.00 54.10           O  
ATOM    137  N   VAL B  21       5.891  27.984  90.434  1.00 42.71           N  
ATOM    138  CA  VAL B  21       7.230  27.773  90.903  1.00 42.71           C  
ATOM    139  CB  VAL B  21       7.450  28.276  92.303  1.00 42.71           C  
ATOM    140  CG1 VAL B  21       8.873  27.892  92.739  1.00 42.71           C  
ATOM    141  CG2 VAL B  21       7.192  29.791  92.327  1.00 42.71           C  
ATOM    142  C   VAL B  21       7.497  26.304  90.905  1.00 42.71           C  
ATOM    143  O   VAL B  21       8.607  25.867  90.609  1.00 42.71           O  
ATOM    144  N   ARG B  22       6.473  25.498  91.235  1.00107.13           N  
ATOM    145  CA  ARG B  22       6.670  24.083  91.324  1.00107.13           C  
ATOM    146  CB  ARG B  22       5.407  23.335  91.780  1.00107.13           C  
ATOM    147  CG  ARG B  22       5.653  21.855  92.080  1.00107.13           C  
ATOM    148  CD  ARG B  22       4.414  21.126  92.601  1.00107.13           C  
ATOM    149  NE  ARG B  22       3.307  21.404  91.645  1.00107.13           N  
ATOM    150  CZ  ARG B  22       2.227  20.569  91.588  1.00107.13           C  
ATOM    151  NH1 ARG B  22       2.166  19.471  92.394  1.00107.13           N1+
ATOM    152  NH2 ARG B  22       1.206  20.831  90.721  1.00107.13           N  
ATOM    153  C   ARG B  22       7.103  23.541  89.996  1.00107.13           C  
ATOM    154  O   ARG B  22       7.990  22.691  89.933  1.00107.13           O  
ATOM    155  N   GLU B  23       6.487  24.011  88.896  1.00 85.59           N  
ATOM    156  CA  GLU B  23       6.816  23.524  87.584  1.00 85.59           C  
ATOM    157  CB  GLU B  23       5.865  24.054  86.503  1.00 85.59           C  
ATOM    158  CG  GLU B  23       4.422  23.593  86.726  1.00 85.59           C  
ATOM    159  CD  GLU B  23       4.430  22.077  86.877  1.00 85.59           C  
ATOM    160  OE1 GLU B  23       4.934  21.387  85.952  1.00 85.59           O  
ATOM    161  OE2 GLU B  23       3.932  21.592  87.928  1.00 85.59           O1-
ATOM    162  C   GLU B  23       8.213  23.931  87.219  1.00 85.59           C  
ATOM    163  O   GLU B  23       8.928  23.181  86.556  1.00 85.59           O  
ATOM    164  N   VAL B  24       8.631  25.146  87.619  1.00 38.44           N  
ATOM    165  CA  VAL B  24       9.954  25.627  87.326  1.00 38.44           C  
ATOM    166  CB  VAL B  24      10.181  27.035  87.791  1.00 38.44           C  
ATOM    167  CG1 VAL B  24      11.647  27.418  87.518  1.00 38.44           C  
ATOM    168  CG2 VAL B  24       9.159  27.947  87.090  1.00 38.44           C  
ATOM    169  C   VAL B  24      10.953  24.753  88.022  1.00 38.44           C  
ATOM    170  O   VAL B  24      12.013  24.456  87.475  1.00 38.44           O  
ATOM    171  N   LEU B  25      10.656  24.314  89.259  1.00 40.32           N  
ATOM    172  CA  LEU B  25      11.600  23.494  89.959  1.00 40.32           C  
ATOM    173  CB  LEU B  25      11.135  23.120  91.378  1.00 40.32           C  
ATOM    174  CG  LEU B  25      10.978  24.334  92.315  1.00 40.32           C  
ATOM    175  CD1 LEU B  25      10.558  23.899  93.729  1.00 40.32           C  
ATOM    176  CD2 LEU B  25      12.236  25.219  92.310  1.00 40.32           C  
ATOM    177  C   LEU B  25      11.790  22.228  89.180  1.00 40.32           C  
ATOM    178  O   LEU B  25      12.907  21.727  89.054  1.00 40.32           O  
ATOM    179  N   LYS B  26      10.691  21.663  88.647  1.00 94.43           N  
ATOM    180  CA  LYS B  26      10.772  20.434  87.907  1.00 94.43           C  
ATOM    181  CB  LYS B  26       9.384  19.962  87.447  1.00 94.43           C  
ATOM    182  CG  LYS B  26       8.386  19.758  88.590  1.00 94.43           C  
ATOM    183  CD  LYS B  26       6.933  19.739  88.115  1.00 94.43           C  
ATOM    184  CE  LYS B  26       6.440  18.371  87.644  1.00 94.43           C  
ATOM    185  NZ  LYS B  26       5.511  17.800  88.644  1.00 94.43           N1+
ATOM    186  C   LYS B  26      11.576  20.618  86.649  1.00 94.43           C  
ATOM    187  O   LYS B  26      12.533  19.885  86.403  1.00 94.43           O  
ATOM    188  N   GLN B  27      11.183  21.606  85.813  1.00 70.25           N  
ATOM    189  CA  GLN B  27      11.764  21.852  84.516  1.00 70.25           C  
ATOM    190  CB  GLN B  27      10.864  22.708  83.610  1.00 70.25           C  
ATOM    191  CG  GLN B  27       9.573  21.980  83.231  1.00 70.25           C  
ATOM    192  CD  GLN B  27       8.742  22.890  82.338  1.00 70.25           C  
ATOM    193  OE1 GLN B  27       9.233  23.889  81.816  1.00 70.25           O  
ATOM    194  NE2 GLN B  27       7.442  22.532  82.154  1.00 70.25           N  
ATOM    195  C   GLN B  27      13.125  22.478  84.565  1.00 70.25           C  
ATOM    196  O   GLN B  27      13.962  22.183  83.713  1.00 70.25           O  
ATOM    197  N   LEU B  28      13.381  23.407  85.509  1.00134.50           N  
ATOM    198  CA  LEU B  28      14.687  24.002  85.523  1.00134.50           C  
ATOM    199  CB  LEU B  28      14.693  25.519  85.249  1.00134.50           C  
ATOM    200  CG  LEU B  28      14.029  25.957  83.928  1.00134.50           C  
ATOM    201  CD1 LEU B  28      12.496  25.911  84.019  1.00134.50           C  
ATOM    202  CD2 LEU B  28      14.558  27.320  83.466  1.00134.50           C  
ATOM    203  C   LEU B  28      15.260  23.854  86.899  1.00134.50           C  
ATOM    204  O   LEU B  28      15.314  24.812  87.669  1.00134.50           O  
ATOM    205  N   PRO B  29      15.732  22.685  87.212  1.00 79.50           N  
ATOM    206  CA  PRO B  29      16.275  22.366  88.507  1.00 79.50           C  
ATOM    207  CD  PRO B  29      15.977  21.647  86.225  1.00 79.50           C  
ATOM    208  CB  PRO B  29      16.621  20.880  88.432  1.00 79.50           C  
ATOM    209  CG  PRO B  29      16.907  20.650  86.937  1.00 79.50           C  
ATOM    210  C   PRO B  29      17.486  23.180  88.872  1.00 79.50           C  
ATOM    211  O   PRO B  29      17.766  23.318  90.061  1.00 79.50           O  
ATOM    212  N   HIS B  30      18.249  23.664  87.877  1.00 70.76           N  
ATOM    213  CA  HIS B  30      19.467  24.397  88.085  1.00 70.76           C  
ATOM    214  ND1 HIS B  30      21.385  22.900  85.141  1.00 70.76           N  
ATOM    215  CG  HIS B  30      20.783  23.147  86.354  1.00 70.76           C  
ATOM    216  CB  HIS B  30      20.315  24.498  86.808  1.00 70.76           C  
ATOM    217  NE2 HIS B  30      21.283  20.951  86.208  1.00 70.76           N  
ATOM    218  CD2 HIS B  30      20.729  21.946  86.992  1.00 70.76           C  
ATOM    219  CE1 HIS B  30      21.663  21.572  85.106  1.00 70.76           C  
ATOM    220  C   HIS B  30      19.206  25.782  88.598  1.00 70.76           C  
ATOM    221  O   HIS B  30      20.078  26.384  89.222  1.00 70.76           O  
ATOM    222  N   GLU B  31      18.016  26.344  88.316  1.00113.74           N  
ATOM    223  CA  GLU B  31      17.746  27.723  88.612  1.00113.74           C  
ATOM    224  CB  GLU B  31      16.694  28.320  87.663  1.00113.74           C  
ATOM    225  CG  GLU B  31      17.095  28.246  86.188  1.00113.74           C  
ATOM    226  CD  GLU B  31      18.132  29.323  85.916  1.00113.74           C  
ATOM    227  OE1 GLU B  31      18.160  30.326  86.676  1.00113.74           O  
ATOM    228  OE2 GLU B  31      18.909  29.164  84.939  1.00113.74           O1-
ATOM    229  C   GLU B  31      17.235  27.940  90.011  1.00113.74           C  
ATOM    230  O   GLU B  31      16.495  27.135  90.573  1.00113.74           O  
ATOM    231  N   GLN B  32      17.646  29.085  90.596  1.00160.41           N  
ATOM    232  CA  GLN B  32      17.259  29.549  91.901  1.00160.41           C  
ATOM    233  CB  GLN B  32      18.379  30.441  92.463  1.00160.41           C  
ATOM    234  CG  GLN B  32      18.258  30.935  93.899  1.00160.41           C  
ATOM    235  CD  GLN B  32      19.421  31.903  94.071  1.00160.41           C  
ATOM    236  OE1 GLN B  32      19.455  32.954  93.435  1.00160.41           O  
ATOM    237  NE2 GLN B  32      20.414  31.540  94.925  1.00160.41           N  
ATOM    238  C   GLN B  32      16.032  30.398  91.702  1.00160.41           C  
ATOM    239  O   GLN B  32      15.912  31.078  90.686  1.00160.41           O  
ATOM    240  N   VAL B  33      15.070  30.382  92.654  1.00 64.17           N  
ATOM    241  CA  VAL B  33      13.890  31.184  92.465  1.00 64.17           C  
ATOM    242  CB  VAL B  33      12.626  30.388  92.307  1.00 64.17           C  
ATOM    243  CG1 VAL B  33      12.737  29.538  91.030  1.00 64.17           C  
ATOM    244  CG2 VAL B  33      12.391  29.571  93.587  1.00 64.17           C  
ATOM    245  C   VAL B  33      13.695  32.082  93.646  1.00 64.17           C  
ATOM    246  O   VAL B  33      13.958  31.702  94.787  1.00 64.17           O  
ATOM    247  N   TYR B  34      13.243  33.324  93.371  1.00135.62           N  
ATOM    248  CA  TYR B  34      12.892  34.287  94.382  1.00135.62           C  
ATOM    249  CB  TYR B  34      13.636  35.628  94.250  1.00135.62           C  
ATOM    250  CG  TYR B  34      15.000  35.498  94.845  1.00135.62           C  
ATOM    251  CD1 TYR B  34      15.833  34.460  94.507  1.00135.62           C  
ATOM    252  CD2 TYR B  34      15.469  36.450  95.720  1.00135.62           C  
ATOM    253  CE1 TYR B  34      17.092  34.351  95.048  1.00135.62           C  
ATOM    254  CE2 TYR B  34      16.727  36.353  96.266  1.00135.62           C  
ATOM    255  CZ  TYR B  34      17.544  35.299  95.932  1.00135.62           C  
ATOM    256  OH  TYR B  34      18.836  35.195  96.489  1.00135.62           O  
ATOM    257  C   TYR B  34      11.430  34.544  94.198  1.00135.62           C  
ATOM    258  O   TYR B  34      10.999  35.036  93.155  1.00135.62           O  
ATOM    259  N   TYR B  35      10.624  34.224  95.230  1.00 87.74           N  
ATOM    260  CA  TYR B  35       9.198  34.318  95.111  1.00 87.74           C  
ATOM    261  CB  TYR B  35       8.522  32.974  95.459  1.00 87.74           C  
ATOM    262  CG  TYR B  35       7.052  33.027  95.215  1.00 87.74           C  
ATOM    263  CD1 TYR B  35       6.544  32.694  93.980  1.00 87.74           C  
ATOM    264  CD2 TYR B  35       6.188  33.395  96.221  1.00 87.74           C  
ATOM    265  CE1 TYR B  35       5.190  32.731  93.749  1.00 87.74           C  
ATOM    266  CE2 TYR B  35       4.832  33.435  95.995  1.00 87.74           C  
ATOM    267  CZ  TYR B  35       4.333  33.102  94.757  1.00 87.74           C  
ATOM    268  OH  TYR B  35       2.942  33.141  94.519  1.00 87.74           O  
ATOM    269  C   TYR B  35       8.714  35.342  96.091  1.00 87.74           C  
ATOM    270  O   TYR B  35       9.094  35.329  97.260  1.00 87.74           O  
ATOM    271  N   LEU B  36       7.878  36.291  95.627  1.00 77.89           N  
ATOM    272  CA  LEU B  36       7.348  37.268  96.535  1.00 77.89           C  
ATOM    273  CB  LEU B  36       7.807  38.710  96.253  1.00 77.89           C  
ATOM    274  CG  LEU B  36       7.164  39.775  97.168  1.00 77.89           C  
ATOM    275  CD1 LEU B  36       7.508  39.548  98.649  1.00 77.89           C  
ATOM    276  CD2 LEU B  36       7.515  41.193  96.691  1.00 77.89           C  
ATOM    277  C   LEU B  36       5.857  37.246  96.436  1.00 77.89           C  
ATOM    278  O   LEU B  36       5.290  37.505  95.374  1.00 77.89           O  
ATOM    279  N   GLY B  37       5.183  36.947  97.566  1.00 43.44           N  
ATOM    280  CA  GLY B  37       3.750  36.911  97.587  1.00 43.44           C  
ATOM    281  C   GLY B  37       3.287  38.032  98.467  1.00 43.44           C  
ATOM    282  O   GLY B  37       3.711  38.152  99.615  1.00 43.44           O  
ATOM    283  N   ASP B  38       2.364  38.867  97.950  1.00 84.96           N  
ATOM    284  CA  ASP B  38       1.901  40.022  98.668  1.00 84.96           C  
ATOM    285  CB  ASP B  38       1.617  41.178  97.693  1.00 84.96           C  
ATOM    286  CG  ASP B  38       1.357  42.472  98.441  1.00 84.96           C  
ATOM    287  OD1 ASP B  38       1.581  42.519  99.678  1.00 84.96           O  
ATOM    288  OD2 ASP B  38       0.917  43.436  97.761  1.00 84.96           O1-
ATOM    289  C   ASP B  38       0.613  39.670  99.355  1.00 84.96           C  
ATOM    290  O   ASP B  38      -0.438  40.232  99.051  1.00 84.96           O  
ATOM    291  N   THR B  39       0.685  38.773 100.356  1.00129.21           N  
ATOM    292  CA  THR B  39      -0.465  38.250 101.041  1.00129.21           C  
ATOM    293  CB  THR B  39      -0.134  37.107 101.963  1.00129.21           C  
ATOM    294  OG1 THR B  39       0.862  37.488 102.897  1.00129.21           O  
ATOM    295  CG2 THR B  39       0.361  35.922 101.119  1.00129.21           C  
ATOM    296  C   THR B  39      -1.194  39.309 101.812  1.00129.21           C  
ATOM    297  O   THR B  39      -2.412  39.232 101.966  1.00129.21           O  
ATOM    298  N   ALA B  40      -0.488  40.324 102.333  1.00 49.49           N  
ATOM    299  CA  ALA B  40      -1.183  41.280 103.146  1.00 49.49           C  
ATOM    300  CB  ALA B  40      -0.260  42.388 103.685  1.00 49.49           C  
ATOM    301  C   ALA B  40      -2.267  41.945 102.346  1.00 49.49           C  
ATOM    302  O   ALA B  40      -3.371  42.144 102.849  1.00 49.49           O  
ATOM    303  N   ARG B  41      -1.949  42.345 101.100  1.00141.43           N  
ATOM    304  CA  ARG B  41      -2.822  43.048 100.196  1.00141.43           C  
ATOM    305  CB  ARG B  41      -2.082  44.034  99.288  1.00141.43           C  
ATOM    306  CG  ARG B  41      -1.711  45.270 100.107  1.00141.43           C  
ATOM    307  CD  ARG B  41      -0.922  46.322  99.342  1.00141.43           C  
ATOM    308  NE  ARG B  41       0.393  45.706  99.039  1.00141.43           N  
ATOM    309  CZ  ARG B  41       1.519  46.467  98.984  1.00141.43           C  
ATOM    310  NH1 ARG B  41       1.452  47.813  99.204  1.00141.43           N1+
ATOM    311  NH2 ARG B  41       2.713  45.872  98.710  1.00141.43           N  
ATOM    312  C   ARG B  41      -3.813  42.231  99.408  1.00141.43           C  
ATOM    313  O   ARG B  41      -4.710  42.812  98.801  1.00141.43           O  
ATOM    314  N   CYS B  42      -3.660  40.897  99.289  1.00 56.94           N  
ATOM    315  CA  CYS B  42      -4.587  40.143  98.475  1.00 56.94           C  
ATOM    316  CB  CYS B  42      -4.178  38.669  98.287  1.00 56.94           C  
ATOM    317  SG  CYS B  42      -4.175  37.745  99.853  1.00 56.94           S  
ATOM    318  C   CYS B  42      -5.945  40.154  99.110  1.00 56.94           C  
ATOM    319  O   CYS B  42      -6.065  40.456 100.299  1.00 56.94           O  
ATOM    320  N   PRO B  43      -6.998  39.861  98.370  1.00 83.32           N  
ATOM    321  CA  PRO B  43      -6.933  39.573  96.958  1.00 83.32           C  
ATOM    322  CD  PRO B  43      -8.171  39.261  98.985  1.00 83.32           C  
ATOM    323  CB  PRO B  43      -8.168  38.732  96.630  1.00 83.32           C  
ATOM    324  CG  PRO B  43      -9.120  38.974  97.813  1.00 83.32           C  
ATOM    325  C   PRO B  43      -6.849  40.826  96.134  1.00 83.32           C  
ATOM    326  O   PRO B  43      -7.370  41.860  96.550  1.00 83.32           O  
ATOM    327  N   TYR B  44      -6.162  40.739  94.979  1.00110.21           N  
ATOM    328  CA  TYR B  44      -5.961  41.760  93.984  1.00110.21           C  
ATOM    329  CB  TYR B  44      -4.800  41.421  93.029  1.00110.21           C  
ATOM    330  CG  TYR B  44      -3.510  41.827  93.662  1.00110.21           C  
ATOM    331  CD1 TYR B  44      -3.139  41.388  94.911  1.00110.21           C  
ATOM    332  CD2 TYR B  44      -2.643  42.633  92.964  1.00110.21           C  
ATOM    333  CE1 TYR B  44      -1.937  41.776  95.459  1.00110.21           C  
ATOM    334  CE2 TYR B  44      -1.441  43.024  93.503  1.00110.21           C  
ATOM    335  CZ  TYR B  44      -1.086  42.597  94.759  1.00110.21           C  
ATOM    336  OH  TYR B  44       0.146  42.993  95.322  1.00110.21           O  
ATOM    337  C   TYR B  44      -7.177  42.028  93.137  1.00110.21           C  
ATOM    338  O   TYR B  44      -7.411  43.164  92.730  1.00110.21           O  
ATOM    339  N   GLY B  45      -7.995  40.996  92.859  1.00 53.28           N  
ATOM    340  CA  GLY B  45      -9.008  41.069  91.836  1.00 53.28           C  
ATOM    341  C   GLY B  45      -9.949  42.235  91.980  1.00 53.28           C  
ATOM    342  O   GLY B  45     -10.290  42.853  90.973  1.00 53.28           O  
ATOM    343  N   PRO B  46     -10.424  42.543  93.150  1.00111.46           N  
ATOM    344  CA  PRO B  46     -11.345  43.643  93.336  1.00111.46           C  
ATOM    345  CD  PRO B  46     -10.564  41.533  94.184  1.00111.46           C  
ATOM    346  CB  PRO B  46     -12.092  43.347  94.640  1.00111.46           C  
ATOM    347  CG  PRO B  46     -11.245  42.272  95.343  1.00111.46           C  
ATOM    348  C   PRO B  46     -10.733  45.019  93.312  1.00111.46           C  
ATOM    349  O   PRO B  46     -11.487  45.987  93.405  1.00111.46           O  
ATOM    350  N   ARG B  47      -9.395  45.138  93.217  1.00 75.78           N  
ATOM    351  CA  ARG B  47      -8.699  46.397  93.332  1.00 75.78           C  
ATOM    352  CB  ARG B  47      -7.222  46.226  93.715  1.00 75.78           C  
ATOM    353  CG  ARG B  47      -7.000  45.654  95.112  1.00 75.78           C  
ATOM    354  CD  ARG B  47      -5.523  45.418  95.424  1.00 75.78           C  
ATOM    355  NE  ARG B  47      -5.413  45.162  96.885  1.00 75.78           N  
ATOM    356  CZ  ARG B  47      -5.385  46.231  97.729  1.00 75.78           C  
ATOM    357  NH1 ARG B  47      -5.512  47.489  97.221  1.00 75.78           N1+
ATOM    358  NH2 ARG B  47      -5.223  46.051  99.071  1.00 75.78           N  
ATOM    359  C   ARG B  47      -8.707  47.184  92.052  1.00 75.78           C  
ATOM    360  O   ARG B  47      -9.039  46.685  90.979  1.00 75.78           O  
ATOM    361  N   ASP B  48      -8.331  48.480  92.172  1.00 51.01           N  
ATOM    362  CA  ASP B  48      -8.246  49.403  91.073  1.00 51.01           C  
ATOM    363  CB  ASP B  48      -7.909  50.839  91.521  1.00 51.01           C  
ATOM    364  CG  ASP B  48      -7.848  51.752  90.302  1.00 51.01           C  
ATOM    365  OD1 ASP B  48      -8.506  51.434  89.275  1.00 51.01           O  
ATOM    366  OD2 ASP B  48      -7.144  52.795  90.391  1.00 51.01           O1-
ATOM    367  C   ASP B  48      -7.145  48.943  90.167  1.00 51.01           C  
ATOM    368  O   ASP B  48      -6.125  48.429  90.624  1.00 51.01           O  
ATOM    369  N   LYS B  49      -7.335  49.130  88.846  1.00 86.72           N  
ATOM    370  CA  LYS B  49      -6.394  48.700  87.852  1.00 86.72           C  
ATOM    371  CB  LYS B  49      -6.861  49.018  86.420  1.00 86.72           C  
ATOM    372  CG  LYS B  49      -8.064  48.198  85.952  1.00 86.72           C  
ATOM    373  CD  LYS B  49      -7.787  46.698  85.855  1.00 86.72           C  
ATOM    374  CE  LYS B  49      -8.974  45.891  85.331  1.00 86.72           C  
ATOM    375  NZ  LYS B  49      -8.568  44.482  85.126  1.00 86.72           N1+
ATOM    376  C   LYS B  49      -5.100  49.426  88.048  1.00 86.72           C  
ATOM    377  O   LYS B  49      -4.027  48.830  87.977  1.00 86.72           O  
ATOM    378  N   GLU B  50      -5.178  50.747  88.292  1.00 41.60           N  
ATOM    379  CA  GLU B  50      -4.022  51.583  88.445  1.00 41.60           C  
ATOM    380  CB  GLU B  50      -4.395  53.072  88.523  1.00 41.60           C  
ATOM    381  CG  GLU B  50      -4.969  53.614  87.212  1.00 41.60           C  
ATOM    382  CD  GLU B  50      -5.311  55.083  87.409  1.00 41.60           C  
ATOM    383  OE1 GLU B  50      -5.828  55.430  88.506  1.00 41.60           O  
ATOM    384  OE2 GLU B  50      -5.062  55.878  86.463  1.00 41.60           O1-
ATOM    385  C   GLU B  50      -3.262  51.224  89.689  1.00 41.60           C  
ATOM    386  O   GLU B  50      -2.032  51.170  89.674  1.00 41.60           O  
ATOM    387  N   GLU B  51      -3.973  50.958  90.800  1.00 45.66           N  
ATOM    388  CA  GLU B  51      -3.337  50.693  92.063  1.00 45.66           C  
ATOM    389  CB  GLU B  51      -4.336  50.504  93.218  1.00 45.66           C  
ATOM    390  CG  GLU B  51      -3.651  50.222  94.558  1.00 45.66           C  
ATOM    391  CD  GLU B  51      -4.722  50.045  95.625  1.00 45.66           C  
ATOM    392  OE1 GLU B  51      -5.931  50.107  95.275  1.00 45.66           O  
ATOM    393  OE2 GLU B  51      -4.343  49.841  96.809  1.00 45.66           O1-
ATOM    394  C   GLU B  51      -2.537  49.431  91.974  1.00 45.66           C  
ATOM    395  O   GLU B  51      -1.449  49.338  92.542  1.00 45.66           O  
ATOM    396  N   VAL B  52      -3.065  48.427  91.249  1.00 44.42           N  
ATOM    397  CA  VAL B  52      -2.436  47.142  91.141  1.00 44.42           C  
ATOM    398  CB  VAL B  52      -3.196  46.186  90.268  1.00 44.42           C  
ATOM    399  CG1 VAL B  52      -2.348  44.916  90.079  1.00 44.42           C  
ATOM    400  CG2 VAL B  52      -4.572  45.928  90.906  1.00 44.42           C  
ATOM    401  C   VAL B  52      -1.088  47.313  90.522  1.00 44.42           C  
ATOM    402  O   VAL B  52      -0.135  46.632  90.897  1.00 44.42           O  
ATOM    403  N   ALA B  53      -0.979  48.226  89.541  1.00 31.09           N  
ATOM    404  CA  ALA B  53       0.259  48.454  88.855  1.00 31.09           C  
ATOM    405  CB  ALA B  53       0.136  49.518  87.751  1.00 31.09           C  
ATOM    406  C   ALA B  53       1.281  48.932  89.843  1.00 31.09           C  
ATOM    407  O   ALA B  53       2.448  48.549  89.775  1.00 31.09           O  
ATOM    408  N   LYS B  54       0.868  49.793  90.792  1.00 86.13           N  
ATOM    409  CA  LYS B  54       1.777  50.319  91.775  1.00 86.13           C  
ATOM    410  CB  LYS B  54       1.093  51.185  92.841  1.00 86.13           C  
ATOM    411  CG  LYS B  54       2.054  51.502  93.991  1.00 86.13           C  
ATOM    412  CD  LYS B  54       1.434  52.279  95.152  1.00 86.13           C  
ATOM    413  CE  LYS B  54       0.994  51.359  96.298  1.00 86.13           C  
ATOM    414  NZ  LYS B  54       0.534  52.159  97.453  1.00 86.13           N1+
ATOM    415  C   LYS B  54       2.345  49.194  92.576  1.00 86.13           C  
ATOM    416  O   LYS B  54       3.550  49.149  92.825  1.00 86.13           O  
ATOM    417  N   PHE B  55       1.484  48.257  93.019  1.00130.02           N  
ATOM    418  CA  PHE B  55       1.961  47.209  93.869  1.00130.02           C  
ATOM    419  CB  PHE B  55       0.886  46.258  94.422  1.00130.02           C  
ATOM    420  CG  PHE B  55      -0.033  47.020  95.306  1.00130.02           C  
ATOM    421  CD1 PHE B  55       0.457  47.818  96.315  1.00130.02           C  
ATOM    422  CD2 PHE B  55      -1.393  46.889  95.161  1.00130.02           C  
ATOM    423  CE1 PHE B  55      -0.404  48.509  97.136  1.00130.02           C  
ATOM    424  CE2 PHE B  55      -2.253  47.576  95.982  1.00130.02           C  
ATOM    425  CZ  PHE B  55      -1.760  48.394  96.970  1.00130.02           C  
ATOM    426  C   PHE B  55       2.892  46.338  93.097  1.00130.02           C  
ATOM    427  O   PHE B  55       3.934  45.930  93.607  1.00130.02           O  
ATOM    428  N   THR B  56       2.523  46.031  91.839  1.00130.22           N  
ATOM    429  CA  THR B  56       3.287  45.133  91.023  1.00130.22           C  
ATOM    430  CB  THR B  56       2.624  44.826  89.715  1.00130.22           C  
ATOM    431  OG1 THR B  56       3.203  43.667  89.139  1.00130.22           O  
ATOM    432  CG2 THR B  56       2.801  46.020  88.764  1.00130.22           C  
ATOM    433  C   THR B  56       4.645  45.718  90.754  1.00130.22           C  
ATOM    434  O   THR B  56       5.639  44.993  90.738  1.00130.22           O  
ATOM    435  N   TRP B  57       4.725  47.055  90.569  1.00127.93           N  
ATOM    436  CA  TRP B  57       5.954  47.755  90.283  1.00127.93           C  
ATOM    437  CB  TRP B  57       5.782  49.229  89.890  1.00127.93           C  
ATOM    438  CG  TRP B  57       5.434  49.324  88.426  1.00127.93           C  
ATOM    439  CD2 TRP B  57       6.406  49.040  87.407  1.00127.93           C  
ATOM    440  CD1 TRP B  57       4.264  49.597  87.780  1.00127.93           C  
ATOM    441  NE1 TRP B  57       4.449  49.504  86.417  1.00127.93           N  
ATOM    442  CE2 TRP B  57       5.764  49.156  86.180  1.00127.93           C  
ATOM    443  CE3 TRP B  57       7.724  48.695  87.500  1.00127.93           C  
ATOM    444  CZ2 TRP B  57       6.439  48.929  85.010  1.00127.93           C  
ATOM    445  CZ3 TRP B  57       8.406  48.478  86.323  1.00127.93           C  
ATOM    446  CH2 TRP B  57       7.774  48.591  85.103  1.00127.93           C  
ATOM    447  C   TRP B  57       6.900  47.603  91.415  1.00127.93           C  
ATOM    448  O   TRP B  57       8.108  47.801  91.289  1.00127.93           O  
ATOM    449  N   GLU B  58       6.359  47.197  92.563  1.00180.29           N  
ATOM    450  CA  GLU B  58       7.136  46.916  93.727  1.00180.29           C  
ATOM    451  CB  GLU B  58       6.279  46.483  94.927  1.00180.29           C  
ATOM    452  CG  GLU B  58       5.450  47.650  95.470  1.00180.29           C  
ATOM    453  CD  GLU B  58       4.620  47.133  96.627  1.00180.29           C  
ATOM    454  OE1 GLU B  58       4.482  45.885  96.724  1.00180.29           O  
ATOM    455  OE2 GLU B  58       4.118  47.969  97.424  1.00180.29           O1-
ATOM    456  C   GLU B  58       8.174  45.814  93.392  1.00180.29           C  
ATOM    457  O   GLU B  58       8.935  45.488  94.299  1.00180.29           O  
ATOM    458  N   MET B  59       8.206  45.231  92.126  1.00272.42           N  
ATOM    459  CA  MET B  59       9.010  44.226  91.422  1.00272.42           C  
ATOM    460  CB  MET B  59       8.682  44.189  89.918  1.00272.42           C  
ATOM    461  CG  MET B  59       9.475  43.146  89.131  1.00272.42           C  
ATOM    462  SD  MET B  59       9.189  43.196  87.338  1.00272.42           S  
ATOM    463  CE  MET B  59       7.420  42.795  87.442  1.00272.42           C  
ATOM    464  C   MET B  59      10.414  44.728  91.547  1.00272.42           C  
ATOM    465  O   MET B  59      11.391  43.991  91.410  1.00272.42           O  
ATOM    466  N   THR B  60      10.535  46.042  91.786  1.00141.12           N  
ATOM    467  CA  THR B  60      11.812  46.634  92.006  1.00141.12           C  
ATOM    468  CB  THR B  60      11.719  48.074  92.418  1.00141.12           C  
ATOM    469  OG1 THR B  60      13.007  48.674  92.413  1.00141.12           O  
ATOM    470  CG2 THR B  60      11.099  48.142  93.822  1.00141.12           C  
ATOM    471  C   THR B  60      12.470  45.869  93.120  1.00141.12           C  
ATOM    472  O   THR B  60      13.690  45.705  93.120  1.00141.12           O  
ATOM    473  N   ASN B  61      11.682  45.365  94.093  1.00 58.21           N  
ATOM    474  CA  ASN B  61      12.216  44.639  95.218  1.00 58.21           C  
ATOM    475  CB  ASN B  61      11.109  44.126  96.156  1.00 58.21           C  
ATOM    476  CG  ASN B  61      11.771  43.630  97.431  1.00 58.21           C  
ATOM    477  OD1 ASN B  61      12.419  44.393  98.146  1.00 58.21           O  
ATOM    478  ND2 ASN B  61      11.600  42.316  97.730  1.00 58.21           N  
ATOM    479  C   ASN B  61      13.001  43.452  94.729  1.00 58.21           C  
ATOM    480  O   ASN B  61      14.091  43.179  95.230  1.00 58.21           O  
ATOM    481  N   PHE B  62      12.476  42.707  93.737  1.00110.07           N  
ATOM    482  CA  PHE B  62      13.154  41.545  93.222  1.00110.07           C  
ATOM    483  CB  PHE B  62      12.364  40.833  92.115  1.00110.07           C  
ATOM    484  CG  PHE B  62      11.038  40.429  92.647  1.00110.07           C  
ATOM    485  CD1 PHE B  62      10.868  39.240  93.317  1.00110.07           C  
ATOM    486  CD2 PHE B  62       9.960  41.261  92.462  1.00110.07           C  
ATOM    487  CE1 PHE B  62       9.630  38.883  93.794  1.00110.07           C  
ATOM    488  CE2 PHE B  62       8.723  40.912  92.935  1.00110.07           C  
ATOM    489  CZ  PHE B  62       8.559  39.723  93.599  1.00110.07           C  
ATOM    490  C   PHE B  62      14.407  42.000  92.547  1.00110.07           C  
ATOM    491  O   PHE B  62      15.470  41.399  92.694  1.00110.07           O  
ATOM    492  N   LEU B  63      14.280  43.102  91.784  1.00113.99           N  
ATOM    493  CA  LEU B  63      15.321  43.675  90.985  1.00113.99           C  
ATOM    494  CB  LEU B  63      14.834  44.948  90.257  1.00113.99           C  
ATOM    495  CG  LEU B  63      15.836  45.611  89.284  1.00113.99           C  
ATOM    496  CD1 LEU B  63      17.048  46.229  90.001  1.00113.99           C  
ATOM    497  CD2 LEU B  63      16.228  44.647  88.155  1.00113.99           C  
ATOM    498  C   LEU B  63      16.456  44.058  91.892  1.00113.99           C  
ATOM    499  O   LEU B  63      17.617  43.895  91.530  1.00113.99           O  
ATOM    500  N   VAL B  64      16.179  44.589  93.099  1.00104.93           N  
ATOM    501  CA  VAL B  64      17.297  44.992  93.905  1.00104.93           C  
ATOM    502  CB  VAL B  64      16.929  45.659  95.203  1.00104.93           C  
ATOM    503  CG1 VAL B  64      16.135  46.935  94.883  1.00104.93           C  
ATOM    504  CG2 VAL B  64      16.210  44.663  96.127  1.00104.93           C  
ATOM    505  C   VAL B  64      18.134  43.789  94.215  1.00104.93           C  
ATOM    506  O   VAL B  64      19.357  43.838  94.090  1.00104.93           O  
ATOM    507  N   ASP B  65      17.504  42.665  94.607  1.00132.42           N  
ATOM    508  CA  ASP B  65      18.288  41.497  94.878  1.00132.42           C  
ATOM    509  CB  ASP B  65      17.691  40.594  95.969  1.00132.42           C  
ATOM    510  CG  ASP B  65      17.942  41.244  97.321  1.00132.42           C  
ATOM    511  OD1 ASP B  65      19.080  41.738  97.544  1.00132.42           O  
ATOM    512  OD2 ASP B  65      16.995  41.258  98.152  1.00132.42           O1-
ATOM    513  C   ASP B  65      18.313  40.708  93.618  1.00132.42           C  
ATOM    514  O   ASP B  65      18.063  39.506  93.618  1.00132.42           O  
ATOM    515  N   ARG B  66      18.699  41.362  92.513  1.00354.08           N  
ATOM    516  CA  ARG B  66      18.609  40.706  91.251  1.00354.08           C  
ATOM    517  CB  ARG B  66      19.192  41.486  90.056  1.00354.08           C  
ATOM    518  CG  ARG B  66      18.330  42.499  89.309  1.00354.08           C  
ATOM    519  CD  ARG B  66      19.114  43.141  88.162  1.00354.08           C  
ATOM    520  NE  ARG B  66      20.408  43.621  88.731  1.00354.08           N  
ATOM    521  CZ  ARG B  66      21.591  43.219  88.176  1.00354.08           C  
ATOM    522  NH1 ARG B  66      21.584  42.414  87.075  1.00354.08           N1+
ATOM    523  NH2 ARG B  66      22.777  43.610  88.728  1.00354.08           N  
ATOM    524  C   ARG B  66      19.424  39.476  91.219  1.00354.08           C  
ATOM    525  O   ARG B  66      18.918  38.401  90.888  1.00354.08           O  
ATOM    526  N   GLY B  67      20.684  39.567  91.668  1.00116.84           N  
ATOM    527  CA  GLY B  67      21.467  38.546  91.079  1.00116.84           C  
ATOM    528  C   GLY B  67      21.287  39.093  89.705  1.00116.84           C  
ATOM    529  O   GLY B  67      21.570  40.270  89.493  1.00116.84           O  
ATOM    530  N   ILE B  68      20.886  38.300  88.706  1.00152.30           N  
ATOM    531  CA  ILE B  68      20.412  38.986  87.536  1.00152.30           C  
ATOM    532  CB  ILE B  68      20.529  38.228  86.246  1.00152.30           C  
ATOM    533  CG1 ILE B  68      22.012  38.104  85.843  1.00152.30           C  
ATOM    534  CG2 ILE B  68      19.686  38.963  85.191  1.00152.30           C  
ATOM    535  CD1 ILE B  68      22.884  37.325  86.827  1.00152.30           C  
ATOM    536  C   ILE B  68      18.980  39.428  87.759  1.00152.30           C  
ATOM    537  O   ILE B  68      18.606  40.542  87.393  1.00152.30           O  
ATOM    538  N   LYS B  69      18.149  38.557  88.391  1.00278.08           N  
ATOM    539  CA  LYS B  69      16.724  38.730  88.565  0.50278.08           C  
ATOM    540  CB  LYS B  69      16.351  40.094  89.177  0.50278.08           C  
ATOM    541  CG  LYS B  69      14.882  40.215  89.595  1.00278.08           C  
ATOM    542  CD  LYS B  69      13.882  40.067  88.445  1.00278.08           C  
ATOM    543  CE  LYS B  69      13.748  41.317  87.573  1.00278.08           C  
ATOM    544  NZ  LYS B  69      13.052  42.384  88.326  1.00278.08           N1+
ATOM    545  C   LYS B  69      16.123  38.637  87.172  1.00278.08           C  
ATOM    546  O   LYS B  69      16.188  39.601  86.416  1.00278.08           O  
ATOM    547  N   MET B  70      15.597  37.435  86.802  1.00299.58           N  
ATOM    548  CA  MET B  70      15.028  36.951  85.541  1.00299.58           C  
ATOM    549  CB  MET B  70      15.036  35.413  85.484  1.00299.58           C  
ATOM    550  CG  MET B  70      16.439  34.798  85.523  1.00299.58           C  
ATOM    551  SD  MET B  70      17.464  35.138  84.059  1.00299.58           S  
ATOM    552  CE  MET B  70      18.636  33.789  84.387  1.00299.58           C  
ATOM    553  C   MET B  70      13.593  37.380  85.011  1.00299.58           C  
ATOM    554  O   MET B  70      13.550  37.465  83.782  1.00299.58           O  
ATOM    555  N   LEU B  71      12.458  37.506  85.856  1.00315.63           N  
ATOM    556  CA  LEU B  71      11.013  37.965  85.983  1.00315.63           C  
ATOM    557  CB  LEU B  71      10.865  39.467  85.640  1.00315.63           C  
ATOM    558  CG  LEU B  71       9.591  40.192  86.158  1.00315.63           C  
ATOM    559  CD1 LEU B  71       8.278  39.747  85.498  1.00315.63           C  
ATOM    560  CD2 LEU B  71       9.525  40.128  87.690  1.00315.63           C  
ATOM    561  C   LEU B  71       9.764  37.223  85.414  1.00315.63           C  
ATOM    562  O   LEU B  71       9.464  37.292  84.223  1.00315.63           O  
ATOM    563  N   VAL B  72       8.893  36.628  86.305  1.00107.42           N  
ATOM    564  CA  VAL B  72       7.601  36.011  85.973  1.00107.42           C  
ATOM    565  CB  VAL B  72       7.535  34.542  86.279  1.00107.42           C  
ATOM    566  CG1 VAL B  72       6.100  34.052  86.007  1.00107.42           C  
ATOM    567  CG2 VAL B  72       8.607  33.810  85.452  1.00107.42           C  
ATOM    568  C   VAL B  72       6.513  36.682  86.798  1.00107.42           C  
ATOM    569  O   VAL B  72       6.663  36.859  88.008  1.00107.42           O  
ATOM    570  N   ILE B  73       5.373  37.065  86.163  1.00141.34           N  
ATOM    571  CA  ILE B  73       4.288  37.709  86.874  1.00141.34           C  
ATOM    572  CB  ILE B  73       3.699  38.871  86.117  1.00141.34           C  
ATOM    573  CG1 ILE B  73       4.761  39.918  85.730  1.00141.34           C  
ATOM    574  CG2 ILE B  73       2.582  39.460  86.995  1.00141.34           C  
ATOM    575  CD1 ILE B  73       5.363  40.678  86.909  1.00141.34           C  
ATOM    576  C   ILE B  73       3.182  36.697  86.994  1.00141.34           C  
ATOM    577  O   ILE B  73       2.380  36.518  86.079  1.00141.34           O  
ATOM    578  N   ALA B  74       3.117  36.027  88.157  1.00 79.59           N  
ATOM    579  CA  ALA B  74       2.194  34.976  88.496  1.00 79.59           C  
ATOM    580  CB  ALA B  74       2.559  34.277  89.817  1.00 79.59           C  
ATOM    581  C   ALA B  74       0.778  35.457  88.620  1.00 79.59           C  
ATOM    582  O   ALA B  74      -0.151  34.664  88.454  1.00 79.59           O  
ATOM    583  N   CYS B  75       0.546  36.731  89.009  1.00129.83           N  
ATOM    584  CA  CYS B  75      -0.837  37.064  89.198  1.00129.83           C  
ATOM    585  CB  CYS B  75      -1.184  37.880  90.463  1.00129.83           C  
ATOM    586  SG  CYS B  75      -0.681  39.615  90.451  1.00129.83           S  
ATOM    587  C   CYS B  75      -1.426  37.675  87.969  1.00129.83           C  
ATOM    588  O   CYS B  75      -0.835  38.526  87.306  1.00129.83           O  
ATOM    589  N   ASN B  76      -2.647  37.206  87.647  1.00 56.25           N  
ATOM    590  CA  ASN B  76      -3.378  37.545  86.464  1.00 56.25           C  
ATOM    591  CB  ASN B  76      -4.699  36.765  86.343  1.00 56.25           C  
ATOM    592  CG  ASN B  76      -4.359  35.293  86.146  1.00 56.25           C  
ATOM    593  OD1 ASN B  76      -3.455  34.759  86.788  1.00 56.25           O  
ATOM    594  ND2 ASN B  76      -5.096  34.617  85.224  1.00 56.25           N  
ATOM    595  C   ASN B  76      -3.721  38.997  86.470  1.00 56.25           C  
ATOM    596  O   ASN B  76      -3.713  39.638  85.422  1.00 56.25           O  
ATOM    597  N   THR B  77      -4.075  39.549  87.643  1.00114.63           N  
ATOM    598  CA  THR B  77      -4.444  40.932  87.708  1.00114.63           C  
ATOM    599  CB  THR B  77      -5.003  41.334  89.045  1.00114.63           C  
ATOM    600  OG1 THR B  77      -5.553  42.638  88.963  1.00114.63           O  
ATOM    601  CG2 THR B  77      -3.890  41.297  90.105  1.00114.63           C  
ATOM    602  C   THR B  77      -3.242  41.780  87.430  1.00114.63           C  
ATOM    603  O   THR B  77      -3.344  42.813  86.771  1.00114.63           O  
ATOM    604  N   ALA B  78      -2.065  41.380  87.950  1.00 48.83           N  
ATOM    605  CA  ALA B  78      -0.885  42.173  87.739  1.00 48.83           C  
ATOM    606  CB  ALA B  78       0.371  41.685  88.475  1.00 48.83           C  
ATOM    607  C   ALA B  78      -0.519  42.197  86.292  1.00 48.83           C  
ATOM    608  O   ALA B  78      -0.160  43.244  85.759  1.00 48.83           O  
ATOM    609  N   THR B  79      -0.608  41.038  85.614  1.00105.56           N  
ATOM    610  CA  THR B  79      -0.178  40.939  84.250  1.00105.56           C  
ATOM    611  CB  THR B  79      -0.263  39.541  83.705  1.00105.56           C  
ATOM    612  OG1 THR B  79       0.370  39.473  82.435  1.00105.56           O  
ATOM    613  CG2 THR B  79      -1.741  39.127  83.585  1.00105.56           C  
ATOM    614  C   THR B  79      -1.004  41.843  83.388  1.00105.56           C  
ATOM    615  O   THR B  79      -0.475  42.500  82.493  1.00105.56           O  
ATOM    616  N   ALA B  80      -2.328  41.901  83.616  1.00 42.75           N  
ATOM    617  CA  ALA B  80      -3.145  42.738  82.785  1.00 42.75           C  
ATOM    618  CB  ALA B  80      -4.645  42.616  83.113  1.00 42.75           C  
ATOM    619  C   ALA B  80      -2.763  44.176  82.978  1.00 42.75           C  
ATOM    620  O   ALA B  80      -2.657  44.933  82.014  1.00 42.75           O  
ATOM    621  N   ALA B  81      -2.594  44.608  84.243  1.00 86.60           N  
ATOM    622  CA  ALA B  81      -2.320  45.994  84.516  1.00 86.60           C  
ATOM    623  CB  ALA B  81      -2.515  46.334  86.004  1.00 86.60           C  
ATOM    624  C   ALA B  81      -0.939  46.486  84.135  1.00 86.60           C  
ATOM    625  O   ALA B  81      -0.811  47.579  83.591  1.00 86.60           O  
ATOM    626  N   ALA B  82       0.109  45.775  84.605  1.00139.45           N  
ATOM    627  CA  ALA B  82       1.542  46.003  84.521  1.00139.45           C  
ATOM    628  CB  ALA B  82       2.248  45.569  85.813  1.00139.45           C  
ATOM    629  C   ALA B  82       2.411  45.491  83.394  1.00139.45           C  
ATOM    630  O   ALA B  82       3.461  46.075  83.146  1.00139.45           O  
ATOM    631  N   LEU B  83       2.078  44.359  82.745  1.00155.73           N  
ATOM    632  CA  LEU B  83       3.050  43.590  81.995  1.00155.73           C  
ATOM    633  CB  LEU B  83       2.388  42.349  81.354  1.00155.73           C  
ATOM    634  CG  LEU B  83       3.347  41.303  80.746  1.00155.73           C  
ATOM    635  CD1 LEU B  83       4.058  41.808  79.486  1.00155.73           C  
ATOM    636  CD2 LEU B  83       4.330  40.778  81.803  1.00155.73           C  
ATOM    637  C   LEU B  83       3.782  44.358  80.927  1.00155.73           C  
ATOM    638  O   LEU B  83       5.008  44.267  80.851  1.00155.73           O  
ATOM    639  N   TYR B  84       3.079  45.131  80.081  1.00 57.54           N  
ATOM    640  CA  TYR B  84       3.717  45.810  78.984  0.50 57.54           C  
ATOM    641  CB  TYR B  84       2.722  46.598  78.116  0.50 57.54           C  
ATOM    642  CG  TYR B  84       1.769  45.656  77.462  0.50 57.54           C  
ATOM    643  CD1 TYR B  84       2.134  44.968  76.327  0.50 57.54           C  
ATOM    644  CD2 TYR B  84       0.507  45.474  77.977  0.50 57.54           C  
ATOM    645  CE1 TYR B  84       1.250  44.106  75.719  0.50 57.54           C  
ATOM    646  CE2 TYR B  84      -0.379  44.615  77.373  0.50 57.54           C  
ATOM    647  CZ  TYR B  84      -0.008  43.930  76.242  0.50 57.54           C  
ATOM    648  OH  TYR B  84      -0.919  43.050  75.623  0.50 57.54           O  
ATOM    649  C   TYR B  84       4.701  46.822  79.486  1.00 57.54           C  
ATOM    650  O   TYR B  84       5.817  46.918  78.979  1.00 57.54           O  
ATOM    651  N   ASP B  85       4.299  47.610  80.499  1.00 46.27           N  
ATOM    652  CA  ASP B  85       5.100  48.676  81.029  1.00 46.27           C  
ATOM    653  CB  ASP B  85       4.366  49.451  82.137  1.00 46.27           C  
ATOM    654  CG  ASP B  85       5.174  50.693  82.483  1.00 46.27           C  
ATOM    655  OD1 ASP B  85       6.089  51.049  81.694  1.00 46.27           O  
ATOM    656  OD2 ASP B  85       4.885  51.299  83.548  1.00 46.27           O1-
ATOM    657  C   ASP B  85       6.348  48.115  81.632  1.00 46.27           C  
ATOM    658  O   ASP B  85       7.424  48.694  81.500  1.00 46.27           O  
ATOM    659  N   ILE B  86       6.225  46.961  82.313  1.00108.84           N  
ATOM    660  CA  ILE B  86       7.312  46.337  83.012  1.00108.84           C  
ATOM    661  CB  ILE B  86       6.890  45.056  83.686  1.00108.84           C  
ATOM    662  CG1 ILE B  86       5.812  45.296  84.758  1.00108.84           C  
ATOM    663  CG2 ILE B  86       8.154  44.377  84.242  1.00108.84           C  
ATOM    664  CD1 ILE B  86       6.314  46.062  85.978  1.00108.84           C  
ATOM    665  C   ILE B  86       8.379  45.946  82.038  1.00108.84           C  
ATOM    666  O   ILE B  86       9.565  46.144  82.299  1.00108.84           O  
ATOM    667  N   ARG B  87       7.980  45.358  80.894  1.00107.79           N  
ATOM    668  CA  ARG B  87       8.940  44.893  79.937  1.00107.79           C  
ATOM    669  CB  ARG B  87       8.308  44.156  78.744  1.00107.79           C  
ATOM    670  CG  ARG B  87       7.831  42.747  79.097  1.00107.79           C  
ATOM    671  CD  ARG B  87       7.414  41.902  77.890  1.00107.79           C  
ATOM    672  NE  ARG B  87       6.094  42.393  77.406  1.00107.79           N  
ATOM    673  CZ  ARG B  87       5.235  41.522  76.795  1.00107.79           C  
ATOM    674  NH1 ARG B  87       5.585  40.211  76.640  1.00107.79           N1+
ATOM    675  NH2 ARG B  87       4.018  41.954  76.355  1.00107.79           N  
ATOM    676  C   ARG B  87       9.725  46.033  79.389  1.00107.79           C  
ATOM    677  O   ARG B  87      10.946  45.940  79.263  1.00107.79           O  
ATOM    678  N   GLU B  88       9.050  47.148  79.060  1.00 75.68           N  
ATOM    679  CA  GLU B  88       9.739  48.239  78.439  1.00 75.68           C  
ATOM    680  CB  GLU B  88       8.783  49.356  77.984  1.00 75.68           C  
ATOM    681  CG  GLU B  88       7.914  49.942  79.099  1.00 75.68           C  
ATOM    682  CD  GLU B  88       6.905  50.876  78.445  1.00 75.68           C  
ATOM    683  OE1 GLU B  88       6.502  50.582  77.289  1.00 75.68           O  
ATOM    684  OE2 GLU B  88       6.531  51.895  79.086  1.00 75.68           O1-
ATOM    685  C   GLU B  88      10.771  48.811  79.363  1.00 75.68           C  
ATOM    686  O   GLU B  88      11.893  49.086  78.943  1.00 75.68           O  
ATOM    687  N   LYS B  89      10.425  49.012  80.647  1.00 52.53           N  
ATOM    688  CA  LYS B  89      11.370  49.592  81.561  1.00 52.53           C  
ATOM    689  CB  LYS B  89      10.738  49.976  82.910  1.00 52.53           C  
ATOM    690  CG  LYS B  89       9.837  51.209  82.809  1.00 52.53           C  
ATOM    691  CD  LYS B  89       8.975  51.450  84.046  1.00 52.53           C  
ATOM    692  CE  LYS B  89       8.221  52.781  84.014  1.00 52.53           C  
ATOM    693  NZ  LYS B  89       7.392  52.930  85.231  1.00 52.53           N1+
ATOM    694  C   LYS B  89      12.519  48.664  81.834  1.00 52.53           C  
ATOM    695  O   LYS B  89      13.673  49.093  81.845  1.00 52.53           O  
ATOM    696  N   LEU B  90      12.230  47.365  82.058  1.00 85.13           N  
ATOM    697  CA  LEU B  90      13.236  46.406  82.435  1.00 85.13           C  
ATOM    698  CB  LEU B  90      12.676  45.107  83.046  1.00 85.13           C  
ATOM    699  CG  LEU B  90      11.912  45.271  84.372  1.00 85.13           C  
ATOM    700  CD1 LEU B  90      11.502  43.896  84.932  1.00 85.13           C  
ATOM    701  CD2 LEU B  90      12.699  46.119  85.382  1.00 85.13           C  
ATOM    702  C   LEU B  90      14.035  45.965  81.249  1.00 85.13           C  
ATOM    703  O   LEU B  90      13.593  46.020  80.104  1.00 85.13           O  
ATOM    704  N   ASP B  91      15.290  45.590  81.542  1.00 92.34           N  
ATOM    705  CA  ASP B  91      16.272  45.033  80.658  1.00 92.34           C  
ATOM    706  CB  ASP B  91      17.687  45.232  81.211  1.00 92.34           C  
ATOM    707  CG  ASP B  91      17.896  46.737  81.265  1.00 92.34           C  
ATOM    708  OD1 ASP B  91      17.885  47.377  80.181  1.00 92.34           O  
ATOM    709  OD2 ASP B  91      18.058  47.267  82.397  1.00 92.34           O1-
ATOM    710  C   ASP B  91      16.044  43.558  80.475  1.00 92.34           C  
ATOM    711  O   ASP B  91      16.582  42.944  79.555  1.00 92.34           O  
ATOM    712  N   ILE B  92      15.260  42.948  81.383  1.00209.36           N  
ATOM    713  CA  ILE B  92      15.104  41.524  81.515  1.00209.36           C  
ATOM    714  CB  ILE B  92      15.121  41.185  82.970  1.00209.36           C  
ATOM    715  CG1 ILE B  92      15.028  39.683  83.196  1.00209.36           C  
ATOM    716  CG2 ILE B  92      14.001  41.997  83.638  1.00209.36           C  
ATOM    717  CD1 ILE B  92      16.281  38.912  82.795  1.00209.36           C  
ATOM    718  C   ILE B  92      13.782  41.061  80.950  1.00209.36           C  
ATOM    719  O   ILE B  92      12.827  41.829  80.859  1.00209.36           O  
ATOM    720  N   PRO B  93      13.714  39.809  80.527  1.00133.11           N  
ATOM    721  CA  PRO B  93      12.478  39.278  79.999  1.00133.11           C  
ATOM    722  CD  PRO B  93      14.876  39.151  79.950  1.00133.11           C  
ATOM    723  CB  PRO B  93      12.844  37.952  79.337  1.00133.11           C  
ATOM    724  CG  PRO B  93      14.315  38.151  78.924  1.00133.11           C  
ATOM    725  C   PRO B  93      11.403  39.170  81.041  1.00133.11           C  
ATOM    726  O   PRO B  93      11.695  38.759  82.166  1.00133.11           O  
ATOM    727  N   VAL B  94      10.146  39.519  80.680  1.00 74.77           N  
ATOM    728  CA  VAL B  94       9.066  39.459  81.622  1.00 74.77           C  
ATOM    729  CB  VAL B  94       8.572  40.820  82.018  1.00 74.77           C  
ATOM    730  CG1 VAL B  94       7.304  40.674  82.876  1.00 74.77           C  
ATOM    731  CG2 VAL B  94       9.724  41.557  82.723  1.00 74.77           C  
ATOM    732  C   VAL B  94       7.941  38.761  80.934  1.00 74.77           C  
ATOM    733  O   VAL B  94       7.709  38.995  79.751  1.00 74.77           O  
ATOM    734  N   ILE B  95       7.235  37.861  81.654  1.00 80.15           N  
ATOM    735  CA  ILE B  95       6.124  37.160  81.083  1.00 80.15           C  
ATOM    736  CB  ILE B  95       6.476  35.809  80.519  1.00 80.15           C  
ATOM    737  CG1 ILE B  95       7.013  34.881  81.623  1.00 80.15           C  
ATOM    738  CG2 ILE B  95       7.441  36.012  79.341  1.00 80.15           C  
ATOM    739  CD1 ILE B  95       7.158  33.423  81.188  1.00 80.15           C  
ATOM    740  C   ILE B  95       5.114  36.935  82.156  1.00 80.15           C  
ATOM    741  O   ILE B  95       5.408  37.066  83.346  1.00 80.15           O  
ATOM    742  N   GLY B  96       3.878  36.612  81.730  1.00 54.95           N  
ATOM    743  CA  GLY B  96       2.796  36.307  82.618  1.00 54.95           C  
ATOM    744  C   GLY B  96       2.356  34.913  82.284  1.00 54.95           C  
ATOM    745  O   GLY B  96       2.926  34.268  81.407  1.00 54.95           O  
ATOM    746  N   VAL B  97       1.384  34.395  83.060  1.00 84.03           N  
ATOM    747  CA  VAL B  97       0.788  33.085  82.951  1.00 84.03           C  
ATOM    748  CB  VAL B  97       0.192  32.619  84.248  1.00 84.03           C  
ATOM    749  CG1 VAL B  97       1.330  32.519  85.282  1.00 84.03           C  
ATOM    750  CG2 VAL B  97      -0.945  33.571  84.656  1.00 84.03           C  
ATOM    751  C   VAL B  97      -0.270  32.971  81.882  1.00 84.03           C  
ATOM    752  O   VAL B  97      -0.588  31.864  81.447  1.00 84.03           O  
ATOM    753  N   ILE B  98      -0.903  34.095  81.487  1.00113.84           N  
ATOM    754  CA  ILE B  98      -2.050  34.083  80.613  1.00113.84           C  
ATOM    755  CB  ILE B  98      -2.601  35.465  80.421  1.00113.84           C  
ATOM    756  CG1 ILE B  98      -2.995  36.080  81.774  1.00113.84           C  
ATOM    757  CG2 ILE B  98      -3.763  35.374  79.421  1.00113.84           C  
ATOM    758  CD1 ILE B  98      -4.074  35.294  82.515  1.00113.84           C  
ATOM    759  C   ILE B  98      -1.738  33.556  79.242  1.00113.84           C  
ATOM    760  O   ILE B  98      -2.438  32.673  78.748  1.00113.84           O  
ATOM    761  N   GLN B  99      -0.684  34.073  78.583  1.00 59.25           N  
ATOM    762  CA  GLN B  99      -0.381  33.630  77.250  1.00 59.25           C  
ATOM    763  CB  GLN B  99       0.780  34.393  76.594  1.00 59.25           C  
ATOM    764  CG  GLN B  99       0.378  35.775  76.085  1.00 59.25           C  
ATOM    765  CD  GLN B  99      -0.539  35.545  74.892  1.00 59.25           C  
ATOM    766  OE1 GLN B  99      -1.636  36.097  74.820  1.00 59.25           O  
ATOM    767  NE2 GLN B  99      -0.081  34.702  73.930  1.00 59.25           N  
ATOM    768  C   GLN B  99      -0.001  32.185  77.256  1.00 59.25           C  
ATOM    769  O   GLN B  99      -0.439  31.435  76.383  1.00 59.25           O  
ATOM    770  N   PRO B 100       0.796  31.748  78.189  1.00 76.29           N  
ATOM    771  CA  PRO B 100       1.178  30.368  78.191  1.00 76.29           C  
ATOM    772  CD  PRO B 100       1.802  32.591  78.818  1.00 76.29           C  
ATOM    773  CB  PRO B 100       2.232  30.234  79.284  1.00 76.29           C  
ATOM    774  CG  PRO B 100       2.898  31.622  79.304  1.00 76.29           C  
ATOM    775  C   PRO B 100      -0.002  29.468  78.349  1.00 76.29           C  
ATOM    776  O   PRO B 100      -0.052  28.432  77.687  1.00 76.29           O  
ATOM    777  N   GLY B 101      -0.969  29.848  79.200  1.00 22.86           N  
ATOM    778  CA  GLY B 101      -2.109  29.005  79.408  1.00 22.86           C  
ATOM    779  C   GLY B 101      -2.861  28.905  78.121  1.00 22.86           C  
ATOM    780  O   GLY B 101      -3.324  27.832  77.741  1.00 22.86           O  
ATOM    781  N   SER B 102      -3.003  30.040  77.413  1.00 83.86           N  
ATOM    782  CA  SER B 102      -3.756  30.052  76.194  1.00 83.86           C  
ATOM    783  CB  SER B 102      -3.980  31.473  75.642  1.00 83.86           C  
ATOM    784  OG  SER B 102      -2.746  32.119  75.390  1.00 83.86           O  
ATOM    785  C   SER B 102      -3.060  29.213  75.168  1.00 83.86           C  
ATOM    786  O   SER B 102      -3.695  28.449  74.442  1.00 83.86           O  
ATOM    787  N   ARG B 103      -1.722  29.307  75.105  1.00 86.70           N  
ATOM    788  CA  ARG B 103      -0.966  28.555  74.148  1.00 86.70           C  
ATOM    789  CB  ARG B 103       0.544  28.822  74.266  1.00 86.70           C  
ATOM    790  CG  ARG B 103       1.390  28.034  73.265  1.00 86.70           C  
ATOM    791  CD  ARG B 103       2.885  28.363  73.313  1.00 86.70           C  
ATOM    792  NE  ARG B 103       3.384  28.102  74.696  1.00 86.70           N  
ATOM    793  CZ  ARG B 103       3.486  29.129  75.593  1.00 86.70           C  
ATOM    794  NH1 ARG B 103       3.113  30.389  75.231  1.00 86.70           N1+
ATOM    795  NH2 ARG B 103       3.978  28.897  76.846  1.00 86.70           N  
ATOM    796  C   ARG B 103      -1.189  27.095  74.402  1.00 86.70           C  
ATOM    797  O   ARG B 103      -1.384  26.317  73.469  1.00 86.70           O  
ATOM    798  N   ALA B 104      -1.175  26.690  75.685  1.00 34.23           N  
ATOM    799  CA  ALA B 104      -1.328  25.311  76.058  1.00 34.23           C  
ATOM    800  CB  ALA B 104      -1.209  25.092  77.574  1.00 34.23           C  
ATOM    801  C   ALA B 104      -2.682  24.816  75.646  1.00 34.23           C  
ATOM    802  O   ALA B 104      -2.816  23.682  75.191  1.00 34.23           O  
ATOM    803  N   ALA B 105      -3.724  25.650  75.817  1.00 33.99           N  
ATOM    804  CA  ALA B 105      -5.075  25.257  75.523  1.00 33.99           C  
ATOM    805  CB  ALA B 105      -6.104  26.332  75.910  1.00 33.99           C  
ATOM    806  C   ALA B 105      -5.241  24.980  74.060  1.00 33.99           C  
ATOM    807  O   ALA B 105      -5.928  24.032  73.678  1.00 33.99           O  
ATOM    808  N   LEU B 106      -4.620  25.808  73.199  1.00 54.16           N  
ATOM    809  CA  LEU B 106      -4.775  25.656  71.779  1.00 54.16           C  
ATOM    810  CB  LEU B 106      -4.141  26.799  70.974  1.00 54.16           C  
ATOM    811  CG  LEU B 106      -4.878  28.135  71.185  1.00 54.16           C  
ATOM    812  CD1 LEU B 106      -4.272  29.250  70.319  1.00 54.16           C  
ATOM    813  CD2 LEU B 106      -6.396  27.975  70.981  1.00 54.16           C  
ATOM    814  C   LEU B 106      -4.193  24.351  71.340  1.00 54.16           C  
ATOM    815  O   LEU B 106      -4.698  23.716  70.417  1.00 54.16           O  
ATOM    816  N   LYS B 107      -3.085  23.929  71.967  1.00 47.28           N  
ATOM    817  CA  LYS B 107      -2.478  22.682  71.602  1.00 47.28           C  
ATOM    818  CB  LYS B 107      -1.153  22.461  72.350  1.00 47.28           C  
ATOM    819  CG  LYS B 107      -0.125  23.552  72.040  1.00 47.28           C  
ATOM    820  CD  LYS B 107       1.045  23.612  73.023  1.00 47.28           C  
ATOM    821  CE  LYS B 107       1.984  24.795  72.785  1.00 47.28           C  
ATOM    822  NZ  LYS B 107       3.018  24.840  73.844  1.00 47.28           N1+
ATOM    823  C   LYS B 107      -3.418  21.555  71.939  1.00 47.28           C  
ATOM    824  O   LYS B 107      -3.589  20.627  71.151  1.00 47.28           O  
ATOM    825  N   ALA B 108      -4.035  21.615  73.139  1.00 59.88           N  
ATOM    826  CA  ALA B 108      -4.899  20.599  73.684  1.00 59.88           C  
ATOM    827  CB  ALA B 108      -5.210  20.843  75.171  1.00 59.88           C  
ATOM    828  C   ALA B 108      -6.224  20.444  72.980  1.00 59.88           C  
ATOM    829  O   ALA B 108      -6.700  19.321  72.819  1.00 59.88           O  
ATOM    830  N   THR B 109      -6.878  21.549  72.565  1.00108.86           N  
ATOM    831  CA  THR B 109      -8.227  21.430  72.071  1.00108.86           C  
ATOM    832  CB  THR B 109      -8.997  22.710  72.075  1.00108.86           C  
ATOM    833  OG1 THR B 109      -9.048  23.256  73.376  1.00108.86           O  
ATOM    834  CG2 THR B 109     -10.421  22.379  71.643  1.00108.86           C  
ATOM    835  C   THR B 109      -8.300  20.938  70.662  1.00108.86           C  
ATOM    836  O   THR B 109      -7.540  21.370  69.797  1.00108.86           O  
ATOM    837  N   ARG B 110      -9.156  19.919  70.430  1.00126.82           N  
ATOM    838  CA  ARG B 110      -9.447  19.473  69.094  1.00126.82           C  
ATOM    839  CB  ARG B 110      -9.834  17.988  69.041  1.00126.82           C  
ATOM    840  CG  ARG B 110      -8.631  17.106  69.377  1.00126.82           C  
ATOM    841  CD  ARG B 110      -7.438  17.368  68.452  1.00126.82           C  
ATOM    842  NE  ARG B 110      -6.255  16.667  69.021  1.00126.82           N  
ATOM    843  CZ  ARG B 110      -5.451  17.319  69.914  1.00126.82           C  
ATOM    844  NH1 ARG B 110      -5.751  18.597  70.290  1.00126.82           N1+
ATOM    845  NH2 ARG B 110      -4.352  16.695  70.429  1.00126.82           N  
ATOM    846  C   ARG B 110     -10.520  20.288  68.410  1.00126.82           C  
ATOM    847  O   ARG B 110     -10.378  20.660  67.246  1.00126.82           O  
ATOM    848  N   ASN B 111     -11.638  20.544  69.133  1.00125.34           N  
ATOM    849  CA  ASN B 111     -12.836  21.204  68.670  1.00125.34           C  
ATOM    850  CB  ASN B 111     -14.108  20.740  69.411  1.00125.34           C  
ATOM    851  CG  ASN B 111     -13.972  20.987  70.904  1.00125.34           C  
ATOM    852  OD1 ASN B 111     -13.055  21.668  71.356  1.00125.34           O  
ATOM    853  ND2 ASN B 111     -14.916  20.410  71.697  1.00125.34           N  
ATOM    854  C   ASN B 111     -12.751  22.707  68.647  1.00125.34           C  
ATOM    855  O   ASN B 111     -13.594  23.365  68.043  1.00125.34           O  
ATOM    856  N   ASN B 112     -11.763  23.289  69.347  1.00167.31           N  
ATOM    857  CA  ASN B 112     -11.533  24.699  69.532  1.00167.31           C  
ATOM    858  CB  ASN B 112     -11.121  25.515  68.282  1.00167.31           C  
ATOM    859  CG  ASN B 112     -12.235  25.647  67.259  1.00167.31           C  
ATOM    860  OD1 ASN B 112     -13.395  25.858  67.603  1.00167.31           O  
ATOM    861  ND2 ASN B 112     -11.864  25.540  65.955  1.00167.31           N  
ATOM    862  C   ASN B 112     -12.656  25.343  70.286  1.00167.31           C  
ATOM    863  O   ASN B 112     -13.032  26.489  70.036  1.00167.31           O  
ATOM    864  N   LYS B 113     -13.215  24.596  71.260  1.00 95.00           N  
ATOM    865  CA  LYS B 113     -14.183  25.127  72.172  1.00 95.00           C  
ATOM    866  CB  LYS B 113     -15.477  24.298  72.219  1.00 95.00           C  
ATOM    867  CG  LYS B 113     -16.195  24.277  70.865  1.00 95.00           C  
ATOM    868  CD  LYS B 113     -17.271  23.196  70.747  1.00 95.00           C  
ATOM    869  CE  LYS B 113     -17.865  23.078  69.341  1.00 95.00           C  
ATOM    870  NZ  LYS B 113     -17.047  22.161  68.516  1.00 95.00           N1+
ATOM    871  C   LYS B 113     -13.502  25.050  73.505  1.00 95.00           C  
ATOM    872  O   LYS B 113     -13.168  23.966  73.981  1.00 95.00           O  
ATOM    873  N   ILE B 114     -13.273  26.210  74.150  1.00 55.01           N  
ATOM    874  CA  ILE B 114     -12.488  26.203  75.353  1.00 55.01           C  
ATOM    875  CB  ILE B 114     -11.174  26.907  75.174  1.00 55.01           C  
ATOM    876  CG1 ILE B 114     -10.362  26.225  74.059  1.00 55.01           C  
ATOM    877  CG2 ILE B 114     -10.449  26.938  76.529  1.00 55.01           C  
ATOM    878  CD1 ILE B 114      -9.175  27.054  73.571  1.00 55.01           C  
ATOM    879  C   ILE B 114     -13.232  26.908  76.440  1.00 55.01           C  
ATOM    880  O   ILE B 114     -14.038  27.804  76.191  1.00 55.01           O  
ATOM    881  N   GLY B 115     -12.984  26.486  77.694  1.00 29.32           N  
ATOM    882  CA  GLY B 115     -13.610  27.111  78.823  1.00 29.32           C  
ATOM    883  C   GLY B 115     -12.513  27.686  79.662  1.00 29.32           C  
ATOM    884  O   GLY B 115     -11.405  27.152  79.706  1.00 29.32           O  
ATOM    885  N   VAL B 116     -12.791  28.818  80.338  1.00 41.36           N  
ATOM    886  CA  VAL B 116     -11.795  29.393  81.191  1.00 41.36           C  
ATOM    887  CB  VAL B 116     -11.366  30.770  80.770  1.00 41.36           C  
ATOM    888  CG1 VAL B 116     -10.386  31.322  81.819  1.00 41.36           C  
ATOM    889  CG2 VAL B 116     -10.773  30.691  79.353  1.00 41.36           C  
ATOM    890  C   VAL B 116     -12.385  29.504  82.563  1.00 41.36           C  
ATOM    891  O   VAL B 116     -13.484  30.030  82.737  1.00 41.36           O  
ATOM    892  N   LEU B 117     -11.653  29.001  83.577  1.00 49.86           N  
ATOM    893  CA  LEU B 117     -12.109  29.068  84.937  1.00 49.86           C  
ATOM    894  CB  LEU B 117     -11.959  27.741  85.705  1.00 49.86           C  
ATOM    895  CG  LEU B 117     -12.823  26.580  85.168  1.00 49.86           C  
ATOM    896  CD1 LEU B 117     -12.606  25.301  85.993  1.00 49.86           C  
ATOM    897  CD2 LEU B 117     -14.307  26.977  85.081  1.00 49.86           C  
ATOM    898  C   LEU B 117     -11.236  30.063  85.635  1.00 49.86           C  
ATOM    899  O   LEU B 117     -10.033  30.123  85.384  1.00 49.86           O  
ATOM    900  N   GLY B 118     -11.815  30.884  86.538  1.00 23.14           N  
ATOM    901  CA  GLY B 118     -10.990  31.846  87.212  1.00 23.14           C  
ATOM    902  C   GLY B 118     -11.812  32.625  88.186  1.00 23.14           C  
ATOM    903  O   GLY B 118     -12.981  32.330  88.431  1.00 23.14           O  
ATOM    904  N   THR B 119     -11.182  33.662  88.776  1.00 29.90           N  
ATOM    905  CA  THR B 119     -11.848  34.511  89.717  1.00 29.90           C  
ATOM    906  CB  THR B 119     -10.908  35.371  90.510  1.00 29.90           C  
ATOM    907  OG1 THR B 119     -10.182  36.229  89.640  1.00 29.90           O  
ATOM    908  CG2 THR B 119      -9.939  34.463  91.288  1.00 29.90           C  
ATOM    909  C   THR B 119     -12.743  35.416  88.931  1.00 29.90           C  
ATOM    910  O   THR B 119     -12.642  35.497  87.709  1.00 29.90           O  
ATOM    911  N   LEU B 120     -13.648  36.127  89.625  1.00102.27           N  
ATOM    912  CA  LEU B 120     -14.576  36.989  88.950  1.00102.27           C  
ATOM    913  CB  LEU B 120     -15.554  37.694  89.917  1.00102.27           C  
ATOM    914  CG  LEU B 120     -16.580  38.647  89.259  1.00102.27           C  
ATOM    915  CD1 LEU B 120     -15.942  39.955  88.772  1.00102.27           C  
ATOM    916  CD2 LEU B 120     -17.368  37.931  88.150  1.00102.27           C  
ATOM    917  C   LEU B 120     -13.781  38.035  88.234  1.00102.27           C  
ATOM    918  O   LEU B 120     -14.095  38.394  87.100  1.00102.27           O  
ATOM    919  N   GLY B 121     -12.719  38.550  88.881  1.00 27.13           N  
ATOM    920  CA  GLY B 121     -11.953  39.614  88.299  1.00 27.13           C  
ATOM    921  C   GLY B 121     -11.292  39.168  87.030  1.00 27.13           C  
ATOM    922  O   GLY B 121     -11.296  39.895  86.038  1.00 27.13           O  
ATOM    923  N   THR B 122     -10.696  37.960  87.030  1.00 40.61           N  
ATOM    924  CA  THR B 122      -9.984  37.499  85.874  1.00 40.61           C  
ATOM    925  CB  THR B 122      -9.303  36.182  86.094  1.00 40.61           C  
ATOM    926  OG1 THR B 122      -8.386  36.277  87.173  1.00 40.61           O  
ATOM    927  CG2 THR B 122      -8.559  35.807  84.803  1.00 40.61           C  
ATOM    928  C   THR B 122     -10.928  37.324  84.733  1.00 40.61           C  
ATOM    929  O   THR B 122     -10.641  37.749  83.619  1.00 40.61           O  
ATOM    930  N   VAL B 123     -12.094  36.705  84.984  1.00 94.72           N  
ATOM    931  CA  VAL B 123     -13.053  36.423  83.954  1.00 94.72           C  
ATOM    932  CB  VAL B 123     -14.258  35.716  84.500  1.00 94.72           C  
ATOM    933  CG1 VAL B 123     -15.264  35.501  83.359  1.00 94.72           C  
ATOM    934  CG2 VAL B 123     -13.800  34.429  85.207  1.00 94.72           C  
ATOM    935  C   VAL B 123     -13.534  37.710  83.370  1.00 94.72           C  
ATOM    936  O   VAL B 123     -13.700  37.835  82.157  1.00 94.72           O  
ATOM    937  N   GLU B 124     -13.758  38.714  84.234  1.00 93.30           N  
ATOM    938  CA  GLU B 124     -14.315  39.964  83.808  1.00 93.30           C  
ATOM    939  CB  GLU B 124     -14.573  40.900  84.997  1.00 93.30           C  
ATOM    940  CG  GLU B 124     -15.597  41.996  84.709  1.00 93.30           C  
ATOM    941  CD  GLU B 124     -16.142  42.450  86.056  1.00 93.30           C  
ATOM    942  OE1 GLU B 124     -15.355  42.451  87.041  1.00 93.30           O  
ATOM    943  OE2 GLU B 124     -17.353  42.791  86.121  1.00 93.30           O1-
ATOM    944  C   GLU B 124     -13.378  40.614  82.836  1.00 93.30           C  
ATOM    945  O   GLU B 124     -13.817  41.200  81.847  1.00 93.30           O  
ATOM    946  N   SER B 125     -12.051  40.527  83.074  1.00172.74           N  
ATOM    947  CA  SER B 125     -11.152  41.090  82.108  1.00172.74           C  
ATOM    948  CB  SER B 125      -9.730  41.314  82.637  1.00172.74           C  
ATOM    949  OG  SER B 125      -9.740  42.238  83.717  1.00172.74           O  
ATOM    950  C   SER B 125     -11.050  40.029  81.058  1.00172.74           C  
ATOM    951  O   SER B 125     -10.894  38.857  81.376  1.00172.74           O  
ATOM    952  N   MET B 126     -11.152  40.367  79.758  1.00120.36           N  
ATOM    953  CA  MET B 126     -11.049  39.254  78.859  1.00120.36           C  
ATOM    954  CB  MET B 126     -11.649  39.526  77.468  1.00120.36           C  
ATOM    955  CG  MET B 126     -13.171  39.676  77.451  1.00120.36           C  
ATOM    956  SD  MET B 126     -13.869  39.993  75.800  1.00120.36           S  
ATOM    957  CE  MET B 126     -13.471  38.354  75.126  1.00120.36           C  
ATOM    958  C   MET B 126      -9.608  38.974  78.641  1.00120.36           C  
ATOM    959  O   MET B 126      -9.125  39.007  77.515  1.00120.36           O  
ATOM    960  N   ALA B 127      -8.874  38.668  79.724  1.00 52.12           N  
ATOM    961  CA  ALA B 127      -7.483  38.418  79.528  1.00 52.12           C  
ATOM    962  CB  ALA B 127      -6.731  38.212  80.852  1.00 52.12           C  
ATOM    963  C   ALA B 127      -7.310  37.173  78.714  1.00 52.12           C  
ATOM    964  O   ALA B 127      -6.588  37.168  77.719  1.00 52.12           O  
ATOM    965  N   TYR B 128      -7.987  36.077  79.109  1.00 74.93           N  
ATOM    966  CA  TYR B 128      -7.836  34.849  78.379  1.00 74.93           C  
ATOM    967  CB  TYR B 128      -8.360  33.589  79.097  1.00 74.93           C  
ATOM    968  CG  TYR B 128      -7.269  33.110  79.998  1.00 74.93           C  
ATOM    969  CD1 TYR B 128      -6.261  32.329  79.474  1.00 74.93           C  
ATOM    970  CD2 TYR B 128      -7.236  33.427  81.337  1.00 74.93           C  
ATOM    971  CE1 TYR B 128      -5.236  31.870  80.267  1.00 74.93           C  
ATOM    972  CE2 TYR B 128      -6.213  32.970  82.137  1.00 74.93           C  
ATOM    973  CZ  TYR B 128      -5.212  32.190  81.603  1.00 74.93           C  
ATOM    974  OH  TYR B 128      -4.162  31.718  82.420  1.00 74.93           O  
ATOM    975  C   TYR B 128      -8.449  34.926  77.022  1.00 74.93           C  
ATOM    976  O   TYR B 128      -7.809  34.564  76.038  1.00 74.93           O  
ATOM    977  N   PRO B 129      -9.652  35.398  76.908  1.00 72.09           N  
ATOM    978  CA  PRO B 129     -10.244  35.437  75.605  1.00 72.09           C  
ATOM    979  CD  PRO B 129     -10.644  35.244  77.958  1.00 72.09           C  
ATOM    980  CB  PRO B 129     -11.703  35.823  75.837  1.00 72.09           C  
ATOM    981  CG  PRO B 129     -12.003  35.241  77.234  1.00 72.09           C  
ATOM    982  C   PRO B 129      -9.473  36.324  74.681  1.00 72.09           C  
ATOM    983  O   PRO B 129      -9.388  36.015  73.492  1.00 72.09           O  
ATOM    984  N   THR B 130      -8.895  37.427  75.192  1.00 36.15           N  
ATOM    985  CA  THR B 130      -8.147  38.277  74.315  1.00 36.15           C  
ATOM    986  CB  THR B 130      -7.650  39.538  74.962  1.00 36.15           C  
ATOM    987  OG1 THR B 130      -8.739  40.357  75.358  1.00 36.15           O  
ATOM    988  CG2 THR B 130      -6.759  40.283  73.957  1.00 36.15           C  
ATOM    989  C   THR B 130      -6.955  37.530  73.818  1.00 36.15           C  
ATOM    990  O   THR B 130      -6.647  37.555  72.628  1.00 36.15           O  
ATOM    991  N   ALA B 131      -6.252  36.836  74.729  1.00 31.73           N  
ATOM    992  CA  ALA B 131      -5.063  36.127  74.356  1.00 31.73           C  
ATOM    993  CB  ALA B 131      -4.350  35.494  75.564  1.00 31.73           C  
ATOM    994  C   ALA B 131      -5.399  35.016  73.409  1.00 31.73           C  
ATOM    995  O   ALA B 131      -4.709  34.813  72.411  1.00 31.73           O  
ATOM    996  N   LEU B 132      -6.485  34.272  73.692  1.00 47.97           N  
ATOM    997  CA  LEU B 132      -6.837  33.131  72.893  1.00 47.97           C  
ATOM    998  CB  LEU B 132      -8.077  32.392  73.439  1.00 47.97           C  
ATOM    999  CG  LEU B 132      -7.833  31.657  74.773  1.00 47.97           C  
ATOM   1000  CD1 LEU B 132      -9.102  30.939  75.266  1.00 47.97           C  
ATOM   1001  CD2 LEU B 132      -6.643  30.694  74.657  1.00 47.97           C  
ATOM   1002  C   LEU B 132      -7.146  33.562  71.494  1.00 47.97           C  
ATOM   1003  O   LEU B 132      -6.672  32.955  70.535  1.00 47.97           O  
ATOM   1004  N   LYS B 133      -7.935  34.641  71.349  1.00 89.42           N  
ATOM   1005  CA  LYS B 133      -8.354  35.123  70.063  1.00 89.42           C  
ATOM   1006  CB  LYS B 133      -9.328  36.310  70.161  1.00 89.42           C  
ATOM   1007  CG  LYS B 133     -10.729  35.934  70.652  1.00 89.42           C  
ATOM   1008  CD  LYS B 133     -11.497  35.015  69.697  1.00 89.42           C  
ATOM   1009  CE  LYS B 133     -12.904  34.660  70.185  1.00 89.42           C  
ATOM   1010  NZ  LYS B 133     -13.662  33.998  69.099  1.00 89.42           N1+
ATOM   1011  C   LYS B 133      -7.162  35.590  69.291  1.00 89.42           C  
ATOM   1012  O   LYS B 133      -7.117  35.455  68.070  1.00 89.42           O  
ATOM   1013  N   GLY B 134      -6.161  36.167  69.979  1.00 24.73           N  
ATOM   1014  CA  GLY B 134      -5.034  36.680  69.259  1.00 24.73           C  
ATOM   1015  C   GLY B 134      -4.411  35.557  68.497  1.00 24.73           C  
ATOM   1016  O   GLY B 134      -3.992  35.733  67.354  1.00 24.73           O  
ATOM   1017  N   LEU B 135      -4.278  34.380  69.137  1.00 55.55           N  
ATOM   1018  CA  LEU B 135      -3.719  33.243  68.466  1.00 55.55           C  
ATOM   1019  CB  LEU B 135      -3.356  32.110  69.439  1.00 55.55           C  
ATOM   1020  CG  LEU B 135      -2.283  32.516  70.467  1.00 55.55           C  
ATOM   1021  CD1 LEU B 135      -1.950  31.347  71.405  1.00 55.55           C  
ATOM   1022  CD2 LEU B 135      -1.043  33.110  69.783  1.00 55.55           C  
ATOM   1023  C   LEU B 135      -4.667  32.680  67.440  1.00 55.55           C  
ATOM   1024  O   LEU B 135      -4.268  32.441  66.301  1.00 55.55           O  
ATOM   1025  N   ASN B 136      -5.949  32.457  67.813  1.00 68.33           N  
ATOM   1026  CA  ASN B 136      -6.890  31.847  66.906  1.00 68.33           C  
ATOM   1027  CB  ASN B 136      -7.120  30.357  67.238  1.00 68.33           C  
ATOM   1028  CG  ASN B 136      -7.960  29.693  66.153  1.00 68.33           C  
ATOM   1029  OD1 ASN B 136      -8.496  30.355  65.267  1.00 68.33           O  
ATOM   1030  ND2 ASN B 136      -8.083  28.340  66.231  1.00 68.33           N  
ATOM   1031  C   ASN B 136      -8.215  32.542  67.044  1.00 68.33           C  
ATOM   1032  O   ASN B 136      -8.832  32.517  68.107  1.00 68.33           O  
ATOM   1033  N   ARG B 137      -8.690  33.160  65.943  1.00128.77           N  
ATOM   1034  CA  ARG B 137      -9.912  33.919  65.878  1.00128.77           C  
ATOM   1035  CB  ARG B 137     -10.063  34.666  64.544  1.00128.77           C  
ATOM   1036  CG  ARG B 137      -8.969  35.705  64.303  1.00128.77           C  
ATOM   1037  CD  ARG B 137      -9.260  37.058  64.955  1.00128.77           C  
ATOM   1038  NE  ARG B 137      -8.115  37.955  64.636  1.00128.77           N  
ATOM   1039  CZ  ARG B 137      -8.103  39.244  65.089  1.00128.77           C  
ATOM   1040  NH1 ARG B 137      -9.130  39.709  65.856  1.00128.77           N1+
ATOM   1041  NH2 ARG B 137      -7.058  40.065  64.775  1.00128.77           N  
ATOM   1042  C   ARG B 137     -11.129  33.047  66.004  1.00128.77           C  
ATOM   1043  O   ARG B 137     -12.132  33.454  66.587  1.00128.77           O  
ATOM   1044  N   ARG B 138     -11.082  31.837  65.417  1.00127.95           N  
ATOM   1045  CA  ARG B 138     -12.197  30.927  65.357  1.00127.95           C  
ATOM   1046  CB  ARG B 138     -11.947  29.692  64.472  1.00127.95           C  
ATOM   1047  CG  ARG B 138     -12.046  29.950  62.968  1.00127.95           C  
ATOM   1048  CD  ARG B 138     -12.058  28.652  62.152  1.00127.95           C  
ATOM   1049  NE  ARG B 138     -13.037  27.729  62.798  1.00127.95           N  
ATOM   1050  CZ  ARG B 138     -13.457  26.599  62.155  1.00127.95           C  
ATOM   1051  NH1 ARG B 138     -13.004  26.324  60.897  1.00127.95           N1+
ATOM   1052  NH2 ARG B 138     -14.326  25.746  62.769  1.00127.95           N  
ATOM   1053  C   ARG B 138     -12.576  30.393  66.704  1.00127.95           C  
ATOM   1054  O   ARG B 138     -13.740  30.071  66.938  1.00127.95           O  
ATOM   1055  N   VAL B 139     -11.604  30.258  67.621  1.00108.47           N  
ATOM   1056  CA  VAL B 139     -11.839  29.582  68.866  1.00108.47           C  
ATOM   1057  CB  VAL B 139     -10.634  29.568  69.768  1.00108.47           C  
ATOM   1058  CG1 VAL B 139     -10.359  30.999  70.262  1.00108.47           C  
ATOM   1059  CG2 VAL B 139     -10.873  28.551  70.896  1.00108.47           C  
ATOM   1060  C   VAL B 139     -12.993  30.175  69.620  1.00108.47           C  
ATOM   1061  O   VAL B 139     -13.189  31.389  69.648  1.00108.47           O  
ATOM   1062  N   GLU B 140     -13.802  29.286  70.244  1.00 53.84           N  
ATOM   1063  CA  GLU B 140     -14.940  29.667  71.033  1.00 53.84           C  
ATOM   1064  CB  GLU B 140     -16.108  28.677  70.911  1.00 53.84           C  
ATOM   1065  CG  GLU B 140     -16.703  28.591  69.504  1.00 53.84           C  
ATOM   1066  CD  GLU B 140     -17.630  27.384  69.490  1.00 53.84           C  
ATOM   1067  OE1 GLU B 140     -17.634  26.639  70.507  1.00 53.84           O  
ATOM   1068  OE2 GLU B 140     -18.343  27.186  68.469  1.00 53.84           O1-
ATOM   1069  C   GLU B 140     -14.490  29.605  72.461  1.00 53.84           C  
ATOM   1070  O   GLU B 140     -13.794  28.670  72.853  1.00 53.84           O  
ATOM   1071  N   VAL B 141     -14.868  30.609  73.278  1.00 51.34           N  
ATOM   1072  CA  VAL B 141     -14.404  30.626  74.635  1.00 51.34           C  
ATOM   1073  CB  VAL B 141     -13.374  31.695  74.872  1.00 51.34           C  
ATOM   1074  CG1 VAL B 141     -12.935  31.650  76.345  1.00 51.34           C  
ATOM   1075  CG2 VAL B 141     -12.222  31.501  73.870  1.00 51.34           C  
ATOM   1076  C   VAL B 141     -15.557  30.913  75.549  1.00 51.34           C  
ATOM   1077  O   VAL B 141     -16.342  31.829  75.309  1.00 51.34           O  
ATOM   1078  N   ASP B 142     -15.666  30.121  76.637  1.00 67.52           N  
ATOM   1079  CA  ASP B 142     -16.695  30.272  77.630  1.00 67.52           C  
ATOM   1080  CB  ASP B 142     -17.447  28.955  77.899  1.00 67.52           C  
ATOM   1081  CG  ASP B 142     -18.156  28.525  76.624  1.00 67.52           C  
ATOM   1082  OD1 ASP B 142     -18.938  29.343  76.074  1.00 67.52           O  
ATOM   1083  OD2 ASP B 142     -17.909  27.373  76.173  1.00 67.52           O1-
ATOM   1084  C   ASP B 142     -15.983  30.603  78.909  1.00 67.52           C  
ATOM   1085  O   ASP B 142     -15.030  29.919  79.276  1.00 67.52           O  
ATOM   1086  N   SER B 143     -16.415  31.656  79.635  1.00 41.61           N  
ATOM   1087  CA  SER B 143     -15.709  31.987  80.845  1.00 41.61           C  
ATOM   1088  CB  SER B 143     -15.184  33.431  80.875  1.00 41.61           C  
ATOM   1089  OG  SER B 143     -14.182  33.604  79.884  1.00 41.61           O  
ATOM   1090  C   SER B 143     -16.636  31.820  82.012  1.00 41.61           C  
ATOM   1091  O   SER B 143     -17.805  32.199  81.946  1.00 41.61           O  
ATOM   1092  N   LEU B 144     -16.130  31.229  83.119  1.00 60.75           N  
ATOM   1093  CA  LEU B 144     -16.970  31.012  84.266  1.00 60.75           C  
ATOM   1094  CB  LEU B 144     -17.442  29.548  84.380  1.00 60.75           C  
ATOM   1095  CG  LEU B 144     -18.348  29.246  85.588  1.00 60.75           C  
ATOM   1096  CD1 LEU B 144     -19.679  30.012  85.500  1.00 60.75           C  
ATOM   1097  CD2 LEU B 144     -18.551  27.732  85.771  1.00 60.75           C  
ATOM   1098  C   LEU B 144     -16.197  31.341  85.512  1.00 60.75           C  
ATOM   1099  O   LEU B 144     -15.119  30.798  85.750  1.00 60.75           O  
ATOM   1100  N   ALA B 145     -16.735  32.258  86.345  1.00 41.93           N  
ATOM   1101  CA  ALA B 145     -16.081  32.594  87.578  1.00 41.93           C  
ATOM   1102  CB  ALA B 145     -16.562  33.924  88.187  1.00 41.93           C  
ATOM   1103  C   ALA B 145     -16.349  31.498  88.567  1.00 41.93           C  
ATOM   1104  O   ALA B 145     -17.421  30.893  88.557  1.00 41.93           O  
ATOM   1105  N   CYS B 146     -15.359  31.195  89.439  1.00 70.94           N  
ATOM   1106  CA  CYS B 146     -15.534  30.181  90.448  1.00 70.94           C  
ATOM   1107  CB  CYS B 146     -14.676  28.930  90.190  1.00 70.94           C  
ATOM   1108  SG  CYS B 146     -15.068  28.117  88.612  1.00 70.94           S  
ATOM   1109  C   CYS B 146     -15.057  30.762  91.749  1.00 70.94           C  
ATOM   1110  O   CYS B 146     -13.945  30.486  92.198  1.00 70.94           O  
ATOM   1111  N   PRO B 147     -15.890  31.519  92.402  1.00 76.43           N  
ATOM   1112  CA  PRO B 147     -15.479  32.221  93.591  1.00 76.43           C  
ATOM   1113  CD  PRO B 147     -16.993  32.183  91.729  1.00 76.43           C  
ATOM   1114  CB  PRO B 147     -16.641  33.150  93.934  1.00 76.43           C  
ATOM   1115  CG  PRO B 147     -17.294  33.436  92.567  1.00 76.43           C  
ATOM   1116  C   PRO B 147     -15.019  31.380  94.747  1.00 76.43           C  
ATOM   1117  O   PRO B 147     -14.146  31.831  95.486  1.00 76.43           O  
ATOM   1118  N   LYS B 148     -15.595  30.181  94.937  1.00111.94           N  
ATOM   1119  CA  LYS B 148     -15.313  29.321  96.059  1.00111.94           C  
ATOM   1120  CB  LYS B 148     -16.356  28.201  96.239  1.00111.94           C  
ATOM   1121  CG  LYS B 148     -17.716  28.732  96.706  1.00111.94           C  
ATOM   1122  CD  LYS B 148     -18.847  27.699  96.684  1.00111.94           C  
ATOM   1123  CE  LYS B 148     -19.333  27.336  95.278  1.00111.94           C  
ATOM   1124  NZ  LYS B 148     -18.550  26.195  94.754  1.00111.94           N1+
ATOM   1125  C   LYS B 148     -13.952  28.675  96.009  1.00111.94           C  
ATOM   1126  O   LYS B 148     -13.402  28.310  97.046  1.00111.94           O  
ATOM   1127  N   PHE B 149     -13.381  28.500  94.807  1.00 99.30           N  
ATOM   1128  CA  PHE B 149     -12.186  27.725  94.587  1.00 99.30           C  
ATOM   1129  CB  PHE B 149     -11.819  27.699  93.099  1.00 99.30           C  
ATOM   1130  CG  PHE B 149     -12.749  26.765  92.402  1.00 99.30           C  
ATOM   1131  CD1 PHE B 149     -14.111  26.869  92.560  1.00 99.30           C  
ATOM   1132  CD2 PHE B 149     -12.255  25.811  91.540  1.00 99.30           C  
ATOM   1133  CE1 PHE B 149     -14.962  26.010  91.905  1.00 99.30           C  
ATOM   1134  CE2 PHE B 149     -13.099  24.952  90.879  1.00 99.30           C  
ATOM   1135  CZ  PHE B 149     -14.458  25.047  91.064  1.00 99.30           C  
ATOM   1136  C   PHE B 149     -10.982  28.195  95.358  1.00 99.30           C  
ATOM   1137  O   PHE B 149     -10.266  27.372  95.926  1.00 99.30           O  
ATOM   1138  N   VAL B 150     -10.706  29.510  95.409  1.00 45.50           N  
ATOM   1139  CA  VAL B 150      -9.502  29.959  96.058  1.00 45.50           C  
ATOM   1140  CB  VAL B 150      -9.324  31.451  96.028  1.00 45.50           C  
ATOM   1141  CG1 VAL B 150      -8.111  31.819  96.902  1.00 45.50           C  
ATOM   1142  CG2 VAL B 150      -9.184  31.896  94.561  1.00 45.50           C  
ATOM   1143  C   VAL B 150      -9.494  29.532  97.497  1.00 45.50           C  
ATOM   1144  O   VAL B 150      -8.459  29.108  98.008  1.00 45.50           O  
ATOM   1145  N   SER B 151     -10.640  29.645  98.193  1.00 29.54           N  
ATOM   1146  CA  SER B 151     -10.720  29.293  99.586  1.00 29.54           C  
ATOM   1147  CB  SER B 151     -12.068  29.678 100.219  1.00 29.54           C  
ATOM   1148  OG  SER B 151     -12.234  31.089 100.186  1.00 29.54           O  
ATOM   1149  C   SER B 151     -10.546  27.814  99.764  1.00 29.54           C  
ATOM   1150  O   SER B 151      -9.916  27.371 100.721  1.00 29.54           O  
ATOM   1151  N   VAL B 152     -11.096  27.003  98.840  1.00 35.24           N  
ATOM   1152  CA  VAL B 152     -11.013  25.579  98.983  1.00 35.24           C  
ATOM   1153  CB  VAL B 152     -11.668  24.846  97.843  1.00 35.24           C  
ATOM   1154  CG1 VAL B 152     -11.410  23.338  98.012  1.00 35.24           C  
ATOM   1155  CG2 VAL B 152     -13.158  25.229  97.799  1.00 35.24           C  
ATOM   1156  C   VAL B 152      -9.563  25.207  98.992  1.00 35.24           C  
ATOM   1157  O   VAL B 152      -9.136  24.353  99.768  1.00 35.24           O  
ATOM   1158  N   VAL B 153      -8.773  25.821  98.090  1.00 49.76           N  
ATOM   1159  CA  VAL B 153      -7.370  25.541  97.984  1.00 49.76           C  
ATOM   1160  CB  VAL B 153      -6.757  26.185  96.777  1.00 49.76           C  
ATOM   1161  CG1 VAL B 153      -5.248  25.899  96.780  1.00 49.76           C  
ATOM   1162  CG2 VAL B 153      -7.475  25.662  95.523  1.00 49.76           C  
ATOM   1163  C   VAL B 153      -6.592  26.029  99.175  1.00 49.76           C  
ATOM   1164  O   VAL B 153      -5.808  25.285  99.762  1.00 49.76           O  
ATOM   1165  N   GLU B 154      -6.805  27.294  99.578  1.00113.61           N  
ATOM   1166  CA  GLU B 154      -6.002  27.903 100.603  1.00113.61           C  
ATOM   1167  CB  GLU B 154      -6.403  29.374 100.811  1.00113.61           C  
ATOM   1168  CG  GLU B 154      -5.250  30.276 101.241  1.00113.61           C  
ATOM   1169  CD  GLU B 154      -4.506  30.668  99.973  1.00113.61           C  
ATOM   1170  OE1 GLU B 154      -4.263  29.760  99.135  1.00113.61           O  
ATOM   1171  OE2 GLU B 154      -4.187  31.876  99.816  1.00113.61           O1-
ATOM   1172  C   GLU B 154      -6.216  27.167 101.893  1.00113.61           C  
ATOM   1173  O   GLU B 154      -5.270  26.889 102.628  1.00113.61           O  
ATOM   1174  N   SER B 155      -7.487  26.825 102.181  1.00 39.11           N  
ATOM   1175  CA  SER B 155      -7.880  26.173 103.399  1.00 39.11           C  
ATOM   1176  CB  SER B 155      -9.407  26.131 103.590  1.00 39.11           C  
ATOM   1177  OG  SER B 155     -10.017  25.365 102.563  1.00 39.11           O  
ATOM   1178  C   SER B 155      -7.367  24.764 103.441  1.00 39.11           C  
ATOM   1179  O   SER B 155      -7.162  24.221 104.526  1.00 39.11           O  
ATOM   1180  N   GLY B 156      -7.137  24.126 102.276  1.00 30.65           N  
ATOM   1181  CA  GLY B 156      -6.651  22.770 102.290  1.00 30.65           C  
ATOM   1182  C   GLY B 156      -7.788  21.806 102.101  1.00 30.65           C  
ATOM   1183  O   GLY B 156      -7.598  20.595 102.192  1.00 30.65           O  
ATOM   1184  N   GLU B 157      -8.998  22.321 101.814  1.00 65.79           N  
ATOM   1185  CA  GLU B 157     -10.176  21.519 101.609  1.00 65.79           C  
ATOM   1186  CB  GLU B 157     -11.475  22.333 101.476  1.00 65.79           C  
ATOM   1187  CG  GLU B 157     -11.960  22.946 102.789  1.00 65.79           C  
ATOM   1188  CD  GLU B 157     -13.251  23.693 102.497  1.00 65.79           C  
ATOM   1189  OE1 GLU B 157     -13.503  23.999 101.301  1.00 65.79           O  
ATOM   1190  OE2 GLU B 157     -14.007  23.964 103.468  1.00 65.79           O1-
ATOM   1191  C   GLU B 157     -10.038  20.701 100.357  1.00 65.79           C  
ATOM   1192  O   GLU B 157     -10.722  19.692 100.195  1.00 65.79           O  
ATOM   1193  N   TYR B 158      -9.164  21.121  99.425  1.00 87.38           N  
ATOM   1194  CA  TYR B 158      -9.023  20.459  98.157  1.00 87.38           C  
ATOM   1195  CB  TYR B 158      -8.032  21.150  97.194  1.00 87.38           C  
ATOM   1196  CG  TYR B 158      -6.654  21.216  97.759  1.00 87.38           C  
ATOM   1197  CD1 TYR B 158      -5.766  20.179  97.583  1.00 87.38           C  
ATOM   1198  CD2 TYR B 158      -6.240  22.331  98.452  1.00 87.38           C  
ATOM   1199  CE1 TYR B 158      -4.492  20.254  98.095  1.00 87.38           C  
ATOM   1200  CE2 TYR B 158      -4.967  22.410  98.967  1.00 87.38           C  
ATOM   1201  CZ  TYR B 158      -4.089  21.370  98.789  1.00 87.38           C  
ATOM   1202  OH  TYR B 158      -2.780  21.448  99.315  1.00 87.38           O  
ATOM   1203  C   TYR B 158      -8.658  19.013  98.357  1.00 87.38           C  
ATOM   1204  O   TYR B 158      -8.965  18.167  97.517  1.00 87.38           O  
ATOM   1205  N   LYS B 159      -7.957  18.694  99.456  1.00 97.36           N  
ATOM   1206  CA  LYS B 159      -7.545  17.348  99.755  1.00 97.36           C  
ATOM   1207  CB  LYS B 159      -6.669  17.232 101.016  1.00 97.36           C  
ATOM   1208  CG  LYS B 159      -5.253  17.788 100.842  1.00 97.36           C  
ATOM   1209  CD  LYS B 159      -4.475  17.872 102.157  1.00 97.36           C  
ATOM   1210  CE  LYS B 159      -4.301  16.518 102.850  1.00 97.36           C  
ATOM   1211  NZ  LYS B 159      -3.547  16.685 104.114  1.00 97.36           N1+
ATOM   1212  C   LYS B 159      -8.722  16.424  99.967  1.00 97.36           C  
ATOM   1213  O   LYS B 159      -8.560  15.211  99.823  1.00 97.36           O  
ATOM   1214  N   SER B 160      -9.919  16.936 100.340  1.00 64.52           N  
ATOM   1215  CA  SER B 160     -10.975  16.033 100.732  1.00 64.52           C  
ATOM   1216  CB  SER B 160     -11.490  16.313 102.153  1.00 64.52           C  
ATOM   1217  OG  SER B 160     -10.441  16.128 103.090  1.00 64.52           O  
ATOM   1218  C   SER B 160     -12.177  16.051  99.822  1.00 64.52           C  
ATOM   1219  O   SER B 160     -12.215  16.703  98.781  1.00 64.52           O  
ATOM   1220  N   ALA B 161     -13.196  15.262 100.240  1.00 45.78           N  
ATOM   1221  CA  ALA B 161     -14.457  15.003  99.592  1.00 45.78           C  
ATOM   1222  CB  ALA B 161     -15.317  13.985 100.359  1.00 45.78           C  
ATOM   1223  C   ALA B 161     -15.263  16.261  99.470  1.00 45.78           C  
ATOM   1224  O   ALA B 161     -16.003  16.432  98.502  1.00 45.78           O  
ATOM   1225  N   ILE B 162     -15.150  17.173 100.451  1.00170.93           N  
ATOM   1226  CA  ILE B 162     -15.935  18.376 100.439  1.00170.93           C  
ATOM   1227  CB  ILE B 162     -15.563  19.358 101.511  1.00170.93           C  
ATOM   1228  CG1 ILE B 162     -15.717  18.756 102.911  1.00170.93           C  
ATOM   1229  CG2 ILE B 162     -16.427  20.611 101.294  1.00170.93           C  
ATOM   1230  CD1 ILE B 162     -14.655  17.720 103.263  1.00170.93           C  
ATOM   1231  C   ILE B 162     -15.655  19.090  99.155  1.00170.93           C  
ATOM   1232  O   ILE B 162     -16.544  19.703  98.570  1.00170.93           O  
ATOM   1233  N   ALA B 163     -14.394  19.046  98.698  1.00 46.52           N  
ATOM   1234  CA  ALA B 163     -13.972  19.720  97.503  1.00 46.52           C  
ATOM   1235  CB  ALA B 163     -12.469  19.548  97.222  1.00 46.52           C  
ATOM   1236  C   ALA B 163     -14.722  19.184  96.318  1.00 46.52           C  
ATOM   1237  O   ALA B 163     -14.979  19.910  95.360  1.00 46.52           O  
ATOM   1238  N   LYS B 164     -15.066  17.885  96.329  1.00 63.53           N  
ATOM   1239  CA  LYS B 164     -15.735  17.297  95.202  1.00 63.53           C  
ATOM   1240  CB  LYS B 164     -16.057  15.806  95.415  1.00 63.53           C  
ATOM   1241  CG  LYS B 164     -14.835  14.886  95.440  1.00 63.53           C  
ATOM   1242  CD  LYS B 164     -15.153  13.486  95.972  1.00 63.53           C  
ATOM   1243  CE  LYS B 164     -13.981  12.509  95.866  1.00 63.53           C  
ATOM   1244  NZ  LYS B 164     -13.667  12.257  94.443  1.00 63.53           N1+
ATOM   1245  C   LYS B 164     -17.045  17.987  94.955  1.00 63.53           C  
ATOM   1246  O   LYS B 164     -17.384  18.291  93.813  1.00 63.53           O  
ATOM   1247  N   LYS B 165     -17.821  18.252  96.023  1.00 94.69           N  
ATOM   1248  CA  LYS B 165     -19.126  18.835  95.888  1.00 94.69           C  
ATOM   1249  CB  LYS B 165     -19.852  18.949  97.239  1.00 94.69           C  
ATOM   1250  CG  LYS B 165     -21.294  19.446  97.129  1.00 94.69           C  
ATOM   1251  CD  LYS B 165     -22.102  19.252  98.412  1.00 94.69           C  
ATOM   1252  CE  LYS B 165     -21.968  17.849  99.008  1.00 94.69           C  
ATOM   1253  NZ  LYS B 165     -22.330  16.830  97.997  1.00 94.69           N1+
ATOM   1254  C   LYS B 165     -19.028  20.215  95.311  1.00 94.69           C  
ATOM   1255  O   LYS B 165     -19.792  20.569  94.413  1.00 94.69           O  
ATOM   1256  N   VAL B 166     -18.073  21.033  95.799  1.00104.35           N  
ATOM   1257  CA  VAL B 166     -17.977  22.391  95.345  1.00104.35           C  
ATOM   1258  CB  VAL B 166     -16.912  23.210  96.024  1.00104.35           C  
ATOM   1259  CG1 VAL B 166     -17.274  23.371  97.504  1.00104.35           C  
ATOM   1260  CG2 VAL B 166     -15.542  22.559  95.790  1.00104.35           C  
ATOM   1261  C   VAL B 166     -17.669  22.420  93.884  1.00104.35           C  
ATOM   1262  O   VAL B 166     -18.206  23.252  93.155  1.00104.35           O  
ATOM   1263  N   VAL B 167     -16.773  21.528  93.421  1.00 49.94           N  
ATOM   1264  CA  VAL B 167     -16.391  21.506  92.040  1.00 49.94           C  
ATOM   1265  CB  VAL B 167     -15.309  20.501  91.757  1.00 49.94           C  
ATOM   1266  CG1 VAL B 167     -15.112  20.392  90.234  1.00 49.94           C  
ATOM   1267  CG2 VAL B 167     -14.040  20.933  92.512  1.00 49.94           C  
ATOM   1268  C   VAL B 167     -17.568  21.158  91.187  1.00 49.94           C  
ATOM   1269  O   VAL B 167     -17.812  21.801  90.167  1.00 49.94           O  
ATOM   1270  N   ALA B 168     -18.344  20.136  91.591  1.00 33.95           N  
ATOM   1271  CA  ALA B 168     -19.446  19.694  90.787  1.00 33.95           C  
ATOM   1272  CB  ALA B 168     -20.180  18.482  91.384  1.00 33.95           C  
ATOM   1273  C   ALA B 168     -20.440  20.800  90.648  1.00 33.95           C  
ATOM   1274  O   ALA B 168     -20.979  21.017  89.565  1.00 33.95           O  
ATOM   1275  N   GLU B 169     -20.718  21.525  91.745  1.00 44.08           N  
ATOM   1276  CA  GLU B 169     -21.709  22.560  91.702  1.00 44.08           C  
ATOM   1277  CB  GLU B 169     -22.022  23.147  93.088  1.00 44.08           C  
ATOM   1278  CG  GLU B 169     -23.084  24.248  93.044  1.00 44.08           C  
ATOM   1279  CD  GLU B 169     -23.472  24.594  94.473  1.00 44.08           C  
ATOM   1280  OE1 GLU B 169     -24.294  23.840  95.056  1.00 44.08           O  
ATOM   1281  OE2 GLU B 169     -22.956  25.616  95.000  1.00 44.08           O1-
ATOM   1282  C   GLU B 169     -21.279  23.694  90.817  1.00 44.08           C  
ATOM   1283  O   GLU B 169     -22.064  24.175  90.002  1.00 44.08           O  
ATOM   1284  N   SER B 170     -20.020  24.152  90.948  1.00 47.45           N  
ATOM   1285  CA  SER B 170     -19.564  25.305  90.223  1.00 47.45           C  
ATOM   1286  CB  SER B 170     -18.165  25.761  90.671  1.00 47.45           C  
ATOM   1287  OG  SER B 170     -18.191  26.130  92.042  1.00 47.45           O  
ATOM   1288  C   SER B 170     -19.497  25.044  88.745  1.00 47.45           C  
ATOM   1289  O   SER B 170     -19.928  25.868  87.939  1.00 47.45           O  
ATOM   1290  N   LEU B 171     -18.925  23.886  88.371  1.00105.32           N  
ATOM   1291  CA  LEU B 171     -18.642  23.432  87.035  1.00105.32           C  
ATOM   1292  CB  LEU B 171     -17.585  22.315  87.004  1.00105.32           C  
ATOM   1293  CG  LEU B 171     -16.223  22.781  87.554  1.00105.32           C  
ATOM   1294  CD1 LEU B 171     -15.131  21.726  87.322  1.00105.32           C  
ATOM   1295  CD2 LEU B 171     -15.842  24.170  87.017  1.00105.32           C  
ATOM   1296  C   LEU B 171     -19.842  22.959  86.259  1.00105.32           C  
ATOM   1297  O   LEU B 171     -19.741  22.760  85.050  1.00105.32           O  
ATOM   1298  N   LEU B 172     -20.994  22.726  86.908  1.00129.61           N  
ATOM   1299  CA  LEU B 172     -22.098  22.025  86.299  1.00129.61           C  
ATOM   1300  CB  LEU B 172     -23.326  21.980  87.231  1.00129.61           C  
ATOM   1301  CG  LEU B 172     -24.435  20.982  86.833  1.00129.61           C  
ATOM   1302  CD1 LEU B 172     -25.109  21.326  85.498  1.00129.61           C  
ATOM   1303  CD2 LEU B 172     -23.916  19.536  86.891  1.00129.61           C  
ATOM   1304  C   LEU B 172     -22.520  22.630  84.985  1.00129.61           C  
ATOM   1305  O   LEU B 172     -22.831  21.871  84.068  1.00129.61           O  
ATOM   1306  N   PRO B 173     -22.557  23.919  84.801  1.00 73.98           N  
ATOM   1307  CA  PRO B 173     -23.033  24.453  83.549  1.00 73.98           C  
ATOM   1308  CD  PRO B 173     -22.760  24.842  85.906  1.00 73.98           C  
ATOM   1309  CB  PRO B 173     -23.135  25.960  83.769  1.00 73.98           C  
ATOM   1310  CG  PRO B 173     -23.425  26.081  85.280  1.00 73.98           C  
ATOM   1311  C   PRO B 173     -22.215  24.049  82.361  1.00 73.98           C  
ATOM   1312  O   PRO B 173     -22.735  24.072  81.246  1.00 73.98           O  
ATOM   1313  N   LEU B 174     -20.941  23.681  82.570  1.00 65.10           N  
ATOM   1314  CA  LEU B 174     -20.032  23.323  81.517  1.00 65.10           C  
ATOM   1315  CB  LEU B 174     -18.593  23.121  82.021  1.00 65.10           C  
ATOM   1316  CG  LEU B 174     -17.963  24.406  82.593  1.00 65.10           C  
ATOM   1317  CD1 LEU B 174     -16.500  24.179  83.001  1.00 65.10           C  
ATOM   1318  CD2 LEU B 174     -18.132  25.592  81.628  1.00 65.10           C  
ATOM   1319  C   LEU B 174     -20.471  22.059  80.838  1.00 65.10           C  
ATOM   1320  O   LEU B 174     -20.200  21.857  79.655  1.00 65.10           O  
ATOM   1321  N   LYS B 175     -21.149  21.165  81.576  1.00110.47           N  
ATOM   1322  CA  LYS B 175     -21.559  19.888  81.063  1.00110.47           C  
ATOM   1323  CB  LYS B 175     -22.384  19.107  82.094  1.00110.47           C  
ATOM   1324  CG  LYS B 175     -21.617  18.812  83.382  1.00110.47           C  
ATOM   1325  CD  LYS B 175     -22.521  18.398  84.542  1.00110.47           C  
ATOM   1326  CE  LYS B 175     -23.055  16.969  84.420  1.00110.47           C  
ATOM   1327  NZ  LYS B 175     -23.861  16.846  83.186  1.00110.47           N1+
ATOM   1328  C   LYS B 175     -22.437  20.094  79.871  1.00110.47           C  
ATOM   1329  O   LYS B 175     -22.421  19.298  78.934  1.00110.47           O  
ATOM   1330  N   SER B 176     -23.248  21.164  79.888  1.00 78.63           N  
ATOM   1331  CA  SER B 176     -24.157  21.427  78.811  1.00 78.63           C  
ATOM   1332  CB  SER B 176     -25.023  22.666  79.080  1.00 78.63           C  
ATOM   1333  OG  SER B 176     -25.751  22.486  80.284  1.00 78.63           O  
ATOM   1334  C   SER B 176     -23.384  21.690  77.552  1.00 78.63           C  
ATOM   1335  O   SER B 176     -23.840  21.328  76.469  1.00 78.63           O  
ATOM   1336  N   THR B 177     -22.192  22.315  77.656  1.00 68.21           N  
ATOM   1337  CA  THR B 177     -21.468  22.691  76.471  1.00 68.21           C  
ATOM   1338  CB  THR B 177     -20.737  23.998  76.603  1.00 68.21           C  
ATOM   1339  OG1 THR B 177     -19.798  23.941  77.662  1.00 68.21           O  
ATOM   1340  CG2 THR B 177     -21.769  25.104  76.880  1.00 68.21           C  
ATOM   1341  C   THR B 177     -20.519  21.626  75.993  1.00 68.21           C  
ATOM   1342  O   THR B 177     -20.296  20.597  76.629  1.00 68.21           O  
ATOM   1343  N   LYS B 178     -20.012  21.879  74.771  1.00148.29           N  
ATOM   1344  CA  LYS B 178     -19.130  21.143  73.905  1.00148.29           C  
ATOM   1345  CB  LYS B 178     -19.169  21.740  72.498  1.00148.29           C  
ATOM   1346  CG  LYS B 178     -20.603  22.008  72.048  1.00148.29           C  
ATOM   1347  CD  LYS B 178     -20.697  23.007  70.899  1.00148.29           C  
ATOM   1348  CE  LYS B 178     -22.063  23.685  70.781  1.00148.29           C  
ATOM   1349  NZ  LYS B 178     -23.128  22.667  70.652  1.00148.29           N1+
ATOM   1350  C   LYS B 178     -17.684  21.180  74.343  1.00148.29           C  
ATOM   1351  O   LYS B 178     -16.871  20.423  73.810  1.00148.29           O  
ATOM   1352  N   ILE B 179     -17.300  22.112  75.246  1.00255.63           N  
ATOM   1353  CA  ILE B 179     -15.909  22.350  75.568  1.00255.63           C  
ATOM   1354  CB  ILE B 179     -15.631  23.202  76.779  1.00255.63           C  
ATOM   1355  CG1 ILE B 179     -16.161  22.556  78.067  1.00255.63           C  
ATOM   1356  CG2 ILE B 179     -16.088  24.631  76.498  1.00255.63           C  
ATOM   1357  CD1 ILE B 179     -17.648  22.235  78.051  1.00255.63           C  
ATOM   1358  C   ILE B 179     -15.085  21.116  75.769  1.00255.63           C  
ATOM   1359  O   ILE B 179     -15.416  20.204  76.527  1.00255.63           O  
ATOM   1360  N   ASP B 180     -14.000  21.073  74.971  1.00191.97           N  
ATOM   1361  CA  ASP B 180     -12.928  20.123  74.931  1.00191.97           C  
ATOM   1362  CB  ASP B 180     -12.255  20.223  73.548  1.00191.97           C  
ATOM   1363  CG  ASP B 180     -11.244  19.125  73.296  1.00191.97           C  
ATOM   1364  OD1 ASP B 180     -10.666  18.590  74.276  1.00191.97           O  
ATOM   1365  OD2 ASP B 180     -11.032  18.812  72.095  1.00191.97           O1-
ATOM   1366  C   ASP B 180     -11.885  20.412  75.979  1.00191.97           C  
ATOM   1367  O   ASP B 180     -11.301  19.494  76.549  1.00191.97           O  
ATOM   1368  N   THR B 181     -11.577  21.700  76.249  1.00168.87           N  
ATOM   1369  CA  THR B 181     -10.494  21.961  77.166  1.00168.87           C  
ATOM   1370  CB  THR B 181      -9.242  22.497  76.548  1.00168.87           C  
ATOM   1371  OG1 THR B 181      -9.516  23.729  75.905  1.00168.87           O  
ATOM   1372  CG2 THR B 181      -8.662  21.479  75.563  1.00168.87           C  
ATOM   1373  C   THR B 181     -10.887  23.019  78.134  1.00168.87           C  
ATOM   1374  O   THR B 181     -11.686  23.899  77.818  1.00168.87           O  
ATOM   1375  N   VAL B 182     -10.314  22.954  79.356  1.00122.87           N  
ATOM   1376  CA  VAL B 182     -10.604  23.998  80.287  1.00122.87           C  
ATOM   1377  CB  VAL B 182     -11.535  23.602  81.404  1.00122.87           C  
ATOM   1378  CG1 VAL B 182     -10.756  22.934  82.550  1.00122.87           C  
ATOM   1379  CG2 VAL B 182     -12.344  24.843  81.803  1.00122.87           C  
ATOM   1380  C   VAL B 182      -9.305  24.478  80.863  1.00122.87           C  
ATOM   1381  O   VAL B 182      -8.455  23.691  81.282  1.00122.87           O  
ATOM   1382  N   ILE B 183      -9.122  25.812  80.889  1.00 56.74           N  
ATOM   1383  CA  ILE B 183      -7.914  26.413  81.376  1.00 56.74           C  
ATOM   1384  CB  ILE B 183      -7.525  27.661  80.628  1.00 56.74           C  
ATOM   1385  CG1 ILE B 183      -7.199  27.338  79.159  1.00 56.74           C  
ATOM   1386  CG2 ILE B 183      -6.372  28.339  81.387  1.00 56.74           C  
ATOM   1387  CD1 ILE B 183      -7.074  28.583  78.277  1.00 56.74           C  
ATOM   1388  C   ILE B 183      -8.117  26.810  82.802  1.00 56.74           C  
ATOM   1389  O   ILE B 183      -9.088  27.486  83.140  1.00 56.74           O  
ATOM   1390  N   LEU B 184      -7.189  26.379  83.682  1.00 74.72           N  
ATOM   1391  CA  LEU B 184      -7.253  26.756  85.063  1.00 74.72           C  
ATOM   1392  CB  LEU B 184      -6.432  25.817  85.962  1.00 74.72           C  
ATOM   1393  CG  LEU B 184      -6.912  24.353  85.903  1.00 74.72           C  
ATOM   1394  CD1 LEU B 184      -6.071  23.447  86.817  1.00 74.72           C  
ATOM   1395  CD2 LEU B 184      -8.422  24.244  86.184  1.00 74.72           C  
ATOM   1396  C   LEU B 184      -6.627  28.119  85.120  1.00 74.72           C  
ATOM   1397  O   LEU B 184      -5.414  28.275  85.245  1.00 74.72           O  
ATOM   1398  N   GLY B 185      -7.499  29.132  85.031  1.00 99.33           N  
ATOM   1399  CA  GLY B 185      -7.290  30.552  84.952  1.00 99.33           C  
ATOM   1400  C   GLY B 185      -6.765  31.158  86.218  1.00 99.33           C  
ATOM   1401  O   GLY B 185      -6.586  32.374  86.263  1.00 99.33           O  
ATOM   1402  N   CYS B 186      -6.743  30.401  87.332  1.00 58.18           N  
ATOM   1403  CA  CYS B 186      -6.191  30.936  88.551  1.00 58.18           C  
ATOM   1404  CB  CYS B 186      -7.217  31.028  89.695  1.00 58.18           C  
ATOM   1405  SG  CYS B 186      -6.526  31.703  91.236  1.00 58.18           S  
ATOM   1406  C   CYS B 186      -5.099  30.000  88.988  1.00 58.18           C  
ATOM   1407  O   CYS B 186      -5.229  28.782  88.890  1.00 58.18           O  
ATOM   1408  N   THR B 187      -4.002  30.562  89.533  1.00 62.42           N  
ATOM   1409  CA  THR B 187      -2.817  29.840  89.919  1.00 62.42           C  
ATOM   1410  CB  THR B 187      -1.724  30.743  90.415  1.00 62.42           C  
ATOM   1411  OG1 THR B 187      -2.149  31.443  91.575  1.00 62.42           O  
ATOM   1412  CG2 THR B 187      -1.363  31.739  89.300  1.00 62.42           C  
ATOM   1413  C   THR B 187      -3.117  28.853  91.010  1.00 62.42           C  
ATOM   1414  O   THR B 187      -2.398  27.865  91.159  1.00 62.42           O  
ATOM   1415  N   HIS B 188      -4.127  29.134  91.855  1.00 82.09           N  
ATOM   1416  CA  HIS B 188      -4.532  28.273  92.941  1.00 82.09           C  
ATOM   1417  ND1 HIS B 188      -4.675  31.259  94.482  1.00 82.09           N  
ATOM   1418  CG  HIS B 188      -4.949  29.954  94.832  1.00 82.09           C  
ATOM   1419  CB  HIS B 188      -5.544  28.928  93.905  1.00 82.09           C  
ATOM   1420  NE2 HIS B 188      -4.087  31.040  96.616  1.00 82.09           N  
ATOM   1421  CD2 HIS B 188      -4.583  29.840  96.140  1.00 82.09           C  
ATOM   1422  CE1 HIS B 188      -4.162  31.862  95.585  1.00 82.09           C  
ATOM   1423  C   HIS B 188      -5.174  27.002  92.443  1.00 82.09           C  
ATOM   1424  O   HIS B 188      -5.088  25.965  93.100  1.00 82.09           O  
ATOM   1425  N   TYR B 189      -5.831  27.043  91.268  1.00145.67           N  
ATOM   1426  CA  TYR B 189      -6.651  25.968  90.762  1.00145.67           C  
ATOM   1427  CB  TYR B 189      -7.397  26.266  89.448  1.00145.67           C  
ATOM   1428  CG  TYR B 189      -8.330  27.399  89.690  1.00145.67           C  
ATOM   1429  CD1 TYR B 189      -8.968  27.532  90.899  1.00145.67           C  
ATOM   1430  CD2 TYR B 189      -8.617  28.293  88.685  1.00145.67           C  
ATOM   1431  CE1 TYR B 189      -9.839  28.572  91.112  1.00145.67           C  
ATOM   1432  CE2 TYR B 189      -9.491  29.333  88.894  1.00145.67           C  
ATOM   1433  CZ  TYR B 189     -10.099  29.477  90.115  1.00145.67           C  
ATOM   1434  OH  TYR B 189     -10.995  30.543  90.339  1.00145.67           O  
ATOM   1435  C   TYR B 189      -5.931  24.663  90.536  1.00145.67           C  
ATOM   1436  O   TYR B 189      -6.584  23.626  90.643  1.00145.67           O  
ATOM   1437  N   PRO B 190      -4.675  24.590  90.198  1.00 83.32           N  
ATOM   1438  CA  PRO B 190      -4.092  23.306  89.913  1.00 83.32           C  
ATOM   1439  CD  PRO B 190      -3.972  25.670  89.525  1.00 83.32           C  
ATOM   1440  CB  PRO B 190      -2.669  23.609  89.454  1.00 83.32           C  
ATOM   1441  CG  PRO B 190      -2.794  24.998  88.797  1.00 83.32           C  
ATOM   1442  C   PRO B 190      -4.201  22.298  91.023  1.00 83.32           C  
ATOM   1443  O   PRO B 190      -4.170  21.103  90.734  1.00 83.32           O  
ATOM   1444  N   LEU B 191      -4.331  22.729  92.291  1.00 84.21           N  
ATOM   1445  CA  LEU B 191      -4.453  21.790  93.372  1.00 84.21           C  
ATOM   1446  CB  LEU B 191      -4.503  22.462  94.753  1.00 84.21           C  
ATOM   1447  CG  LEU B 191      -3.249  23.307  95.064  1.00 84.21           C  
ATOM   1448  CD1 LEU B 191      -3.233  23.758  96.527  1.00 84.21           C  
ATOM   1449  CD2 LEU B 191      -1.953  22.592  94.658  1.00 84.21           C  
ATOM   1450  C   LEU B 191      -5.728  21.009  93.176  1.00 84.21           C  
ATOM   1451  O   LEU B 191      -5.848  19.874  93.635  1.00 84.21           O  
ATOM   1452  N   LEU B 192      -6.741  21.656  92.570  1.00100.20           N  
ATOM   1453  CA  LEU B 192      -8.050  21.147  92.226  1.00100.20           C  
ATOM   1454  CB  LEU B 192      -9.083  22.264  92.026  1.00100.20           C  
ATOM   1455  CG  LEU B 192      -9.405  23.004  93.336  1.00100.20           C  
ATOM   1456  CD1 LEU B 192     -10.435  24.116  93.121  1.00100.20           C  
ATOM   1457  CD2 LEU B 192      -9.826  22.023  94.438  1.00100.20           C  
ATOM   1458  C   LEU B 192      -8.065  20.255  91.007  1.00100.20           C  
ATOM   1459  O   LEU B 192      -9.065  19.590  90.748  1.00100.20           O  
ATOM   1460  N   LYS B 193      -6.993  20.242  90.193  1.00 70.69           N  
ATOM   1461  CA  LYS B 193      -7.011  19.624  88.890  1.00 70.69           C  
ATOM   1462  CB  LYS B 193      -5.618  19.624  88.236  1.00 70.69           C  
ATOM   1463  CG  LYS B 193      -5.597  19.101  86.800  1.00 70.69           C  
ATOM   1464  CD  LYS B 193      -4.281  19.392  86.077  1.00 70.69           C  
ATOM   1465  CE  LYS B 193      -4.237  18.872  84.640  1.00 70.69           C  
ATOM   1466  NZ  LYS B 193      -2.921  19.174  84.041  1.00 70.69           N1+
ATOM   1467  C   LYS B 193      -7.497  18.200  88.902  1.00 70.69           C  
ATOM   1468  O   LYS B 193      -8.327  17.864  88.061  1.00 70.69           O  
ATOM   1469  N   PRO B 194      -7.064  17.329  89.768  1.00 74.75           N  
ATOM   1470  CA  PRO B 194      -7.535  15.970  89.685  1.00 74.75           C  
ATOM   1471  CD  PRO B 194      -5.733  17.414  90.341  1.00 74.75           C  
ATOM   1472  CB  PRO B 194      -6.668  15.182  90.661  1.00 74.75           C  
ATOM   1473  CG  PRO B 194      -5.336  15.960  90.656  1.00 74.75           C  
ATOM   1474  C   PRO B 194      -9.011  15.838  89.901  1.00 74.75           C  
ATOM   1475  O   PRO B 194      -9.622  14.961  89.292  1.00 74.75           O  
ATOM   1476  N   ILE B 195      -9.598  16.674  90.774  1.00 41.30           N  
ATOM   1477  CA  ILE B 195     -11.009  16.616  91.028  1.00 41.30           C  
ATOM   1478  CB  ILE B 195     -11.446  17.484  92.174  1.00 41.30           C  
ATOM   1479  CG1 ILE B 195     -10.785  17.011  93.480  1.00 41.30           C  
ATOM   1480  CG2 ILE B 195     -12.983  17.458  92.229  1.00 41.30           C  
ATOM   1481  CD1 ILE B 195     -10.982  17.976  94.648  1.00 41.30           C  
ATOM   1482  C   ILE B 195     -11.729  17.067  89.798  1.00 41.30           C  
ATOM   1483  O   ILE B 195     -12.752  16.496  89.421  1.00 41.30           O  
ATOM   1484  N   ILE B 196     -11.203  18.125  89.150  1.00 43.35           N  
ATOM   1485  CA  ILE B 196     -11.794  18.699  87.976  1.00 43.35           C  
ATOM   1486  CB  ILE B 196     -11.065  19.926  87.508  1.00 43.35           C  
ATOM   1487  CG1 ILE B 196     -11.116  21.016  88.592  1.00 43.35           C  
ATOM   1488  CG2 ILE B 196     -11.675  20.365  86.167  1.00 43.35           C  
ATOM   1489  CD1 ILE B 196     -10.154  22.176  88.344  1.00 43.35           C  
ATOM   1490  C   ILE B 196     -11.769  17.698  86.866  1.00 43.35           C  
ATOM   1491  O   ILE B 196     -12.731  17.578  86.110  1.00 43.35           O  
ATOM   1492  N   GLU B 197     -10.651  16.965  86.723  1.00 47.96           N  
ATOM   1493  CA  GLU B 197     -10.524  16.019  85.649  1.00 47.96           C  
ATOM   1494  CB  GLU B 197      -9.106  15.434  85.541  1.00 47.96           C  
ATOM   1495  CG  GLU B 197      -8.087  16.490  85.102  1.00 47.96           C  
ATOM   1496  CD  GLU B 197      -6.711  15.852  85.013  1.00 47.96           C  
ATOM   1497  OE1 GLU B 197      -6.370  15.050  85.924  1.00 47.96           O  
ATOM   1498  OE2 GLU B 197      -5.983  16.152  84.029  1.00 47.96           O1-
ATOM   1499  C   GLU B 197     -11.511  14.909  85.832  1.00 47.96           C  
ATOM   1500  O   GLU B 197     -12.125  14.457  84.872  1.00 47.96           O  
ATOM   1501  N   ASN B 198     -11.725  14.467  87.082  1.00 62.74           N  
ATOM   1502  CA  ASN B 198     -12.615  13.376  87.362  1.00 62.74           C  
ATOM   1503  CB  ASN B 198     -12.659  12.984  88.847  1.00 62.74           C  
ATOM   1504  CG  ASN B 198     -11.395  12.191  89.137  1.00 62.74           C  
ATOM   1505  OD1 ASN B 198     -11.136  11.804  90.276  1.00 62.74           O  
ATOM   1506  ND2 ASN B 198     -10.589  11.930  88.075  1.00 62.74           N  
ATOM   1507  C   ASN B 198     -13.991  13.756  86.938  1.00 62.74           C  
ATOM   1508  O   ASN B 198     -14.809  12.886  86.644  1.00 62.74           O  
ATOM   1509  N   PHE B 199     -14.281  15.070  86.885  1.00111.14           N  
ATOM   1510  CA  PHE B 199     -15.592  15.506  86.510  1.00111.14           C  
ATOM   1511  CB  PHE B 199     -15.725  17.036  86.431  1.00111.14           C  
ATOM   1512  CG  PHE B 199     -17.176  17.369  86.326  1.00111.14           C  
ATOM   1513  CD1 PHE B 199     -18.001  17.189  87.414  1.00111.14           C  
ATOM   1514  CD2 PHE B 199     -17.709  17.883  85.165  1.00111.14           C  
ATOM   1515  CE1 PHE B 199     -19.338  17.496  87.336  1.00111.14           C  
ATOM   1516  CE2 PHE B 199     -19.047  18.193  85.083  1.00111.14           C  
ATOM   1517  CZ  PHE B 199     -19.864  17.997  86.171  1.00111.14           C  
ATOM   1518  C   PHE B 199     -15.886  14.906  85.142  1.00111.14           C  
ATOM   1519  O   PHE B 199     -17.050  14.621  84.861  1.00111.14           O  
ATOM   1520  N   MET B 200     -14.869  14.793  84.231  1.00157.57           N  
ATOM   1521  CA  MET B 200     -14.921  13.998  83.014  1.00157.57           C  
ATOM   1522  CB  MET B 200     -15.809  14.645  81.937  1.00157.57           C  
ATOM   1523  CG  MET B 200     -16.135  13.738  80.751  1.00157.57           C  
ATOM   1524  SD  MET B 200     -17.341  14.456  79.594  1.00157.57           S  
ATOM   1525  CE  MET B 200     -18.718  14.414  80.780  1.00157.57           C  
ATOM   1526  C   MET B 200     -13.517  13.978  82.501  1.00157.57           C  
ATOM   1527  O   MET B 200     -13.100  14.878  81.775  1.00157.57           O  
ATOM   1528  N   GLY B 201     -12.752  12.931  82.857  1.00 94.24           N  
ATOM   1529  CA  GLY B 201     -11.351  12.942  82.552  1.00 94.24           C  
ATOM   1530  C   GLY B 201     -11.058  12.827  81.092  1.00 94.24           C  
ATOM   1531  O   GLY B 201     -10.266  13.595  80.546  1.00 94.24           O  
ATOM   1532  N   ASP B 202     -11.690  11.856  80.415  1.00 73.17           N  
ATOM   1533  CA  ASP B 202     -11.307  11.577  79.064  1.00 73.17           C  
ATOM   1534  CB  ASP B 202     -11.979  10.315  78.500  1.00 73.17           C  
ATOM   1535  CG  ASP B 202     -11.271   9.107  79.096  1.00 73.17           C  
ATOM   1536  OD1 ASP B 202     -10.029   9.003  78.910  1.00 73.17           O  
ATOM   1537  OD2 ASP B 202     -11.962   8.267  79.729  1.00 73.17           O1-
ATOM   1538  C   ASP B 202     -11.613  12.690  78.122  1.00 73.17           C  
ATOM   1539  O   ASP B 202     -10.742  13.120  77.367  1.00 73.17           O  
ATOM   1540  N   GLY B 203     -12.852  13.200  78.159  1.00 39.21           N  
ATOM   1541  CA  GLY B 203     -13.311  14.148  77.184  1.00 39.21           C  
ATOM   1542  C   GLY B 203     -12.593  15.461  77.249  1.00 39.21           C  
ATOM   1543  O   GLY B 203     -12.340  16.081  76.215  1.00 39.21           O  
ATOM   1544  N   VAL B 204     -12.265  15.950  78.457  1.00 45.82           N  
ATOM   1545  CA  VAL B 204     -11.741  17.284  78.482  1.00 45.82           C  
ATOM   1546  CB  VAL B 204     -12.563  18.208  79.334  1.00 45.82           C  
ATOM   1547  CG1 VAL B 204     -11.893  19.593  79.362  1.00 45.82           C  
ATOM   1548  CG2 VAL B 204     -14.000  18.222  78.785  1.00 45.82           C  
ATOM   1549  C   VAL B 204     -10.349  17.307  79.021  1.00 45.82           C  
ATOM   1550  O   VAL B 204     -10.008  16.582  79.954  1.00 45.82           O  
ATOM   1551  N   ALA B 205      -9.501  18.167  78.422  1.00 39.71           N  
ATOM   1552  CA  ALA B 205      -8.157  18.336  78.890  1.00 39.71           C  
ATOM   1553  CB  ALA B 205      -7.149  18.638  77.766  1.00 39.71           C  
ATOM   1554  C   ALA B 205      -8.177  19.522  79.803  1.00 39.71           C  
ATOM   1555  O   ALA B 205      -8.749  20.559  79.471  1.00 39.71           O  
ATOM   1556  N   VAL B 206      -7.562  19.385  80.995  1.00 47.10           N  
ATOM   1557  CA  VAL B 206      -7.534  20.459  81.947  1.00 47.10           C  
ATOM   1558  CB  VAL B 206      -7.850  20.012  83.345  1.00 47.10           C  
ATOM   1559  CG1 VAL B 206      -7.691  21.203  84.306  1.00 47.10           C  
ATOM   1560  CG2 VAL B 206      -9.259  19.395  83.335  1.00 47.10           C  
ATOM   1561  C   VAL B 206      -6.143  21.002  81.929  1.00 47.10           C  
ATOM   1562  O   VAL B 206      -5.173  20.246  81.976  1.00 47.10           O  
ATOM   1563  N   ILE B 207      -6.003  22.341  81.889  1.00 65.72           N  
ATOM   1564  CA  ILE B 207      -4.694  22.883  81.667  1.00 65.72           C  
ATOM   1565  CB  ILE B 207      -4.694  23.841  80.521  1.00 65.72           C  
ATOM   1566  CG1 ILE B 207      -5.201  23.112  79.268  1.00 65.72           C  
ATOM   1567  CG2 ILE B 207      -3.283  24.430  80.377  1.00 65.72           C  
ATOM   1568  CD1 ILE B 207      -5.641  24.050  78.153  1.00 65.72           C  
ATOM   1569  C   ILE B 207      -4.167  23.608  82.865  1.00 65.72           C  
ATOM   1570  O   ILE B 207      -4.772  24.559  83.361  1.00 65.72           O  
ATOM   1571  N   ASN B 208      -2.992  23.154  83.348  1.00 61.27           N  
ATOM   1572  CA  ASN B 208      -2.271  23.809  84.403  1.00 61.27           C  
ATOM   1573  CB  ASN B 208      -1.456  22.823  85.262  1.00 61.27           C  
ATOM   1574  CG  ASN B 208      -0.745  23.583  86.374  1.00 61.27           C  
ATOM   1575  OD1 ASN B 208      -0.657  24.810  86.350  1.00 61.27           O  
ATOM   1576  ND2 ASN B 208      -0.212  22.834  87.376  1.00 61.27           N  
ATOM   1577  C   ASN B 208      -1.305  24.701  83.685  1.00 61.27           C  
ATOM   1578  O   ASN B 208      -0.331  24.237  83.095  1.00 61.27           O  
ATOM   1579  N   SER B 209      -1.557  26.021  83.738  1.00 48.99           N  
ATOM   1580  CA  SER B 209      -0.813  26.998  82.993  1.00 48.99           C  
ATOM   1581  CB  SER B 209      -1.408  28.412  83.103  1.00 48.99           C  
ATOM   1582  OG  SER B 209      -1.287  28.893  84.434  1.00 48.99           O  
ATOM   1583  C   SER B 209       0.602  27.079  83.479  1.00 48.99           C  
ATOM   1584  O   SER B 209       1.455  27.660  82.811  1.00 48.99           O  
ATOM   1585  N   GLY B 210       0.886  26.522  84.667  1.00 31.20           N  
ATOM   1586  CA  GLY B 210       2.206  26.583  85.228  1.00 31.20           C  
ATOM   1587  C   GLY B 210       3.179  25.834  84.367  1.00 31.20           C  
ATOM   1588  O   GLY B 210       4.341  26.220  84.253  1.00 31.20           O  
ATOM   1589  N   GLU B 211       2.742  24.712  83.770  1.00 47.82           N  
ATOM   1590  CA  GLU B 211       3.632  23.886  83.004  1.00 47.82           C  
ATOM   1591  CB  GLU B 211       2.947  22.591  82.543  1.00 47.82           C  
ATOM   1592  CG  GLU B 211       2.547  21.704  83.724  1.00 47.82           C  
ATOM   1593  CD  GLU B 211       1.767  20.510  83.195  1.00 47.82           C  
ATOM   1594  OE1 GLU B 211       1.939  20.171  81.995  1.00 47.82           O  
ATOM   1595  OE2 GLU B 211       0.992  19.918  83.992  1.00 47.82           O1-
ATOM   1596  C   GLU B 211       4.141  24.613  81.794  1.00 47.82           C  
ATOM   1597  O   GLU B 211       5.341  24.598  81.523  1.00 47.82           O  
ATOM   1598  N   GLU B 212       3.247  25.274  81.036  1.00106.76           N  
ATOM   1599  CA  GLU B 212       3.644  25.968  79.840  1.00106.76           C  
ATOM   1600  CB  GLU B 212       2.453  26.518  79.037  1.00106.76           C  
ATOM   1601  CG  GLU B 212       1.608  25.425  78.385  1.00106.76           C  
ATOM   1602  CD  GLU B 212       2.443  24.779  77.288  1.00106.76           C  
ATOM   1603  OE1 GLU B 212       3.519  25.341  76.952  1.00106.76           O  
ATOM   1604  OE2 GLU B 212       2.013  23.711  76.775  1.00106.76           O1-
ATOM   1605  C   GLU B 212       4.497  27.134  80.212  1.00106.76           C  
ATOM   1606  O   GLU B 212       5.473  27.445  79.530  1.00106.76           O  
ATOM   1607  N   THR B 213       4.145  27.810  81.319  1.00 35.06           N  
ATOM   1608  CA  THR B 213       4.858  28.983  81.735  1.00 35.06           C  
ATOM   1609  CB  THR B 213       4.296  29.584  82.992  1.00 35.06           C  
ATOM   1610  OG1 THR B 213       2.934  29.940  82.798  1.00 35.06           O  
ATOM   1611  CG2 THR B 213       5.121  30.830  83.357  1.00 35.06           C  
ATOM   1612  C   THR B 213       6.281  28.604  82.002  1.00 35.06           C  
ATOM   1613  O   THR B 213       7.210  29.314  81.617  1.00 35.06           O  
ATOM   1614  N   ALA B 214       6.486  27.457  82.670  1.00 30.15           N  
ATOM   1615  CA  ALA B 214       7.811  27.019  82.998  1.00 30.15           C  
ATOM   1616  CB  ALA B 214       7.818  25.710  83.809  1.00 30.15           C  
ATOM   1617  C   ALA B 214       8.571  26.766  81.730  1.00 30.15           C  
ATOM   1618  O   ALA B 214       9.757  27.071  81.633  1.00 30.15           O  
ATOM   1619  N   SER B 215       7.917  26.185  80.712  1.00 29.80           N  
ATOM   1620  CA  SER B 215       8.606  25.880  79.489  1.00 29.80           C  
ATOM   1621  CB  SER B 215       7.722  25.135  78.470  1.00 29.80           C  
ATOM   1622  OG  SER B 215       7.357  23.862  78.981  1.00 29.80           O  
ATOM   1623  C   SER B 215       9.063  27.145  78.839  1.00 29.80           C  
ATOM   1624  O   SER B 215      10.158  27.204  78.283  1.00 29.80           O  
ATOM   1625  N   GLU B 216       8.222  28.191  78.883  1.00 57.80           N  
ATOM   1626  CA  GLU B 216       8.542  29.440  78.256  1.00 57.80           C  
ATOM   1627  CB  GLU B 216       7.360  30.424  78.274  1.00 57.80           C  
ATOM   1628  CG  GLU B 216       7.586  31.683  77.438  1.00 57.80           C  
ATOM   1629  CD  GLU B 216       6.256  32.411  77.333  1.00 57.80           C  
ATOM   1630  OE1 GLU B 216       5.219  31.801  77.702  1.00 57.80           O  
ATOM   1631  OE2 GLU B 216       6.257  33.585  76.877  1.00 57.80           O1-
ATOM   1632  C   GLU B 216       9.702  30.060  78.972  1.00 57.80           C  
ATOM   1633  O   GLU B 216      10.565  30.675  78.346  1.00 57.80           O  
ATOM   1634  N   VAL B 217       9.760  29.935  80.314  1.00135.01           N  
ATOM   1635  CA  VAL B 217      10.879  30.533  80.979  1.00135.01           C  
ATOM   1636  CB  VAL B 217      10.844  30.542  82.492  1.00135.01           C  
ATOM   1637  CG1 VAL B 217       9.649  31.381  82.950  1.00135.01           C  
ATOM   1638  CG2 VAL B 217      10.843  29.124  83.055  1.00135.01           C  
ATOM   1639  C   VAL B 217      12.115  29.834  80.521  1.00135.01           C  
ATOM   1640  O   VAL B 217      13.134  30.476  80.284  1.00135.01           O  
ATOM   1641  N   SER B 218      12.054  28.498  80.359  1.00 87.04           N  
ATOM   1642  CA  SER B 218      13.199  27.752  79.927  1.00 87.04           C  
ATOM   1643  CB  SER B 218      12.919  26.246  79.785  1.00 87.04           C  
ATOM   1644  OG  SER B 218      12.620  25.679  81.051  1.00 87.04           O  
ATOM   1645  C   SER B 218      13.616  28.241  78.574  1.00 87.04           C  
ATOM   1646  O   SER B 218      14.797  28.477  78.329  1.00 87.04           O  
ATOM   1647  N   ALA B 219      12.646  28.416  77.659  1.00 36.09           N  
ATOM   1648  CA  ALA B 219      12.948  28.805  76.307  1.00 36.09           C  
ATOM   1649  CB  ALA B 219      11.703  28.822  75.404  1.00 36.09           C  
ATOM   1650  C   ALA B 219      13.558  30.176  76.261  1.00 36.09           C  
ATOM   1651  O   ALA B 219      14.538  30.393  75.549  1.00 36.09           O  
ATOM   1652  N   LEU B 220      13.001  31.140  77.018  1.00 51.23           N  
ATOM   1653  CA  LEU B 220      13.480  32.495  76.962  1.00 51.23           C  
ATOM   1654  CB  LEU B 220      12.597  33.494  77.727  1.00 51.23           C  
ATOM   1655  CG  LEU B 220      11.237  33.754  77.051  1.00 51.23           C  
ATOM   1656  CD1 LEU B 220      10.415  34.780  77.846  1.00 51.23           C  
ATOM   1657  CD2 LEU B 220      11.412  34.157  75.578  1.00 51.23           C  
ATOM   1658  C   LEU B 220      14.865  32.593  77.515  1.00 51.23           C  
ATOM   1659  O   LEU B 220      15.705  33.301  76.960  1.00 51.23           O  
ATOM   1660  N   LEU B 221      15.144  31.884  78.624  1.00 52.54           N  
ATOM   1661  CA  LEU B 221      16.435  31.944  79.239  1.00 52.54           C  
ATOM   1662  CB  LEU B 221      16.506  31.082  80.512  1.00 52.54           C  
ATOM   1663  CG  LEU B 221      15.518  31.534  81.609  1.00 52.54           C  
ATOM   1664  CD1 LEU B 221      15.628  30.647  82.861  1.00 52.54           C  
ATOM   1665  CD2 LEU B 221      15.671  33.031  81.929  1.00 52.54           C  
ATOM   1666  C   LEU B 221      17.423  31.423  78.248  1.00 52.54           C  
ATOM   1667  O   LEU B 221      18.516  31.964  78.100  1.00 52.54           O  
ATOM   1668  N   ASP B 222      17.029  30.364  77.523  1.00 43.56           N  
ATOM   1669  CA  ASP B 222      17.868  29.726  76.550  1.00 43.56           C  
ATOM   1670  CB  ASP B 222      17.167  28.515  75.904  1.00 43.56           C  
ATOM   1671  CG  ASP B 222      18.154  27.753  75.025  1.00 43.56           C  
ATOM   1672  OD1 ASP B 222      18.811  28.383  74.153  1.00 43.56           O  
ATOM   1673  OD2 ASP B 222      18.264  26.515  75.218  1.00 43.56           O1-
ATOM   1674  C   ASP B 222      18.202  30.704  75.465  1.00 43.56           C  
ATOM   1675  O   ASP B 222      19.334  30.740  74.986  1.00 43.56           O  
ATOM   1676  N   TYR B 223      17.230  31.540  75.059  1.00102.14           N  
ATOM   1677  CA  TYR B 223      17.467  32.438  73.963  1.00102.14           C  
ATOM   1678  CB  TYR B 223      16.253  33.351  73.696  1.00102.14           C  
ATOM   1679  CG  TYR B 223      16.560  34.270  72.561  1.00102.14           C  
ATOM   1680  CD1 TYR B 223      17.159  35.486  72.798  1.00102.14           C  
ATOM   1681  CD2 TYR B 223      16.255  33.924  71.264  1.00102.14           C  
ATOM   1682  CE1 TYR B 223      17.447  36.345  71.763  1.00102.14           C  
ATOM   1683  CE2 TYR B 223      16.538  34.779  70.224  1.00102.14           C  
ATOM   1684  CZ  TYR B 223      17.135  35.991  70.473  1.00102.14           C  
ATOM   1685  OH  TYR B 223      17.428  36.869  69.407  1.00102.14           O  
ATOM   1686  C   TYR B 223      18.615  33.327  74.331  1.00102.14           C  
ATOM   1687  O   TYR B 223      19.531  33.541  73.540  1.00102.14           O  
ATOM   1688  N   HIS B 224      18.575  33.870  75.560  1.00 90.20           N  
ATOM   1689  CA  HIS B 224      19.576  34.759  76.071  1.00 90.20           C  
ATOM   1690  ND1 HIS B 224      18.194  37.540  75.836  1.00 90.20           N  
ATOM   1691  CG  HIS B 224      17.979  36.518  76.736  1.00 90.20           C  
ATOM   1692  CB  HIS B 224      19.064  35.616  77.235  1.00 90.20           C  
ATOM   1693  NE2 HIS B 224      16.012  37.520  76.263  1.00 90.20           N  
ATOM   1694  CD2 HIS B 224      16.642  36.523  76.987  1.00 90.20           C  
ATOM   1695  CE1 HIS B 224      16.987  38.104  75.587  1.00 90.20           C  
ATOM   1696  C   HIS B 224      20.826  34.019  76.453  1.00 90.20           C  
ATOM   1697  O   HIS B 224      21.884  34.627  76.598  1.00 90.20           O  
ATOM   1698  N   ASN B 225      20.739  32.687  76.636  1.00 92.82           N  
ATOM   1699  CA  ASN B 225      21.850  31.875  77.070  1.00 92.82           C  
ATOM   1700  CB  ASN B 225      23.153  32.120  76.286  1.00 92.82           C  
ATOM   1701  CG  ASN B 225      24.076  30.940  76.565  1.00 92.82           C  
ATOM   1702  OD1 ASN B 225      23.674  29.784  76.441  1.00 92.82           O  
ATOM   1703  ND2 ASN B 225      25.345  31.232  76.960  1.00 92.82           N  
ATOM   1704  C   ASN B 225      22.096  32.148  78.520  1.00 92.82           C  
ATOM   1705  O   ASN B 225      23.218  32.059  79.017  1.00 92.82           O  
ATOM   1706  N   LEU B 226      21.000  32.528  79.203  1.00124.24           N  
ATOM   1707  CA  LEU B 226      20.834  32.810  80.596  1.00124.24           C  
ATOM   1708  CB  LEU B 226      19.584  33.657  80.876  1.00124.24           C  
ATOM   1709  CG  LEU B 226      19.662  35.054  80.240  1.00124.24           C  
ATOM   1710  CD1 LEU B 226      18.420  35.889  80.589  1.00124.24           C  
ATOM   1711  CD2 LEU B 226      20.980  35.760  80.595  1.00124.24           C  
ATOM   1712  C   LEU B 226      20.748  31.570  81.447  1.00124.24           C  
ATOM   1713  O   LEU B 226      20.734  31.691  82.666  1.00124.24           O  
ATOM   1714  N   LEU B 227      20.537  30.370  80.875  1.00 88.33           N  
ATOM   1715  CA  LEU B 227      20.378  29.204  81.712  1.00 88.33           C  
ATOM   1716  CB  LEU B 227      19.810  27.972  80.986  1.00 88.33           C  
ATOM   1717  CG  LEU B 227      18.324  28.121  80.605  1.00 88.33           C  
ATOM   1718  CD1 LEU B 227      17.795  26.872  79.882  1.00 88.33           C  
ATOM   1719  CD2 LEU B 227      17.480  28.493  81.831  1.00 88.33           C  
ATOM   1720  C   LEU B 227      21.652  28.810  82.397  1.00 88.33           C  
ATOM   1721  O   LEU B 227      22.721  28.747  81.792  1.00 88.33           O  
ATOM   1722  N   ASP B 228      21.563  28.540  83.720  1.00132.23           N  
ATOM   1723  CA  ASP B 228      22.728  28.145  84.460  1.00132.23           C  
ATOM   1724  CB  ASP B 228      22.717  28.562  85.949  1.00132.23           C  
ATOM   1725  CG  ASP B 228      21.529  27.941  86.654  1.00132.23           C  
ATOM   1726  OD1 ASP B 228      20.685  27.325  85.954  1.00132.23           O  
ATOM   1727  OD2 ASP B 228      21.446  28.086  87.903  1.00132.23           O1-
ATOM   1728  C   ASP B 228      22.958  26.670  84.337  1.00132.23           C  
ATOM   1729  O   ASP B 228      22.029  25.864  84.359  1.00132.23           O  
ATOM   1730  N   ALA B 229      24.245  26.313  84.152  1.00 51.75           N  
ATOM   1731  CA  ALA B 229      24.748  24.980  83.998  1.00 51.75           C  
ATOM   1732  CB  ALA B 229      26.225  24.963  83.555  1.00 51.75           C  
ATOM   1733  C   ALA B 229      24.660  24.190  85.272  1.00 51.75           C  
ATOM   1734  O   ALA B 229      24.370  22.995  85.224  1.00 51.75           O  
ATOM   1735  N   THR B 230      24.909  24.823  86.445  1.00131.03           N  
ATOM   1736  CA  THR B 230      25.048  24.032  87.640  1.00131.03           C  
ATOM   1737  CB  THR B 230      26.369  24.221  88.331  1.00131.03           C  
ATOM   1738  OG1 THR B 230      26.508  23.290  89.395  1.00131.03           O  
ATOM   1739  CG2 THR B 230      26.442  25.660  88.862  1.00131.03           C  
ATOM   1740  C   THR B 230      23.979  24.290  88.663  1.00131.03           C  
ATOM   1741  O   THR B 230      23.406  25.372  88.763  1.00131.03           O  
ATOM   1742  N   ASP B 231      23.639  23.189  89.366  1.00 83.58           N  
ATOM   1743  CA  ASP B 231      22.694  23.016  90.438  1.00 83.58           C  
ATOM   1744  CB  ASP B 231      22.228  21.551  90.493  1.00 83.58           C  
ATOM   1745  CG  ASP B 231      20.948  21.461  91.303  1.00 83.58           C  
ATOM   1746  OD1 ASP B 231      20.435  22.536  91.709  1.00 83.58           O  
ATOM   1747  OD2 ASP B 231      20.458  20.322  91.521  1.00 83.58           O1-
ATOM   1748  C   ASP B 231      23.209  23.376  91.818  1.00 83.58           C  
ATOM   1749  O   ASP B 231      22.433  23.753  92.693  1.00 83.58           O  
ATOM   1750  N   GLU B 232      24.529  23.257  92.061  1.00120.31           N  
ATOM   1751  CA  GLU B 232      25.102  23.251  93.391  1.00120.31           C  
ATOM   1752  CB  GLU B 232      26.613  22.984  93.339  1.00120.31           C  
ATOM   1753  CG  GLU B 232      26.917  21.576  92.819  1.00120.31           C  
ATOM   1754  CD  GLU B 232      28.422  21.392  92.700  1.00120.31           C  
ATOM   1755  OE1 GLU B 232      29.035  22.103  91.861  1.00120.31           O  
ATOM   1756  OE2 GLU B 232      28.979  20.534  93.440  1.00120.31           O1-
ATOM   1757  C   GLU B 232      24.869  24.478  94.247  1.00120.31           C  
ATOM   1758  O   GLU B 232      24.587  24.343  95.437  1.00120.31           O  
ATOM   1759  N   GLU B 233      24.995  25.697  93.694  1.00122.16           N  
ATOM   1760  CA  GLU B 233      24.934  26.951  94.415  1.00122.16           C  
ATOM   1761  CB  GLU B 233      25.488  28.127  93.595  1.00122.16           C  
ATOM   1762  CG  GLU B 233      26.994  28.017  93.336  1.00122.16           C  
ATOM   1763  CD  GLU B 233      27.206  26.991  92.237  1.00122.16           C  
ATOM   1764  OE1 GLU B 233      26.628  27.183  91.135  1.00122.16           O  
ATOM   1765  OE2 GLU B 233      27.946  26.000  92.482  1.00122.16           O1-
ATOM   1766  C   GLU B 233      23.560  27.353  94.912  1.00122.16           C  
ATOM   1767  O   GLU B 233      23.454  28.225  95.770  1.00122.16           O  
ATOM   1768  N   ILE B 234      22.471  26.788  94.369  1.00112.61           N  
ATOM   1769  CA  ILE B 234      21.115  27.252  94.594  1.00112.61           C  
ATOM   1770  CB  ILE B 234      20.052  26.269  94.194  1.00112.61           C  
ATOM   1771  CG1 ILE B 234      20.118  25.959  92.692  1.00112.61           C  
ATOM   1772  CG2 ILE B 234      18.694  26.835  94.638  1.00112.61           C  
ATOM   1773  CD1 ILE B 234      19.127  24.877  92.266  1.00112.61           C  
ATOM   1774  C   ILE B 234      20.782  27.678  95.996  1.00112.61           C  
ATOM   1775  O   ILE B 234      21.023  26.967  96.974  1.00112.61           O  
ATOM   1776  N   GLU B 235      20.202  28.899  96.098  1.00 78.78           N  
ATOM   1777  CA  GLU B 235      19.724  29.458  97.334  1.00 78.78           C  
ATOM   1778  CB  GLU B 235      20.669  30.526  97.913  1.00 78.78           C  
ATOM   1779  CG  GLU B 235      20.186  31.120  99.237  1.00 78.78           C  
ATOM   1780  CD  GLU B 235      21.145  32.236  99.630  1.00 78.78           C  
ATOM   1781  OE1 GLU B 235      22.236  31.913 100.170  1.00 78.78           O  
ATOM   1782  OE2 GLU B 235      20.803  33.425  99.386  1.00 78.78           O1-
ATOM   1783  C   GLU B 235      18.425  30.161  97.029  1.00 78.78           C  
ATOM   1784  O   GLU B 235      18.413  31.331  96.650  1.00 78.78           O  
ATOM   1785  N   HIS B 236      17.277  29.488  97.230  1.00 76.83           N  
ATOM   1786  CA  HIS B 236      16.025  30.105  96.896  1.00 76.83           C  
ATOM   1787  ND1 HIS B 236      15.106  28.239  94.364  1.00 76.83           N  
ATOM   1788  CG  HIS B 236      15.152  28.035  95.726  1.00 76.83           C  
ATOM   1789  CB  HIS B 236      14.868  29.099  96.748  1.00 76.83           C  
ATOM   1790  NE2 HIS B 236      15.673  26.110  94.669  1.00 76.83           N  
ATOM   1791  CD2 HIS B 236      15.500  26.730  95.895  1.00 76.83           C  
ATOM   1792  CE1 HIS B 236      15.426  27.054  93.781  1.00 76.83           C  
ATOM   1793  C   HIS B 236      15.663  31.058  97.991  1.00 76.83           C  
ATOM   1794  O   HIS B 236      16.167  30.952  99.109  1.00 76.83           O  
ATOM   1795  N   ARG B 237      14.815  32.056  97.672  1.00 98.36           N  
ATOM   1796  CA  ARG B 237      14.373  32.980  98.680  1.00 98.36           C  
ATOM   1797  CB  ARG B 237      15.013  34.372  98.553  1.00 98.36           C  
ATOM   1798  CG  ARG B 237      16.527  34.346  98.768  1.00 98.36           C  
ATOM   1799  CD  ARG B 237      16.949  34.574 100.219  1.00 98.36           C  
ATOM   1800  NE  ARG B 237      16.681  36.003 100.542  1.00 98.36           N  
ATOM   1801  CZ  ARG B 237      17.627  36.949 100.271  1.00 98.36           C  
ATOM   1802  NH1 ARG B 237      18.816  36.581  99.710  1.00 98.36           N1+
ATOM   1803  NH2 ARG B 237      17.385  38.261 100.558  1.00 98.36           N  
ATOM   1804  C   ARG B 237      12.893  33.148  98.514  1.00 98.36           C  
ATOM   1805  O   ARG B 237      12.401  33.286  97.397  1.00 98.36           O  
ATOM   1806  N   PHE B 238      12.131  33.116  99.627  1.00149.25           N  
ATOM   1807  CA  PHE B 238      10.707  33.304  99.546  1.00149.25           C  
ATOM   1808  CB  PHE B 238       9.906  32.079 100.019  1.00149.25           C  
ATOM   1809  CG  PHE B 238      10.113  30.998  99.015  1.00149.25           C  
ATOM   1810  CD1 PHE B 238      11.188  30.144  99.108  1.00149.25           C  
ATOM   1811  CD2 PHE B 238       9.232  30.845  97.970  1.00149.25           C  
ATOM   1812  CE1 PHE B 238      11.379  29.147  98.178  1.00149.25           C  
ATOM   1813  CE2 PHE B 238       9.416  29.852  97.038  1.00149.25           C  
ATOM   1814  CZ  PHE B 238      10.490  29.001  97.139  1.00149.25           C  
ATOM   1815  C   PHE B 238      10.354  34.439 100.454  1.00149.25           C  
ATOM   1816  O   PHE B 238      10.705  34.427 101.634  1.00149.25           O  
ATOM   1817  N   PHE B 239       9.619  35.439  99.924  1.00 71.81           N  
ATOM   1818  CA  PHE B 239       9.307  36.607 100.702  1.00 71.81           C  
ATOM   1819  CB  PHE B 239       9.771  37.920 100.046  1.00 71.81           C  
ATOM   1820  CG  PHE B 239      11.247  37.907  99.848  1.00 71.81           C  
ATOM   1821  CD1 PHE B 239      12.099  38.364 100.828  1.00 71.81           C  
ATOM   1822  CD2 PHE B 239      11.778  37.447  98.665  1.00 71.81           C  
ATOM   1823  CE1 PHE B 239      13.460  38.353 100.627  1.00 71.81           C  
ATOM   1824  CE2 PHE B 239      13.137  37.433  98.461  1.00 71.81           C  
ATOM   1825  CZ  PHE B 239      13.983  37.886  99.445  1.00 71.81           C  
ATOM   1826  C   PHE B 239       7.818  36.758 100.785  1.00 71.81           C  
ATOM   1827  O   PHE B 239       7.102  36.487  99.822  1.00 71.81           O  
ATOM   1828  N   THR B 240       7.312  37.206 101.956  1.00125.82           N  
ATOM   1829  CA  THR B 240       5.899  37.425 102.090  1.00125.82           C  
ATOM   1830  CB  THR B 240       5.192  36.273 102.739  1.00125.82           C  
ATOM   1831  OG1 THR B 240       3.788  36.482 102.707  1.00125.82           O  
ATOM   1832  CG2 THR B 240       5.682  36.137 104.190  1.00125.82           C  
ATOM   1833  C   THR B 240       5.655  38.653 102.921  1.00125.82           C  
ATOM   1834  O   THR B 240       6.383  38.952 103.867  1.00125.82           O  
ATOM   1835  N   THR B 241       4.634  39.437 102.522  1.00 73.11           N  
ATOM   1836  CA  THR B 241       4.176  40.606 103.218  1.00 73.11           C  
ATOM   1837  CB  THR B 241       3.383  41.529 102.340  1.00 73.11           C  
ATOM   1838  OG1 THR B 241       2.233  40.869 101.834  1.00 73.11           O  
ATOM   1839  CG2 THR B 241       4.292  41.988 101.185  1.00 73.11           C  
ATOM   1840  C   THR B 241       3.329  40.206 104.392  1.00 73.11           C  
ATOM   1841  O   THR B 241       3.131  40.993 105.318  1.00 73.11           O  
ATOM   1842  N   GLY B 242       2.737  38.996 104.334  1.00 36.63           N  
ATOM   1843  CA  GLY B 242       1.847  38.535 105.366  1.00 36.63           C  
ATOM   1844  C   GLY B 242       2.553  37.597 106.294  1.00 36.63           C  
ATOM   1845  O   GLY B 242       3.749  37.725 106.553  1.00 36.63           O  
ATOM   1846  N   SER B 243       1.791  36.625 106.843  1.00 91.29           N  
ATOM   1847  CA  SER B 243       2.340  35.702 107.795  1.00 91.29           C  
ATOM   1848  CB  SER B 243       1.298  34.827 108.509  1.00 91.29           C  
ATOM   1849  OG  SER B 243       0.779  33.871 107.598  1.00 91.29           O  
ATOM   1850  C   SER B 243       3.260  34.774 107.091  1.00 91.29           C  
ATOM   1851  O   SER B 243       2.923  34.169 106.074  1.00 91.29           O  
ATOM   1852  N   THR B 244       4.476  34.648 107.632  1.00126.41           N  
ATOM   1853  CA  THR B 244       5.444  33.777 107.058  1.00126.41           C  
ATOM   1854  CB  THR B 244       6.819  34.104 107.557  1.00126.41           C  
ATOM   1855  OG1 THR B 244       7.795  33.521 106.717  1.00126.41           O  
ATOM   1856  CG2 THR B 244       6.974  33.610 108.998  1.00126.41           C  
ATOM   1857  C   THR B 244       5.062  32.349 107.353  1.00126.41           C  
ATOM   1858  O   THR B 244       5.264  31.458 106.530  1.00126.41           O  
ATOM   1859  N   GLN B 245       4.486  32.106 108.549  1.00101.86           N  
ATOM   1860  CA  GLN B 245       4.159  30.787 109.025  1.00101.86           C  
ATOM   1861  CB  GLN B 245       3.665  30.837 110.484  1.00101.86           C  
ATOM   1862  CG  GLN B 245       3.811  29.524 111.259  1.00101.86           C  
ATOM   1863  CD  GLN B 245       2.904  28.470 110.651  1.00101.86           C  
ATOM   1864  OE1 GLN B 245       1.737  28.726 110.355  1.00101.86           O  
ATOM   1865  NE2 GLN B 245       3.463  27.245 110.459  1.00101.86           N  
ATOM   1866  C   GLN B 245       3.088  30.156 108.174  1.00101.86           C  
ATOM   1867  O   GLN B 245       3.204  28.994 107.788  1.00101.86           O  
ATOM   1868  N   ILE B 246       2.018  30.909 107.846  1.00 87.61           N  
ATOM   1869  CA  ILE B 246       0.913  30.383 107.088  1.00 87.61           C  
ATOM   1870  CB  ILE B 246      -0.226  31.354 106.965  1.00 87.61           C  
ATOM   1871  CG1 ILE B 246      -0.813  31.676 108.350  1.00 87.61           C  
ATOM   1872  CG2 ILE B 246      -1.248  30.765 105.981  1.00 87.61           C  
ATOM   1873  CD1 ILE B 246      -1.362  30.449 109.080  1.00 87.61           C  
ATOM   1874  C   ILE B 246       1.372  30.042 105.705  1.00 87.61           C  
ATOM   1875  O   ILE B 246       0.984  29.018 105.145  1.00 87.61           O  
ATOM   1876  N   PHE B 247       2.199  30.925 105.117  1.00 68.08           N  
ATOM   1877  CA  PHE B 247       2.725  30.761 103.792  1.00 68.08           C  
ATOM   1878  CB  PHE B 247       3.620  31.950 103.394  1.00 68.08           C  
ATOM   1879  CG  PHE B 247       4.155  31.740 102.019  1.00 68.08           C  
ATOM   1880  CD1 PHE B 247       3.454  32.161 100.911  1.00 68.08           C  
ATOM   1881  CD2 PHE B 247       5.372  31.122 101.843  1.00 68.08           C  
ATOM   1882  CE1 PHE B 247       3.964  31.965  99.649  1.00 68.08           C  
ATOM   1883  CE2 PHE B 247       5.883  30.924 100.583  1.00 68.08           C  
ATOM   1884  CZ  PHE B 247       5.178  31.344  99.483  1.00 68.08           C  
ATOM   1885  C   PHE B 247       3.582  29.535 103.763  1.00 68.08           C  
ATOM   1886  O   PHE B 247       3.459  28.694 102.873  1.00 68.08           O  
ATOM   1887  N   LYS B 248       4.454  29.397 104.776  1.00 80.87           N  
ATOM   1888  CA  LYS B 248       5.388  28.312 104.860  1.00 80.87           C  
ATOM   1889  CB  LYS B 248       6.189  28.353 106.172  1.00 80.87           C  
ATOM   1890  CG  LYS B 248       7.155  27.180 106.355  1.00 80.87           C  
ATOM   1891  CD  LYS B 248       8.042  27.314 107.595  1.00 80.87           C  
ATOM   1892  CE  LYS B 248       8.875  26.064 107.884  1.00 80.87           C  
ATOM   1893  NZ  LYS B 248       7.984  24.944 108.260  1.00 80.87           N1+
ATOM   1894  C   LYS B 248       4.636  27.024 104.877  1.00 80.87           C  
ATOM   1895  O   LYS B 248       4.995  26.077 104.178  1.00 80.87           O  
ATOM   1896  N   ASP B 249       3.547  26.963 105.659  1.00 45.18           N  
ATOM   1897  CA  ASP B 249       2.842  25.726 105.792  1.00 45.18           C  
ATOM   1898  CB  ASP B 249       1.614  25.837 106.709  1.00 45.18           C  
ATOM   1899  CG  ASP B 249       2.126  25.956 108.133  1.00 45.18           C  
ATOM   1900  OD1 ASP B 249       3.322  25.624 108.355  1.00 45.18           O  
ATOM   1901  OD2 ASP B 249       1.333  26.374 109.017  1.00 45.18           O1-
ATOM   1902  C   ASP B 249       2.360  25.290 104.449  1.00 45.18           C  
ATOM   1903  O   ASP B 249       2.475  24.117 104.101  1.00 45.18           O  
ATOM   1904  N   ILE B 250       1.786  26.218 103.662  1.00 57.88           N  
ATOM   1905  CA  ILE B 250       1.276  25.852 102.372  1.00 57.88           C  
ATOM   1906  CB  ILE B 250       0.484  26.961 101.742  1.00 57.88           C  
ATOM   1907  CG1 ILE B 250      -0.760  27.290 102.586  1.00 57.88           C  
ATOM   1908  CG2 ILE B 250       0.155  26.553 100.299  1.00 57.88           C  
ATOM   1909  CD1 ILE B 250      -1.466  28.566 102.134  1.00 57.88           C  
ATOM   1910  C   ILE B 250       2.392  25.520 101.426  1.00 57.88           C  
ATOM   1911  O   ILE B 250       2.406  24.459 100.802  1.00 57.88           O  
ATOM   1912  N   ALA B 251       3.396  26.412 101.345  1.00 50.83           N  
ATOM   1913  CA  ALA B 251       4.442  26.304 100.365  1.00 50.83           C  
ATOM   1914  CB  ALA B 251       5.441  27.471 100.435  1.00 50.83           C  
ATOM   1915  C   ALA B 251       5.222  25.040 100.535  1.00 50.83           C  
ATOM   1916  O   ALA B 251       5.548  24.377  99.552  1.00 50.83           O  
ATOM   1917  N   LYS B 252       5.527  24.655 101.784  1.00 87.53           N  
ATOM   1918  CA  LYS B 252       6.376  23.518 101.996  1.00 87.53           C  
ATOM   1919  CB  LYS B 252       6.694  23.284 103.486  1.00 87.53           C  
ATOM   1920  CG  LYS B 252       5.472  23.015 104.364  1.00 87.53           C  
ATOM   1921  CD  LYS B 252       5.841  22.589 105.787  1.00 87.53           C  
ATOM   1922  CE  LYS B 252       4.641  22.465 106.728  1.00 87.53           C  
ATOM   1923  NZ  LYS B 252       5.100  22.071 108.080  1.00 87.53           N1+
ATOM   1924  C   LYS B 252       5.758  22.285 101.424  1.00 87.53           C  
ATOM   1925  O   LYS B 252       6.459  21.471 100.826  1.00 87.53           O  
ATOM   1926  N   ASP B 253       4.438  22.087 101.591  1.00 49.73           N  
ATOM   1927  CA  ASP B 253       3.877  20.885 101.049  1.00 49.73           C  
ATOM   1928  CB  ASP B 253       2.398  20.669 101.420  1.00 49.73           C  
ATOM   1929  CG  ASP B 253       1.992  19.266 100.963  1.00 49.73           C  
ATOM   1930  OD1 ASP B 253       2.848  18.554 100.374  1.00 49.73           O  
ATOM   1931  OD2 ASP B 253       0.813  18.890 101.202  1.00 49.73           O1-
ATOM   1932  C   ASP B 253       3.963  20.922  99.555  1.00 49.73           C  
ATOM   1933  O   ASP B 253       4.405  19.964  98.923  1.00 49.73           O  
ATOM   1934  N   TRP B 254       3.564  22.053  98.950  1.00 92.08           N  
ATOM   1935  CA  TRP B 254       3.487  22.115  97.524  1.00 92.08           C  
ATOM   1936  CB  TRP B 254       2.890  23.448  97.045  1.00 92.08           C  
ATOM   1937  CG  TRP B 254       1.486  23.667  97.563  1.00 92.08           C  
ATOM   1938  CD2 TRP B 254       0.701  24.847  97.323  1.00 92.08           C  
ATOM   1939  CD1 TRP B 254       0.726  22.851  98.347  1.00 92.08           C  
ATOM   1940  NE1 TRP B 254      -0.484  23.446  98.616  1.00 92.08           N  
ATOM   1941  CE2 TRP B 254      -0.513  24.673  97.993  1.00 92.08           C  
ATOM   1942  CE3 TRP B 254       0.969  25.978  96.613  1.00 92.08           C  
ATOM   1943  CZ2 TRP B 254      -1.478  25.639  97.960  1.00 92.08           C  
ATOM   1944  CZ3 TRP B 254      -0.009  26.945  96.574  1.00 92.08           C  
ATOM   1945  CH2 TRP B 254      -1.208  26.776  97.237  1.00 92.08           C  
ATOM   1946  C   TRP B 254       4.852  21.945  96.915  1.00 92.08           C  
ATOM   1947  O   TRP B 254       5.023  21.122  96.018  1.00 92.08           O  
ATOM   1948  N   LEU B 255       5.848  22.755  97.331  1.00100.88           N  
ATOM   1949  CA  LEU B 255       7.153  22.633  96.739  1.00100.88           C  
ATOM   1950  CB  LEU B 255       8.030  23.864  97.020  1.00100.88           C  
ATOM   1951  CG  LEU B 255       7.431  25.165  96.448  1.00100.88           C  
ATOM   1952  CD1 LEU B 255       8.380  26.356  96.655  1.00100.88           C  
ATOM   1953  CD2 LEU B 255       7.003  24.985  94.983  1.00100.88           C  
ATOM   1954  C   LEU B 255       7.915  21.414  97.196  1.00100.88           C  
ATOM   1955  O   LEU B 255       8.209  20.536  96.390  1.00100.88           O  
ATOM   1956  N   ASN B 256       8.216  21.328  98.514  1.00205.45           N  
ATOM   1957  CA  ASN B 256       8.981  20.283  99.162  1.00205.45           C  
ATOM   1958  CB  ASN B 256      10.232  19.780  98.409  1.00205.45           C  
ATOM   1959  CG  ASN B 256       9.879  18.656  97.445  1.00205.45           C  
ATOM   1960  OD1 ASN B 256       9.230  17.680  97.820  1.00205.45           O  
ATOM   1961  ND2 ASN B 256      10.321  18.798  96.166  1.00205.45           N  
ATOM   1962  C   ASN B 256       9.518  20.876 100.439  1.00205.45           C  
ATOM   1963  O   ASN B 256       9.954  22.025 100.446  1.00205.45           O  
ATOM   1964  N   MET B 257       9.584  20.060 101.515  1.00 84.80           N  
ATOM   1965  CA  MET B 257       9.952  20.431 102.863  1.00 84.80           C  
ATOM   1966  CB  MET B 257       9.797  19.265 103.850  1.00 84.80           C  
ATOM   1967  CG  MET B 257       9.886  19.677 105.323  1.00 84.80           C  
ATOM   1968  SD  MET B 257       9.702  18.293 106.487  1.00 84.80           S  
ATOM   1969  CE  MET B 257       7.999  17.894 105.991  1.00 84.80           C  
ATOM   1970  C   MET B 257      11.361  20.930 102.976  1.00 84.80           C  
ATOM   1971  O   MET B 257      11.599  21.867 103.744  1.00 84.80           O  
ATOM   1972  N   PRO B 258      12.304  20.380 102.265  1.00166.37           N  
ATOM   1973  CA  PRO B 258      13.663  20.804 102.453  1.00166.37           C  
ATOM   1974  CD  PRO B 258      12.236  18.976 101.888  1.00166.37           C  
ATOM   1975  CB  PRO B 258      14.514  19.805 101.675  1.00166.37           C  
ATOM   1976  CG  PRO B 258      13.694  18.506 101.760  1.00166.37           C  
ATOM   1977  C   PRO B 258      13.908  22.232 102.104  1.00166.37           C  
ATOM   1978  O   PRO B 258      13.089  22.834 101.411  1.00166.37           O  
ATOM   1979  N   ASP B 259      15.039  22.789 102.590  1.00188.98           N  
ATOM   1980  CA  ASP B 259      15.345  24.171 102.380  1.00188.98           C  
ATOM   1981  CB  ASP B 259      15.659  24.528 100.914  1.00188.98           C  
ATOM   1982  CG  ASP B 259      17.066  24.038 100.602  1.00188.98           C  
ATOM   1983  OD1 ASP B 259      17.954  24.206 101.480  1.00188.98           O  
ATOM   1984  OD2 ASP B 259      17.272  23.487  99.488  1.00188.98           O1-
ATOM   1985  C   ASP B 259      14.178  24.977 102.833  1.00188.98           C  
ATOM   1986  O   ASP B 259      13.614  25.764 102.074  1.00188.98           O  
ATOM   1987  N   MET B 260      13.780  24.785 104.105  1.00204.30           N  
ATOM   1988  CA  MET B 260      12.664  25.519 104.601  1.00204.30           C  
ATOM   1989  CB  MET B 260      11.982  24.863 105.813  1.00204.30           C  
ATOM   1990  CG  MET B 260      12.870  24.799 107.057  1.00204.30           C  
ATOM   1991  SD  MET B 260      14.318  23.717 106.887  1.00204.30           S  
ATOM   1992  CE  MET B 260      15.012  24.116 108.517  1.00204.30           C  
ATOM   1993  C   MET B 260      13.068  26.929 105.004  1.00204.30           C  
ATOM   1994  O   MET B 260      13.869  27.084 105.925  1.00204.30           O  
ATOM   1995  N   THR B 261      12.557  27.992 104.299  1.00 88.57           N  
ATOM   1996  CA  THR B 261      12.817  29.363 104.704  1.00 88.57           C  
ATOM   1997  CB  THR B 261      14.177  29.843 104.282  1.00 88.57           C  
ATOM   1998  OG1 THR B 261      15.189  29.012 104.831  1.00 88.57           O  
ATOM   1999  CG2 THR B 261      14.362  31.295 104.755  1.00 88.57           C  
ATOM   2000  C   THR B 261      11.835  30.337 104.072  1.00 88.57           C  
ATOM   2001  O   THR B 261      11.689  30.373 102.850  1.00 88.57           O  
ATOM   2002  N   VAL B 262      11.165  31.188 104.893  1.00133.81           N  
ATOM   2003  CA  VAL B 262      10.277  32.228 104.416  1.00133.81           C  
ATOM   2004  CB  VAL B 262       8.828  31.853 104.526  1.00133.81           C  
ATOM   2005  CG1 VAL B 262       8.468  30.979 103.320  1.00133.81           C  
ATOM   2006  CG2 VAL B 262       8.656  31.049 105.827  1.00133.81           C  
ATOM   2007  C   VAL B 262      10.543  33.499 105.181  1.00133.81           C  
ATOM   2008  O   VAL B 262      10.514  33.512 106.411  1.00133.81           O  
ATOM   2009  N   GLU B 263      10.774  34.620 104.454  1.00 60.77           N  
ATOM   2010  CA  GLU B 263      11.135  35.874 105.072  1.00 60.77           C  
ATOM   2011  CB  GLU B 263      12.339  36.559 104.401  1.00 60.77           C  
ATOM   2012  CG  GLU B 263      13.662  35.802 104.528  1.00 60.77           C  
ATOM   2013  CD  GLU B 263      14.710  36.566 103.726  1.00 60.77           C  
ATOM   2014  OE1 GLU B 263      14.853  37.798 103.954  1.00 60.77           O  
ATOM   2015  OE2 GLU B 263      15.375  35.929 102.867  1.00 60.77           O1-
ATOM   2016  C   GLU B 263      10.003  36.855 104.951  1.00 60.77           C  
ATOM   2017  O   GLU B 263       9.309  36.905 103.938  1.00 60.77           O  
ATOM   2018  N   HIS B 264       9.823  37.685 106.001  1.00 52.01           N  
ATOM   2019  CA  HIS B 264       8.792  38.690 106.042  1.00 52.01           C  
ATOM   2020  ND1 HIS B 264       5.847  39.608 107.233  1.00 52.01           N  
ATOM   2021  CG  HIS B 264       7.149  39.916 107.547  1.00 52.01           C  
ATOM   2022  CB  HIS B 264       8.284  38.942 107.473  1.00 52.01           C  
ATOM   2023  NE2 HIS B 264       5.863  41.747 107.844  1.00 52.01           N  
ATOM   2024  CD2 HIS B 264       7.143  41.226 107.919  1.00 52.01           C  
ATOM   2025  CE1 HIS B 264       5.120  40.739 107.426  1.00 52.01           C  
ATOM   2026  C   HIS B 264       9.387  39.965 105.515  1.00 52.01           C  
ATOM   2027  O   HIS B 264      10.541  40.285 105.795  1.00 52.01           O  
TER   
