# Supplementary material for: Structural Descriptors for Subunit Interface Regions in Homodimers: Effect of Lipid Membrane and Secondary Structure Type
Source: J Chem Inf Model. 2025 Mar 27;65(7):3117–26. doi: 10.1021/acs.jcim.4c01233 (PMC12004529; doi:10.1021/acs.jcim.4c01233)
Supplement: Supplementary file 3 — ci4c01233_si_003.tar [file ci4c01233_si_003.tar › database/alpha/7wze_cytop.pdb]

HEADER    model_1_1_chain_A
ATOM      1  N   MET A   1      20.049  -2.817  -6.662  1.00 84.79           N  
ATOM      2  CA  MET A   1      20.624  -3.834  -7.572  1.00 84.79           C  
ATOM      3  CB  MET A   1      20.458  -5.239  -6.972  1.00 84.79           C  
ATOM      4  CG  MET A   1      21.061  -6.353  -7.830  1.00 84.79           C  
ATOM      5  SD  MET A   1      20.853  -8.020  -7.136  1.00 84.79           S  
ATOM      6  CE  MET A   1      19.067  -8.082  -7.458  1.00 84.79           C  
ATOM      7  C   MET A   1      19.906  -3.808  -8.876  1.00 84.79           C  
ATOM      8  O   MET A   1      18.925  -4.524  -9.068  1.00 84.79           O  
ATOM      9  N   GLU A   2      20.378  -2.962  -9.809  1.00206.76           N  
ATOM     10  CA  GLU A   2      19.747  -2.904 -11.091  1.00206.76           C  
ATOM     11  CB  GLU A   2      19.351  -1.482 -11.525  1.00206.76           C  
ATOM     12  CG  GLU A   2      18.621  -1.428 -12.868  1.00206.76           C  
ATOM     13  CD  GLU A   2      18.130  -0.001 -13.071  1.00206.76           C  
ATOM     14  OE1 GLU A   2      18.407   0.851 -12.185  1.00206.76           O  
ATOM     15  OE2 GLU A   2      17.468   0.253 -14.112  1.00206.76           O1-
ATOM     16  C   GLU A   2      20.736  -3.425 -12.073  1.00206.76           C  
ATOM     17  O   GLU A   2      21.935  -3.173 -11.960  1.00206.76           O  
ATOM     18  N   LEU A   3      20.245  -4.196 -13.056  1.00 77.45           N  
ATOM     19  CA  LEU A   3      21.120  -4.764 -14.032  1.00 77.45           C  
ATOM     20  CB  LEU A   3      20.485  -5.937 -14.789  1.00 77.45           C  
ATOM     21  CG  LEU A   3      20.142  -7.095 -13.836  1.00 77.45           C  
ATOM     22  CD1 LEU A   3      19.512  -8.278 -14.579  1.00 77.45           C  
ATOM     23  CD2 LEU A   3      21.365  -7.500 -13.002  1.00 77.45           C  
ATOM     24  C   LEU A   3      21.491  -3.702 -15.009  1.00 77.45           C  
ATOM     25  O   LEU A   3      20.732  -2.762 -15.245  1.00 77.45           O  
ATOM     26  N   LYS A   4      22.716  -3.806 -15.561  1.00105.83           N  
ATOM     27  CA  LYS A   4      23.190  -2.855 -16.519  1.00105.83           C  
ATOM     28  CB  LYS A   4      24.661  -3.095 -16.906  1.00105.83           C  
ATOM     29  CG  LYS A   4      25.649  -2.905 -15.750  1.00105.83           C  
ATOM     30  CD  LYS A   4      25.496  -3.945 -14.637  1.00105.83           C  
ATOM     31  CE  LYS A   4      26.069  -5.319 -14.986  1.00105.83           C  
ATOM     32  NZ  LYS A   4      25.807  -6.270 -13.884  1.00105.83           N1+
ATOM     33  C   LYS A   4      22.384  -2.961 -17.773  1.00105.83           C  
ATOM     34  O   LYS A   4      21.865  -1.963 -18.270  1.00105.83           O  
ATOM     35  N   HIS A   5      22.226  -4.189 -18.307  1.00 45.50           N  
ATOM     36  CA  HIS A   5      21.514  -4.325 -19.544  1.00 45.50           C  
ATOM     37  ND1 HIS A   5      24.562  -3.181 -20.636  1.00 45.50           N  
ATOM     38  CG  HIS A   5      23.275  -3.369 -21.092  1.00 45.50           C  
ATOM     39  CB  HIS A   5      22.425  -4.567 -20.763  1.00 45.50           C  
ATOM     40  NE2 HIS A   5      24.064  -1.404 -21.878  1.00 45.50           N  
ATOM     41  CD2 HIS A   5      22.987  -2.274 -21.848  1.00 45.50           C  
ATOM     42  CE1 HIS A   5      24.984  -1.991 -21.136  1.00 45.50           C  
ATOM     43  C   HIS A   5      20.545  -5.458 -19.416  1.00 45.50           C  
ATOM     44  O   HIS A   5      20.590  -6.227 -18.457  1.00 45.50           O  
ATOM     45  N   LEU A   6      19.625  -5.576 -20.398  1.00 58.25           N  
ATOM     46  CA  LEU A   6      18.561  -6.541 -20.347  1.00 58.25           C  
ATOM     47  CB  LEU A   6      17.508  -6.312 -21.451  1.00 58.25           C  
ATOM     48  CG  LEU A   6      16.297  -7.262 -21.401  1.00 58.25           C  
ATOM     49  CD1 LEU A   6      15.446  -7.020 -20.142  1.00 58.25           C  
ATOM     50  CD2 LEU A   6      15.474  -7.180 -22.696  1.00 58.25           C  
ATOM     51  C   LEU A   6      19.108  -7.931 -20.489  1.00 58.25           C  
ATOM     52  O   LEU A   6      19.898  -8.234 -21.383  1.00 58.25           O  
ATOM     53  N   PRO A   7      18.683  -8.779 -19.588  1.00187.15           N  
ATOM     54  CA  PRO A   7      19.132 -10.146 -19.585  1.00187.15           C  
ATOM     55  CD  PRO A   7      18.383  -8.311 -18.242  1.00187.15           C  
ATOM     56  CB  PRO A   7      18.881 -10.683 -18.179  1.00187.15           C  
ATOM     57  CG  PRO A   7      18.861  -9.426 -17.301  1.00187.15           C  
ATOM     58  C   PRO A   7      18.438 -10.987 -20.599  1.00187.15           C  
ATOM     59  O   PRO A   7      17.259 -10.765 -20.876  1.00187.15           O  
ATOM     60  N   LYS A   8      19.153 -11.987 -21.138  1.00151.83           N  
ATOM     61  CA  LYS A   8      18.544 -12.913 -22.036  1.00151.83           C  
ATOM     62  CB  LYS A   8      19.394 -13.195 -23.286  1.00151.83           C  
ATOM     63  CG  LYS A   8      19.768 -11.912 -24.031  1.00151.83           C  
ATOM     64  CD  LYS A   8      18.567 -11.048 -24.419  1.00151.83           C  
ATOM     65  CE  LYS A   8      18.956  -9.660 -24.930  1.00151.83           C  
ATOM     66  NZ  LYS A   8      19.661  -9.780 -26.225  1.00151.83           N1+
ATOM     67  C   LYS A   8      18.469 -14.168 -21.234  1.00151.83           C  
ATOM     68  O   LYS A   8      19.412 -14.495 -20.516  1.00151.83           O  
ATOM     69  N   TYR A   9      17.336 -14.889 -21.298  1.00162.24           N  
ATOM     70  CA  TYR A   9      17.240 -16.074 -20.500  1.00162.24           C  
ATOM     71  CB  TYR A   9      15.895 -16.176 -19.760  1.00162.24           C  
ATOM     72  CG  TYR A   9      15.896 -15.106 -18.717  1.00162.24           C  
ATOM     73  CD1 TYR A   9      15.512 -13.818 -19.022  1.00162.24           C  
ATOM     74  CD2 TYR A   9      16.308 -15.382 -17.433  1.00162.24           C  
ATOM     75  CE1 TYR A   9      15.518 -12.833 -18.060  1.00162.24           C  
ATOM     76  CE2 TYR A   9      16.316 -14.403 -16.466  1.00162.24           C  
ATOM     77  CZ  TYR A   9      15.919 -13.124 -16.778  1.00162.24           C  
ATOM     78  OH  TYR A   9      15.925 -12.116 -15.790  1.00162.24           O  
ATOM     79  C   TYR A   9      17.395 -17.245 -21.410  1.00162.24           C  
ATOM     80  O   TYR A   9      16.428 -17.871 -21.841  1.00162.24           O  
ATOM     81  N   LYS A  10      18.664 -17.591 -21.682  1.00123.58           N  
ATOM     82  CA  LYS A  10      18.994 -18.648 -22.584  1.00123.58           C  
ATOM     83  CB  LYS A  10      20.508 -18.775 -22.821  1.00123.58           C  
ATOM     84  CG  LYS A  10      20.874 -19.913 -23.774  1.00123.58           C  
ATOM     85  CD  LYS A  10      20.354 -19.745 -25.203  1.00123.58           C  
ATOM     86  CE  LYS A  10      20.722 -20.919 -26.114  1.00123.58           C  
ATOM     87  NZ  LYS A  10      20.051 -20.785 -27.425  1.00123.58           N1+
ATOM     88  C   LYS A  10      18.500 -19.957 -22.056  1.00123.58           C  
ATOM     89  O   LYS A  10      18.028 -20.794 -22.822  1.00123.58           O  
ATOM     90  N   HIS A  11      18.603 -20.180 -20.734  1.00 50.05           N  
ATOM     91  CA  HIS A  11      18.221 -21.448 -20.179  1.00 50.05           C  
ATOM     92  ND1 HIS A  11      18.364 -19.080 -17.970  1.00 50.05           N  
ATOM     93  CG  HIS A  11      17.860 -20.363 -17.945  1.00 50.05           C  
ATOM     94  CB  HIS A  11      18.489 -21.512 -18.669  1.00 50.05           C  
ATOM     95  NE2 HIS A  11      16.534 -19.019 -16.709  1.00 50.05           N  
ATOM     96  CD2 HIS A  11      16.743 -20.307 -17.172  1.00 50.05           C  
ATOM     97  CE1 HIS A  11      17.535 -18.320 -17.215  1.00 50.05           C  
ATOM     98  C   HIS A  11      16.759 -21.701 -20.388  1.00 50.05           C  
ATOM     99  O   HIS A  11      16.366 -22.755 -20.886  1.00 50.05           O  
ATOM    100  N   ILE A  12      15.909 -20.724 -20.030  1.00 88.19           N  
ATOM    101  CA  ILE A  12      14.486 -20.896 -20.115  1.00 88.19           C  
ATOM    102  CB  ILE A  12      13.723 -19.698 -19.623  1.00 88.19           C  
ATOM    103  CG1 ILE A  12      13.979 -19.441 -18.131  1.00 88.19           C  
ATOM    104  CG2 ILE A  12      12.241 -19.912 -19.963  1.00 88.19           C  
ATOM    105  CD1 ILE A  12      13.424 -18.100 -17.658  1.00 88.19           C  
ATOM    106  C   ILE A  12      14.081 -21.072 -21.546  1.00 88.19           C  
ATOM    107  O   ILE A  12      13.225 -21.897 -21.861  1.00 88.19           O  
ATOM    108  N   THR A  13      14.688 -20.286 -22.451  1.00 39.80           N  
ATOM    109  CA  THR A  13      14.288 -20.278 -23.829  1.00 39.80           C  
ATOM    110  CB  THR A  13      15.092 -19.308 -24.645  1.00 39.80           C  
ATOM    111  OG1 THR A  13      14.937 -17.992 -24.134  1.00 39.80           O  
ATOM    112  CG2 THR A  13      14.617 -19.369 -26.105  1.00 39.80           C  
ATOM    113  C   THR A  13      14.463 -21.632 -24.441  1.00 39.80           C  
ATOM    114  O   THR A  13      13.562 -22.138 -25.109  1.00 39.80           O  
ATOM    115  N   GLU A  14      15.624 -22.265 -24.204  1.00 49.90           N  
ATOM    116  CA  GLU A  14      15.953 -23.525 -24.807  1.00 49.90           C  
ATOM    117  CB  GLU A  14      17.372 -23.993 -24.438  1.00 49.90           C  
ATOM    118  CG  GLU A  14      18.477 -23.063 -24.941  1.00 49.90           C  
ATOM    119  CD  GLU A  14      19.813 -23.616 -24.460  1.00 49.90           C  
ATOM    120  OE1 GLU A  14      19.862 -24.126 -23.309  1.00 49.90           O  
ATOM    121  OE2 GLU A  14      20.802 -23.538 -25.238  1.00 49.90           O1-
ATOM    122  C   GLU A  14      15.010 -24.591 -24.340  1.00 49.90           C  
ATOM    123  O   GLU A  14      14.647 -25.475 -25.113  1.00 49.90           O  
ATOM    124  N   HIS A  15      14.608 -24.549 -23.055  1.00 37.20           N  
ATOM    125  CA  HIS A  15      13.772 -25.567 -22.473  1.00 37.20           C  
ATOM    126  ND1 HIS A  15      11.343 -26.476 -20.330  1.00 37.20           N  
ATOM    127  CG  HIS A  15      12.721 -26.422 -20.314  1.00 37.20           C  
ATOM    128  CB  HIS A  15      13.528 -25.337 -20.970  1.00 37.20           C  
ATOM    129  NE2 HIS A  15      12.034 -28.246 -19.175  1.00 37.20           N  
ATOM    130  CD2 HIS A  15      13.125 -27.511 -19.604  1.00 37.20           C  
ATOM    131  CE1 HIS A  15      10.986 -27.585 -19.634  1.00 37.20           C  
ATOM    132  C   HIS A  15      12.424 -25.606 -23.126  1.00 37.20           C  
ATOM    133  O   HIS A  15      11.929 -26.680 -23.467  1.00 37.20           O  
ATOM    134  N   ALA A  16      11.803 -24.430 -23.320  1.00 43.08           N  
ATOM    135  CA  ALA A  16      10.467 -24.304 -23.832  1.00 43.08           C  
ATOM    136  CB  ALA A  16       9.969 -22.848 -23.833  1.00 43.08           C  
ATOM    137  C   ALA A  16      10.375 -24.814 -25.237  1.00 43.08           C  
ATOM    138  O   ALA A  16       9.365 -25.397 -25.629  1.00 43.08           O  
ATOM    139  N   GLU A  17      11.443 -24.624 -26.027  1.00 56.56           N  
ATOM    140  CA  GLU A  17      11.461 -24.934 -27.427  1.00 56.56           C  
ATOM    141  CB  GLU A  17      12.834 -24.644 -28.054  1.00 56.56           C  
ATOM    142  CG  GLU A  17      13.161 -23.147 -28.045  1.00 56.56           C  
ATOM    143  CD  GLU A  17      14.617 -22.956 -28.443  1.00 56.56           C  
ATOM    144  OE1 GLU A  17      15.276 -23.974 -28.785  1.00 56.56           O  
ATOM    145  OE2 GLU A  17      15.091 -21.789 -28.409  1.00 56.56           O1-
ATOM    146  C   GLU A  17      11.122 -26.379 -27.631  1.00 56.56           C  
ATOM    147  O   GLU A  17      10.563 -26.745 -28.662  1.00 56.56           O  
ATOM    148  N   THR A  18      11.459 -27.243 -26.658  1.00103.75           N  
ATOM    149  CA  THR A  18      11.188 -28.646 -26.789  1.00103.75           C  
ATOM    150  CB  THR A  18      11.672 -29.444 -25.612  1.00103.75           C  
ATOM    151  OG1 THR A  18      11.533 -30.831 -25.877  1.00103.75           O  
ATOM    152  CG2 THR A  18      10.859 -29.057 -24.365  1.00103.75           C  
ATOM    153  C   THR A  18       9.708 -28.859 -26.927  1.00103.75           C  
ATOM    154  O   THR A  18       9.274 -29.698 -27.715  1.00103.75           O  
ATOM    155  N   TYR A  19       8.890 -28.105 -26.164  1.00 63.75           N  
ATOM    156  CA  TYR A  19       7.462 -28.255 -26.232  1.00 63.75           C  
ATOM    157  CB  TYR A  19       6.680 -27.386 -25.233  1.00 63.75           C  
ATOM    158  CG  TYR A  19       6.866 -28.040 -23.908  1.00 63.75           C  
ATOM    159  CD1 TYR A  19       8.007 -27.835 -23.167  1.00 63.75           C  
ATOM    160  CD2 TYR A  19       5.891 -28.876 -23.414  1.00 63.75           C  
ATOM    161  CE1 TYR A  19       8.165 -28.452 -21.946  1.00 63.75           C  
ATOM    162  CE2 TYR A  19       6.044 -29.494 -22.198  1.00 63.75           C  
ATOM    163  CZ  TYR A  19       7.183 -29.281 -21.460  1.00 63.75           C  
ATOM    164  OH  TYR A  19       7.343 -29.916 -20.210  1.00 63.75           O  
ATOM    165  C   TYR A  19       6.993 -27.984 -27.628  1.00 63.75           C  
ATOM    166  O   TYR A  19       7.536 -27.134 -28.332  1.00 63.75           O  
ATOM    167  N   ALA A  20       5.967 -28.743 -28.068  1.00 60.77           N  
ATOM    168  CA  ALA A  20       5.523 -28.699 -29.431  1.00 60.77           C  
ATOM    169  CB  ALA A  20       4.387 -29.696 -29.715  1.00 60.77           C  
ATOM    170  C   ALA A  20       5.032 -27.342 -29.836  1.00 60.77           C  
ATOM    171  O   ALA A  20       5.482 -26.818 -30.852  1.00 60.77           O  
ATOM    172  N   ASN A  21       4.132 -26.704 -29.061  1.00121.41           N  
ATOM    173  CA  ASN A  21       3.650 -25.449 -29.567  1.00121.41           C  
ATOM    174  CB  ASN A  21       2.115 -25.368 -29.596  1.00121.41           C  
ATOM    175  CG  ASN A  21       1.614 -26.399 -30.599  1.00121.41           C  
ATOM    176  OD1 ASN A  21       2.305 -26.736 -31.559  1.00121.41           O  
ATOM    177  ND2 ASN A  21       0.375 -26.914 -30.373  1.00121.41           N  
ATOM    178  C   ASN A  21       4.135 -24.339 -28.688  1.00121.41           C  
ATOM    179  O   ASN A  21       3.329 -23.628 -28.088  1.00121.41           O  
ATOM    180  N   ILE A  22       5.466 -24.146 -28.603  1.00130.25           N  
ATOM    181  CA  ILE A  22       5.986 -23.072 -27.803  1.00130.25           C  
ATOM    182  CB  ILE A  22       6.550 -23.551 -26.499  1.00130.25           C  
ATOM    183  CG1 ILE A  22       5.526 -24.419 -25.750  1.00130.25           C  
ATOM    184  CG2 ILE A  22       7.021 -22.323 -25.703  1.00130.25           C  
ATOM    185  CD1 ILE A  22       4.195 -23.724 -25.485  1.00130.25           C  
ATOM    186  C   ILE A  22       7.149 -22.504 -28.559  1.00130.25           C  
ATOM    187  O   ILE A  22       8.087 -23.237 -28.876  1.00130.25           O  
ATOM    188  N   ASP A  23       7.128 -21.193 -28.877  1.00 57.58           N  
ATOM    189  CA  ASP A  23       8.247 -20.626 -29.579  1.00 57.58           C  
ATOM    190  CB  ASP A  23       7.873 -19.560 -30.629  1.00 57.58           C  
ATOM    191  CG  ASP A  23       7.273 -18.329 -29.958  1.00 57.58           C  
ATOM    192  OD1 ASP A  23       6.996 -18.371 -28.732  1.00 57.58           O  
ATOM    193  OD2 ASP A  23       7.079 -17.318 -30.683  1.00 57.58           O1-
ATOM    194  C   ASP A  23       9.187 -19.996 -28.600  1.00 57.58           C  
ATOM    195  O   ASP A  23       8.815 -19.679 -27.471  1.00 57.58           O  
ATOM    196  N   ALA A  24      10.451 -19.811 -29.027  1.00 44.78           N  
ATOM    197  CA  ALA A  24      11.450 -19.204 -28.200  1.00 44.78           C  
ATOM    198  CB  ALA A  24      12.860 -19.284 -28.810  1.00 44.78           C  
ATOM    199  C   ALA A  24      11.144 -17.755 -27.985  1.00 44.78           C  
ATOM    200  O   ALA A  24      11.208 -17.258 -26.863  1.00 44.78           O  
ATOM    201  N   GLY A  25      10.753 -17.049 -29.062  1.00 33.11           N  
ATOM    202  CA  GLY A  25      10.627 -15.621 -29.006  1.00 33.11           C  
ATOM    203  C   GLY A  25       9.613 -15.189 -27.996  1.00 33.11           C  
ATOM    204  O   GLY A  25       9.851 -14.229 -27.264  1.00 33.11           O  
ATOM    205  N   SER A  26       8.458 -15.876 -27.911  1.00 79.93           N  
ATOM    206  CA  SER A  26       7.433 -15.400 -27.025  1.00 79.93           C  
ATOM    207  CB  SER A  26       6.152 -16.256 -27.023  1.00 79.93           C  
ATOM    208  OG  SER A  26       6.385 -17.503 -26.385  1.00 79.93           O  
ATOM    209  C   SER A  26       7.973 -15.394 -25.635  1.00 79.93           C  
ATOM    210  O   SER A  26       7.697 -14.480 -24.863  1.00 79.93           O  
ATOM    211  N   LEU A  27       8.771 -16.417 -25.283  1.00111.49           N  
ATOM    212  CA  LEU A  27       9.304 -16.514 -23.955  1.00111.49           C  
ATOM    213  CB  LEU A  27      10.113 -17.818 -23.775  1.00111.49           C  
ATOM    214  CG  LEU A  27      10.675 -18.105 -22.364  1.00111.49           C  
ATOM    215  CD1 LEU A  27      11.775 -17.114 -21.953  1.00111.49           C  
ATOM    216  CD2 LEU A  27       9.550 -18.228 -21.325  1.00111.49           C  
ATOM    217  C   LEU A  27      10.215 -15.344 -23.712  1.00111.49           C  
ATOM    218  O   LEU A  27      10.123 -14.676 -22.682  1.00111.49           O  
ATOM    219  N   GLU A  28      11.100 -15.038 -24.680  1.00 70.22           N  
ATOM    220  CA  GLU A  28      12.061 -13.988 -24.489  1.00 70.22           C  
ATOM    221  CB  GLU A  28      12.983 -13.808 -25.709  1.00 70.22           C  
ATOM    222  CG  GLU A  28      14.067 -12.748 -25.514  1.00 70.22           C  
ATOM    223  CD  GLU A  28      15.096 -13.308 -24.546  1.00 70.22           C  
ATOM    224  OE1 GLU A  28      14.708 -13.625 -23.389  1.00 70.22           O  
ATOM    225  OE2 GLU A  28      16.283 -13.431 -24.950  1.00 70.22           O1-
ATOM    226  C   GLU A  28      11.332 -12.700 -24.279  1.00 70.22           C  
ATOM    227  O   GLU A  28      11.696 -11.907 -23.410  1.00 70.22           O  
ATOM    228  N   LEU A  29      10.269 -12.457 -25.068  1.00 44.73           N  
ATOM    229  CA  LEU A  29       9.548 -11.225 -24.951  1.00 44.73           C  
ATOM    230  CB  LEU A  29       8.453 -11.046 -26.017  1.00 44.73           C  
ATOM    231  CG  LEU A  29       7.683  -9.719 -25.854  1.00 44.73           C  
ATOM    232  CD1 LEU A  29       8.637  -8.517 -25.873  1.00 44.73           C  
ATOM    233  CD2 LEU A  29       6.560  -9.586 -26.895  1.00 44.73           C  
ATOM    234  C   LEU A  29       8.897 -11.132 -23.609  1.00 44.73           C  
ATOM    235  O   LEU A  29       8.886 -10.065 -22.996  1.00 44.73           O  
ATOM    236  N   PHE A  30       8.328 -12.247 -23.118  1.00 51.79           N  
ATOM    237  CA  PHE A  30       7.628 -12.245 -21.866  1.00 51.79           C  
ATOM    238  CB  PHE A  30       7.001 -13.623 -21.577  1.00 51.79           C  
ATOM    239  CG  PHE A  30       6.277 -13.589 -20.275  1.00 51.79           C  
ATOM    240  CD1 PHE A  30       5.034 -13.003 -20.184  1.00 51.79           C  
ATOM    241  CD2 PHE A  30       6.825 -14.164 -19.151  1.00 51.79           C  
ATOM    242  CE1 PHE A  30       4.354 -12.974 -18.989  1.00 51.79           C  
ATOM    243  CE2 PHE A  30       6.150 -14.139 -17.952  1.00 51.79           C  
ATOM    244  CZ  PHE A  30       4.913 -13.542 -17.870  1.00 51.79           C  
ATOM    245  C   PHE A  30       8.589 -11.914 -20.764  1.00 51.79           C  
ATOM    246  O   PHE A  30       8.321 -11.044 -19.936  1.00 51.79           O  
ATOM    247  N   LEU A  31       9.755 -12.588 -20.743  1.00 91.14           N  
ATOM    248  CA  LEU A  31      10.711 -12.386 -19.691  1.00 91.14           C  
ATOM    249  CB  LEU A  31      11.878 -13.393 -19.716  1.00 91.14           C  
ATOM    250  CG  LEU A  31      11.486 -14.802 -19.224  1.00 91.14           C  
ATOM    251  CD1 LEU A  31      11.181 -14.795 -17.718  1.00 91.14           C  
ATOM    252  CD2 LEU A  31      10.329 -15.394 -20.043  1.00 91.14           C  
ATOM    253  C   LEU A  31      11.266 -10.995 -19.727  1.00 91.14           C  
ATOM    254  O   LEU A  31      11.448 -10.373 -18.682  1.00 91.14           O  
ATOM    255  N   SER A  32      11.554 -10.462 -20.926  1.00 30.54           N  
ATOM    256  CA  SER A  32      12.112  -9.142 -21.016  1.00 30.54           C  
ATOM    257  CB  SER A  32      12.437  -8.735 -22.462  1.00 30.54           C  
ATOM    258  OG  SER A  32      13.440  -9.591 -22.990  1.00 30.54           O  
ATOM    259  C   SER A  32      11.118  -8.157 -20.487  1.00 30.54           C  
ATOM    260  O   SER A  32      11.471  -7.224 -19.770  1.00 30.54           O  
ATOM    261  N   LEU A  33       9.829  -8.357 -20.797  1.00 95.96           N  
ATOM    262  CA  LEU A  33       8.839  -7.414 -20.374  1.00 95.96           C  
ATOM    263  CB  LEU A  33       7.431  -7.824 -20.849  1.00 95.96           C  
ATOM    264  CG  LEU A  33       6.297  -6.795 -20.643  1.00 95.96           C  
ATOM    265  CD1 LEU A  33       4.969  -7.361 -21.170  1.00 95.96           C  
ATOM    266  CD2 LEU A  33       6.168  -6.296 -19.194  1.00 95.96           C  
ATOM    267  C   LEU A  33       8.869  -7.407 -18.879  1.00 95.96           C  
ATOM    268  O   LEU A  33       8.741  -6.358 -18.247  1.00 95.96           O  
ATOM    269  N   PHE A  34       9.043  -8.596 -18.280  1.00 55.76           N  
ATOM    270  CA  PHE A  34       9.043  -8.750 -16.856  1.00 55.76           C  
ATOM    271  CB  PHE A  34       9.139 -10.235 -16.451  1.00 55.76           C  
ATOM    272  CG  PHE A  34       8.873 -10.367 -14.992  1.00 55.76           C  
ATOM    273  CD1 PHE A  34       7.583 -10.306 -14.516  1.00 55.76           C  
ATOM    274  CD2 PHE A  34       9.902 -10.574 -14.101  1.00 55.76           C  
ATOM    275  CE1 PHE A  34       7.324 -10.435 -13.172  1.00 55.76           C  
ATOM    276  CE2 PHE A  34       9.647 -10.702 -12.755  1.00 55.76           C  
ATOM    277  CZ  PHE A  34       8.357 -10.632 -12.287  1.00 55.76           C  
ATOM    278  C   PHE A  34      10.216  -8.022 -16.272  1.00 55.76           C  
ATOM    279  O   PHE A  34      10.074  -7.303 -15.284  1.00 55.76           O  
ATOM    280  N   ASP A  35      11.411  -8.178 -16.876  1.00 59.73           N  
ATOM    281  CA  ASP A  35      12.586  -7.565 -16.318  1.00 59.73           C  
ATOM    282  CB  ASP A  35      13.875  -7.886 -17.094  1.00 59.73           C  
ATOM    283  CG  ASP A  35      14.293  -9.318 -16.797  1.00 59.73           C  
ATOM    284  OD1 ASP A  35      13.819  -9.879 -15.774  1.00 59.73           O  
ATOM    285  OD2 ASP A  35      15.104  -9.868 -17.591  1.00 59.73           O1-
ATOM    286  C   ASP A  35      12.448  -6.077 -16.319  1.00 59.73           C  
ATOM    287  O   ASP A  35      12.692  -5.423 -15.307  1.00 59.73           O  
ATOM    288  N   ILE A  36      12.009  -5.505 -17.454  1.00125.68           N  
ATOM    289  CA  ILE A  36      11.921  -4.081 -17.582  1.00125.68           C  
ATOM    290  CB  ILE A  36      11.435  -3.658 -18.937  1.00125.68           C  
ATOM    291  CG1 ILE A  36      12.576  -3.707 -19.972  1.00125.68           C  
ATOM    292  CG2 ILE A  36      10.750  -2.294 -18.787  1.00125.68           C  
ATOM    293  CD1 ILE A  36      13.127  -5.101 -20.265  1.00125.68           C  
ATOM    294  C   ILE A  36      10.992  -3.539 -16.554  1.00125.68           C  
ATOM    295  O   ILE A  36      11.278  -2.523 -15.921  1.00125.68           O  
ATOM    296  N   SER A  37       9.859  -4.215 -16.338  1.00 80.83           N  
ATOM    297  CA  SER A  37       8.913  -3.713 -15.392  1.00 80.83           C  
ATOM    298  CB  SER A  37       7.705  -4.648 -15.247  1.00 80.83           C  
ATOM    299  OG  SER A  37       6.795  -4.119 -14.298  1.00 80.83           O  
ATOM    300  C   SER A  37       9.576  -3.624 -14.051  1.00 80.83           C  
ATOM    301  O   SER A  37       9.514  -2.599 -13.375  1.00 80.83           O  
ATOM    302  N   LYS A  38      10.293  -4.692 -13.670  1.00 80.16           N  
ATOM    303  CA  LYS A  38      10.874  -4.822 -12.365  1.00 80.16           C  
ATOM    304  CB  LYS A  38      11.697  -6.120 -12.268  1.00 80.16           C  
ATOM    305  CG  LYS A  38      12.146  -6.519 -10.861  1.00 80.16           C  
ATOM    306  CD  LYS A  38      12.769  -7.918 -10.833  1.00 80.16           C  
ATOM    307  CE  LYS A  38      12.916  -8.509  -9.432  1.00 80.16           C  
ATOM    308  NZ  LYS A  38      11.671  -9.216  -9.061  1.00 80.16           N1+
ATOM    309  C   LYS A  38      11.814  -3.693 -12.118  1.00 80.16           C  
ATOM    310  O   LYS A  38      11.807  -3.095 -11.042  1.00 80.16           O  
ATOM    311  N   LYS A  39      12.637  -3.340 -13.122  1.00109.71           N  
ATOM    312  CA  LYS A  39      13.673  -2.397 -12.839  1.00109.71           C  
ATOM    313  CB  LYS A  39      14.605  -2.134 -14.036  1.00109.71           C  
ATOM    314  CG  LYS A  39      13.944  -1.444 -15.230  1.00109.71           C  
ATOM    315  CD  LYS A  39      14.959  -0.886 -16.232  1.00109.71           C  
ATOM    316  CE  LYS A  39      14.320  -0.226 -17.456  1.00109.71           C  
ATOM    317  NZ  LYS A  39      15.371   0.299 -18.358  1.00109.71           N1+
ATOM    318  C   LYS A  39      13.149  -1.078 -12.364  1.00109.71           C  
ATOM    319  O   LYS A  39      13.506  -0.653 -11.273  1.00109.71           O  
ATOM    320  N   MET A  40      12.272  -0.388 -13.117  1.00214.91           N  
ATOM    321  CA  MET A  40      11.854   0.900 -12.635  1.00214.91           C  
ATOM    322  CB  MET A  40      11.010   1.686 -13.653  1.00214.91           C  
ATOM    323  CG  MET A  40      10.640   3.092 -13.172  1.00214.91           C  
ATOM    324  SD  MET A  40       9.773   4.100 -14.411  1.00214.91           S  
ATOM    325  CE  MET A  40      11.225   4.301 -15.483  1.00214.91           C  
ATOM    326  C   MET A  40      11.055   0.804 -11.377  1.00214.91           C  
ATOM    327  O   MET A  40      11.351   1.483 -10.395  1.00214.91           O  
ATOM    328  N   ASN A  41      10.024  -0.060 -11.343  1.00124.79           N  
ATOM    329  CA  ASN A  41       9.240  -0.001 -10.150  1.00124.79           C  
ATOM    330  CB  ASN A  41       7.884  -0.746 -10.233  1.00124.79           C  
ATOM    331  CG  ASN A  41       8.016  -2.203 -10.671  1.00124.79           C  
ATOM    332  OD1 ASN A  41       8.636  -3.030 -10.005  1.00124.79           O  
ATOM    333  ND2 ASN A  41       7.364  -2.538 -11.817  1.00124.79           N  
ATOM    334  C   ASN A  41      10.033  -0.451  -8.969  1.00124.79           C  
ATOM    335  O   ASN A  41      10.140   0.273  -7.982  1.00124.79           O  
ATOM    336  N   HIS A  42      10.628  -1.651  -9.032  1.00 79.52           N  
ATOM    337  CA  HIS A  42      11.354  -2.107  -7.889  1.00 79.52           C  
ATOM    338  ND1 HIS A  42      13.596  -4.027  -6.352  1.00 79.52           N  
ATOM    339  CG  HIS A  42      12.297  -4.190  -6.768  1.00 79.52           C  
ATOM    340  CB  HIS A  42      11.733  -3.592  -8.021  1.00 79.52           C  
ATOM    341  NE2 HIS A  42      12.603  -5.319  -4.840  1.00 79.52           N  
ATOM    342  CD2 HIS A  42      11.700  -4.983  -5.833  1.00 79.52           C  
ATOM    343  CE1 HIS A  42      13.726  -4.722  -5.193  1.00 79.52           C  
ATOM    344  C   HIS A  42      12.622  -1.326  -7.720  1.00 79.52           C  
ATOM    345  O   HIS A  42      12.844  -0.669  -6.705  1.00 79.52           O  
ATOM    346  N   VAL A  43      13.478  -1.381  -8.759  1.00 74.71           N  
ATOM    347  CA  VAL A  43      14.813  -0.844  -8.740  1.00 74.71           C  
ATOM    348  CB  VAL A  43      15.691  -1.427  -9.811  1.00 74.71           C  
ATOM    349  CG1 VAL A  43      17.060  -0.731  -9.756  1.00 74.71           C  
ATOM    350  CG2 VAL A  43      15.759  -2.952  -9.615  1.00 74.71           C  
ATOM    351  C   VAL A  43      14.923   0.652  -8.840  1.00 74.71           C  
ATOM    352  O   VAL A  43      15.767   1.249  -8.175  1.00 74.71           O  
ATOM    353  N   MET A  44      14.067   1.306  -9.645  1.00187.59           N  
ATOM    354  CA  MET A  44      14.289   2.678 -10.025  1.00187.59           C  
ATOM    355  CB  MET A  44      13.335   3.218 -11.102  1.00187.59           C  
ATOM    356  CG  MET A  44      13.665   4.657 -11.507  1.00187.59           C  
ATOM    357  SD  MET A  44      15.224   4.842 -12.425  1.00187.59           S  
ATOM    358  CE  MET A  44      15.125   6.649 -12.585  1.00187.59           C  
ATOM    359  C   MET A  44      14.271   3.668  -8.893  1.00187.59           C  
ATOM    360  O   MET A  44      15.002   4.653  -8.953  1.00187.59           O  
ATOM    361  N   GLU A  45      13.462   3.455  -7.841  1.00194.60           N  
ATOM    362  CA  GLU A  45      13.302   4.402  -6.765  1.00194.60           C  
ATOM    363  CB  GLU A  45      12.334   3.902  -5.676  1.00194.60           C  
ATOM    364  CG  GLU A  45      12.017   4.956  -4.613  1.00194.60           C  
ATOM    365  CD  GLU A  45      11.001   4.378  -3.635  1.00194.60           C  
ATOM    366  OE1 GLU A  45      10.746   3.145  -3.694  1.00194.60           O  
ATOM    367  OE2 GLU A  45      10.465   5.169  -2.812  1.00194.60           O1-
ATOM    368  C   GLU A  45      14.614   4.696  -6.102  1.00194.60           C  
ATOM    369  O   GLU A  45      14.828   5.805  -5.613  1.00194.60           O  
ATOM    370  N   HIS A  46      15.531   3.715  -6.070  1.00 71.31           N  
ATOM    371  CA  HIS A  46      16.793   3.842  -5.394  1.00 71.31           C  
ATOM    372  ND1 HIS A  46      17.359   1.172  -3.428  1.00 71.31           N  
ATOM    373  CG  HIS A  46      17.131   1.397  -4.767  1.00 71.31           C  
ATOM    374  CB  HIS A  46      17.666   2.582  -5.514  1.00 71.31           C  
ATOM    375  NE2 HIS A  46      16.122  -0.526  -4.154  1.00 71.31           N  
ATOM    376  CD2 HIS A  46      16.372   0.350  -5.195  1.00 71.31           C  
ATOM    377  CE1 HIS A  46      16.734   0.010  -3.114  1.00 71.31           C  
ATOM    378  C   HIS A  46      17.600   4.968  -5.972  1.00 71.31           C  
ATOM    379  O   HIS A  46      18.336   5.635  -5.247  1.00 71.31           O  
ATOM    380  N   TYR A  47      17.487   5.215  -7.288  1.00 72.59           N  
ATOM    381  CA  TYR A  47      18.315   6.188  -7.946  1.00 72.59           C  
ATOM    382  CB  TYR A  47      17.905   6.315  -9.429  1.00 72.59           C  
ATOM    383  CG  TYR A  47      18.697   7.355 -10.149  1.00 72.59           C  
ATOM    384  CD1 TYR A  47      19.983   7.107 -10.575  1.00 72.59           C  
ATOM    385  CD2 TYR A  47      18.136   8.581 -10.430  1.00 72.59           C  
ATOM    386  CE1 TYR A  47      20.700   8.068 -11.253  1.00 72.59           C  
ATOM    387  CE2 TYR A  47      18.847   9.545 -11.106  1.00 72.59           C  
ATOM    388  CZ  TYR A  47      20.133   9.292 -11.519  1.00 72.59           C  
ATOM    389  OH  TYR A  47      20.862  10.280 -12.214  1.00 72.59           O  
ATOM    390  C   TYR A  47      18.160   7.525  -7.288  1.00 72.59           C  
ATOM    391  O   TYR A  47      19.150   8.145  -6.902  1.00 72.59           O  
ATOM    392  N   PHE A  48      16.915   7.997  -7.105  1.00 59.00           N  
ATOM    393  CA  PHE A  48      16.689   9.275  -6.497  1.00 59.00           C  
ATOM    394  CB  PHE A  48      15.216   9.718  -6.534  1.00 59.00           C  
ATOM    395  CG  PHE A  48      14.860   9.902  -7.970  1.00 59.00           C  
ATOM    396  CD1 PHE A  48      15.324  10.991  -8.673  1.00 59.00           C  
ATOM    397  CD2 PHE A  48      14.054   8.990  -8.609  1.00 59.00           C  
ATOM    398  CE1 PHE A  48      14.998  11.161  -9.998  1.00 59.00           C  
ATOM    399  CE2 PHE A  48      13.724   9.154  -9.935  1.00 59.00           C  
ATOM    400  CZ  PHE A  48      14.196  10.241 -10.630  1.00 59.00           C  
ATOM    401  C   PHE A  48      17.117   9.189  -5.069  1.00 59.00           C  
ATOM    402  O   PHE A  48      17.639  10.152  -4.511  1.00 59.00           O  
ATOM    403  N   ALA A  49      16.891   8.019  -4.442  1.00 34.98           N  
ATOM    404  CA  ALA A  49      17.183   7.803  -3.052  1.00 34.98           C  
ATOM    405  CB  ALA A  49      16.795   6.390  -2.579  1.00 34.98           C  
ATOM    406  C   ALA A  49      18.649   7.969  -2.787  1.00 34.98           C  
ATOM    407  O   ALA A  49      19.031   8.564  -1.780  1.00 34.98           O  
ATOM    408  N   GLY A  50      19.517   7.474  -3.690  1.00 34.43           N  
ATOM    409  CA  GLY A  50      20.931   7.538  -3.448  1.00 34.43           C  
ATOM    410  C   GLY A  50      21.290   8.974  -3.282  1.00 34.43           C  
ATOM    411  O   GLY A  50      22.162   9.333  -2.494  1.00 34.43           O  
ATOM    412  N   ARG A  51      20.632   9.823  -4.078  1.00110.55           N  
ATOM    413  CA  ARG A  51      20.805  11.237  -4.042  1.00110.55           C  
ATOM    414  CB  ARG A  51      20.251  11.934  -5.287  1.00110.55           C  
ATOM    415  CG  ARG A  51      21.163  11.751  -6.498  1.00110.55           C  
ATOM    416  CD  ARG A  51      22.533  12.403  -6.298  1.00110.55           C  
ATOM    417  NE  ARG A  51      23.326  12.195  -7.542  1.00110.55           N  
ATOM    418  CZ  ARG A  51      24.125  11.098  -7.680  1.00110.55           C  
ATOM    419  NH1 ARG A  51      24.184  10.162  -6.689  1.00110.55           N1+
ATOM    420  NH2 ARG A  51      24.871  10.944  -8.814  1.00110.55           N  
ATOM    421  C   ARG A  51      20.196  11.824  -2.802  1.00110.55           C  
ATOM    422  O   ARG A  51      20.583  12.912  -2.381  1.00110.55           O  
ATOM    423  N   GLY A  52      19.192  11.157  -2.196  1.00 37.49           N  
ATOM    424  CA  GLY A  52      18.608  11.712  -1.007  1.00 37.49           C  
ATOM    425  C   GLY A  52      17.395  12.494  -1.394  1.00 37.49           C  
ATOM    426  O   GLY A  52      16.905  13.322  -0.624  1.00 37.49           O  
ATOM    427  N   LEU A  53      16.890  12.257  -2.619  1.00114.23           N  
ATOM    428  CA  LEU A  53      15.723  12.949  -3.080  1.00114.23           C  
ATOM    429  CB  LEU A  53      15.871  13.588  -4.476  1.00114.23           C  
ATOM    430  CG  LEU A  53      16.975  14.660  -4.616  1.00114.23           C  
ATOM    431  CD1 LEU A  53      16.778  15.836  -3.655  1.00114.23           C  
ATOM    432  CD2 LEU A  53      18.373  14.055  -4.508  1.00114.23           C  
ATOM    433  C   LEU A  53      14.605  11.961  -3.194  1.00114.23           C  
ATOM    434  O   LEU A  53      14.775  10.766  -2.967  1.00114.23           O  
ATOM    435  N   SER A  54      13.402  12.475  -3.512  1.00 64.34           N  
ATOM    436  CA  SER A  54      12.235  11.668  -3.724  1.00 64.34           C  
ATOM    437  CB  SER A  54      11.121  11.907  -2.690  1.00 64.34           C  
ATOM    438  OG  SER A  54      10.666  13.251  -2.754  1.00 64.34           O  
ATOM    439  C   SER A  54      11.730  12.090  -5.058  1.00 64.34           C  
ATOM    440  O   SER A  54      12.276  13.039  -5.619  1.00 64.34           O  
ATOM    441  N   GLU A  55      10.752  11.364  -5.653  1.00109.62           N  
ATOM    442  CA  GLU A  55      10.283  11.886  -6.904  1.00109.62           C  
ATOM    443  CB  GLU A  55       9.129  11.063  -7.503  1.00109.62           C  
ATOM    444  CG  GLU A  55       8.613  11.606  -8.837  1.00109.62           C  
ATOM    445  CD  GLU A  55       7.337  10.851  -9.185  1.00109.62           C  
ATOM    446  OE1 GLU A  55       7.319   9.605  -9.008  1.00109.62           O  
ATOM    447  OE2 GLU A  55       6.360  11.515  -9.625  1.00109.62           O1-
ATOM    448  C   GLU A  55       9.730  13.226  -6.579  1.00109.62           C  
ATOM    449  O   GLU A  55      10.401  14.221  -6.846  1.00109.62           O  
ATOM    450  N   GLY A  56       8.525  13.214  -5.952  1.00268.78           N  
ATOM    451  CA  GLY A  56       7.723  14.224  -5.303  1.00268.78           C  
ATOM    452  C   GLY A  56       8.103  15.589  -5.659  1.00268.78           C  
ATOM    453  O   GLY A  56       8.068  16.430  -4.780  1.00268.78           O  
ATOM    454  N   LYS A  57       8.481  15.896  -6.904  1.00343.34           N  
ATOM    455  CA  LYS A  57       9.076  17.176  -7.152  1.00343.34           C  
ATOM    456  CB  LYS A  57       8.110  18.383  -7.283  1.00343.34           C  
ATOM    457  CG  LYS A  57       7.083  18.580  -6.166  1.00343.34           C  
ATOM    458  CD  LYS A  57       5.970  17.531  -6.178  1.00343.34           C  
ATOM    459  CE  LYS A  57       4.948  17.691  -5.053  1.00343.34           C  
ATOM    460  NZ  LYS A  57       5.627  17.677  -3.741  1.00343.34           N1+
ATOM    461  C   LYS A  57      10.134  17.454  -6.113  1.00343.34           C  
ATOM    462  O   LYS A  57      10.380  18.596  -5.764  1.00343.34           O  
ATOM    463  N   PHE A  58      10.727  16.437  -5.464  1.00152.59           N  
ATOM    464  CA  PHE A  58      11.752  16.858  -4.585  1.00152.59           C  
ATOM    465  CB  PHE A  58      12.259  15.681  -3.735  1.00152.59           C  
ATOM    466  CG  PHE A  58      12.852  16.197  -2.469  1.00152.59           C  
ATOM    467  CD1 PHE A  58      12.047  16.495  -1.393  1.00152.59           C  
ATOM    468  CD2 PHE A  58      14.206  16.366  -2.343  1.00152.59           C  
ATOM    469  CE1 PHE A  58      12.591  16.966  -0.221  1.00152.59           C  
ATOM    470  CE2 PHE A  58      14.761  16.834  -1.176  1.00152.59           C  
ATOM    471  CZ  PHE A  58      13.952  17.134  -0.108  1.00152.59           C  
ATOM    472  C   PHE A  58      12.745  17.230  -5.627  1.00152.59           C  
ATOM    473  O   PHE A  58      13.270  18.341  -5.669  1.00152.59           O  
ATOM    474  N   LYS A  59      12.944  16.267  -6.552  1.00 86.41           N  
ATOM    475  CA  LYS A  59      13.737  16.424  -7.731  1.00 86.41           C  
ATOM    476  CB  LYS A  59      14.035  15.108  -8.465  1.00 86.41           C  
ATOM    477  CG  LYS A  59      14.886  15.336  -9.717  1.00 86.41           C  
ATOM    478  CD  LYS A  59      15.429  14.062 -10.365  1.00 86.41           C  
ATOM    479  CE  LYS A  59      16.253  14.343 -11.625  1.00 86.41           C  
ATOM    480  NZ  LYS A  59      15.422  15.057 -12.622  1.00 86.41           N1+
ATOM    481  C   LYS A  59      12.999  17.282  -8.709  1.00 86.41           C  
ATOM    482  O   LYS A  59      13.596  18.125  -9.372  1.00 86.41           O  
ATOM    483  N   ILE A  60      11.673  17.068  -8.846  1.00 62.91           N  
ATOM    484  CA  ILE A  60      10.907  17.800  -9.818  1.00 62.91           C  
ATOM    485  CB  ILE A  60       9.503  17.308 -10.040  1.00 62.91           C  
ATOM    486  CG1 ILE A  60       9.510  15.854 -10.542  1.00 62.91           C  
ATOM    487  CG2 ILE A  60       8.804  18.286 -10.998  1.00 62.91           C  
ATOM    488  CD1 ILE A  60       8.130  15.199 -10.512  1.00 62.91           C  
ATOM    489  C   ILE A  60      10.855  19.259  -9.445  1.00 62.91           C  
ATOM    490  O   ILE A  60      10.872  20.115 -10.327  1.00 62.91           O  
ATOM    491  N   LEU A  61      10.778  19.583  -8.134  1.00187.22           N  
ATOM    492  CA  LEU A  61      10.714  20.951  -7.668  1.00187.22           C  
ATOM    493  CB  LEU A  61      10.548  21.241  -6.168  1.00187.22           C  
ATOM    494  CG  LEU A  61      10.369  22.736  -5.867  1.00187.22           C  
ATOM    495  CD1 LEU A  61       9.077  23.253  -6.513  1.00187.22           C  
ATOM    496  CD2 LEU A  61      10.432  23.022  -4.359  1.00187.22           C  
ATOM    497  C   LEU A  61      11.985  21.604  -8.039  1.00187.22           C  
ATOM    498  O   LEU A  61      12.091  22.819  -8.170  1.00187.22           O  
ATOM    499  N   MET A  62      12.999  20.796  -8.323  1.00199.05           N  
ATOM    500  CA  MET A  62      14.249  21.317  -8.766  1.00199.05           C  
ATOM    501  CB  MET A  62      15.303  20.249  -9.101  1.00199.05           C  
ATOM    502  CG  MET A  62      15.773  19.449  -7.885  1.00199.05           C  
ATOM    503  SD  MET A  62      16.725  20.404  -6.664  1.00199.05           S  
ATOM    504  CE  MET A  62      15.296  21.307  -5.998  1.00199.05           C  
ATOM    505  C   MET A  62      13.981  22.140 -10.049  1.00199.05           C  
ATOM    506  O   MET A  62      14.960  22.715 -10.521  1.00199.05           O  
ATOM    507  N   LEU A  63      12.708  22.176 -10.633  1.00311.01           N  
ATOM    508  CA  LEU A  63      12.144  22.859 -11.802  1.00311.01           C  
ATOM    509  CB  LEU A  63      10.603  22.729 -11.964  1.00311.01           C  
ATOM    510  CG  LEU A  63       9.648  23.480 -10.995  1.00311.01           C  
ATOM    511  CD1 LEU A  63       9.738  22.979  -9.554  1.00311.01           C  
ATOM    512  CD2 LEU A  63       9.769  25.006 -11.094  1.00311.01           C  
ATOM    513  C   LEU A  63      12.550  24.307 -11.722  1.00311.01           C  
ATOM    514  O   LEU A  63      12.484  25.062 -12.694  1.00311.01           O  
ATOM    515  N   LEU A  64      12.950  24.749 -10.525  1.00139.17           N  
ATOM    516  CA  LEU A  64      13.497  26.070 -10.383  1.00139.17           C  
ATOM    517  CB  LEU A  64      13.979  26.343  -8.952  1.00139.17           C  
ATOM    518  CG  LEU A  64      12.828  26.612  -7.965  1.00139.17           C  
ATOM    519  CD1 LEU A  64      11.741  25.532  -8.034  1.00139.17           C  
ATOM    520  CD2 LEU A  64      13.371  26.773  -6.540  1.00139.17           C  
ATOM    521  C   LEU A  64      14.677  26.194 -11.307  1.00139.17           C  
ATOM    522  O   LEU A  64      14.954  27.268 -11.839  1.00139.17           O  
ATOM    523  N   PHE A  65      15.390  25.082 -11.546  1.00 98.56           N  
ATOM    524  CA  PHE A  65      16.567  25.054 -12.370  1.00 98.56           C  
ATOM    525  CB  PHE A  65      17.055  23.595 -12.503  1.00 98.56           C  
ATOM    526  CG  PHE A  65      18.449  23.531 -13.014  1.00 98.56           C  
ATOM    527  CD1 PHE A  65      19.502  23.783 -12.166  1.00 98.56           C  
ATOM    528  CD2 PHE A  65      18.705  23.190 -14.322  1.00 98.56           C  
ATOM    529  CE1 PHE A  65      20.796  23.718 -12.625  1.00 98.56           C  
ATOM    530  CE2 PHE A  65      19.998  23.123 -14.785  1.00 98.56           C  
ATOM    531  CZ  PHE A  65      21.045  23.390 -13.936  1.00 98.56           C  
ATOM    532  C   PHE A  65      16.191  25.592 -13.729  1.00 98.56           C  
ATOM    533  O   PHE A  65      16.980  26.286 -14.371  1.00 98.56           O  
ATOM    534  N   ASP A  66      14.991  25.227 -14.223  1.00 64.96           N  
ATOM    535  CA  ASP A  66      14.466  25.654 -15.495  1.00 64.96           C  
ATOM    536  CB  ASP A  66      13.248  24.818 -15.929  1.00 64.96           C  
ATOM    537  CG  ASP A  66      12.876  25.182 -17.361  1.00 64.96           C  
ATOM    538  OD1 ASP A  66      12.447  26.344 -17.598  1.00 64.96           O  
ATOM    539  OD2 ASP A  66      13.005  24.289 -18.239  1.00 64.96           O1-
ATOM    540  C   ASP A  66      14.043  27.096 -15.497  1.00 64.96           C  
ATOM    541  O   ASP A  66      14.237  27.788 -16.494  1.00 64.96           O  
ATOM    542  N   ALA A  67      13.447  27.598 -14.394  1.00 41.22           N  
ATOM    543  CA  ALA A  67      12.885  28.922 -14.397  1.00 41.22           C  
ATOM    544  CB  ALA A  67      12.052  29.250 -13.148  1.00 41.22           C  
ATOM    545  C   ALA A  67      13.950  29.957 -14.508  1.00 41.22           C  
ATOM    546  O   ALA A  67      15.089  29.758 -14.089  1.00 41.22           O  
ATOM    547  N   LYS A  68      13.590  31.110 -15.110  1.00 90.91           N  
ATOM    548  CA  LYS A  68      14.552  32.159 -15.221  1.00 90.91           C  
ATOM    549  CB  LYS A  68      14.145  33.296 -16.177  1.00 90.91           C  
ATOM    550  CG  LYS A  68      15.200  34.401 -16.272  1.00 90.91           C  
ATOM    551  CD  LYS A  68      15.048  35.306 -17.497  1.00 90.91           C  
ATOM    552  CE  LYS A  68      15.730  34.745 -18.747  1.00 90.91           C  
ATOM    553  NZ  LYS A  68      17.201  34.750 -18.567  1.00 90.91           N1+
ATOM    554  C   LYS A  68      14.744  32.714 -13.846  1.00 90.91           C  
ATOM    555  O   LYS A  68      13.804  32.817 -13.057  1.00 90.91           O  
ATOM    556  N   ASP A  69      16.005  33.051 -13.524  1.00 71.05           N  
ATOM    557  CA  ASP A  69      16.358  33.603 -12.253  1.00 71.05           C  
ATOM    558  CB  ASP A  69      15.521  34.845 -11.903  1.00 71.05           C  
ATOM    559  CG  ASP A  69      15.885  35.958 -12.876  1.00 71.05           C  
ATOM    560  OD1 ASP A  69      17.066  36.002 -13.316  1.00 71.05           O  
ATOM    561  OD2 ASP A  69      14.983  36.778 -13.198  1.00 71.05           O1-
ATOM    562  C   ASP A  69      16.112  32.568 -11.201  1.00 71.05           C  
ATOM    563  O   ASP A  69      16.207  32.851 -10.009  1.00 71.05           O  
ATOM    564  N   HIS A  70      15.827  31.322 -11.621  1.00 77.80           N  
ATOM    565  CA  HIS A  70      15.635  30.234 -10.707  1.00 77.80           C  
ATOM    566  ND1 HIS A  70      17.790  28.056 -11.518  1.00 77.80           N  
ATOM    567  CG  HIS A  70      17.954  29.238 -10.837  1.00 77.80           C  
ATOM    568  CB  HIS A  70      16.909  29.828  -9.947  1.00 77.80           C  
ATOM    569  NE2 HIS A  70      19.822  28.807 -12.022  1.00 77.80           N  
ATOM    570  CD2 HIS A  70      19.199  29.685 -11.154  1.00 77.80           C  
ATOM    571  CE1 HIS A  70      18.937  27.844 -12.212  1.00 77.80           C  
ATOM    572  C   HIS A  70      14.614  30.583  -9.672  1.00 77.80           C  
ATOM    573  O   HIS A  70      14.787  30.233  -8.505  1.00 77.80           O  
ATOM    574  N   ARG A  71      13.518  31.269 -10.045  1.00175.66           N  
ATOM    575  CA  ARG A  71      12.561  31.546  -9.017  1.00175.66           C  
ATOM    576  CB  ARG A  71      12.586  32.992  -8.502  1.00175.66           C  
ATOM    577  CG  ARG A  71      12.293  34.023  -9.586  1.00175.66           C  
ATOM    578  CD  ARG A  71      12.196  35.451  -9.052  1.00175.66           C  
ATOM    579  NE  ARG A  71      13.565  35.880  -8.658  1.00175.66           N  
ATOM    580  CZ  ARG A  71      14.026  37.105  -9.046  1.00175.66           C  
ATOM    581  NH1 ARG A  71      13.246  37.912  -9.821  1.00175.66           N1+
ATOM    582  NH2 ARG A  71      15.269  37.519  -8.665  1.00175.66           N  
ATOM    583  C   ARG A  71      11.185  31.272  -9.536  1.00175.66           C  
ATOM    584  O   ARG A  71      10.881  31.534 -10.700  1.00175.66           O  
ATOM    585  N   LEU A  72      10.330  30.690  -8.665  1.00117.20           N  
ATOM    586  CA  LEU A  72       8.962  30.410  -8.989  1.00117.20           C  
ATOM    587  CB  LEU A  72       8.699  29.002  -9.539  1.00117.20           C  
ATOM    588  CG  LEU A  72       9.448  28.704 -10.844  1.00117.20           C  
ATOM    589  CD1 LEU A  72      10.919  28.349 -10.580  1.00117.20           C  
ATOM    590  CD2 LEU A  72       8.692  27.678 -11.693  1.00117.20           C  
ATOM    591  C   LEU A  72       8.194  30.488  -7.708  1.00117.20           C  
ATOM    592  O   LEU A  72       8.744  30.232  -6.638  1.00117.20           O  
ATOM    593  N   SER A  73       6.900  30.862  -7.780  1.00 53.17           N  
ATOM    594  CA  SER A  73       6.088  30.912  -6.596  1.00 53.17           C  
ATOM    595  CB  SER A  73       4.793  31.725  -6.772  1.00 53.17           C  
ATOM    596  OG  SER A  73       3.977  31.129  -7.771  1.00 53.17           O  
ATOM    597  C   SER A  73       5.706  29.504  -6.253  1.00 53.17           C  
ATOM    598  O   SER A  73       5.711  28.634  -7.121  1.00 53.17           O  
ATOM    599  N   PRO A  74       5.419  29.229  -5.005  1.00 86.39           N  
ATOM    600  CA  PRO A  74       5.054  27.897  -4.591  1.00 86.39           C  
ATOM    601  CD  PRO A  74       5.051  30.236  -4.024  1.00 86.39           C  
ATOM    602  CB  PRO A  74       4.765  28.007  -3.096  1.00 86.39           C  
ATOM    603  CG  PRO A  74       4.278  29.461  -2.939  1.00 86.39           C  
ATOM    604  C   PRO A  74       3.865  27.394  -5.351  1.00 86.39           C  
ATOM    605  O   PRO A  74       3.845  26.221  -5.724  1.00 86.39           O  
ATOM    606  N   THR A  75       2.861  28.257  -5.592  1.00107.27           N  
ATOM    607  CA  THR A  75       1.671  27.840  -6.272  1.00107.27           C  
ATOM    608  CB  THR A  75       0.606  28.895  -6.297  1.00107.27           C  
ATOM    609  OG1 THR A  75      -0.534  28.403  -6.984  1.00107.27           O  
ATOM    610  CG2 THR A  75       1.143  30.157  -6.985  1.00107.27           C  
ATOM    611  C   THR A  75       2.024  27.461  -7.675  1.00107.27           C  
ATOM    612  O   THR A  75       1.475  26.506  -8.224  1.00107.27           O  
ATOM    613  N   GLU A  76       2.956  28.204  -8.298  1.00 72.33           N  
ATOM    614  CA  GLU A  76       3.361  27.915  -9.643  1.00 72.33           C  
ATOM    615  CB  GLU A  76       4.412  28.907 -10.173  1.00 72.33           C  
ATOM    616  CG  GLU A  76       4.863  28.626 -11.609  1.00 72.33           C  
ATOM    617  CD  GLU A  76       3.819  29.191 -12.560  1.00 72.33           C  
ATOM    618  OE1 GLU A  76       3.490  30.401 -12.421  1.00 72.33           O  
ATOM    619  OE2 GLU A  76       3.332  28.426 -13.433  1.00 72.33           O1-
ATOM    620  C   GLU A  76       3.993  26.556  -9.655  1.00 72.33           C  
ATOM    621  O   GLU A  76       3.807  25.783 -10.594  1.00 72.33           O  
ATOM    622  N   LEU A  77       4.768  26.240  -8.601  1.00 54.99           N  
ATOM    623  CA  LEU A  77       5.457  24.986  -8.489  1.00 54.99           C  
ATOM    624  CB  LEU A  77       6.339  24.958  -7.232  1.00 54.99           C  
ATOM    625  CG  LEU A  77       7.447  26.030  -7.270  1.00 54.99           C  
ATOM    626  CD1 LEU A  77       8.280  26.036  -5.979  1.00 54.99           C  
ATOM    627  CD2 LEU A  77       8.315  25.881  -8.531  1.00 54.99           C  
ATOM    628  C   LEU A  77       4.443  23.888  -8.396  1.00 54.99           C  
ATOM    629  O   LEU A  77       4.621  22.813  -8.966  1.00 54.99           O  
ATOM    630  N   ALA A  78       3.343  24.125  -7.659  1.00 31.96           N  
ATOM    631  CA  ALA A  78       2.355  23.097  -7.518  1.00 31.96           C  
ATOM    632  CB  ALA A  78       1.188  23.516  -6.609  1.00 31.96           C  
ATOM    633  C   ALA A  78       1.784  22.792  -8.868  1.00 31.96           C  
ATOM    634  O   ALA A  78       1.637  21.630  -9.242  1.00 31.96           O  
ATOM    635  N   LYS A  79       1.473  23.842  -9.648  1.00105.90           N  
ATOM    636  CA  LYS A  79       0.868  23.674 -10.939  1.00105.90           C  
ATOM    637  CB  LYS A  79       0.529  25.023 -11.594  1.00105.90           C  
ATOM    638  CG  LYS A  79      -0.210  24.905 -12.928  1.00105.90           C  
ATOM    639  CD  LYS A  79      -1.634  24.358 -12.807  1.00105.90           C  
ATOM    640  CE  LYS A  79      -2.362  24.259 -14.151  1.00105.90           C  
ATOM    641  NZ  LYS A  79      -3.719  23.701 -13.956  1.00105.90           N1+
ATOM    642  C   LYS A  79       1.811  22.940 -11.844  1.00105.90           C  
ATOM    643  O   LYS A  79       1.411  22.031 -12.568  1.00105.90           O  
ATOM    644  N   ARG A  80       3.106  23.308 -11.807  1.00 67.10           N  
ATOM    645  CA  ARG A  80       4.078  22.726 -12.689  1.00 67.10           C  
ATOM    646  CB  ARG A  80       5.464  23.380 -12.562  1.00 67.10           C  
ATOM    647  CG  ARG A  80       5.464  24.856 -12.970  1.00 67.10           C  
ATOM    648  CD  ARG A  80       6.860  25.429 -13.217  1.00 67.10           C  
ATOM    649  NE  ARG A  80       6.717  26.863 -13.598  1.00 67.10           N  
ATOM    650  CZ  ARG A  80       6.408  27.217 -14.878  1.00 67.10           C  
ATOM    651  NH1 ARG A  80       6.066  26.261 -15.790  1.00 67.10           N1+
ATOM    652  NH2 ARG A  80       6.432  28.529 -15.250  1.00 67.10           N  
ATOM    653  C   ARG A  80       4.213  21.264 -12.393  1.00 67.10           C  
ATOM    654  O   ARG A  80       4.409  20.460 -13.302  1.00 67.10           O  
ATOM    655  N   SER A  81       4.154  20.887 -11.101  1.00116.32           N  
ATOM    656  CA  SER A  81       4.190  19.504 -10.719  1.00116.32           C  
ATOM    657  CB  SER A  81       4.590  19.270  -9.253  1.00116.32           C  
ATOM    658  OG  SER A  81       5.859  19.831  -8.974  1.00116.32           O  
ATOM    659  C   SER A  81       2.776  19.044 -10.779  1.00116.32           C  
ATOM    660  O   SER A  81       1.895  19.768 -11.239  1.00116.32           O  
ATOM    661  N   ASN A  82       2.527  17.798 -10.343  1.00174.15           N  
ATOM    662  CA  ASN A  82       1.181  17.315 -10.318  1.00174.15           C  
ATOM    663  CB  ASN A  82       1.040  15.961 -11.037  1.00174.15           C  
ATOM    664  CG  ASN A  82       1.996  14.962 -10.392  1.00174.15           C  
ATOM    665  OD1 ASN A  82       3.149  15.275 -10.098  1.00174.15           O  
ATOM    666  ND2 ASN A  82       1.497  13.719 -10.163  1.00174.15           N  
ATOM    667  C   ASN A  82       0.776  17.137  -8.884  1.00174.15           C  
ATOM    668  O   ASN A  82       0.372  16.049  -8.476  1.00174.15           O  
ATOM    669  N   VAL A  83       0.820  18.224  -8.086  1.00 73.50           N  
ATOM    670  CA  VAL A  83       0.489  18.122  -6.692  1.00 73.50           C  
ATOM    671  CB  VAL A  83       1.686  17.967  -5.805  1.00 73.50           C  
ATOM    672  CG1 VAL A  83       2.333  16.592  -6.042  1.00 73.50           C  
ATOM    673  CG2 VAL A  83       2.620  19.152  -6.100  1.00 73.50           C  
ATOM    674  C   VAL A  83      -0.173  19.392  -6.255  1.00 73.50           C  
ATOM    675  O   VAL A  83      -0.006  20.439  -6.879  1.00 73.50           O  
ATOM    676  N   THR A  84      -0.937  19.314  -5.142  1.00 33.92           N  
ATOM    677  CA  THR A  84      -1.636  20.440  -4.589  1.00 33.92           C  
ATOM    678  CB  THR A  84      -2.731  20.052  -3.638  1.00 33.92           C  
ATOM    679  OG1 THR A  84      -2.184  19.390  -2.505  1.00 33.92           O  
ATOM    680  CG2 THR A  84      -3.715  19.121  -4.366  1.00 33.92           C  
ATOM    681  C   THR A  84      -0.659  21.276  -3.823  1.00 33.92           C  
ATOM    682  O   THR A  84       0.466  20.861  -3.551  1.00 33.92           O  
ATOM    683  N   LYS A  85      -1.072  22.508  -3.467  1.00120.84           N  
ATOM    684  CA  LYS A  85      -0.193  23.403  -2.774  1.00120.84           C  
ATOM    685  CB  LYS A  85      -0.680  24.861  -2.678  1.00120.84           C  
ATOM    686  CG  LYS A  85      -1.839  25.130  -1.724  1.00120.84           C  
ATOM    687  CD  LYS A  85      -1.938  26.618  -1.379  1.00120.84           C  
ATOM    688  CE  LYS A  85      -1.587  27.537  -2.551  1.00120.84           C  
ATOM    689  NZ  LYS A  85      -1.567  28.945  -2.098  1.00120.84           N1+
ATOM    690  C   LYS A  85       0.105  22.890  -1.400  1.00120.84           C  
ATOM    691  O   LYS A  85       1.193  23.113  -0.873  1.00120.84           O  
ATOM    692  N   ALA A  86      -0.847  22.190  -0.763  1.00 29.74           N  
ATOM    693  CA  ALA A  86      -0.572  21.724   0.563  1.00 29.74           C  
ATOM    694  CB  ALA A  86      -1.740  20.935   1.181  1.00 29.74           C  
ATOM    695  C   ALA A  86       0.614  20.809   0.505  1.00 29.74           C  
ATOM    696  O   ALA A  86       1.471  20.850   1.387  1.00 29.74           O  
ATOM    697  N   THR A  87       0.692  19.946  -0.531  1.00124.04           N  
ATOM    698  CA  THR A  87       1.773  19.000  -0.620  1.00124.04           C  
ATOM    699  CB  THR A  87       1.615  17.999  -1.729  1.00124.04           C  
ATOM    700  OG1 THR A  87       1.634  18.638  -2.995  1.00124.04           O  
ATOM    701  CG2 THR A  87       0.288  17.256  -1.535  1.00124.04           C  
ATOM    702  C   THR A  87       3.081  19.692  -0.850  1.00124.04           C  
ATOM    703  O   THR A  87       4.072  19.402  -0.183  1.00124.04           O  
ATOM    704  N   ILE A  88       3.111  20.660  -1.780  1.00 68.93           N  
ATOM    705  CA  ILE A  88       4.344  21.301  -2.140  1.00 68.93           C  
ATOM    706  CB  ILE A  88       4.155  22.341  -3.202  1.00 68.93           C  
ATOM    707  CG1 ILE A  88       3.215  23.443  -2.688  1.00 68.93           C  
ATOM    708  CG2 ILE A  88       3.663  21.635  -4.474  1.00 68.93           C  
ATOM    709  CD1 ILE A  88       3.147  24.687  -3.563  1.00 68.93           C  
ATOM    710  C   ILE A  88       4.890  21.973  -0.928  1.00 68.93           C  
ATOM    711  O   ILE A  88       6.103  22.014  -0.736  1.00 68.93           O  
ATOM    712  N   THR A  89       4.003  22.520  -0.076  1.00 38.89           N  
ATOM    713  CA  THR A  89       4.458  23.225   1.084  1.00 38.89           C  
ATOM    714  CB  THR A  89       3.331  23.679   1.965  1.00 38.89           C  
ATOM    715  OG1 THR A  89       2.465  24.545   1.244  1.00 38.89           O  
ATOM    716  CG2 THR A  89       3.919  24.410   3.184  1.00 38.89           C  
ATOM    717  C   THR A  89       5.327  22.321   1.901  1.00 38.89           C  
ATOM    718  O   THR A  89       6.392  22.732   2.357  1.00 38.89           O  
ATOM    719  N   GLY A  90       4.910  21.060   2.114  1.00 23.18           N  
ATOM    720  CA  GLY A  90       5.706  20.172   2.916  1.00 23.18           C  
ATOM    721  C   GLY A  90       7.039  19.944   2.269  1.00 23.18           C  
ATOM    722  O   GLY A  90       8.072  19.933   2.937  1.00 23.18           O  
ATOM    723  N   LEU A  91       7.053  19.737   0.942  1.00 97.59           N  
ATOM    724  CA  LEU A  91       8.280  19.473   0.237  1.00 97.59           C  
ATOM    725  CB  LEU A  91       8.059  19.105  -1.240  1.00 97.59           C  
ATOM    726  CG  LEU A  91       7.422  17.712  -1.452  1.00 97.59           C  
ATOM    727  CD1 LEU A  91       8.362  16.593  -0.983  1.00 97.59           C  
ATOM    728  CD2 LEU A  91       6.030  17.598  -0.817  1.00 97.59           C  
ATOM    729  C   LEU A  91       9.165  20.678   0.301  1.00 97.59           C  
ATOM    730  O   LEU A  91      10.367  20.553   0.532  1.00 97.59           O  
ATOM    731  N   LEU A  92       8.597  21.889   0.129  1.00115.47           N  
ATOM    732  CA  LEU A  92       9.434  23.050   0.168  1.00115.47           C  
ATOM    733  CB  LEU A  92       8.721  24.410   0.002  1.00115.47           C  
ATOM    734  CG  LEU A  92       8.421  24.859  -1.442  1.00115.47           C  
ATOM    735  CD1 LEU A  92       9.720  24.967  -2.255  1.00115.47           C  
ATOM    736  CD2 LEU A  92       7.343  24.018  -2.131  1.00115.47           C  
ATOM    737  C   LEU A  92      10.073  23.112   1.511  1.00115.47           C  
ATOM    738  O   LEU A  92      11.237  23.492   1.625  1.00115.47           O  
ATOM    739  N   ASP A  93       9.328  22.738   2.566  1.00 42.73           N  
ATOM    740  CA  ASP A  93       9.865  22.839   3.888  1.00 42.73           C  
ATOM    741  CB  ASP A  93       8.881  22.344   4.970  1.00 42.73           C  
ATOM    742  CG  ASP A  93       9.430  22.674   6.356  1.00 42.73           C  
ATOM    743  OD1 ASP A  93      10.619  23.081   6.450  1.00 42.73           O  
ATOM    744  OD2 ASP A  93       8.664  22.518   7.343  1.00 42.73           O1-
ATOM    745  C   ASP A  93      11.106  22.001   3.973  1.00 42.73           C  
ATOM    746  O   ASP A  93      12.126  22.451   4.493  1.00 42.73           O  
ATOM    747  N   GLY A  94      11.056  20.762   3.452  1.00 26.02           N  
ATOM    748  CA  GLY A  94      12.191  19.883   3.516  1.00 26.02           C  
ATOM    749  C   GLY A  94      13.327  20.432   2.711  1.00 26.02           C  
ATOM    750  O   GLY A  94      14.473  20.438   3.157  1.00 26.02           O  
ATOM    751  N   LEU A  95      13.032  20.925   1.499  1.00 49.36           N  
ATOM    752  CA  LEU A  95      14.076  21.396   0.636  1.00 49.36           C  
ATOM    753  CB  LEU A  95      13.572  21.892  -0.728  1.00 49.36           C  
ATOM    754  CG  LEU A  95      12.978  20.783  -1.612  1.00 49.36           C  
ATOM    755  CD1 LEU A  95      12.525  21.338  -2.970  1.00 49.36           C  
ATOM    756  CD2 LEU A  95      13.952  19.605  -1.757  1.00 49.36           C  
ATOM    757  C   LEU A  95      14.753  22.548   1.296  1.00 49.36           C  
ATOM    758  O   LEU A  95      15.973  22.689   1.205  1.00 49.36           O  
ATOM    759  N   ALA A  96      13.973  23.417   1.964  1.00 28.09           N  
ATOM    760  CA  ALA A  96      14.554  24.557   2.603  1.00 28.09           C  
ATOM    761  CB  ALA A  96      13.505  25.455   3.281  1.00 28.09           C  
ATOM    762  C   ALA A  96      15.491  24.080   3.670  1.00 28.09           C  
ATOM    763  O   ALA A  96      16.619  24.558   3.775  1.00 28.09           O  
ATOM    764  N   ARG A  97      15.053  23.090   4.474  1.00 94.61           N  
ATOM    765  CA  ARG A  97      15.862  22.610   5.560  1.00 94.61           C  
ATOM    766  CB  ARG A  97      15.144  21.583   6.453  1.00 94.61           C  
ATOM    767  CG  ARG A  97      14.107  22.235   7.371  1.00 94.61           C  
ATOM    768  CD  ARG A  97      13.376  21.260   8.298  1.00 94.61           C  
ATOM    769  NE  ARG A  97      12.454  20.441   7.462  1.00 94.61           N  
ATOM    770  CZ  ARG A  97      11.793  19.382   8.012  1.00 94.61           C  
ATOM    771  NH1 ARG A  97      11.990  19.059   9.324  1.00 94.61           N1+
ATOM    772  NH2 ARG A  97      10.936  18.640   7.251  1.00 94.61           N  
ATOM    773  C   ARG A  97      17.107  21.984   5.020  1.00 94.61           C  
ATOM    774  O   ARG A  97      18.191  22.173   5.568  1.00 94.61           O  
ATOM    775  N   ASP A  98      16.986  21.233   3.914  1.00 42.99           N  
ATOM    776  CA  ASP A  98      18.120  20.580   3.330  1.00 42.99           C  
ATOM    777  CB  ASP A  98      17.759  19.728   2.103  1.00 42.99           C  
ATOM    778  CG  ASP A  98      17.041  18.485   2.606  1.00 42.99           C  
ATOM    779  OD1 ASP A  98      17.448  17.967   3.679  1.00 42.99           O  
ATOM    780  OD2 ASP A  98      16.073  18.042   1.930  1.00 42.99           O1-
ATOM    781  C   ASP A  98      19.080  21.642   2.895  1.00 42.99           C  
ATOM    782  O   ASP A  98      20.290  21.422   2.865  1.00 42.99           O  
ATOM    783  N   GLY A  99      18.561  22.831   2.532  1.00 28.66           N  
ATOM    784  CA  GLY A  99      19.425  23.908   2.131  1.00 28.66           C  
ATOM    785  C   GLY A  99      19.452  24.020   0.639  1.00 28.66           C  
ATOM    786  O   GLY A  99      20.182  24.844   0.088  1.00 28.66           O  
ATOM    787  N   PHE A 100      18.677  23.172  -0.057  1.00 69.84           N  
ATOM    788  CA  PHE A 100      18.612  23.205  -1.489  1.00 69.84           C  
ATOM    789  CB  PHE A 100      17.889  21.991  -2.093  1.00 69.84           C  
ATOM    790  CG  PHE A 100      18.799  20.829  -1.901  1.00 69.84           C  
ATOM    791  CD1 PHE A 100      19.800  20.571  -2.811  1.00 69.84           C  
ATOM    792  CD2 PHE A 100      18.663  20.006  -0.808  1.00 69.84           C  
ATOM    793  CE1 PHE A 100      20.646  19.502  -2.637  1.00 69.84           C  
ATOM    794  CE2 PHE A 100      19.506  18.936  -0.632  1.00 69.84           C  
ATOM    795  CZ  PHE A 100      20.500  18.680  -1.546  1.00 69.84           C  
ATOM    796  C   PHE A 100      17.911  24.442  -1.968  1.00 69.84           C  
ATOM    797  O   PHE A 100      18.286  25.007  -2.994  1.00 69.84           O  
ATOM    798  N   VAL A 101      16.855  24.888  -1.259  1.00104.62           N  
ATOM    799  CA  VAL A 101      16.102  25.997  -1.771  1.00104.62           C  
ATOM    800  CB  VAL A 101      14.765  25.581  -2.292  1.00104.62           C  
ATOM    801  CG1 VAL A 101      13.831  25.308  -1.100  1.00104.62           C  
ATOM    802  CG2 VAL A 101      14.281  26.645  -3.284  1.00104.62           C  
ATOM    803  C   VAL A 101      15.875  27.001  -0.679  1.00104.62           C  
ATOM    804  O   VAL A 101      16.016  26.690   0.501  1.00104.62           O  
ATOM    805  N   SER A 102      15.534  28.254  -1.054  1.00 88.44           N  
ATOM    806  CA  SER A 102      15.325  29.272  -0.063  1.00 88.44           C  
ATOM    807  CB  SER A 102      16.468  30.303  -0.039  1.00 88.44           C  
ATOM    808  OG  SER A 102      16.222  31.285   0.953  1.00 88.44           O  
ATOM    809  C   SER A 102      14.054  30.004  -0.382  1.00 88.44           C  
ATOM    810  O   SER A 102      13.769  30.299  -1.543  1.00 88.44           O  
ATOM    811  N   ARG A 103      13.250  30.326   0.656  1.00130.49           N  
ATOM    812  CA  ARG A 103      12.024  31.026   0.400  1.00130.49           C  
ATOM    813  CB  ARG A 103      10.807  30.551   1.219  1.00130.49           C  
ATOM    814  CG  ARG A 103      10.240  29.223   0.713  1.00130.49           C  
ATOM    815  CD  ARG A 103       8.758  28.993   1.024  1.00130.49           C  
ATOM    816  NE  ARG A 103       8.611  28.696   2.475  1.00130.49           N  
ATOM    817  CZ  ARG A 103       7.450  28.134   2.921  1.00130.49           C  
ATOM    818  NH1 ARG A 103       6.435  27.881   2.041  1.00130.49           N1+
ATOM    819  NH2 ARG A 103       7.308  27.818   4.241  1.00130.49           N  
ATOM    820  C   ARG A 103      12.232  32.476   0.679  1.00130.49           C  
ATOM    821  O   ARG A 103      12.701  32.866   1.749  1.00130.49           O  
ATOM    822  N   ARG A 104      11.881  33.319  -0.309  1.00 47.92           N  
ATOM    823  CA  ARG A 104      12.063  34.727  -0.140  1.00 47.92           C  
ATOM    824  CB  ARG A 104      13.176  35.311  -1.021  1.00 47.92           C  
ATOM    825  CG  ARG A 104      13.362  36.813  -0.822  1.00 47.92           C  
ATOM    826  CD  ARG A 104      14.539  37.388  -1.607  1.00 47.92           C  
ATOM    827  NE  ARG A 104      14.580  38.851  -1.332  1.00 47.92           N  
ATOM    828  CZ  ARG A 104      13.855  39.696  -2.120  1.00 47.92           C  
ATOM    829  NH1 ARG A 104      13.103  39.189  -3.140  1.00 47.92           N1+
ATOM    830  NH2 ARG A 104      13.880  41.042  -1.890  1.00 47.92           N  
ATOM    831  C   ARG A 104      10.782  35.406  -0.504  1.00 47.92           C  
ATOM    832  O   ARG A 104       9.947  34.847  -1.213  1.00 47.92           O  
ATOM    833  N   HIS A 105      10.600  36.642   0.007  1.00 75.47           N  
ATOM    834  CA  HIS A 105       9.404  37.401  -0.225  1.00 75.47           C  
ATOM    835  ND1 HIS A 105       9.619  36.916   3.080  1.00 75.47           N  
ATOM    836  CG  HIS A 105       8.664  37.423   2.228  1.00 75.47           C  
ATOM    837  CB  HIS A 105       8.966  38.226   0.999  1.00 75.47           C  
ATOM    838  NE2 HIS A 105       7.644  36.331   3.919  1.00 75.47           N  
ATOM    839  CD2 HIS A 105       7.463  37.058   2.755  1.00 75.47           C  
ATOM    840  CE1 HIS A 105       8.954  36.272   4.074  1.00 75.47           C  
ATOM    841  C   HIS A 105       9.677  38.423  -1.283  1.00 75.47           C  
ATOM    842  O   HIS A 105      10.767  38.986  -1.341  1.00 75.47           O  
ATOM    843  N   HIS A 106       8.715  38.630  -2.208  1.00107.75           N  
ATOM    844  CA  HIS A 106       8.819  39.747  -3.103  1.00107.75           C  
ATOM    845  ND1 HIS A 106       6.590  37.544  -4.468  1.00107.75           N  
ATOM    846  CG  HIS A 106       7.467  38.514  -4.895  1.00107.75           C  
ATOM    847  CB  HIS A 106       7.698  39.796  -4.154  1.00107.75           C  
ATOM    848  NE2 HIS A 106       7.455  36.820  -6.382  1.00107.75           N  
ATOM    849  CD2 HIS A 106       7.989  38.056  -6.067  1.00107.75           C  
ATOM    850  CE1 HIS A 106       6.620  36.553  -5.395  1.00107.75           C  
ATOM    851  C   HIS A 106       8.520  40.888  -2.217  1.00107.75           C  
ATOM    852  O   HIS A 106       9.212  41.904  -2.177  1.00107.75           O  
ATOM    853  N   THR A 107       7.432  40.682  -1.454  1.00126.95           N  
ATOM    854  CA  THR A 107       6.966  41.651  -0.533  1.00126.95           C  
ATOM    855  CB  THR A 107       5.611  42.191  -0.863  1.00126.95           C  
ATOM    856  OG1 THR A 107       4.652  41.152  -0.773  1.00126.95           O  
ATOM    857  CG2 THR A 107       5.634  42.769  -2.287  1.00126.95           C  
ATOM    858  C   THR A 107       6.858  40.974   0.786  1.00126.95           C  
ATOM    859  O   THR A 107       6.381  39.841   0.880  1.00126.95           O  
ATOM    860  N   GLU A 108       7.349  41.668   1.827  1.00124.29           N  
ATOM    861  CA  GLU A 108       7.306  41.196   3.175  1.00124.29           C  
ATOM    862  CB  GLU A 108       8.090  42.100   4.144  1.00124.29           C  
ATOM    863  CG  GLU A 108       8.497  41.407   5.446  1.00124.29           C  
ATOM    864  CD  GLU A 108       9.828  40.709   5.193  1.00124.29           C  
ATOM    865  OE1 GLU A 108      10.414  40.938   4.100  1.00124.29           O  
ATOM    866  OE2 GLU A 108      10.283  39.948   6.088  1.00124.29           O1-
ATOM    867  C   GLU A 108       5.874  41.220   3.596  1.00124.29           C  
ATOM    868  O   GLU A 108       5.409  40.337   4.316  1.00124.29           O  
ATOM    869  N   ASP A 109       5.138  42.247   3.127  1.00205.95           N  
ATOM    870  CA  ASP A 109       3.765  42.437   3.488  1.00205.95           C  
ATOM    871  CB  ASP A 109       3.192  43.797   3.044  1.00205.95           C  
ATOM    872  CG  ASP A 109       3.339  43.918   1.533  1.00205.95           C  
ATOM    873  OD1 ASP A 109       4.498  43.815   1.047  1.00205.95           O  
ATOM    874  OD2 ASP A 109       2.303  44.112   0.846  1.00205.95           O1-
ATOM    875  C   ASP A 109       2.948  41.352   2.874  1.00205.95           C  
ATOM    876  O   ASP A 109       3.403  40.631   1.988  1.00205.95           O  
ATOM    877  N   LYS A 110       1.700  41.203   3.360  1.00311.07           N  
ATOM    878  CA  LYS A 110       0.873  40.141   2.879  1.00311.07           C  
ATOM    879  CB  LYS A 110      -0.535  40.116   3.502  1.00311.07           C  
ATOM    880  CG  LYS A 110      -1.215  41.485   3.602  1.00311.07           C  
ATOM    881  CD  LYS A 110      -0.532  42.426   4.599  1.00311.07           C  
ATOM    882  CE  LYS A 110      -1.271  43.748   4.821  1.00311.07           C  
ATOM    883  NZ  LYS A 110      -0.976  44.684   3.714  1.00311.07           N1+
ATOM    884  C   LYS A 110       0.739  40.261   1.402  1.00311.07           C  
ATOM    885  O   LYS A 110       0.140  41.201   0.882  1.00311.07           O  
ATOM    886  N   ARG A 111       1.324  39.268   0.707  1.00259.65           N  
ATOM    887  CA  ARG A 111       1.308  39.143  -0.716  1.00259.65           C  
ATOM    888  CB  ARG A 111       2.161  40.164  -1.485  1.00259.65           C  
ATOM    889  CG  ARG A 111       1.663  41.605  -1.358  1.00259.65           C  
ATOM    890  CD  ARG A 111       2.472  42.620  -2.170  1.00259.65           C  
ATOM    891  NE  ARG A 111       1.826  42.746  -3.507  1.00259.65           N  
ATOM    892  CZ  ARG A 111       2.075  43.836  -4.289  1.00259.65           C  
ATOM    893  NH1 ARG A 111       2.932  44.808  -3.857  1.00259.65           N1+
ATOM    894  NH2 ARG A 111       1.461  43.957  -5.502  1.00259.65           N  
ATOM    895  C   ARG A 111       1.885  37.796  -0.985  1.00259.65           C  
ATOM    896  O   ARG A 111       1.599  36.838  -0.267  1.00259.65           O  
ATOM    897  N   LYS A 112       2.713  37.682  -2.038  1.00166.92           N  
ATOM    898  CA  LYS A 112       3.224  36.386  -2.354  1.00166.92           C  
ATOM    899  CB  LYS A 112       2.963  35.966  -3.811  1.00166.92           C  
ATOM    900  CG  LYS A 112       3.219  34.478  -4.068  1.00166.92           C  
ATOM    901  CD  LYS A 112       2.667  33.983  -5.408  1.00166.92           C  
ATOM    902  CE  LYS A 112       1.149  34.126  -5.539  1.00166.92           C  
ATOM    903  NZ  LYS A 112       0.466  33.164  -4.647  1.00166.92           N1+
ATOM    904  C   LYS A 112       4.705  36.310  -2.125  1.00166.92           C  
ATOM    905  O   LYS A 112       5.384  37.320  -1.951  1.00166.92           O  
ATOM    906  N   ILE A 113       5.231  35.065  -2.111  1.00101.67           N  
ATOM    907  CA  ILE A 113       6.625  34.785  -1.889  1.00101.67           C  
ATOM    908  CB  ILE A 113       6.895  33.988  -0.644  1.00101.67           C  
ATOM    909  CG1 ILE A 113       6.255  32.588  -0.733  1.00101.67           C  
ATOM    910  CG2 ILE A 113       6.419  34.817   0.560  1.00101.67           C  
ATOM    911  CD1 ILE A 113       4.730  32.599  -0.829  1.00101.67           C  
ATOM    912  C   ILE A 113       7.121  33.956  -3.035  1.00101.67           C  
ATOM    913  O   ILE A 113       6.333  33.351  -3.761  1.00101.67           O  
ATOM    914  N   SER A 114       8.458  33.933  -3.244  1.00 40.93           N  
ATOM    915  CA  SER A 114       9.010  33.163  -4.326  1.00 40.93           C  
ATOM    916  CB  SER A 114       9.781  33.989  -5.374  1.00 40.93           C  
ATOM    917  OG  SER A 114      11.012  34.448  -4.835  1.00 40.93           O  
ATOM    918  C   SER A 114       9.975  32.167  -3.762  1.00 40.93           C  
ATOM    919  O   SER A 114      10.455  32.310  -2.637  1.00 40.93           O  
ATOM    920  N   ILE A 115      10.270  31.109  -4.547  1.00110.83           N  
ATOM    921  CA  ILE A 115      11.166  30.066  -4.131  1.00110.83           C  
ATOM    922  CB  ILE A 115      10.554  28.702  -4.306  1.00110.83           C  
ATOM    923  CG1 ILE A 115       9.207  28.612  -3.569  1.00110.83           C  
ATOM    924  CG2 ILE A 115      11.567  27.657  -3.817  1.00110.83           C  
ATOM    925  CD1 ILE A 115       9.311  28.825  -2.061  1.00110.83           C  
ATOM    926  C   ILE A 115      12.364  30.138  -5.039  1.00110.83           C  
ATOM    927  O   ILE A 115      12.220  30.130  -6.261  1.00110.83           O  
ATOM    928  N   GLU A 116      13.584  30.217  -4.460  1.00125.15           N  
ATOM    929  CA  GLU A 116      14.783  30.348  -5.249  1.00125.15           C  
ATOM    930  CB  GLU A 116      15.516  31.682  -5.008  1.00125.15           C  
ATOM    931  CG  GLU A 116      16.943  31.716  -5.565  1.00125.15           C  
ATOM    932  CD  GLU A 116      16.886  31.974  -7.061  1.00125.15           C  
ATOM    933  OE1 GLU A 116      15.795  32.372  -7.550  1.00125.15           O  
ATOM    934  OE2 GLU A 116      17.931  31.775  -7.738  1.00125.15           O1-
ATOM    935  C   GLU A 116      15.749  29.256  -4.904  1.00125.15           C  
ATOM    936  O   GLU A 116      15.871  28.839  -3.753  1.00125.15           O  
ATOM    937  N   LEU A 117      16.476  28.774  -5.933  1.00126.79           N  
ATOM    938  CA  LEU A 117      17.430  27.711  -5.794  1.00126.79           C  
ATOM    939  CB  LEU A 117      17.906  27.211  -7.171  1.00126.79           C  
ATOM    940  CG  LEU A 117      18.473  25.780  -7.203  1.00126.79           C  
ATOM    941  CD1 LEU A 117      19.424  25.507  -6.040  1.00126.79           C  
ATOM    942  CD2 LEU A 117      17.364  24.733  -7.347  1.00126.79           C  
ATOM    943  C   LEU A 117      18.624  28.319  -5.113  1.00126.79           C  
ATOM    944  O   LEU A 117      19.019  29.441  -5.430  1.00126.79           O  
ATOM    945  N   THR A 118      19.239  27.602  -4.154  1.00110.37           N  
ATOM    946  CA  THR A 118      20.406  28.114  -3.493  1.00110.37           C  
ATOM    947  CB  THR A 118      20.649  27.450  -2.166  1.00110.37           C  
ATOM    948  OG1 THR A 118      21.811  27.985  -1.550  1.00110.37           O  
ATOM    949  CG2 THR A 118      20.781  25.934  -2.360  1.00110.37           C  
ATOM    950  C   THR A 118      21.590  27.896  -4.389  1.00110.37           C  
ATOM    951  O   THR A 118      21.486  27.257  -5.435  1.00110.37           O  
ATOM    952  N   THR A 119      22.741  28.499  -4.028  1.00 32.89           N  
ATOM    953  CA  THR A 119      23.949  28.357  -4.792  1.00 32.89           C  
ATOM    954  CB  THR A 119      25.068  29.216  -4.280  1.00 32.89           C  
ATOM    955  OG1 THR A 119      24.686  30.584  -4.296  1.00 32.89           O  
ATOM    956  CG2 THR A 119      26.302  29.000  -5.175  1.00 32.89           C  
ATOM    957  C   THR A 119      24.406  26.939  -4.702  1.00 32.89           C  
ATOM    958  O   THR A 119      24.827  26.351  -5.697  1.00 32.89           O  
ATOM    959  N   GLU A 120      24.353  26.356  -3.490  1.00110.98           N  
ATOM    960  CA  GLU A 120      24.765  24.995  -3.322  1.00110.98           C  
ATOM    961  CB  GLU A 120      24.817  24.535  -1.850  1.00110.98           C  
ATOM    962  CG  GLU A 120      23.485  24.622  -1.100  1.00110.98           C  
ATOM    963  CD  GLU A 120      23.412  25.979  -0.413  1.00110.98           C  
ATOM    964  OE1 GLU A 120      24.208  26.880  -0.788  1.00110.98           O  
ATOM    965  OE2 GLU A 120      22.559  26.129   0.503  1.00110.98           O1-
ATOM    966  C   GLU A 120      23.814  24.103  -4.055  1.00110.98           C  
ATOM    967  O   GLU A 120      24.229  23.143  -4.701  1.00110.98           O  
ATOM    968  N   GLY A 121      22.504  24.409  -3.987  1.00 28.36           N  
ATOM    969  CA  GLY A 121      21.518  23.582  -4.614  1.00 28.36           C  
ATOM    970  C   GLY A 121      21.772  23.576  -6.085  1.00 28.36           C  
ATOM    971  O   GLY A 121      21.711  22.528  -6.725  1.00 28.36           O  
ATOM    972  N   LYS A 122      22.064  24.757  -6.662  1.00 34.50           N  
ATOM    973  CA  LYS A 122      22.306  24.834  -8.072  1.00 34.50           C  
ATOM    974  CB  LYS A 122      22.542  26.271  -8.574  1.00 34.50           C  
ATOM    975  CG  LYS A 122      22.760  26.348 -10.088  1.00 34.50           C  
ATOM    976  CD  LYS A 122      22.693  27.767 -10.659  1.00 34.50           C  
ATOM    977  CE  LYS A 122      22.922  27.825 -12.171  1.00 34.50           C  
ATOM    978  NZ  LYS A 122      22.835  29.223 -12.645  1.00 34.50           N1+
ATOM    979  C   LYS A 122      23.539  24.046  -8.375  1.00 34.50           C  
ATOM    980  O   LYS A 122      23.591  23.306  -9.356  1.00 34.50           O  
ATOM    981  N   ALA A 123      24.569  24.184  -7.521  1.00 32.29           N  
ATOM    982  CA  ALA A 123      25.819  23.515  -7.747  1.00 32.29           C  
ATOM    983  CB  ALA A 123      26.882  23.872  -6.695  1.00 32.29           C  
ATOM    984  C   ALA A 123      25.619  22.032  -7.698  1.00 32.29           C  
ATOM    985  O   ALA A 123      26.119  21.299  -8.552  1.00 32.29           O  
ATOM    986  N   ARG A 124      24.852  21.548  -6.705  1.00152.95           N  
ATOM    987  CA  ARG A 124      24.655  20.136  -6.554  1.00152.95           C  
ATOM    988  CB  ARG A 124      23.810  19.771  -5.324  1.00152.95           C  
ATOM    989  CG  ARG A 124      24.478  20.180  -4.012  1.00152.95           C  
ATOM    990  CD  ARG A 124      25.972  19.854  -3.969  1.00152.95           C  
ATOM    991  NE  ARG A 124      26.113  18.374  -4.048  1.00152.95           N  
ATOM    992  CZ  ARG A 124      27.118  17.812  -4.785  1.00152.95           C  
ATOM    993  NH1 ARG A 124      27.973  18.601  -5.499  1.00152.95           N1+
ATOM    994  NH2 ARG A 124      27.266  16.456  -4.802  1.00152.95           N  
ATOM    995  C   ARG A 124      23.945  19.637  -7.766  1.00152.95           C  
ATOM    996  O   ARG A 124      24.226  18.546  -8.256  1.00152.95           O  
ATOM    997  N   LEU A 125      23.001  20.441  -8.286  1.00159.25           N  
ATOM    998  CA  LEU A 125      22.258  20.049  -9.447  1.00159.25           C  
ATOM    999  CB  LEU A 125      21.266  21.129  -9.904  1.00159.25           C  
ATOM   1000  CG  LEU A 125      20.115  21.391  -8.924  1.00159.25           C  
ATOM   1001  CD1 LEU A 125      19.179  22.481  -9.457  1.00159.25           C  
ATOM   1002  CD2 LEU A 125      19.359  20.096  -8.606  1.00159.25           C  
ATOM   1003  C   LEU A 125      23.208  19.879 -10.589  1.00159.25           C  
ATOM   1004  O   LEU A 125      23.141  18.898 -11.327  1.00159.25           O  
ATOM   1005  N   GLU A 126      24.150  20.825 -10.742  1.00 86.10           N  
ATOM   1006  CA  GLU A 126      25.053  20.822 -11.858  1.00 86.10           C  
ATOM   1007  CB  GLU A 126      26.020  22.019 -11.848  1.00 86.10           C  
ATOM   1008  CG  GLU A 126      25.335  23.351 -12.160  1.00 86.10           C  
ATOM   1009  CD  GLU A 126      24.981  23.348 -13.640  1.00 86.10           C  
ATOM   1010  OE1 GLU A 126      25.384  22.376 -14.338  1.00 86.10           O  
ATOM   1011  OE2 GLU A 126      24.305  24.307 -14.094  1.00 86.10           O1-
ATOM   1012  C   GLU A 126      25.871  19.573 -11.844  1.00 86.10           C  
ATOM   1013  O   GLU A 126      26.203  19.040 -12.899  1.00 86.10           O  
ATOM   1014  N   GLN A 127      26.252  19.085 -10.652  1.00119.79           N  
ATOM   1015  CA  GLN A 127      27.048  17.896 -10.582  1.00119.79           C  
ATOM   1016  CB  GLN A 127      27.469  17.550  -9.142  1.00119.79           C  
ATOM   1017  CG  GLN A 127      28.445  18.553  -8.530  1.00119.79           C  
ATOM   1018  CD  GLN A 127      29.734  18.446  -9.325  1.00119.79           C  
ATOM   1019  OE1 GLN A 127      29.799  17.716 -10.313  1.00119.79           O  
ATOM   1020  NE2 GLN A 127      30.786  19.190  -8.892  1.00119.79           N  
ATOM   1021  C   GLN A 127      26.266  16.720 -11.091  1.00119.79           C  
ATOM   1022  O   GLN A 127      26.798  15.891 -11.825  1.00119.79           O  
ATOM   1023  N   PHE A 128      24.989  16.626 -10.675  1.00 84.73           N  
ATOM   1024  CA  PHE A 128      24.066  15.550 -10.932  1.00 84.73           C  
ATOM   1025  CB  PHE A 128      22.831  15.695 -10.021  1.00 84.73           C  
ATOM   1026  CG  PHE A 128      21.762  14.726 -10.395  1.00 84.73           C  
ATOM   1027  CD1 PHE A 128      21.871  13.391 -10.086  1.00 84.73           C  
ATOM   1028  CD2 PHE A 128      20.623  15.172 -11.030  1.00 84.73           C  
ATOM   1029  CE1 PHE A 128      20.869  12.511 -10.427  1.00 84.73           C  
ATOM   1030  CE2 PHE A 128      19.619  14.297 -11.373  1.00 84.73           C  
ATOM   1031  CZ  PHE A 128      19.743  12.962 -11.073  1.00 84.73           C  
ATOM   1032  C   PHE A 128      23.584  15.411 -12.352  1.00 84.73           C  
ATOM   1033  O   PHE A 128      23.612  14.311 -12.902  1.00 84.73           O  
ATOM   1034  N   LEU A 129      23.159  16.510 -13.005  1.00172.83           N  
ATOM   1035  CA  LEU A 129      22.457  16.370 -14.255  1.00172.83           C  
ATOM   1036  CB  LEU A 129      21.848  17.673 -14.810  1.00172.83           C  
ATOM   1037  CG  LEU A 129      20.546  18.108 -14.106  1.00172.83           C  
ATOM   1038  CD1 LEU A 129      19.476  17.008 -14.197  1.00172.83           C  
ATOM   1039  CD2 LEU A 129      20.780  18.583 -12.669  1.00172.83           C  
ATOM   1040  C   LEU A 129      23.235  15.726 -15.358  1.00172.83           C  
ATOM   1041  O   LEU A 129      22.641  14.940 -16.095  1.00172.83           O  
ATOM   1042  N   PRO A 130      24.492  15.973 -15.562  1.00 76.64           N  
ATOM   1043  CA  PRO A 130      25.112  15.373 -16.707  1.00 76.64           C  
ATOM   1044  CD  PRO A 130      25.108  17.242 -15.206  1.00 76.64           C  
ATOM   1045  CB  PRO A 130      26.488  16.023 -16.809  1.00 76.64           C  
ATOM   1046  CG  PRO A 130      26.256  17.429 -16.217  1.00 76.64           C  
ATOM   1047  C   PRO A 130      25.095  13.875 -16.702  1.00 76.64           C  
ATOM   1048  O   PRO A 130      24.919  13.288 -17.769  1.00 76.64           O  
ATOM   1049  N   GLY A 131      25.275  13.238 -15.531  1.00 26.11           N  
ATOM   1050  CA  GLY A 131      25.260  11.808 -15.437  1.00 26.11           C  
ATOM   1051  C   GLY A 131      23.882  11.315 -15.738  1.00 26.11           C  
ATOM   1052  O   GLY A 131      23.709  10.292 -16.397  1.00 26.11           O  
ATOM   1053  N   HIS A 132      22.861  12.042 -15.249  1.00 51.53           N  
ATOM   1054  CA  HIS A 132      21.497  11.623 -15.387  1.00 51.53           C  
ATOM   1055  ND1 HIS A 132      18.526  11.368 -13.798  1.00 51.53           N  
ATOM   1056  CG  HIS A 132      19.084  12.190 -14.752  1.00 51.53           C  
ATOM   1057  CB  HIS A 132      20.520  12.628 -14.748  1.00 51.53           C  
ATOM   1058  NE2 HIS A 132      16.901  11.874 -15.229  1.00 51.53           N  
ATOM   1059  CD2 HIS A 132      18.077  12.488 -15.618  1.00 51.53           C  
ATOM   1060  CE1 HIS A 132      17.218  11.211 -14.131  1.00 51.53           C  
ATOM   1061  C   HIS A 132      21.153  11.512 -16.839  1.00 51.53           C  
ATOM   1062  O   HIS A 132      20.636  10.488 -17.284  1.00 51.53           O  
ATOM   1063  N   PHE A 133      21.445  12.565 -17.622  1.00 57.57           N  
ATOM   1064  CA  PHE A 133      21.072  12.574 -19.007  1.00 57.57           C  
ATOM   1065  CB  PHE A 133      21.206  13.963 -19.653  1.00 57.57           C  
ATOM   1066  CG  PHE A 133      20.183  14.819 -18.983  1.00 57.57           C  
ATOM   1067  CD1 PHE A 133      18.848  14.678 -19.285  1.00 57.57           C  
ATOM   1068  CD2 PHE A 133      20.555  15.765 -18.056  1.00 57.57           C  
ATOM   1069  CE1 PHE A 133      17.902  15.464 -18.670  1.00 57.57           C  
ATOM   1070  CE2 PHE A 133      19.613  16.554 -17.438  1.00 57.57           C  
ATOM   1071  CZ  PHE A 133      18.282  16.404 -17.742  1.00 57.57           C  
ATOM   1072  C   PHE A 133      21.859  11.578 -19.801  1.00 57.57           C  
ATOM   1073  O   PHE A 133      21.305  10.879 -20.647  1.00 57.57           O  
ATOM   1074  N   SER A 134      23.177  11.481 -19.548  1.00 75.71           N  
ATOM   1075  CA  SER A 134      24.017  10.614 -20.325  1.00 75.71           C  
ATOM   1076  CB  SER A 134      25.506  10.732 -19.949  1.00 75.71           C  
ATOM   1077  OG  SER A 134      25.711  10.332 -18.602  1.00 75.71           O  
ATOM   1078  C   SER A 134      23.605   9.189 -20.133  1.00 75.71           C  
ATOM   1079  O   SER A 134      23.610   8.405 -21.082  1.00 75.71           O  
ATOM   1080  N   LYS A 135      23.232   8.814 -18.896  1.00 35.76           N  
ATOM   1081  CA  LYS A 135      22.860   7.460 -18.610  1.00 35.76           C  
ATOM   1082  CB  LYS A 135      22.544   7.230 -17.119  1.00 35.76           C  
ATOM   1083  CG  LYS A 135      23.765   7.409 -16.208  1.00 35.76           C  
ATOM   1084  CD  LYS A 135      23.435   7.484 -14.713  1.00 35.76           C  
ATOM   1085  CE  LYS A 135      24.672   7.669 -13.826  1.00 35.76           C  
ATOM   1086  NZ  LYS A 135      24.280   7.679 -12.399  1.00 35.76           N1+
ATOM   1087  C   LYS A 135      21.637   7.126 -19.397  1.00 35.76           C  
ATOM   1088  O   LYS A 135      21.530   6.037 -19.958  1.00 35.76           O  
ATOM   1089  N   ILE A 136      20.688   8.076 -19.474  1.00100.44           N  
ATOM   1090  CA  ILE A 136      19.441   7.826 -20.130  1.00100.44           C  
ATOM   1091  CB  ILE A 136      18.547   9.035 -20.113  1.00100.44           C  
ATOM   1092  CG1 ILE A 136      18.310   9.539 -18.678  1.00100.44           C  
ATOM   1093  CG2 ILE A 136      17.251   8.671 -20.856  1.00100.44           C  
ATOM   1094  CD1 ILE A 136      17.589   8.548 -17.769  1.00100.44           C  
ATOM   1095  C   ILE A 136      19.709   7.535 -21.570  1.00100.44           C  
ATOM   1096  O   ILE A 136      19.253   6.528 -22.108  1.00100.44           O  
ATOM   1097  N   SER A 137      20.500   8.401 -22.223  1.00 40.95           N  
ATOM   1098  CA  SER A 137      20.751   8.261 -23.627  1.00 40.95           C  
ATOM   1099  CB  SER A 137      21.495   9.471 -24.212  1.00 40.95           C  
ATOM   1100  OG  SER A 137      20.678  10.629 -24.133  1.00 40.95           O  
ATOM   1101  C   SER A 137      21.592   7.050 -23.871  1.00 40.95           C  
ATOM   1102  O   SER A 137      21.520   6.425 -24.928  1.00 40.95           O  
ATOM   1103  N   ALA A 138      22.382   6.668 -22.856  1.00 48.55           N  
ATOM   1104  CA  ALA A 138      23.353   5.618 -22.922  1.00 48.55           C  
ATOM   1105  CB  ALA A 138      24.148   5.465 -21.616  1.00 48.55           C  
ATOM   1106  C   ALA A 138      22.730   4.300 -23.223  1.00 48.55           C  
ATOM   1107  O   ALA A 138      23.374   3.482 -23.879  1.00 48.55           O  
ATOM   1108  N   VAL A 139      21.487   4.059 -22.749  1.00 69.54           N  
ATOM   1109  CA  VAL A 139      20.917   2.746 -22.876  1.00 69.54           C  
ATOM   1110  CB  VAL A 139      19.477   2.694 -22.443  1.00 69.54           C  
ATOM   1111  CG1 VAL A 139      18.937   1.266 -22.655  1.00 69.54           C  
ATOM   1112  CG2 VAL A 139      19.397   3.177 -20.986  1.00 69.54           C  
ATOM   1113  C   VAL A 139      20.969   2.291 -24.308  1.00 69.54           C  
ATOM   1114  O   VAL A 139      21.699   1.349 -24.607  1.00 69.54           O  
ATOM   1115  N   MET A 140      20.291   3.005 -25.230  1.00142.98           N  
ATOM   1116  CA  MET A 140      20.277   2.713 -26.641  1.00142.98           C  
ATOM   1117  CB  MET A 140      21.631   2.983 -27.320  1.00142.98           C  
ATOM   1118  CG  MET A 140      21.604   2.935 -28.848  1.00142.98           C  
ATOM   1119  SD  MET A 140      21.616   1.260 -29.544  1.00142.98           S  
ATOM   1120  CE  MET A 140      23.366   0.954 -29.169  1.00142.98           C  
ATOM   1121  C   MET A 140      19.808   1.308 -26.957  1.00142.98           C  
ATOM   1122  O   MET A 140      20.107   0.334 -26.269  1.00142.98           O  
ATOM   1123  N   GLU A 141      18.973   1.192 -28.014  1.00179.08           N  
ATOM   1124  CA  GLU A 141      18.451  -0.044 -28.539  1.00179.08           C  
ATOM   1125  CB  GLU A 141      19.512  -0.947 -29.207  1.00179.08           C  
ATOM   1126  CG  GLU A 141      20.673  -1.397 -28.313  1.00179.08           C  
ATOM   1127  CD  GLU A 141      20.327  -2.734 -27.673  1.00179.08           C  
ATOM   1128  OE1 GLU A 141      19.416  -3.427 -28.199  1.00179.08           O  
ATOM   1129  OE2 GLU A 141      20.983  -3.085 -26.657  1.00179.08           O1-
ATOM   1130  C   GLU A 141      17.746  -0.791 -27.461  1.00179.08           C  
ATOM   1131  O   GLU A 141      17.426  -1.969 -27.605  1.00179.08           O  
ATOM   1132  N   ASN A 142      17.439  -0.097 -26.357  1.00174.49           N  
ATOM   1133  CA  ASN A 142      16.722  -0.713 -25.292  1.00174.49           C  
ATOM   1134  CB  ASN A 142      17.608  -1.266 -24.163  1.00174.49           C  
ATOM   1135  CG  ASN A 142      18.162  -2.604 -24.638  1.00174.49           C  
ATOM   1136  OD1 ASN A 142      19.373  -2.808 -24.709  1.00174.49           O  
ATOM   1137  ND2 ASN A 142      17.241  -3.545 -24.978  1.00174.49           N  
ATOM   1138  C   ASN A 142      15.859   0.350 -24.733  1.00174.49           C  
ATOM   1139  O   ASN A 142      16.271   1.500 -24.582  1.00174.49           O  
ATOM   1140  N   TYR A 143      14.613  -0.022 -24.429  1.00145.02           N  
ATOM   1141  CA  TYR A 143      13.683   0.924 -23.914  1.00145.02           C  
ATOM   1142  CB  TYR A 143      12.603   1.330 -24.933  1.00145.02           C  
ATOM   1143  CG  TYR A 143      13.252   2.025 -26.082  1.00145.02           C  
ATOM   1144  CD1 TYR A 143      13.864   1.305 -27.084  1.00145.02           C  
ATOM   1145  CD2 TYR A 143      13.237   3.399 -26.166  1.00145.02           C  
ATOM   1146  CE1 TYR A 143      14.459   1.948 -28.147  1.00145.02           C  
ATOM   1147  CE2 TYR A 143      13.830   4.045 -27.225  1.00145.02           C  
ATOM   1148  CZ  TYR A 143      14.443   3.320 -28.217  1.00145.02           C  
ATOM   1149  OH  TYR A 143      15.049   3.987 -29.301  1.00145.02           O  
ATOM   1150  C   TYR A 143      12.975   0.215 -22.820  1.00145.02           C  
ATOM   1151  O   TYR A 143      13.195  -0.974 -22.595  1.00145.02           O  
ATOM   1152  N   SER A 144      12.109   0.938 -22.090  1.00 48.69           N  
ATOM   1153  CA  SER A 144      11.314   0.256 -21.118  1.00 48.69           C  
ATOM   1154  CB  SER A 144      10.453   1.184 -20.242  1.00 48.69           C  
ATOM   1155  OG  SER A 144       9.703   0.416 -19.312  1.00 48.69           O  
ATOM   1156  C   SER A 144      10.395  -0.583 -21.936  1.00 48.69           C  
ATOM   1157  O   SER A 144      10.352  -0.444 -23.159  1.00 48.69           O  
ATOM   1158  N   ASP A 145       9.654  -1.508 -21.313  1.00 54.07           N  
ATOM   1159  CA  ASP A 145       8.831  -2.324 -22.147  1.00 54.07           C  
ATOM   1160  CB  ASP A 145       8.025  -3.383 -21.386  1.00 54.07           C  
ATOM   1161  CG  ASP A 145       7.265  -4.167 -22.445  1.00 54.07           C  
ATOM   1162  OD1 ASP A 145       7.840  -4.385 -23.546  1.00 54.07           O  
ATOM   1163  OD2 ASP A 145       6.091  -4.537 -22.180  1.00 54.07           O1-
ATOM   1164  C   ASP A 145       7.834  -1.454 -22.846  1.00 54.07           C  
ATOM   1165  O   ASP A 145       7.636  -1.574 -24.054  1.00 54.07           O  
ATOM   1166  N   GLU A 146       7.200  -0.529 -22.108  1.00 66.53           N  
ATOM   1167  CA  GLU A 146       6.196   0.290 -22.722  1.00 66.53           C  
ATOM   1168  CB  GLU A 146       5.452   1.183 -21.710  1.00 66.53           C  
ATOM   1169  CG  GLU A 146       4.615   0.396 -20.695  1.00 66.53           C  
ATOM   1170  CD  GLU A 146       3.932   1.383 -19.756  1.00 66.53           C  
ATOM   1171  OE1 GLU A 146       4.152   2.613 -19.922  1.00 66.53           O  
ATOM   1172  OE2 GLU A 146       3.169   0.919 -18.867  1.00 66.53           O1-
ATOM   1173  C   GLU A 146       6.830   1.176 -23.750  1.00 66.53           C  
ATOM   1174  O   GLU A 146       6.326   1.330 -24.861  1.00 66.53           O  
ATOM   1175  N   GLU A 147       7.982   1.774 -23.409  1.00119.18           N  
ATOM   1176  CA  GLU A 147       8.611   2.704 -24.298  1.00119.18           C  
ATOM   1177  CB  GLU A 147       9.832   3.385 -23.657  1.00119.18           C  
ATOM   1178  CG  GLU A 147      10.329   4.614 -24.420  1.00119.18           C  
ATOM   1179  CD  GLU A 147       9.453   5.796 -24.026  1.00119.18           C  
ATOM   1180  OE1 GLU A 147       8.766   5.699 -22.974  1.00119.18           O  
ATOM   1181  OE2 GLU A 147       9.462   6.812 -24.770  1.00119.18           O1-
ATOM   1182  C   GLU A 147       9.086   1.993 -25.526  1.00119.18           C  
ATOM   1183  O   GLU A 147       8.974   2.513 -26.636  1.00119.18           O  
ATOM   1184  N   LYS A 148       9.568   0.749 -25.343  1.00190.75           N  
ATOM   1185  CA  LYS A 148      10.263   0.028 -26.367  1.00190.75           C  
ATOM   1186  CB  LYS A 148      10.591  -1.419 -25.937  1.00190.75           C  
ATOM   1187  CG  LYS A 148      11.476  -2.194 -26.920  1.00190.75           C  
ATOM   1188  CD  LYS A 148      10.802  -2.529 -28.250  1.00190.75           C  
ATOM   1189  CE  LYS A 148      11.714  -3.274 -29.221  1.00190.75           C  
ATOM   1190  NZ  LYS A 148      12.038  -4.611 -28.676  1.00190.75           N1+
ATOM   1191  C   LYS A 148       9.440  -0.010 -27.605  1.00190.75           C  
ATOM   1192  O   LYS A 148       9.900   0.411 -28.664  1.00190.75           O  
ATOM   1193  N   ASP A 149       8.189  -0.479 -27.550  1.00182.76           N  
ATOM   1194  CA  ASP A 149       7.546  -0.402 -28.820  1.00182.76           C  
ATOM   1195  CB  ASP A 149       6.252  -1.221 -28.932  1.00182.76           C  
ATOM   1196  CG  ASP A 149       5.895  -1.333 -30.409  1.00182.76           C  
ATOM   1197  OD1 ASP A 149       6.626  -0.747 -31.252  1.00182.76           O  
ATOM   1198  OD2 ASP A 149       4.881  -2.016 -30.712  1.00182.76           O1-
ATOM   1199  C   ASP A 149       7.254   1.051 -29.002  1.00182.76           C  
ATOM   1200  O   ASP A 149       6.545   1.653 -28.198  1.00182.76           O  
ATOM   1201  N   MET A 150       7.822   1.653 -30.068  1.00 79.94           N  
ATOM   1202  CA  MET A 150       7.680   3.065 -30.265  1.00 79.94           C  
ATOM   1203  CB  MET A 150       8.289   3.531 -31.599  1.00 79.94           C  
ATOM   1204  CG  MET A 150       9.789   3.254 -31.728  1.00 79.94           C  
ATOM   1205  SD  MET A 150      10.499   3.717 -33.340  1.00 79.94           S  
ATOM   1206  CE  MET A 150      12.154   3.042 -33.018  1.00 79.94           C  
ATOM   1207  C   MET A 150       6.218   3.307 -30.359  1.00 79.94           C  
ATOM   1208  O   MET A 150       5.663   4.175 -29.693  1.00 79.94           O  
ATOM   1209  N   PHE A 151       5.571   2.484 -31.192  1.00 80.43           N  
ATOM   1210  CA  PHE A 151       4.157   2.535 -31.335  1.00 80.43           C  
ATOM   1211  CB  PHE A 151       3.646   1.646 -32.487  1.00 80.43           C  
ATOM   1212  CG  PHE A 151       3.990   2.344 -33.761  1.00 80.43           C  
ATOM   1213  CD1 PHE A 151       5.220   2.187 -34.360  1.00 80.43           C  
ATOM   1214  CD2 PHE A 151       3.066   3.173 -34.355  1.00 80.43           C  
ATOM   1215  CE1 PHE A 151       5.521   2.846 -35.530  1.00 80.43           C  
ATOM   1216  CE2 PHE A 151       3.358   3.834 -35.525  1.00 80.43           C  
ATOM   1217  CZ  PHE A 151       4.588   3.670 -36.114  1.00 80.43           C  
ATOM   1218  C   PHE A 151       3.587   2.055 -30.048  1.00 80.43           C  
ATOM   1219  O   PHE A 151       2.553   2.536 -29.599  1.00 80.43           O  
ATOM   1220  N   VAL A 152       4.260   1.046 -29.456  1.00186.01           N  
ATOM   1221  CA  VAL A 152       3.914   0.415 -28.213  1.00186.01           C  
ATOM   1222  CB  VAL A 152       4.044   1.248 -26.961  1.00186.01           C  
ATOM   1223  CG1 VAL A 152       2.965   2.340 -26.913  1.00186.01           C  
ATOM   1224  CG2 VAL A 152       3.957   0.289 -25.762  1.00186.01           C  
ATOM   1225  C   VAL A 152       2.514  -0.072 -28.344  1.00186.01           C  
ATOM   1226  O   VAL A 152       1.801  -0.280 -27.358  1.00186.01           O  
ATOM   1227  N   LYS A 153       2.081  -0.285 -29.599  1.00136.08           N  
ATOM   1228  CA  LYS A 153       0.777  -0.792 -29.879  1.00136.08           C  
ATOM   1229  CB  LYS A 153       0.406  -0.749 -31.371  1.00136.08           C  
ATOM   1230  CG  LYS A 153      -0.163   0.600 -31.815  1.00136.08           C  
ATOM   1231  CD  LYS A 153       0.816   1.765 -31.681  1.00136.08           C  
ATOM   1232  CE  LYS A 153       0.191   3.125 -31.985  1.00136.08           C  
ATOM   1233  NZ  LYS A 153      -0.784   3.474 -30.926  1.00136.08           N1+
ATOM   1234  C   LYS A 153       0.727  -2.208 -29.437  1.00136.08           C  
ATOM   1235  O   LYS A 153      -0.313  -2.703 -29.007  1.00136.08           O  
ATOM   1236  N   MET A 154       1.882  -2.885 -29.504  1.00134.05           N  
ATOM   1237  CA  MET A 154       1.912  -4.286 -29.230  1.00134.05           C  
ATOM   1238  CB  MET A 154       3.326  -4.896 -29.322  1.00134.05           C  
ATOM   1239  CG  MET A 154       3.367  -6.414 -29.102  1.00134.05           C  
ATOM   1240  SD  MET A 154       3.195  -6.957 -27.372  1.00134.05           S  
ATOM   1241  CE  MET A 154       3.095  -8.732 -27.746  1.00134.05           C  
ATOM   1242  C   MET A 154       1.412  -4.503 -27.836  1.00134.05           C  
ATOM   1243  O   MET A 154       0.737  -5.494 -27.575  1.00134.05           O  
ATOM   1244  N   LEU A 155       1.719  -3.561 -26.924  1.00204.11           N  
ATOM   1245  CA  LEU A 155       1.457  -3.595 -25.509  1.00204.11           C  
ATOM   1246  CB  LEU A 155       2.079  -2.398 -24.775  1.00204.11           C  
ATOM   1247  CG  LEU A 155       3.612  -2.485 -24.696  1.00204.11           C  
ATOM   1248  CD1 LEU A 155       4.036  -3.612 -23.744  1.00204.11           C  
ATOM   1249  CD2 LEU A 155       4.250  -2.621 -26.091  1.00204.11           C  
ATOM   1250  C   LEU A 155       0.003  -3.632 -25.166  1.00204.11           C  
ATOM   1251  O   LEU A 155      -0.353  -4.129 -24.101  1.00204.11           O  
ATOM   1252  N   GLY A 156      -0.878  -3.094 -26.026  1.00 49.77           N  
ATOM   1253  CA  GLY A 156      -2.260  -3.001 -25.643  1.00 49.77           C  
ATOM   1254  C   GLY A 156      -2.817  -4.348 -25.283  1.00 49.77           C  
ATOM   1255  O   GLY A 156      -3.525  -4.476 -24.287  1.00 49.77           O  
ATOM   1256  N   ASP A 157      -2.529  -5.394 -26.079  1.00 52.73           N  
ATOM   1257  CA  ASP A 157      -3.067  -6.689 -25.772  1.00 52.73           C  
ATOM   1258  CB  ASP A 157      -2.847  -7.728 -26.884  1.00 52.73           C  
ATOM   1259  CG  ASP A 157      -3.909  -7.481 -27.948  1.00 52.73           C  
ATOM   1260  OD1 ASP A 157      -5.118  -7.611 -27.613  1.00 52.73           O  
ATOM   1261  OD2 ASP A 157      -3.534  -7.172 -29.107  1.00 52.73           O1-
ATOM   1262  C   ASP A 157      -2.471  -7.217 -24.501  1.00 52.73           C  
ATOM   1263  O   ASP A 157      -3.158  -7.871 -23.719  1.00 52.73           O  
ATOM   1264  N   LEU A 158      -1.183  -6.927 -24.248  1.00 58.99           N  
ATOM   1265  CA  LEU A 158      -0.491  -7.460 -23.108  1.00 58.99           C  
ATOM   1266  CB  LEU A 158       0.966  -6.977 -23.000  1.00 58.99           C  
ATOM   1267  CG  LEU A 158       1.888  -7.486 -24.122  1.00 58.99           C  
ATOM   1268  CD1 LEU A 158       3.324  -6.972 -23.930  1.00 58.99           C  
ATOM   1269  CD2 LEU A 158       1.819  -9.016 -24.250  1.00 58.99           C  
ATOM   1270  C   LEU A 158      -1.169  -7.026 -21.846  1.00 58.99           C  
ATOM   1271  O   LEU A 158      -1.363  -7.838 -20.947  1.00 58.99           O  
ATOM   1272  N   PHE A 159      -1.573  -5.745 -21.745  1.00146.28           N  
ATOM   1273  CA  PHE A 159      -2.152  -5.283 -20.515  1.00146.28           C  
ATOM   1274  CB  PHE A 159      -2.685  -3.840 -20.574  1.00146.28           C  
ATOM   1275  CG  PHE A 159      -1.569  -2.874 -20.411  1.00146.28           C  
ATOM   1276  CD1 PHE A 159      -1.107  -2.568 -19.151  1.00146.28           C  
ATOM   1277  CD2 PHE A 159      -1.006  -2.260 -21.503  1.00146.28           C  
ATOM   1278  CE1 PHE A 159      -0.080  -1.670 -18.981  1.00146.28           C  
ATOM   1279  CE2 PHE A 159       0.021  -1.360 -21.338  1.00146.28           C  
ATOM   1280  CZ  PHE A 159       0.485  -1.066 -20.077  1.00146.28           C  
ATOM   1281  C   PHE A 159      -3.353  -6.104 -20.195  1.00146.28           C  
ATOM   1282  O   PHE A 159      -3.505  -6.592 -19.077  1.00146.28           O  
ATOM   1283  N   GLU A 160      -4.231  -6.281 -21.190  1.00 98.39           N  
ATOM   1284  CA  GLU A 160      -5.489  -6.943 -21.014  1.00 98.39           C  
ATOM   1285  CB  GLU A 160      -6.250  -6.967 -22.343  1.00 98.39           C  
ATOM   1286  CG  GLU A 160      -7.607  -7.652 -22.290  1.00 98.39           C  
ATOM   1287  CD  GLU A 160      -8.171  -7.567 -23.699  1.00 98.39           C  
ATOM   1288  OE1 GLU A 160      -7.876  -6.556 -24.391  1.00 98.39           O  
ATOM   1289  OE2 GLU A 160      -8.892  -8.515 -24.107  1.00 98.39           O1-
ATOM   1290  C   GLU A 160      -5.318  -8.369 -20.587  1.00 98.39           C  
ATOM   1291  O   GLU A 160      -5.908  -8.802 -19.599  1.00 98.39           O  
ATOM   1292  N   ARG A 161      -4.481  -9.128 -21.317  1.00 99.54           N  
ATOM   1293  CA  ARG A 161      -4.317 -10.536 -21.093  1.00 99.54           C  
ATOM   1294  CB  ARG A 161      -3.559 -11.255 -22.226  1.00 99.54           C  
ATOM   1295  CG  ARG A 161      -4.344 -11.272 -23.545  1.00 99.54           C  
ATOM   1296  CD  ARG A 161      -4.013 -12.459 -24.454  1.00 99.54           C  
ATOM   1297  NE  ARG A 161      -2.617 -12.307 -24.949  1.00 99.54           N  
ATOM   1298  CZ  ARG A 161      -2.382 -11.932 -26.242  1.00 99.54           C  
ATOM   1299  NH1 ARG A 161      -3.424 -11.647 -27.073  1.00 99.54           N1+
ATOM   1300  NH2 ARG A 161      -1.099 -11.864 -26.704  1.00 99.54           N  
ATOM   1301  C   ARG A 161      -3.633 -10.813 -19.790  1.00 99.54           C  
ATOM   1302  O   ARG A 161      -3.902 -11.826 -19.147  1.00 99.54           O  
ATOM   1303  N   LEU A 162      -2.748  -9.909 -19.345  1.00 55.50           N  
ATOM   1304  CA  LEU A 162      -1.938 -10.144 -18.185  1.00 55.50           C  
ATOM   1305  CB  LEU A 162      -1.034  -8.946 -17.845  1.00 55.50           C  
ATOM   1306  CG  LEU A 162      -0.145  -9.167 -16.605  1.00 55.50           C  
ATOM   1307  CD1 LEU A 162       0.863 -10.302 -16.838  1.00 55.50           C  
ATOM   1308  CD2 LEU A 162       0.526  -7.859 -16.151  1.00 55.50           C  
ATOM   1309  C   LEU A 162      -2.808 -10.403 -16.998  1.00 55.50           C  
ATOM   1310  O   LEU A 162      -2.449 -11.198 -16.130  1.00 55.50           O  
ATOM   1311  N   SER A 163      -3.974  -9.746 -16.932  1.00 73.79           N  
ATOM   1312  CA  SER A 163      -4.819  -9.875 -15.781  1.00 73.79           C  
ATOM   1313  CB  SER A 163      -6.158  -9.141 -15.952  1.00 73.79           C  
ATOM   1314  OG  SER A 163      -6.951  -9.305 -14.787  1.00 73.79           O  
ATOM   1315  C   SER A 163      -5.126 -11.321 -15.553  1.00 73.79           C  
ATOM   1316  O   SER A 163      -5.042 -11.794 -14.421  1.00 73.79           O  
ATOM   1317  N   VAL A 164      -5.466 -12.073 -16.614  1.00 37.34           N  
ATOM   1318  CA  VAL A 164      -5.825 -13.451 -16.434  1.00 37.34           C  
ATOM   1319  CB  VAL A 164      -6.269 -14.137 -17.698  1.00 37.34           C  
ATOM   1320  CG1 VAL A 164      -7.486 -13.386 -18.259  1.00 37.34           C  
ATOM   1321  CG2 VAL A 164      -5.083 -14.251 -18.668  1.00 37.34           C  
ATOM   1322  C   VAL A 164      -4.647 -14.209 -15.909  1.00 37.34           C  
ATOM   1323  O   VAL A 164      -4.796 -15.085 -15.058  1.00 37.34           O  
ATOM   1324  N   PHE A 165      -3.438 -13.880 -16.401  1.00 59.72           N  
ATOM   1325  CA  PHE A 165      -2.265 -14.629 -16.058  1.00 59.72           C  
ATOM   1326  CB  PHE A 165      -1.016 -14.025 -16.728  1.00 59.72           C  
ATOM   1327  CG  PHE A 165       0.095 -15.022 -16.757  1.00 59.72           C  
ATOM   1328  CD1 PHE A 165       0.077 -16.031 -17.690  1.00 59.72           C  
ATOM   1329  CD2 PHE A 165       1.161 -14.942 -15.890  1.00 59.72           C  
ATOM   1330  CE1 PHE A 165       1.091 -16.958 -17.752  1.00 59.72           C  
ATOM   1331  CE2 PHE A 165       2.179 -15.866 -15.947  1.00 59.72           C  
ATOM   1332  CZ  PHE A 165       2.146 -16.878 -16.877  1.00 59.72           C  
ATOM   1333  C   PHE A 165      -2.085 -14.577 -14.572  1.00 59.72           C  
ATOM   1334  O   PHE A 165      -2.019 -15.616 -13.919  1.00 59.72           O  
ATOM   1335  N   LYS A 166      -2.023 -13.364 -13.990  1.00 69.02           N  
ATOM   1336  CA  LYS A 166      -1.864 -13.253 -12.568  1.00 69.02           C  
ATOM   1337  CB  LYS A 166      -1.656 -11.812 -12.066  1.00 69.02           C  
ATOM   1338  CG  LYS A 166      -0.247 -11.259 -12.281  1.00 69.02           C  
ATOM   1339  CD  LYS A 166      -0.102  -9.799 -11.844  1.00 69.02           C  
ATOM   1340  CE  LYS A 166       1.349  -9.318 -11.786  1.00 69.02           C  
ATOM   1341  NZ  LYS A 166       1.409  -7.941 -11.243  1.00 69.02           N1+
ATOM   1342  C   LYS A 166      -3.105 -13.748 -11.918  1.00 69.02           C  
ATOM   1343  O   LYS A 166      -3.056 -14.475 -10.927  1.00 69.02           O  
ATOM   1344  N   ASP A 167      -4.260 -13.376 -12.493  1.00 63.01           N  
ATOM   1345  CA  ASP A 167      -5.517 -13.704 -11.896  1.00 63.01           C  
ATOM   1346  CB  ASP A 167      -5.656 -15.180 -11.494  1.00 63.01           C  
ATOM   1347  CG  ASP A 167      -7.039 -15.373 -10.877  1.00 63.01           C  
ATOM   1348  OD1 ASP A 167      -7.860 -14.419 -10.919  1.00 63.01           O  
ATOM   1349  OD2 ASP A 167      -7.289 -16.490 -10.349  1.00 63.01           O1-
ATOM   1350  C   ASP A 167      -5.619 -12.867 -10.624  1.00 63.01           C  
ATOM   1351  O   ASP A 167      -4.771 -13.050  -9.712  1.00 63.01           O  
ATOM   1352  OXT ASP A 167      -6.553 -12.025 -10.550  1.00 63.01           O1-
TER   
HEADER    model_1_2_chain_A
ATOM      1  N   MET B   1       0.970   7.940  -6.675  1.00107.36           N  
ATOM      2  CA  MET B   1      -0.241   7.167  -7.041  1.00107.36           C  
ATOM      3  CB  MET B   1      -1.482   8.076  -7.036  1.00107.36           C  
ATOM      4  CG  MET B   1      -1.396   9.240  -8.024  1.00107.36           C  
ATOM      5  SD  MET B   1      -2.859  10.320  -8.030  1.00107.36           S  
ATOM      6  CE  MET B   1      -2.226  11.452  -9.303  1.00107.36           C  
ATOM      7  C   MET B   1      -0.093   6.551  -8.391  1.00107.36           C  
ATOM      8  O   MET B   1       1.020   6.372  -8.881  1.00107.36           O  
ATOM      9  N   GLU B   2      -1.223   6.191  -9.027  1.00202.53           N  
ATOM     10  CA  GLU B   2      -1.121   5.588 -10.318  1.00202.53           C  
ATOM     11  CB  GLU B   2      -2.155   4.485 -10.596  1.00202.53           C  
ATOM     12  CG  GLU B   2      -3.591   5.004 -10.654  1.00202.53           C  
ATOM     13  CD  GLU B   2      -4.468   3.883 -11.190  1.00202.53           C  
ATOM     14  OE1 GLU B   2      -4.460   3.675 -12.434  1.00202.53           O  
ATOM     15  OE2 GLU B   2      -5.147   3.213 -10.368  1.00202.53           O1-
ATOM     16  C   GLU B   2      -1.363   6.652 -11.336  1.00202.53           C  
ATOM     17  O   GLU B   2      -2.196   7.536 -11.143  1.00202.53           O  
ATOM     18  N   LEU B   3      -0.611   6.593 -12.450  1.00161.95           N  
ATOM     19  CA  LEU B   3      -0.785   7.534 -13.514  1.00161.95           C  
ATOM     20  CB  LEU B   3       0.540   8.047 -14.106  1.00161.95           C  
ATOM     21  CG  LEU B   3       0.369   9.082 -15.235  1.00161.95           C  
ATOM     22  CD1 LEU B   3      -0.308  10.363 -14.722  1.00161.95           C  
ATOM     23  CD2 LEU B   3       1.705   9.367 -15.939  1.00161.95           C  
ATOM     24  C   LEU B   3      -1.524   6.788 -14.575  1.00161.95           C  
ATOM     25  O   LEU B   3      -1.428   5.565 -14.663  1.00161.95           O  
ATOM     26  N   LYS B   4      -2.322   7.507 -15.383  1.00147.09           N  
ATOM     27  CA  LYS B   4      -3.131   6.853 -16.369  1.00147.09           C  
ATOM     28  CB  LYS B   4      -4.078   7.823 -17.092  1.00147.09           C  
ATOM     29  CG  LYS B   4      -5.168   8.374 -16.178  1.00147.09           C  
ATOM     30  CD  LYS B   4      -6.044   7.276 -15.572  1.00147.09           C  
ATOM     31  CE  LYS B   4      -7.176   7.810 -14.697  1.00147.09           C  
ATOM     32  NZ  LYS B   4      -8.247   8.367 -15.552  1.00147.09           N1+
ATOM     33  C   LYS B   4      -2.301   6.182 -17.417  1.00147.09           C  
ATOM     34  O   LYS B   4      -2.511   5.006 -17.708  1.00147.09           O  
ATOM     35  N   HIS B   5      -1.315   6.889 -18.000  1.00 51.12           N  
ATOM     36  CA  HIS B   5      -0.600   6.272 -19.084  1.00 51.12           C  
ATOM     37  ND1 HIS B   5      -3.319   7.729 -20.286  1.00 51.12           N  
ATOM     38  CG  HIS B   5      -2.395   6.838 -20.784  1.00 51.12           C  
ATOM     39  CB  HIS B   5      -0.934   6.884 -20.454  1.00 51.12           C  
ATOM     40  NE2 HIS B   5      -4.435   6.329 -21.604  1.00 51.12           N  
ATOM     41  CD2 HIS B   5      -3.093   5.989 -21.587  1.00 51.12           C  
ATOM     42  CE1 HIS B   5      -4.521   7.379 -20.808  1.00 51.12           C  
ATOM     43  C   HIS B   5       0.861   6.495 -18.880  1.00 51.12           C  
ATOM     44  O   HIS B   5       1.266   7.351 -18.098  1.00 51.12           O  
ATOM     45  N   LEU B   6       1.697   5.702 -19.583  1.00112.65           N  
ATOM     46  CA  LEU B   6       3.113   5.878 -19.464  1.00112.65           C  
ATOM     47  CB  LEU B   6       3.906   4.721 -20.105  1.00112.65           C  
ATOM     48  CG  LEU B   6       5.400   4.656 -19.723  1.00112.65           C  
ATOM     49  CD1 LEU B   6       6.112   3.536 -20.491  1.00112.65           C  
ATOM     50  CD2 LEU B   6       6.118   6.002 -19.861  1.00112.65           C  
ATOM     51  C   LEU B   6       3.401   7.138 -20.217  1.00112.65           C  
ATOM     52  O   LEU B   6       2.879   7.341 -21.312  1.00112.65           O  
ATOM     53  N   PRO B   7       4.198   8.008 -19.663  1.00 82.73           N  
ATOM     54  CA  PRO B   7       4.461   9.240 -20.350  1.00 82.73           C  
ATOM     55  CD  PRO B   7       4.196   8.184 -18.219  1.00 82.73           C  
ATOM     56  CB  PRO B   7       5.049  10.185 -19.307  1.00 82.73           C  
ATOM     57  CG  PRO B   7       4.433   9.686 -17.987  1.00 82.73           C  
ATOM     58  C   PRO B   7       5.334   9.033 -21.546  1.00 82.73           C  
ATOM     59  O   PRO B   7       6.247   8.211 -21.483  1.00 82.73           O  
ATOM     60  N   LYS B   8       5.082   9.793 -22.632  1.00135.43           N  
ATOM     61  CA  LYS B   8       5.846   9.643 -23.837  1.00135.43           C  
ATOM     62  CB  LYS B   8       5.019   9.841 -25.120  1.00135.43           C  
ATOM     63  CG  LYS B   8       3.855   8.859 -25.276  1.00135.43           C  
ATOM     64  CD  LYS B   8       2.677   9.142 -24.342  1.00135.43           C  
ATOM     65  CE  LYS B   8       1.862  10.372 -24.748  1.00135.43           C  
ATOM     66  NZ  LYS B   8       0.696  10.531 -23.850  1.00135.43           N1+
ATOM     67  C   LYS B   8       6.902  10.706 -23.850  1.00135.43           C  
ATOM     68  O   LYS B   8       6.606  11.897 -23.833  1.00135.43           O  
ATOM     69  N   TYR B   9       8.165  10.254 -23.785  1.00120.34           N  
ATOM     70  CA  TYR B   9       9.417  10.962 -23.776  1.00120.34           C  
ATOM     71  CB  TYR B   9      10.492  10.215 -22.979  1.00120.34           C  
ATOM     72  CG  TYR B   9       9.953  10.204 -21.590  1.00120.34           C  
ATOM     73  CD1 TYR B   9      10.019  11.336 -20.811  1.00120.34           C  
ATOM     74  CD2 TYR B   9       9.376   9.069 -21.070  1.00120.34           C  
ATOM     75  CE1 TYR B   9       9.520  11.336 -19.530  1.00120.34           C  
ATOM     76  CE2 TYR B   9       8.876   9.062 -19.789  1.00120.34           C  
ATOM     77  CZ  TYR B   9       8.949  10.197 -19.016  1.00120.34           C  
ATOM     78  OH  TYR B   9       8.437  10.193 -17.702  1.00120.34           O  
ATOM     79  C   TYR B   9       9.977  11.364 -25.117  1.00120.34           C  
ATOM     80  O   TYR B   9      10.841  12.237 -25.174  1.00120.34           O  
ATOM     81  N   LYS B  10       9.556  10.721 -26.222  1.00122.25           N  
ATOM     82  CA  LYS B  10      10.220  10.814 -27.501  1.00122.25           C  
ATOM     83  CB  LYS B  10       9.347  10.193 -28.604  1.00122.25           C  
ATOM     84  CG  LYS B  10      10.083   9.824 -29.889  1.00122.25           C  
ATOM     85  CD  LYS B  10       9.236   8.938 -30.806  1.00122.25           C  
ATOM     86  CE  LYS B  10      10.030   8.273 -31.929  1.00122.25           C  
ATOM     87  NZ  LYS B  10      10.680   7.044 -31.423  1.00122.25           N1+
ATOM     88  C   LYS B  10      10.504  12.233 -27.898  1.00122.25           C  
ATOM     89  O   LYS B  10      11.614  12.536 -28.337  1.00122.25           O  
ATOM     90  N   HIS B  11       9.533  13.148 -27.765  1.00 47.61           N  
ATOM     91  CA  HIS B  11       9.771  14.497 -28.194  1.00 47.61           C  
ATOM     92  ND1 HIS B  11       7.151  14.149 -26.321  1.00 47.61           N  
ATOM     93  CG  HIS B  11       7.835  15.264 -26.753  1.00 47.61           C  
ATOM     94  CB  HIS B  11       8.506  15.364 -28.089  1.00 47.61           C  
ATOM     95  NE2 HIS B  11       7.020  15.648 -24.685  1.00 47.61           N  
ATOM     96  CD2 HIS B  11       7.745  16.169 -25.742  1.00 47.61           C  
ATOM     97  CE1 HIS B  11       6.685  14.433 -25.080  1.00 47.61           C  
ATOM     98  C   HIS B  11      10.859  15.119 -27.373  1.00 47.61           C  
ATOM     99  O   HIS B  11      11.792  15.716 -27.910  1.00 47.61           O  
ATOM    100  N   ILE B  12      10.777  14.971 -26.040  1.00 35.97           N  
ATOM    101  CA  ILE B  12      11.738  15.571 -25.160  1.00 35.97           C  
ATOM    102  CB  ILE B  12      11.416  15.328 -23.715  1.00 35.97           C  
ATOM    103  CG1 ILE B  12      10.041  15.922 -23.364  1.00 35.97           C  
ATOM    104  CG2 ILE B  12      12.565  15.899 -22.867  1.00 35.97           C  
ATOM    105  CD1 ILE B  12       9.510  15.450 -22.012  1.00 35.97           C  
ATOM    106  C   ILE B  12      13.076  14.960 -25.426  1.00 35.97           C  
ATOM    107  O   ILE B  12      14.089  15.656 -25.476  1.00 35.97           O  
ATOM    108  N   THR B  13      13.104  13.628 -25.600  1.00114.15           N  
ATOM    109  CA  THR B  13      14.335  12.913 -25.759  1.00114.15           C  
ATOM    110  CB  THR B  13      14.150  11.423 -25.741  1.00114.15           C  
ATOM    111  OG1 THR B  13      15.411  10.786 -25.621  1.00114.15           O  
ATOM    112  CG2 THR B  13      13.445  10.967 -27.028  1.00114.15           C  
ATOM    113  C   THR B  13      15.045  13.294 -27.025  1.00114.15           C  
ATOM    114  O   THR B  13      16.251  13.534 -27.009  1.00114.15           O  
ATOM    115  N   GLU B  14      14.322  13.406 -28.156  1.00 92.19           N  
ATOM    116  CA  GLU B  14      14.989  13.677 -29.399  1.00 92.19           C  
ATOM    117  CB  GLU B  14      14.071  13.655 -30.636  1.00 92.19           C  
ATOM    118  CG  GLU B  14      12.903  14.638 -30.603  1.00 92.19           C  
ATOM    119  CD  GLU B  14      12.137  14.450 -31.907  1.00 92.19           C  
ATOM    120  OE1 GLU B  14      12.792  14.096 -32.924  1.00 92.19           O  
ATOM    121  OE2 GLU B  14      10.896  14.660 -31.907  1.00 92.19           O1-
ATOM    122  C   GLU B  14      15.664  15.006 -29.312  1.00 92.19           C  
ATOM    123  O   GLU B  14      16.681  15.234 -29.965  1.00 92.19           O  
ATOM    124  N   HIS B  15      15.089  15.939 -28.535  1.00 55.74           N  
ATOM    125  CA  HIS B  15      15.696  17.228 -28.367  1.00 55.74           C  
ATOM    126  ND1 HIS B  15      16.269  20.181 -26.842  1.00 55.74           N  
ATOM    127  CG  HIS B  15      15.395  19.645 -27.761  1.00 55.74           C  
ATOM    128  CB  HIS B  15      14.805  18.266 -27.666  1.00 55.74           C  
ATOM    129  NE2 HIS B  15      15.989  21.722 -28.420  1.00 55.74           N  
ATOM    130  CD2 HIS B  15      15.235  20.601 -28.717  1.00 55.74           C  
ATOM    131  CE1 HIS B  15      16.593  21.423 -27.284  1.00 55.74           C  
ATOM    132  C   HIS B  15      16.958  17.089 -27.565  1.00 55.74           C  
ATOM    133  O   HIS B  15      17.898  17.860 -27.744  1.00 55.74           O  
ATOM    134  N   ALA B  16      17.003  16.094 -26.655  1.00 45.58           N  
ATOM    135  CA  ALA B  16      18.101  15.857 -25.750  1.00 45.58           C  
ATOM    136  CB  ALA B  16      17.859  14.654 -24.820  1.00 45.58           C  
ATOM    137  C   ALA B  16      19.348  15.583 -26.530  1.00 45.58           C  
ATOM    138  O   ALA B  16      20.449  15.905 -26.088  1.00 45.58           O  
ATOM    139  N   GLU B  17      19.212  14.954 -27.707  1.00 81.84           N  
ATOM    140  CA  GLU B  17      20.354  14.661 -28.519  1.00 81.84           C  
ATOM    141  CB  GLU B  17      19.945  14.010 -29.849  1.00 81.84           C  
ATOM    142  CG  GLU B  17      21.116  13.474 -30.666  1.00 81.84           C  
ATOM    143  CD  GLU B  17      20.529  12.699 -31.836  1.00 81.84           C  
ATOM    144  OE1 GLU B  17      19.275  12.610 -31.918  1.00 81.84           O  
ATOM    145  OE2 GLU B  17      21.327  12.181 -32.660  1.00 81.84           O1-
ATOM    146  C   GLU B  17      21.023  15.968 -28.804  1.00 81.84           C  
ATOM    147  O   GLU B  17      22.245  16.051 -28.910  1.00 81.84           O  
ATOM    148  N   THR B  18      20.219  17.034 -28.950  1.00 30.26           N  
ATOM    149  CA  THR B  18      20.760  18.338 -29.183  1.00 30.26           C  
ATOM    150  CB  THR B  18      19.691  19.368 -29.401  1.00 30.26           C  
ATOM    151  OG1 THR B  18      18.890  19.011 -30.519  1.00 30.26           O  
ATOM    152  CG2 THR B  18      20.364  20.729 -29.641  1.00 30.26           C  
ATOM    153  C   THR B  18      21.550  18.754 -27.978  1.00 30.26           C  
ATOM    154  O   THR B  18      22.602  19.378 -28.106  1.00 30.26           O  
ATOM    155  N   TYR B  19      21.052  18.417 -26.769  1.00106.42           N  
ATOM    156  CA  TYR B  19      21.671  18.856 -25.546  1.00106.42           C  
ATOM    157  CB  TYR B  19      20.894  18.454 -24.279  1.00106.42           C  
ATOM    158  CG  TYR B  19      19.613  19.210 -24.229  1.00106.42           C  
ATOM    159  CD1 TYR B  19      19.615  20.568 -24.013  1.00106.42           C  
ATOM    160  CD2 TYR B  19      18.410  18.557 -24.365  1.00106.42           C  
ATOM    161  CE1 TYR B  19      18.435  21.270 -23.955  1.00106.42           C  
ATOM    162  CE2 TYR B  19      17.226  19.253 -24.305  1.00106.42           C  
ATOM    163  CZ  TYR B  19      17.240  20.612 -24.103  1.00106.42           C  
ATOM    164  OH  TYR B  19      16.031  21.338 -24.041  1.00106.42           O  
ATOM    165  C   TYR B  19      23.058  18.310 -25.363  1.00106.42           C  
ATOM    166  O   TYR B  19      23.984  19.072 -25.092  1.00106.42           O  
ATOM    167  N   ALA B  20      23.261  16.987 -25.521  1.00 44.51           N  
ATOM    168  CA  ALA B  20      24.561  16.452 -25.218  1.00 44.51           C  
ATOM    169  CB  ALA B  20      24.787  16.220 -23.714  1.00 44.51           C  
ATOM    170  C   ALA B  20      24.699  15.128 -25.896  1.00 44.51           C  
ATOM    171  O   ALA B  20      23.903  14.777 -26.764  1.00 44.51           O  
ATOM    172  N   ASN B  21      25.764  14.372 -25.550  1.00 50.99           N  
ATOM    173  CA  ASN B  21      25.947  13.087 -26.160  1.00 50.99           C  
ATOM    174  CB  ASN B  21      27.412  12.618 -26.153  1.00 50.99           C  
ATOM    175  CG  ASN B  21      28.172  13.457 -27.171  1.00 50.99           C  
ATOM    176  OD1 ASN B  21      27.996  13.300 -28.378  1.00 50.99           O  
ATOM    177  ND2 ASN B  21      29.035  14.383 -26.674  1.00 50.99           N  
ATOM    178  C   ASN B  21      25.142  12.089 -25.387  1.00 50.99           C  
ATOM    179  O   ASN B  21      25.663  11.382 -24.524  1.00 50.99           O  
ATOM    180  N   ILE B  22      23.830  12.025 -25.691  1.00 83.47           N  
ATOM    181  CA  ILE B  22      22.914  11.103 -25.089  1.00 83.47           C  
ATOM    182  CB  ILE B  22      21.971  11.753 -24.117  1.00 83.47           C  
ATOM    183  CG1 ILE B  22      21.128  10.693 -23.387  1.00 83.47           C  
ATOM    184  CG2 ILE B  22      21.148  12.801 -24.885  1.00 83.47           C  
ATOM    185  CD1 ILE B  22      21.941   9.812 -22.439  1.00 83.47           C  
ATOM    186  C   ILE B  22      22.084  10.550 -26.207  1.00 83.47           C  
ATOM    187  O   ILE B  22      21.695  11.288 -27.112  1.00 83.47           O  
ATOM    188  N   ASP B  23      21.812   9.228 -26.185  1.00 74.07           N  
ATOM    189  CA  ASP B  23      21.039   8.613 -27.230  1.00 74.07           C  
ATOM    190  CB  ASP B  23      21.309   7.105 -27.382  1.00 74.07           C  
ATOM    191  CG  ASP B  23      20.757   6.628 -28.718  1.00 74.07           C  
ATOM    192  OD1 ASP B  23      20.391   7.494 -29.557  1.00 74.07           O  
ATOM    193  OD2 ASP B  23      20.704   5.386 -28.922  1.00 74.07           O1-
ATOM    194  C   ASP B  23      19.583   8.789 -26.920  1.00 74.07           C  
ATOM    195  O   ASP B  23      19.191   8.953 -25.766  1.00 74.07           O  
ATOM    196  N   ALA B  24      18.744   8.789 -27.976  1.00 42.88           N  
ATOM    197  CA  ALA B  24      17.333   8.975 -27.808  1.00 42.88           C  
ATOM    198  CB  ALA B  24      16.602   9.130 -29.154  1.00 42.88           C  
ATOM    199  C   ALA B  24      16.729   7.810 -27.084  1.00 42.88           C  
ATOM    200  O   ALA B  24      16.017   7.980 -26.095  1.00 42.88           O  
ATOM    201  N   GLY B  25      17.038   6.581 -27.535  1.00 22.63           N  
ATOM    202  CA  GLY B  25      16.426   5.420 -26.959  1.00 22.63           C  
ATOM    203  C   GLY B  25      16.846   5.291 -25.534  1.00 22.63           C  
ATOM    204  O   GLY B  25      16.032   4.975 -24.667  1.00 22.63           O  
ATOM    205  N   SER B  26      18.136   5.542 -25.257  1.00 72.67           N  
ATOM    206  CA  SER B  26      18.658   5.344 -23.938  1.00 72.67           C  
ATOM    207  CB  SER B  26      20.168   5.640 -23.840  1.00 72.67           C  
ATOM    208  OG  SER B  26      20.425   7.011 -24.107  1.00 72.67           O  
ATOM    209  C   SER B  26      17.949   6.243 -22.978  1.00 72.67           C  
ATOM    210  O   SER B  26      17.554   5.810 -21.897  1.00 72.67           O  
ATOM    211  N   LEU B  27      17.772   7.525 -23.343  1.00108.86           N  
ATOM    212  CA  LEU B  27      17.150   8.458 -22.448  1.00108.86           C  
ATOM    213  CB  LEU B  27      17.227   9.901 -22.992  1.00108.86           C  
ATOM    214  CG  LEU B  27      16.612  11.002 -22.101  1.00108.86           C  
ATOM    215  CD1 LEU B  27      15.075  10.960 -22.074  1.00108.86           C  
ATOM    216  CD2 LEU B  27      17.240  10.981 -20.699  1.00108.86           C  
ATOM    217  C   LEU B  27      15.712   8.090 -22.246  1.00108.86           C  
ATOM    218  O   LEU B  27      15.228   8.046 -21.116  1.00108.86           O  
ATOM    219  N   GLU B  28      14.990   7.794 -23.344  1.00 73.98           N  
ATOM    220  CA  GLU B  28      13.589   7.508 -23.222  1.00 73.98           C  
ATOM    221  CB  GLU B  28      12.886   7.267 -24.568  1.00 73.98           C  
ATOM    222  CG  GLU B  28      12.680   8.540 -25.386  1.00 73.98           C  
ATOM    223  CD  GLU B  28      11.828   8.183 -26.594  1.00 73.98           C  
ATOM    224  OE1 GLU B  28      10.777   7.515 -26.402  1.00 73.98           O  
ATOM    225  OE2 GLU B  28      12.218   8.574 -27.726  1.00 73.98           O1-
ATOM    226  C   GLU B  28      13.402   6.272 -22.410  1.00 73.98           C  
ATOM    227  O   GLU B  28      12.523   6.206 -21.553  1.00 73.98           O  
ATOM    228  N   LEU B  29      14.246   5.257 -22.648  1.00151.16           N  
ATOM    229  CA  LEU B  29      14.077   4.009 -21.969  1.00151.16           C  
ATOM    230  CB  LEU B  29      15.113   2.955 -22.377  1.00151.16           C  
ATOM    231  CG  LEU B  29      15.021   2.537 -23.849  1.00151.16           C  
ATOM    232  CD1 LEU B  29      16.076   1.473 -24.168  1.00151.16           C  
ATOM    233  CD2 LEU B  29      13.595   2.103 -24.221  1.00151.16           C  
ATOM    234  C   LEU B  29      14.253   4.196 -20.499  1.00151.16           C  
ATOM    235  O   LEU B  29      13.492   3.653 -19.699  1.00151.16           O  
ATOM    236  N   PHE B  30      15.268   4.979 -20.106  1.00 68.68           N  
ATOM    237  CA  PHE B  30      15.600   5.155 -18.722  1.00 68.68           C  
ATOM    238  CB  PHE B  30      16.876   6.016 -18.594  1.00 68.68           C  
ATOM    239  CG  PHE B  30      17.421   6.012 -17.206  1.00 68.68           C  
ATOM    240  CD1 PHE B  30      17.829   4.837 -16.615  1.00 68.68           C  
ATOM    241  CD2 PHE B  30      17.589   7.194 -16.522  1.00 68.68           C  
ATOM    242  CE1 PHE B  30      18.350   4.835 -15.342  1.00 68.68           C  
ATOM    243  CE2 PHE B  30      18.114   7.200 -15.250  1.00 68.68           C  
ATOM    244  CZ  PHE B  30      18.489   6.017 -14.656  1.00 68.68           C  
ATOM    245  C   PHE B  30      14.441   5.811 -18.027  1.00 68.68           C  
ATOM    246  O   PHE B  30      14.035   5.381 -16.946  1.00 68.68           O  
ATOM    247  N   LEU B  31      13.864   6.864 -18.636  1.00 54.70           N  
ATOM    248  CA  LEU B  31      12.769   7.569 -18.027  1.00 54.70           C  
ATOM    249  CB  LEU B  31      12.386   8.824 -18.826  1.00 54.70           C  
ATOM    250  CG  LEU B  31      13.543   9.837 -18.934  1.00 54.70           C  
ATOM    251  CD1 LEU B  31      13.133  11.083 -19.738  1.00 54.70           C  
ATOM    252  CD2 LEU B  31      14.113  10.184 -17.548  1.00 54.70           C  
ATOM    253  C   LEU B  31      11.569   6.669 -17.952  1.00 54.70           C  
ATOM    254  O   LEU B  31      10.876   6.615 -16.937  1.00 54.70           O  
ATOM    255  N   SER B  32      11.306   5.921 -19.039  1.00 34.51           N  
ATOM    256  CA  SER B  32      10.168   5.049 -19.096  1.00 34.51           C  
ATOM    257  CB  SER B  32      10.063   4.323 -20.450  1.00 34.51           C  
ATOM    258  OG  SER B  32       9.902   5.266 -21.500  1.00 34.51           O  
ATOM    259  C   SER B  32      10.324   4.007 -18.038  1.00 34.51           C  
ATOM    260  O   SER B  32       9.353   3.592 -17.409  1.00 34.51           O  
ATOM    261  N   LEU B  33      11.573   3.569 -17.805  1.00 53.56           N  
ATOM    262  CA  LEU B  33      11.831   2.535 -16.850  1.00 53.56           C  
ATOM    263  CB  LEU B  33      13.310   2.114 -16.805  1.00 53.56           C  
ATOM    264  CG  LEU B  33      13.601   0.999 -15.780  1.00 53.56           C  
ATOM    265  CD1 LEU B  33      12.831  -0.287 -16.118  1.00 53.56           C  
ATOM    266  CD2 LEU B  33      15.114   0.756 -15.636  1.00 53.56           C  
ATOM    267  C   LEU B  33      11.440   3.017 -15.492  1.00 53.56           C  
ATOM    268  O   LEU B  33      10.877   2.265 -14.696  1.00 53.56           O  
ATOM    269  N   PHE B  34      11.736   4.292 -15.183  1.00149.57           N  
ATOM    270  CA  PHE B  34      11.386   4.782 -13.883  1.00149.57           C  
ATOM    271  CB  PHE B  34      11.756   6.252 -13.642  1.00149.57           C  
ATOM    272  CG  PHE B  34      13.215   6.322 -13.410  1.00149.57           C  
ATOM    273  CD1 PHE B  34      13.724   6.142 -12.145  1.00149.57           C  
ATOM    274  CD2 PHE B  34      14.066   6.568 -14.454  1.00149.57           C  
ATOM    275  CE1 PHE B  34      15.078   6.209 -11.921  1.00149.57           C  
ATOM    276  CE2 PHE B  34      15.417   6.633 -14.233  1.00149.57           C  
ATOM    277  CZ  PHE B  34      15.929   6.455 -12.970  1.00149.57           C  
ATOM    278  C   PHE B  34       9.904   4.741 -13.728  1.00149.57           C  
ATOM    279  O   PHE B  34       9.392   4.281 -12.708  1.00149.57           O  
ATOM    280  N   ASP B  35       9.174   5.214 -14.754  1.00 52.53           N  
ATOM    281  CA  ASP B  35       7.749   5.314 -14.630  1.00 52.53           C  
ATOM    282  CB  ASP B  35       7.077   5.869 -15.899  1.00 52.53           C  
ATOM    283  CG  ASP B  35       7.455   7.339 -16.031  1.00 52.53           C  
ATOM    284  OD1 ASP B  35       7.642   7.998 -14.972  1.00 52.53           O  
ATOM    285  OD2 ASP B  35       7.564   7.821 -17.190  1.00 52.53           O1-
ATOM    286  C   ASP B  35       7.173   3.957 -14.383  1.00 52.53           C  
ATOM    287  O   ASP B  35       6.351   3.769 -13.485  1.00 52.53           O  
ATOM    288  N   ILE B  36       7.624   2.958 -15.159  1.00104.13           N  
ATOM    289  CA  ILE B  36       7.095   1.635 -15.028  1.00104.13           C  
ATOM    290  CB  ILE B  36       7.668   0.674 -16.038  1.00104.13           C  
ATOM    291  CG1 ILE B  36       6.804  -0.595 -16.163  1.00104.13           C  
ATOM    292  CG2 ILE B  36       9.129   0.384 -15.663  1.00104.13           C  
ATOM    293  CD1 ILE B  36       6.773  -1.475 -14.914  1.00104.13           C  
ATOM    294  C   ILE B  36       7.411   1.160 -13.641  1.00104.13           C  
ATOM    295  O   ILE B  36       6.601   0.487 -13.008  1.00104.13           O  
ATOM    296  N   SER B  37       8.604   1.524 -13.127  1.00 95.27           N  
ATOM    297  CA  SER B  37       9.060   1.115 -11.824  1.00 95.27           C  
ATOM    298  CB  SER B  37      10.448   1.687 -11.480  1.00 95.27           C  
ATOM    299  OG  SER B  37      11.421   1.211 -12.398  1.00 95.27           O  
ATOM    300  C   SER B  37       8.115   1.635 -10.789  1.00 95.27           C  
ATOM    301  O   SER B  37       8.010   1.092  -9.692  1.00 95.27           O  
ATOM    302  N   LYS B  38       7.435   2.744 -11.095  1.00112.05           N  
ATOM    303  CA  LYS B  38       6.463   3.310 -10.210  1.00112.05           C  
ATOM    304  CB  LYS B  38       5.929   4.662 -10.714  1.00112.05           C  
ATOM    305  CG  LYS B  38       6.979   5.770 -10.798  1.00112.05           C  
ATOM    306  CD  LYS B  38       7.548   6.192  -9.443  1.00112.05           C  
ATOM    307  CE  LYS B  38       8.574   7.321  -9.553  1.00112.05           C  
ATOM    308  NZ  LYS B  38       8.997   7.753  -8.204  1.00112.05           N1+
ATOM    309  C   LYS B  38       5.275   2.396 -10.154  1.00112.05           C  
ATOM    310  O   LYS B  38       4.566   2.360  -9.149  1.00112.05           O  
ATOM    311  N   LYS B  39       5.043   1.615 -11.233  1.00273.75           N  
ATOM    312  CA  LYS B  39       3.780   0.948 -11.398  1.00273.75           C  
ATOM    313  CB  LYS B  39       3.711   0.062 -12.651  1.00273.75           C  
ATOM    314  CG  LYS B  39       3.530   0.903 -13.916  1.00273.75           C  
ATOM    315  CD  LYS B  39       2.285   1.794 -13.853  1.00273.75           C  
ATOM    316  CE  LYS B  39       2.165   2.787 -15.011  1.00273.75           C  
ATOM    317  NZ  LYS B  39       1.009   3.686 -14.789  1.00273.75           N1+
ATOM    318  C   LYS B  39       3.342   0.150 -10.207  1.00273.75           C  
ATOM    319  O   LYS B  39       2.324   0.525  -9.631  1.00273.75           O  
ATOM    320  N   MET B  40       3.997  -0.941  -9.745  1.00406.74           N  
ATOM    321  CA  MET B  40       5.119  -1.706 -10.208  1.00406.74           C  
ATOM    322  CB  MET B  40       6.489  -1.164  -9.787  1.00406.74           C  
ATOM    323  CG  MET B  40       6.690  -1.088  -8.268  1.00406.74           C  
ATOM    324  SD  MET B  40       8.422  -0.957  -7.734  1.00406.74           S  
ATOM    325  CE  MET B  40       8.850  -2.650  -8.235  1.00406.74           C  
ATOM    326  C   MET B  40       4.968  -2.980  -9.451  1.00406.74           C  
ATOM    327  O   MET B  40       3.850  -3.380  -9.138  1.00406.74           O  
ATOM    328  N   ASN B  41       6.078  -3.687  -9.158  1.00214.81           N  
ATOM    329  CA  ASN B  41       5.912  -4.764  -8.229  1.00214.81           C  
ATOM    330  CB  ASN B  41       7.109  -5.732  -8.197  1.00214.81           C  
ATOM    331  CG  ASN B  41       6.762  -6.898  -7.281  1.00214.81           C  
ATOM    332  OD1 ASN B  41       7.568  -7.307  -6.446  1.00214.81           O  
ATOM    333  ND2 ASN B  41       5.534  -7.457  -7.445  1.00214.81           N  
ATOM    334  C   ASN B  41       5.855  -4.051  -6.912  1.00214.81           C  
ATOM    335  O   ASN B  41       6.787  -4.098  -6.110  1.00214.81           O  
ATOM    336  N   HIS B  42       4.719  -3.364  -6.681  1.00227.05           N  
ATOM    337  CA  HIS B  42       4.495  -2.514  -5.558  1.00227.05           C  
ATOM    338  ND1 HIS B  42       6.119  -0.722  -3.271  1.00227.05           N  
ATOM    339  CG  HIS B  42       5.321  -0.432  -4.356  1.00227.05           C  
ATOM    340  CB  HIS B  42       5.324  -1.222  -5.630  1.00227.05           C  
ATOM    341  NE2 HIS B  42       4.944   1.086  -2.730  1.00227.05           N  
ATOM    342  CD2 HIS B  42       4.610   0.674  -4.007  1.00227.05           C  
ATOM    343  CE1 HIS B  42       5.853   0.217  -2.328  1.00227.05           C  
ATOM    344  C   HIS B  42       3.053  -2.133  -5.647  1.00227.05           C  
ATOM    345  O   HIS B  42       2.190  -2.780  -5.060  1.00227.05           O  
ATOM    346  N   VAL B  43       2.731  -1.054  -6.388  1.00 63.58           N  
ATOM    347  CA  VAL B  43       1.338  -0.727  -6.456  1.00 63.58           C  
ATOM    348  CB  VAL B  43       1.046   0.531  -7.217  1.00 63.58           C  
ATOM    349  CG1 VAL B  43      -0.480   0.717  -7.290  1.00 63.58           C  
ATOM    350  CG2 VAL B  43       1.784   1.697  -6.538  1.00 63.58           C  
ATOM    351  C   VAL B  43       0.620  -1.863  -7.128  1.00 63.58           C  
ATOM    352  O   VAL B  43      -0.435  -2.305  -6.675  1.00 63.58           O  
ATOM    353  N   MET B  44       1.203  -2.387  -8.220  1.00149.26           N  
ATOM    354  CA  MET B  44       0.629  -3.457  -8.991  1.00149.26           C  
ATOM    355  CB  MET B  44       1.400  -3.752 -10.286  1.00149.26           C  
ATOM    356  CG  MET B  44       0.762  -4.830 -11.162  1.00149.26           C  
ATOM    357  SD  MET B  44       1.807  -5.356 -12.554  1.00149.26           S  
ATOM    358  CE  MET B  44       1.888  -3.718 -13.331  1.00149.26           C  
ATOM    359  C   MET B  44       0.612  -4.726  -8.181  1.00149.26           C  
ATOM    360  O   MET B  44      -0.244  -5.582  -8.393  1.00149.26           O  
ATOM    361  N   GLU B  45       1.546  -4.858  -7.216  1.00185.69           N  
ATOM    362  CA  GLU B  45       1.862  -6.064  -6.495  1.00185.69           C  
ATOM    363  CB  GLU B  45       2.945  -5.900  -5.413  1.00185.69           C  
ATOM    364  CG  GLU B  45       2.431  -5.322  -4.094  1.00185.69           C  
ATOM    365  CD  GLU B  45       3.611  -5.222  -3.140  1.00185.69           C  
ATOM    366  OE1 GLU B  45       4.692  -5.779  -3.471  1.00185.69           O  
ATOM    367  OE2 GLU B  45       3.447  -4.588  -2.063  1.00185.69           O1-
ATOM    368  C   GLU B  45       0.659  -6.609  -5.799  1.00185.69           C  
ATOM    369  O   GLU B  45       0.654  -7.780  -5.425  1.00185.69           O  
ATOM    370  N   HIS B  46      -0.380  -5.789  -5.577  1.00 64.75           N  
ATOM    371  CA  HIS B  46      -1.524  -6.249  -4.839  1.00 64.75           C  
ATOM    372  ND1 HIS B  46      -2.201  -3.940  -2.631  1.00 64.75           N  
ATOM    373  CG  HIS B  46      -2.315  -3.987  -4.003  1.00 64.75           C  
ATOM    374  CB  HIS B  46      -2.670  -5.223  -4.774  1.00 64.75           C  
ATOM    375  NE2 HIS B  46      -1.759  -1.892  -3.375  1.00 64.75           N  
ATOM    376  CD2 HIS B  46      -2.042  -2.728  -4.441  1.00 64.75           C  
ATOM    377  CE1 HIS B  46      -1.866  -2.664  -2.309  1.00 64.75           C  
ATOM    378  C   HIS B  46      -2.076  -7.491  -5.482  1.00 64.75           C  
ATOM    379  O   HIS B  46      -2.557  -8.384  -4.786  1.00 64.75           O  
ATOM    380  N   TYR B  47      -2.018  -7.593  -6.822  1.00 79.64           N  
ATOM    381  CA  TYR B  47      -2.564  -8.729  -7.515  1.00 79.64           C  
ATOM    382  CB  TYR B  47      -2.297  -8.620  -9.027  1.00 79.64           C  
ATOM    383  CG  TYR B  47      -2.591  -9.908  -9.720  1.00 79.64           C  
ATOM    384  CD1 TYR B  47      -3.880 -10.279 -10.027  1.00 79.64           C  
ATOM    385  CD2 TYR B  47      -1.559 -10.744 -10.083  1.00 79.64           C  
ATOM    386  CE1 TYR B  47      -4.130 -11.465 -10.678  1.00 79.64           C  
ATOM    387  CE2 TYR B  47      -1.803 -11.930 -10.735  1.00 79.64           C  
ATOM    388  CZ  TYR B  47      -3.092 -12.293 -11.033  1.00 79.64           C  
ATOM    389  OH  TYR B  47      -3.350 -13.509 -11.703  1.00 79.64           O  
ATOM    390  C   TYR B  47      -1.925  -9.991  -7.009  1.00 79.64           C  
ATOM    391  O   TYR B  47      -2.620 -10.946  -6.668  1.00 79.64           O  
ATOM    392  N   PHE B  48      -0.584 -10.024  -6.916  1.00 60.69           N  
ATOM    393  CA  PHE B  48       0.125 -11.183  -6.442  1.00 60.69           C  
ATOM    394  CB  PHE B  48       1.651 -11.071  -6.602  1.00 60.69           C  
ATOM    395  CG  PHE B  48       1.923 -11.131  -8.068  1.00 60.69           C  
ATOM    396  CD1 PHE B  48       1.983 -12.343  -8.720  1.00 60.69           C  
ATOM    397  CD2 PHE B  48       2.117  -9.977  -8.792  1.00 60.69           C  
ATOM    398  CE1 PHE B  48       2.233 -12.402 -10.071  1.00 60.69           C  
ATOM    399  CE2 PHE B  48       2.367 -10.029 -10.143  1.00 60.69           C  
ATOM    400  CZ  PHE B  48       2.425 -11.243 -10.784  1.00 60.69           C  
ATOM    401  C   PHE B  48      -0.206 -11.379  -4.999  1.00 60.69           C  
ATOM    402  O   PHE B  48      -0.235 -12.506  -4.511  1.00 60.69           O  
ATOM    403  N   ALA B  49      -0.460 -10.273  -4.279  1.00 33.04           N  
ATOM    404  CA  ALA B  49      -0.744 -10.323  -2.873  1.00 33.04           C  
ATOM    405  CB  ALA B  49      -1.048  -8.936  -2.283  1.00 33.04           C  
ATOM    406  C   ALA B  49      -1.952 -11.179  -2.652  1.00 33.04           C  
ATOM    407  O   ALA B  49      -2.002 -11.949  -1.695  1.00 33.04           O  
ATOM    408  N   GLY B  50      -2.962 -11.085  -3.534  1.00 36.83           N  
ATOM    409  CA  GLY B  50      -4.139 -11.880  -3.335  1.00 36.83           C  
ATOM    410  C   GLY B  50      -3.727 -13.322  -3.359  1.00 36.83           C  
ATOM    411  O   GLY B  50      -4.272 -14.149  -2.631  1.00 36.83           O  
ATOM    412  N   ARG B  51      -2.773 -13.648  -4.248  1.00199.39           N  
ATOM    413  CA  ARG B  51      -2.240 -14.963  -4.467  1.00199.39           C  
ATOM    414  CB  ARG B  51      -1.377 -15.047  -5.735  1.00199.39           C  
ATOM    415  CG  ARG B  51      -2.125 -14.674  -7.015  1.00199.39           C  
ATOM    416  CD  ARG B  51      -3.603 -15.067  -7.019  1.00199.39           C  
ATOM    417  NE  ARG B  51      -4.393 -13.813  -6.863  1.00199.39           N  
ATOM    418  CZ  ARG B  51      -5.216 -13.389  -7.867  1.00199.39           C  
ATOM    419  NH1 ARG B  51      -5.372 -14.144  -8.993  1.00199.39           N1+
ATOM    420  NH2 ARG B  51      -5.877 -12.201  -7.747  1.00199.39           N  
ATOM    421  C   ARG B  51      -1.383 -15.422  -3.324  1.00199.39           C  
ATOM    422  O   ARG B  51      -1.243 -16.624  -3.103  1.00199.39           O  
ATOM    423  N   GLY B  52      -0.739 -14.490  -2.591  1.00 33.18           N  
ATOM    424  CA  GLY B  52       0.134 -14.905  -1.530  1.00 33.18           C  
ATOM    425  C   GLY B  52       1.501 -15.050  -2.112  1.00 33.18           C  
ATOM    426  O   GLY B  52       2.354 -15.751  -1.569  1.00 33.18           O  
ATOM    427  N   LEU B  53       1.736 -14.394  -3.264  1.00 68.99           N  
ATOM    428  CA  LEU B  53       3.016 -14.471  -3.899  1.00 68.99           C  
ATOM    429  CB  LEU B  53       2.979 -15.213  -5.246  1.00 68.99           C  
ATOM    430  CG  LEU B  53       2.638 -16.705  -5.092  1.00 68.99           C  
ATOM    431  CD1 LEU B  53       2.616 -17.415  -6.454  1.00 68.99           C  
ATOM    432  CD2 LEU B  53       3.584 -17.385  -4.086  1.00 68.99           C  
ATOM    433  C   LEU B  53       3.507 -13.090  -4.168  1.00 68.99           C  
ATOM    434  O   LEU B  53       2.842 -12.099  -3.878  1.00 68.99           O  
ATOM    435  N   SER B  54       4.742 -13.006  -4.688  1.00 50.89           N  
ATOM    436  CA  SER B  54       5.322 -11.759  -5.079  1.00 50.89           C  
ATOM    437  CB  SER B  54       6.484 -11.295  -4.186  1.00 50.89           C  
ATOM    438  OG  SER B  54       7.585 -12.182  -4.318  1.00 50.89           O  
ATOM    439  C   SER B  54       5.891 -12.040  -6.419  1.00 50.89           C  
ATOM    440  O   SER B  54       5.949 -13.191  -6.840  1.00 50.89           O  
ATOM    441  N   GLU B  55       6.261 -10.996  -7.172  1.00 68.53           N  
ATOM    442  CA  GLU B  55       6.808 -11.297  -8.454  1.00 68.53           C  
ATOM    443  CB  GLU B  55       6.898 -10.092  -9.400  1.00 68.53           C  
ATOM    444  CG  GLU B  55       7.352 -10.511 -10.800  1.00 68.53           C  
ATOM    445  CD  GLU B  55       7.140  -9.345 -11.747  1.00 68.53           C  
ATOM    446  OE1 GLU B  55       6.647  -8.284 -11.283  1.00 68.53           O  
ATOM    447  OE2 GLU B  55       7.466  -9.505 -12.953  1.00 68.53           O1-
ATOM    448  C   GLU B  55       8.183 -11.881  -8.333  1.00 68.53           C  
ATOM    449  O   GLU B  55       8.522 -12.799  -9.077  1.00 68.53           O  
ATOM    450  N   GLY B  56       9.013 -11.385  -7.387  1.00138.06           N  
ATOM    451  CA  GLY B  56      10.401 -11.738  -7.500  1.00138.06           C  
ATOM    452  C   GLY B  56      10.698 -13.179  -7.422  1.00138.06           C  
ATOM    453  O   GLY B  56      10.838 -13.868  -8.422  1.00138.06           O  
ATOM    454  N   LYS B  57      10.700 -13.773  -6.246  1.00186.02           N  
ATOM    455  CA  LYS B  57      11.084 -15.110  -6.500  1.00186.02           C  
ATOM    456  CB  LYS B  57      12.316 -15.601  -5.723  1.00186.02           C  
ATOM    457  CG  LYS B  57      13.615 -14.884  -6.108  1.00186.02           C  
ATOM    458  CD  LYS B  57      13.956 -14.950  -7.597  1.00186.02           C  
ATOM    459  CE  LYS B  57      14.169 -16.372  -8.113  1.00186.02           C  
ATOM    460  NZ  LYS B  57      12.865 -16.984  -8.444  1.00186.02           N1+
ATOM    461  C   LYS B  57       9.918 -15.843  -6.061  1.00186.02           C  
ATOM    462  O   LYS B  57       9.918 -17.063  -5.942  1.00186.02           O  
ATOM    463  N   PHE B  58       8.864 -15.104  -5.722  1.00127.46           N  
ATOM    464  CA  PHE B  58       7.848 -16.015  -5.406  1.00127.46           C  
ATOM    465  CB  PHE B  58       6.663 -15.404  -4.633  1.00127.46           C  
ATOM    466  CG  PHE B  58       7.001 -15.371  -3.179  1.00127.46           C  
ATOM    467  CD1 PHE B  58       7.818 -14.403  -2.647  1.00127.46           C  
ATOM    468  CD2 PHE B  58       6.476 -16.328  -2.340  1.00127.46           C  
ATOM    469  CE1 PHE B  58       8.109 -14.401  -1.301  1.00127.46           C  
ATOM    470  CE2 PHE B  58       6.762 -16.335  -0.996  1.00127.46           C  
ATOM    471  CZ  PHE B  58       7.585 -15.366  -0.476  1.00127.46           C  
ATOM    472  C   PHE B  58       7.316 -16.613  -6.670  1.00127.46           C  
ATOM    473  O   PHE B  58       7.438 -17.811  -6.909  1.00127.46           O  
ATOM    474  N   LYS B  59       6.787 -15.739  -7.549  1.00108.30           N  
ATOM    475  CA  LYS B  59       6.110 -16.120  -8.758  1.00108.30           C  
ATOM    476  CB  LYS B  59       5.395 -14.913  -9.399  1.00108.30           C  
ATOM    477  CG  LYS B  59       4.401 -15.249 -10.515  1.00108.30           C  
ATOM    478  CD  LYS B  59       5.029 -15.809 -11.793  1.00108.30           C  
ATOM    479  CE  LYS B  59       3.991 -16.220 -12.841  1.00108.30           C  
ATOM    480  NZ  LYS B  59       4.658 -16.605 -14.103  1.00108.30           N1+
ATOM    481  C   LYS B  59       7.059 -16.691  -9.762  1.00108.30           C  
ATOM    482  O   LYS B  59       6.797 -17.738 -10.351  1.00108.30           O  
ATOM    483  N   ILE B  60       8.199 -16.008  -9.967  1.00100.46           N  
ATOM    484  CA  ILE B  60       9.165 -16.381 -10.960  1.00100.46           C  
ATOM    485  CB  ILE B  60      10.274 -15.380 -11.101  1.00100.46           C  
ATOM    486  CG1 ILE B  60       9.721 -14.040 -11.614  1.00100.46           C  
ATOM    487  CG2 ILE B  60      11.343 -15.995 -12.017  1.00100.46           C  
ATOM    488  CD1 ILE B  60       9.073 -14.138 -12.995  1.00100.46           C  
ATOM    489  C   ILE B  60       9.792 -17.705 -10.620  1.00100.46           C  
ATOM    490  O   ILE B  60      10.026 -18.524 -11.506  1.00100.46           O  
ATOM    491  N   LEU B  61      10.071 -17.946  -9.324  1.00189.81           N  
ATOM    492  CA  LEU B  61      10.733 -19.131  -8.828  1.00189.81           C  
ATOM    493  CB  LEU B  61      11.054 -19.095  -7.321  1.00189.81           C  
ATOM    494  CG  LEU B  61      11.762 -20.323  -6.713  1.00189.81           C  
ATOM    495  CD1 LEU B  61      10.813 -21.519  -6.526  1.00189.81           C  
ATOM    496  CD2 LEU B  61      13.025 -20.668  -7.509  1.00189.81           C  
ATOM    497  C   LEU B  61       9.893 -20.319  -9.123  1.00189.81           C  
ATOM    498  O   LEU B  61      10.373 -21.442  -9.225  1.00189.81           O  
ATOM    499  N   MET B  62       8.609 -20.087  -9.393  1.00234.99           N  
ATOM    500  CA  MET B  62       7.670 -21.102  -9.740  1.00234.99           C  
ATOM    501  CB  MET B  62       6.272 -20.552 -10.057  1.00234.99           C  
ATOM    502  CG  MET B  62       5.616 -19.884  -8.846  1.00234.99           C  
ATOM    503  SD  MET B  62       5.374 -20.986  -7.418  1.00234.99           S  
ATOM    504  CE  MET B  62       4.099 -22.001  -8.216  1.00234.99           C  
ATOM    505  C   MET B  62       8.209 -21.833 -10.992  1.00234.99           C  
ATOM    506  O   MET B  62       7.526 -22.768 -11.399  1.00234.99           O  
ATOM    507  N   LEU B  63       9.385 -21.406 -11.622  1.00224.98           N  
ATOM    508  CA  LEU B  63      10.205 -21.912 -12.734  1.00224.98           C  
ATOM    509  CB  LEU B  63      11.631 -21.329 -12.750  1.00224.98           C  
ATOM    510  CG  LEU B  63      11.739 -19.859 -13.180  1.00224.98           C  
ATOM    511  CD1 LEU B  63      13.178 -19.345 -13.021  1.00224.98           C  
ATOM    512  CD2 LEU B  63      11.213 -19.673 -14.612  1.00224.98           C  
ATOM    513  C   LEU B  63      10.385 -23.377 -12.469  1.00224.98           C  
ATOM    514  O   LEU B  63      10.697 -24.175 -13.356  1.00224.98           O  
ATOM    515  N   LEU B  64      10.241 -23.771 -11.202  1.00137.70           N  
ATOM    516  CA  LEU B  64      10.276 -25.170 -10.904  1.00137.70           C  
ATOM    517  CB  LEU B  64      10.028 -25.515  -9.424  1.00137.70           C  
ATOM    518  CG  LEU B  64      11.221 -25.249  -8.485  1.00137.70           C  
ATOM    519  CD1 LEU B  64      12.444 -26.070  -8.918  1.00137.70           C  
ATOM    520  CD2 LEU B  64      11.524 -23.755  -8.317  1.00137.70           C  
ATOM    521  C   LEU B  64       9.221 -25.889 -11.710  1.00137.70           C  
ATOM    522  O   LEU B  64       9.425 -27.031 -12.116  1.00137.70           O  
ATOM    523  N   PHE B  65       8.072 -25.246 -11.989  1.00 86.43           N  
ATOM    524  CA  PHE B  65       6.981 -25.873 -12.693  1.00 86.43           C  
ATOM    525  CB  PHE B  65       5.798 -24.912 -12.913  1.00 86.43           C  
ATOM    526  CG  PHE B  65       4.622 -25.688 -13.405  1.00 86.43           C  
ATOM    527  CD1 PHE B  65       3.858 -26.419 -12.526  1.00 86.43           C  
ATOM    528  CD2 PHE B  65       4.267 -25.672 -14.735  1.00 86.43           C  
ATOM    529  CE1 PHE B  65       2.766 -27.133 -12.964  1.00 86.43           C  
ATOM    530  CE2 PHE B  65       3.176 -26.384 -15.178  1.00 86.43           C  
ATOM    531  CZ  PHE B  65       2.423 -27.118 -14.294  1.00 86.43           C  
ATOM    532  C   PHE B  65       7.467 -26.340 -14.035  1.00 86.43           C  
ATOM    533  O   PHE B  65       7.018 -27.371 -14.534  1.00 86.43           O  
ATOM    534  N   ASP B  66       8.350 -25.553 -14.678  1.00122.46           N  
ATOM    535  CA  ASP B  66       8.920 -25.841 -15.970  1.00122.46           C  
ATOM    536  CB  ASP B  66       9.769 -24.659 -16.466  1.00122.46           C  
ATOM    537  CG  ASP B  66      10.446 -25.048 -17.766  1.00122.46           C  
ATOM    538  OD1 ASP B  66       9.768 -25.643 -18.643  1.00122.46           O  
ATOM    539  OD2 ASP B  66      11.669 -24.769 -17.886  1.00122.46           O1-
ATOM    540  C   ASP B  66       9.842 -27.029 -15.942  1.00122.46           C  
ATOM    541  O   ASP B  66       9.802 -27.866 -16.841  1.00122.46           O  
ATOM    542  N   ALA B  67      10.690 -27.145 -14.901  1.00 43.18           N  
ATOM    543  CA  ALA B  67      11.742 -28.129 -14.867  1.00 43.18           C  
ATOM    544  CB  ALA B  67      12.716 -27.937 -13.691  1.00 43.18           C  
ATOM    545  C   ALA B  67      11.221 -29.527 -14.784  1.00 43.18           C  
ATOM    546  O   ALA B  67      10.101 -29.774 -14.338  1.00 43.18           O  
ATOM    547  N   LYS B  68      12.054 -30.485 -15.250  1.00109.03           N  
ATOM    548  CA  LYS B  68      11.711 -31.875 -15.196  1.00109.03           C  
ATOM    549  CB  LYS B  68      12.718 -32.806 -15.903  1.00109.03           C  
ATOM    550  CG  LYS B  68      12.653 -32.797 -17.432  1.00109.03           C  
ATOM    551  CD  LYS B  68      13.107 -31.493 -18.085  1.00109.03           C  
ATOM    552  CE  LYS B  68      13.326 -31.631 -19.592  1.00109.03           C  
ATOM    553  NZ  LYS B  68      12.158 -32.294 -20.215  1.00109.03           N1+
ATOM    554  C   LYS B  68      11.703 -32.273 -13.757  1.00109.03           C  
ATOM    555  O   LYS B  68      12.567 -31.875 -12.978  1.00109.03           O  
ATOM    556  N   ASP B  69      10.693 -33.073 -13.374  1.00 66.24           N  
ATOM    557  CA  ASP B  69      10.558 -33.583 -12.041  1.00 66.24           C  
ATOM    558  CB  ASP B  69      11.805 -34.352 -11.573  1.00 66.24           C  
ATOM    559  CG  ASP B  69      11.912 -35.613 -12.416  1.00 66.24           C  
ATOM    560  OD1 ASP B  69      10.854 -36.098 -12.900  1.00 66.24           O  
ATOM    561  OD2 ASP B  69      13.058 -36.104 -12.593  1.00 66.24           O1-
ATOM    562  C   ASP B  69      10.333 -32.450 -11.088  1.00 66.24           C  
ATOM    563  O   ASP B  69      10.365 -32.641  -9.873  1.00 66.24           O  
ATOM    564  N   HIS B  70      10.068 -31.241 -11.617  1.00105.80           N  
ATOM    565  CA  HIS B  70       9.752 -30.107 -10.794  1.00105.80           C  
ATOM    566  ND1 HIS B  70       6.827 -31.774 -11.275  1.00105.80           N  
ATOM    567  CG  HIS B  70       7.228 -30.528 -10.849  1.00105.80           C  
ATOM    568  CB  HIS B  70       8.443 -30.281 -10.003  1.00105.80           C  
ATOM    569  NE2 HIS B  70       5.335 -30.326 -12.064  1.00105.80           N  
ATOM    570  CD2 HIS B  70       6.306 -29.655 -11.341  1.00105.80           C  
ATOM    571  CE1 HIS B  70       5.691 -31.596 -11.997  1.00105.80           C  
ATOM    572  C   HIS B  70      10.834 -29.891  -9.776  1.00105.80           C  
ATOM    573  O   HIS B  70      10.542 -29.443  -8.667  1.00105.80           O  
ATOM    574  N   ARG B  71      12.110 -30.180 -10.105  1.00 92.51           N  
ATOM    575  CA  ARG B  71      13.134 -29.933  -9.127  1.00 92.51           C  
ATOM    576  CB  ARG B  71      13.694 -31.199  -8.449  1.00 92.51           C  
ATOM    577  CG  ARG B  71      12.723 -31.822  -7.442  1.00 92.51           C  
ATOM    578  CD  ARG B  71      13.345 -32.922  -6.581  1.00 92.51           C  
ATOM    579  NE  ARG B  71      13.629 -34.075  -7.477  1.00 92.51           N  
ATOM    580  CZ  ARG B  71      14.223 -35.194  -6.972  1.00 92.51           C  
ATOM    581  NH1 ARG B  71      14.571 -35.246  -5.653  1.00 92.51           N1+
ATOM    582  NH2 ARG B  71      14.468 -36.260  -7.788  1.00 92.51           N  
ATOM    583  C   ARG B  71      14.263 -29.212  -9.791  1.00 92.51           C  
ATOM    584  O   ARG B  71      14.606 -29.498 -10.939  1.00 92.51           O  
ATOM    585  N   LEU B  72      14.843 -28.217  -9.080  1.00 73.55           N  
ATOM    586  CA  LEU B  72      15.945 -27.467  -9.612  1.00 73.55           C  
ATOM    587  CB  LEU B  72      15.540 -26.197 -10.384  1.00 73.55           C  
ATOM    588  CG  LEU B  72      14.779 -26.454 -11.698  1.00 73.55           C  
ATOM    589  CD1 LEU B  72      14.419 -25.134 -12.396  1.00 73.55           C  
ATOM    590  CD2 LEU B  72      15.547 -27.416 -12.616  1.00 73.55           C  
ATOM    591  C   LEU B  72      16.783 -27.008  -8.463  1.00 73.55           C  
ATOM    592  O   LEU B  72      16.263 -26.712  -7.388  1.00 73.55           O  
ATOM    593  N   SER B  73      18.114 -26.938  -8.669  1.00 49.52           N  
ATOM    594  CA  SER B  73      18.986 -26.476  -7.630  1.00 49.52           C  
ATOM    595  CB  SER B  73      20.467 -26.813  -7.876  1.00 49.52           C  
ATOM    596  OG  SER B  73      20.915 -26.189  -9.071  1.00 49.52           O  
ATOM    597  C   SER B  73      18.856 -24.987  -7.548  1.00 49.52           C  
ATOM    598  O   SER B  73      18.595 -24.311  -8.541  1.00 49.52           O  
ATOM    599  N   PRO B  74      19.031 -24.466  -6.364  1.00 86.44           N  
ATOM    600  CA  PRO B  74      18.902 -23.057  -6.101  1.00 86.44           C  
ATOM    601  CD  PRO B  74      19.772 -25.159  -5.323  1.00 86.44           C  
ATOM    602  CB  PRO B  74      19.264 -22.893  -4.626  1.00 86.44           C  
ATOM    603  CG  PRO B  74      20.255 -24.048  -4.375  1.00 86.44           C  
ATOM    604  C   PRO B  74      19.810 -22.256  -6.982  1.00 86.44           C  
ATOM    605  O   PRO B  74      19.440 -21.146  -7.358  1.00 86.44           O  
ATOM    606  N   THR B  75      21.007 -22.778  -7.310  1.00112.53           N  
ATOM    607  CA  THR B  75      21.932 -22.049  -8.124  1.00112.53           C  
ATOM    608  CB  THR B  75      23.234 -22.771  -8.340  1.00112.53           C  
ATOM    609  OG1 THR B  75      23.014 -23.965  -9.072  1.00112.53           O  
ATOM    610  CG2 THR B  75      23.863 -23.099  -6.975  1.00112.53           C  
ATOM    611  C   THR B  75      21.299 -21.868  -9.465  1.00112.53           C  
ATOM    612  O   THR B  75      21.387 -20.805 -10.077  1.00112.53           O  
ATOM    613  N   GLU B  76      20.630 -22.928  -9.949  1.00 78.65           N  
ATOM    614  CA  GLU B  76      19.984 -22.905 -11.224  1.00 78.65           C  
ATOM    615  CB  GLU B  76      19.317 -24.251 -11.564  1.00 78.65           C  
ATOM    616  CG  GLU B  76      18.468 -24.224 -12.838  1.00 78.65           C  
ATOM    617  CD  GLU B  76      19.389 -24.183 -14.047  1.00 78.65           C  
ATOM    618  OE1 GLU B  76      20.599 -24.493 -13.885  1.00 78.65           O  
ATOM    619  OE2 GLU B  76      18.891 -23.843 -15.154  1.00 78.65           O1-
ATOM    620  C   GLU B  76      18.907 -21.866 -11.190  1.00 78.65           C  
ATOM    621  O   GLU B  76      18.713 -21.136 -12.161  1.00 78.65           O  
ATOM    622  N   LEU B  77      18.173 -21.768 -10.065  1.00115.70           N  
ATOM    623  CA  LEU B  77      17.106 -20.815  -9.989  1.00115.70           C  
ATOM    624  CB  LEU B  77      16.226 -20.899  -8.728  1.00115.70           C  
ATOM    625  CG  LEU B  77      15.305 -22.134  -8.648  1.00115.70           C  
ATOM    626  CD1 LEU B  77      14.461 -22.289  -9.923  1.00115.70           C  
ATOM    627  CD2 LEU B  77      16.040 -23.400  -8.203  1.00115.70           C  
ATOM    628  C   LEU B  77      17.653 -19.426 -10.059  1.00115.70           C  
ATOM    629  O   LEU B  77      17.030 -18.544 -10.646  1.00115.70           O  
ATOM    630  N   ALA B  78      18.824 -19.177  -9.443  1.00 36.94           N  
ATOM    631  CA  ALA B  78      19.345 -17.842  -9.466  1.00 36.94           C  
ATOM    632  CB  ALA B  78      20.658 -17.695  -8.677  1.00 36.94           C  
ATOM    633  C   ALA B  78      19.627 -17.451 -10.884  1.00 36.94           C  
ATOM    634  O   ALA B  78      19.255 -16.362 -11.314  1.00 36.94           O  
ATOM    635  N   LYS B  79      20.272 -18.339 -11.665  1.00 39.31           N  
ATOM    636  CA  LYS B  79      20.615 -17.972 -13.011  1.00 39.31           C  
ATOM    637  CB  LYS B  79      21.476 -19.017 -13.738  1.00 39.31           C  
ATOM    638  CG  LYS B  79      22.909 -19.113 -13.208  1.00 39.31           C  
ATOM    639  CD  LYS B  79      23.703 -20.275 -13.809  1.00 39.31           C  
ATOM    640  CE  LYS B  79      25.145 -20.361 -13.307  1.00 39.31           C  
ATOM    641  NZ  LYS B  79      25.855 -21.473 -13.979  1.00 39.31           N1+
ATOM    642  C   LYS B  79      19.381 -17.762 -13.835  1.00 39.31           C  
ATOM    643  O   LYS B  79      19.275 -16.781 -14.568  1.00 39.31           O  
ATOM    644  N   ARG B  80      18.406 -18.680 -13.730  1.00123.07           N  
ATOM    645  CA  ARG B  80      17.227 -18.614 -14.549  1.00123.07           C  
ATOM    646  CB  ARG B  80      16.288 -19.818 -14.356  1.00123.07           C  
ATOM    647  CG  ARG B  80      16.863 -21.149 -14.844  1.00123.07           C  
ATOM    648  CD  ARG B  80      15.836 -22.283 -14.861  1.00123.07           C  
ATOM    649  NE  ARG B  80      14.807 -21.929 -15.879  1.00123.07           N  
ATOM    650  CZ  ARG B  80      14.063 -22.911 -16.466  1.00123.07           C  
ATOM    651  NH1 ARG B  80      14.265 -24.216 -16.122  1.00123.07           N1+
ATOM    652  NH2 ARG B  80      13.120 -22.588 -17.398  1.00123.07           N  
ATOM    653  C   ARG B  80      16.406 -17.400 -14.233  1.00123.07           C  
ATOM    654  O   ARG B  80      15.806 -16.805 -15.125  1.00123.07           O  
ATOM    655  N   SER B  81      16.305 -17.043 -12.941  1.00 72.96           N  
ATOM    656  CA  SER B  81      15.479 -15.954 -12.488  1.00 72.96           C  
ATOM    657  CB  SER B  81      15.088 -16.095 -11.007  1.00 72.96           C  
ATOM    658  OG  SER B  81      16.247 -16.081 -10.190  1.00 72.96           O  
ATOM    659  C   SER B  81      16.111 -14.603 -12.683  1.00 72.96           C  
ATOM    660  O   SER B  81      15.422 -13.592 -12.551  1.00 72.96           O  
ATOM    661  N   ASN B  82      17.418 -14.532 -13.013  1.00 68.13           N  
ATOM    662  CA  ASN B  82      18.085 -13.262 -13.139  1.00 68.13           C  
ATOM    663  CB  ASN B  82      17.420 -12.324 -14.163  1.00 68.13           C  
ATOM    664  CG  ASN B  82      17.716 -12.873 -15.551  1.00 68.13           C  
ATOM    665  OD1 ASN B  82      18.869 -12.940 -15.973  1.00 68.13           O  
ATOM    666  ND2 ASN B  82      16.645 -13.295 -16.276  1.00 68.13           N  
ATOM    667  C   ASN B  82      18.117 -12.559 -11.810  1.00 68.13           C  
ATOM    668  O   ASN B  82      17.983 -11.338 -11.744  1.00 68.13           O  
ATOM    669  N   VAL B  83      18.312 -13.322 -10.712  1.00133.20           N  
ATOM    670  CA  VAL B  83      18.423 -12.760  -9.389  1.00133.20           C  
ATOM    671  CB  VAL B  83      17.413 -13.234  -8.378  1.00133.20           C  
ATOM    672  CG1 VAL B  83      16.002 -12.836  -8.803  1.00133.20           C  
ATOM    673  CG2 VAL B  83      17.607 -14.742  -8.167  1.00133.20           C  
ATOM    674  C   VAL B  83      19.701 -13.272  -8.814  1.00133.20           C  
ATOM    675  O   VAL B  83      20.231 -14.288  -9.262  1.00133.20           O  
ATOM    676  N   THR B  84      20.228 -12.569  -7.794  1.00 96.43           N  
ATOM    677  CA  THR B  84      21.430 -13.015  -7.159  1.00 96.43           C  
ATOM    678  CB  THR B  84      22.136 -11.934  -6.394  1.00 96.43           C  
ATOM    679  OG1 THR B  84      23.383 -12.409  -5.912  1.00 96.43           O  
ATOM    680  CG2 THR B  84      21.246 -11.503  -5.220  1.00 96.43           C  
ATOM    681  C   THR B  84      21.070 -14.095  -6.190  1.00 96.43           C  
ATOM    682  O   THR B  84      19.931 -14.197  -5.737  1.00 96.43           O  
ATOM    683  N   LYS B  85      22.065 -14.937  -5.846  1.00 98.28           N  
ATOM    684  CA  LYS B  85      21.861 -16.045  -4.961  1.00 98.28           C  
ATOM    685  CB  LYS B  85      23.097 -16.949  -4.811  1.00 98.28           C  
ATOM    686  CG  LYS B  85      23.425 -17.703  -6.103  1.00 98.28           C  
ATOM    687  CD  LYS B  85      24.651 -18.610  -6.008  1.00 98.28           C  
ATOM    688  CE  LYS B  85      24.358 -19.918  -5.273  1.00 98.28           C  
ATOM    689  NZ  LYS B  85      23.121 -20.529  -5.816  1.00 98.28           N1+
ATOM    690  C   LYS B  85      21.472 -15.532  -3.616  1.00 98.28           C  
ATOM    691  O   LYS B  85      20.660 -16.140  -2.922  1.00 98.28           O  
ATOM    692  N   ALA B  86      22.035 -14.384  -3.204  1.00 24.85           N  
ATOM    693  CA  ALA B  86      21.696 -13.871  -1.912  1.00 24.85           C  
ATOM    694  CB  ALA B  86      22.392 -12.535  -1.602  1.00 24.85           C  
ATOM    695  C   ALA B  86      20.222 -13.617  -1.900  1.00 24.85           C  
ATOM    696  O   ALA B  86      19.551 -13.894  -0.908  1.00 24.85           O  
ATOM    697  N   THR B  87      19.684 -13.066  -3.005  1.00 48.54           N  
ATOM    698  CA  THR B  87      18.283 -12.745  -3.084  1.00 48.54           C  
ATOM    699  CB  THR B  87      17.942 -12.015  -4.352  1.00 48.54           C  
ATOM    700  OG1 THR B  87      18.669 -10.798  -4.434  1.00 48.54           O  
ATOM    701  CG2 THR B  87      16.429 -11.739  -4.376  1.00 48.54           C  
ATOM    702  C   THR B  87      17.439 -13.981  -3.068  1.00 48.54           C  
ATOM    703  O   THR B  87      16.498 -14.097  -2.283  1.00 48.54           O  
ATOM    704  N   ILE B  88      17.793 -14.963  -3.912  1.00 76.91           N  
ATOM    705  CA  ILE B  88      16.981 -16.125  -4.099  1.00 76.91           C  
ATOM    706  CB  ILE B  88      17.494 -16.987  -5.214  1.00 76.91           C  
ATOM    707  CG1 ILE B  88      16.380 -17.912  -5.719  1.00 76.91           C  
ATOM    708  CG2 ILE B  88      18.764 -17.705  -4.734  1.00 76.91           C  
ATOM    709  CD1 ILE B  88      16.661 -18.478  -7.103  1.00 76.91           C  
ATOM    710  C   ILE B  88      16.882 -16.881  -2.812  1.00 76.91           C  
ATOM    711  O   ILE B  88      15.832 -17.430  -2.484  1.00 76.91           O  
ATOM    712  N   THR B  89      17.970 -16.922  -2.026  1.00105.79           N  
ATOM    713  CA  THR B  89      17.915 -17.668  -0.802  1.00105.79           C  
ATOM    714  CB  THR B  89      19.197 -17.634  -0.018  1.00105.79           C  
ATOM    715  OG1 THR B  89      19.131 -18.568   1.049  1.00105.79           O  
ATOM    716  CG2 THR B  89      19.427 -16.220   0.539  1.00105.79           C  
ATOM    717  C   THR B  89      16.826 -17.113   0.058  1.00105.79           C  
ATOM    718  O   THR B  89      16.118 -17.868   0.725  1.00105.79           O  
ATOM    719  N   GLY B  90      16.668 -15.777   0.089  1.00 26.34           N  
ATOM    720  CA  GLY B  90      15.648 -15.208   0.921  1.00 26.34           C  
ATOM    721  C   GLY B  90      14.297 -15.627   0.436  1.00 26.34           C  
ATOM    722  O   GLY B  90      13.433 -16.004   1.226  1.00 26.34           O  
ATOM    723  N   LEU B  91      14.068 -15.555  -0.888  1.00 77.24           N  
ATOM    724  CA  LEU B  91      12.772 -15.878  -1.396  1.00 77.24           C  
ATOM    725  CB  LEU B  91      12.565 -15.337  -2.807  1.00 77.24           C  
ATOM    726  CG  LEU B  91      12.597 -13.793  -2.736  1.00 77.24           C  
ATOM    727  CD1 LEU B  91      12.400 -13.118  -4.096  1.00 77.24           C  
ATOM    728  CD2 LEU B  91      11.609 -13.283  -1.677  1.00 77.24           C  
ATOM    729  C   LEU B  91      12.494 -17.342  -1.235  1.00 77.24           C  
ATOM    730  O   LEU B  91      11.380 -17.722  -0.879  1.00 77.24           O  
ATOM    731  N   LEU B  92      13.504 -18.211  -1.431  1.00124.87           N  
ATOM    732  CA  LEU B  92      13.246 -19.614  -1.247  1.00124.87           C  
ATOM    733  CB  LEU B  92      14.458 -20.555  -1.441  1.00124.87           C  
ATOM    734  CG  LEU B  92      14.787 -20.961  -2.895  1.00124.87           C  
ATOM    735  CD1 LEU B  92      13.628 -21.745  -3.528  1.00124.87           C  
ATOM    736  CD2 LEU B  92      15.229 -19.781  -3.759  1.00124.87           C  
ATOM    737  C   LEU B  92      12.786 -19.836   0.155  1.00124.87           C  
ATOM    738  O   LEU B  92      11.929 -20.681   0.409  1.00124.87           O  
ATOM    739  N   ASP B  93      13.352 -19.085   1.111  1.00 40.33           N  
ATOM    740  CA  ASP B  93      12.986 -19.302   2.479  1.00 40.33           C  
ATOM    741  CB  ASP B  93      13.755 -18.396   3.456  1.00 40.33           C  
ATOM    742  CG  ASP B  93      13.587 -18.963   4.861  1.00 40.33           C  
ATOM    743  OD1 ASP B  93      12.803 -19.936   5.018  1.00 40.33           O  
ATOM    744  OD2 ASP B  93      14.244 -18.431   5.795  1.00 40.33           O1-
ATOM    745  C   ASP B  93      11.519 -19.032   2.641  1.00 40.33           C  
ATOM    746  O   ASP B  93      10.818 -19.788   3.311  1.00 40.33           O  
ATOM    747  N   GLY B  94      11.007 -17.947   2.023  1.00 28.93           N  
ATOM    748  CA  GLY B  94       9.617 -17.619   2.192  1.00 28.93           C  
ATOM    749  C   GLY B  94       8.765 -18.700   1.607  1.00 28.93           C  
ATOM    750  O   GLY B  94       7.815 -19.166   2.235  1.00 28.93           O  
ATOM    751  N   LEU B  95       9.118 -19.160   0.394  1.00 61.54           N  
ATOM    752  CA  LEU B  95       8.337 -20.146  -0.293  1.00 61.54           C  
ATOM    753  CB  LEU B  95       8.971 -20.576  -1.629  1.00 61.54           C  
ATOM    754  CG  LEU B  95       8.948 -19.494  -2.723  1.00 61.54           C  
ATOM    755  CD1 LEU B  95       9.621 -19.990  -4.012  1.00 61.54           C  
ATOM    756  CD2 LEU B  95       7.513 -19.010  -2.981  1.00 61.54           C  
ATOM    757  C   LEU B  95       8.277 -21.372   0.560  1.00 61.54           C  
ATOM    758  O   LEU B  95       7.241 -22.028   0.654  1.00 61.54           O  
ATOM    759  N   ALA B  96       9.400 -21.720   1.210  1.00 31.37           N  
ATOM    760  CA  ALA B  96       9.404 -22.915   1.994  1.00 31.37           C  
ATOM    761  CB  ALA B  96      10.767 -23.185   2.654  1.00 31.37           C  
ATOM    762  C   ALA B  96       8.388 -22.788   3.090  1.00 31.37           C  
ATOM    763  O   ALA B  96       7.602 -23.707   3.322  1.00 31.37           O  
ATOM    764  N   ARG B  97       8.363 -21.630   3.779  1.00 67.94           N  
ATOM    765  CA  ARG B  97       7.462 -21.422   4.880  1.00 67.94           C  
ATOM    766  CB  ARG B  97       7.733 -20.092   5.611  1.00 67.94           C  
ATOM    767  CG  ARG B  97       9.070 -20.105   6.359  1.00 67.94           C  
ATOM    768  CD  ARG B  97       9.422 -18.804   7.088  1.00 67.94           C  
ATOM    769  NE  ARG B  97      10.736 -19.033   7.759  1.00 67.94           N  
ATOM    770  CZ  ARG B  97      11.588 -17.994   8.006  1.00 67.94           C  
ATOM    771  NH1 ARG B  97      11.244 -16.721   7.654  1.00 67.94           N1+
ATOM    772  NH2 ARG B  97      12.792 -18.236   8.603  1.00 67.94           N  
ATOM    773  C   ARG B  97       6.047 -21.424   4.383  1.00 67.94           C  
ATOM    774  O   ARG B  97       5.156 -21.984   5.019  1.00 67.94           O  
ATOM    775  N   ASP B  98       5.812 -20.810   3.210  1.00 83.44           N  
ATOM    776  CA  ASP B  98       4.498 -20.703   2.638  1.00 83.44           C  
ATOM    777  CB  ASP B  98       4.468 -19.839   1.365  1.00 83.44           C  
ATOM    778  CG  ASP B  98       4.546 -18.379   1.793  1.00 83.44           C  
ATOM    779  OD1 ASP B  98       3.463 -17.783   2.045  1.00 83.44           O  
ATOM    780  OD2 ASP B  98       5.681 -17.839   1.868  1.00 83.44           O1-
ATOM    781  C   ASP B  98       3.978 -22.069   2.299  1.00 83.44           C  
ATOM    782  O   ASP B  98       2.767 -22.280   2.266  1.00 83.44           O  
ATOM    783  N   GLY B  99       4.871 -23.036   2.010  1.00 38.44           N  
ATOM    784  CA  GLY B  99       4.407 -24.364   1.711  1.00 38.44           C  
ATOM    785  C   GLY B  99       4.430 -24.605   0.232  1.00 38.44           C  
ATOM    786  O   GLY B  99       3.993 -25.655  -0.239  1.00 38.44           O  
ATOM    787  N   PHE B 100       4.897 -23.615  -0.548  1.00150.18           N  
ATOM    788  CA  PHE B 100       4.999 -23.767  -1.971  1.00150.18           C  
ATOM    789  CB  PHE B 100       5.276 -22.441  -2.695  1.00150.18           C  
ATOM    790  CG  PHE B 100       4.014 -21.654  -2.635  1.00150.18           C  
ATOM    791  CD1 PHE B 100       3.757 -20.816  -1.574  1.00150.18           C  
ATOM    792  CD2 PHE B 100       3.081 -21.768  -3.638  1.00150.18           C  
ATOM    793  CE1 PHE B 100       2.586 -20.096  -1.522  1.00150.18           C  
ATOM    794  CE2 PHE B 100       1.910 -21.050  -3.591  1.00150.18           C  
ATOM    795  CZ  PHE B 100       1.661 -20.211  -2.532  1.00150.18           C  
ATOM    796  C   PHE B 100       6.096 -24.727  -2.335  1.00150.18           C  
ATOM    797  O   PHE B 100       5.951 -25.512  -3.273  1.00150.18           O  
ATOM    798  N   VAL B 101       7.240 -24.684  -1.618  1.00 50.81           N  
ATOM    799  CA  VAL B 101       8.344 -25.511  -2.024  1.00 50.81           C  
ATOM    800  CB  VAL B 101       9.447 -24.733  -2.679  1.00 50.81           C  
ATOM    801  CG1 VAL B 101       8.895 -24.080  -3.958  1.00 50.81           C  
ATOM    802  CG2 VAL B 101      10.011 -23.733  -1.655  1.00 50.81           C  
ATOM    803  C   VAL B 101       8.945 -26.199  -0.837  1.00 50.81           C  
ATOM    804  O   VAL B 101       8.714 -25.817   0.309  1.00 50.81           O  
ATOM    805  N   SER B 102       9.729 -27.267  -1.102  1.00 41.56           N  
ATOM    806  CA  SER B 102      10.395 -28.004  -0.066  1.00 41.56           C  
ATOM    807  CB  SER B 102       9.790 -29.398   0.184  1.00 41.56           C  
ATOM    808  OG  SER B 102       9.933 -30.212  -0.971  1.00 41.56           O  
ATOM    809  C   SER B 102      11.817 -28.190  -0.489  1.00 41.56           C  
ATOM    810  O   SER B 102      12.118 -28.283  -1.679  1.00 41.56           O  
ATOM    811  N   ARG B 103      12.747 -28.238   0.484  1.00159.08           N  
ATOM    812  CA  ARG B 103      14.111 -28.364   0.077  1.00159.08           C  
ATOM    813  CB  ARG B 103      15.031 -27.252   0.609  1.00159.08           C  
ATOM    814  CG  ARG B 103      14.700 -25.872   0.040  1.00159.08           C  
ATOM    815  CD  ARG B 103      15.734 -24.804   0.391  1.00159.08           C  
ATOM    816  NE  ARG B 103      16.840 -24.916  -0.599  1.00159.08           N  
ATOM    817  CZ  ARG B 103      18.004 -24.235  -0.399  1.00159.08           C  
ATOM    818  NH1 ARG B 103      18.168 -23.480   0.724  1.00159.08           N1+
ATOM    819  NH2 ARG B 103      19.001 -24.308  -1.327  1.00159.08           N  
ATOM    820  C   ARG B 103      14.654 -29.669   0.531  1.00159.08           C  
ATOM    821  O   ARG B 103      14.557 -30.045   1.699  1.00159.08           O  
ATOM    822  N   ARG B 104      15.230 -30.407  -0.433  1.00207.51           N  
ATOM    823  CA  ARG B 104      15.903 -31.629  -0.142  1.00207.51           C  
ATOM    824  CB  ARG B 104      15.725 -32.694  -1.233  1.00207.51           C  
ATOM    825  CG  ARG B 104      14.257 -33.035  -1.493  1.00207.51           C  
ATOM    826  CD  ARG B 104      13.562 -33.707  -0.312  1.00207.51           C  
ATOM    827  NE  ARG B 104      12.139 -33.924  -0.691  1.00207.51           N  
ATOM    828  CZ  ARG B 104      11.767 -35.068  -1.338  1.00207.51           C  
ATOM    829  NH1 ARG B 104      12.696 -36.027  -1.623  1.00207.51           N1+
ATOM    830  NH2 ARG B 104      10.465 -35.247  -1.701  1.00207.51           N  
ATOM    831  C   ARG B 104      17.325 -31.186  -0.170  1.00207.51           C  
ATOM    832  O   ARG B 104      17.672 -30.325  -0.974  1.00207.51           O  
ATOM    833  N   HIS B 105      18.190 -31.720   0.708  1.00107.30           N  
ATOM    834  CA  HIS B 105      19.509 -31.166   0.719  1.00107.30           C  
ATOM    835  ND1 HIS B 105      18.742 -29.243   3.311  1.00107.30           N  
ATOM    836  CG  HIS B 105      19.921 -29.678   2.749  1.00107.30           C  
ATOM    837  CB  HIS B 105      20.139 -31.022   2.118  1.00107.30           C  
ATOM    838  NE2 HIS B 105      20.204 -27.581   3.536  1.00107.30           N  
ATOM    839  CD2 HIS B 105      20.803 -28.651   2.896  1.00107.30           C  
ATOM    840  CE1 HIS B 105      18.967 -27.984   3.765  1.00107.30           C  
ATOM    841  C   HIS B 105      20.476 -31.942  -0.099  1.00107.30           C  
ATOM    842  O   HIS B 105      20.489 -33.170  -0.099  1.00107.30           O  
ATOM    843  N   HIS B 106      21.276 -31.198  -0.886  1.00294.85           N  
ATOM    844  CA  HIS B 106      22.427 -31.771  -1.495  1.00294.85           C  
ATOM    845  ND1 HIS B 106      20.176 -33.605  -3.220  1.00294.85           N  
ATOM    846  CG  HIS B 106      21.540 -33.538  -3.047  1.00294.85           C  
ATOM    847  CB  HIS B 106      22.319 -32.262  -2.932  1.00294.85           C  
ATOM    848  NE2 HIS B 106      20.909 -35.702  -3.151  1.00294.85           N  
ATOM    849  CD2 HIS B 106      21.972 -34.828  -3.008  1.00294.85           C  
ATOM    850  CE1 HIS B 106      19.852 -34.921  -3.276  1.00294.85           C  
ATOM    851  C   HIS B 106      23.515 -30.777  -1.346  1.00294.85           C  
ATOM    852  O   HIS B 106      23.547 -29.750  -2.020  1.00294.85           O  
ATOM    853  N   THR B 107      24.427 -31.090  -0.410  1.00 74.15           N  
ATOM    854  CA  THR B 107      25.517 -30.257  -0.009  1.00 74.15           C  
ATOM    855  CB  THR B 107      26.269 -30.827   1.159  1.00 74.15           C  
ATOM    856  OG1 THR B 107      25.394 -31.002   2.264  1.00 74.15           O  
ATOM    857  CG2 THR B 107      27.403 -29.861   1.538  1.00 74.15           C  
ATOM    858  C   THR B 107      26.484 -30.107  -1.132  1.00 74.15           C  
ATOM    859  O   THR B 107      27.052 -29.032  -1.310  1.00 74.15           O  
ATOM    860  N   GLU B 108      26.686 -31.182  -1.919  1.00220.98           N  
ATOM    861  CA  GLU B 108      27.692 -31.198  -2.943  1.00220.98           C  
ATOM    862  CB  GLU B 108      27.614 -32.459  -3.823  1.00220.98           C  
ATOM    863  CG  GLU B 108      27.791 -33.762  -3.036  1.00220.98           C  
ATOM    864  CD  GLU B 108      29.265 -33.929  -2.696  1.00220.98           C  
ATOM    865  OE1 GLU B 108      30.113 -33.405  -3.466  1.00220.98           O  
ATOM    866  OE2 GLU B 108      29.561 -34.594  -1.667  1.00220.98           O1-
ATOM    867  C   GLU B 108      27.524 -30.011  -3.838  1.00220.98           C  
ATOM    868  O   GLU B 108      26.662 -29.997  -4.714  1.00220.98           O  
ATOM    869  N   ASP B 109      28.340 -28.968  -3.575  1.00278.57           N  
ATOM    870  CA  ASP B 109      28.466 -27.719  -4.278  1.00278.57           C  
ATOM    871  CB  ASP B 109      29.398 -27.730  -5.518  1.00278.57           C  
ATOM    872  CG  ASP B 109      28.861 -28.560  -6.679  1.00278.57           C  
ATOM    873  OD1 ASP B 109      27.631 -28.814  -6.729  1.00278.57           O  
ATOM    874  OD2 ASP B 109      29.689 -28.931  -7.555  1.00278.57           O1-
ATOM    875  C   ASP B 109      27.119 -27.163  -4.603  1.00278.57           C  
ATOM    876  O   ASP B 109      26.960 -26.415  -5.566  1.00278.57           O  
ATOM    877  N   LYS B 110      26.104 -27.515  -3.793  1.00231.54           N  
ATOM    878  CA  LYS B 110      24.767 -27.023  -3.969  1.00231.54           C  
ATOM    879  CB  LYS B 110      24.639 -25.490  -3.853  1.00231.54           C  
ATOM    880  CG  LYS B 110      24.945 -24.897  -2.476  1.00231.54           C  
ATOM    881  CD  LYS B 110      26.435 -24.825  -2.138  1.00231.54           C  
ATOM    882  CE  LYS B 110      26.989 -26.094  -1.493  1.00231.54           C  
ATOM    883  NZ  LYS B 110      28.409 -25.891  -1.131  1.00231.54           N1+
ATOM    884  C   LYS B 110      24.279 -27.364  -5.343  1.00231.54           C  
ATOM    885  O   LYS B 110      23.244 -26.853  -5.767  1.00231.54           O  
ATOM    886  N   ARG B 111      24.983 -28.235  -6.088  1.00 95.09           N  
ATOM    887  CA  ARG B 111      24.495 -28.488  -7.409  1.00 95.09           C  
ATOM    888  CB  ARG B 111      25.451 -29.271  -8.323  1.00 95.09           C  
ATOM    889  CG  ARG B 111      24.922 -29.342  -9.759  1.00 95.09           C  
ATOM    890  CD  ARG B 111      25.818 -30.104 -10.737  1.00 95.09           C  
ATOM    891  NE  ARG B 111      25.154 -30.064 -12.072  1.00 95.09           N  
ATOM    892  CZ  ARG B 111      24.282 -31.052 -12.427  1.00 95.09           C  
ATOM    893  NH1 ARG B 111      24.047 -32.096 -11.580  1.00 95.09           N1+
ATOM    894  NH2 ARG B 111      23.646 -30.999 -13.634  1.00 95.09           N  
ATOM    895  C   ARG B 111      23.226 -29.261  -7.336  1.00 95.09           C  
ATOM    896  O   ARG B 111      22.271 -28.960  -8.051  1.00 95.09           O  
ATOM    897  N   LYS B 112      23.169 -30.274  -6.450  1.00165.78           N  
ATOM    898  CA  LYS B 112      22.002 -31.103  -6.458  1.00165.78           C  
ATOM    899  CB  LYS B 112      22.321 -32.607  -6.530  1.00165.78           C  
ATOM    900  CG  LYS B 112      22.641 -33.087  -7.946  1.00165.78           C  
ATOM    901  CD  LYS B 112      21.456 -32.951  -8.906  1.00165.78           C  
ATOM    902  CE  LYS B 112      20.482 -34.131  -8.856  1.00165.78           C  
ATOM    903  NZ  LYS B 112      19.815 -34.187  -7.536  1.00165.78           N1+
ATOM    904  C   LYS B 112      21.190 -30.895  -5.231  1.00165.78           C  
ATOM    905  O   LYS B 112      20.223 -31.631  -5.031  1.00165.78           O  
ATOM    906  N   ILE B 113      21.575 -29.934  -4.354  1.00177.83           N  
ATOM    907  CA  ILE B 113      20.729 -29.616  -3.231  1.00177.83           C  
ATOM    908  CB  ILE B 113      21.204 -28.400  -2.476  1.00177.83           C  
ATOM    909  CG1 ILE B 113      20.275 -28.087  -1.295  1.00177.83           C  
ATOM    910  CG2 ILE B 113      21.388 -27.238  -3.468  1.00177.83           C  
ATOM    911  CD1 ILE B 113      20.814 -27.003  -0.363  1.00177.83           C  
ATOM    912  C   ILE B 113      19.445 -29.282  -3.909  1.00177.83           C  
ATOM    913  O   ILE B 113      19.454 -28.551  -4.892  1.00177.83           O  
ATOM    914  N   SER B 114      18.299 -29.829  -3.465  1.00105.54           N  
ATOM    915  CA  SER B 114      17.187 -29.635  -4.349  1.00105.54           C  
ATOM    916  CB  SER B 114      16.561 -30.944  -4.863  1.00105.54           C  
ATOM    917  OG  SER B 114      15.913 -31.627  -3.801  1.00105.54           O  
ATOM    918  C   SER B 114      16.079 -28.851  -3.735  1.00105.54           C  
ATOM    919  O   SER B 114      15.878 -28.827  -2.522  1.00105.54           O  
ATOM    920  N   ILE B 115      15.337 -28.160  -4.624  1.00 55.83           N  
ATOM    921  CA  ILE B 115      14.175 -27.409  -4.265  1.00 55.83           C  
ATOM    922  CB  ILE B 115      14.275 -25.963  -4.650  1.00 55.83           C  
ATOM    923  CG1 ILE B 115      15.471 -25.311  -3.938  1.00 55.83           C  
ATOM    924  CG2 ILE B 115      12.932 -25.282  -4.346  1.00 55.83           C  
ATOM    925  CD1 ILE B 115      15.828 -23.939  -4.497  1.00 55.83           C  
ATOM    926  C   ILE B 115      13.054 -28.013  -5.052  1.00 55.83           C  
ATOM    927  O   ILE B 115      13.175 -28.208  -6.260  1.00 55.83           O  
ATOM    928  N   GLU B 116      11.931 -28.351  -4.389  1.00 86.41           N  
ATOM    929  CA  GLU B 116      10.871 -28.971  -5.129  1.00 86.41           C  
ATOM    930  CB  GLU B 116      10.708 -30.476  -4.860  1.00 86.41           C  
ATOM    931  CG  GLU B 116       9.690 -31.127  -5.798  1.00 86.41           C  
ATOM    932  CD  GLU B 116       9.602 -32.607  -5.459  1.00 86.41           C  
ATOM    933  OE1 GLU B 116       9.894 -32.968  -4.288  1.00 86.41           O  
ATOM    934  OE2 GLU B 116       9.242 -33.396  -6.373  1.00 86.41           O1-
ATOM    935  C   GLU B 116       9.567 -28.326  -4.791  1.00 86.41           C  
ATOM    936  O   GLU B 116       9.373 -27.804  -3.695  1.00 86.41           O  
ATOM    937  N   LEU B 117       8.637 -28.339  -5.766  1.00 55.04           N  
ATOM    938  CA  LEU B 117       7.327 -27.794  -5.563  1.00 55.04           C  
ATOM    939  CB  LEU B 117       6.498 -27.667  -6.856  1.00 55.04           C  
ATOM    940  CG  LEU B 117       7.000 -26.622  -7.871  1.00 55.04           C  
ATOM    941  CD1 LEU B 117       6.094 -26.594  -9.112  1.00 55.04           C  
ATOM    942  CD2 LEU B 117       7.132 -25.231  -7.233  1.00 55.04           C  
ATOM    943  C   LEU B 117       6.577 -28.748  -4.699  1.00 55.04           C  
ATOM    944  O   LEU B 117       6.733 -29.963  -4.807  1.00 55.04           O  
ATOM    945  N   THR B 118       5.738 -28.210  -3.798  1.00112.54           N  
ATOM    946  CA  THR B 118       4.920 -29.070  -3.003  1.00112.54           C  
ATOM    947  CB  THR B 118       4.332 -28.389  -1.805  1.00112.54           C  
ATOM    948  OG1 THR B 118       5.347 -27.748  -1.053  1.00112.54           O  
ATOM    949  CG2 THR B 118       3.671 -29.457  -0.925  1.00112.54           C  
ATOM    950  C   THR B 118       3.764 -29.389  -3.892  1.00112.54           C  
ATOM    951  O   THR B 118       3.623 -28.801  -4.963  1.00112.54           O  
ATOM    952  N   THR B 119       2.921 -30.357  -3.494  1.00 85.83           N  
ATOM    953  CA  THR B 119       1.761 -30.658  -4.280  1.00 85.83           C  
ATOM    954  CB  THR B 119       0.977 -31.822  -3.758  1.00 85.83           C  
ATOM    955  OG1 THR B 119       1.796 -32.980  -3.724  1.00 85.83           O  
ATOM    956  CG2 THR B 119      -0.224 -32.056  -4.690  1.00 85.83           C  
ATOM    957  C   THR B 119       0.864 -29.465  -4.229  1.00 85.83           C  
ATOM    958  O   THR B 119       0.258 -29.081  -5.227  1.00 85.83           O  
ATOM    959  N   GLU B 120       0.769 -28.847  -3.038  1.00 71.27           N  
ATOM    960  CA  GLU B 120      -0.072 -27.701  -2.855  1.00 71.27           C  
ATOM    961  CB  GLU B 120      -0.017 -27.155  -1.417  1.00 71.27           C  
ATOM    962  CG  GLU B 120      -0.720 -28.039  -0.384  1.00 71.27           C  
ATOM    963  CD  GLU B 120      -2.195 -27.663  -0.388  1.00 71.27           C  
ATOM    964  OE1 GLU B 120      -2.488 -26.450  -0.568  1.00 71.27           O  
ATOM    965  OE2 GLU B 120      -3.046 -28.576  -0.217  1.00 71.27           O1-
ATOM    966  C   GLU B 120       0.419 -26.619  -3.758  1.00 71.27           C  
ATOM    967  O   GLU B 120      -0.372 -25.932  -4.403  1.00 71.27           O  
ATOM    968  N   GLY B 121       1.751 -26.443  -3.833  1.00 28.90           N  
ATOM    969  CA  GLY B 121       2.290 -25.395  -4.644  1.00 28.90           C  
ATOM    970  C   GLY B 121       1.945 -25.638  -6.078  1.00 28.90           C  
ATOM    971  O   GLY B 121       1.524 -24.720  -6.780  1.00 28.90           O  
ATOM    972  N   LYS B 122       2.107 -26.885  -6.561  1.00 88.33           N  
ATOM    973  CA  LYS B 122       1.819 -27.110  -7.946  1.00 88.33           C  
ATOM    974  CB  LYS B 122       2.185 -28.515  -8.459  1.00 88.33           C  
ATOM    975  CG  LYS B 122       1.942 -28.645  -9.966  1.00 88.33           C  
ATOM    976  CD  LYS B 122       2.750 -29.746 -10.657  1.00 88.33           C  
ATOM    977  CE  LYS B 122       1.963 -31.015 -10.982  1.00 88.33           C  
ATOM    978  NZ  LYS B 122       1.992 -31.938  -9.828  1.00 88.33           N1+
ATOM    979  C   LYS B 122       0.366 -26.869  -8.185  1.00 88.33           C  
ATOM    980  O   LYS B 122      -0.016 -26.279  -9.196  1.00 88.33           O  
ATOM    981  N   ALA B 123      -0.488 -27.314  -7.248  1.00 25.61           N  
ATOM    982  CA  ALA B 123      -1.900 -27.140  -7.416  1.00 25.61           C  
ATOM    983  CB  ALA B 123      -2.717 -27.752  -6.264  1.00 25.61           C  
ATOM    984  C   ALA B 123      -2.198 -25.675  -7.453  1.00 25.61           C  
ATOM    985  O   ALA B 123      -2.964 -25.206  -8.294  1.00 25.61           O  
ATOM    986  N   ARG B 124      -1.568 -24.902  -6.552  1.00118.60           N  
ATOM    987  CA  ARG B 124      -1.850 -23.500  -6.497  1.00118.60           C  
ATOM    988  CB  ARG B 124      -1.062 -22.786  -5.388  1.00118.60           C  
ATOM    989  CG  ARG B 124      -1.636 -21.420  -5.011  1.00118.60           C  
ATOM    990  CD  ARG B 124      -2.970 -21.533  -4.270  1.00118.60           C  
ATOM    991  NE  ARG B 124      -2.857 -22.702  -3.352  1.00118.60           N  
ATOM    992  CZ  ARG B 124      -3.406 -23.898  -3.711  1.00118.60           C  
ATOM    993  NH1 ARG B 124      -4.147 -23.992  -4.854  1.00118.60           N1+
ATOM    994  NH2 ARG B 124      -3.219 -24.997  -2.924  1.00118.60           N  
ATOM    995  C   ARG B 124      -1.433 -22.911  -7.803  1.00118.60           C  
ATOM    996  O   ARG B 124      -2.120 -22.056  -8.360  1.00118.60           O  
ATOM    997  N   LEU B 125      -0.280 -23.364  -8.324  1.00 58.67           N  
ATOM    998  CA  LEU B 125       0.246 -22.837  -9.546  1.00 58.67           C  
ATOM    999  CB  LEU B 125       1.644 -23.402  -9.850  1.00 58.67           C  
ATOM   1000  CG  LEU B 125       2.328 -22.765 -11.071  1.00 58.67           C  
ATOM   1001  CD1 LEU B 125       2.575 -21.265 -10.841  1.00 58.67           C  
ATOM   1002  CD2 LEU B 125       3.613 -23.523 -11.441  1.00 58.67           C  
ATOM   1003  C   LEU B 125      -0.662 -23.174 -10.690  1.00 58.67           C  
ATOM   1004  O   LEU B 125      -0.967 -22.323 -11.524  1.00 58.67           O  
ATOM   1005  N   GLU B 126      -1.144 -24.427 -10.741  1.00124.92           N  
ATOM   1006  CA  GLU B 126      -1.940 -24.875 -11.848  1.00124.92           C  
ATOM   1007  CB  GLU B 126      -2.268 -26.375 -11.757  1.00124.92           C  
ATOM   1008  CG  GLU B 126      -2.710 -26.973 -13.089  1.00124.92           C  
ATOM   1009  CD  GLU B 126      -1.492 -27.014 -13.997  1.00124.92           C  
ATOM   1010  OE1 GLU B 126      -0.566 -27.818 -13.710  1.00124.92           O  
ATOM   1011  OE2 GLU B 126      -1.466 -26.232 -14.985  1.00124.92           O1-
ATOM   1012  C   GLU B 126      -3.221 -24.103 -11.903  1.00124.92           C  
ATOM   1013  O   GLU B 126      -3.718 -23.800 -12.986  1.00124.92           O  
ATOM   1014  N   GLN B 127      -3.808 -23.792 -10.734  1.00 57.36           N  
ATOM   1015  CA  GLN B 127      -5.057 -23.086 -10.682  1.00 57.36           C  
ATOM   1016  CB  GLN B 127      -5.617 -23.006  -9.252  1.00 57.36           C  
ATOM   1017  CG  GLN B 127      -5.709 -24.369  -8.564  1.00 57.36           C  
ATOM   1018  CD  GLN B 127      -6.462 -25.316  -9.484  1.00 57.36           C  
ATOM   1019  OE1 GLN B 127      -6.239 -26.526  -9.463  1.00 57.36           O  
ATOM   1020  NE2 GLN B 127      -7.376 -24.753 -10.318  1.00 57.36           N  
ATOM   1021  C   GLN B 127      -4.873 -21.674 -11.161  1.00 57.36           C  
ATOM   1022  O   GLN B 127      -5.718 -21.139 -11.874  1.00 57.36           O  
ATOM   1023  N   PHE B 128      -3.759 -21.042 -10.740  1.00102.45           N  
ATOM   1024  CA  PHE B 128      -3.377 -19.673 -10.971  1.00102.45           C  
ATOM   1025  CB  PHE B 128      -2.157 -19.312 -10.095  1.00102.45           C  
ATOM   1026  CG  PHE B 128      -1.613 -17.973 -10.463  1.00102.45           C  
ATOM   1027  CD1 PHE B 128      -2.106 -16.828  -9.882  1.00102.45           C  
ATOM   1028  CD2 PHE B 128      -0.601 -17.864 -11.389  1.00102.45           C  
ATOM   1029  CE1 PHE B 128      -1.597 -15.595 -10.222  1.00102.45           C  
ATOM   1030  CE2 PHE B 128      -0.087 -16.635 -11.733  1.00102.45           C  
ATOM   1031  CZ  PHE B 128      -0.588 -15.496 -11.148  1.00102.45           C  
ATOM   1032  C   PHE B 128      -3.034 -19.360 -12.399  1.00102.45           C  
ATOM   1033  O   PHE B 128      -3.449 -18.331 -12.932  1.00102.45           O  
ATOM   1034  N   LEU B 129      -2.283 -20.246 -13.074  1.00 90.31           N  
ATOM   1035  CA  LEU B 129      -1.749 -19.917 -14.370  1.00 90.31           C  
ATOM   1036  CB  LEU B 129      -0.983 -21.102 -14.990  1.00 90.31           C  
ATOM   1037  CG  LEU B 129       0.313 -21.468 -14.246  1.00 90.31           C  
ATOM   1038  CD1 LEU B 129       1.031 -22.656 -14.908  1.00 90.31           C  
ATOM   1039  CD2 LEU B 129       1.225 -20.239 -14.110  1.00 90.31           C  
ATOM   1040  C   LEU B 129      -2.795 -19.506 -15.378  1.00 90.31           C  
ATOM   1041  O   LEU B 129      -2.655 -18.412 -15.924  1.00 90.31           O  
ATOM   1042  N   PRO B 130      -3.834 -20.255 -15.667  1.00 76.80           N  
ATOM   1043  CA  PRO B 130      -4.745 -19.893 -16.725  1.00 76.80           C  
ATOM   1044  CD  PRO B 130      -4.426 -21.217 -14.750  1.00 76.80           C  
ATOM   1045  CB  PRO B 130      -5.858 -20.939 -16.683  1.00 76.80           C  
ATOM   1046  CG  PRO B 130      -5.888 -21.360 -15.204  1.00 76.80           C  
ATOM   1047  C   PRO B 130      -5.302 -18.503 -16.628  1.00 76.80           C  
ATOM   1048  O   PRO B 130      -5.333 -17.805 -17.641  1.00 76.80           O  
ATOM   1049  N   GLY B 131      -5.761 -18.083 -15.435  1.00 21.73           N  
ATOM   1050  CA  GLY B 131      -6.335 -16.778 -15.273  1.00 21.73           C  
ATOM   1051  C   GLY B 131      -5.271 -15.755 -15.490  1.00 21.73           C  
ATOM   1052  O   GLY B 131      -5.520 -14.692 -16.058  1.00 21.73           O  
ATOM   1053  N   HIS B 132      -4.051 -16.052 -15.015  1.00 57.44           N  
ATOM   1054  CA  HIS B 132      -2.966 -15.124 -15.109  1.00 57.44           C  
ATOM   1055  ND1 HIS B 132      -0.707 -13.441 -13.558  1.00 57.44           N  
ATOM   1056  CG  HIS B 132      -0.620 -14.571 -14.339  1.00 57.44           C  
ATOM   1057  CB  HIS B 132      -1.687 -15.622 -14.416  1.00 57.44           C  
ATOM   1058  NE2 HIS B 132       1.255 -13.342 -14.598  1.00 57.44           N  
ATOM   1059  CD2 HIS B 132       0.584 -14.494 -14.968  1.00 57.44           C  
ATOM   1060  CE1 HIS B 132       0.441 -12.741 -13.749  1.00 57.44           C  
ATOM   1061  C   HIS B 132      -2.668 -14.878 -16.554  1.00 57.44           C  
ATOM   1062  O   HIS B 132      -2.345 -13.756 -16.939  1.00 57.44           O  
ATOM   1063  N   PHE B 133      -2.756 -15.927 -17.390  1.00 52.93           N  
ATOM   1064  CA  PHE B 133      -2.469 -15.797 -18.792  1.00 52.93           C  
ATOM   1065  CB  PHE B 133      -2.524 -17.130 -19.563  1.00 52.93           C  
ATOM   1066  CG  PHE B 133      -1.377 -17.976 -19.133  1.00 52.93           C  
ATOM   1067  CD1 PHE B 133      -0.100 -17.664 -19.534  1.00 52.93           C  
ATOM   1068  CD2 PHE B 133      -1.580 -19.089 -18.353  1.00 52.93           C  
ATOM   1069  CE1 PHE B 133       0.965 -18.442 -19.148  1.00 52.93           C  
ATOM   1070  CE2 PHE B 133      -0.518 -19.871 -17.965  1.00 52.93           C  
ATOM   1071  CZ  PHE B 133       0.757 -19.547 -18.360  1.00 52.93           C  
ATOM   1072  C   PHE B 133      -3.466 -14.888 -19.451  1.00 52.93           C  
ATOM   1073  O   PHE B 133      -3.095 -14.041 -20.261  1.00 52.93           O  
ATOM   1074  N   SER B 134      -4.762 -15.041 -19.119  1.00 79.11           N  
ATOM   1075  CA  SER B 134      -5.820 -14.312 -19.764  1.00 79.11           C  
ATOM   1076  CB  SER B 134      -7.198 -14.673 -19.187  1.00 79.11           C  
ATOM   1077  OG  SER B 134      -7.434 -16.064 -19.341  1.00 79.11           O  
ATOM   1078  C   SER B 134      -5.630 -12.843 -19.565  1.00 79.11           C  
ATOM   1079  O   SER B 134      -5.764 -12.059 -20.505  1.00 79.11           O  
ATOM   1080  N   LYS B 135      -5.302 -12.430 -18.331  1.00 48.88           N  
ATOM   1081  CA  LYS B 135      -5.146 -11.035 -18.048  1.00 48.88           C  
ATOM   1082  CB  LYS B 135      -4.891 -10.726 -16.563  1.00 48.88           C  
ATOM   1083  CG  LYS B 135      -6.143 -10.896 -15.698  1.00 48.88           C  
ATOM   1084  CD  LYS B 135      -5.889 -10.801 -14.193  1.00 48.88           C  
ATOM   1085  CE  LYS B 135      -7.170 -10.854 -13.361  1.00 48.88           C  
ATOM   1086  NZ  LYS B 135      -6.849 -10.777 -11.919  1.00 48.88           N1+
ATOM   1087  C   LYS B 135      -4.002 -10.502 -18.848  1.00 48.88           C  
ATOM   1088  O   LYS B 135      -4.037  -9.357 -19.292  1.00 48.88           O  
ATOM   1089  N   ILE B 136      -2.955 -11.323 -19.043  1.00 49.05           N  
ATOM   1090  CA  ILE B 136      -1.784 -10.928 -19.775  1.00 49.05           C  
ATOM   1091  CB  ILE B 136      -0.728 -11.997 -19.816  1.00 49.05           C  
ATOM   1092  CG1 ILE B 136      -0.193 -12.279 -18.403  1.00 49.05           C  
ATOM   1093  CG2 ILE B 136       0.356 -11.554 -20.814  1.00 49.05           C  
ATOM   1094  CD1 ILE B 136       0.674 -13.534 -18.315  1.00 49.05           C  
ATOM   1095  C   ILE B 136      -2.155 -10.628 -21.192  1.00 49.05           C  
ATOM   1096  O   ILE B 136      -1.667  -9.657 -21.767  1.00 49.05           O  
ATOM   1097  N   SER B 137      -3.028 -11.454 -21.800  1.00 74.13           N  
ATOM   1098  CA  SER B 137      -3.379 -11.262 -23.180  1.00 74.13           C  
ATOM   1099  CB  SER B 137      -4.346 -12.332 -23.715  1.00 74.13           C  
ATOM   1100  OG  SER B 137      -5.613 -12.217 -23.084  1.00 74.13           O  
ATOM   1101  C   SER B 137      -4.038  -9.926 -23.320  1.00 74.13           C  
ATOM   1102  O   SER B 137      -3.928  -9.270 -24.355  1.00 74.13           O  
ATOM   1103  N   ALA B 138      -4.725  -9.483 -22.254  1.00 48.92           N  
ATOM   1104  CA  ALA B 138      -5.439  -8.238 -22.228  1.00 48.92           C  
ATOM   1105  CB  ALA B 138      -6.182  -8.003 -20.904  1.00 48.92           C  
ATOM   1106  C   ALA B 138      -4.469  -7.103 -22.407  1.00 48.92           C  
ATOM   1107  O   ALA B 138      -4.804  -6.061 -22.966  1.00 48.92           O  
ATOM   1108  N   VAL B 139      -3.225  -7.307 -21.943  1.00 91.23           N  
ATOM   1109  CA  VAL B 139      -2.150  -6.354 -21.824  1.00 91.23           C  
ATOM   1110  CB  VAL B 139      -0.930  -6.980 -21.198  1.00 91.23           C  
ATOM   1111  CG1 VAL B 139       0.187  -5.930 -21.094  1.00 91.23           C  
ATOM   1112  CG2 VAL B 139      -1.341  -7.583 -19.844  1.00 91.23           C  
ATOM   1113  C   VAL B 139      -1.720  -5.708 -23.131  1.00 91.23           C  
ATOM   1114  O   VAL B 139      -1.145  -4.622 -23.100  1.00 91.23           O  
ATOM   1115  N   MET B 140      -2.005  -6.306 -24.309  1.00 92.17           N  
ATOM   1116  CA  MET B 140      -1.336  -6.040 -25.560  1.00 92.17           C  
ATOM   1117  CB  MET B 140      -2.080  -6.723 -26.717  1.00 92.17           C  
ATOM   1118  CG  MET B 140      -1.458  -6.522 -28.097  1.00 92.17           C  
ATOM   1119  SD  MET B 140      -2.602  -6.885 -29.463  1.00 92.17           S  
ATOM   1120  CE  MET B 140      -3.101  -8.517 -28.844  1.00 92.17           C  
ATOM   1121  C   MET B 140      -1.264  -4.583 -25.935  1.00 92.17           C  
ATOM   1122  O   MET B 140      -0.185  -4.099 -26.266  1.00 92.17           O  
ATOM   1123  N   GLU B 141      -2.374  -3.831 -25.888  1.00 99.13           N  
ATOM   1124  CA  GLU B 141      -2.347  -2.470 -26.357  1.00 99.13           C  
ATOM   1125  CB  GLU B 141      -3.735  -1.810 -26.328  1.00 99.13           C  
ATOM   1126  CG  GLU B 141      -4.703  -2.408 -27.350  1.00 99.13           C  
ATOM   1127  CD  GLU B 141      -5.063  -3.813 -26.891  1.00 99.13           C  
ATOM   1128  OE1 GLU B 141      -5.185  -4.020 -25.654  1.00 99.13           O  
ATOM   1129  OE2 GLU B 141      -5.216  -4.701 -27.772  1.00 99.13           O1-
ATOM   1130  C   GLU B 141      -1.429  -1.635 -25.521  1.00 99.13           C  
ATOM   1131  O   GLU B 141      -0.758  -0.740 -26.036  1.00 99.13           O  
ATOM   1132  N   ASN B 142      -1.346  -1.917 -24.212  1.00 32.81           N  
ATOM   1133  CA  ASN B 142      -0.621  -1.055 -23.326  1.00 32.81           C  
ATOM   1134  CB  ASN B 142      -0.620  -1.558 -21.873  1.00 32.81           C  
ATOM   1135  CG  ASN B 142      -2.018  -1.351 -21.305  1.00 32.81           C  
ATOM   1136  OD1 ASN B 142      -2.654  -0.327 -21.551  1.00 32.81           O  
ATOM   1137  ND2 ASN B 142      -2.512  -2.349 -20.524  1.00 32.81           N  
ATOM   1138  C   ASN B 142       0.806  -0.884 -23.751  1.00 32.81           C  
ATOM   1139  O   ASN B 142       1.305   0.240 -23.767  1.00 32.81           O  
ATOM   1140  N   TYR B 143       1.511  -1.965 -24.133  1.00 73.27           N  
ATOM   1141  CA  TYR B 143       2.901  -1.764 -24.442  1.00 73.27           C  
ATOM   1142  CB  TYR B 143       3.873  -2.573 -23.565  1.00 73.27           C  
ATOM   1143  CG  TYR B 143       3.811  -2.061 -22.169  1.00 73.27           C  
ATOM   1144  CD1 TYR B 143       4.457  -0.895 -21.824  1.00 73.27           C  
ATOM   1145  CD2 TYR B 143       3.123  -2.755 -21.202  1.00 73.27           C  
ATOM   1146  CE1 TYR B 143       4.406  -0.424 -20.534  1.00 73.27           C  
ATOM   1147  CE2 TYR B 143       3.068  -2.290 -19.910  1.00 73.27           C  
ATOM   1148  CZ  TYR B 143       3.709  -1.121 -19.576  1.00 73.27           C  
ATOM   1149  OH  TYR B 143       3.655  -0.638 -18.251  1.00 73.27           O  
ATOM   1150  C   TYR B 143       3.181  -2.189 -25.843  1.00 73.27           C  
ATOM   1151  O   TYR B 143       2.473  -3.012 -26.420  1.00 73.27           O  
ATOM   1152  N   SER B 144       4.242  -1.598 -26.426  1.00 39.13           N  
ATOM   1153  CA  SER B 144       4.643  -1.947 -27.752  1.00 39.13           C  
ATOM   1154  CB  SER B 144       5.714  -1.012 -28.341  1.00 39.13           C  
ATOM   1155  OG  SER B 144       6.060  -1.428 -29.653  1.00 39.13           O  
ATOM   1156  C   SER B 144       5.226  -3.317 -27.663  1.00 39.13           C  
ATOM   1157  O   SER B 144       5.607  -3.776 -26.587  1.00 39.13           O  
ATOM   1158  N   ASP B 145       5.288  -4.018 -28.808  1.00 69.25           N  
ATOM   1159  CA  ASP B 145       5.787  -5.357 -28.813  1.00 69.25           C  
ATOM   1160  CB  ASP B 145       5.708  -6.022 -30.196  1.00 69.25           C  
ATOM   1161  CG  ASP B 145       4.237  -6.248 -30.520  1.00 69.25           C  
ATOM   1162  OD1 ASP B 145       3.377  -5.848 -29.689  1.00 69.25           O  
ATOM   1163  OD2 ASP B 145       3.952  -6.821 -31.606  1.00 69.25           O1-
ATOM   1164  C   ASP B 145       7.215  -5.315 -28.397  1.00 69.25           C  
ATOM   1165  O   ASP B 145       7.689  -6.193 -27.679  1.00 69.25           O  
ATOM   1166  N   GLU B 146       7.947  -4.282 -28.839  1.00 59.77           N  
ATOM   1167  CA  GLU B 146       9.333  -4.212 -28.500  1.00 59.77           C  
ATOM   1168  CB  GLU B 146      10.006  -2.981 -29.127  1.00 59.77           C  
ATOM   1169  CG  GLU B 146       9.344  -1.666 -28.713  1.00 59.77           C  
ATOM   1170  CD  GLU B 146       9.852  -0.574 -29.641  1.00 59.77           C  
ATOM   1171  OE1 GLU B 146      10.963  -0.035 -29.392  1.00 59.77           O  
ATOM   1172  OE2 GLU B 146       9.123  -0.271 -30.622  1.00 59.77           O1-
ATOM   1173  C   GLU B 146       9.465  -4.123 -27.013  1.00 59.77           C  
ATOM   1174  O   GLU B 146      10.205  -4.902 -26.420  1.00 59.77           O  
ATOM   1175  N   GLU B 147       8.734  -3.196 -26.361  1.00 89.59           N  
ATOM   1176  CA  GLU B 147       8.861  -3.071 -24.934  1.00 89.59           C  
ATOM   1177  CB  GLU B 147       8.134  -1.852 -24.331  1.00 89.59           C  
ATOM   1178  CG  GLU B 147       8.937  -0.548 -24.372  1.00 89.59           C  
ATOM   1179  CD  GLU B 147       8.866   0.036 -25.770  1.00 89.59           C  
ATOM   1180  OE1 GLU B 147       7.813   0.633 -26.119  1.00 89.59           O  
ATOM   1181  OE2 GLU B 147       9.874  -0.111 -26.510  1.00 89.59           O1-
ATOM   1182  C   GLU B 147       8.303  -4.268 -24.239  1.00 89.59           C  
ATOM   1183  O   GLU B 147       8.900  -4.788 -23.299  1.00 89.59           O  
ATOM   1184  N   LYS B 148       7.128  -4.738 -24.681  1.00143.58           N  
ATOM   1185  CA  LYS B 148       6.479  -5.813 -23.994  1.00143.58           C  
ATOM   1186  CB  LYS B 148       5.090  -6.133 -24.573  1.00143.58           C  
ATOM   1187  CG  LYS B 148       5.134  -6.678 -26.003  1.00143.58           C  
ATOM   1188  CD  LYS B 148       3.804  -7.272 -26.474  1.00143.58           C  
ATOM   1189  CE  LYS B 148       3.859  -7.866 -27.882  1.00143.58           C  
ATOM   1190  NZ  LYS B 148       4.431  -9.231 -27.835  1.00143.58           N1+
ATOM   1191  C   LYS B 148       7.295  -7.053 -24.097  1.00143.58           C  
ATOM   1192  O   LYS B 148       7.446  -7.766 -23.104  1.00143.58           O  
ATOM   1193  N   ASP B 149       7.858  -7.274 -25.306  1.00214.39           N  
ATOM   1194  CA  ASP B 149       8.599  -8.413 -25.779  1.00214.39           C  
ATOM   1195  CB  ASP B 149       9.726  -8.007 -26.751  1.00214.39           C  
ATOM   1196  CG  ASP B 149      10.257  -9.231 -27.487  1.00214.39           C  
ATOM   1197  OD1 ASP B 149      10.016 -10.376 -27.019  1.00214.39           O  
ATOM   1198  OD2 ASP B 149      10.916  -9.031 -28.542  1.00214.39           O1-
ATOM   1199  C   ASP B 149       9.188  -9.161 -24.633  1.00214.39           C  
ATOM   1200  O   ASP B 149       9.783  -8.583 -23.727  1.00214.39           O  
ATOM   1201  N   MET B 150       8.983 -10.487 -24.617  1.00 95.35           N  
ATOM   1202  CA  MET B 150       9.506 -11.255 -23.535  1.00 95.35           C  
ATOM   1203  CB  MET B 150       9.224 -12.763 -23.650  1.00 95.35           C  
ATOM   1204  CG  MET B 150       9.941 -13.416 -24.833  1.00 95.35           C  
ATOM   1205  SD  MET B 150       9.967 -15.234 -24.801  1.00 95.35           S  
ATOM   1206  CE  MET B 150       8.166 -15.429 -24.922  1.00 95.35           C  
ATOM   1207  C   MET B 150      10.980 -11.100 -23.605  1.00 95.35           C  
ATOM   1208  O   MET B 150      11.655 -10.993 -22.582  1.00 95.35           O  
ATOM   1209  N   PHE B 151      11.514 -11.061 -24.835  1.00111.66           N  
ATOM   1210  CA  PHE B 151      12.936 -11.020 -24.942  1.00111.66           C  
ATOM   1211  CB  PHE B 151      13.472 -11.041 -26.383  1.00111.66           C  
ATOM   1212  CG  PHE B 151      14.911 -11.410 -26.267  1.00111.66           C  
ATOM   1213  CD1 PHE B 151      15.872 -10.467 -25.981  1.00111.66           C  
ATOM   1214  CD2 PHE B 151      15.295 -12.720 -26.434  1.00111.66           C  
ATOM   1215  CE1 PHE B 151      17.194 -10.830 -25.873  1.00111.66           C  
ATOM   1216  CE2 PHE B 151      16.614 -13.087 -26.328  1.00111.66           C  
ATOM   1217  CZ  PHE B 151      17.569 -12.141 -26.046  1.00111.66           C  
ATOM   1218  C   PHE B 151      13.428  -9.766 -24.294  1.00111.66           C  
ATOM   1219  O   PHE B 151      14.368  -9.802 -23.507  1.00111.66           O  
ATOM   1220  N   VAL B 152      12.797  -8.618 -24.589  1.00144.04           N  
ATOM   1221  CA  VAL B 152      13.227  -7.391 -23.986  1.00144.04           C  
ATOM   1222  CB  VAL B 152      12.556  -6.168 -24.535  1.00144.04           C  
ATOM   1223  CG1 VAL B 152      12.838  -6.077 -26.046  1.00144.04           C  
ATOM   1224  CG2 VAL B 152      11.071  -6.215 -24.173  1.00144.04           C  
ATOM   1225  C   VAL B 152      12.932  -7.464 -22.524  1.00144.04           C  
ATOM   1226  O   VAL B 152      13.624  -6.878 -21.696  1.00144.04           O  
ATOM   1227  N   LYS B 153      11.878  -8.215 -22.176  1.00212.83           N  
ATOM   1228  CA  LYS B 153      11.354  -8.354 -20.847  1.00212.83           C  
ATOM   1229  CB  LYS B 153      10.125  -9.278 -20.782  1.00212.83           C  
ATOM   1230  CG  LYS B 153       9.557  -9.422 -19.369  1.00212.83           C  
ATOM   1231  CD  LYS B 153       8.999  -8.116 -18.801  1.00212.83           C  
ATOM   1232  CE  LYS B 153       7.914  -7.482 -19.674  1.00212.83           C  
ATOM   1233  NZ  LYS B 153       6.662  -8.262 -19.569  1.00212.83           N1+
ATOM   1234  C   LYS B 153      12.391  -8.921 -19.950  1.00212.83           C  
ATOM   1235  O   LYS B 153      12.340  -8.694 -18.739  1.00212.83           O  
ATOM   1236  N   MET B 154      13.376  -9.625 -20.539  1.00131.06           N  
ATOM   1237  CA  MET B 154      14.346 -10.351 -19.778  1.00131.06           C  
ATOM   1238  CB  MET B 154      15.492 -10.884 -20.654  1.00131.06           C  
ATOM   1239  CG  MET B 154      16.310 -11.987 -19.983  1.00131.06           C  
ATOM   1240  SD  MET B 154      15.438 -13.578 -19.854  1.00131.06           S  
ATOM   1241  CE  MET B 154      16.753 -14.424 -18.930  1.00131.06           C  
ATOM   1242  C   MET B 154      14.935  -9.400 -18.785  1.00131.06           C  
ATOM   1243  O   MET B 154      15.085  -9.749 -17.615  1.00131.06           O  
ATOM   1244  N   LEU B 155      15.292  -8.170 -19.214  1.00 78.39           N  
ATOM   1245  CA  LEU B 155      15.693  -7.132 -18.301  1.00 78.39           C  
ATOM   1246  CB  LEU B 155      14.598  -6.726 -17.296  1.00 78.39           C  
ATOM   1247  CG  LEU B 155      13.357  -6.044 -17.901  1.00 78.39           C  
ATOM   1248  CD1 LEU B 155      12.339  -5.690 -16.802  1.00 78.39           C  
ATOM   1249  CD2 LEU B 155      13.744  -4.830 -18.760  1.00 78.39           C  
ATOM   1250  C   LEU B 155      16.824  -7.644 -17.484  1.00 78.39           C  
ATOM   1251  O   LEU B 155      17.093  -7.134 -16.398  1.00 78.39           O  
ATOM   1252  N   GLY B 156      17.507  -8.686 -17.980  1.00 34.16           N  
ATOM   1253  CA  GLY B 156      18.551  -9.255 -17.203  1.00 34.16           C  
ATOM   1254  C   GLY B 156      19.618  -8.232 -17.089  1.00 34.16           C  
ATOM   1255  O   GLY B 156      20.179  -8.013 -16.018  1.00 34.16           O  
ATOM   1256  N   ASP B 157      19.912  -7.569 -18.220  1.00 54.32           N  
ATOM   1257  CA  ASP B 157      20.989  -6.625 -18.265  1.00 54.32           C  
ATOM   1258  CB  ASP B 157      21.225  -6.062 -19.676  1.00 54.32           C  
ATOM   1259  CG  ASP B 157      21.812  -7.167 -20.541  1.00 54.32           C  
ATOM   1260  OD1 ASP B 157      22.490  -8.067 -19.976  1.00 54.32           O  
ATOM   1261  OD2 ASP B 157      21.590  -7.126 -21.779  1.00 54.32           O1-
ATOM   1262  C   ASP B 157      20.698  -5.455 -17.381  1.00 54.32           C  
ATOM   1263  O   ASP B 157      21.549  -5.032 -16.602  1.00 54.32           O  
ATOM   1264  N   LEU B 158      19.473  -4.907 -17.463  1.00 88.84           N  
ATOM   1265  CA  LEU B 158      19.168  -3.723 -16.711  1.00 88.84           C  
ATOM   1266  CB  LEU B 158      17.778  -3.138 -17.019  1.00 88.84           C  
ATOM   1267  CG  LEU B 158      17.677  -2.541 -18.435  1.00 88.84           C  
ATOM   1268  CD1 LEU B 158      17.860  -3.621 -19.513  1.00 88.84           C  
ATOM   1269  CD2 LEU B 158      16.388  -1.727 -18.612  1.00 88.84           C  
ATOM   1270  C   LEU B 158      19.223  -4.042 -15.259  1.00 88.84           C  
ATOM   1271  O   LEU B 158      19.636  -3.214 -14.450  1.00 88.84           O  
ATOM   1272  N   PHE B 159      18.810  -5.264 -14.890  1.00 47.32           N  
ATOM   1273  CA  PHE B 159      18.761  -5.651 -13.514  1.00 47.32           C  
ATOM   1274  CB  PHE B 159      18.278  -7.106 -13.364  1.00 47.32           C  
ATOM   1275  CG  PHE B 159      18.241  -7.490 -11.926  1.00 47.32           C  
ATOM   1276  CD1 PHE B 159      17.222  -7.069 -11.102  1.00 47.32           C  
ATOM   1277  CD2 PHE B 159      19.224  -8.302 -11.410  1.00 47.32           C  
ATOM   1278  CE1 PHE B 159      17.200  -7.441  -9.779  1.00 47.32           C  
ATOM   1279  CE2 PHE B 159      19.205  -8.678 -10.089  1.00 47.32           C  
ATOM   1280  CZ  PHE B 159      18.192  -8.246  -9.269  1.00 47.32           C  
ATOM   1281  C   PHE B 159      20.136  -5.545 -12.927  1.00 47.32           C  
ATOM   1282  O   PHE B 159      20.310  -4.995 -11.841  1.00 47.32           O  
ATOM   1283  N   GLU B 160      21.152  -6.072 -13.636  1.00100.45           N  
ATOM   1284  CA  GLU B 160      22.507  -6.095 -13.151  1.00100.45           C  
ATOM   1285  CB  GLU B 160      23.440  -6.830 -14.123  1.00100.45           C  
ATOM   1286  CG  GLU B 160      23.058  -8.284 -14.381  1.00100.45           C  
ATOM   1287  CD  GLU B 160      23.883  -8.759 -15.568  1.00100.45           C  
ATOM   1288  OE1 GLU B 160      25.059  -8.319 -15.684  1.00100.45           O  
ATOM   1289  OE2 GLU B 160      23.348  -9.557 -16.381  1.00100.45           O1-
ATOM   1290  C   GLU B 160      23.065  -4.707 -13.050  1.00100.45           C  
ATOM   1291  O   GLU B 160      23.668  -4.336 -12.044  1.00100.45           O  
ATOM   1292  N   ARG B 161      22.843  -3.903 -14.102  1.00 92.40           N  
ATOM   1293  CA  ARG B 161      23.435  -2.603 -14.271  1.00 92.40           C  
ATOM   1294  CB  ARG B 161      23.167  -2.031 -15.675  1.00 92.40           C  
ATOM   1295  CG  ARG B 161      23.924  -2.820 -16.746  1.00 92.40           C  
ATOM   1296  CD  ARG B 161      23.710  -2.350 -18.186  1.00 92.40           C  
ATOM   1297  NE  ARG B 161      24.671  -3.119 -19.027  1.00 92.40           N  
ATOM   1298  CZ  ARG B 161      24.383  -3.420 -20.326  1.00 92.40           C  
ATOM   1299  NH1 ARG B 161      23.189  -3.044 -20.870  1.00 92.40           N1+
ATOM   1300  NH2 ARG B 161      25.294  -4.100 -21.082  1.00 92.40           N  
ATOM   1301  C   ARG B 161      22.975  -1.623 -13.234  1.00 92.40           C  
ATOM   1302  O   ARG B 161      23.737  -0.750 -12.825  1.00 92.40           O  
ATOM   1303  N   LEU B 162      21.729  -1.752 -12.755  1.00 63.74           N  
ATOM   1304  CA  LEU B 162      21.171  -0.793 -11.844  1.00 63.74           C  
ATOM   1305  CB  LEU B 162      19.732  -1.134 -11.427  1.00 63.74           C  
ATOM   1306  CG  LEU B 162      18.736  -1.099 -12.600  1.00 63.74           C  
ATOM   1307  CD1 LEU B 162      17.295  -1.285 -12.109  1.00 63.74           C  
ATOM   1308  CD2 LEU B 162      18.916   0.164 -13.456  1.00 63.74           C  
ATOM   1309  C   LEU B 162      22.006  -0.712 -10.602  1.00 63.74           C  
ATOM   1310  O   LEU B 162      22.090   0.345  -9.979  1.00 63.74           O  
ATOM   1311  N   SER B 163      22.666  -1.817 -10.218  1.00 44.44           N  
ATOM   1312  CA  SER B 163      23.412  -1.879  -8.992  1.00 44.44           C  
ATOM   1313  CB  SER B 163      24.177  -3.204  -8.842  1.00 44.44           C  
ATOM   1314  OG  SER B 163      23.267  -4.294  -8.823  1.00 44.44           O  
ATOM   1315  C   SER B 163      24.432  -0.780  -8.960  1.00 44.44           C  
ATOM   1316  O   SER B 163      24.883  -0.381  -7.887  1.00 44.44           O  
ATOM   1317  N   VAL B 164      24.812  -0.236 -10.128  1.00 97.60           N  
ATOM   1318  CA  VAL B 164      25.814   0.788 -10.157  1.00 97.60           C  
ATOM   1319  CB  VAL B 164      26.090   1.305 -11.540  1.00 97.60           C  
ATOM   1320  CG1 VAL B 164      26.632   0.149 -12.394  1.00 97.60           C  
ATOM   1321  CG2 VAL B 164      24.808   1.948 -12.099  1.00 97.60           C  
ATOM   1322  C   VAL B 164      25.343   1.943  -9.332  1.00 97.60           C  
ATOM   1323  O   VAL B 164      26.134   2.582  -8.640  1.00 97.60           O  
ATOM   1324  N   PHE B 165      24.029   2.232  -9.358  1.00 50.66           N  
ATOM   1325  CA  PHE B 165      23.540   3.387  -8.664  1.00 50.66           C  
ATOM   1326  CB  PHE B 165      22.012   3.554  -8.753  1.00 50.66           C  
ATOM   1327  CG  PHE B 165      21.650   3.954 -10.144  1.00 50.66           C  
ATOM   1328  CD1 PHE B 165      21.787   5.262 -10.549  1.00 50.66           C  
ATOM   1329  CD2 PHE B 165      21.155   3.032 -11.040  1.00 50.66           C  
ATOM   1330  CE1 PHE B 165      21.453   5.643 -11.828  1.00 50.66           C  
ATOM   1331  CE2 PHE B 165      20.819   3.407 -12.320  1.00 50.66           C  
ATOM   1332  CZ  PHE B 165      20.967   4.714 -12.718  1.00 50.66           C  
ATOM   1333  C   PHE B 165      23.891   3.307  -7.208  1.00 50.66           C  
ATOM   1334  O   PHE B 165      24.410   4.270  -6.648  1.00 50.66           O  
ATOM   1335  N   LYS B 166      23.645   2.160  -6.549  1.00 72.17           N  
ATOM   1336  CA  LYS B 166      23.913   2.101  -5.140  1.00 72.17           C  
ATOM   1337  CB  LYS B 166      23.315   0.864  -4.443  1.00 72.17           C  
ATOM   1338  CG  LYS B 166      23.940  -0.464  -4.872  1.00 72.17           C  
ATOM   1339  CD  LYS B 166      23.570  -1.625  -3.948  1.00 72.17           C  
ATOM   1340  CE  LYS B 166      24.184  -2.968  -4.350  1.00 72.17           C  
ATOM   1341  NZ  LYS B 166      23.770  -4.014  -3.387  1.00 72.17           N1+
ATOM   1342  C   LYS B 166      25.390   2.091  -4.934  1.00 72.17           C  
ATOM   1343  O   LYS B 166      26.153   1.627  -5.780  1.00 72.17           O  
ATOM   1344  N   ASP B 167      25.843   2.640  -3.793  1.00 16.89           N  
ATOM   1345  CA  ASP B 167      27.249   2.677  -3.539  1.00 16.89           C  
ATOM   1346  CB  ASP B 167      27.608   3.265  -2.165  1.00 16.89           C  
ATOM   1347  CG  ASP B 167      29.113   3.476  -2.131  1.00 16.89           C  
ATOM   1348  OD1 ASP B 167      29.777   3.173  -3.158  1.00 16.89           O  
ATOM   1349  OD2 ASP B 167      29.622   3.940  -1.076  1.00 16.89           O1-
ATOM   1350  C   ASP B 167      27.754   1.239  -3.572  1.00 16.89           C  
ATOM   1351  O   ASP B 167      27.454   0.483  -2.610  1.00 16.89           O  
ATOM   1352  OXT ASP B 167      28.448   0.881  -4.561  1.00 16.89           O1-
TER   
