# Supplementary material for: Structural Descriptors for Subunit Interface Regions in Homodimers: Effect of Lipid Membrane and Secondary Structure Type
Source: J Chem Inf Model. 2025 Mar 27;65(7):3117–26. doi: 10.1021/acs.jcim.4c01233 (PMC12004529; doi:10.1021/acs.jcim.4c01233)
Supplement: Supplementary file 3 — ci4c01233_si_003.tar [file ci4c01233_si_003.tar › database/alpha/4fkz_cytop.pdb]

ATOM      1  N   LYS A   1     -10.038  26.979  20.491  1.00 32.21           N  
ATOM      2  CA  LYS A   1      -8.989  27.780  21.187  1.00 29.79           C  
ATOM      3  C   LYS A   1      -8.232  28.684  20.212  1.00 27.88           C  
ATOM      4  O   LYS A   1      -8.194  28.419  19.006  1.00 28.42           O  
ATOM      5  CB  LYS A   1      -8.015  26.871  21.946  1.00 33.14           C  
ATOM      6  CG  LYS A   1      -7.276  25.863  21.087  1.00 35.92           C  
ATOM      7  CD  LYS A   1      -6.495  24.876  21.946  1.00 39.70           C  
ATOM      8  CE  LYS A   1      -6.019  23.676  21.136  1.00 41.34           C  
ATOM      9  NZ  LYS A   1      -5.058  24.048  20.056  1.00 42.69           N1+
ATOM     10  N   LYS A   2      -7.636  29.745  20.745  1.00 24.04           N  
ATOM     11  CA  LYS A   2      -6.936  30.733  19.919  1.00 21.77           C  
ATOM     12  C   LYS A   2      -5.615  30.196  19.386  1.00 20.26           C  
ATOM     13  O   LYS A   2      -4.905  29.466  20.080  1.00 19.22           O  
ATOM     14  CB  LYS A   2      -6.680  32.016  20.704  1.00 21.78           C  
ATOM     15  CG  LYS A   2      -7.937  32.808  21.034  1.00 23.01           C  
ATOM     16  CD  LYS A   2      -7.572  34.080  21.777  1.00 24.43           C  
ATOM     17  CE  LYS A   2      -8.804  34.867  22.192  1.00 26.48           C  
ATOM     18  NZ  LYS A   2      -8.393  36.128  22.876  1.00 28.74           N1+
ATOM     19  N   LEU A   3      -5.285  30.581  18.157  1.00 18.10           N  
ATOM     20  CA  LEU A   3      -3.987  30.249  17.575  1.00 17.17           C  
ATOM     21  C   LEU A   3      -2.927  31.190  18.147  1.00 16.81           C  
ATOM     22  O   LEU A   3      -3.084  32.409  18.099  1.00 16.22           O  
ATOM     23  CB  LEU A   3      -4.042  30.397  16.055  1.00 16.98           C  
ATOM     24  CG  LEU A   3      -2.761  30.090  15.271  1.00 17.31           C  
ATOM     25  CD1 LEU A   3      -2.429  28.600  15.264  1.00 17.59           C  
ATOM     26  CD2 LEU A   3      -2.893  30.627  13.856  1.00 17.37           C  
ATOM     27  N   LYS A   4      -1.856  30.622  18.695  1.00 16.03           N  
ATOM     28  CA  LYS A   4      -0.807  31.423  19.322  1.00 15.69           C  
ATOM     29  C   LYS A   4       0.284  31.695  18.295  1.00 14.88           C  
ATOM     30  O   LYS A   4       1.001  30.777  17.906  1.00 14.19           O  
ATOM     31  CB  LYS A   4      -0.224  30.699  20.541  1.00 17.65           C  
ATOM     32  CG  LYS A   4      -1.196  30.581  21.713  1.00 20.09           C  
ATOM     33  CD  LYS A   4      -0.595  29.791  22.870  1.00 23.36           C  
ATOM     34  CE  LYS A   4      -0.709  28.288  22.641  1.00 26.86           C  
ATOM     35  NZ  LYS A   4       0.013  27.508  23.692  1.00 29.63           N1+
ATOM     36  N   VAL A   5       0.396  32.953  17.864  1.00 13.13           N  
ATOM     37  CA  VAL A   5       1.329  33.337  16.791  1.00 12.57           C  
ATOM     38  C   VAL A   5       2.350  34.293  17.382  1.00 12.34           C  
ATOM     39  O   VAL A   5       1.973  35.266  18.036  1.00 12.55           O  
ATOM     40  CB  VAL A   5       0.587  34.050  15.636  1.00 12.44           C  
ATOM     41  CG1 VAL A   5       1.564  34.522  14.558  1.00 12.47           C  
ATOM     42  CG2 VAL A   5      -0.477  33.137  15.044  1.00 12.93           C  
ATOM     43  N   MET A   6       3.646  34.023  17.170  1.00 11.76           N  
ATOM     44  CA  MET A   6       4.691  34.943  17.625  1.00 11.92           C  
ATOM     45  C   MET A   6       5.513  35.449  16.450  1.00 11.93           C  
ATOM     46  O   MET A   6       6.054  34.647  15.669  1.00 12.47           O  
ATOM     47  CB  MET A   6       5.630  34.265  18.635  1.00 11.94           C  
ATOM     48  CG  MET A   6       6.715  35.215  19.148  1.00 12.54           C  
ATOM     49  SD  MET A   6       7.913  34.403  20.211  1.00 13.57           S  
ATOM     50  CE  MET A   6       6.949  34.189  21.706  1.00 14.62           C  
ATOM     51  N   THR A   7       5.622  36.771  16.327  1.00 11.76           N  
ATOM     52  CA  THR A   7       6.532  37.360  15.344  1.00 11.72           C  
ATOM     53  C   THR A   7       7.888  37.559  15.992  1.00 11.61           C  
ATOM     54  O   THR A   7       7.972  37.904  17.176  1.00 11.65           O  
ATOM     55  CB  THR A   7       6.001  38.695  14.764  1.00 11.62           C  
ATOM     56  CG2 THR A   7       4.791  38.413  13.844  1.00 12.33           C  
ATOM     57  OG1 THR A   7       5.608  39.580  15.830  1.00 11.97           O  
ATOM     58  N   VAL A   8       8.951  37.298  15.230  1.00 11.20           N  
ATOM     59  CA  VAL A   8      10.315  37.460  15.734  1.00 11.29           C  
ATOM     60  C   VAL A   8      11.113  38.265  14.717  1.00 11.30           C  
ATOM     61  O   VAL A   8      11.223  37.855  13.549  1.00 11.83           O  
ATOM     62  CB  VAL A   8      11.006  36.090  16.009  1.00 11.72           C  
ATOM     63  CG1 VAL A   8      12.469  36.289  16.404  1.00 12.21           C  
ATOM     64  CG2 VAL A   8      10.256  35.310  17.089  1.00 12.50           C  
ATOM     65  N   PHE A   9      11.660  39.400  15.152  1.00 11.45           N  
ATOM     66  CA  PHE A   9      12.469  40.263  14.275  1.00 11.75           C  
ATOM     67  C   PHE A   9      13.395  41.151  15.099  1.00 11.87           C  
ATOM     68  O   PHE A   9      13.254  41.228  16.316  1.00 12.10           O  
ATOM     69  CB  PHE A   9      11.566  41.082  13.315  1.00 11.89           C  
ATOM     70  CG  PHE A   9      10.481  41.905  14.002  1.00 12.11           C  
ATOM     71  CD1 PHE A   9       9.254  41.324  14.343  1.00 12.29           C  
ATOM     72  CD2 PHE A   9      10.674  43.260  14.289  1.00 12.20           C  
ATOM     73  CE1 PHE A   9       8.245  42.079  14.961  1.00 12.31           C  
ATOM     74  CE2 PHE A   9       9.672  44.013  14.910  1.00 12.17           C  
ATOM     75  CZ  PHE A   9       8.454  43.420  15.238  1.00 12.66           C  
ATOM     76  N   GLY A  10      14.349  41.822  14.471  1.00 11.70           N  
ATOM     77  CA  GLY A  10      15.253  42.648  15.279  1.00 12.13           C  
ATOM     78  C   GLY A  10      15.924  43.855  14.676  1.00 11.90           C  
ATOM     79  O   GLY A  10      16.682  44.542  15.371  1.00 11.85           O  
ATOM     80  N   THR A  11      15.640  44.139  13.400  1.00 11.84           N  
ATOM     81  CA  THR A  11      16.306  45.236  12.699  1.00 11.58           C  
ATOM     82  C   THR A  11      15.297  46.206  12.089  1.00 11.58           C  
ATOM     83  O   THR A  11      14.112  45.888  11.966  1.00 11.92           O  
ATOM     84  CB  THR A  11      17.181  44.712  11.538  1.00 11.39           C  
ATOM     85  CG2 THR A  11      18.276  43.782  12.064  1.00 11.34           C  
ATOM     86  OG1 THR A  11      16.342  44.001  10.602  1.00 11.70           O  
ATOM     87  N   ARG A  12      15.781  47.369  11.668  1.00 11.76           N  
ATOM     88  CA  ARG A  12      14.922  48.346  10.988  1.00 11.94           C  
ATOM     89  C   ARG A  12      14.092  47.769   9.833  1.00 12.42           C  
ATOM     90  O   ARG A  12      12.872  47.945   9.826  1.00 12.22           O  
ATOM     91  CB  ARG A  12      15.717  49.582  10.518  1.00 12.56           C  
ATOM     92  CG  ARG A  12      14.928  50.418   9.509  1.00 12.75           C  
ATOM     93  CD  ARG A  12      15.652  51.694   9.116  1.00 13.79           C  
ATOM     94  NE  ARG A  12      16.803  51.418   8.266  1.00 14.04           N  
ATOM     95  CZ  ARG A  12      17.716  52.328   7.948  1.00 14.64           C  
ATOM     96  NH1 ARG A  12      17.617  53.571   8.422  1.00 15.74           N1+
ATOM     97  NH2 ARG A  12      18.730  51.991   7.163  1.00 14.96           N  
ATOM     98  N   PRO A  13      14.733  47.108   8.841  1.00 12.32           N  
ATOM     99  CA  PRO A  13      13.916  46.667   7.691  1.00 12.24           C  
ATOM    100  C   PRO A  13      12.879  45.619   8.057  1.00 12.20           C  
ATOM    101  O   PRO A  13      11.752  45.653   7.525  1.00 11.86           O  
ATOM    102  CB  PRO A  13      14.949  46.073   6.727  1.00 12.37           C  
ATOM    103  CG  PRO A  13      16.148  45.789   7.563  1.00 12.62           C  
ATOM    104  CD  PRO A  13      16.169  46.890   8.585  1.00 12.44           C  
ATOM    105  N   GLU A  14      13.241  44.698   8.955  1.00 11.87           N  
ATOM    106  CA  GLU A  14      12.276  43.689   9.411  1.00 12.17           C  
ATOM    107  C   GLU A  14      11.117  44.362  10.133  1.00 11.89           C  
ATOM    108  O   GLU A  14       9.962  43.971   9.957  1.00 12.35           O  
ATOM    109  CB  GLU A  14      12.922  42.725  10.392  1.00 12.42           C  
ATOM    110  CG  GLU A  14      13.933  41.753   9.823  1.00 13.50           C  
ATOM    111  CD  GLU A  14      14.676  41.090  10.965  1.00 14.55           C  
ATOM    112  OE1 GLU A  14      15.426  41.790  11.662  1.00 15.89           O  
ATOM    113  OE2 GLU A  14      14.482  39.897  11.203  1.00 15.93           O1-
ATOM    114  N   ALA A  15      11.426  45.342  10.979  1.00 11.95           N  
ATOM    115  CA  ALA A  15      10.393  46.000  11.758  1.00 11.80           C  
ATOM    116  C   ALA A  15       9.409  46.741  10.843  1.00 11.84           C  
ATOM    117  O   ALA A  15       8.198  46.679  11.063  1.00 12.61           O  
ATOM    118  CB  ALA A  15      11.004  46.940  12.784  1.00 11.90           C  
ATOM    119  N   ILE A  16       9.923  47.415   9.812  1.00 11.34           N  
ATOM    120  CA  ILE A  16       9.047  48.131   8.869  1.00 11.14           C  
ATOM    121  C   ILE A  16       8.128  47.161   8.142  1.00 11.36           C  
ATOM    122  O   ILE A  16       6.926  47.426   8.005  1.00 11.37           O  
ATOM    123  CB  ILE A  16       9.868  49.001   7.889  1.00 11.07           C  
ATOM    124  CG1 ILE A  16      10.496  50.153   8.679  1.00 11.00           C  
ATOM    125  CG2 ILE A  16       9.023  49.513   6.723  1.00 11.51           C  
ATOM    126  CD1 ILE A  16      11.585  50.905   7.932  1.00 11.64           C  
ATOM    127  N   LYS A  17       8.686  46.041   7.685  1.00 11.24           N  
ATOM    128  CA  LYS A  17       7.913  45.064   6.933  1.00 11.85           C  
ATOM    129  C   LYS A  17       7.032  44.190   7.828  1.00 12.07           C  
ATOM    130  O   LYS A  17       6.011  43.681   7.371  1.00 12.73           O  
ATOM    131  CB  LYS A  17       8.832  44.204   6.049  1.00 12.68           C  
ATOM    132  CG  LYS A  17       9.265  44.913   4.762  1.00 13.41           C  
ATOM    133  CD  LYS A  17      10.420  44.207   4.076  1.00 14.18           C  
ATOM    134  CE  LYS A  17      10.703  44.805   2.697  1.00 14.70           C  
ATOM    135  NZ  LYS A  17      11.913  44.171   2.082  1.00 15.51           N1+
ATOM    136  N   MET A  18       7.402  44.031   9.100  1.00 12.32           N  
ATOM    137  CA  MET A  18       6.597  43.217  10.013  1.00 12.70           C  
ATOM    138  C   MET A  18       5.516  44.022  10.744  1.00 12.96           C  
ATOM    139  O   MET A  18       4.516  43.451  11.185  1.00 12.85           O  
ATOM    140  CB  MET A  18       7.471  42.454  11.022  1.00 13.14           C  
ATOM    141  CG  MET A  18       8.292  41.311  10.423  1.00 13.63           C  
ATOM    142  SD  MET A  18       7.299  39.988   9.693  1.00 14.62           S  
ATOM    143  CE  MET A  18       7.381  38.759  11.003  1.00 15.39           C  
ATOM    144  N   ALA A  19       5.722  45.330  10.884  1.00 12.84           N  
ATOM    145  CA  ALA A  19       4.735  46.187  11.573  1.00 12.66           C  
ATOM    146  C   ALA A  19       3.286  46.051  11.040  1.00 12.67           C  
ATOM    147  O   ALA A  19       2.353  45.875  11.836  1.00 12.30           O  
ATOM    148  CB  ALA A  19       5.194  47.645  11.598  1.00 13.31           C  
ATOM    149  N   PRO A  20       3.089  46.085   9.708  1.00 12.55           N  
ATOM    150  CA  PRO A  20       1.733  45.905   9.173  1.00 12.69           C  
ATOM    151  C   PRO A  20       1.144  44.535   9.511  1.00 12.55           C  
ATOM    152  O   PRO A  20      -0.057  44.426   9.720  1.00 13.13           O  
ATOM    153  CB  PRO A  20       1.936  46.036   7.653  1.00 13.00           C  
ATOM    154  CG  PRO A  20       3.163  46.878   7.524  1.00 13.20           C  
ATOM    155  CD  PRO A  20       4.049  46.438   8.644  1.00 12.91           C  
ATOM    156  N   LEU A  21       1.998  43.515   9.604  1.00 11.81           N  
ATOM    157  CA  LEU A  21       1.556  42.162   9.912  1.00 11.98           C  
ATOM    158  C   LEU A  21       1.235  42.043  11.406  1.00 11.77           C  
ATOM    159  O   LEU A  21       0.234  41.416  11.773  1.00 12.41           O  
ATOM    160  CB  LEU A  21       2.635  41.148   9.503  1.00 12.08           C  
ATOM    161  CG  LEU A  21       2.325  39.684   9.813  1.00 12.17           C  
ATOM    162  CD1 LEU A  21       1.053  39.212   9.109  1.00 12.28           C  
ATOM    163  CD2 LEU A  21       3.530  38.861   9.376  1.00 12.70           C  
ATOM    164  N   VAL A  22       2.073  42.654  12.254  1.00 11.78           N  
ATOM    165  CA  VAL A  22       1.814  42.723  13.704  1.00 11.65           C  
ATOM    166  C   VAL A  22       0.424  43.331  13.945  1.00 12.12           C  
ATOM    167  O   VAL A  22      -0.412  42.765  14.684  1.00 11.60           O  
ATOM    168  CB  VAL A  22       2.898  43.545  14.440  1.00 11.70           C  
ATOM    169  CG1 VAL A  22       2.463  43.873  15.870  1.00 11.89           C  
ATOM    170  CG2 VAL A  22       4.192  42.747  14.467  1.00 11.98           C  
ATOM    171  N   LEU A  23       0.175  44.451  13.266  1.00 12.62           N  
ATOM    172  CA  LEU A  23      -1.090  45.170  13.438  1.00 13.61           C  
ATOM    173  C   LEU A  23      -2.262  44.370  12.869  1.00 13.36           C  
ATOM    174  O   LEU A  23      -3.341  44.344  13.473  1.00 13.85           O  
ATOM    175  CB  LEU A  23      -1.015  46.582  12.834  1.00 14.69           C  
ATOM    176  CG  LEU A  23       0.018  47.488  13.531  1.00 15.47           C  
ATOM    177  CD1 LEU A  23       0.183  48.820  12.807  1.00 17.16           C  
ATOM    178  CD2 LEU A  23      -0.319  47.711  15.000  1.00 16.96           C  
ATOM    179  N   GLU A  24      -2.055  43.717  11.721  1.00 13.06           N  
ATOM    180  CA  GLU A  24      -3.110  42.891  11.113  1.00 13.34           C  
ATOM    181  C   GLU A  24      -3.482  41.723  12.016  1.00 13.09           C  
ATOM    182  O   GLU A  24      -4.668  41.437  12.223  1.00 13.42           O  
ATOM    183  CB  GLU A  24      -2.703  42.403   9.710  1.00 14.04           C  
ATOM    184  CG  GLU A  24      -3.794  41.677   8.916  1.00 14.05           C  
ATOM    185  CD  GLU A  24      -4.928  42.592   8.454  1.00 15.49           C  
ATOM    186  OE1 GLU A  24      -4.746  43.830   8.412  1.00 15.80           O  
ATOM    187  OE2 GLU A  24      -6.008  42.056   8.138  1.00 16.32           O1-
ATOM    188  N   LEU A  25      -2.480  41.071  12.603  1.00 12.35           N  
ATOM    189  CA  LEU A  25      -2.738  39.927  13.482  1.00 12.69           C  
ATOM    190  C   LEU A  25      -3.646  40.292  14.662  1.00 13.17           C  
ATOM    191  O   LEU A  25      -4.484  39.479  15.071  1.00 13.37           O  
ATOM    192  CB  LEU A  25      -1.418  39.342  14.001  1.00 12.08           C  
ATOM    193  CG  LEU A  25      -0.643  38.468  13.009  1.00 11.81           C  
ATOM    194  CD1 LEU A  25       0.818  38.385  13.447  1.00 11.90           C  
ATOM    195  CD2 LEU A  25      -1.245  37.066  12.879  1.00 12.13           C  
ATOM    196  N   LYS A  26      -3.469  41.502  15.193  1.00 13.96           N  
ATOM    197  CA  LYS A  26      -4.229  41.961  16.377  1.00 15.12           C  
ATOM    198  C   LYS A  26      -5.732  42.122  16.096  1.00 15.98           C  
ATOM    199  O   LYS A  26      -6.551  42.221  17.030  1.00 16.52           O  
ATOM    200  CB  LYS A  26      -3.645  43.273  16.919  1.00 15.69           C  
ATOM    201  CG  LYS A  26      -2.278  43.137  17.571  1.00 16.17           C  
ATOM    202  CD  LYS A  26      -2.327  42.272  18.823  1.00 17.30           C  
ATOM    203  CE  LYS A  26      -0.949  42.157  19.479  1.00 18.25           C  
ATOM    204  NZ  LYS A  26      -0.997  41.189  20.612  1.00 19.07           N1+
ATOM    205  N   LYS A  27      -6.094  42.122  14.818  1.00 15.39           N  
ATOM    206  CA  LYS A  27      -7.490  42.309  14.404  1.00 16.02           C  
ATOM    207  C   LYS A  27      -8.368  41.080  14.580  1.00 16.44           C  
ATOM    208  O   LYS A  27      -9.585  41.213  14.580  1.00 18.10           O  
ATOM    209  CB  LYS A  27      -7.577  42.732  12.937  1.00 15.29           C  
ATOM    210  CG  LYS A  27      -6.950  44.088  12.634  1.00 15.84           C  
ATOM    211  CD  LYS A  27      -6.937  44.289  11.131  1.00 15.74           C  
ATOM    212  CE  LYS A  27      -6.333  45.625  10.730  1.00 16.59           C  
ATOM    213  NZ  LYS A  27      -6.557  45.778   9.264  1.00 17.74           N1+
ATOM    214  N   TYR A  28      -7.766  39.894  14.702  1.00 15.74           N  
ATOM    215  CA  TYR A  28      -8.518  38.640  14.601  1.00 15.99           C  
ATOM    216  C   TYR A  28      -8.684  37.997  15.977  1.00 16.64           C  
ATOM    217  O   TYR A  28      -7.690  37.611  16.587  1.00 16.02           O  
ATOM    218  CB  TYR A  28      -7.825  37.685  13.612  1.00 15.66           C  
ATOM    219  CG  TYR A  28      -7.774  38.258  12.211  1.00 14.95           C  
ATOM    220  CD1 TYR A  28      -6.843  39.245  11.882  1.00 14.72           C  
ATOM    221  CD2 TYR A  28      -8.691  37.854  11.228  1.00 15.27           C  
ATOM    222  CE1 TYR A  28      -6.809  39.807  10.612  1.00 14.89           C  
ATOM    223  CE2 TYR A  28      -8.652  38.403   9.950  1.00 15.11           C  
ATOM    224  CZ  TYR A  28      -7.716  39.386   9.657  1.00 14.96           C  
ATOM    225  OH  TYR A  28      -7.668  39.968   8.402  1.00 15.53           O  
ATOM    226  N   PRO A  29      -9.939  37.881  16.480  1.00 17.57           N  
ATOM    227  CA  PRO A  29     -10.134  37.267  17.813  1.00 17.54           C  
ATOM    228  C   PRO A  29      -9.708  35.800  17.885  1.00 17.90           C  
ATOM    229  O   PRO A  29      -9.525  35.261  18.985  1.00 18.81           O  
ATOM    230  CB  PRO A  29     -11.649  37.410  18.065  1.00 17.95           C  
ATOM    231  CG  PRO A  29     -12.108  38.471  17.112  1.00 18.87           C  
ATOM    232  CD  PRO A  29     -11.213  38.359  15.906  1.00 17.92           C  
ATOM    233  N   GLU A  30      -9.541  35.173  16.726  1.00 17.45           N  
ATOM    234  CA  GLU A  30      -9.088  33.800  16.599  1.00 17.98           C  
ATOM    235  C   GLU A  30      -7.610  33.650  16.967  1.00 17.06           C  
ATOM    236  O   GLU A  30      -7.141  32.538  17.194  1.00 17.07           O  
ATOM    237  CB  GLU A  30      -9.279  33.319  15.147  1.00 19.38           C  
ATOM    238  CG  GLU A  30     -10.724  33.325  14.643  1.00 20.97           C  
ATOM    239  CD  GLU A  30     -11.158  34.615  13.965  1.00 21.98           C  
ATOM    240  OE1 GLU A  30     -10.489  35.659  14.098  1.00 22.02           O  
ATOM    241  OE2 GLU A  30     -12.207  34.587  13.282  1.00 23.23           O1-
ATOM    242  N   ILE A  31      -6.888  34.770  16.994  1.00 15.86           N  
ATOM    243  CA  ILE A  31      -5.424  34.755  17.179  1.00 15.89           C  
ATOM    244  C   ILE A  31      -5.003  35.427  18.475  1.00 15.39           C  
ATOM    245  O   ILE A  31      -5.446  36.541  18.789  1.00 16.02           O  
ATOM    246  CB  ILE A  31      -4.715  35.407  15.967  1.00 15.65           C  
ATOM    247  CG1 ILE A  31      -4.982  34.585  14.707  1.00 15.77           C  
ATOM    248  CG2 ILE A  31      -3.198  35.555  16.194  1.00 16.05           C  
ATOM    249  CD1 ILE A  31      -4.594  35.279  13.424  1.00 15.80           C  
ATOM    250  N   ASP A  32      -4.159  34.726  19.237  1.00 14.28           N  
ATOM    251  CA  ASP A  32      -3.439  35.308  20.351  1.00 14.83           C  
ATOM    252  C   ASP A  32      -2.004  35.589  19.885  1.00 14.36           C  
ATOM    253  O   ASP A  32      -1.186  34.665  19.779  1.00 13.81           O  
ATOM    254  CB  ASP A  32      -3.445  34.334  21.533  1.00 15.47           C  
ATOM    255  CG  ASP A  32      -2.725  34.877  22.754  1.00 17.03           C  
ATOM    256  OD1 ASP A  32      -2.554  36.107  22.870  1.00 18.58           O  
ATOM    257  OD2 ASP A  32      -2.318  34.050  23.608  1.00 18.12           O1-
ATOM    258  N   SER A  33      -1.710  36.853  19.584  1.00 13.66           N  
ATOM    259  CA  SER A  33      -0.406  37.171  18.982  1.00 13.61           C  
ATOM    260  C   SER A  33       0.591  37.827  19.941  1.00 13.49           C  
ATOM    261  O   SER A  33       0.215  38.640  20.794  1.00 13.66           O  
ATOM    262  CB  SER A  33      -0.582  37.980  17.698  1.00 13.46           C  
ATOM    263  OG  SER A  33      -1.182  39.224  17.962  1.00 13.48           O  
ATOM    264  N   TYR A  34       1.861  37.454  19.776  1.00 13.27           N  
ATOM    265  CA  TYR A  34       2.975  37.913  20.602  1.00 13.37           C  
ATOM    266  C   TYR A  34       4.018  38.551  19.703  1.00 13.08           C  
ATOM    267  O   TYR A  34       4.197  38.111  18.563  1.00 12.76           O  
ATOM    268  CB  TYR A  34       3.613  36.734  21.354  1.00 14.27           C  
ATOM    269  CG  TYR A  34       2.652  36.073  22.306  1.00 15.83           C  
ATOM    270  CD1 TYR A  34       1.708  35.151  21.845  1.00 16.07           C  
ATOM    271  CD2 TYR A  34       2.664  36.391  23.664  1.00 16.51           C  
ATOM    272  CE1 TYR A  34       0.796  34.568  22.715  1.00 17.42           C  
ATOM    273  CE2 TYR A  34       1.770  35.795  24.542  1.00 17.25           C  
ATOM    274  CZ  TYR A  34       0.839  34.893  24.064  1.00 18.04           C  
ATOM    275  OH  TYR A  34      -0.065  34.316  24.944  1.00 19.20           O  
ATOM    276  N   VAL A  35       4.692  39.573  20.224  1.00 12.08           N  
ATOM    277  CA  VAL A  35       5.760  40.287  19.518  1.00 12.46           C  
ATOM    278  C   VAL A  35       7.084  40.172  20.268  1.00 12.24           C  
ATOM    279  O   VAL A  35       7.213  40.604  21.422  1.00 11.90           O  
ATOM    280  CB  VAL A  35       5.389  41.768  19.298  1.00 12.84           C  
ATOM    281  CG1 VAL A  35       6.520  42.517  18.599  1.00 12.84           C  
ATOM    282  CG2 VAL A  35       4.103  41.857  18.487  1.00 13.12           C  
ATOM    283  N   THR A  36       8.074  39.585  19.596  1.00 12.05           N  
ATOM    284  CA  THR A  36       9.391  39.362  20.182  1.00 11.96           C  
ATOM    285  C   THR A  36      10.435  40.062  19.329  1.00 11.88           C  
ATOM    286  O   THR A  36      10.522  39.825  18.119  1.00 12.50           O  
ATOM    287  CB  THR A  36       9.684  37.848  20.297  1.00 12.14           C  
ATOM    288  CG2 THR A  36      11.149  37.573  20.702  1.00 12.38           C  
ATOM    289  OG1 THR A  36       8.798  37.274  21.267  1.00 11.90           O  
ATOM    290  N   VAL A  37      11.196  40.960  19.933  1.00 11.47           N  
ATOM    291  CA  VAL A  37      12.315  41.555  19.196  1.00 11.42           C  
ATOM    292  C   VAL A  37      13.652  41.122  19.777  1.00 11.90           C  
ATOM    293  O   VAL A  37      13.812  41.035  21.002  1.00 11.32           O  
ATOM    294  CB  VAL A  37      12.235  43.098  19.074  1.00 11.46           C  
ATOM    295  CG1 VAL A  37      10.974  43.501  18.319  1.00 11.37           C  
ATOM    296  CG2 VAL A  37      12.319  43.787  20.440  1.00 11.67           C  
ATOM    297  N   THR A  38      14.613  40.833  18.902  1.00 11.62           N  
ATOM    298  CA  THR A  38      15.962  40.498  19.388  1.00 11.72           C  
ATOM    299  C   THR A  38      16.728  41.762  19.727  1.00 11.81           C  
ATOM    300  O   THR A  38      17.694  41.724  20.495  1.00 11.97           O  
ATOM    301  CB  THR A  38      16.790  39.717  18.345  1.00 11.97           C  
ATOM    302  CG2 THR A  38      16.234  38.311  18.134  1.00 11.89           C  
ATOM    303  OG1 THR A  38      16.784  40.443  17.108  1.00 11.03           O  
ATOM    304  N   ALA A  39      16.282  42.884  19.149  1.00 11.67           N  
ATOM    305  CA  ALA A  39      17.039  44.132  19.150  1.00 11.81           C  
ATOM    306  C   ALA A  39      18.500  43.922  18.733  1.00 11.77           C  
ATOM    307  O   ALA A  39      19.428  44.419  19.361  1.00 11.59           O  
ATOM    308  CB  ALA A  39      16.917  44.860  20.499  1.00 12.36           C  
ATOM    309  N   GLN A  40      18.677  43.171  17.643  1.00 11.31           N  
ATOM    310  CA  GLN A  40      19.919  43.200  16.864  1.00 11.16           C  
ATOM    311  C   GLN A  40      20.299  44.638  16.509  1.00 11.26           C  
ATOM    312  O   GLN A  40      21.470  45.004  16.523  1.00 11.22           O  
ATOM    313  CB  GLN A  40      19.742  42.360  15.598  1.00 10.85           C  
ATOM    314  CG  GLN A  40      20.982  42.318  14.729  1.00 10.15           C  
ATOM    315  CD  GLN A  40      20.768  41.563  13.433  1.00 10.01           C  
ATOM    316  NE2 GLN A  40      21.443  42.013  12.380  1.00 10.26           N  
ATOM    317  OE1 GLN A  40      20.017  40.584  13.373  1.00 10.19           O  
ATOM    318  N   HIS A  41      19.284  45.441  16.175  1.00 11.18           N  
ATOM    319  CA  HIS A  41      19.380  46.900  16.152  1.00 11.62           C  
ATOM    320  C   HIS A  41      18.728  47.403  17.411  1.00 12.08           C  
ATOM    321  O   HIS A  41      17.724  46.853  17.848  1.00 12.56           O  
ATOM    322  CB  HIS A  41      18.592  47.448  14.975  1.00 11.01           C  
ATOM    323  CG  HIS A  41      19.278  47.280  13.648  1.00 11.08           C  
ATOM    324  CD2 HIS A  41      20.490  46.692  13.309  1.00 11.06           C  
ATOM    325  ND1 HIS A  41      18.767  47.779  12.512  1.00 11.11           N  
ATOM    326  CE1 HIS A  41      19.599  47.516  11.493  1.00 10.91           C  
ATOM    327  NE2 HIS A  41      20.653  46.843  11.981  1.00 10.83           N  
ATOM    328  N   ARG A  42      19.284  48.448  18.000  1.00 12.97           N  
ATOM    329  CA  ARG A  42      18.661  49.095  19.153  1.00 13.83           C  
ATOM    330  C   ARG A  42      17.940  50.366  18.704  1.00 14.37           C  
ATOM    331  O   ARG A  42      16.718  50.374  18.564  1.00 14.66           O  
ATOM    332  CB  ARG A  42      19.709  49.367  20.244  1.00 13.88           C  
ATOM    333  CG  ARG A  42      19.147  49.968  21.539  1.00 14.18           C  
ATOM    334  CD  ARG A  42      18.347  48.965  22.370  1.00 14.26           C  
ATOM    335  NE  ARG A  42      16.962  48.809  21.917  1.00 14.33           N  
ATOM    336  CZ  ARG A  42      16.154  47.816  22.291  1.00 14.70           C  
ATOM    337  NH1 ARG A  42      16.582  46.860  23.108  1.00 15.52           N1+
ATOM    338  NH2 ARG A  42      14.911  47.760  21.830  1.00 16.19           N  
ATOM    339  N   GLN A  43      18.693  51.431  18.443  1.00 15.06           N  
ATOM    340  CA  GLN A  43      18.082  52.718  18.108  1.00 16.24           C  
ATOM    341  C   GLN A  43      17.235  52.659  16.837  1.00 15.77           C  
ATOM    342  O   GLN A  43      16.128  53.208  16.792  1.00 15.79           O  
ATOM    343  CB  GLN A  43      19.153  53.817  17.991  1.00 17.55           C  
ATOM    344  CG  GLN A  43      19.990  54.051  19.253  1.00 19.23           C  
ATOM    345  CD  GLN A  43      21.092  53.008  19.486  1.00 21.36           C  
ATOM    346  NE2 GLN A  43      21.629  52.987  20.710  1.00 23.98           N  
ATOM    347  OE1 GLN A  43      21.445  52.229  18.598  1.00 19.01           O  
ATOM    348  N   MET A  44      17.758  51.996  15.805  1.00 15.43           N  
ATOM    349  CA  MET A  44      17.082  51.944  14.512  1.00 15.21           C  
ATOM    350  C   MET A  44      15.829  51.069  14.553  1.00 15.04           C  
ATOM    351  O   MET A  44      14.894  51.297  13.788  1.00 15.72           O  
ATOM    352  CB  MET A  44      18.051  51.489  13.414  1.00 15.99           C  
ATOM    353  CG  MET A  44      19.082  52.552  13.066  1.00 17.45           C  
ATOM    354  SD  MET A  44      20.429  51.903  12.049  1.00 20.31           S  
ATOM    355  CE  MET A  44      19.574  51.447  10.553  1.00 19.34           C  
ATOM    356  N   LEU A  45      15.814  50.076  15.437  1.00 14.15           N  
ATOM    357  CA  LEU A  45      14.603  49.293  15.678  1.00 14.02           C  
ATOM    358  C   LEU A  45      13.575  50.131  16.438  1.00 14.30           C  
ATOM    359  O   LEU A  45      12.398  50.189  16.056  1.00 14.33           O  
ATOM    360  CB  LEU A  45      14.927  48.007  16.450  1.00 13.58           C  
ATOM    361  CG  LEU A  45      13.752  47.217  17.004  1.00 13.49           C  
ATOM    362  CD1 LEU A  45      12.892  46.697  15.857  1.00 13.33           C  
ATOM    363  CD2 LEU A  45      14.251  46.078  17.893  1.00 13.97           C  
ATOM    364  N   ASP A  46      14.019  50.759  17.524  1.00 14.79           N  
ATOM    365  CA  ASP A  46      13.121  51.557  18.363  1.00 15.94           C  
ATOM    366  C   ASP A  46      12.428  52.673  17.568  1.00 16.00           C  
ATOM    367  O   ASP A  46      11.261  53.009  17.837  1.00 15.72           O  
ATOM    368  CB  ASP A  46      13.875  52.116  19.573  1.00 17.04           C  
ATOM    369  CG  ASP A  46      14.264  51.035  20.581  1.00 18.07           C  
ATOM    370  OD1 ASP A  46      13.635  49.954  20.606  1.00 19.30           O  
ATOM    371  OD2 ASP A  46      15.192  51.288  21.378  1.00 20.07           O1-
ATOM    372  N   GLN A  47      13.127  53.223  16.573  1.00 16.24           N  
ATOM    373  CA  GLN A  47      12.534  54.242  15.708  1.00 17.23           C  
ATOM    374  C   GLN A  47      11.286  53.709  15.014  1.00 16.70           C  
ATOM    375  O   GLN A  47      10.281  54.417  14.875  1.00 16.97           O  
ATOM    376  CB  GLN A  47      13.522  54.656  14.629  1.00 19.99           C  
ATOM    377  CG  GLN A  47      14.317  55.912  14.893  1.00 23.39           C  
ATOM    378  CD  GLN A  47      14.986  56.412  13.618  1.00 25.21           C  
ATOM    379  NE2 GLN A  47      15.799  55.559  13.010  1.00 25.50           N  
ATOM    380  OE1 GLN A  47      14.747  57.538  13.171  1.00 28.03           O  
ATOM    381  N   VAL A  48      11.354  52.454  14.582  1.00 15.24           N  
ATOM    382  CA  VAL A  48      10.248  51.867  13.843  1.00 15.49           C  
ATOM    383  C   VAL A  48       9.121  51.518  14.806  1.00 15.78           C  
ATOM    384  O   VAL A  48       7.957  51.848  14.555  1.00 15.86           O  
ATOM    385  CB  VAL A  48      10.678  50.637  13.024  1.00 15.39           C  
ATOM    386  CG1 VAL A  48       9.488  50.084  12.262  1.00 15.06           C  
ATOM    387  CG2 VAL A  48      11.809  51.000  12.068  1.00 14.93           C  
ATOM    388  N   LEU A  49       9.465  50.854  15.907  1.00 15.88           N  
ATOM    389  CA  LEU A  49       8.449  50.443  16.880  1.00 16.71           C  
ATOM    390  C   LEU A  49       7.692  51.664  17.386  1.00 17.18           C  
ATOM    391  O   LEU A  49       6.483  51.621  17.515  1.00 17.39           O  
ATOM    392  CB  LEU A  49       9.062  49.686  18.062  1.00 17.02           C  
ATOM    393  CG  LEU A  49       9.801  48.364  17.793  1.00 17.50           C  
ATOM    394  CD1 LEU A  49      10.506  47.889  19.057  1.00 18.63           C  
ATOM    395  CD2 LEU A  49       8.872  47.284  17.276  1.00 18.63           C  
ATOM    396  N   ASP A  50       8.405  52.749  17.669  1.00 18.35           N  
ATOM    397  CA  ASP A  50       7.740  53.947  18.185  1.00 20.58           C  
ATOM    398  C   ASP A  50       6.802  54.562  17.149  1.00 20.31           C  
ATOM    399  O   ASP A  50       5.699  54.998  17.503  1.00 21.90           O  
ATOM    400  CB  ASP A  50       8.758  54.960  18.711  1.00 22.25           C  
ATOM    401  CG  ASP A  50       9.526  54.446  19.945  1.00 25.65           C  
ATOM    402  OD1 ASP A  50       9.168  53.394  20.525  1.00 28.52           O  
ATOM    403  OD2 ASP A  50      10.512  55.102  20.332  1.00 28.65           O1-
ATOM    404  N   ALA A  51       7.219  54.556  15.880  1.00 20.06           N  
ATOM    405  CA  ALA A  51       6.397  55.067  14.760  1.00 20.11           C  
ATOM    406  C   ALA A  51       5.089  54.303  14.568  1.00 20.09           C  
ATOM    407  O   ALA A  51       4.042  54.907  14.299  1.00 19.22           O  
ATOM    408  CB  ALA A  51       7.187  55.059  13.461  1.00 20.29           C  
ATOM    409  N   PHE A  52       5.150  52.980  14.677  1.00 18.68           N  
ATOM    410  CA  PHE A  52       3.960  52.151  14.516  1.00 18.09           C  
ATOM    411  C   PHE A  52       3.218  51.899  15.838  1.00 18.40           C  
ATOM    412  O   PHE A  52       2.197  51.208  15.848  1.00 18.72           O  
ATOM    413  CB  PHE A  52       4.320  50.812  13.854  1.00 18.46           C  
ATOM    414  CG  PHE A  52       4.594  50.902  12.377  1.00 18.42           C  
ATOM    415  CD1 PHE A  52       3.568  50.710  11.449  1.00 18.71           C  
ATOM    416  CD2 PHE A  52       5.884  51.123  11.904  1.00 18.41           C  
ATOM    417  CE1 PHE A  52       3.824  50.762  10.086  1.00 18.69           C  
ATOM    418  CE2 PHE A  52       6.144  51.179  10.539  1.00 18.59           C  
ATOM    419  CZ  PHE A  52       5.116  51.000   9.628  1.00 18.92           C  
ATOM    420  N   HIS A  53       3.724  52.452  16.941  1.00 18.58           N  
ATOM    421  CA  HIS A  53       3.116  52.259  18.266  1.00 20.20           C  
ATOM    422  C   HIS A  53       3.028  50.802  18.668  1.00 19.80           C  
ATOM    423  O   HIS A  53       2.001  50.336  19.183  1.00 20.61           O  
ATOM    424  CB  HIS A  53       1.735  52.939  18.339  1.00 23.33           C  
ATOM    425  CG  HIS A  53       1.730  54.353  17.810  1.00 26.23           C  
ATOM    426  CD2 HIS A  53       1.132  54.908  16.681  1.00 28.33           C  
ATOM    427  ND1 HIS A  53       2.388  55.353  18.422  1.00 29.07           N  
ATOM    428  CE1 HIS A  53       2.222  56.493  17.725  1.00 29.21           C  
ATOM    429  NE2 HIS A  53       1.455  56.218  16.658  1.00 30.25           N  
ATOM    430  N   ILE A  54       4.107  50.059  18.423  1.00 18.36           N  
ATOM    431  CA  ILE A  54       4.170  48.639  18.782  1.00 17.75           C  
ATOM    432  C   ILE A  54       5.063  48.460  20.006  1.00 17.56           C  
ATOM    433  O   ILE A  54       6.209  48.908  20.013  1.00 17.41           O  
ATOM    434  CB  ILE A  54       4.700  47.785  17.601  1.00 17.70           C  
ATOM    435  CG1 ILE A  54       3.655  47.733  16.481  1.00 18.10           C  
ATOM    436  CG2 ILE A  54       5.083  46.384  18.065  1.00 17.96           C  
ATOM    437  CD1 ILE A  54       4.186  47.208  15.160  1.00 18.43           C  
ATOM    438  N   LYS A  55       4.511  47.827  21.040  1.00 17.64           N  
ATOM    439  CA  LYS A  55       5.243  47.535  22.258  1.00 18.34           C  
ATOM    440  C   LYS A  55       5.490  46.020  22.352  1.00 16.84           C  
ATOM    441  O   LYS A  55       4.569  45.265  22.664  1.00 16.54           O  
ATOM    442  CB  LYS A  55       4.444  48.044  23.474  1.00 20.35           C  
ATOM    443  CG  LYS A  55       5.106  47.776  24.821  1.00 23.82           C  
ATOM    444  CD  LYS A  55       6.447  48.481  24.929  1.00 27.02           C  
ATOM    445  CE  LYS A  55       7.138  48.145  26.243  1.00 29.36           C  
ATOM    446  NZ  LYS A  55       8.522  48.697  26.275  1.00 31.24           N1+
ATOM    447  N   PRO A  56       6.735  45.570  22.085  1.00 15.68           N  
ATOM    448  CA  PRO A  56       7.005  44.137  22.131  1.00 15.51           C  
ATOM    449  C   PRO A  56       6.689  43.494  23.480  1.00 15.02           C  
ATOM    450  O   PRO A  56       6.873  44.122  24.530  1.00 15.71           O  
ATOM    451  CB  PRO A  56       8.512  44.053  21.849  1.00 15.34           C  
ATOM    452  CG  PRO A  56       8.794  45.260  21.024  1.00 15.72           C  
ATOM    453  CD  PRO A  56       7.922  46.332  21.648  1.00 15.40           C  
ATOM    454  N   ASP A  57       6.195  42.259  23.442  1.00 14.56           N  
ATOM    455  CA  ASP A  57       6.040  41.456  24.665  1.00 14.88           C  
ATOM    456  C   ASP A  57       7.394  41.090  25.265  1.00 15.20           C  
ATOM    457  O   ASP A  57       7.549  41.073  26.501  1.00 15.64           O  
ATOM    458  CB  ASP A  57       5.243  40.181  24.393  1.00 15.22           C  
ATOM    459  CG  ASP A  57       3.829  40.462  23.968  1.00 16.78           C  
ATOM    460  OD1 ASP A  57       2.988  40.779  24.846  1.00 16.93           O  
ATOM    461  OD2 ASP A  57       3.543  40.352  22.757  1.00 16.56           O1-
ATOM    462  N   PHE A  58       8.356  40.806  24.381  1.00 13.72           N  
ATOM    463  CA  PHE A  58       9.705  40.380  24.755  1.00 13.90           C  
ATOM    464  C   PHE A  58      10.741  41.152  23.959  1.00 13.92           C  
ATOM    465  O   PHE A  58      10.610  41.295  22.742  1.00 13.96           O  
ATOM    466  CB  PHE A  58       9.877  38.871  24.527  1.00 13.55           C  
ATOM    467  CG  PHE A  58       8.784  38.045  25.141  1.00 13.88           C  
ATOM    468  CD1 PHE A  58       8.736  37.840  26.523  1.00 14.91           C  
ATOM    469  CD2 PHE A  58       7.806  37.473  24.345  1.00 14.30           C  
ATOM    470  CE1 PHE A  58       7.711  37.086  27.086  1.00 15.57           C  
ATOM    471  CE2 PHE A  58       6.776  36.712  24.900  1.00 15.07           C  
ATOM    472  CZ  PHE A  58       6.731  36.526  26.277  1.00 15.32           C  
ATOM    473  N   ASP A  59      11.750  41.675  24.653  1.00 14.15           N  
ATOM    474  CA  ASP A  59      12.814  42.459  24.019  1.00 14.87           C  
ATOM    475  C   ASP A  59      14.150  41.934  24.546  1.00 14.81           C  
ATOM    476  O   ASP A  59      14.469  42.103  25.726  1.00 15.14           O  
ATOM    477  CB  ASP A  59      12.606  43.965  24.307  1.00 14.97           C  
ATOM    478  CG  ASP A  59      13.686  44.871  23.686  1.00 15.49           C  
ATOM    479  OD1 ASP A  59      14.840  44.438  23.474  1.00 15.76           O  
ATOM    480  OD2 ASP A  59      13.379  46.066  23.448  1.00 16.33           O1-
ATOM    481  N   LEU A  60      14.914  41.271  23.672  1.00 14.25           N  
ATOM    482  CA  LEU A  60      16.102  40.525  24.093  1.00 14.91           C  
ATOM    483  C   LEU A  60      17.368  41.373  24.146  1.00 14.55           C  
ATOM    484  O   LEU A  60      18.402  40.919  24.648  1.00 15.19           O  
ATOM    485  CB  LEU A  60      16.303  39.278  23.214  1.00 14.99           C  
ATOM    486  CG  LEU A  60      15.075  38.362  23.073  1.00 16.37           C  
ATOM    487  CD1 LEU A  60      15.375  37.185  22.160  1.00 16.25           C  
ATOM    488  CD2 LEU A  60      14.568  37.873  24.421  1.00 16.89           C  
ATOM    489  N   ASN A  61      17.276  42.598  23.634  1.00 14.51           N  
ATOM    490  CA  ASN A  61      18.328  43.614  23.783  1.00 13.95           C  
ATOM    491  C   ASN A  61      19.745  43.114  23.461  1.00 13.99           C  
ATOM    492  O   ASN A  61      20.669  43.320  24.242  1.00 14.04           O  
ATOM    493  CB  ASN A  61      18.281  44.200  25.204  1.00 15.03           C  
ATOM    494  CG  ASN A  61      19.085  45.479  25.332  1.00 15.75           C  
ATOM    495  ND2 ASN A  61      19.712  45.676  26.503  1.00 16.73           N  
ATOM    496  OD1 ASN A  61      19.164  46.276  24.392  1.00 16.09           O  
ATOM    497  N   ILE A  62      19.921  42.472  22.307  1.00 12.89           N  
ATOM    498  CA  ILE A  62      21.200  41.811  22.027  1.00 12.62           C  
ATOM    499  C   ILE A  62      22.301  42.697  21.441  1.00 12.81           C  
ATOM    500  O   ILE A  62      23.467  42.307  21.497  1.00 12.99           O  
ATOM    501  CB  ILE A  62      21.074  40.522  21.170  1.00 12.21           C  
ATOM    502  CG1 ILE A  62      20.801  40.868  19.692  1.00 11.90           C  
ATOM    503  CG2 ILE A  62      20.044  39.572  21.772  1.00 11.72           C  
ATOM    504  CD1 ILE A  62      20.874  39.679  18.762  1.00 11.90           C  
ATOM    505  N   MET A  63      21.952  43.847  20.866  1.00 12.94           N  
ATOM    506  CA  MET A  63      22.944  44.609  20.095  1.00 13.90           C  
ATOM    507  C   MET A  63      24.214  44.933  20.872  1.00 15.01           C  
ATOM    508  O   MET A  63      24.160  45.407  22.008  1.00 15.24           O  
ATOM    509  CB  MET A  63      22.374  45.899  19.511  1.00 13.91           C  
ATOM    510  CG  MET A  63      23.361  46.551  18.542  1.00 13.98           C  
ATOM    511  SD  MET A  63      22.835  48.164  17.937  1.00 14.49           S  
ATOM    512  CE  MET A  63      23.307  49.169  19.354  1.00 14.52           C  
ATOM    513  N   LYS A  64      25.348  44.632  20.252  1.00 15.90           N  
ATOM    514  CA  LYS A  64      26.639  45.069  20.748  1.00 17.94           C  
ATOM    515  C   LYS A  64      27.270  45.966  19.700  1.00 18.01           C  
ATOM    516  O   LYS A  64      26.982  45.829  18.514  1.00 16.95           O  
ATOM    517  CB  LYS A  64      27.544  43.869  20.982  1.00 20.11           C  
ATOM    518  CG  LYS A  64      27.150  42.983  22.146  1.00 24.29           C  
ATOM    519  CD  LYS A  64      28.154  41.852  22.288  1.00 27.76           C  
ATOM    520  CE  LYS A  64      29.562  42.309  21.918  1.00 29.65           C  
ATOM    521  NZ  LYS A  64      30.639  41.585  22.652  1.00 33.28           N1+
ATOM    522  N   GLU A  65      28.131  46.883  20.130  1.00 18.97           N  
ATOM    523  CA  GLU A  65      28.785  47.785  19.190  1.00 19.72           C  
ATOM    524  C   GLU A  65      29.768  46.993  18.314  1.00 18.20           C  
ATOM    525  O   GLU A  65      30.533  46.170  18.818  1.00 17.49           O  
ATOM    526  CB  GLU A  65      29.487  48.925  19.950  1.00 23.57           C  
ATOM    527  CG  GLU A  65      30.464  49.759  19.128  1.00 28.05           C  
ATOM    528  CD  GLU A  65      29.842  50.933  18.359  1.00 32.54           C  
ATOM    529  OE1 GLU A  65      28.623  50.919  18.016  1.00 35.95           O  
ATOM    530  OE2 GLU A  65      30.602  51.893  18.080  1.00 33.39           O1-
ATOM    531  N   ARG A  66      29.720  47.225  17.002  1.00 16.87           N  
ATOM    532  CA  ARG A  66      30.610  46.549  16.044  1.00 16.77           C  
ATOM    533  C   ARG A  66      30.556  45.019  16.186  1.00 15.84           C  
ATOM    534  O   ARG A  66      31.586  44.322  16.134  1.00 15.62           O  
ATOM    535  CB  ARG A  66      32.049  47.065  16.171  1.00 17.86           C  
ATOM    536  CG  ARG A  66      32.248  48.513  15.735  1.00 18.91           C  
ATOM    537  CD  ARG A  66      33.676  48.948  16.044  1.00 20.11           C  
ATOM    538  NE  ARG A  66      33.921  50.368  15.796  1.00 20.31           N  
ATOM    539  CZ  ARG A  66      34.412  50.860  14.659  1.00 20.57           C  
ATOM    540  NH1 ARG A  66      34.688  50.058  13.642  1.00 21.48           N1+
ATOM    541  NH2 ARG A  66      34.623  52.166  14.536  1.00 21.19           N  
ATOM    542  N   GLN A  67      29.344  44.499  16.322  1.00 14.45           N  
ATOM    543  CA  GLN A  67      29.135  43.076  16.567  1.00 13.87           C  
ATOM    544  C   GLN A  67      29.445  42.250  15.321  1.00 13.50           C  
ATOM    545  O   GLN A  67      29.264  42.712  14.202  1.00 13.48           O  
ATOM    546  CB  GLN A  67      27.705  42.807  17.047  1.00 13.23           C  
ATOM    547  CG  GLN A  67      26.611  43.128  16.030  1.00 12.24           C  
ATOM    548  CD  GLN A  67      25.246  43.299  16.663  1.00 12.56           C  
ATOM    549  NE2 GLN A  67      24.286  43.718  15.855  1.00 12.21           N  
ATOM    550  OE1 GLN A  67      25.047  43.041  17.853  1.00 13.02           O  
ATOM    551  N   THR A  68      29.924  41.035  15.534  1.00 13.30           N  
ATOM    552  CA  THR A  68      30.227  40.120  14.436  1.00 13.34           C  
ATOM    553  C   THR A  68      29.043  39.197  14.157  1.00 12.78           C  
ATOM    554  O   THR A  68      28.119  39.090  14.970  1.00 12.36           O  
ATOM    555  CB  THR A  68      31.427  39.227  14.795  1.00 13.77           C  
ATOM    556  CG2 THR A  68      32.632  40.083  15.184  1.00 14.47           C  
ATOM    557  OG1 THR A  68      31.059  38.378  15.896  1.00 14.37           O  
ATOM    558  N   LEU A  69      29.079  38.521  13.009  1.00 12.16           N  
ATOM    559  CA  LEU A  69      28.053  37.540  12.688  1.00 12.14           C  
ATOM    560  C   LEU A  69      27.953  36.450  13.752  1.00 11.79           C  
ATOM    561  O   LEU A  69      26.854  36.075  14.146  1.00 12.16           O  
ATOM    562  CB  LEU A  69      28.270  36.933  11.296  1.00 12.19           C  
ATOM    563  CG  LEU A  69      28.176  37.954  10.147  1.00 12.43           C  
ATOM    564  CD1 LEU A  69      28.474  37.285   8.811  1.00 12.62           C  
ATOM    565  CD2 LEU A  69      26.803  38.622  10.082  1.00 12.51           C  
ATOM    566  N   ALA A  70      29.095  35.947  14.219  1.00 12.27           N  
ATOM    567  CA  ALA A  70      29.063  34.903  15.232  1.00 12.79           C  
ATOM    568  C   ALA A  70      28.399  35.416  16.505  1.00 13.33           C  
ATOM    569  O   ALA A  70      27.636  34.681  17.132  1.00 13.30           O  
ATOM    570  CB  ALA A  70      30.466  34.393  15.523  1.00 13.22           C  
ATOM    571  N   GLU A  71      28.690  36.668  16.871  1.00 13.69           N  
ATOM    572  CA  GLU A  71      28.099  37.290  18.065  1.00 14.03           C  
ATOM    573  C   GLU A  71      26.585  37.420  17.974  1.00 13.26           C  
ATOM    574  O   GLU A  71      25.881  36.968  18.878  1.00 13.21           O  
ATOM    575  CB  GLU A  71      28.741  38.645  18.373  1.00 15.78           C  
ATOM    576  CG  GLU A  71      30.080  38.523  19.083  1.00 18.94           C  
ATOM    577  CD  GLU A  71      30.790  39.850  19.264  1.00 21.38           C  
ATOM    578  OE1 GLU A  71      30.609  40.766  18.434  1.00 20.86           O  
ATOM    579  OE2 GLU A  71      31.562  39.973  20.242  1.00 24.38           O1-
ATOM    580  N   ILE A  72      26.082  37.990  16.871  1.00 12.16           N  
ATOM    581  CA  ILE A  72      24.631  38.120  16.698  1.00 12.51           C  
ATOM    582  C   ILE A  72      23.982  36.736  16.755  1.00 12.00           C  
ATOM    583  O   ILE A  72      22.971  36.537  17.423  1.00 12.21           O  
ATOM    584  CB  ILE A  72      24.227  38.771  15.353  1.00 12.38           C  
ATOM    585  CG1 ILE A  72      24.907  40.125  15.142  1.00 12.85           C  
ATOM    586  CG2 ILE A  72      22.703  38.898  15.281  1.00 12.77           C  
ATOM    587  CD1 ILE A  72      24.815  40.654  13.714  1.00 12.47           C  
ATOM    588  N   THR A  73      24.574  35.766  16.062  1.00 11.72           N  
ATOM    589  CA  THR A  73      23.976  34.430  15.972  1.00 11.38           C  
ATOM    590  C   THR A  73      23.884  33.773  17.343  1.00 11.58           C  
ATOM    591  O   THR A  73      22.840  33.245  17.696  1.00 11.64           O  
ATOM    592  CB  THR A  73      24.786  33.504  15.056  1.00 11.43           C  
ATOM    593  CG2 THR A  73      24.056  32.150  14.870  1.00 11.71           C  
ATOM    594  OG1 THR A  73      24.938  34.135  13.773  1.00 11.96           O  
ATOM    595  N   SER A  74      24.994  33.803  18.079  1.00 12.20           N  
ATOM    596  CA  SER A  74      25.056  33.213  19.414  1.00 13.08           C  
ATOM    597  C   SER A  74      24.107  33.914  20.376  1.00 13.39           C  
ATOM    598  O   SER A  74      23.318  33.256  21.054  1.00 12.80           O  
ATOM    599  CB  SER A  74      26.484  33.256  19.960  1.00 14.47           C  
ATOM    600  OG  SER A  74      26.513  32.601  21.223  1.00 16.68           O  
ATOM    601  N   ASN A  75      24.183  35.240  20.428  1.00 13.00           N  
ATOM    602  CA  ASN A  75      23.343  36.018  21.358  1.00 13.43           C  
ATOM    603  C   ASN A  75      21.857  35.838  21.073  1.00 13.19           C  
ATOM    604  O   ASN A  75      21.061  35.615  21.988  1.00 13.39           O  
ATOM    605  CB  ASN A  75      23.731  37.495  21.335  1.00 14.18           C  
ATOM    606  CG  ASN A  75      25.106  37.741  21.917  1.00 15.33           C  
ATOM    607  ND2 ASN A  75      25.760  38.801  21.464  1.00 15.78           N  
ATOM    608  OD1 ASN A  75      25.573  36.987  22.784  1.00 16.64           O  
ATOM    609  N   ALA A  76      21.474  35.904  19.799  1.00 12.18           N  
ATOM    610  CA  ALA A  76      20.081  35.692  19.443  1.00 12.41           C  
ATOM    611  C   ALA A  76      19.614  34.257  19.750  1.00 12.46           C  
ATOM    612  O   ALA A  76      18.546  34.054  20.329  1.00 12.47           O  
ATOM    613  CB  ALA A  76      19.849  36.037  17.972  1.00 12.40           C  
ATOM    614  N   LEU A  77      20.427  33.262  19.392  1.00 12.05           N  
ATOM    615  CA  LEU A  77      20.052  31.869  19.625  1.00 12.10           C  
ATOM    616  C   LEU A  77      19.889  31.542  21.114  1.00 12.53           C  
ATOM    617  O   LEU A  77      18.901  30.921  21.502  1.00 12.95           O  
ATOM    618  CB  LEU A  77      21.084  30.927  18.997  1.00 11.93           C  
ATOM    619  CG  LEU A  77      20.815  29.440  19.191  1.00 12.06           C  
ATOM    620  CD1 LEU A  77      19.473  29.008  18.603  1.00 12.30           C  
ATOM    621  CD2 LEU A  77      21.988  28.666  18.598  1.00 11.91           C  
ATOM    622  N   VAL A  78      20.857  31.962  21.919  1.00 13.41           N  
ATOM    623  CA  VAL A  78      20.834  31.666  23.364  1.00 14.08           C  
ATOM    624  C   VAL A  78      19.626  32.326  24.044  1.00 14.47           C  
ATOM    625  O   VAL A  78      18.922  31.676  24.821  1.00 13.83           O  
ATOM    626  CB  VAL A  78      22.172  32.048  24.030  1.00 14.55           C  
ATOM    627  CG1 VAL A  78      22.062  32.013  25.553  1.00 16.24           C  
ATOM    628  CG2 VAL A  78      23.258  31.075  23.558  1.00 15.39           C  
ATOM    629  N   ARG A  79      19.384  33.599  23.729  1.00 14.85           N  
ATOM    630  CA  ARG A  79      18.246  34.325  24.315  1.00 15.43           C  
ATOM    631  C   ARG A  79      16.876  33.822  23.834  1.00 14.59           C  
ATOM    632  O   ARG A  79      15.916  33.747  24.615  1.00 13.87           O  
ATOM    633  CB  ARG A  79      18.376  35.848  24.106  1.00 17.59           C  
ATOM    634  CG  ARG A  79      19.569  36.505  24.795  1.00 21.22           C  
ATOM    635  CD  ARG A  79      19.411  36.502  26.307  1.00 27.06           C  
ATOM    636  NE  ARG A  79      20.566  37.089  26.987  1.00 33.03           N  
ATOM    637  CZ  ARG A  79      20.811  36.987  28.295  1.00 36.22           C  
ATOM    638  NH1 ARG A  79      19.986  36.309  29.090  1.00 39.13           N1+
ATOM    639  NH2 ARG A  79      21.890  37.563  28.816  1.00 39.07           N  
ATOM    640  N   LEU A  80      16.775  33.474  22.553  1.00 13.19           N  
ATOM    641  CA  LEU A  80      15.537  32.891  22.042  1.00 13.33           C  
ATOM    642  C   LEU A  80      15.301  31.489  22.590  1.00 13.67           C  
ATOM    643  O   LEU A  80      14.163  31.112  22.870  1.00 13.95           O  
ATOM    644  CB  LEU A  80      15.517  32.888  20.508  1.00 13.25           C  
ATOM    645  CG  LEU A  80      15.285  34.281  19.901  1.00 13.52           C  
ATOM    646  CD1 LEU A  80      15.791  34.375  18.454  1.00 14.23           C  
ATOM    647  CD2 LEU A  80      13.818  34.699  20.034  1.00 14.63           C  
ATOM    648  N   ASP A  81      16.375  30.712  22.736  1.00 13.92           N  
ATOM    649  CA  ASP A  81      16.269  29.384  23.316  1.00 15.26           C  
ATOM    650  C   ASP A  81      15.682  29.487  24.722  1.00 15.42           C  
ATOM    651  O   ASP A  81      14.786  28.722  25.066  1.00 16.13           O  
ATOM    652  CB  ASP A  81      17.649  28.701  23.363  1.00 15.97           C  
ATOM    653  CG  ASP A  81      17.618  27.357  24.083  1.00 17.03           C  
ATOM    654  OD1 ASP A  81      17.054  26.400  23.545  1.00 18.47           O  
ATOM    655  OD2 ASP A  81      18.189  27.263  25.180  1.00 18.16           O1-
ATOM    656  N   GLU A  82      16.169  30.449  25.497  1.00 16.10           N  
ATOM    657  CA  GLU A  82      15.697  30.641  26.871  1.00 17.99           C  
ATOM    658  C   GLU A  82      14.217  31.027  26.876  1.00 17.70           C  
ATOM    659  O   GLU A  82      13.435  30.531  27.695  1.00 18.31           O  
ATOM    660  CB  GLU A  82      16.560  31.685  27.594  1.00 20.30           C  
ATOM    661  CG  GLU A  82      16.204  31.918  29.068  1.00 23.75           C  
ATOM    662  CD  GLU A  82      16.480  30.716  29.968  1.00 27.70           C  
ATOM    663  OE1 GLU A  82      17.212  29.788  29.555  1.00 28.73           O  
ATOM    664  OE2 GLU A  82      15.960  30.700  31.109  1.00 31.44           O1-
ATOM    665  N   LEU A  83      13.827  31.885  25.937  1.00 16.45           N  
ATOM    666  CA  LEU A  83      12.439  32.321  25.837  1.00 16.49           C  
ATOM    667  C   LEU A  83      11.514  31.139  25.565  1.00 16.38           C  
ATOM    668  O   LEU A  83      10.480  30.996  26.216  1.00 16.22           O  
ATOM    669  CB  LEU A  83      12.280  33.395  24.748  1.00 16.53           C  
ATOM    670  CG  LEU A  83      10.855  33.903  24.497  1.00 16.40           C  
ATOM    671  CD1 LEU A  83      10.268  34.624  25.718  1.00 17.05           C  
ATOM    672  CD2 LEU A  83      10.814  34.789  23.262  1.00 16.08           C  
ATOM    673  N   PHE A  84      11.909  30.281  24.624  1.00 16.02           N  
ATOM    674  CA  PHE A  84      11.080  29.152  24.209  1.00 17.19           C  
ATOM    675  C   PHE A  84      10.974  28.032  25.260  1.00 18.92           C  
ATOM    676  O   PHE A  84      10.107  27.152  25.155  1.00 19.79           O  
ATOM    677  CB  PHE A  84      11.539  28.608  22.847  1.00 16.81           C  
ATOM    678  CG  PHE A  84      11.310  29.563  21.701  1.00 15.66           C  
ATOM    679  CD1 PHE A  84      10.181  30.371  21.658  1.00 16.00           C  
ATOM    680  CD2 PHE A  84      12.209  29.621  20.640  1.00 16.02           C  
ATOM    681  CE1 PHE A  84       9.972  31.238  20.596  1.00 16.03           C  
ATOM    682  CE2 PHE A  84      12.000  30.480  19.568  1.00 15.92           C  
ATOM    683  CZ  PHE A  84      10.882  31.295  19.548  1.00 15.59           C  
ATOM    684  N   LYS A  85      11.837  28.068  26.271  1.00 20.31           N  
ATOM    685  CA  LYS A  85      11.668  27.164  27.420  1.00 23.06           C  
ATOM    686  C   LYS A  85      10.374  27.511  28.154  1.00 25.28           C  
ATOM    687  O   LYS A  85       9.711  26.628  28.702  1.00 27.11           O  
ATOM    688  CB  LYS A  85      12.847  27.263  28.391  1.00 23.59           C  
ATOM    689  CG  LYS A  85      14.172  26.756  27.839  1.00 23.87           C  
ATOM    690  CD  LYS A  85      15.304  27.085  28.798  1.00 26.02           C  
ATOM    691  CE  LYS A  85      16.660  26.675  28.248  1.00 26.95           C  
ATOM    692  NZ  LYS A  85      17.700  26.842  29.303  1.00 28.60           N1+
ATOM    693  N   ASP A  86      10.019  28.796  28.141  1.00 26.65           N  
ATOM    694  CA  ASP A  86       8.886  29.317  28.918  1.00 28.37           C  
ATOM    695  C   ASP A  86       7.614  29.593  28.121  1.00 28.19           C  
ATOM    696  O   ASP A  86       6.505  29.474  28.649  1.00 27.95           O  
ATOM    697  CB  ASP A  86       9.308  30.576  29.673  1.00 30.72           C  
ATOM    698  CG  ASP A  86      10.227  30.269  30.842  1.00 33.50           C  
ATOM    699  OD1 ASP A  86      10.261  29.097  31.278  1.00 36.13           O  
ATOM    700  OD2 ASP A  86      10.909  31.198  31.326  1.00 35.02           O1-
ATOM    701  N   ILE A  87       7.766  29.968  26.857  1.00 26.16           N  
ATOM    702  CA  ILE A  87       6.603  30.254  26.033  1.00 25.52           C  
ATOM    703  C   ILE A  87       6.678  29.478  24.732  1.00 24.26           C  
ATOM    704  O   ILE A  87       7.699  29.516  24.044  1.00 22.98           O  
ATOM    705  CB  ILE A  87       6.418  31.771  25.779  1.00 28.26           C  
ATOM    706  CG1 ILE A  87       5.102  32.041  25.033  1.00 29.11           C  
ATOM    707  CG2 ILE A  87       7.597  32.351  25.021  1.00 27.48           C  
ATOM    708  CD1 ILE A  87       4.535  33.431  25.239  1.00 31.57           C  
ATOM    709  N   LYS A  88       5.589  28.782  24.418  1.00 22.61           N  
ATOM    710  CA  LYS A  88       5.505  27.929  23.238  1.00 22.89           C  
ATOM    711  C   LYS A  88       4.369  28.379  22.330  1.00 20.20           C  
ATOM    712  O   LYS A  88       3.238  27.900  22.463  1.00 19.80           O  
ATOM    713  CB  LYS A  88       5.267  26.464  23.634  1.00 26.60           C  
ATOM    714  CG  LYS A  88       6.351  25.831  24.495  1.00 30.46           C  
ATOM    715  CD  LYS A  88       5.990  25.845  25.976  1.00 33.63           C  
ATOM    716  CE  LYS A  88       7.092  25.203  26.810  1.00 35.15           C  
ATOM    717  NZ  LYS A  88       6.747  25.190  28.260  1.00 37.94           N1+
ATOM    718  N   PRO A  89       4.660  29.287  21.383  1.00 17.93           N  
ATOM    719  CA  PRO A  89       3.631  29.602  20.395  1.00 17.49           C  
ATOM    720  C   PRO A  89       3.358  28.406  19.490  1.00 16.19           C  
ATOM    721  O   PRO A  89       4.162  27.470  19.447  1.00 16.38           O  
ATOM    722  CB  PRO A  89       4.247  30.750  19.578  1.00 17.41           C  
ATOM    723  CG  PRO A  89       5.709  30.692  19.841  1.00 17.82           C  
ATOM    724  CD  PRO A  89       5.913  30.032  21.168  1.00 18.13           C  
ATOM    725  N   ASP A  90       2.231  28.439  18.780  1.00 15.03           N  
ATOM    726  CA  ASP A  90       1.924  27.428  17.772  1.00 15.31           C  
ATOM    727  C   ASP A  90       2.783  27.621  16.519  1.00 14.48           C  
ATOM    728  O   ASP A  90       3.154  26.656  15.850  1.00 15.51           O  
ATOM    729  CB  ASP A  90       0.439  27.451  17.417  1.00 16.53           C  
ATOM    730  CG  ASP A  90      -0.438  27.042  18.588  1.00 17.96           C  
ATOM    731  OD1 ASP A  90      -0.155  25.980  19.196  1.00 19.08           O  
ATOM    732  OD2 ASP A  90      -1.377  27.799  18.935  1.00 17.87           O1-
ATOM    733  N   ILE A  91       3.096  28.869  16.208  1.00 13.02           N  
ATOM    734  CA  ILE A  91       3.921  29.171  15.029  1.00 12.01           C  
ATOM    735  C   ILE A  91       4.696  30.446  15.282  1.00 11.78           C  
ATOM    736  O   ILE A  91       4.176  31.395  15.891  1.00 11.68           O  
ATOM    737  CB  ILE A  91       3.088  29.228  13.708  1.00 12.12           C  
ATOM    738  CG1 ILE A  91       3.998  29.356  12.464  1.00 11.59           C  
ATOM    739  CG2 ILE A  91       2.019  30.321  13.769  1.00 12.22           C  
ATOM    740  CD1 ILE A  91       3.301  29.013  11.153  1.00 11.61           C  
ATOM    741  N   VAL A  92       5.950  30.443  14.833  1.00 10.80           N  
ATOM    742  CA  VAL A  92       6.821  31.595  14.870  1.00 10.90           C  
ATOM    743  C   VAL A  92       6.938  32.142  13.454  1.00 10.79           C  
ATOM    744  O   VAL A  92       7.225  31.380  12.522  1.00 11.10           O  
ATOM    745  CB  VAL A  92       8.215  31.199  15.404  1.00 11.07           C  
ATOM    746  CG1 VAL A  92       9.284  32.221  15.024  1.00 11.16           C  
ATOM    747  CG2 VAL A  92       8.147  31.034  16.917  1.00 11.59           C  
ATOM    748  N   LEU A  93       6.715  33.445  13.303  1.00 10.33           N  
ATOM    749  CA  LEU A  93       6.869  34.110  12.011  1.00 10.20           C  
ATOM    750  C   LEU A  93       8.142  34.944  12.024  1.00 10.51           C  
ATOM    751  O   LEU A  93       8.329  35.825  12.900  1.00 10.79           O  
ATOM    752  CB  LEU A  93       5.657  35.011  11.707  1.00 10.32           C  
ATOM    753  CG  LEU A  93       4.312  34.281  11.689  1.00 10.09           C  
ATOM    754  CD1 LEU A  93       3.248  35.315  11.345  1.00 10.78           C  
ATOM    755  CD2 LEU A  93       4.297  33.119  10.700  1.00 10.70           C  
ATOM    756  N   VAL A  94       9.025  34.648  11.067  1.00  9.99           N  
ATOM    757  CA  VAL A  94      10.265  35.410  10.888  1.00 10.40           C  
ATOM    758  C   VAL A  94      10.233  36.125   9.541  1.00 10.44           C  
ATOM    759  O   VAL A  94       9.427  35.786   8.669  1.00 10.69           O  
ATOM    760  CB  VAL A  94      11.524  34.520  10.960  1.00 10.07           C  
ATOM    761  CG1 VAL A  94      11.649  33.899  12.354  1.00 10.98           C  
ATOM    762  CG2 VAL A  94      11.516  33.443   9.873  1.00 10.54           C  
ATOM    763  N   HIS A  95      11.107  37.112   9.379  1.00 10.83           N  
ATOM    764  CA  HIS A  95      11.077  37.914   8.176  1.00 11.70           C  
ATOM    765  C   HIS A  95      12.374  37.944   7.414  1.00 11.49           C  
ATOM    766  O   HIS A  95      13.409  38.315   7.957  1.00 11.51           O  
ATOM    767  CB  HIS A  95      10.714  39.362   8.497  1.00 12.32           C  
ATOM    768  CG  HIS A  95      10.652  40.192   7.268  1.00 12.79           C  
ATOM    769  CD2 HIS A  95       9.607  40.423   6.379  1.00 13.27           C  
ATOM    770  ND1 HIS A  95      11.754  40.753   6.728  1.00 12.77           N  
ATOM    771  CE1 HIS A  95      11.413  41.350   5.560  1.00 13.11           C  
ATOM    772  NE2 HIS A  95      10.098  41.154   5.360  1.00 13.08           N  
ATOM    773  N   GLY A  96      12.325  37.636   6.123  1.00 11.32           N  
ATOM    774  CA  GLY A  96      13.426  38.055   5.262  1.00 11.30           C  
ATOM    775  C   GLY A  96      14.736  37.295   5.442  1.00 10.66           C  
ATOM    776  O   GLY A  96      14.771  36.084   5.304  1.00 11.00           O  
ATOM    777  N   ASP A  97      15.815  38.019   5.738  1.00 10.71           N  
ATOM    778  CA  ASP A  97      17.154  37.449   5.531  1.00 11.49           C  
ATOM    779  C   ASP A  97      18.234  37.962   6.477  1.00 10.95           C  
ATOM    780  O   ASP A  97      19.423  37.935   6.133  1.00 11.06           O  
ATOM    781  CB  ASP A  97      17.595  37.676   4.069  1.00 12.72           C  
ATOM    782  CG  ASP A  97      17.510  39.132   3.643  1.00 14.55           C  
ATOM    783  OD1 ASP A  97      17.598  40.051   4.505  1.00 14.21           O  
ATOM    784  OD2 ASP A  97      17.373  39.362   2.411  1.00 16.67           O1-
ATOM    785  N   THR A  98      17.842  38.419   7.665  1.00 10.52           N  
ATOM    786  CA  THR A  98      18.834  38.878   8.641  1.00 10.21           C  
ATOM    787  C   THR A  98      19.321  37.688   9.468  1.00 10.02           C  
ATOM    788  O   THR A  98      18.729  36.609   9.434  1.00  9.55           O  
ATOM    789  CB  THR A  98      18.309  39.952   9.630  1.00 10.80           C  
ATOM    790  CG2 THR A  98      17.628  41.103   8.903  1.00 11.11           C  
ATOM    791  OG1 THR A  98      17.375  39.355  10.535  1.00 10.90           O  
ATOM    792  N   THR A  99      20.390  37.914  10.221  1.00  9.67           N  
ATOM    793  CA  THR A  99      20.879  36.902  11.147  1.00  9.94           C  
ATOM    794  C   THR A  99      19.829  36.616  12.220  1.00  9.85           C  
ATOM    795  O   THR A  99      19.680  35.482  12.649  1.00 10.06           O  
ATOM    796  CB  THR A  99      22.259  37.284  11.705  1.00 10.23           C  
ATOM    797  CG2 THR A  99      22.757  36.221  12.673  1.00 10.71           C  
ATOM    798  OG1 THR A  99      23.181  37.360  10.607  1.00 10.51           O  
ATOM    799  N   THR A 100      19.064  37.633  12.621  1.00  9.99           N  
ATOM    800  CA  THR A 100      17.913  37.397  13.492  1.00 10.39           C  
ATOM    801  C   THR A 100      16.905  36.432  12.857  1.00 10.92           C  
ATOM    802  O   THR A 100      16.391  35.548  13.532  1.00 10.72           O  
ATOM    803  CB  THR A 100      17.222  38.726  13.894  1.00 10.49           C  
ATOM    804  CG2 THR A 100      15.868  38.479  14.534  1.00 11.00           C  
ATOM    805  OG1 THR A 100      18.040  39.417  14.848  1.00 10.76           O  
ATOM    806  N   THR A 101      16.603  36.618  11.565  1.00 10.88           N  
ATOM    807  CA  THR A 101      15.692  35.718  10.862  1.00 11.13           C  
ATOM    808  C   THR A 101      16.128  34.269  11.015  1.00 11.52           C  
ATOM    809  O   THR A 101      15.327  33.399  11.385  1.00 10.91           O  
ATOM    810  CB  THR A 101      15.656  36.041   9.353  1.00 11.15           C  
ATOM    811  CG2 THR A 101      14.513  35.297   8.672  1.00 11.28           C  
ATOM    812  OG1 THR A 101      15.502  37.455   9.187  1.00 11.36           O  
ATOM    813  N   PHE A 102      17.399  34.031  10.708  1.00 11.64           N  
ATOM    814  CA  PHE A 102      17.945  32.694  10.764  1.00 12.74           C  
ATOM    815  C   PHE A 102      18.002  32.150  12.194  1.00 12.47           C  
ATOM    816  O   PHE A 102      17.517  31.044  12.458  1.00 11.85           O  
ATOM    817  CB  PHE A 102      19.316  32.627  10.101  1.00 14.10           C  
ATOM    818  CG  PHE A 102      19.977  31.299  10.300  1.00 16.19           C  
ATOM    819  CD1 PHE A 102      19.375  30.151   9.804  1.00 17.60           C  
ATOM    820  CD2 PHE A 102      21.132  31.196  11.043  1.00 18.36           C  
ATOM    821  CE1 PHE A 102      19.950  28.908  10.010  1.00 19.71           C  
ATOM    822  CE2 PHE A 102      21.713  29.954  11.260  1.00 19.39           C  
ATOM    823  CZ  PHE A 102      21.112  28.823  10.748  1.00 19.35           C  
ATOM    824  N   ALA A 103      18.574  32.925  13.112  1.00 12.25           N  
ATOM    825  CA  ALA A 103      18.645  32.484  14.514  1.00 13.10           C  
ATOM    826  C   ALA A 103      17.265  32.219  15.122  1.00 12.91           C  
ATOM    827  O   ALA A 103      17.099  31.252  15.871  1.00 13.28           O  
ATOM    828  CB  ALA A 103      19.423  33.484  15.349  1.00 13.03           C  
ATOM    829  N   GLY A 104      16.282  33.062  14.789  1.00 12.39           N  
ATOM    830  CA  GLY A 104      14.897  32.860  15.228  1.00 12.19           C  
ATOM    831  C   GLY A 104      14.319  31.547  14.734  1.00 12.05           C  
ATOM    832  O   GLY A 104      13.711  30.798  15.500  1.00 12.24           O  
ATOM    833  N   SER A 105      14.526  31.266  13.447  1.00 11.65           N  
ATOM    834  CA  SER A 105      14.066  30.027  12.831  1.00 11.77           C  
ATOM    835  C   SER A 105      14.704  28.815  13.492  1.00 11.34           C  
ATOM    836  O   SER A 105      14.048  27.805  13.748  1.00 11.28           O  
ATOM    837  CB  SER A 105      14.461  30.028  11.348  1.00 12.30           C  
ATOM    838  OG  SER A 105      13.740  31.049  10.705  1.00 13.71           O  
ATOM    839  N   LEU A 106      15.996  28.929  13.745  1.00 11.31           N  
ATOM    840  CA  LEU A 106      16.769  27.824  14.307  1.00 11.01           C  
ATOM    841  C   LEU A 106      16.337  27.558  15.747  1.00 10.84           C  
ATOM    842  O   LEU A 106      16.161  26.402  16.149  1.00 10.57           O  
ATOM    843  CB  LEU A 106      18.269  28.131  14.246  1.00 11.39           C  
ATOM    844  CG  LEU A 106      19.241  26.986  14.589  1.00 11.22           C  
ATOM    845  CD1 LEU A 106      19.161  25.837  13.579  1.00 12.00           C  
ATOM    846  CD2 LEU A 106      20.663  27.535  14.704  1.00 11.80           C  
ATOM    847  N   ALA A 107      16.164  28.625  16.521  1.00 10.64           N  
ATOM    848  CA  ALA A 107      15.717  28.470  17.915  1.00 10.73           C  
ATOM    849  C   ALA A 107      14.330  27.818  17.979  1.00 10.67           C  
ATOM    850  O   ALA A 107      14.102  26.900  18.797  1.00 10.98           O  
ATOM    851  CB  ALA A 107      15.723  29.810  18.631  1.00 10.40           C  
ATOM    852  N   ALA A 108      13.411  28.261  17.108  1.00 10.31           N  
ATOM    853  CA  ALA A 108      12.080  27.653  17.019  1.00 10.68           C  
ATOM    854  C   ALA A 108      12.176  26.172  16.663  1.00 10.87           C  
ATOM    855  O   ALA A 108      11.561  25.321  17.313  1.00 10.64           O  
ATOM    856  CB  ALA A 108      11.201  28.407  16.014  1.00 10.15           C  
ATOM    857  N   PHE A 109      12.988  25.862  15.649  1.00 10.61           N  
ATOM    858  CA  PHE A 109      13.194  24.478  15.243  1.00 10.75           C  
ATOM    859  C   PHE A 109      13.714  23.590  16.392  1.00 10.93           C  
ATOM    860  O   PHE A 109      13.242  22.460  16.554  1.00 10.92           O  
ATOM    861  CB  PHE A 109      14.138  24.430  14.040  1.00 10.80           C  
ATOM    862  CG  PHE A 109      14.579  23.046  13.674  1.00 10.82           C  
ATOM    863  CD1 PHE A 109      13.651  22.079  13.270  1.00 10.94           C  
ATOM    864  CD2 PHE A 109      15.916  22.701  13.767  1.00 11.06           C  
ATOM    865  CE1 PHE A 109      14.077  20.790  12.942  1.00 10.99           C  
ATOM    866  CE2 PHE A 109      16.347  21.415  13.442  1.00 11.38           C  
ATOM    867  CZ  PHE A 109      15.426  20.466  13.036  1.00 10.97           C  
ATOM    868  N   TYR A 110      14.652  24.120  17.179  1.00 11.18           N  
ATOM    869  CA  TYR A 110      15.236  23.360  18.300  1.00 11.81           C  
ATOM    870  C   TYR A 110      14.177  23.008  19.348  1.00 12.44           C  
ATOM    871  O   TYR A 110      14.349  22.050  20.119  1.00 13.08           O  
ATOM    872  CB  TYR A 110      16.419  24.112  18.943  1.00 11.39           C  
ATOM    873  CG  TYR A 110      17.719  24.108  18.128  1.00 11.04           C  
ATOM    874  CD1 TYR A 110      17.862  23.296  16.992  1.00 11.46           C  
ATOM    875  CD2 TYR A 110      18.814  24.885  18.524  1.00 11.13           C  
ATOM    876  CE1 TYR A 110      19.053  23.279  16.266  1.00 11.34           C  
ATOM    877  CE2 TYR A 110      20.010  24.864  17.818  1.00 11.11           C  
ATOM    878  CZ  TYR A 110      20.119  24.063  16.690  1.00 11.18           C  
ATOM    879  OH  TYR A 110      21.299  24.058  15.977  1.00 11.47           O  
ATOM    880  N   HIS A 111      13.086  23.778  19.374  1.00 13.03           N  
ATOM    881  CA  HIS A 111      11.954  23.515  20.257  1.00 13.81           C  
ATOM    882  C   HIS A 111      10.757  22.914  19.563  1.00 13.89           C  
ATOM    883  O   HIS A 111       9.655  22.823  20.144  1.00 13.52           O  
ATOM    884  CB  HIS A 111      11.588  24.804  20.985  1.00 14.71           C  
ATOM    885  CG  HIS A 111      12.545  25.144  22.093  1.00 15.62           C  
ATOM    886  CD2 HIS A 111      12.525  24.803  23.447  1.00 16.24           C  
ATOM    887  ND1 HIS A 111      13.683  25.846  21.891  1.00 16.64           N  
ATOM    888  CE1 HIS A 111      14.342  25.965  23.060  1.00 16.13           C  
ATOM    889  NE2 HIS A 111      13.633  25.325  24.009  1.00 17.96           N  
ATOM    890  N   GLN A 112      10.969  22.484  18.318  1.00 13.86           N  
ATOM    891  CA  GLN A 112       9.936  21.874  17.492  1.00 14.00           C  
ATOM    892  C   GLN A 112       8.696  22.772  17.382  1.00 13.29           C  
ATOM    893  O   GLN A 112       7.561  22.295  17.425  1.00 13.62           O  
ATOM    894  CB  GLN A 112       9.600  20.450  17.975  1.00 15.60           C  
ATOM    895  CG  GLN A 112      10.846  19.570  18.038  1.00 17.03           C  
ATOM    896  CD  GLN A 112      10.549  18.081  17.976  1.00 19.85           C  
ATOM    897  NE2 GLN A 112      11.539  17.293  17.525  1.00 20.46           N  
ATOM    898  OE1 GLN A 112       9.457  17.636  18.336  1.00 20.64           O  
ATOM    899  N   ILE A 113       8.949  24.069  17.230  1.00 12.73           N  
ATOM    900  CA  ILE A 113       7.896  25.068  16.992  1.00 12.51           C  
ATOM    901  C   ILE A 113       7.855  25.342  15.489  1.00 12.41           C  
ATOM    902  O   ILE A 113       8.908  25.574  14.856  1.00 12.12           O  
ATOM    903  CB  ILE A 113       8.171  26.388  17.763  1.00 12.91           C  
ATOM    904  CG1 ILE A 113       8.135  26.155  19.282  1.00 13.55           C  
ATOM    905  CG2 ILE A 113       7.164  27.481  17.388  1.00 13.30           C  
ATOM    906  CD1 ILE A 113       8.771  27.276  20.094  1.00 14.57           C  
ATOM    907  N   ALA A 114       6.644  25.310  14.927  1.00 12.13           N  
ATOM    908  CA  ALA A 114       6.449  25.603  13.499  1.00 12.09           C  
ATOM    909  C   ALA A 114       6.938  27.007  13.124  1.00 11.90           C  
ATOM    910  O   ALA A 114       6.906  27.928  13.942  1.00 11.91           O  
ATOM    911  CB  ALA A 114       4.985  25.412  13.113  1.00 12.21           C  
ATOM    912  N   VAL A 115       7.410  27.155  11.885  1.00 11.26           N  
ATOM    913  CA  VAL A 115       7.967  28.427  11.417  1.00 10.55           C  
ATOM    914  C   VAL A 115       7.299  28.827  10.108  1.00 10.39           C  
ATOM    915  O   VAL A 115       7.201  28.006   9.181  1.00 10.40           O  
ATOM    916  CB  VAL A 115       9.506  28.347  11.209  1.00 10.41           C  
ATOM    917  CG1 VAL A 115      10.046  29.607  10.535  1.00 10.58           C  
ATOM    918  CG2 VAL A 115      10.216  28.120  12.539  1.00 10.63           C  
ATOM    919  N   GLY A 116       6.840  30.078  10.053  1.00 10.05           N  
ATOM    920  CA  GLY A 116       6.409  30.722   8.807  1.00 10.09           C  
ATOM    921  C   GLY A 116       7.412  31.794   8.413  1.00 10.16           C  
ATOM    922  O   GLY A 116       7.861  32.573   9.256  1.00 10.75           O  
ATOM    923  N   HIS A 117       7.774  31.822   7.129  1.00  9.98           N  
ATOM    924  CA  HIS A 117       8.787  32.751   6.612  1.00  9.95           C  
ATOM    925  C   HIS A 117       8.130  33.801   5.751  1.00 10.29           C  
ATOM    926  O   HIS A 117       7.654  33.504   4.639  1.00  9.89           O  
ATOM    927  CB  HIS A 117       9.839  31.971   5.819  1.00 10.09           C  
ATOM    928  CG  HIS A 117      11.057  32.782   5.415  1.00  9.97           C  
ATOM    929  CD2 HIS A 117      11.538  34.012   5.861  1.00 10.10           C  
ATOM    930  ND1 HIS A 117      11.939  32.342   4.476  1.00 10.31           N  
ATOM    931  CE1 HIS A 117      12.926  33.252   4.326  1.00 10.19           C  
ATOM    932  NE2 HIS A 117      12.685  34.280   5.165  1.00 10.50           N  
ATOM    933  N   VAL A 118       8.070  35.022   6.277  1.00 10.40           N  
ATOM    934  CA  VAL A 118       7.529  36.176   5.542  1.00 11.04           C  
ATOM    935  C   VAL A 118       8.650  36.704   4.640  1.00 11.69           C  
ATOM    936  O   VAL A 118       9.798  36.800   5.080  1.00 11.53           O  
ATOM    937  CB  VAL A 118       7.017  37.259   6.516  1.00 11.37           C  
ATOM    938  CG1 VAL A 118       6.423  38.435   5.741  1.00 11.44           C  
ATOM    939  CG2 VAL A 118       5.965  36.666   7.448  1.00 11.66           C  
ATOM    940  N   GLU A 119       8.321  37.029   3.386  1.00 11.77           N  
ATOM    941  CA  GLU A 119       9.321  37.406   2.370  1.00 12.34           C  
ATOM    942  C   GLU A 119      10.279  36.238   2.091  1.00 12.49           C  
ATOM    943  O   GLU A 119      11.503  36.371   2.208  1.00 13.05           O  
ATOM    944  CB  GLU A 119      10.085  38.689   2.737  1.00 13.02           C  
ATOM    945  CG  GLU A 119      10.841  39.278   1.551  1.00 13.73           C  
ATOM    946  CD  GLU A 119      11.630  40.508   1.938  1.00 14.67           C  
ATOM    947  OE1 GLU A 119      11.037  41.604   1.974  1.00 15.05           O  
ATOM    948  OE2 GLU A 119      12.839  40.377   2.228  1.00 15.80           O1-
ATOM    949  N   ALA A 120       9.695  35.093   1.749  1.00 11.61           N  
ATOM    950  CA  ALA A 120      10.429  33.863   1.432  1.00 11.50           C  
ATOM    951  C   ALA A 120      10.839  33.791  -0.041  1.00 11.53           C  
ATOM    952  O   ALA A 120      10.112  34.266  -0.899  1.00 11.52           O  
ATOM    953  CB  ALA A 120       9.546  32.661   1.762  1.00 11.18           C  
ATOM    954  N   GLY A 121      11.992  33.175  -0.323  1.00 11.57           N  
ATOM    955  CA  GLY A 121      12.339  32.770  -1.686  1.00 11.68           C  
ATOM    956  C   GLY A 121      13.167  33.719  -2.537  1.00 11.74           C  
ATOM    957  O   GLY A 121      13.380  33.448  -3.718  1.00 12.15           O  
ATOM    958  N   LEU A 122      13.639  34.827  -1.970  1.00 11.59           N  
ATOM    959  CA  LEU A 122      14.451  35.768  -2.768  1.00 12.11           C  
ATOM    960  C   LEU A 122      15.847  35.156  -2.945  1.00 11.74           C  
ATOM    961  O   LEU A 122      16.390  34.582  -2.010  1.00 12.16           O  
ATOM    962  CB  LEU A 122      14.523  37.147  -2.100  1.00 12.67           C  
ATOM    963  CG  LEU A 122      13.276  38.065  -2.178  1.00 13.96           C  
ATOM    964  CD1 LEU A 122      12.041  37.430  -1.565  1.00 15.64           C  
ATOM    965  CD2 LEU A 122      13.542  39.416  -1.518  1.00 13.68           C  
ATOM    966  N   ARG A 123      16.415  35.256  -4.142  1.00 11.78           N  
ATOM    967  CA  ARG A 123      17.718  34.625  -4.414  1.00 11.87           C  
ATOM    968  C   ARG A 123      18.545  35.431  -5.391  1.00 12.40           C  
ATOM    969  O   ARG A 123      18.011  35.948  -6.384  1.00 12.71           O  
ATOM    970  CB  ARG A 123      17.530  33.236  -5.036  1.00 11.96           C  
ATOM    971  CG  ARG A 123      16.783  32.216  -4.191  1.00 12.03           C  
ATOM    972  CD  ARG A 123      17.592  31.733  -2.998  1.00 12.12           C  
ATOM    973  NE  ARG A 123      16.864  30.634  -2.355  1.00 12.34           N  
ATOM    974  CZ  ARG A 123      15.994  30.805  -1.366  1.00 12.85           C  
ATOM    975  NH1 ARG A 123      15.765  32.015  -0.873  1.00 12.36           N1+
ATOM    976  NH2 ARG A 123      15.370  29.745  -0.854  1.00 12.99           N  
ATOM    977  N   THR A 124      19.851  35.509  -5.130  1.00 12.61           N  
ATOM    978  CA  THR A 124      20.823  35.917  -6.169  1.00 12.92           C  
ATOM    979  C   THR A 124      21.625  34.730  -6.720  1.00 14.45           C  
ATOM    980  O   THR A 124      22.247  34.837  -7.785  1.00 15.51           O  
ATOM    981  CB  THR A 124      21.860  36.920  -5.637  1.00 12.91           C  
ATOM    982  CG2 THR A 124      21.196  38.205  -5.134  1.00 12.18           C  
ATOM    983  OG1 THR A 124      22.595  36.308  -4.570  1.00 12.85           O  
ATOM    984  N   GLY A 125      21.654  33.628  -5.978  1.00 14.28           N  
ATOM    985  CA  GLY A 125      22.491  32.469  -6.317  1.00 15.46           C  
ATOM    986  C   GLY A 125      23.958  32.647  -5.950  1.00 15.87           C  
ATOM    987  O   GLY A 125      24.779  31.777  -6.251  1.00 17.06           O  
ATOM    988  N   ASN A 126      24.292  33.760  -5.292  1.00 14.87           N  
ATOM    989  CA  ASN A 126      25.682  34.093  -4.932  1.00 14.68           C  
ATOM    990  C   ASN A 126      25.831  34.163  -3.416  1.00 14.39           C  
ATOM    991  O   ASN A 126      25.301  35.078  -2.784  1.00 13.25           O  
ATOM    992  CB  ASN A 126      26.059  35.436  -5.561  1.00 15.13           C  
ATOM    993  CG  ASN A 126      27.539  35.756  -5.460  1.00 15.74           C  
ATOM    994  ND2 ASN A 126      28.043  36.481  -6.456  1.00 17.60           N  
ATOM    995  OD1 ASN A 126      28.224  35.379  -4.501  1.00 16.12           O  
ATOM    996  N   LYS A 127      26.538  33.193  -2.828  1.00 14.39           N  
ATOM    997  CA  LYS A 127      26.596  33.142  -1.369  1.00 14.78           C  
ATOM    998  C   LYS A 127      27.388  34.269  -0.714  1.00 14.09           C  
ATOM    999  O   LYS A 127      27.311  34.454   0.493  1.00 14.04           O  
ATOM   1000  CB  LYS A 127      27.058  31.759  -0.866  1.00 16.59           C  
ATOM   1001  CG  LYS A 127      28.532  31.458  -1.014  1.00 17.50           C  
ATOM   1002  CD  LYS A 127      28.840  30.338  -0.012  1.00 18.95           C  
ATOM   1003  CE  LYS A 127      30.213  29.758  -0.202  1.00 19.73           C  
ATOM   1004  NZ  LYS A 127      30.371  28.565   0.680  1.00 18.04           N1+
ATOM   1005  N   TYR A 128      28.136  35.033  -1.507  1.00 13.41           N  
ATOM   1006  CA  TYR A 128      28.844  36.203  -0.990  1.00 13.35           C  
ATOM   1007  C   TYR A 128      28.268  37.568  -1.458  1.00 12.92           C  
ATOM   1008  O   TYR A 128      28.861  38.624  -1.222  1.00 13.27           O  
ATOM   1009  CB  TYR A 128      30.339  36.089  -1.298  1.00 13.51           C  
ATOM   1010  CG  TYR A 128      31.002  34.885  -0.635  1.00 14.27           C  
ATOM   1011  CD1 TYR A 128      30.848  34.633   0.737  1.00 14.30           C  
ATOM   1012  CD2 TYR A 128      31.778  34.002  -1.384  1.00 15.15           C  
ATOM   1013  CE1 TYR A 128      31.463  33.528   1.336  1.00 14.73           C  
ATOM   1014  CE2 TYR A 128      32.396  32.909  -0.797  1.00 15.51           C  
ATOM   1015  CZ  TYR A 128      32.240  32.679   0.559  1.00 15.41           C  
ATOM   1016  OH  TYR A 128      32.865  31.571   1.109  1.00 16.23           O  
ATOM   1017  N   SER A 129      27.117  37.526  -2.118  1.00 12.78           N  
ATOM   1018  CA  SER A 129      26.466  38.737  -2.615  1.00 12.63           C  
ATOM   1019  C   SER A 129      24.959  38.525  -2.727  1.00 12.05           C  
ATOM   1020  O   SER A 129      24.483  37.977  -3.721  1.00 12.54           O  
ATOM   1021  CB  SER A 129      27.055  39.147  -3.972  1.00 13.33           C  
ATOM   1022  OG  SER A 129      26.526  40.417  -4.365  1.00 13.50           O  
ATOM   1023  N   PRO A 130      24.190  38.950  -1.710  1.00 11.71           N  
ATOM   1024  CA  PRO A 130      24.591  39.640  -0.482  1.00 11.33           C  
ATOM   1025  C   PRO A 130      25.101  38.661   0.590  1.00 11.07           C  
ATOM   1026  O   PRO A 130      24.619  37.532   0.654  1.00 10.81           O  
ATOM   1027  CB  PRO A 130      23.281  40.303  -0.026  1.00 11.59           C  
ATOM   1028  CG  PRO A 130      22.209  39.367  -0.508  1.00 11.64           C  
ATOM   1029  CD  PRO A 130      22.726  38.753  -1.789  1.00 11.76           C  
ATOM   1030  N   PHE A 131      26.041  39.118   1.416  1.00 10.52           N  
ATOM   1031  CA  PHE A 131      26.653  38.302   2.475  1.00 10.65           C  
ATOM   1032  C   PHE A 131      26.282  38.880   3.843  1.00 10.65           C  
ATOM   1033  O   PHE A 131      26.592  40.031   4.109  1.00 11.04           O  
ATOM   1034  CB  PHE A 131      28.168  38.363   2.309  1.00 10.86           C  
ATOM   1035  CG  PHE A 131      28.925  37.701   3.429  1.00 10.73           C  
ATOM   1036  CD1 PHE A 131      28.958  36.308   3.519  1.00 11.42           C  
ATOM   1037  CD2 PHE A 131      29.599  38.465   4.378  1.00 10.97           C  
ATOM   1038  CE1 PHE A 131      29.659  35.687   4.543  1.00 10.96           C  
ATOM   1039  CE2 PHE A 131      30.300  37.849   5.411  1.00 11.03           C  
ATOM   1040  CZ  PHE A 131      30.332  36.459   5.488  1.00 11.21           C  
ATOM   1041  N   PRO A 132      25.665  38.076   4.742  1.00 10.44           N  
ATOM   1042  CA  PRO A 132      25.301  36.667   4.682  1.00 10.34           C  
ATOM   1043  C   PRO A 132      23.829  36.463   4.314  1.00 10.55           C  
ATOM   1044  O   PRO A 132      23.281  35.387   4.555  1.00 10.62           O  
ATOM   1045  CB  PRO A 132      25.517  36.229   6.130  1.00 10.47           C  
ATOM   1046  CG  PRO A 132      24.996  37.409   6.901  1.00 10.45           C  
ATOM   1047  CD  PRO A 132      25.465  38.611   6.110  1.00 10.30           C  
ATOM   1048  N   GLU A 133      23.179  37.499   3.768  1.00 10.73           N  
ATOM   1049  CA  GLU A 133      21.725  37.432   3.557  1.00 10.79           C  
ATOM   1050  C   GLU A 133      21.272  36.313   2.633  1.00 10.78           C  
ATOM   1051  O   GLU A 133      20.229  35.700   2.879  1.00 10.29           O  
ATOM   1052  CB  GLU A 133      21.157  38.787   3.088  1.00 10.83           C  
ATOM   1053  CG  GLU A 133      21.219  39.896   4.133  1.00 11.28           C  
ATOM   1054  CD  GLU A 133      22.563  40.615   4.201  1.00 11.14           C  
ATOM   1055  OE1 GLU A 133      23.528  40.250   3.484  1.00 11.47           O  
ATOM   1056  OE2 GLU A 133      22.667  41.553   5.009  1.00 11.18           O1-
ATOM   1057  N   GLU A 134      22.020  36.050   1.551  1.00 10.50           N  
ATOM   1058  CA  GLU A 134      21.635  34.965   0.651  1.00 11.52           C  
ATOM   1059  C   GLU A 134      21.536  33.635   1.422  1.00 11.62           C  
ATOM   1060  O   GLU A 134      20.544  32.898   1.301  1.00 12.02           O  
ATOM   1061  CB  GLU A 134      22.618  34.842  -0.526  1.00 11.99           C  
ATOM   1062  CG  GLU A 134      22.325  33.674  -1.478  1.00 12.80           C  
ATOM   1063  CD  GLU A 134      21.135  33.877  -2.416  1.00 13.39           C  
ATOM   1064  OE1 GLU A 134      20.426  34.904  -2.356  1.00 13.73           O  
ATOM   1065  OE2 GLU A 134      20.914  32.977  -3.253  1.00 15.13           O1-
ATOM   1066  N   LEU A 135      22.548  33.332   2.227  1.00 11.81           N  
ATOM   1067  CA  LEU A 135      22.491  32.097   2.992  1.00 12.99           C  
ATOM   1068  C   LEU A 135      21.495  32.139   4.154  1.00 12.03           C  
ATOM   1069  O   LEU A 135      20.832  31.142   4.440  1.00 11.98           O  
ATOM   1070  CB  LEU A 135      23.887  31.617   3.403  1.00 14.04           C  
ATOM   1071  CG  LEU A 135      24.768  31.132   2.228  1.00 15.39           C  
ATOM   1072  CD1 LEU A 135      25.830  30.197   2.759  1.00 16.91           C  
ATOM   1073  CD2 LEU A 135      23.978  30.443   1.119  1.00 16.85           C  
ATOM   1074  N   ASN A 136      21.335  33.300   4.794  1.00 12.18           N  
ATOM   1075  CA  ASN A 136      20.301  33.430   5.826  1.00 11.74           C  
ATOM   1076  C   ASN A 136      18.922  33.032   5.313  1.00 11.87           C  
ATOM   1077  O   ASN A 136      18.216  32.235   5.939  1.00 11.12           O  
ATOM   1078  CB  ASN A 136      20.238  34.854   6.385  1.00 11.81           C  
ATOM   1079  CG  ASN A 136      21.383  35.186   7.319  1.00 12.55           C  
ATOM   1080  ND2 ASN A 136      21.556  36.472   7.580  1.00 12.08           N  
ATOM   1081  OD1 ASN A 136      22.085  34.307   7.826  1.00 13.45           O  
ATOM   1082  N   ARG A 137      18.528  33.577   4.162  1.00 12.00           N  
ATOM   1083  CA  ARG A 137      17.222  33.218   3.614  1.00 12.90           C  
ATOM   1084  C   ARG A 137      17.146  31.778   3.103  1.00 13.25           C  
ATOM   1085  O   ARG A 137      16.080  31.145   3.191  1.00 13.03           O  
ATOM   1086  CB  ARG A 137      16.713  34.248   2.578  1.00 12.66           C  
ATOM   1087  CG  ARG A 137      17.613  34.462   1.380  1.00 13.23           C  
ATOM   1088  CD  ARG A 137      17.431  35.869   0.842  1.00 13.70           C  
ATOM   1089  NE  ARG A 137      18.312  36.121  -0.293  1.00 14.02           N  
ATOM   1090  CZ  ARG A 137      18.712  37.328  -0.677  1.00 13.66           C  
ATOM   1091  NH1 ARG A 137      18.313  38.417  -0.010  1.00 13.93           N1+
ATOM   1092  NH2 ARG A 137      19.516  37.458  -1.731  1.00 13.50           N  
ATOM   1093  N   GLN A 138      18.264  31.245   2.596  1.00 14.22           N  
ATOM   1094  CA  GLN A 138      18.289  29.846   2.137  1.00 15.44           C  
ATOM   1095  C   GLN A 138      18.150  28.868   3.310  1.00 14.47           C  
ATOM   1096  O   GLN A 138      17.370  27.925   3.244  1.00 14.63           O  
ATOM   1097  CB  GLN A 138      19.579  29.530   1.381  1.00 18.22           C  
ATOM   1098  CG  GLN A 138      19.590  30.008  -0.055  1.00 22.19           C  
ATOM   1099  CD  GLN A 138      20.307  29.032  -0.971  1.00 25.49           C  
ATOM   1100  NE2 GLN A 138      19.699  28.736  -2.122  1.00 27.08           N  
ATOM   1101  OE1 GLN A 138      21.386  28.539  -0.646  1.00 27.56           O  
ATOM   1102  N   MET A 139      18.908  29.099   4.378  1.00 13.77           N  
ATOM   1103  CA  MET A 139      18.825  28.238   5.560  1.00 13.70           C  
ATOM   1104  C   MET A 139      17.483  28.372   6.268  1.00 12.88           C  
ATOM   1105  O   MET A 139      16.922  27.372   6.718  1.00 12.44           O  
ATOM   1106  CB  MET A 139      19.987  28.500   6.522  1.00 14.38           C  
ATOM   1107  CG  MET A 139      21.337  28.121   5.935  1.00 15.96           C  
ATOM   1108  SD  MET A 139      22.767  28.470   6.982  1.00 17.86           S  
ATOM   1109  CE  MET A 139      22.647  30.238   7.288  1.00 17.55           C  
ATOM   1110  N   THR A 140      16.966  29.599   6.359  1.00 12.08           N  
ATOM   1111  CA  THR A 140      15.625  29.812   6.909  1.00 11.87           C  
ATOM   1112  C   THR A 140      14.611  29.007   6.113  1.00 11.69           C  
ATOM   1113  O   THR A 140      13.708  28.362   6.683  1.00 12.05           O  
ATOM   1114  CB  THR A 140      15.261  31.312   6.926  1.00 11.55           C  
ATOM   1115  CG2 THR A 140      13.816  31.526   7.370  1.00 11.68           C  
ATOM   1116  OG1 THR A 140      16.142  31.982   7.839  1.00 11.58           O  
ATOM   1117  N   GLY A 141      14.775  29.011   4.794  1.00 11.70           N  
ATOM   1118  CA  GLY A 141      13.908  28.235   3.909  1.00 12.34           C  
ATOM   1119  C   GLY A 141      13.927  26.739   4.151  1.00 12.42           C  
ATOM   1120  O   GLY A 141      12.923  26.065   3.918  1.00 13.10           O  
ATOM   1121  N   ALA A 142      15.069  26.210   4.603  1.00 12.06           N  
ATOM   1122  CA  ALA A 142      15.161  24.792   4.953  1.00 12.10           C  
ATOM   1123  C   ALA A 142      14.324  24.468   6.191  1.00 12.34           C  
ATOM   1124  O   ALA A 142      13.712  23.400   6.272  1.00 13.04           O  
ATOM   1125  CB  ALA A 142      16.620  24.376   5.168  1.00 11.68           C  
ATOM   1126  N   ILE A 143      14.296  25.401   7.142  1.00 12.20           N  
ATOM   1127  CA  ILE A 143      13.536  25.228   8.393  1.00 12.33           C  
ATOM   1128  C   ILE A 143      12.033  25.503   8.217  1.00 12.15           C  
ATOM   1129  O   ILE A 143      11.193  24.792   8.773  1.00 12.32           O  
ATOM   1130  CB  ILE A 143      14.087  26.153   9.499  1.00 12.54           C  
ATOM   1131  CG1 ILE A 143      15.504  25.746   9.887  1.00 12.71           C  
ATOM   1132  CG2 ILE A 143      13.189  26.143  10.747  1.00 12.54           C  
ATOM   1133  CD1 ILE A 143      16.242  26.789  10.693  1.00 13.23           C  
ATOM   1134  N   ALA A 144      11.698  26.532   7.445  1.00 12.34           N  
ATOM   1135  CA  ALA A 144      10.301  26.997   7.367  1.00 12.60           C  
ATOM   1136  C   ALA A 144       9.298  25.927   6.926  1.00 12.86           C  
ATOM   1137  O   ALA A 144       9.575  25.142   6.009  1.00 13.76           O  
ATOM   1138  CB  ALA A 144      10.200  28.211   6.453  1.00 12.84           C  
ATOM   1139  N   ASP A 145       8.141  25.910   7.585  1.00 12.87           N  
ATOM   1140  CA  ASP A 145       7.026  25.033   7.232  1.00 13.19           C  
ATOM   1141  C   ASP A 145       6.122  25.705   6.222  1.00 12.66           C  
ATOM   1142  O   ASP A 145       5.550  25.047   5.354  1.00 12.95           O  
ATOM   1143  CB  ASP A 145       6.199  24.715   8.481  1.00 13.70           C  
ATOM   1144  CG  ASP A 145       7.003  23.966   9.515  1.00 15.01           C  
ATOM   1145  OD1 ASP A 145       7.414  22.823   9.227  1.00 16.61           O  
ATOM   1146  OD2 ASP A 145       7.287  24.537  10.581  1.00 15.28           O1-
ATOM   1147  N   LEU A 146       5.970  27.017   6.372  1.00 12.28           N  
ATOM   1148  CA  LEU A 146       5.151  27.808   5.442  1.00 11.82           C  
ATOM   1149  C   LEU A 146       5.993  28.933   4.870  1.00 11.53           C  
ATOM   1150  O   LEU A 146       6.747  29.599   5.598  1.00 11.62           O  
ATOM   1151  CB  LEU A 146       3.908  28.381   6.140  1.00 12.14           C  
ATOM   1152  CG  LEU A 146       2.960  27.411   6.875  1.00 12.77           C  
ATOM   1153  CD1 LEU A 146       1.870  28.196   7.602  1.00 13.22           C  
ATOM   1154  CD2 LEU A 146       2.341  26.398   5.925  1.00 13.11           C  
ATOM   1155  N   HIS A 147       5.861  29.152   3.564  1.00 11.30           N  
ATOM   1156  CA  HIS A 147       6.661  30.147   2.862  1.00 11.48           C  
ATOM   1157  C   HIS A 147       5.779  31.197   2.260  1.00 11.58           C  
ATOM   1158  O   HIS A 147       4.979  30.882   1.369  1.00 11.72           O  
ATOM   1159  CB  HIS A 147       7.433  29.489   1.721  1.00 11.53           C  
ATOM   1160  CG  HIS A 147       8.357  28.386   2.160  1.00 12.02           C  
ATOM   1161  CD2 HIS A 147       9.678  28.420   2.577  1.00 11.68           C  
ATOM   1162  ND1 HIS A 147       7.975  27.095   2.205  1.00 12.84           N  
ATOM   1163  CE1 HIS A 147       9.012  26.337   2.627  1.00 11.57           C  
ATOM   1164  NE2 HIS A 147      10.049  27.148   2.853  1.00 13.49           N  
ATOM   1165  N   PHE A 148       5.897  32.441   2.733  1.00 11.43           N  
ATOM   1166  CA  PHE A 148       5.089  33.542   2.176  1.00 11.18           C  
ATOM   1167  C   PHE A 148       5.930  34.322   1.185  1.00 11.59           C  
ATOM   1168  O   PHE A 148       6.666  35.241   1.549  1.00 11.34           O  
ATOM   1169  CB  PHE A 148       4.507  34.424   3.298  1.00 11.48           C  
ATOM   1170  CG  PHE A 148       3.676  33.647   4.293  1.00 11.57           C  
ATOM   1171  CD1 PHE A 148       2.377  33.229   3.967  1.00 12.01           C  
ATOM   1172  CD2 PHE A 148       4.201  33.297   5.529  1.00 12.17           C  
ATOM   1173  CE1 PHE A 148       1.611  32.496   4.863  1.00 12.49           C  
ATOM   1174  CE2 PHE A 148       3.442  32.563   6.434  1.00 12.42           C  
ATOM   1175  CZ  PHE A 148       2.142  32.162   6.097  1.00 12.29           C  
ATOM   1176  N   ALA A 149       5.831  33.919  -0.079  1.00 11.42           N  
ATOM   1177  CA  ALA A 149       6.640  34.491  -1.137  1.00 11.90           C  
ATOM   1178  C   ALA A 149       5.983  35.779  -1.606  1.00 12.17           C  
ATOM   1179  O   ALA A 149       4.761  35.838  -1.767  1.00 12.61           O  
ATOM   1180  CB  ALA A 149       6.787  33.496  -2.283  1.00 11.60           C  
ATOM   1181  N   PRO A 150       6.784  36.833  -1.793  1.00 12.72           N  
ATOM   1182  CA  PRO A 150       6.146  38.087  -2.221  1.00 13.04           C  
ATOM   1183  C   PRO A 150       5.645  38.009  -3.667  1.00 14.11           C  
ATOM   1184  O   PRO A 150       4.608  38.590  -3.990  1.00 14.73           O  
ATOM   1185  CB  PRO A 150       7.251  39.138  -2.089  1.00 13.44           C  
ATOM   1186  CG  PRO A 150       8.525  38.383  -1.883  1.00 14.79           C  
ATOM   1187  CD  PRO A 150       8.209  36.987  -1.451  1.00 13.19           C  
ATOM   1188  N   THR A 151       6.373  37.293  -4.519  1.00 14.01           N  
ATOM   1189  CA  THR A 151       6.060  37.262  -5.953  1.00 14.67           C  
ATOM   1190  C   THR A 151       6.153  35.849  -6.524  1.00 14.68           C  
ATOM   1191  O   THR A 151       6.708  34.943  -5.894  1.00 13.80           O  
ATOM   1192  CB  THR A 151       7.047  38.142  -6.745  1.00 15.54           C  
ATOM   1193  CG2 THR A 151       6.956  39.618  -6.322  1.00 16.50           C  
ATOM   1194  OG1 THR A 151       8.374  37.652  -6.519  1.00 16.53           O  
ATOM   1195  N   GLY A 152       5.616  35.682  -7.734  1.00 14.41           N  
ATOM   1196  CA  GLY A 152       5.692  34.426  -8.472  1.00 15.04           C  
ATOM   1197  C   GLY A 152       7.103  33.902  -8.672  1.00 14.62           C  
ATOM   1198  O   GLY A 152       7.343  32.692  -8.561  1.00 14.92           O  
ATOM   1199  N   GLN A 153       8.050  34.790  -8.955  1.00 14.82           N  
ATOM   1200  CA  GLN A 153       9.409  34.309  -9.193  1.00 15.51           C  
ATOM   1201  C   GLN A 153      10.063  33.822  -7.905  1.00 14.62           C  
ATOM   1202  O   GLN A 153      10.863  32.905  -7.944  1.00 14.61           O  
ATOM   1203  CB  GLN A 153      10.277  35.299  -9.989  1.00 18.32           C  
ATOM   1204  CG  GLN A 153      10.835  36.477  -9.232  1.00 21.48           C  
ATOM   1205  CD  GLN A 153      12.084  36.147  -8.415  1.00 23.14           C  
ATOM   1206  NE2 GLN A 153      12.108  36.628  -7.183  1.00 24.43           N  
ATOM   1207  OE1 GLN A 153      13.016  35.476  -8.888  1.00 26.82           O  
ATOM   1208  N   ALA A 154       9.703  34.419  -6.768  1.00 13.86           N  
ATOM   1209  CA  ALA A 154      10.177  33.894  -5.484  1.00 13.47           C  
ATOM   1210  C   ALA A 154       9.590  32.508  -5.197  1.00 13.19           C  
ATOM   1211  O   ALA A 154      10.292  31.621  -4.687  1.00 12.85           O  
ATOM   1212  CB  ALA A 154       9.870  34.869  -4.353  1.00 12.66           C  
ATOM   1213  N   LYS A 155       8.311  32.311  -5.508  1.00 13.65           N  
ATOM   1214  CA  LYS A 155       7.715  30.974  -5.394  1.00 14.21           C  
ATOM   1215  C   LYS A 155       8.457  29.980  -6.302  1.00 14.04           C  
ATOM   1216  O   LYS A 155       8.797  28.873  -5.884  1.00 13.72           O  
ATOM   1217  CB  LYS A 155       6.211  30.972  -5.731  1.00 15.68           C  
ATOM   1218  CG  LYS A 155       5.610  29.572  -5.738  1.00 17.53           C  
ATOM   1219  CD  LYS A 155       4.087  29.586  -5.606  1.00 20.43           C  
ATOM   1220  CE  LYS A 155       3.525  28.178  -5.433  1.00 22.92           C  
ATOM   1221  NZ  LYS A 155       2.131  28.149  -4.889  1.00 24.32           N1+
ATOM   1222  N   ASP A 156       8.736  30.397  -7.532  1.00 14.98           N  
ATOM   1223  CA  ASP A 156       9.453  29.530  -8.470  1.00 16.37           C  
ATOM   1224  C   ASP A 156      10.848  29.137  -7.955  1.00 15.34           C  
ATOM   1225  O   ASP A 156      11.278  27.978  -8.114  1.00 15.68           O  
ATOM   1226  CB  ASP A 156       9.522  30.176  -9.858  1.00 18.27           C  
ATOM   1227  CG  ASP A 156       8.172  30.184 -10.568  1.00 21.77           C  
ATOM   1228  OD1 ASP A 156       7.267  29.392 -10.188  1.00 23.73           O  
ATOM   1229  OD2 ASP A 156       8.013  30.995 -11.511  1.00 25.09           O1-
ATOM   1230  N   ASN A 157      11.533  30.079  -7.309  1.00 14.58           N  
ATOM   1231  CA  ASN A 157      12.830  29.800  -6.677  1.00 14.45           C  
ATOM   1232  C   ASN A 157      12.721  28.682  -5.647  1.00 14.53           C  
ATOM   1233  O   ASN A 157      13.568  27.782  -5.604  1.00 14.41           O  
ATOM   1234  CB  ASN A 157      13.397  31.047  -5.992  1.00 14.52           C  
ATOM   1235  CG  ASN A 157      13.836  32.114  -6.968  1.00 14.69           C  
ATOM   1236  ND2 ASN A 157      14.031  33.318  -6.460  1.00 14.59           N  
ATOM   1237  OD1 ASN A 157      14.013  31.858  -8.164  1.00 15.70           O  
ATOM   1238  N   LEU A 158      11.681  28.745  -4.816  1.00 13.99           N  
ATOM   1239  CA  LEU A 158      11.450  27.700  -3.805  1.00 13.90           C  
ATOM   1240  C   LEU A 158      11.081  26.351  -4.429  1.00 14.13           C  
ATOM   1241  O   LEU A 158      11.572  25.309  -4.004  1.00 14.34           O  
ATOM   1242  CB  LEU A 158      10.382  28.143  -2.804  1.00 13.74           C  
ATOM   1243  CG  LEU A 158      10.801  29.345  -1.949  1.00 14.21           C  
ATOM   1244  CD1 LEU A 158       9.565  30.003  -1.340  1.00 14.28           C  
ATOM   1245  CD2 LEU A 158      11.801  28.958  -0.865  1.00 14.82           C  
ATOM   1246  N   LEU A 159      10.237  26.372  -5.452  1.00 14.59           N  
ATOM   1247  CA  LEU A 159       9.876  25.143  -6.157  1.00 15.51           C  
ATOM   1248  C   LEU A 159      11.115  24.447  -6.732  1.00 16.24           C  
ATOM   1249  O   LEU A 159      11.233  23.221  -6.665  1.00 15.75           O  
ATOM   1250  CB  LEU A 159       8.863  25.443  -7.261  1.00 15.58           C  
ATOM   1251  CG  LEU A 159       7.429  25.781  -6.834  1.00 15.86           C  
ATOM   1252  CD1 LEU A 159       6.618  26.181  -8.066  1.00 16.33           C  
ATOM   1253  CD2 LEU A 159       6.743  24.643  -6.075  1.00 15.79           C  
ATOM   1254  N   LYS A 160      12.035  25.240  -7.273  1.00 16.90           N  
ATOM   1255  CA  LYS A 160      13.274  24.720  -7.860  1.00 18.83           C  
ATOM   1256  C   LYS A 160      14.162  24.074  -6.803  1.00 18.47           C  
ATOM   1257  O   LYS A 160      15.006  23.231  -7.125  1.00 18.89           O  
ATOM   1258  CB  LYS A 160      14.046  25.832  -8.567  1.00 21.29           C  
ATOM   1259  CG  LYS A 160      13.482  26.221  -9.925  1.00 25.38           C  
ATOM   1260  CD  LYS A 160      14.313  27.319 -10.580  1.00 28.37           C  
ATOM   1261  CE  LYS A 160      15.564  26.761 -11.246  1.00 31.95           C  
ATOM   1262  NZ  LYS A 160      16.349  27.809 -11.965  1.00 35.42           N1+
ATOM   1263  N   GLU A 161      13.960  24.462  -5.545  1.00 17.38           N  
ATOM   1264  CA  GLU A 161      14.707  23.891  -4.415  1.00 17.70           C  
ATOM   1265  C   GLU A 161      14.002  22.701  -3.755  1.00 17.31           C  
ATOM   1266  O   GLU A 161      14.418  22.235  -2.695  1.00 17.45           O  
ATOM   1267  CB  GLU A 161      15.029  24.975  -3.382  1.00 17.97           C  
ATOM   1268  CG  GLU A 161      15.978  26.033  -3.937  1.00 18.56           C  
ATOM   1269  CD  GLU A 161      16.200  27.210  -3.009  1.00 20.15           C  
ATOM   1270  OE1 GLU A 161      15.518  27.298  -1.961  1.00 21.46           O  
ATOM   1271  OE2 GLU A 161      17.068  28.055  -3.332  1.00 20.00           O1-
ATOM   1272  N   ASN A 162      12.950  22.208  -4.399  1.00 17.72           N  
ATOM   1273  CA  ASN A 162      12.207  21.031  -3.949  1.00 18.04           C  
ATOM   1274  C   ASN A 162      11.256  21.286  -2.779  1.00 18.35           C  
ATOM   1275  O   ASN A 162      10.860  20.356  -2.077  1.00 18.39           O  
ATOM   1276  CB  ASN A 162      13.149  19.835  -3.660  1.00 18.98           C  
ATOM   1277  CG  ASN A 162      12.439  18.494  -3.763  1.00 21.14           C  
ATOM   1278  ND2 ASN A 162      12.792  17.569  -2.877  1.00 22.74           N  
ATOM   1279  OD1 ASN A 162      11.585  18.290  -4.632  1.00 21.98           O  
ATOM   1280  N   LYS A 163      10.882  22.544  -2.573  1.00 17.63           N  
ATOM   1281  CA  LYS A 163       9.804  22.856  -1.627  1.00 18.20           C  
ATOM   1282  C   LYS A 163       8.450  22.479  -2.215  1.00 18.14           C  
ATOM   1283  O   LYS A 163       8.222  22.648  -3.406  1.00 17.96           O  
ATOM   1284  CB  LYS A 163       9.811  24.339  -1.246  1.00 18.85           C  
ATOM   1285  CG  LYS A 163      10.831  24.695  -0.180  1.00 20.75           C  
ATOM   1286  CD  LYS A 163      12.213  24.898  -0.743  1.00 22.91           C  
ATOM   1287  CE  LYS A 163      13.206  25.215   0.364  1.00 25.12           C  
ATOM   1288  NZ  LYS A 163      14.577  25.393  -0.202  1.00 26.25           N1+
ATOM   1289  N   LYS A 164       7.552  21.962  -1.382  1.00 19.20           N  
ATOM   1290  CA  LYS A 164       6.237  21.557  -1.875  1.00 20.28           C  
ATOM   1291  C   LYS A 164       5.376  22.772  -2.206  1.00 19.09           C  
ATOM   1292  O   LYS A 164       5.327  23.737  -1.440  1.00 16.86           O  
ATOM   1293  CB  LYS A 164       5.538  20.650  -0.866  1.00 23.12           C  
ATOM   1294  CG  LYS A 164       6.208  19.293  -0.709  1.00 27.74           C  
ATOM   1295  CD  LYS A 164       5.352  18.352   0.128  1.00 31.05           C  
ATOM   1296  CE  LYS A 164       5.982  16.966   0.230  1.00 34.13           C  
ATOM   1297  NZ  LYS A 164       7.293  16.991   0.945  1.00 37.35           N1+
ATOM   1298  N   ALA A 165       4.696  22.705  -3.349  1.00 18.28           N  
ATOM   1299  CA  ALA A 165       3.853  23.792  -3.834  1.00 18.41           C  
ATOM   1300  C   ALA A 165       2.783  24.232  -2.821  1.00 18.82           C  
ATOM   1301  O   ALA A 165       2.507  25.426  -2.698  1.00 18.80           O  
ATOM   1302  CB  ALA A 165       3.202  23.399  -5.158  1.00 19.43           C  
ATOM   1303  N   ASP A 166       2.199  23.275  -2.096  1.00 18.40           N  
ATOM   1304  CA  ASP A 166       1.126  23.580  -1.145  1.00 19.49           C  
ATOM   1305  C   ASP A 166       1.614  24.211   0.163  1.00 17.55           C  
ATOM   1306  O   ASP A 166       0.817  24.518   1.051  1.00 17.54           O  
ATOM   1307  CB  ASP A 166       0.235  22.352  -0.881  1.00 22.58           C  
ATOM   1308  CG  ASP A 166       0.937  21.246  -0.103  1.00 25.57           C  
ATOM   1309  OD1 ASP A 166       2.159  21.320   0.142  1.00 27.88           O  
ATOM   1310  OD2 ASP A 166       0.244  20.270   0.275  1.00 28.58           O1-
ATOM   1311  N   SER A 167       2.921  24.404   0.268  1.00 15.40           N  
ATOM   1312  CA  SER A 167       3.506  25.096   1.419  1.00 14.33           C  
ATOM   1313  C   SER A 167       3.942  26.533   1.084  1.00 13.56           C  
ATOM   1314  O   SER A 167       4.451  27.240   1.958  1.00 13.52           O  
ATOM   1315  CB  SER A 167       4.705  24.302   1.968  1.00 14.13           C  
ATOM   1316  OG  SER A 167       5.844  24.402   1.127  1.00 14.82           O  
ATOM   1317  N   ILE A 168       3.752  26.950  -0.174  1.00 12.81           N  
ATOM   1318  CA  ILE A 168       4.183  28.286  -0.617  1.00 12.95           C  
ATOM   1319  C   ILE A 168       2.958  29.089  -1.042  1.00 13.23           C  
ATOM   1320  O   ILE A 168       2.091  28.580  -1.769  1.00 13.70           O  
ATOM   1321  CB  ILE A 168       5.164  28.212  -1.805  1.00 12.96           C  
ATOM   1322  CG1 ILE A 168       6.311  27.225  -1.521  1.00 12.70           C  
ATOM   1323  CG2 ILE A 168       5.753  29.585  -2.140  1.00 13.39           C  
ATOM   1324  CD1 ILE A 168       6.964  26.709  -2.792  1.00 13.02           C  
ATOM   1325  N   PHE A 169       2.904  30.345  -0.603  1.00 12.81           N  
ATOM   1326  CA  PHE A 169       1.788  31.240  -0.906  1.00 13.77           C  
ATOM   1327  C   PHE A 169       2.343  32.549  -1.423  1.00 13.68           C  
ATOM   1328  O   PHE A 169       3.272  33.093  -0.843  1.00 14.48           O  
ATOM   1329  CB  PHE A 169       0.970  31.479   0.366  1.00 14.62           C  
ATOM   1330  CG  PHE A 169       0.703  30.214   1.127  1.00 15.86           C  
ATOM   1331  CD1 PHE A 169      -0.281  29.327   0.696  1.00 16.26           C  
ATOM   1332  CD2 PHE A 169       1.489  29.860   2.220  1.00 16.21           C  
ATOM   1333  CE1 PHE A 169      -0.499  28.133   1.368  1.00 16.45           C  
ATOM   1334  CE2 PHE A 169       1.270  28.659   2.891  1.00 17.07           C  
ATOM   1335  CZ  PHE A 169       0.268  27.803   2.471  1.00 16.53           C  
ATOM   1336  N   VAL A 170       1.774  33.057  -2.509  1.00 13.01           N  
ATOM   1337  CA  VAL A 170       2.267  34.312  -3.089  1.00 12.57           C  
ATOM   1338  C   VAL A 170       1.384  35.444  -2.583  1.00 12.30           C  
ATOM   1339  O   VAL A 170       0.217  35.539  -2.971  1.00 12.78           O  
ATOM   1340  CB  VAL A 170       2.276  34.267  -4.630  1.00 12.60           C  
ATOM   1341  CG1 VAL A 170       2.705  35.629  -5.190  1.00 12.79           C  
ATOM   1342  CG2 VAL A 170       3.228  33.177  -5.092  1.00 13.02           C  
ATOM   1343  N   THR A 171       1.954  36.294  -1.727  1.00 12.23           N  
ATOM   1344  CA  THR A 171       1.164  37.260  -0.936  1.00 12.60           C  
ATOM   1345  C   THR A 171       1.322  38.724  -1.352  1.00 12.23           C  
ATOM   1346  O   THR A 171       0.536  39.577  -0.938  1.00 12.03           O  
ATOM   1347  CB  THR A 171       1.559  37.183   0.555  1.00 12.66           C  
ATOM   1348  CG2 THR A 171       1.234  35.789   1.148  1.00 13.37           C  
ATOM   1349  OG1 THR A 171       2.965  37.439   0.680  1.00 13.20           O  
ATOM   1350  N   GLY A 172       2.354  39.013  -2.137  1.00 12.11           N  
ATOM   1351  CA  GLY A 172       2.868  40.385  -2.280  1.00 12.15           C  
ATOM   1352  C   GLY A 172       3.778  40.710  -1.106  1.00 12.23           C  
ATOM   1353  O   GLY A 172       3.840  39.960  -0.123  1.00 12.46           O  
ATOM   1354  N   ASN A 173       4.507  41.818  -1.209  1.00 12.14           N  
ATOM   1355  CA  ASN A 173       5.413  42.196  -0.134  1.00 12.51           C  
ATOM   1356  C   ASN A 173       4.760  43.147   0.855  1.00 12.41           C  
ATOM   1357  O   ASN A 173       4.167  44.158   0.459  1.00 12.05           O  
ATOM   1358  CB  ASN A 173       6.691  42.809  -0.711  1.00 13.07           C  
ATOM   1359  CG  ASN A 173       7.829  42.784   0.284  1.00 13.36           C  
ATOM   1360  ND2 ASN A 173       8.896  42.051  -0.043  1.00 14.04           N  
ATOM   1361  OD1 ASN A 173       7.741  43.390   1.354  1.00 13.62           O  
ATOM   1362  N   THR A 174       4.873  42.848   2.148  1.00 12.35           N  
ATOM   1363  CA  THR A 174       4.290  43.734   3.157  1.00 12.81           C  
ATOM   1364  C   THR A 174       4.854  45.159   3.180  1.00 13.59           C  
ATOM   1365  O   THR A 174       4.237  46.048   3.773  1.00 13.92           O  
ATOM   1366  CB  THR A 174       4.419  43.155   4.580  1.00 13.11           C  
ATOM   1367  CG2 THR A 174       3.666  41.821   4.710  1.00 13.11           C  
ATOM   1368  OG1 THR A 174       5.811  42.968   4.872  1.00 13.02           O  
ATOM   1369  N   ALA A 175       5.992  45.380   2.520  1.00 14.15           N  
ATOM   1370  CA  ALA A 175       6.549  46.728   2.383  1.00 14.68           C  
ATOM   1371  C   ALA A 175       5.501  47.669   1.780  1.00 15.42           C  
ATOM   1372  O   ALA A 175       5.397  48.830   2.174  1.00 15.50           O  
ATOM   1373  CB  ALA A 175       7.782  46.710   1.503  1.00 15.81           C  
ATOM   1374  N   ILE A 176       4.734  47.159   0.818  1.00 15.03           N  
ATOM   1375  CA  ILE A 176       3.769  48.010   0.113  1.00 15.30           C  
ATOM   1376  C   ILE A 176       2.592  48.381   1.026  1.00 15.69           C  
ATOM   1377  O   ILE A 176       2.032  49.482   0.909  1.00 16.04           O  
ATOM   1378  CB  ILE A 176       3.284  47.371  -1.211  1.00 15.43           C  
ATOM   1379  CG1 ILE A 176       4.468  46.965  -2.114  1.00 15.60           C  
ATOM   1380  CG2 ILE A 176       2.310  48.291  -1.933  1.00 15.53           C  
ATOM   1381  CD1 ILE A 176       5.493  48.062  -2.385  1.00 15.92           C  
ATOM   1382  N   ASP A 177       2.236  47.482   1.948  1.00 15.86           N  
ATOM   1383  CA  ASP A 177       1.229  47.781   2.982  1.00 16.49           C  
ATOM   1384  C   ASP A 177       1.569  49.070   3.741  1.00 18.16           C  
ATOM   1385  O   ASP A 177       0.695  49.923   3.958  1.00 18.76           O  
ATOM   1386  CB  ASP A 177       1.121  46.624   3.996  1.00 16.25           C  
ATOM   1387  CG  ASP A 177       0.610  45.315   3.390  1.00 16.55           C  
ATOM   1388  OD1 ASP A 177       0.798  45.038   2.183  1.00 16.75           O  
ATOM   1389  OD2 ASP A 177       0.045  44.517   4.166  1.00 16.96           O1-
ATOM   1390  N   ALA A 178       2.837  49.190   4.144  1.00 17.91           N  
ATOM   1391  CA  ALA A 178       3.359  50.373   4.830  1.00 19.06           C  
ATOM   1392  C   ALA A 178       3.468  51.590   3.899  1.00 19.11           C  
ATOM   1393  O   ALA A 178       3.027  52.689   4.250  1.00 20.78           O  
ATOM   1394  CB  ALA A 178       4.714  50.058   5.454  1.00 19.38           C  
ATOM   1395  N   LEU A 179       4.040  51.385   2.715  1.00 18.28           N  
ATOM   1396  CA  LEU A 179       4.287  52.472   1.758  1.00 18.75           C  
ATOM   1397  C   LEU A 179       3.002  53.193   1.339  1.00 20.04           C  
ATOM   1398  O   LEU A 179       3.014  54.400   1.112  1.00 20.57           O  
ATOM   1399  CB  LEU A 179       5.016  51.950   0.520  1.00 18.83           C  
ATOM   1400  CG  LEU A 179       5.371  52.957  -0.599  1.00 18.03           C  
ATOM   1401  CD1 LEU A 179       6.374  53.998  -0.112  1.00 19.11           C  
ATOM   1402  CD2 LEU A 179       5.911  52.194  -1.798  1.00 17.71           C  
ATOM   1403  N   ASN A 180       1.902  52.447   1.265  1.00 20.61           N  
ATOM   1404  CA  ASN A 180       0.628  52.980   0.786  1.00 23.77           C  
ATOM   1405  C   ASN A 180      -0.023  54.003   1.712  1.00 25.95           C  
ATOM   1406  O   ASN A 180      -0.975  54.691   1.320  1.00 28.22           O  
ATOM   1407  CB  ASN A 180      -0.337  51.829   0.457  1.00 24.42           C  
ATOM   1408  CG  ASN A 180      -0.021  51.174  -0.880  1.00 24.79           C  
ATOM   1409  ND2 ASN A 180      -0.740  50.103  -1.202  1.00 24.97           N  
ATOM   1410  OD1 ASN A 180       0.861  51.626  -1.618  1.00 25.67           O  
ATOM   1411  N   THR A 181       0.509  54.123   2.921  1.00 27.22           N  
ATOM   1412  CA  THR A 181      -0.059  55.025   3.926  1.00 28.49           C  
ATOM   1413  C   THR A 181       0.792  56.264   4.245  1.00 28.90           C  
ATOM   1414  O   THR A 181       0.329  57.169   4.951  1.00 28.82           O  
ATOM   1415  CB  THR A 181      -0.305  54.269   5.241  1.00 29.61           C  
ATOM   1416  CG2 THR A 181      -1.077  52.979   4.977  1.00 30.56           C  
ATOM   1417  OG1 THR A 181       0.952  53.952   5.848  1.00 30.64           O  
ATOM   1418  N   THR A 182       2.026  56.312   3.744  1.00 26.81           N  
ATOM   1419  CA  THR A 182       2.995  57.304   4.237  1.00 26.35           C  
ATOM   1420  C   THR A 182       3.121  58.581   3.406  1.00 26.12           C  
ATOM   1421  O   THR A 182       3.340  59.643   3.969  1.00 26.34           O  
ATOM   1422  CB  THR A 182       4.409  56.702   4.394  1.00 24.87           C  
ATOM   1423  CG2 THR A 182       4.459  55.701   5.541  1.00 25.33           C  
ATOM   1424  OG1 THR A 182       4.772  56.051   3.175  1.00 24.36           O  
ATOM   1425  N   VAL A 183       3.014  58.487   2.084  1.00 28.35           N  
ATOM   1426  CA  VAL A 183       3.255  59.655   1.234  1.00 31.18           C  
ATOM   1427  C   VAL A 183       2.078  60.633   1.263  1.00 34.24           C  
ATOM   1428  O   VAL A 183       0.972  60.300   0.827  1.00 34.24           O  
ATOM   1429  CB  VAL A 183       3.614  59.268  -0.220  1.00 31.40           C  
ATOM   1430  CG1 VAL A 183       3.965  60.510  -1.030  1.00 31.18           C  
ATOM   1431  CG2 VAL A 183       4.773  58.280  -0.233  1.00 31.06           C  
ATOM   1432  N   ARG A 184       2.325  61.831   1.789  1.00 38.00           N  
ATOM   1433  CA  ARG A 184       1.280  62.856   1.892  1.00 41.24           C  
ATOM   1434  C   ARG A 184       1.528  64.055   0.980  1.00 43.68           C  
ATOM   1435  O   ARG A 184       2.669  64.333   0.607  1.00 43.95           O  
ATOM   1436  CB  ARG A 184       1.074  63.296   3.343  1.00 43.07           C  
ATOM   1437  CG  ARG A 184       2.241  64.034   3.974  1.00 44.67           C  
ATOM   1438  CD  ARG A 184       1.849  64.534   5.356  1.00 45.61           C  
ATOM   1439  NE  ARG A 184       2.959  65.179   6.054  1.00 46.96           N  
ATOM   1440  CZ  ARG A 184       3.796  64.554   6.880  1.00 46.54           C  
ATOM   1441  NH1 ARG A 184       3.663  63.253   7.124  1.00 47.08           N1+
ATOM   1442  NH2 ARG A 184       4.772  65.231   7.466  1.00 45.67           N  
ATOM   1443  N   ASP A 185       0.447  64.763   0.652  1.00 45.45           N  
ATOM   1444  CA  ASP A 185       0.433  65.811  -0.381  1.00 47.64           C  
ATOM   1445  C   ASP A 185       1.409  66.971  -0.176  1.00 45.31           C  
ATOM   1446  O   ASP A 185       2.215  67.274  -1.060  1.00 47.68           O  
ATOM   1447  CB  ASP A 185      -1.002  66.340  -0.611  1.00 50.75           C  
ATOM   1448  CG  ASP A 185      -1.723  66.734   0.688  1.00 54.63           C  
ATOM   1449  OD1 ASP A 185      -1.454  66.136   1.756  1.00 54.81           O  
ATOM   1450  OD2 ASP A 185      -2.583  67.644   0.630  1.00 56.19           O1-
ATOM   1451  N   GLY A 186       1.330  67.625   0.977  1.00 41.76           N  
ATOM   1452  CA  GLY A 186       2.131  68.818   1.226  1.00 38.00           C  
ATOM   1453  C   GLY A 186       3.254  68.572   2.207  1.00 35.64           C  
ATOM   1454  O   GLY A 186       3.438  69.342   3.154  1.00 35.58           O  
ATOM   1455  N   TYR A 187       4.012  67.500   1.983  1.00 31.73           N  
ATOM   1456  CA  TYR A 187       5.108  67.155   2.881  1.00 28.86           C  
ATOM   1457  C   TYR A 187       6.192  68.231   2.900  1.00 27.90           C  
ATOM   1458  O   TYR A 187       6.530  68.793   1.862  1.00 28.78           O  
ATOM   1459  CB  TYR A 187       5.731  65.806   2.501  1.00 26.77           C  
ATOM   1460  CG  TYR A 187       6.850  65.403   3.436  1.00 24.72           C  
ATOM   1461  CD1 TYR A 187       6.577  64.797   4.665  1.00 23.53           C  
ATOM   1462  CD2 TYR A 187       8.187  65.653   3.100  1.00 23.61           C  
ATOM   1463  CE1 TYR A 187       7.603  64.442   5.534  1.00 23.09           C  
ATOM   1464  CE2 TYR A 187       9.215  65.304   3.960  1.00 23.25           C  
ATOM   1465  CZ  TYR A 187       8.924  64.697   5.168  1.00 22.46           C  
ATOM   1466  OH  TYR A 187       9.951  64.355   6.016  1.00 22.55           O  
ATOM   1467  N   SER A 188       6.732  68.505   4.084  1.00 27.92           N  
ATOM   1468  CA  SER A 188       7.865  69.416   4.215  1.00 28.51           C  
ATOM   1469  C   SER A 188       8.826  68.983   5.326  1.00 27.72           C  
ATOM   1470  O   SER A 188       8.423  68.356   6.309  1.00 27.98           O  
ATOM   1471  CB  SER A 188       7.381  70.853   4.458  1.00 30.47           C  
ATOM   1472  OG  SER A 188       7.016  71.036   5.813  1.00 31.93           O  
ATOM   1473  N   HIS A 189      10.096  69.345   5.166  1.00 25.44           N  
ATOM   1474  CA  HIS A 189      11.138  69.002   6.126  1.00 24.48           C  
ATOM   1475  C   HIS A 189      12.238  70.035   6.032  1.00 23.38           C  
ATOM   1476  O   HIS A 189      12.519  70.518   4.936  1.00 23.91           O  
ATOM   1477  CB  HIS A 189      11.678  67.603   5.813  1.00 23.94           C  
ATOM   1478  CG  HIS A 189      12.681  67.097   6.816  1.00 23.62           C  
ATOM   1479  CD2 HIS A 189      14.011  67.431   7.020  1.00 22.81           C  
ATOM   1480  ND1 HIS A 189      12.377  66.170   7.734  1.00 24.80           N  
ATOM   1481  CE1 HIS A 189      13.463  65.916   8.486  1.00 23.52           C  
ATOM   1482  NE2 HIS A 189      14.458  66.696   8.049  1.00 24.05           N  
ATOM   1483  N   PRO A 190      12.864  70.402   7.174  1.00 23.76           N  
ATOM   1484  CA  PRO A 190      13.959  71.390   7.154  1.00 23.88           C  
ATOM   1485  C   PRO A 190      15.075  71.085   6.146  1.00 23.72           C  
ATOM   1486  O   PRO A 190      15.631  72.010   5.562  1.00 23.11           O  
ATOM   1487  CB  PRO A 190      14.512  71.336   8.577  1.00 24.27           C  
ATOM   1488  CG  PRO A 190      13.349  70.921   9.410  1.00 25.28           C  
ATOM   1489  CD  PRO A 190      12.489  70.032   8.552  1.00 24.35           C  
ATOM   1490  N   VAL A 191      15.400  69.807   5.947  1.00 23.20           N  
ATOM   1491  CA  VAL A 191      16.443  69.428   4.988  1.00 22.86           C  
ATOM   1492  C   VAL A 191      15.984  69.697   3.553  1.00 23.73           C  
ATOM   1493  O   VAL A 191      16.763  70.170   2.729  1.00 24.06           O  
ATOM   1494  CB  VAL A 191      16.915  67.961   5.188  1.00 22.92           C  
ATOM   1495  CG1 VAL A 191      17.821  67.512   4.053  1.00 22.92           C  
ATOM   1496  CG2 VAL A 191      17.644  67.823   6.512  1.00 22.83           C  
ATOM   1497  N   LEU A 192      14.715  69.406   3.258  1.00 23.97           N  
ATOM   1498  CA  LEU A 192      14.160  69.699   1.939  1.00 25.09           C  
ATOM   1499  C   LEU A 192      14.118  71.194   1.649  1.00 25.38           C  
ATOM   1500  O   LEU A 192      14.272  71.605   0.497  1.00 26.01           O  
ATOM   1501  CB  LEU A 192      12.757  69.101   1.785  1.00 25.91           C  
ATOM   1502  CG  LEU A 192      12.660  67.583   1.687  1.00 26.87           C  
ATOM   1503  CD1 LEU A 192      11.196  67.193   1.579  1.00 28.24           C  
ATOM   1504  CD2 LEU A 192      13.433  67.068   0.486  1.00 28.01           C  
ATOM   1505  N   ASP A 193      13.900  71.993   2.696  1.00 26.24           N  
ATOM   1506  CA  ASP A 193      13.992  73.453   2.604  1.00 27.96           C  
ATOM   1507  C   ASP A 193      15.371  73.895   2.107  1.00 28.91           C  
ATOM   1508  O   ASP A 193      15.467  74.785   1.267  1.00 28.50           O  
ATOM   1509  CB  ASP A 193      13.694  74.111   3.959  1.00 29.22           C  
ATOM   1510  CG  ASP A 193      12.235  73.960   4.394  1.00 29.29           C  
ATOM   1511  OD1 ASP A 193      11.359  73.673   3.549  1.00 29.68           O  
ATOM   1512  OD2 ASP A 193      11.966  74.147   5.598  1.00 30.55           O1-
ATOM   1513  N   GLN A 194      16.427  73.265   2.626  1.00 29.19           N  
ATOM   1514  CA  GLN A 194      17.806  73.559   2.207  1.00 29.94           C  
ATOM   1515  C   GLN A 194      18.030  73.199   0.744  1.00 28.33           C  
ATOM   1516  O   GLN A 194      18.714  73.920   0.020  1.00 27.22           O  
ATOM   1517  CB  GLN A 194      18.822  72.797   3.066  1.00 32.50           C  
ATOM   1518  CG  GLN A 194      18.733  73.058   4.561  1.00 37.40           C  
ATOM   1519  CD  GLN A 194      19.602  74.210   5.030  1.00 41.28           C  
ATOM   1520  NE2 GLN A 194      19.859  74.252   6.333  1.00 43.32           N  
ATOM   1521  OE1 GLN A 194      20.040  75.055   4.237  1.00 45.14           O  
ATOM   1522  N   VAL A 195      17.454  72.080   0.311  1.00 25.77           N  
ATOM   1523  CA  VAL A 195      17.579  71.633  -1.079  1.00 25.52           C  
ATOM   1524  C   VAL A 195      16.880  72.617  -2.030  1.00 26.17           C  
ATOM   1525  O   VAL A 195      17.396  72.925  -3.107  1.00 25.29           O  
ATOM   1526  CB  VAL A 195      17.040  70.193  -1.261  1.00 25.38           C  
ATOM   1527  CG1 VAL A 195      17.075  69.772  -2.726  1.00 25.74           C  
ATOM   1528  CG2 VAL A 195      17.851  69.219  -0.409  1.00 24.85           C  
ATOM   1529  N   GLY A 196      15.721  73.119  -1.610  1.00 27.24           N  
ATOM   1530  CA  GLY A 196      14.976  74.107  -2.389  1.00 27.99           C  
ATOM   1531  C   GLY A 196      14.601  73.626  -3.775  1.00 29.48           C  
ATOM   1532  O   GLY A 196      13.968  72.577  -3.926  1.00 29.46           O  
ATOM   1533  N   GLU A 197      15.010  74.393  -4.785  1.00 29.96           N  
ATOM   1534  CA  GLU A 197      14.705  74.106  -6.189  1.00 31.34           C  
ATOM   1535  C   GLU A 197      15.598  73.035  -6.821  1.00 29.18           C  
ATOM   1536  O   GLU A 197      15.289  72.522  -7.897  1.00 28.80           O  
ATOM   1537  CB  GLU A 197      14.804  75.392  -7.026  1.00 35.08           C  
ATOM   1538  CG  GLU A 197      13.813  76.483  -6.644  1.00 39.25           C  
ATOM   1539  CD  GLU A 197      12.370  76.035  -6.778  1.00 41.25           C  
ATOM   1540  OE1 GLU A 197      11.975  75.588  -7.878  1.00 42.91           O  
ATOM   1541  OE2 GLU A 197      11.630  76.130  -5.779  1.00 45.40           O1-
ATOM   1542  N   ASP A 198      16.707  72.713  -6.161  1.00 28.15           N  
ATOM   1543  CA  ASP A 198      17.711  71.794  -6.717  1.00 27.05           C  
ATOM   1544  C   ASP A 198      17.190  70.369  -6.873  1.00 26.19           C  
ATOM   1545  O   ASP A 198      16.254  69.972  -6.177  1.00 26.81           O  
ATOM   1546  CB  ASP A 198      18.955  71.780  -5.828  1.00 26.73           C  
ATOM   1547  CG  ASP A 198      19.819  73.018  -6.004  1.00 28.50           C  
ATOM   1548  OD1 ASP A 198      19.631  73.773  -6.985  1.00 29.22           O  
ATOM   1549  OD2 ASP A 198      20.693  73.230  -5.148  1.00 28.83           O1-
ATOM   1550  N   LYS A 199      17.803  69.606  -7.778  1.00 24.69           N  
ATOM   1551  CA  LYS A 199      17.499  68.178  -7.923  1.00 23.81           C  
ATOM   1552  C   LYS A 199      18.102  67.440  -6.736  1.00 22.99           C  
ATOM   1553  O   LYS A 199      19.272  67.642  -6.413  1.00 22.40           O  
ATOM   1554  CB  LYS A 199      18.073  67.617  -9.225  1.00 24.77           C  
ATOM   1555  CG  LYS A 199      17.441  68.179 -10.491  1.00 27.81           C  
ATOM   1556  CD  LYS A 199      18.191  67.700 -11.722  1.00 29.55           C  
ATOM   1557  CE  LYS A 199      17.756  68.455 -12.970  1.00 32.40           C  
ATOM   1558  NZ  LYS A 199      18.604  68.117 -14.152  1.00 35.87           N1+
ATOM   1559  N   MET A 200      17.299  66.606  -6.081  1.00 20.56           N  
ATOM   1560  CA  MET A 200      17.765  65.856  -4.927  1.00 20.56           C  
ATOM   1561  C   MET A 200      18.034  64.403  -5.308  1.00 18.47           C  
ATOM   1562  O   MET A 200      17.204  63.745  -5.933  1.00 17.64           O  
ATOM   1563  CB  MET A 200      16.745  65.939  -3.784  1.00 22.37           C  
ATOM   1564  CG  MET A 200      17.193  65.274  -2.488  1.00 26.43           C  
ATOM   1565  SD  MET A 200      15.987  65.379  -1.144  1.00 35.91           S  
ATOM   1566  CE  MET A 200      14.689  64.283  -1.724  1.00 28.84           C  
ATOM   1567  N   ILE A 201      19.215  63.920  -4.936  1.00 16.35           N  
ATOM   1568  CA  ILE A 201      19.547  62.506  -5.035  1.00 15.48           C  
ATOM   1569  C   ILE A 201      19.508  61.953  -3.611  1.00 14.68           C  
ATOM   1570  O   ILE A 201      20.149  62.508  -2.706  1.00 13.97           O  
ATOM   1571  CB  ILE A 201      20.950  62.290  -5.646  1.00 15.51           C  
ATOM   1572  CG1 ILE A 201      21.009  62.824  -7.082  1.00 15.48           C  
ATOM   1573  CG2 ILE A 201      21.322  60.807  -5.603  1.00 15.55           C  
ATOM   1574  CD1 ILE A 201      22.393  62.719  -7.708  1.00 16.76           C  
ATOM   1575  N   LEU A 202      18.729  60.891  -3.412  1.00 13.68           N  
ATOM   1576  CA  LEU A 202      18.598  60.261  -2.103  1.00 13.28           C  
ATOM   1577  C   LEU A 202      19.511  59.042  -2.068  1.00 12.82           C  
ATOM   1578  O   LEU A 202      19.408  58.175  -2.929  1.00 12.82           O  
ATOM   1579  CB  LEU A 202      17.143  59.851  -1.842  1.00 13.75           C  
ATOM   1580  CG  LEU A 202      16.797  59.261  -0.459  1.00 13.86           C  
ATOM   1581  CD1 LEU A 202      17.105  60.233   0.682  1.00 14.22           C  
ATOM   1582  CD2 LEU A 202      15.339  58.813  -0.410  1.00 14.20           C  
ATOM   1583  N   LEU A 203      20.399  59.005  -1.074  1.00 12.45           N  
ATOM   1584  CA  LEU A 203      21.436  57.974  -0.986  1.00 12.14           C  
ATOM   1585  C   LEU A 203      21.318  57.163   0.300  1.00 11.79           C  
ATOM   1586  O   LEU A 203      21.161  57.729   1.368  1.00 11.47           O  
ATOM   1587  CB  LEU A 203      22.822  58.652  -1.034  1.00 11.72           C  
ATOM   1588  CG  LEU A 203      24.060  57.828  -0.657  1.00 11.81           C  
ATOM   1589  CD1 LEU A 203      24.240  56.693  -1.658  1.00 12.20           C  
ATOM   1590  CD2 LEU A 203      25.277  58.754  -0.614  1.00 12.19           C  
ATOM   1591  N   THR A 204      21.383  55.833   0.200  1.00 12.32           N  
ATOM   1592  CA  THR A 204      21.681  55.015   1.396  1.00 12.59           C  
ATOM   1593  C   THR A 204      22.646  53.924   0.971  1.00 12.18           C  
ATOM   1594  O   THR A 204      22.577  53.437  -0.160  1.00 12.00           O  
ATOM   1595  CB  THR A 204      20.436  54.374   2.067  1.00 12.93           C  
ATOM   1596  CG2 THR A 204      19.315  55.405   2.338  1.00 13.58           C  
ATOM   1597  OG1 THR A 204      19.932  53.308   1.263  1.00 13.74           O  
ATOM   1598  N   ALA A 205      23.562  53.567   1.862  1.00 12.99           N  
ATOM   1599  CA  ALA A 205      24.550  52.520   1.556  1.00 12.32           C  
ATOM   1600  C   ALA A 205      24.977  51.818   2.841  1.00 12.30           C  
ATOM   1601  O   ALA A 205      25.433  52.473   3.787  1.00 12.24           O  
ATOM   1602  CB  ALA A 205      25.754  53.110   0.834  1.00 12.86           C  
ATOM   1603  N   HIS A 206      24.805  50.496   2.886  1.00 12.01           N  
ATOM   1604  CA  HIS A 206      25.214  49.717   4.085  1.00 12.41           C  
ATOM   1605  C   HIS A 206      25.498  48.242   3.917  1.00 12.33           C  
ATOM   1606  O   HIS A 206      25.732  47.563   4.931  1.00 12.78           O  
ATOM   1607  CB  HIS A 206      24.181  49.888   5.216  1.00 12.45           C  
ATOM   1608  CG  HIS A 206      22.872  49.190   4.941  1.00 12.97           C  
ATOM   1609  CD2 HIS A 206      21.761  49.614   4.228  1.00 13.07           C  
ATOM   1610  ND1 HIS A 206      22.597  47.934   5.376  1.00 13.98           N  
ATOM   1611  CE1 HIS A 206      21.363  47.578   4.947  1.00 13.13           C  
ATOM   1612  NE2 HIS A 206      20.854  48.612   4.246  1.00 14.06           N  
ATOM   1613  N   ARG A 207      25.466  47.702   2.697  1.00 11.93           N  
ATOM   1614  CA  ARG A 207      25.646  46.234   2.505  1.00 11.92           C  
ATOM   1615  C   ARG A 207      26.992  45.787   3.052  1.00 12.28           C  
ATOM   1616  O   ARG A 207      28.002  46.458   2.849  1.00 12.26           O  
ATOM   1617  CB  ARG A 207      25.562  45.812   1.027  1.00 11.76           C  
ATOM   1618  CG  ARG A 207      24.189  45.948   0.385  1.00 11.34           C  
ATOM   1619  CD  ARG A 207      23.391  44.644   0.367  1.00 11.27           C  
ATOM   1620  NE  ARG A 207      23.041  44.175   1.715  1.00 11.72           N  
ATOM   1621  CZ  ARG A 207      22.048  44.670   2.455  1.00 11.82           C  
ATOM   1622  NH1 ARG A 207      21.291  45.669   1.999  1.00 11.62           N1+
ATOM   1623  NH2 ARG A 207      21.809  44.179   3.666  1.00 12.15           N  
ATOM   1624  N   ARG A 208      27.000  44.660   3.757  1.00 12.16           N  
ATOM   1625  CA  ARG A 208      28.239  44.161   4.388  1.00 13.06           C  
ATOM   1626  C   ARG A 208      29.369  43.936   3.376  1.00 13.13           C  
ATOM   1627  O   ARG A 208      30.525  44.300   3.635  1.00 13.41           O  
ATOM   1628  CB  ARG A 208      27.930  42.859   5.140  1.00 13.07           C  
ATOM   1629  CG  ARG A 208      28.991  42.394   6.143  1.00 13.99           C  
ATOM   1630  CD  ARG A 208      28.441  41.227   6.968  1.00 14.51           C  
ATOM   1631  NE  ARG A 208      27.224  41.641   7.666  1.00 14.45           N  
ATOM   1632  CZ  ARG A 208      27.151  42.031   8.935  1.00 15.43           C  
ATOM   1633  NH1 ARG A 208      28.230  42.013   9.712  1.00 16.06           N1+
ATOM   1634  NH2 ARG A 208      25.979  42.446   9.430  1.00 15.44           N  
ATOM   1635  N   GLU A 209      29.040  43.320   2.244  1.00 12.86           N  
ATOM   1636  CA  GLU A 209      30.031  43.043   1.191  1.00 13.24           C  
ATOM   1637  C   GLU A 209      30.526  44.320   0.499  1.00 13.31           C  
ATOM   1638  O   GLU A 209      31.520  44.288  -0.239  1.00 13.39           O  
ATOM   1639  CB  GLU A 209      29.467  42.053   0.164  1.00 13.73           C  
ATOM   1640  CG  GLU A 209      28.328  42.599  -0.684  1.00 14.03           C  
ATOM   1641  CD  GLU A 209      26.953  42.400  -0.051  1.00 14.73           C  
ATOM   1642  OE1 GLU A 209      26.859  41.959   1.126  1.00 14.38           O  
ATOM   1643  OE2 GLU A 209      25.949  42.682  -0.742  1.00 14.92           O1-
ATOM   1644  N   ASN A 210      29.809  45.431   0.703  1.00 12.95           N  
ATOM   1645  CA  ASN A 210      30.221  46.721   0.146  1.00 13.32           C  
ATOM   1646  C   ASN A 210      31.100  47.543   1.087  1.00 13.51           C  
ATOM   1647  O   ASN A 210      31.654  48.561   0.677  1.00 13.70           O  
ATOM   1648  CB  ASN A 210      28.987  47.550  -0.268  1.00 13.27           C  
ATOM   1649  CG  ASN A 210      28.345  47.050  -1.552  1.00 13.36           C  
ATOM   1650  ND2 ASN A 210      27.119  47.486  -1.818  1.00 13.49           N  
ATOM   1651  OD1 ASN A 210      28.938  46.281  -2.291  1.00 13.73           O  
ATOM   1652  N   LEU A 211      31.223  47.129   2.350  1.00 14.06           N  
ATOM   1653  CA  LEU A 211      32.036  47.904   3.300  1.00 14.92           C  
ATOM   1654  C   LEU A 211      33.504  47.983   2.843  1.00 15.55           C  
ATOM   1655  O   LEU A 211      34.058  47.004   2.334  1.00 16.41           O  
ATOM   1656  CB  LEU A 211      31.930  47.334   4.723  1.00 15.41           C  
ATOM   1657  CG  LEU A 211      30.514  47.275   5.311  1.00 15.77           C  
ATOM   1658  CD1 LEU A 211      30.472  46.475   6.605  1.00 16.45           C  
ATOM   1659  CD2 LEU A 211      29.950  48.677   5.519  1.00 15.97           C  
ATOM   1660  N   GLY A 212      34.117  49.153   3.027  1.00 16.86           N  
ATOM   1661  CA  GLY A 212      35.500  49.394   2.628  1.00 18.50           C  
ATOM   1662  C   GLY A 212      35.621  49.916   1.209  1.00 19.12           C  
ATOM   1663  O   GLY A 212      34.969  50.897   0.853  1.00 19.31           O  
ATOM   1664  N   GLU A 213      36.440  49.248   0.398  1.00 20.73           N  
ATOM   1665  CA  GLU A 213      36.724  49.696  -0.977  1.00 21.20           C  
ATOM   1666  C   GLU A 213      35.485  49.951  -1.863  1.00 19.63           C  
ATOM   1667  O   GLU A 213      35.397  51.007  -2.500  1.00 18.30           O  
ATOM   1668  CB  GLU A 213      37.714  48.750  -1.665  1.00 25.43           C  
ATOM   1669  CG  GLU A 213      38.065  49.120  -3.099  1.00 29.30           C  
ATOM   1670  CD  GLU A 213      39.333  48.438  -3.580  1.00 34.43           C  
ATOM   1671  OE1 GLU A 213      40.112  47.954  -2.724  1.00 37.15           O  
ATOM   1672  OE2 GLU A 213      39.554  48.390  -4.813  1.00 37.44           O1-
ATOM   1673  N   PRO A 214      34.524  48.996  -1.912  1.00 17.34           N  
ATOM   1674  CA  PRO A 214      33.387  49.257  -2.779  1.00 16.72           C  
ATOM   1675  C   PRO A 214      32.648  50.537  -2.405  1.00 16.09           C  
ATOM   1676  O   PRO A 214      32.302  51.333  -3.288  1.00 16.04           O  
ATOM   1677  CB  PRO A 214      32.486  48.028  -2.558  1.00 16.02           C  
ATOM   1678  CG  PRO A 214      33.445  46.951  -2.145  1.00 16.65           C  
ATOM   1679  CD  PRO A 214      34.416  47.675  -1.263  1.00 17.45           C  
ATOM   1680  N   MET A 215      32.416  50.739  -1.113  1.00 15.71           N  
ATOM   1681  CA  MET A 215      31.680  51.910  -0.672  1.00 16.11           C  
ATOM   1682  C   MET A 215      32.469  53.201  -0.955  1.00 16.41           C  
ATOM   1683  O   MET A 215      31.893  54.238  -1.329  1.00 15.88           O  
ATOM   1684  CB  MET A 215      31.343  51.786   0.823  1.00 16.46           C  
ATOM   1685  CG  MET A 215      30.513  52.945   1.345  1.00 16.87           C  
ATOM   1686  SD  MET A 215      29.845  52.632   2.989  1.00 18.84           S  
ATOM   1687  CE  MET A 215      28.694  51.319   2.616  1.00 18.81           C  
ATOM   1688  N   GLU A 216      33.786  53.143  -0.774  1.00 17.38           N  
ATOM   1689  CA  GLU A 216      34.620  54.300  -1.095  1.00 18.92           C  
ATOM   1690  C   GLU A 216      34.549  54.644  -2.584  1.00 18.29           C  
ATOM   1691  O   GLU A 216      34.479  55.828  -2.932  1.00 17.79           O  
ATOM   1692  CB  GLU A 216      36.049  54.123  -0.569  1.00 21.81           C  
ATOM   1693  CG  GLU A 216      36.038  54.037   0.955  1.00 25.07           C  
ATOM   1694  CD  GLU A 216      37.319  54.477   1.633  1.00 28.53           C  
ATOM   1695  OE1 GLU A 216      37.979  55.432   1.167  1.00 28.52           O  
ATOM   1696  OE2 GLU A 216      37.647  53.867   2.676  1.00 32.54           O1-
ATOM   1697  N   ASN A 217      34.516  53.623  -3.444  1.00 17.49           N  
ATOM   1698  CA  ASN A 217      34.313  53.824  -4.885  1.00 17.74           C  
ATOM   1699  C   ASN A 217      32.984  54.511  -5.194  1.00 16.96           C  
ATOM   1700  O   ASN A 217      32.936  55.403  -6.043  1.00 16.49           O  
ATOM   1701  CB  ASN A 217      34.342  52.495  -5.655  1.00 19.20           C  
ATOM   1702  CG  ASN A 217      35.724  51.875  -5.729  1.00 20.73           C  
ATOM   1703  ND2 ASN A 217      35.772  50.590  -6.087  1.00 22.22           N  
ATOM   1704  OD1 ASN A 217      36.732  52.530  -5.477  1.00 22.51           O  
ATOM   1705  N   MET A 218      31.909  54.061  -4.537  1.00 15.71           N  
ATOM   1706  CA  MET A 218      30.590  54.702  -4.669  1.00 16.19           C  
ATOM   1707  C   MET A 218      30.694  56.163  -4.289  1.00 15.49           C  
ATOM   1708  O   MET A 218      30.223  57.036  -5.013  1.00 15.26           O  
ATOM   1709  CB  MET A 218      29.563  54.090  -3.714  1.00 17.93           C  
ATOM   1710  CG  MET A 218      29.254  52.636  -3.924  1.00 19.93           C  
ATOM   1711  SD  MET A 218      28.242  52.068  -2.538  1.00 24.22           S  
ATOM   1712  CE  MET A 218      28.559  50.342  -2.749  1.00 22.11           C  
ATOM   1713  N   PHE A 219      31.304  56.422  -3.130  1.00 14.30           N  
ATOM   1714  CA  PHE A 219      31.311  57.765  -2.577  1.00 14.36           C  
ATOM   1715  C   PHE A 219      32.186  58.718  -3.394  1.00 14.67           C  
ATOM   1716  O   PHE A 219      31.856  59.900  -3.525  1.00 14.44           O  
ATOM   1717  CB  PHE A 219      31.709  57.763  -1.095  1.00 13.86           C  
ATOM   1718  CG  PHE A 219      30.695  57.116  -0.179  1.00 13.46           C  
ATOM   1719  CD1 PHE A 219      29.475  56.639  -0.660  1.00 13.44           C  
ATOM   1720  CD2 PHE A 219      30.957  57.009   1.181  1.00 13.17           C  
ATOM   1721  CE1 PHE A 219      28.551  56.038   0.197  1.00 13.39           C  
ATOM   1722  CE2 PHE A 219      30.036  56.432   2.046  1.00 13.25           C  
ATOM   1723  CZ  PHE A 219      28.829  55.944   1.550  1.00 13.46           C  
ATOM   1724  N   LYS A 220      33.292  58.206  -3.942  1.00 14.69           N  
ATOM   1725  CA  LYS A 220      34.120  59.002  -4.859  1.00 15.57           C  
ATOM   1726  C   LYS A 220      33.327  59.450  -6.088  1.00 14.51           C  
ATOM   1727  O   LYS A 220      33.443  60.608  -6.524  1.00 14.53           O  
ATOM   1728  CB  LYS A 220      35.350  58.217  -5.324  1.00 16.50           C  
ATOM   1729  CG  LYS A 220      36.407  58.025  -4.253  1.00 19.49           C  
ATOM   1730  CD  LYS A 220      37.476  57.086  -4.786  1.00 21.48           C  
ATOM   1731  CE  LYS A 220      38.085  56.265  -3.669  1.00 24.81           C  
ATOM   1732  NZ  LYS A 220      38.543  57.125  -2.554  1.00 27.89           N1+
ATOM   1733  N   ALA A 221      32.530  58.532  -6.648  1.00 13.80           N  
ATOM   1734  CA  ALA A 221      31.716  58.838  -7.832  1.00 13.93           C  
ATOM   1735  C   ALA A 221      30.671  59.887  -7.496  1.00 14.17           C  
ATOM   1736  O   ALA A 221      30.452  60.846  -8.254  1.00 14.21           O  
ATOM   1737  CB  ALA A 221      31.036  57.577  -8.366  1.00 13.62           C  
ATOM   1738  N   ILE A 222      30.017  59.705  -6.352  1.00 13.96           N  
ATOM   1739  CA  ILE A 222      28.956  60.615  -5.915  1.00 14.23           C  
ATOM   1740  C   ILE A 222      29.498  62.018  -5.609  1.00 14.13           C  
ATOM   1741  O   ILE A 222      28.891  63.031  -6.011  1.00 14.13           O  
ATOM   1742  CB  ILE A 222      28.158  60.025  -4.725  1.00 14.50           C  
ATOM   1743  CG1 ILE A 222      27.377  58.778  -5.185  1.00 14.67           C  
ATOM   1744  CG2 ILE A 222      27.193  61.064  -4.135  1.00 14.34           C  
ATOM   1745  CD1 ILE A 222      26.905  57.884  -4.044  1.00 14.83           C  
ATOM   1746  N   ARG A 223      30.653  62.081  -4.948  1.00 14.06           N  
ATOM   1747  CA  ARG A 223      31.304  63.360  -4.706  1.00 14.11           C  
ATOM   1748  C   ARG A 223      31.625  64.094  -6.020  1.00 14.41           C  
ATOM   1749  O   ARG A 223      31.456  65.321  -6.107  1.00 14.74           O  
ATOM   1750  CB  ARG A 223      32.553  63.185  -3.846  1.00 14.12           C  
ATOM   1751  CG  ARG A 223      33.172  64.519  -3.452  1.00 14.41           C  
ATOM   1752  CD  ARG A 223      34.483  64.315  -2.709  1.00 14.72           C  
ATOM   1753  NE  ARG A 223      35.134  65.600  -2.456  1.00 14.75           N  
ATOM   1754  CZ  ARG A 223      35.064  66.262  -1.309  1.00 15.84           C  
ATOM   1755  NH1 ARG A 223      34.385  65.768  -0.274  1.00 16.38           N1+
ATOM   1756  NH2 ARG A 223      35.693  67.420  -1.181  1.00 15.90           N  
ATOM   1757  N   ARG A 224      32.070  63.347  -7.035  1.00 13.98           N  
ATOM   1758  CA  ARG A 224      32.340  63.927  -8.356  1.00 14.33           C  
ATOM   1759  C   ARG A 224      31.076  64.509  -8.999  1.00 14.49           C  
ATOM   1760  O   ARG A 224      31.100  65.610  -9.554  1.00 14.85           O  
ATOM   1761  CB  ARG A 224      32.986  62.903  -9.282  1.00 14.43           C  
ATOM   1762  CG  ARG A 224      34.470  62.674  -9.005  1.00 14.07           C  
ATOM   1763  CD  ARG A 224      34.937  61.398  -9.676  1.00 14.44           C  
ATOM   1764  NE  ARG A 224      34.736  61.443 -11.120  1.00 14.27           N  
ATOM   1765  CZ  ARG A 224      34.823  60.394 -11.933  1.00 13.97           C  
ATOM   1766  NH1 ARG A 224      35.090  59.186 -11.459  1.00 14.52           N1+
ATOM   1767  NH2 ARG A 224      34.644  60.549 -13.236  1.00 14.19           N  
ATOM   1768  N   ILE A 225      29.968  63.774  -8.910  1.00 14.01           N  
ATOM   1769  CA  ILE A 225      28.689  64.251  -9.447  1.00 14.45           C  
ATOM   1770  C   ILE A 225      28.246  65.556  -8.769  1.00 14.58           C  
ATOM   1771  O   ILE A 225      27.859  66.496  -9.452  1.00 14.38           O  
ATOM   1772  CB  ILE A 225      27.582  63.160  -9.349  1.00 14.28           C  
ATOM   1773  CG1 ILE A 225      27.883  61.979 -10.285  1.00 14.30           C  
ATOM   1774  CG2 ILE A 225      26.185  63.748  -9.600  1.00 14.29           C  
ATOM   1775  CD1 ILE A 225      27.714  62.241 -11.776  1.00 14.42           C  
ATOM   1776  N   VAL A 226      28.334  65.617  -7.439  1.00 14.73           N  
ATOM   1777  CA  VAL A 226      27.945  66.817  -6.686  1.00 16.01           C  
ATOM   1778  C   VAL A 226      28.823  68.010  -7.111  1.00 16.81           C  
ATOM   1779  O   VAL A 226      28.326  69.118  -7.327  1.00 17.01           O  
ATOM   1780  CB  VAL A 226      27.992  66.571  -5.160  1.00 16.57           C  
ATOM   1781  CG1 VAL A 226      27.735  67.851  -4.377  1.00 16.77           C  
ATOM   1782  CG2 VAL A 226      26.942  65.522  -4.769  1.00 16.49           C  
ATOM   1783  N   GLY A 227      30.120  67.764  -7.265  1.00 17.51           N  
ATOM   1784  CA  GLY A 227      31.034  68.825  -7.694  1.00 17.62           C  
ATOM   1785  C   GLY A 227      30.725  69.367  -9.075  1.00 18.74           C  
ATOM   1786  O   GLY A 227      30.746  70.582  -9.297  1.00 19.29           O  
ATOM   1787  N   GLU A 228      30.428  68.460  -9.998  1.00 18.13           N  
ATOM   1788  CA  GLU A 228      30.226  68.785 -11.403  1.00 18.99           C  
ATOM   1789  C   GLU A 228      28.883  69.466 -11.705  1.00 19.46           C  
ATOM   1790  O   GLU A 228      28.780  70.254 -12.656  1.00 19.17           O  
ATOM   1791  CB  GLU A 228      30.333  67.505 -12.216  1.00 18.67           C  
ATOM   1792  CG  GLU A 228      30.425  67.722 -13.706  1.00 19.55           C  
ATOM   1793  CD  GLU A 228      30.794  66.459 -14.447  1.00 19.38           C  
ATOM   1794  OE1 GLU A 228      31.630  65.667 -13.943  1.00 20.35           O  
ATOM   1795  OE2 GLU A 228      30.251  66.269 -15.550  1.00 20.28           O1-
ATOM   1796  N   PHE A 229      27.857  69.118 -10.925  1.00 19.22           N  
ATOM   1797  CA  PHE A 229      26.491  69.597 -11.157  1.00 20.44           C  
ATOM   1798  C   PHE A 229      26.053  70.466  -9.988  1.00 20.98           C  
ATOM   1799  O   PHE A 229      25.638  69.955  -8.943  1.00 19.58           O  
ATOM   1800  CB  PHE A 229      25.535  68.409 -11.347  1.00 20.09           C  
ATOM   1801  CG  PHE A 229      25.767  67.647 -12.615  1.00 20.04           C  
ATOM   1802  CD1 PHE A 229      25.104  68.006 -13.783  1.00 20.96           C  
ATOM   1803  CD2 PHE A 229      26.657  66.578 -12.652  1.00 19.50           C  
ATOM   1804  CE1 PHE A 229      25.320  67.312 -14.965  1.00 21.17           C  
ATOM   1805  CE2 PHE A 229      26.876  65.881 -13.828  1.00 20.28           C  
ATOM   1806  CZ  PHE A 229      26.211  66.248 -14.990  1.00 20.97           C  
ATOM   1807  N   GLU A 230      26.156  71.786 -10.166  1.00 23.12           N  
ATOM   1808  CA  GLU A 230      25.945  72.743  -9.068  1.00 25.38           C  
ATOM   1809  C   GLU A 230      24.511  72.794  -8.542  1.00 25.24           C  
ATOM   1810  O   GLU A 230      24.291  73.195  -7.402  1.00 25.34           O  
ATOM   1811  CB  GLU A 230      26.420  74.156  -9.458  1.00 28.71           C  
ATOM   1812  CG  GLU A 230      27.931  74.332  -9.352  1.00 34.06           C  
ATOM   1813  CD  GLU A 230      28.436  75.703  -9.790  1.00 37.97           C  
ATOM   1814  OE1 GLU A 230      27.616  76.572 -10.164  1.00 40.85           O  
ATOM   1815  OE2 GLU A 230      29.675  75.910  -9.759  1.00 40.30           O1-
ATOM   1816  N   ASP A 231      23.556  72.365  -9.365  1.00 24.91           N  
ATOM   1817  CA  ASP A 231      22.146  72.370  -8.986  1.00 25.30           C  
ATOM   1818  C   ASP A 231      21.670  71.007  -8.458  1.00 23.92           C  
ATOM   1819  O   ASP A 231      20.469  70.708  -8.476  1.00 23.36           O  
ATOM   1820  CB  ASP A 231      21.277  72.825 -10.168  1.00 28.08           C  
ATOM   1821  CG  ASP A 231      21.368  71.886 -11.366  1.00 31.72           C  
ATOM   1822  OD1 ASP A 231      22.427  71.235 -11.571  1.00 33.78           O  
ATOM   1823  OD2 ASP A 231      20.373  71.802 -12.119  1.00 35.40           O1-
ATOM   1824  N   VAL A 232      22.617  70.188  -8.003  1.00 21.50           N  
ATOM   1825  CA  VAL A 232      22.314  68.868  -7.431  1.00 20.10           C  
ATOM   1826  C   VAL A 232      22.663  68.875  -5.947  1.00 18.97           C  
ATOM   1827  O   VAL A 232      23.666  69.455  -5.534  1.00 19.13           O  
ATOM   1828  CB  VAL A 232      23.074  67.752  -8.196  1.00 20.37           C  
ATOM   1829  CG1 VAL A 232      23.106  66.431  -7.427  1.00 21.74           C  
ATOM   1830  CG2 VAL A 232      22.477  67.576  -9.588  1.00 20.21           C  
ATOM   1831  N   GLN A 233      21.817  68.257  -5.132  1.00 17.78           N  
ATOM   1832  CA  GLN A 233      22.166  68.041  -3.735  1.00 17.37           C  
ATOM   1833  C   GLN A 233      21.821  66.611  -3.357  1.00 16.50           C  
ATOM   1834  O   GLN A 233      20.832  66.059  -3.850  1.00 16.72           O  
ATOM   1835  CB  GLN A 233      21.442  69.023  -2.822  1.00 18.17           C  
ATOM   1836  CG  GLN A 233      21.816  70.484  -3.080  1.00 19.53           C  
ATOM   1837  CD  GLN A 233      21.327  71.432  -2.014  1.00 20.52           C  
ATOM   1838  NE2 GLN A 233      20.807  72.576  -2.441  1.00 22.17           N  
ATOM   1839  OE1 GLN A 233      21.431  71.159  -0.825  1.00 22.14           O  
ATOM   1840  N   VAL A 234      22.654  66.021  -2.501  1.00 15.04           N  
ATOM   1841  CA  VAL A 234      22.438  64.667  -2.002  1.00 14.41           C  
ATOM   1842  C   VAL A 234      21.943  64.724  -0.568  1.00 13.67           C  
ATOM   1843  O   VAL A 234      22.436  65.519   0.238  1.00 14.63           O  
ATOM   1844  CB  VAL A 234      23.744  63.827  -2.058  1.00 14.10           C  
ATOM   1845  CG1 VAL A 234      23.545  62.482  -1.355  1.00 14.56           C  
ATOM   1846  CG2 VAL A 234      24.185  63.619  -3.504  1.00 14.40           C  
ATOM   1847  N   VAL A 235      20.953  63.886  -0.259  1.00 13.15           N  
ATOM   1848  CA  VAL A 235      20.512  63.678   1.119  1.00 13.80           C  
ATOM   1849  C   VAL A 235      20.875  62.241   1.460  1.00 13.15           C  
ATOM   1850  O   VAL A 235      20.470  61.318   0.750  1.00 13.27           O  
ATOM   1851  CB  VAL A 235      18.994  63.881   1.292  1.00 14.20           C  
ATOM   1852  CG1 VAL A 235      18.552  63.452   2.693  1.00 14.93           C  
ATOM   1853  CG2 VAL A 235      18.637  65.345   1.060  1.00 14.66           C  
ATOM   1854  N   TYR A 236      21.624  62.075   2.548  1.00 13.11           N  
ATOM   1855  CA  TYR A 236      22.158  60.774   2.959  1.00 13.07           C  
ATOM   1856  C   TYR A 236      21.869  60.533   4.444  1.00 13.08           C  
ATOM   1857  O   TYR A 236      22.581  61.040   5.314  1.00 12.65           O  
ATOM   1858  CB  TYR A 236      23.666  60.719   2.659  1.00 13.17           C  
ATOM   1859  CG  TYR A 236      24.375  59.407   2.988  1.00 13.78           C  
ATOM   1860  CD1 TYR A 236      23.661  58.241   3.294  1.00 13.71           C  
ATOM   1861  CD2 TYR A 236      25.774  59.331   2.957  1.00 14.16           C  
ATOM   1862  CE1 TYR A 236      24.318  57.051   3.588  1.00 14.14           C  
ATOM   1863  CE2 TYR A 236      26.435  58.144   3.255  1.00 14.53           C  
ATOM   1864  CZ  TYR A 236      25.697  57.009   3.568  1.00 14.21           C  
ATOM   1865  OH  TYR A 236      26.345  55.817   3.862  1.00 14.78           O  
ATOM   1866  N   PRO A 237      20.789  59.791   4.744  1.00 13.26           N  
ATOM   1867  CA  PRO A 237      20.543  59.400   6.131  1.00 13.13           C  
ATOM   1868  C   PRO A 237      21.454  58.216   6.427  1.00 12.96           C  
ATOM   1869  O   PRO A 237      21.246  57.112   5.901  1.00 13.18           O  
ATOM   1870  CB  PRO A 237      19.065  58.973   6.135  1.00 13.58           C  
ATOM   1871  CG  PRO A 237      18.503  59.459   4.844  1.00 14.15           C  
ATOM   1872  CD  PRO A 237      19.653  59.452   3.874  1.00 13.56           C  
ATOM   1873  N   VAL A 238      22.483  58.475   7.216  1.00 12.74           N  
ATOM   1874  CA  VAL A 238      23.604  57.534   7.350  1.00 12.48           C  
ATOM   1875  C   VAL A 238      23.321  56.456   8.403  1.00 12.86           C  
ATOM   1876  O   VAL A 238      23.005  56.766   9.557  1.00 12.89           O  
ATOM   1877  CB  VAL A 238      24.910  58.278   7.713  1.00 12.29           C  
ATOM   1878  CG1 VAL A 238      26.098  57.333   7.646  1.00 12.46           C  
ATOM   1879  CG2 VAL A 238      25.136  59.460   6.778  1.00 12.46           C  
ATOM   1880  N   HIS A 239      23.461  55.192   7.987  1.00 13.17           N  
ATOM   1881  CA  HIS A 239      23.352  54.024   8.878  1.00 13.29           C  
ATOM   1882  C   HIS A 239      24.215  54.198  10.111  1.00 13.57           C  
ATOM   1883  O   HIS A 239      25.287  54.816  10.057  1.00 13.64           O  
ATOM   1884  CB  HIS A 239      23.790  52.795   8.085  1.00 13.07           C  
ATOM   1885  CG  HIS A 239      23.374  51.477   8.693  1.00 13.16           C  
ATOM   1886  CD2 HIS A 239      22.397  50.569   8.315  1.00 12.90           C  
ATOM   1887  ND1 HIS A 239      24.003  50.939   9.757  1.00 12.90           N  
ATOM   1888  CE1 HIS A 239      23.436  49.764  10.066  1.00 13.14           C  
ATOM   1889  NE2 HIS A 239      22.458  49.531   9.180  1.00 13.31           N  
ATOM   1890  N   LEU A 240      23.776  53.658  11.248  1.00 13.66           N  
ATOM   1891  CA  LEU A 240      24.545  53.809  12.492  1.00 13.87           C  
ATOM   1892  C   LEU A 240      25.831  52.971  12.586  1.00 14.09           C  
ATOM   1893  O   LEU A 240      26.614  53.153  13.523  1.00 14.45           O  
ATOM   1894  CB  LEU A 240      23.658  53.532  13.712  1.00 14.68           C  
ATOM   1895  CG  LEU A 240      22.846  54.726  14.228  1.00 16.68           C  
ATOM   1896  CD1 LEU A 240      21.893  54.256  15.314  1.00 17.25           C  
ATOM   1897  CD2 LEU A 240      23.762  55.817  14.774  1.00 18.35           C  
ATOM   1898  N   ASN A 241      26.054  52.069  11.634  1.00 13.62           N  
ATOM   1899  CA  ASN A 241      27.292  51.283  11.607  1.00 14.34           C  
ATOM   1900  C   ASN A 241      28.497  52.234  11.568  1.00 14.36           C  
ATOM   1901  O   ASN A 241      28.637  52.998  10.615  1.00 14.31           O  
ATOM   1902  CB  ASN A 241      27.304  50.351  10.388  1.00 14.64           C  
ATOM   1903  CG  ASN A 241      28.514  49.430  10.350  1.00 15.06           C  
ATOM   1904  ND2 ASN A 241      28.538  48.526   9.371  1.00 15.27           N  
ATOM   1905  OD1 ASN A 241      29.410  49.520  11.187  1.00 15.75           O  
ATOM   1906  N   PRO A 242      29.361  52.199  12.607  1.00 14.53           N  
ATOM   1907  CA  PRO A 242      30.519  53.113  12.631  1.00 15.06           C  
ATOM   1908  C   PRO A 242      31.389  53.039  11.371  1.00 14.65           C  
ATOM   1909  O   PRO A 242      31.963  54.065  10.960  1.00 16.02           O  
ATOM   1910  CB  PRO A 242      31.332  52.638  13.845  1.00 15.69           C  
ATOM   1911  CG  PRO A 242      30.388  51.849  14.686  1.00 16.27           C  
ATOM   1912  CD  PRO A 242      29.288  51.336  13.806  1.00 15.07           C  
ATOM   1913  N   VAL A 243      31.463  51.861  10.752  1.00 14.62           N  
ATOM   1914  CA  VAL A 243      32.261  51.650   9.541  1.00 15.02           C  
ATOM   1915  C   VAL A 243      31.718  52.477   8.371  1.00 15.13           C  
ATOM   1916  O   VAL A 243      32.484  53.092   7.625  1.00 15.33           O  
ATOM   1917  CB  VAL A 243      32.360  50.154   9.168  1.00 15.55           C  
ATOM   1918  CG1 VAL A 243      33.231  49.964   7.931  1.00 15.57           C  
ATOM   1919  CG2 VAL A 243      32.908  49.354  10.341  1.00 15.58           C  
ATOM   1920  N   VAL A 244      30.396  52.488   8.232  1.00 14.40           N  
ATOM   1921  CA  VAL A 244      29.716  53.330   7.247  1.00 14.78           C  
ATOM   1922  C   VAL A 244      29.920  54.822   7.560  1.00 14.76           C  
ATOM   1923  O   VAL A 244      30.213  55.626   6.655  1.00 14.26           O  
ATOM   1924  CB  VAL A 244      28.206  52.999   7.176  1.00 14.57           C  
ATOM   1925  CG1 VAL A 244      27.472  53.974   6.256  1.00 14.33           C  
ATOM   1926  CG2 VAL A 244      27.985  51.567   6.702  1.00 14.44           C  
ATOM   1927  N   ARG A 245      29.783  55.193   8.834  1.00 14.94           N  
ATOM   1928  CA  ARG A 245      29.939  56.591   9.244  1.00 16.34           C  
ATOM   1929  C   ARG A 245      31.329  57.144   8.955  1.00 16.73           C  
ATOM   1930  O   ARG A 245      31.467  58.281   8.508  1.00 16.89           O  
ATOM   1931  CB  ARG A 245      29.569  56.784  10.709  1.00 17.03           C  
ATOM   1932  CG  ARG A 245      28.142  56.350  10.976  1.00 18.76           C  
ATOM   1933  CD  ARG A 245      27.418  57.359  11.814  1.00 20.76           C  
ATOM   1934  NE  ARG A 245      25.982  57.341  11.568  1.00 20.67           N  
ATOM   1935  CZ  ARG A 245      25.113  58.023  12.302  1.00 20.12           C  
ATOM   1936  NH1 ARG A 245      25.552  58.740  13.338  1.00 20.00           N1+
ATOM   1937  NH2 ARG A 245      23.819  57.973  12.023  1.00 20.07           N  
ATOM   1938  N   GLU A 246      32.352  56.323   9.177  1.00 16.32           N  
ATOM   1939  CA  GLU A 246      33.725  56.718   8.838  1.00 17.14           C  
ATOM   1940  C   GLU A 246      33.880  57.020   7.353  1.00 16.65           C  
ATOM   1941  O   GLU A 246      34.479  58.044   6.992  1.00 16.89           O  
ATOM   1942  CB  GLU A 246      34.720  55.650   9.286  1.00 19.58           C  
ATOM   1943  CG  GLU A 246      34.814  55.566  10.798  1.00 21.56           C  
ATOM   1944  CD  GLU A 246      35.283  54.212  11.303  1.00 24.82           C  
ATOM   1945  OE1 GLU A 246      35.585  53.309  10.486  1.00 25.93           O  
ATOM   1946  OE2 GLU A 246      35.344  54.057  12.537  1.00 27.25           O1-
ATOM   1947  N   ALA A 247      33.316  56.160   6.506  1.00 15.53           N  
ATOM   1948  CA  ALA A 247      33.406  56.340   5.048  1.00 14.76           C  
ATOM   1949  C   ALA A 247      32.602  57.561   4.603  1.00 14.76           C  
ATOM   1950  O   ALA A 247      33.043  58.309   3.721  1.00 14.25           O  
ATOM   1951  CB  ALA A 247      32.934  55.091   4.305  1.00 15.33           C  
ATOM   1952  N   ALA A 248      31.430  57.761   5.203  1.00 14.33           N  
ATOM   1953  CA  ALA A 248      30.596  58.919   4.852  1.00 14.88           C  
ATOM   1954  C   ALA A 248      31.313  60.225   5.199  1.00 15.53           C  
ATOM   1955  O   ALA A 248      31.323  61.160   4.397  1.00 15.38           O  
ATOM   1956  CB  ALA A 248      29.240  58.853   5.544  1.00 14.94           C  
ATOM   1957  N   HIS A 249      31.918  60.274   6.384  1.00 16.03           N  
ATOM   1958  CA  HIS A 249      32.662  61.455   6.807  1.00 17.65           C  
ATOM   1959  C   HIS A 249      33.860  61.704   5.937  1.00 17.18           C  
ATOM   1960  O   HIS A 249      34.135  62.849   5.564  1.00 16.76           O  
ATOM   1961  CB  HIS A 249      33.084  61.358   8.267  1.00 20.36           C  
ATOM   1962  CG  HIS A 249      33.883  62.551   8.743  1.00 22.86           C  
ATOM   1963  CD2 HIS A 249      35.257  62.729   8.907  1.00 25.07           C  
ATOM   1964  ND1 HIS A 249      33.305  63.718   9.091  1.00 25.25           N  
ATOM   1965  CE1 HIS A 249      34.258  64.599   9.460  1.00 25.85           C  
ATOM   1966  NE2 HIS A 249      35.450  63.993   9.351  1.00 26.14           N  
ATOM   1967  N   LYS A 250      34.580  60.637   5.594  1.00 16.38           N  
ATOM   1968  CA  LYS A 250      35.784  60.771   4.775  1.00 16.42           C  
ATOM   1969  C   LYS A 250      35.511  61.420   3.406  1.00 16.18           C  
ATOM   1970  O   LYS A 250      36.307  62.251   2.929  1.00 16.85           O  
ATOM   1971  CB  LYS A 250      36.473  59.409   4.612  1.00 16.89           C  
ATOM   1972  CG  LYS A 250      37.678  59.425   3.680  1.00 17.24           C  
ATOM   1973  CD  LYS A 250      38.356  58.067   3.654  1.00 17.80           C  
ATOM   1974  CE  LYS A 250      39.665  58.113   2.882  1.00 18.64           C  
ATOM   1975  NZ  LYS A 250      40.257  56.750   2.806  1.00 19.40           N1+
ATOM   1976  N   HIS A 251      34.391  61.061   2.780  1.00 15.30           N  
ATOM   1977  CA  HIS A 251      34.113  61.495   1.409  1.00 14.95           C  
ATOM   1978  C   HIS A 251      33.145  62.637   1.275  1.00 14.74           C  
ATOM   1979  O   HIS A 251      33.108  63.288   0.230  1.00 15.05           O  
ATOM   1980  CB  HIS A 251      33.666  60.311   0.547  1.00 14.84           C  
ATOM   1981  CG  HIS A 251      34.784  59.351   0.264  1.00 15.65           C  
ATOM   1982  CD2 HIS A 251      35.828  59.425  -0.647  1.00 15.88           C  
ATOM   1983  ND1 HIS A 251      34.999  58.245   1.005  1.00 16.65           N  
ATOM   1984  CE1 HIS A 251      36.105  57.618   0.553  1.00 15.89           C  
ATOM   1985  NE2 HIS A 251      36.611  58.344  -0.452  1.00 17.11           N  
ATOM   1986  N   PHE A 252      32.358  62.893   2.318  1.00 14.71           N  
ATOM   1987  CA  PHE A 252      31.271  63.870   2.231  1.00 14.76           C  
ATOM   1988  C   PHE A 252      31.284  64.892   3.357  1.00 15.79           C  
ATOM   1989  O   PHE A 252      30.457  65.815   3.365  1.00 16.40           O  
ATOM   1990  CB  PHE A 252      29.893  63.177   2.261  1.00 14.26           C  
ATOM   1991  CG  PHE A 252      29.656  62.182   1.154  1.00 13.95           C  
ATOM   1992  CD1 PHE A 252      29.888  62.506  -0.187  1.00 13.78           C  
ATOM   1993  CD2 PHE A 252      29.122  60.926   1.454  1.00 13.80           C  
ATOM   1994  CE1 PHE A 252      29.632  61.582  -1.191  1.00 14.23           C  
ATOM   1995  CE2 PHE A 252      28.862  60.000   0.449  1.00 14.01           C  
ATOM   1996  CZ  PHE A 252      29.113  60.328  -0.880  1.00 14.16           C  
ATOM   1997  N   GLY A 253      32.198  64.721   4.310  1.00 16.35           N  
ATOM   1998  CA  GLY A 253      32.226  65.518   5.538  1.00 17.99           C  
ATOM   1999  C   GLY A 253      32.394  67.009   5.339  1.00 19.58           C  
ATOM   2000  O   GLY A 253      31.967  67.803   6.182  1.00 20.87           O  
ATOM   2001  N   ASP A 254      33.003  67.381   4.219  1.00 20.27           N  
ATOM   2002  CA  ASP A 254      33.249  68.780   3.900  1.00 21.60           C  
ATOM   2003  C   ASP A 254      32.329  69.337   2.820  1.00 22.64           C  
ATOM   2004  O   ASP A 254      32.535  70.459   2.368  1.00 23.93           O  
ATOM   2005  CB  ASP A 254      34.726  68.995   3.507  1.00 22.87           C  
ATOM   2006  CG  ASP A 254      35.167  68.131   2.318  1.00 24.23           C  
ATOM   2007  OD1 ASP A 254      34.503  67.125   2.010  1.00 25.16           O  
ATOM   2008  OD2 ASP A 254      36.211  68.441   1.703  1.00 25.11           O1-
ATOM   2009  N   SER A 255      31.321  68.579   2.394  1.00 21.19           N  
ATOM   2010  CA  SER A 255      30.478  69.052   1.298  1.00 21.66           C  
ATOM   2011  C   SER A 255      29.200  69.726   1.785  1.00 21.88           C  
ATOM   2012  O   SER A 255      28.411  69.120   2.503  1.00 20.79           O  
ATOM   2013  CB  SER A 255      30.147  67.929   0.316  1.00 22.91           C  
ATOM   2014  OG  SER A 255      29.309  68.436  -0.711  1.00 24.72           O  
ATOM   2015  N   ASP A 256      29.004  70.978   1.374  1.00 21.95           N  
ATOM   2016  CA  ASP A 256      27.792  71.728   1.703  1.00 23.23           C  
ATOM   2017  C   ASP A 256      26.557  71.146   1.009  1.00 21.45           C  
ATOM   2018  O   ASP A 256      25.428  71.356   1.463  1.00 21.75           O  
ATOM   2019  CB  ASP A 256      27.933  73.200   1.284  1.00 26.77           C  
ATOM   2020  CG  ASP A 256      28.965  73.967   2.109  1.00 31.58           C  
ATOM   2021  OD1 ASP A 256      29.133  73.685   3.321  1.00 34.26           O  
ATOM   2022  OD2 ASP A 256      29.596  74.884   1.529  1.00 34.49           O1-
ATOM   2023  N   ARG A 257      26.763  70.445  -0.105  1.00 18.70           N  
ATOM   2024  CA  ARG A 257      25.626  69.953  -0.877  1.00 18.48           C  
ATOM   2025  C   ARG A 257      25.392  68.442  -0.732  1.00 17.69           C  
ATOM   2026  O   ARG A 257      24.612  67.850  -1.482  1.00 17.53           O  
ATOM   2027  CB  ARG A 257      25.710  70.413  -2.337  1.00 18.86           C  
ATOM   2028  CG  ARG A 257      25.390  71.909  -2.488  1.00 19.10           C  
ATOM   2029  CD  ARG A 257      25.363  72.367  -3.939  1.00 19.36           C  
ATOM   2030  NE  ARG A 257      26.695  72.367  -4.545  1.00 19.44           N  
ATOM   2031  CZ  ARG A 257      27.091  71.520  -5.487  1.00 19.57           C  
ATOM   2032  NH1 ARG A 257      26.264  70.588  -5.958  1.00 18.27           N1+
ATOM   2033  NH2 ARG A 257      28.321  71.611  -5.968  1.00 19.24           N  
ATOM   2034  N   VAL A 258      26.070  67.837   0.243  1.00 17.26           N  
ATOM   2035  CA  VAL A 258      25.714  66.493   0.700  1.00 16.80           C  
ATOM   2036  C   VAL A 258      25.279  66.585   2.155  1.00 17.22           C  
ATOM   2037  O   VAL A 258      26.078  66.906   3.033  1.00 17.97           O  
ATOM   2038  CB  VAL A 258      26.867  65.457   0.542  1.00 16.07           C  
ATOM   2039  CG1 VAL A 258      26.404  64.082   1.027  1.00 16.29           C  
ATOM   2040  CG2 VAL A 258      27.321  65.355  -0.908  1.00 16.19           C  
ATOM   2041  N   HIS A 259      24.005  66.302   2.410  1.00 16.85           N  
ATOM   2042  CA  HIS A 259      23.463  66.418   3.749  1.00 17.15           C  
ATOM   2043  C   HIS A 259      23.559  65.103   4.462  1.00 16.67           C  
ATOM   2044  O   HIS A 259      22.758  64.205   4.210  1.00 16.58           O  
ATOM   2045  CB  HIS A 259      22.010  66.888   3.692  1.00 17.96           C  
ATOM   2046  CG  HIS A 259      21.841  68.205   2.998  1.00 19.40           C  
ATOM   2047  CD2 HIS A 259      21.952  69.502   3.471  1.00 20.21           C  
ATOM   2048  ND1 HIS A 259      21.584  68.300   1.682  1.00 20.28           N  
ATOM   2049  CE1 HIS A 259      21.514  69.597   1.334  1.00 20.23           C  
ATOM   2050  NE2 HIS A 259      21.738  70.329   2.423  1.00 21.15           N  
ATOM   2051  N   LEU A 260      24.549  64.979   5.345  1.00 16.03           N  
ATOM   2052  CA  LEU A 260      24.718  63.788   6.169  1.00 15.90           C  
ATOM   2053  C   LEU A 260      23.814  63.939   7.374  1.00 16.05           C  
ATOM   2054  O   LEU A 260      24.047  64.799   8.223  1.00 17.73           O  
ATOM   2055  CB  LEU A 260      26.182  63.640   6.614  1.00 16.27           C  
ATOM   2056  CG  LEU A 260      27.192  63.485   5.476  1.00 16.20           C  
ATOM   2057  CD1 LEU A 260      28.608  63.327   6.022  1.00 16.15           C  
ATOM   2058  CD2 LEU A 260      26.822  62.327   4.561  1.00 16.25           C  
ATOM   2059  N   ILE A 261      22.772  63.119   7.443  1.00 15.38           N  
ATOM   2060  CA  ILE A 261      21.774  63.237   8.523  1.00 15.51           C  
ATOM   2061  C   ILE A 261      21.547  61.904   9.239  1.00 15.91           C  
ATOM   2062  O   ILE A 261      21.970  60.854   8.750  1.00 15.94           O  
ATOM   2063  CB  ILE A 261      20.441  63.848   8.016  1.00 15.49           C  
ATOM   2064  CG1 ILE A 261      19.714  62.907   7.037  1.00 15.77           C  
ATOM   2065  CG2 ILE A 261      20.689  65.226   7.397  1.00 16.14           C  
ATOM   2066  CD1 ILE A 261      18.335  63.404   6.628  1.00 16.25           C  
ATOM   2067  N   GLU A 262      20.920  61.947  10.410  1.00 15.84           N  
ATOM   2068  CA  GLU A 262      20.590  60.714  11.120  1.00 16.18           C  
ATOM   2069  C   GLU A 262      19.532  59.931  10.359  1.00 15.70           C  
ATOM   2070  O   GLU A 262      18.787  60.515   9.579  1.00 15.99           O  
ATOM   2071  CB  GLU A 262      20.108  61.019  12.537  1.00 17.23           C  
ATOM   2072  CG  GLU A 262      21.199  61.556  13.453  1.00 19.11           C  
ATOM   2073  CD  GLU A 262      22.365  60.593  13.659  1.00 20.82           C  
ATOM   2074  OE1 GLU A 262      22.166  59.361  13.730  1.00 20.74           O  
ATOM   2075  OE2 GLU A 262      23.503  61.082  13.784  1.00 23.38           O1-
ATOM   2076  N   PRO A 263      19.463  58.600  10.574  1.00 15.49           N  
ATOM   2077  CA  PRO A 263      18.429  57.826   9.887  1.00 16.10           C  
ATOM   2078  C   PRO A 263      17.045  58.450  10.051  1.00 16.09           C  
ATOM   2079  O   PRO A 263      16.683  58.902  11.154  1.00 16.06           O  
ATOM   2080  CB  PRO A 263      18.493  56.474  10.589  1.00 15.92           C  
ATOM   2081  CG  PRO A 263      19.932  56.335  10.930  1.00 15.97           C  
ATOM   2082  CD  PRO A 263      20.351  57.727  11.367  1.00 15.85           C  
ATOM   2083  N   LEU A 264      16.301  58.499   8.955  1.00 16.48           N  
ATOM   2084  CA  LEU A 264      14.988  59.117   8.952  1.00 17.06           C  
ATOM   2085  C   LEU A 264      13.946  58.109   9.395  1.00 17.61           C  
ATOM   2086  O   LEU A 264      14.041  56.935   9.046  1.00 17.59           O  
ATOM   2087  CB  LEU A 264      14.637  59.598   7.539  1.00 16.86           C  
ATOM   2088  CG  LEU A 264      15.358  60.843   7.010  1.00 17.09           C  
ATOM   2089  CD1 LEU A 264      15.011  61.066   5.551  1.00 17.15           C  
ATOM   2090  CD2 LEU A 264      14.991  62.062   7.840  1.00 17.71           C  
ATOM   2091  N   GLU A 265      12.943  58.571  10.138  1.00 18.67           N  
ATOM   2092  CA  GLU A 265      11.726  57.778  10.355  1.00 20.06           C  
ATOM   2093  C   GLU A 265      11.098  57.390   9.016  1.00 18.45           C  
ATOM   2094  O   GLU A 265      11.240  58.114   8.030  1.00 17.26           O  
ATOM   2095  CB  GLU A 265      10.733  58.553  11.233  1.00 24.36           C  
ATOM   2096  CG  GLU A 265      10.748  58.072  12.678  1.00 30.01           C  
ATOM   2097  CD  GLU A 265      10.394  59.150  13.691  1.00 34.47           C  
ATOM   2098  OE1 GLU A 265       9.649  60.102  13.357  1.00 37.80           O  
ATOM   2099  OE2 GLU A 265      10.869  59.038  14.843  1.00 37.63           O1-
ATOM   2100  N   VAL A 266      10.404  56.250   8.976  1.00 17.07           N  
ATOM   2101  CA  VAL A 266       9.951  55.714   7.696  1.00 17.77           C  
ATOM   2102  C   VAL A 266       8.987  56.659   6.952  1.00 17.15           C  
ATOM   2103  O   VAL A 266       9.076  56.766   5.734  1.00 16.90           O  
ATOM   2104  CB  VAL A 266       9.432  54.249   7.789  1.00 18.46           C  
ATOM   2105  CG1 VAL A 266       8.118  54.167   8.556  1.00 19.45           C  
ATOM   2106  CG2 VAL A 266       9.308  53.630   6.396  1.00 18.29           C  
ATOM   2107  N   ILE A 267       8.102  57.348   7.679  1.00 18.31           N  
ATOM   2108  CA  ILE A 267       7.204  58.320   7.034  1.00 18.84           C  
ATOM   2109  C   ILE A 267       8.030  59.376   6.289  1.00 18.36           C  
ATOM   2110  O   ILE A 267       7.745  59.702   5.121  1.00 18.49           O  
ATOM   2111  CB  ILE A 267       6.238  59.023   8.018  1.00 20.74           C  
ATOM   2112  CG1 ILE A 267       5.405  58.006   8.807  1.00 22.55           C  
ATOM   2113  CG2 ILE A 267       5.294  59.926   7.237  1.00 20.83           C  
ATOM   2114  CD1 ILE A 267       4.851  58.539  10.123  1.00 24.20           C  
ATOM   2115  N   ASP A 268       9.068  59.880   6.955  1.00 18.46           N  
ATOM   2116  CA  ASP A 268       9.932  60.909   6.358  1.00 18.19           C  
ATOM   2117  C   ASP A 268      10.741  60.340   5.197  1.00 17.48           C  
ATOM   2118  O   ASP A 268      10.809  60.937   4.124  1.00 16.37           O  
ATOM   2119  CB  ASP A 268      10.841  61.540   7.415  1.00 19.73           C  
ATOM   2120  CG  ASP A 268      10.054  62.296   8.474  1.00 21.64           C  
ATOM   2121  OD1 ASP A 268       9.249  63.174   8.100  1.00 23.23           O  
ATOM   2122  OD2 ASP A 268      10.229  61.996   9.665  1.00 23.47           O1-
ATOM   2123  N   PHE A 269      11.335  59.166   5.398  1.00 16.00           N  
ATOM   2124  CA  PHE A 269      12.090  58.559   4.315  1.00 15.33           C  
ATOM   2125  C   PHE A 269      11.264  58.340   3.045  1.00 15.14           C  
ATOM   2126  O   PHE A 269      11.717  58.657   1.957  1.00 14.51           O  
ATOM   2127  CB  PHE A 269      12.788  57.262   4.752  1.00 15.05           C  
ATOM   2128  CG  PHE A 269      13.756  56.761   3.739  1.00 15.35           C  
ATOM   2129  CD1 PHE A 269      15.043  57.279   3.683  1.00 15.24           C  
ATOM   2130  CD2 PHE A 269      13.369  55.818   2.802  1.00 15.26           C  
ATOM   2131  CE1 PHE A 269      15.941  56.835   2.723  1.00 15.77           C  
ATOM   2132  CE2 PHE A 269      14.256  55.375   1.834  1.00 16.17           C  
ATOM   2133  CZ  PHE A 269      15.545  55.879   1.796  1.00 15.70           C  
ATOM   2134  N   HIS A 270      10.059  57.773   3.182  1.00 15.09           N  
ATOM   2135  CA  HIS A 270       9.189  57.570   2.028  1.00 15.82           C  
ATOM   2136  C   HIS A 270       8.882  58.852   1.305  1.00 15.48           C  
ATOM   2137  O   HIS A 270       8.896  58.896   0.088  1.00 15.56           O  
ATOM   2138  CB  HIS A 270       7.894  56.866   2.430  1.00 16.50           C  
ATOM   2139  CG  HIS A 270       8.067  55.400   2.730  1.00 17.17           C  
ATOM   2140  CD2 HIS A 270       9.143  54.533   2.508  1.00 17.80           C  
ATOM   2141  ND1 HIS A 270       7.102  54.664   3.323  1.00 18.00           N  
ATOM   2142  CE1 HIS A 270       7.525  53.391   3.453  1.00 18.36           C  
ATOM   2143  NE2 HIS A 270       8.775  53.311   2.957  1.00 17.94           N  
ATOM   2144  N   ASN A 271       8.618  59.908   2.063  1.00 16.62           N  
ATOM   2145  CA  ASN A 271       8.319  61.209   1.470  1.00 16.97           C  
ATOM   2146  C   ASN A 271       9.528  61.859   0.787  1.00 16.83           C  
ATOM   2147  O   ASN A 271       9.376  62.477  -0.265  1.00 17.14           O  
ATOM   2148  CB  ASN A 271       7.682  62.128   2.505  1.00 18.40           C  
ATOM   2149  CG  ASN A 271       6.208  61.832   2.697  1.00 18.83           C  
ATOM   2150  ND2 ASN A 271       5.406  62.252   1.736  1.00 18.32           N  
ATOM   2151  OD1 ASN A 271       5.804  61.204   3.680  1.00 20.51           O  
ATOM   2152  N   PHE A 272      10.723  61.679   1.360  1.00 16.83           N  
ATOM   2153  CA  PHE A 272      11.971  62.076   0.682  1.00 16.59           C  
ATOM   2154  C   PHE A 272      12.154  61.332  -0.633  1.00 16.45           C  
ATOM   2155  O   PHE A 272      12.523  61.927  -1.637  1.00 17.45           O  
ATOM   2156  CB  PHE A 272      13.191  61.855   1.580  1.00 16.07           C  
ATOM   2157  CG  PHE A 272      13.508  63.010   2.500  1.00 16.22           C  
ATOM   2158  CD1 PHE A 272      12.651  63.363   3.534  1.00 16.85           C  
ATOM   2159  CD2 PHE A 272      14.695  63.727   2.350  1.00 16.67           C  
ATOM   2160  CE1 PHE A 272      12.956  64.413   4.389  1.00 16.34           C  
ATOM   2161  CE2 PHE A 272      15.014  64.775   3.205  1.00 16.87           C  
ATOM   2162  CZ  PHE A 272      14.139  65.119   4.232  1.00 16.92           C  
ATOM   2163  N   ALA A 273      11.896  60.022  -0.632  1.00 16.40           N  
ATOM   2164  CA  ALA A 273      11.981  59.227  -1.860  1.00 16.83           C  
ATOM   2165  C   ALA A 273      11.032  59.770  -2.934  1.00 16.97           C  
ATOM   2166  O   ALA A 273      11.400  59.902  -4.111  1.00 17.21           O  
ATOM   2167  CB  ALA A 273      11.678  57.761  -1.564  1.00 16.44           C  
ATOM   2168  N   ALA A 274       9.813  60.099  -2.514  1.00 17.83           N  
ATOM   2169  CA  ALA A 274       8.791  60.599  -3.437  1.00 18.60           C  
ATOM   2170  C   ALA A 274       9.203  61.925  -4.064  1.00 19.71           C  
ATOM   2171  O   ALA A 274       8.830  62.224  -5.194  1.00 20.74           O  
ATOM   2172  CB  ALA A 274       7.446  60.736  -2.727  1.00 19.43           C  
ATOM   2173  N   LYS A 275       9.987  62.699  -3.324  1.00 19.42           N  
ATOM   2174  CA  LYS A 275      10.429  64.013  -3.780  1.00 21.21           C  
ATOM   2175  C   LYS A 275      11.771  64.010  -4.487  1.00 20.17           C  
ATOM   2176  O   LYS A 275      12.150  65.005  -5.118  1.00 20.44           O  
ATOM   2177  CB  LYS A 275      10.442  64.984  -2.607  1.00 22.44           C  
ATOM   2178  CG  LYS A 275       9.046  65.493  -2.290  1.00 25.61           C  
ATOM   2179  CD  LYS A 275       9.063  66.653  -1.321  1.00 28.81           C  
ATOM   2180  CE  LYS A 275       7.647  67.147  -1.063  1.00 30.75           C  
ATOM   2181  NZ  LYS A 275       7.027  67.775  -2.271  1.00 33.61           N1+
ATOM   2182  N   SER A 276      12.492  62.895  -4.398  1.00 19.44           N  
ATOM   2183  CA  SER A 276      13.808  62.784  -5.023  1.00 18.67           C  
ATOM   2184  C   SER A 276      13.760  62.811  -6.549  1.00 18.06           C  
ATOM   2185  O   SER A 276      12.748  62.462  -7.164  1.00 18.76           O  
ATOM   2186  CB  SER A 276      14.522  61.496  -4.544  1.00 18.19           C  
ATOM   2187  OG  SER A 276      14.007  60.353  -5.202  1.00 18.63           O  
ATOM   2188  N   HIS A 277      14.862  63.235  -7.162  1.00 16.87           N  
ATOM   2189  CA  HIS A 277      15.014  63.125  -8.596  1.00 16.53           C  
ATOM   2190  C   HIS A 277      15.336  61.688  -8.961  1.00 16.46           C  
ATOM   2191  O   HIS A 277      14.733  61.109  -9.879  1.00 16.47           O  
ATOM   2192  CB  HIS A 277      16.070  64.112  -9.089  1.00 18.19           C  
ATOM   2193  CG  HIS A 277      16.048  64.316 -10.579  1.00 19.06           C  
ATOM   2194  CD2 HIS A 277      17.008  64.068 -11.549  1.00 20.22           C  
ATOM   2195  ND1 HIS A 277      14.975  64.816 -11.221  1.00 20.29           N  
ATOM   2196  CE1 HIS A 277      15.235  64.879 -12.542  1.00 20.55           C  
ATOM   2197  NE2 HIS A 277      16.482  64.431 -12.741  1.00 20.60           N  
ATOM   2198  N   PHE A 278      16.291  61.093  -8.243  1.00 15.41           N  
ATOM   2199  CA  PHE A 278      16.516  59.645  -8.306  1.00 14.81           C  
ATOM   2200  C   PHE A 278      17.206  59.166  -7.037  1.00 14.23           C  
ATOM   2201  O   PHE A 278      17.581  59.983  -6.180  1.00 14.02           O  
ATOM   2202  CB  PHE A 278      17.233  59.161  -9.596  1.00 15.23           C  
ATOM   2203  CG  PHE A 278      18.575  59.805  -9.857  1.00 15.76           C  
ATOM   2204  CD1 PHE A 278      18.667  60.977 -10.612  1.00 15.52           C  
ATOM   2205  CD2 PHE A 278      19.751  59.219  -9.377  1.00 15.78           C  
ATOM   2206  CE1 PHE A 278      19.905  61.558 -10.868  1.00 16.36           C  
ATOM   2207  CE2 PHE A 278      20.990  59.800  -9.628  1.00 15.99           C  
ATOM   2208  CZ  PHE A 278      21.064  60.958 -10.389  1.00 16.14           C  
ATOM   2209  N   ILE A 279      17.348  57.848  -6.928  1.00 13.14           N  
ATOM   2210  CA  ILE A 279      17.864  57.205  -5.723  1.00 12.71           C  
ATOM   2211  C   ILE A 279      19.133  56.421  -6.082  1.00 11.92           C  
ATOM   2212  O   ILE A 279      19.193  55.784  -7.126  1.00 11.61           O  
ATOM   2213  CB  ILE A 279      16.805  56.236  -5.130  1.00 12.59           C  
ATOM   2214  CG1 ILE A 279      15.552  57.007  -4.706  1.00 13.13           C  
ATOM   2215  CG2 ILE A 279      17.381  55.424  -3.960  1.00 13.19           C  
ATOM   2216  CD1 ILE A 279      14.339  56.126  -4.437  1.00 12.84           C  
ATOM   2217  N   LEU A 280      20.129  56.483  -5.202  1.00 12.46           N  
ATOM   2218  CA  LEU A 280      21.317  55.631  -5.263  1.00 12.29           C  
ATOM   2219  C   LEU A 280      21.284  54.806  -3.986  1.00 12.12           C  
ATOM   2220  O   LEU A 280      21.260  55.366  -2.889  1.00 12.18           O  
ATOM   2221  CB  LEU A 280      22.596  56.482  -5.269  1.00 13.29           C  
ATOM   2222  CG  LEU A 280      22.698  57.544  -6.362  1.00 14.32           C  
ATOM   2223  CD1 LEU A 280      23.967  58.364  -6.170  1.00 14.73           C  
ATOM   2224  CD2 LEU A 280      22.654  56.898  -7.726  1.00 14.88           C  
ATOM   2225  N   THR A 281      21.254  53.484  -4.106  1.00 11.70           N  
ATOM   2226  CA  THR A 281      21.093  52.663  -2.898  1.00 12.13           C  
ATOM   2227  C   THR A 281      21.652  51.263  -3.063  1.00 11.63           C  
ATOM   2228  O   THR A 281      21.728  50.735  -4.175  1.00 12.06           O  
ATOM   2229  CB  THR A 281      19.603  52.580  -2.452  1.00 12.00           C  
ATOM   2230  CG2 THR A 281      18.803  51.677  -3.371  1.00 12.65           C  
ATOM   2231  OG1 THR A 281      19.522  52.067  -1.114  1.00 12.75           O  
ATOM   2232  N   ASP A 282      22.026  50.649  -1.943  1.00 11.81           N  
ATOM   2233  CA  ASP A 282      22.221  49.200  -1.939  1.00 11.87           C  
ATOM   2234  C   ASP A 282      21.242  48.518  -0.969  1.00 11.99           C  
ATOM   2235  O   ASP A 282      21.431  47.362  -0.601  1.00 11.79           O  
ATOM   2236  CB  ASP A 282      23.692  48.833  -1.685  1.00 11.94           C  
ATOM   2237  CG  ASP A 282      24.167  49.172  -0.269  1.00 12.17           C  
ATOM   2238  OD1 ASP A 282      23.363  49.628   0.582  1.00 12.40           O  
ATOM   2239  OD2 ASP A 282      25.372  48.960   0.010  1.00 12.88           O1-
ATOM   2240  N   SER A 283      20.190  49.248  -0.584  1.00 11.92           N  
ATOM   2241  CA  SER A 283      19.110  48.722   0.270  1.00 12.39           C  
ATOM   2242  C   SER A 283      18.233  47.712  -0.468  1.00 12.99           C  
ATOM   2243  O   SER A 283      17.941  47.893  -1.651  1.00 14.36           O  
ATOM   2244  CB  SER A 283      18.219  49.878   0.748  1.00 12.46           C  
ATOM   2245  OG  SER A 283      17.024  49.391   1.354  1.00 11.90           O  
ATOM   2246  N   GLY A 284      17.787  46.671   0.236  1.00 12.73           N  
ATOM   2247  CA  GLY A 284      16.787  45.744  -0.312  1.00 13.06           C  
ATOM   2248  C   GLY A 284      15.396  46.357  -0.363  1.00 13.09           C  
ATOM   2249  O   GLY A 284      14.735  46.356  -1.413  1.00 12.76           O  
ATOM   2250  N   GLY A 285      14.953  46.894   0.770  1.00 12.39           N  
ATOM   2251  CA  GLY A 285      13.611  47.463   0.880  1.00 12.59           C  
ATOM   2252  C   GLY A 285      13.364  48.640  -0.051  1.00 12.94           C  
ATOM   2253  O   GLY A 285      12.262  48.788  -0.598  1.00 13.26           O  
ATOM   2254  N   VAL A 286      14.377  49.487  -0.238  1.00 12.55           N  
ATOM   2255  CA  VAL A 286      14.196  50.643  -1.134  1.00 12.49           C  
ATOM   2256  C   VAL A 286      13.961  50.193  -2.582  1.00 12.98           C  
ATOM   2257  O   VAL A 286      13.206  50.835  -3.319  1.00 12.42           O  
ATOM   2258  CB  VAL A 286      15.359  51.653  -1.012  1.00 12.85           C  
ATOM   2259  CG1 VAL A 286      15.148  52.842  -1.947  1.00 13.38           C  
ATOM   2260  CG2 VAL A 286      15.478  52.127   0.438  1.00 13.90           C  
ATOM   2261  N   GLN A 287      14.566  49.074  -2.977  1.00 13.13           N  
ATOM   2262  CA  GLN A 287      14.339  48.517  -4.324  1.00 13.26           C  
ATOM   2263  C   GLN A 287      12.888  48.114  -4.563  1.00 14.05           C  
ATOM   2264  O   GLN A 287      12.401  48.169  -5.691  1.00 15.04           O  
ATOM   2265  CB  GLN A 287      15.244  47.319  -4.576  1.00 13.47           C  
ATOM   2266  CG  GLN A 287      16.705  47.693  -4.735  1.00 13.36           C  
ATOM   2267  CD  GLN A 287      17.565  46.472  -5.012  1.00 13.44           C  
ATOM   2268  NE2 GLN A 287      18.339  46.065  -4.021  1.00 13.72           N  
ATOM   2269  OE1 GLN A 287      17.507  45.887  -6.093  1.00 13.51           O  
ATOM   2270  N   GLU A 288      12.197  47.705  -3.505  1.00 13.59           N  
ATOM   2271  CA  GLU A 288      10.807  47.271  -3.638  1.00 14.26           C  
ATOM   2272  C   GLU A 288       9.855  48.447  -3.616  1.00 14.03           C  
ATOM   2273  O   GLU A 288       8.760  48.374  -4.188  1.00 14.07           O  
ATOM   2274  CB  GLU A 288      10.447  46.285  -2.536  1.00 14.86           C  
ATOM   2275  CG  GLU A 288      11.103  44.930  -2.775  1.00 15.64           C  
ATOM   2276  CD  GLU A 288      11.391  44.191  -1.489  1.00 15.91           C  
ATOM   2277  OE1 GLU A 288      11.242  44.805  -0.414  1.00 18.03           O  
ATOM   2278  OE2 GLU A 288      11.785  43.010  -1.568  1.00 16.37           O1-
ATOM   2279  N   GLU A 289      10.271  49.518  -2.944  1.00 13.90           N  
ATOM   2280  CA  GLU A 289       9.432  50.711  -2.781  1.00 14.44           C  
ATOM   2281  C   GLU A 289       9.432  51.598  -4.021  1.00 14.58           C  
ATOM   2282  O   GLU A 289       8.401  52.197  -4.368  1.00 14.80           O  
ATOM   2283  CB  GLU A 289       9.852  51.503  -1.542  1.00 14.79           C  
ATOM   2284  CG  GLU A 289       9.609  50.731  -0.253  1.00 14.84           C  
ATOM   2285  CD  GLU A 289      10.362  51.252   0.965  1.00 15.75           C  
ATOM   2286  OE1 GLU A 289      11.319  52.038   0.833  1.00 15.92           O  
ATOM   2287  OE2 GLU A 289       9.991  50.854   2.096  1.00 16.44           O1-
ATOM   2288  N   ALA A 290      10.576  51.659  -4.698  1.00 14.31           N  
ATOM   2289  CA  ALA A 290      10.779  52.631  -5.781  1.00 14.73           C  
ATOM   2290  C   ALA A 290       9.843  52.502  -6.992  1.00 14.78           C  
ATOM   2291  O   ALA A 290       9.429  53.524  -7.535  1.00 15.22           O  
ATOM   2292  CB  ALA A 290      12.229  52.635  -6.235  1.00 14.73           C  
ATOM   2293  N   PRO A 291       9.527  51.268  -7.437  1.00 14.94           N  
ATOM   2294  CA  PRO A 291       8.626  51.201  -8.603  1.00 15.34           C  
ATOM   2295  C   PRO A 291       7.276  51.901  -8.365  1.00 16.49           C  
ATOM   2296  O   PRO A 291       6.775  52.583  -9.276  1.00 16.21           O  
ATOM   2297  CB  PRO A 291       8.449  49.698  -8.822  1.00 15.41           C  
ATOM   2298  CG  PRO A 291       9.750  49.115  -8.345  1.00 14.86           C  
ATOM   2299  CD  PRO A 291      10.133  49.951  -7.149  1.00 14.83           C  
ATOM   2300  N   SER A 292       6.726  51.753  -7.156  1.00 16.23           N  
ATOM   2301  CA  SER A 292       5.442  52.382  -6.763  1.00 17.80           C  
ATOM   2302  C   SER A 292       5.503  53.892  -6.890  1.00 17.93           C  
ATOM   2303  O   SER A 292       4.492  54.544  -7.173  1.00 17.77           O  
ATOM   2304  CB  SER A 292       5.073  52.052  -5.308  1.00 18.29           C  
ATOM   2305  OG  SER A 292       4.814  50.685  -5.123  1.00 20.83           O  
ATOM   2306  N   LEU A 293       6.698  54.437  -6.685  1.00 17.67           N  
ATOM   2307  CA  LEU A 293       6.929  55.873  -6.717  1.00 18.04           C  
ATOM   2308  C   LEU A 293       7.391  56.380  -8.081  1.00 17.85           C  
ATOM   2309  O   LEU A 293       7.502  57.594  -8.284  1.00 18.71           O  
ATOM   2310  CB  LEU A 293       7.938  56.257  -5.628  1.00 18.74           C  
ATOM   2311  CG  LEU A 293       7.605  55.806  -4.203  1.00 18.92           C  
ATOM   2312  CD1 LEU A 293       8.785  55.999  -3.266  1.00 19.55           C  
ATOM   2313  CD2 LEU A 293       6.385  56.562  -3.691  1.00 19.58           C  
ATOM   2314  N   GLY A 294       7.619  55.456  -9.017  1.00 17.25           N  
ATOM   2315  CA  GLY A 294       8.167  55.779 -10.331  1.00 17.84           C  
ATOM   2316  C   GLY A 294       9.518  56.475 -10.254  1.00 18.14           C  
ATOM   2317  O   GLY A 294       9.787  57.404 -11.019  1.00 18.82           O  
ATOM   2318  N   LYS A 295      10.370  56.038  -9.323  1.00 17.75           N  
ATOM   2319  CA  LYS A 295      11.646  56.735  -9.066  1.00 17.23           C  
ATOM   2320  C   LYS A 295      12.824  55.908  -9.562  1.00 16.61           C  
ATOM   2321  O   LYS A 295      13.005  54.787  -9.108  1.00 17.00           O  
ATOM   2322  CB  LYS A 295      11.834  57.013  -7.569  1.00 19.15           C  
ATOM   2323  CG  LYS A 295      10.910  58.063  -6.970  1.00 20.98           C  
ATOM   2324  CD  LYS A 295      11.254  59.453  -7.463  1.00 20.91           C  
ATOM   2325  CE  LYS A 295      10.073  60.373  -7.248  1.00 22.08           C  
ATOM   2326  NZ  LYS A 295      10.216  61.648  -7.990  1.00 22.44           N1+
ATOM   2327  N   PRO A 296      13.633  56.450 -10.491  1.00 15.68           N  
ATOM   2328  CA  PRO A 296      14.800  55.696 -10.952  1.00 14.83           C  
ATOM   2329  C   PRO A 296      15.732  55.369  -9.787  1.00 13.98           C  
ATOM   2330  O   PRO A 296      15.928  56.201  -8.884  1.00 14.19           O  
ATOM   2331  CB  PRO A 296      15.478  56.666 -11.929  1.00 15.07           C  
ATOM   2332  CG  PRO A 296      14.351  57.516 -12.430  1.00 15.66           C  
ATOM   2333  CD  PRO A 296      13.485  57.722 -11.229  1.00 15.85           C  
ATOM   2334  N   VAL A 297      16.286  54.163  -9.818  1.00 13.13           N  
ATOM   2335  CA  VAL A 297      17.225  53.713  -8.794  1.00 12.59           C  
ATOM   2336  C   VAL A 297      18.450  53.142  -9.473  1.00 12.44           C  
ATOM   2337  O   VAL A 297      18.339  52.228 -10.307  1.00 12.30           O  
ATOM   2338  CB  VAL A 297      16.623  52.610  -7.879  1.00 12.91           C  
ATOM   2339  CG1 VAL A 297      17.619  52.203  -6.791  1.00 12.89           C  
ATOM   2340  CG2 VAL A 297      15.326  53.086  -7.251  1.00 13.07           C  
ATOM   2341  N   LEU A 298      19.620  53.675  -9.123  1.00 12.45           N  
ATOM   2342  CA  LEU A 298      20.863  52.977  -9.425  1.00 12.61           C  
ATOM   2343  C   LEU A 298      21.194  52.115  -8.209  1.00 12.18           C  
ATOM   2344  O   LEU A 298      21.453  52.634  -7.117  1.00 12.11           O  
ATOM   2345  CB  LEU A 298      22.005  53.957  -9.724  1.00 13.31           C  
ATOM   2346  CG  LEU A 298      21.761  54.866 -10.935  1.00 13.67           C  
ATOM   2347  CD1 LEU A 298      23.004  55.710 -11.176  1.00 14.15           C  
ATOM   2348  CD2 LEU A 298      21.404  54.063 -12.174  1.00 14.43           C  
ATOM   2349  N   VAL A 299      21.148  50.804  -8.412  1.00 12.51           N  
ATOM   2350  CA  VAL A 299      21.429  49.837  -7.348  1.00 11.67           C  
ATOM   2351  C   VAL A 299      22.937  49.613  -7.276  1.00 11.91           C  
ATOM   2352  O   VAL A 299      23.539  49.101  -8.214  1.00 11.72           O  
ATOM   2353  CB  VAL A 299      20.684  48.503  -7.565  1.00 11.61           C  
ATOM   2354  CG1 VAL A 299      20.996  47.540  -6.425  1.00 11.82           C  
ATOM   2355  CG2 VAL A 299      19.175  48.749  -7.653  1.00 11.91           C  
ATOM   2356  N   LEU A 300      23.523  49.989  -6.139  1.00 11.91           N  
ATOM   2357  CA  LEU A 300      24.975  49.996  -5.951  1.00 12.82           C  
ATOM   2358  C   LEU A 300      25.453  48.627  -5.459  1.00 12.50           C  
ATOM   2359  O   LEU A 300      25.997  48.498  -4.353  1.00 12.87           O  
ATOM   2360  CB  LEU A 300      25.373  51.113  -4.981  1.00 13.40           C  
ATOM   2361  CG  LEU A 300      24.834  52.515  -5.312  1.00 14.18           C  
ATOM   2362  CD1 LEU A 300      25.206  53.512  -4.219  1.00 15.38           C  
ATOM   2363  CD2 LEU A 300      25.338  52.993  -6.668  1.00 15.46           C  
ATOM   2364  N   ARG A 301      25.190  47.618  -6.288  1.00 12.15           N  
ATOM   2365  CA  ARG A 301      25.531  46.224  -6.022  1.00 12.95           C  
ATOM   2366  C   ARG A 301      25.871  45.534  -7.334  1.00 13.36           C  
ATOM   2367  O   ARG A 301      25.451  45.997  -8.410  1.00 13.04           O  
ATOM   2368  CB  ARG A 301      24.324  45.505  -5.406  1.00 12.25           C  
ATOM   2369  CG  ARG A 301      23.964  45.961  -3.990  1.00 12.43           C  
ATOM   2370  CD  ARG A 301      22.688  45.301  -3.477  1.00 12.49           C  
ATOM   2371  NE  ARG A 301      22.768  43.845  -3.558  1.00 12.67           N  
ATOM   2372  CZ  ARG A 301      21.715  43.036  -3.474  1.00 12.91           C  
ATOM   2373  NH1 ARG A 301      20.508  43.540  -3.227  1.00 13.52           N1+
ATOM   2374  NH2 ARG A 301      21.864  41.724  -3.623  1.00 12.88           N  
ATOM   2375  N   ASP A 302      26.589  44.413  -7.242  1.00 14.73           N  
ATOM   2376  CA  ASP A 302      26.876  43.581  -8.416  1.00 15.99           C  
ATOM   2377  C   ASP A 302      25.774  42.550  -8.699  1.00 15.97           C  
ATOM   2378  O   ASP A 302      25.803  41.863  -9.724  1.00 16.53           O  
ATOM   2379  CB  ASP A 302      28.258  42.908  -8.297  1.00 18.43           C  
ATOM   2380  CG  ASP A 302      28.342  41.893  -7.156  1.00 20.92           C  
ATOM   2381  OD1 ASP A 302      27.557  41.971  -6.185  1.00 21.73           O  
ATOM   2382  OD2 ASP A 302      29.233  41.015  -7.214  1.00 24.69           O1-
ATOM   2383  N   THR A 303      24.802  42.454  -7.787  1.00 15.15           N  
ATOM   2384  CA  THR A 303      23.671  41.528  -7.911  1.00 14.14           C  
ATOM   2385  C   THR A 303      22.409  42.179  -7.361  1.00 13.67           C  
ATOM   2386  O   THR A 303      22.495  43.116  -6.584  1.00 13.31           O  
ATOM   2387  CB  THR A 303      23.875  40.248  -7.067  1.00 14.29           C  
ATOM   2388  CG2 THR A 303      25.139  39.519  -7.457  1.00 14.72           C  
ATOM   2389  OG1 THR A 303      23.951  40.589  -5.675  1.00 14.17           O  
ATOM   2390  N   THR A 304      21.247  41.659  -7.752  1.00 13.75           N  
ATOM   2391  CA  THR A 304      20.013  41.957  -7.022  1.00 13.75           C  
ATOM   2392  C   THR A 304      19.083  40.754  -7.027  1.00 13.24           C  
ATOM   2393  O   THR A 304      19.121  39.939  -7.944  1.00 13.75           O  
ATOM   2394  CB  THR A 304      19.257  43.181  -7.571  1.00 14.12           C  
ATOM   2395  CG2 THR A 304      18.819  42.976  -9.044  1.00 14.24           C  
ATOM   2396  OG1 THR A 304      18.104  43.426  -6.750  1.00 13.85           O  
ATOM   2397  N   GLU A 305      18.244  40.665  -5.999  1.00 12.75           N  
ATOM   2398  CA  GLU A 305      17.236  39.610  -5.905  1.00 12.58           C  
ATOM   2399  C   GLU A 305      15.850  40.226  -6.053  1.00 12.65           C  
ATOM   2400  O   GLU A 305      14.834  39.635  -5.663  1.00 13.14           O  
ATOM   2401  CB  GLU A 305      17.374  38.811  -4.592  1.00 13.19           C  
ATOM   2402  CG  GLU A 305      17.273  39.632  -3.308  1.00 13.28           C  
ATOM   2403  CD  GLU A 305      18.451  40.577  -3.126  1.00 14.23           C  
ATOM   2404  OE1 GLU A 305      19.561  40.120  -2.754  1.00 14.36           O  
ATOM   2405  OE2 GLU A 305      18.257  41.791  -3.360  1.00 14.95           O1-
ATOM   2406  N   ARG A 306      15.822  41.409  -6.662  1.00 12.74           N  
ATOM   2407  CA  ARG A 306      14.582  42.093  -7.032  1.00 13.15           C  
ATOM   2408  C   ARG A 306      14.473  42.248  -8.558  1.00 13.63           C  
ATOM   2409  O   ARG A 306      14.465  43.372  -9.080  1.00 13.45           O  
ATOM   2410  CB  ARG A 306      14.511  43.460  -6.344  1.00 13.16           C  
ATOM   2411  CG  ARG A 306      13.919  43.395  -4.940  1.00 13.57           C  
ATOM   2412  CD  ARG A 306      14.958  43.033  -3.883  1.00 13.89           C  
ATOM   2413  NE  ARG A 306      14.336  42.956  -2.566  1.00 13.77           N  
ATOM   2414  CZ  ARG A 306      14.991  42.711  -1.434  1.00 13.97           C  
ATOM   2415  NH1 ARG A 306      16.297  42.496  -1.436  1.00 13.97           N1+
ATOM   2416  NH2 ARG A 306      14.324  42.678  -0.286  1.00 14.70           N  
ATOM   2417  N   PRO A 307      14.381  41.117  -9.283  1.00 14.02           N  
ATOM   2418  CA  PRO A 307      14.392  41.230 -10.751  1.00 14.43           C  
ATOM   2419  C   PRO A 307      13.139  41.901 -11.319  1.00 15.08           C  
ATOM   2420  O   PRO A 307      13.202  42.476 -12.408  1.00 14.75           O  
ATOM   2421  CB  PRO A 307      14.477  39.779 -11.226  1.00 15.27           C  
ATOM   2422  CG  PRO A 307      13.902  38.983 -10.100  1.00 14.39           C  
ATOM   2423  CD  PRO A 307      14.251  39.720  -8.835  1.00 14.19           C  
ATOM   2424  N   GLU A 308      12.012  41.815 -10.610  1.00 15.50           N  
ATOM   2425  CA  GLU A 308      10.783  42.461 -11.085  1.00 16.19           C  
ATOM   2426  C   GLU A 308      10.968  43.971 -11.259  1.00 15.90           C  
ATOM   2427  O   GLU A 308      10.452  44.562 -12.218  1.00 15.68           O  
ATOM   2428  CB  GLU A 308       9.605  42.171 -10.144  1.00 16.94           C  
ATOM   2429  CG  GLU A 308       9.306  40.690  -9.994  1.00 19.15           C  
ATOM   2430  CD  GLU A 308      10.068  39.998  -8.862  1.00 19.84           C  
ATOM   2431  OE1 GLU A 308      11.074  40.516  -8.334  1.00 18.42           O  
ATOM   2432  OE2 GLU A 308       9.637  38.888  -8.504  1.00 22.84           O1-
ATOM   2433  N   GLY A 309      11.708  44.592 -10.338  1.00 14.84           N  
ATOM   2434  CA  GLY A 309      11.974  46.022 -10.414  1.00 14.64           C  
ATOM   2435  C   GLY A 309      12.903  46.375 -11.558  1.00 14.29           C  
ATOM   2436  O   GLY A 309      12.813  47.472 -12.113  1.00 14.74           O  
ATOM   2437  N   VAL A 310      13.798  45.448 -11.906  1.00 14.36           N  
ATOM   2438  CA  VAL A 310      14.714  45.638 -13.031  1.00 14.19           C  
ATOM   2439  C   VAL A 310      13.898  45.578 -14.326  1.00 15.05           C  
ATOM   2440  O   VAL A 310      14.068  46.414 -15.226  1.00 14.44           O  
ATOM   2441  CB  VAL A 310      15.855  44.597 -13.052  1.00 14.27           C  
ATOM   2442  CG1 VAL A 310      16.710  44.765 -14.307  1.00 14.00           C  
ATOM   2443  CG2 VAL A 310      16.729  44.735 -11.813  1.00 14.34           C  
ATOM   2444  N   GLU A 311      12.995  44.610 -14.404  1.00 15.82           N  
ATOM   2445  CA  GLU A 311      12.167  44.457 -15.610  1.00 17.83           C  
ATOM   2446  C   GLU A 311      11.233  45.643 -15.818  1.00 17.88           C  
ATOM   2447  O   GLU A 311      10.878  45.963 -16.958  1.00 19.30           O  
ATOM   2448  CB  GLU A 311      11.326  43.188 -15.532  1.00 19.25           C  
ATOM   2449  CG  GLU A 311      12.117  41.893 -15.492  1.00 21.53           C  
ATOM   2450  CD  GLU A 311      11.267  40.745 -14.976  1.00 24.02           C  
ATOM   2451  OE1 GLU A 311      10.055  40.945 -14.746  1.00 26.40           O  
ATOM   2452  OE2 GLU A 311      11.805  39.648 -14.781  1.00 26.79           O1-
ATOM   2453  N   ALA A 312      10.834  46.284 -14.724  1.00 17.90           N  
ATOM   2454  CA  ALA A 312       9.970  47.460 -14.781  1.00 17.93           C  
ATOM   2455  C   ALA A 312      10.713  48.715 -15.251  1.00 18.31           C  
ATOM   2456  O   ALA A 312      10.087  49.745 -15.523  1.00 19.56           O  
ATOM   2457  CB  ALA A 312       9.326  47.704 -13.426  1.00 18.35           C  
ATOM   2458  N   GLY A 313      12.039  48.626 -15.325  1.00 17.20           N  
ATOM   2459  CA  GLY A 313      12.882  49.752 -15.730  1.00 15.91           C  
ATOM   2460  C   GLY A 313      13.334  50.639 -14.583  1.00 14.85           C  
ATOM   2461  O   GLY A 313      14.258  51.429 -14.737  1.00 14.67           O  
ATOM   2462  N   THR A 314      12.705  50.475 -13.419  1.00 14.61           N  
ATOM   2463  CA  THR A 314      12.983  51.265 -12.228  1.00 14.58           C  
ATOM   2464  C   THR A 314      14.380  51.025 -11.665  1.00 14.60           C  
ATOM   2465  O   THR A 314      15.073  51.975 -11.291  1.00 14.79           O  
ATOM   2466  CB  THR A 314      11.968  50.923 -11.116  1.00 15.36           C  
ATOM   2467  CG2 THR A 314      12.158  51.809  -9.877  1.00 14.94           C  
ATOM   2468  OG1 THR A 314      10.645  51.087 -11.628  1.00 15.37           O  
ATOM   2469  N   LEU A 315      14.772  49.759 -11.580  1.00 14.02           N  
ATOM   2470  CA  LEU A 315      16.049  49.396 -10.972  1.00 14.18           C  
ATOM   2471  C   LEU A 315      17.089  49.104 -12.030  1.00 14.51           C  
ATOM   2472  O   LEU A 315      16.838  48.319 -12.949  1.00 14.93           O  
ATOM   2473  CB  LEU A 315      15.880  48.160 -10.076  1.00 13.72           C  
ATOM   2474  CG  LEU A 315      14.736  48.161  -9.065  1.00 13.24           C  
ATOM   2475  CD1 LEU A 315      14.767  46.850  -8.272  1.00 12.85           C  
ATOM   2476  CD2 LEU A 315      14.787  49.369  -8.128  1.00 13.43           C  
ATOM   2477  N   LYS A 316      18.260  49.727 -11.895  1.00 14.33           N  
ATOM   2478  CA  LYS A 316      19.385  49.426 -12.789  1.00 14.76           C  
ATOM   2479  C   LYS A 316      20.596  49.091 -11.935  1.00 14.43           C  
ATOM   2480  O   LYS A 316      20.986  49.876 -11.063  1.00 14.30           O  
ATOM   2481  CB  LYS A 316      19.703  50.598 -13.725  1.00 15.44           C  
ATOM   2482  CG  LYS A 316      20.750  50.265 -14.791  1.00 16.06           C  
ATOM   2483  CD  LYS A 316      21.154  51.508 -15.590  1.00 16.98           C  
ATOM   2484  CE  LYS A 316      20.016  51.972 -16.485  1.00 17.74           C  
ATOM   2485  NZ  LYS A 316      20.350  53.216 -17.247  1.00 18.77           N1+
ATOM   2486  N   LEU A 317      21.172  47.917 -12.174  1.00 15.07           N  
ATOM   2487  CA  LEU A 317      22.361  47.500 -11.440  1.00 15.83           C  
ATOM   2488  C   LEU A 317      23.559  48.319 -11.923  1.00 15.81           C  
ATOM   2489  O   LEU A 317      23.853  48.343 -13.129  1.00 16.07           O  
ATOM   2490  CB  LEU A 317      22.580  46.005 -11.655  1.00 17.60           C  
ATOM   2491  CG  LEU A 317      22.989  45.068 -10.526  1.00 19.32           C  
ATOM   2492  CD1 LEU A 317      22.083  45.181  -9.304  1.00 19.20           C  
ATOM   2493  CD2 LEU A 317      23.012  43.646 -11.071  1.00 18.80           C  
ATOM   2494  N   ALA A 318      24.205  49.016 -10.990  1.00 15.43           N  
ATOM   2495  CA  ALA A 318      25.329  49.910 -11.302  1.00 15.65           C  
ATOM   2496  C   ALA A 318      26.673  49.310 -10.910  1.00 16.19           C  
ATOM   2497  O   ALA A 318      27.721  49.808 -11.338  1.00 16.54           O  
ATOM   2498  CB  ALA A 318      25.144  51.264 -10.638  1.00 15.58           C  
ATOM   2499  N   GLY A 319      26.650  48.246 -10.110  1.00 15.91           N  
ATOM   2500  CA  GLY A 319      27.889  47.676  -9.552  1.00 15.89           C  
ATOM   2501  C   GLY A 319      28.519  48.601  -8.522  1.00 16.17           C  
ATOM   2502  O   GLY A 319      27.851  49.479  -7.963  1.00 15.69           O  
ATOM   2503  N   THR A 320      29.816  48.423  -8.282  1.00 17.06           N  
ATOM   2504  CA  THR A 320      30.521  49.230  -7.274  1.00 18.00           C  
ATOM   2505  C   THR A 320      31.795  49.871  -7.841  1.00 18.82           C  
ATOM   2506  O   THR A 320      32.637  50.333  -7.091  1.00 19.77           O  
ATOM   2507  CB  THR A 320      30.868  48.410  -6.011  1.00 19.03           C  
ATOM   2508  CG2 THR A 320      29.595  47.845  -5.346  1.00 19.43           C  
ATOM   2509  OG1 THR A 320      31.742  47.336  -6.365  1.00 20.43           O  
ATOM   2510  N   ASP A 321      31.929  49.879  -9.162  1.00 18.55           N  
ATOM   2511  CA  ASP A 321      33.027  50.571  -9.844  1.00 19.88           C  
ATOM   2512  C   ASP A 321      32.745  52.077  -9.863  1.00 18.48           C  
ATOM   2513  O   ASP A 321      31.643  52.495 -10.227  1.00 17.22           O  
ATOM   2514  CB  ASP A 321      33.129  50.040 -11.276  1.00 23.01           C  
ATOM   2515  CG  ASP A 321      34.154  50.773 -12.111  1.00 26.32           C  
ATOM   2516  OD1 ASP A 321      35.349  50.426 -11.998  1.00 29.27           O  
ATOM   2517  OD2 ASP A 321      33.762  51.660 -12.913  1.00 27.28           O1-
ATOM   2518  N   GLU A 322      33.742  52.887  -9.492  1.00 16.77           N  
ATOM   2519  CA  GLU A 322      33.580  54.343  -9.432  1.00 16.22           C  
ATOM   2520  C   GLU A 322      33.131  54.936 -10.768  1.00 15.91           C  
ATOM   2521  O   GLU A 322      32.155  55.679 -10.823  1.00 15.36           O  
ATOM   2522  CB  GLU A 322      34.894  55.019  -9.005  1.00 16.18           C  
ATOM   2523  CG  GLU A 322      34.820  56.541  -8.867  1.00 16.95           C  
ATOM   2524  CD  GLU A 322      36.198  57.193  -8.726  1.00 18.00           C  
ATOM   2525  OE1 GLU A 322      37.143  56.511  -8.281  1.00 20.48           O  
ATOM   2526  OE2 GLU A 322      36.347  58.391  -9.042  1.00 17.22           O1-
ATOM   2527  N   GLU A 323      33.845  54.611 -11.838  1.00 16.34           N  
ATOM   2528  CA  GLU A 323      33.540  55.232 -13.121  1.00 17.52           C  
ATOM   2529  C   GLU A 323      32.154  54.853 -13.629  1.00 16.90           C  
ATOM   2530  O   GLU A 323      31.455  55.703 -14.161  1.00 16.56           O  
ATOM   2531  CB  GLU A 323      34.623  54.957 -14.170  1.00 19.29           C  
ATOM   2532  CG  GLU A 323      34.424  55.714 -15.480  1.00 21.43           C  
ATOM   2533  CD  GLU A 323      34.605  57.229 -15.357  1.00 23.39           C  
ATOM   2534  OE1 GLU A 323      35.143  57.707 -14.338  1.00 23.47           O  
ATOM   2535  OE2 GLU A 323      34.214  57.955 -16.302  1.00 25.51           O1-
ATOM   2536  N   ASN A 324      31.748  53.598 -13.424  1.00 16.97           N  
ATOM   2537  CA  ASN A 324      30.429  53.137 -13.868  1.00 17.77           C  
ATOM   2538  C   ASN A 324      29.304  53.874 -13.159  1.00 16.23           C  
ATOM   2539  O   ASN A 324      28.333  54.304 -13.783  1.00 16.31           O  
ATOM   2540  CB  ASN A 324      30.274  51.623 -13.670  1.00 20.97           C  
ATOM   2541  CG  ASN A 324      31.113  50.811 -14.648  1.00 24.59           C  
ATOM   2542  ND2 ASN A 324      31.291  49.523 -14.349  1.00 26.03           N  
ATOM   2543  OD1 ASN A 324      31.592  51.332 -15.668  1.00 28.09           O  
ATOM   2544  N   ILE A 325      29.454  54.044 -11.848  1.00 14.82           N  
ATOM   2545  CA  ILE A 325      28.476  54.775 -11.060  1.00 14.60           C  
ATOM   2546  C   ILE A 325      28.392  56.242 -11.499  1.00 14.83           C  
ATOM   2547  O   ILE A 325      27.300  56.791 -11.694  1.00 14.40           O  
ATOM   2548  CB  ILE A 325      28.762  54.646  -9.550  1.00 14.49           C  
ATOM   2549  CG1 ILE A 325      28.582  53.181  -9.118  1.00 14.41           C  
ATOM   2550  CG2 ILE A 325      27.830  55.557  -8.759  1.00 13.99           C  
ATOM   2551  CD1 ILE A 325      29.128  52.863  -7.732  1.00 14.84           C  
ATOM   2552  N   TYR A 326      29.551  56.870 -11.673  1.00 14.88           N  
ATOM   2553  CA  TYR A 326      29.605  58.229 -12.174  1.00 14.48           C  
ATOM   2554  C   TYR A 326      28.881  58.355 -13.532  1.00 14.68           C  
ATOM   2555  O   TYR A 326      28.025  59.229 -13.696  1.00 14.68           O  
ATOM   2556  CB  TYR A 326      31.069  58.683 -12.259  1.00 14.84           C  
ATOM   2557  CG  TYR A 326      31.275  59.958 -13.045  1.00 15.41           C  
ATOM   2558  CD1 TYR A 326      31.195  61.206 -12.421  1.00 15.59           C  
ATOM   2559  CD2 TYR A 326      31.577  59.908 -14.411  1.00 15.74           C  
ATOM   2560  CE1 TYR A 326      31.384  62.382 -13.149  1.00 16.36           C  
ATOM   2561  CE2 TYR A 326      31.772  61.071 -15.134  1.00 16.66           C  
ATOM   2562  CZ  TYR A 326      31.675  62.295 -14.499  1.00 16.39           C  
ATOM   2563  OH  TYR A 326      31.880  63.439 -15.241  1.00 17.26           O  
ATOM   2564  N   GLN A 327      29.211  57.476 -14.481  1.00 15.54           N  
ATOM   2565  CA  GLN A 327      28.628  57.555 -15.823  1.00 16.05           C  
ATOM   2566  C   GLN A 327      27.111  57.359 -15.784  1.00 15.73           C  
ATOM   2567  O   GLN A 327      26.373  58.073 -16.447  1.00 16.42           O  
ATOM   2568  CB  GLN A 327      29.252  56.522 -16.779  1.00 17.54           C  
ATOM   2569  CG  GLN A 327      30.679  56.823 -17.231  1.00 19.40           C  
ATOM   2570  CD  GLN A 327      30.830  58.146 -17.969  1.00 20.95           C  
ATOM   2571  NE2 GLN A 327      32.029  58.710 -17.905  1.00 22.11           N  
ATOM   2572  OE1 GLN A 327      29.885  58.655 -18.595  1.00 22.82           O  
ATOM   2573  N   LEU A 328      26.646  56.399 -14.997  1.00 15.29           N  
ATOM   2574  CA  LEU A 328      25.205  56.136 -14.955  1.00 15.32           C  
ATOM   2575  C   LEU A 328      24.425  57.256 -14.270  1.00 14.89           C  
ATOM   2576  O   LEU A 328      23.300  57.570 -14.686  1.00 15.12           O  
ATOM   2577  CB  LEU A 328      24.916  54.782 -14.303  1.00 15.54           C  
ATOM   2578  CG  LEU A 328      25.352  53.556 -15.096  1.00 15.93           C  
ATOM   2579  CD1 LEU A 328      25.205  52.309 -14.221  1.00 16.11           C  
ATOM   2580  CD2 LEU A 328      24.582  53.417 -16.407  1.00 16.48           C  
ATOM   2581  N   ALA A 329      25.002  57.859 -13.229  1.00 15.15           N  
ATOM   2582  CA  ALA A 329      24.354  58.983 -12.542  1.00 15.11           C  
ATOM   2583  C   ALA A 329      24.341  60.224 -13.437  1.00 15.84           C  
ATOM   2584  O   ALA A 329      23.338  60.951 -13.493  1.00 15.52           O  
ATOM   2585  CB  ALA A 329      25.035  59.285 -11.207  1.00 15.40           C  
ATOM   2586  N   LYS A 330      25.462  60.463 -14.121  1.00 15.77           N  
ATOM   2587  CA  LYS A 330      25.553  61.553 -15.093  1.00 16.80           C  
ATOM   2588  C   LYS A 330      24.510  61.391 -16.200  1.00 16.97           C  
ATOM   2589  O   LYS A 330      23.878  62.373 -16.609  1.00 17.38           O  
ATOM   2590  CB  LYS A 330      26.967  61.638 -15.688  1.00 16.96           C  
ATOM   2591  CG  LYS A 330      27.191  62.835 -16.604  1.00 17.73           C  
ATOM   2592  CD  LYS A 330      28.667  63.193 -16.666  1.00 19.18           C  
ATOM   2593  CE  LYS A 330      28.961  64.146 -17.811  1.00 20.24           C  
ATOM   2594  NZ  LYS A 330      30.382  64.600 -17.747  1.00 21.52           N1+
ATOM   2595  N   GLN A 331      24.315  60.162 -16.668  1.00 16.94           N  
ATOM   2596  CA  GLN A 331      23.281  59.893 -17.680  1.00 17.75           C  
ATOM   2597  C   GLN A 331      21.886  60.293 -17.195  1.00 17.67           C  
ATOM   2598  O   GLN A 331      21.129  60.936 -17.930  1.00 17.27           O  
ATOM   2599  CB  GLN A 331      23.311  58.434 -18.129  1.00 18.77           C  
ATOM   2600  CG  GLN A 331      22.262  58.107 -19.185  1.00 20.00           C  
ATOM   2601  CD  GLN A 331      22.355  56.694 -19.696  1.00 21.26           C  
ATOM   2602  NE2 GLN A 331      22.152  56.528 -20.998  1.00 22.38           N  
ATOM   2603  OE1 GLN A 331      22.617  55.760 -18.944  1.00 21.40           O  
ATOM   2604  N   LEU A 332      21.553  59.936 -15.955  1.00 16.89           N  
ATOM   2605  CA  LEU A 332      20.255  60.294 -15.397  1.00 18.04           C  
ATOM   2606  C   LEU A 332      20.062  61.797 -15.266  1.00 18.06           C  
ATOM   2607  O   LEU A 332      18.933  62.283 -15.348  1.00 18.98           O  
ATOM   2608  CB  LEU A 332      20.004  59.597 -14.054  1.00 17.30           C  
ATOM   2609  CG  LEU A 332      19.497  58.157 -14.200  1.00 17.75           C  
ATOM   2610  CD1 LEU A 332      19.427  57.481 -12.842  1.00 18.01           C  
ATOM   2611  CD2 LEU A 332      18.145  58.088 -14.918  1.00 18.09           C  
ATOM   2612  N   LEU A 333      21.160  62.527 -15.074  1.00 18.09           N  
ATOM   2613  CA  LEU A 333      21.101  63.974 -14.938  1.00 19.20           C  
ATOM   2614  C   LEU A 333      21.084  64.694 -16.288  1.00 20.21           C  
ATOM   2615  O   LEU A 333      20.749  65.882 -16.343  1.00 22.27           O  
ATOM   2616  CB  LEU A 333      22.267  64.486 -14.086  1.00 18.35           C  
ATOM   2617  CG  LEU A 333      22.189  64.133 -12.596  1.00 17.23           C  
ATOM   2618  CD1 LEU A 333      23.553  64.333 -11.943  1.00 17.09           C  
ATOM   2619  CD2 LEU A 333      21.135  64.985 -11.893  1.00 16.90           C  
ATOM   2620  N   THR A 334      21.446  63.990 -17.360  1.00 20.83           N  
ATOM   2621  CA  THR A 334      21.640  64.643 -18.664  1.00 22.33           C  
ATOM   2622  C   THR A 334      20.841  64.065 -19.840  1.00 23.13           C  
ATOM   2623  O   THR A 334      20.786  64.683 -20.905  1.00 23.31           O  
ATOM   2624  CB  THR A 334      23.126  64.687 -19.071  1.00 22.67           C  
ATOM   2625  CG2 THR A 334      23.967  65.405 -18.025  1.00 23.24           C  
ATOM   2626  OG1 THR A 334      23.619  63.356 -19.272  1.00 23.32           O  
ATOM   2627  N   ASP A 335      20.237  62.892 -19.652  1.00 22.62           N  
ATOM   2628  CA  ASP A 335      19.543  62.186 -20.733  1.00 23.43           C  
ATOM   2629  C   ASP A 335      18.051  62.021 -20.407  1.00 23.87           C  
ATOM   2630  O   ASP A 335      17.668  61.104 -19.677  1.00 21.75           O  
ATOM   2631  CB  ASP A 335      20.211  60.819 -20.977  1.00 23.93           C  
ATOM   2632  CG  ASP A 335      19.636  60.070 -22.175  1.00 24.93           C  
ATOM   2633  OD1 ASP A 335      18.559  60.438 -22.680  1.00 25.95           O  
ATOM   2634  OD2 ASP A 335      20.280  59.094 -22.608  1.00 26.60           O1-
ATOM   2635  N   PRO A 336      17.193  62.906 -20.959  1.00 24.32           N  
ATOM   2636  CA  PRO A 336      15.765  62.823 -20.616  1.00 24.11           C  
ATOM   2637  C   PRO A 336      15.082  61.531 -21.075  1.00 23.16           C  
ATOM   2638  O   PRO A 336      14.127  61.090 -20.429  1.00 23.76           O  
ATOM   2639  CB  PRO A 336      15.150  64.045 -21.319  1.00 24.62           C  
ATOM   2640  CG  PRO A 336      16.108  64.388 -22.413  1.00 25.49           C  
ATOM   2641  CD  PRO A 336      17.476  63.985 -21.929  1.00 25.38           C  
ATOM   2642  N   ASP A 337      15.553  60.941 -22.171  1.00 23.87           N  
ATOM   2643  CA  ASP A 337      15.016  59.671 -22.663  1.00 25.00           C  
ATOM   2644  C   ASP A 337      15.307  58.523 -21.685  1.00 24.01           C  
ATOM   2645  O   ASP A 337      14.441  57.674 -21.435  1.00 23.14           O  
ATOM   2646  CB  ASP A 337      15.577  59.344 -24.049  1.00 27.82           C  
ATOM   2647  CG  ASP A 337      15.131  60.340 -25.110  1.00 31.65           C  
ATOM   2648  OD1 ASP A 337      13.921  60.635 -25.199  1.00 34.29           O  
ATOM   2649  OD2 ASP A 337      15.997  60.833 -25.858  1.00 33.69           O1-
ATOM   2650  N   GLU A 338      16.517  58.507 -21.127  1.00 21.87           N  
ATOM   2651  CA  GLU A 338      16.859  57.466 -20.154  1.00 21.84           C  
ATOM   2652  C   GLU A 338      16.116  57.666 -18.844  1.00 20.81           C  
ATOM   2653  O   GLU A 338      15.637  56.690 -18.252  1.00 20.59           O  
ATOM   2654  CB  GLU A 338      18.371  57.352 -19.924  1.00 21.86           C  
ATOM   2655  CG  GLU A 338      18.767  56.143 -19.071  1.00 23.22           C  
ATOM   2656  CD  GLU A 338      18.374  54.802 -19.668  1.00 23.96           C  
ATOM   2657  OE1 GLU A 338      18.114  54.705 -20.893  1.00 24.66           O  
ATOM   2658  OE2 GLU A 338      18.328  53.816 -18.906  1.00 24.15           O1-
ATOM   2659  N   TYR A 339      16.010  58.920 -18.402  1.00 19.79           N  
ATOM   2660  CA  TYR A 339      15.242  59.245 -17.203  1.00 20.00           C  
ATOM   2661  C   TYR A 339      13.785  58.792 -17.349  1.00 20.73           C  
ATOM   2662  O   TYR A 339      13.220  58.180 -16.443  1.00 19.99           O  
ATOM   2663  CB  TYR A 339      15.302  60.738 -16.858  1.00 20.24           C  
ATOM   2664  CG  TYR A 339      14.714  61.026 -15.503  1.00 19.51           C  
ATOM   2665  CD1 TYR A 339      13.334  61.212 -15.343  1.00 19.23           C  
ATOM   2666  CD2 TYR A 339      15.527  61.085 -14.360  1.00 19.26           C  
ATOM   2667  CE1 TYR A 339      12.784  61.453 -14.101  1.00 18.70           C  
ATOM   2668  CE2 TYR A 339      14.982  61.331 -13.108  1.00 18.62           C  
ATOM   2669  CZ  TYR A 339      13.610  61.511 -12.982  1.00 18.92           C  
ATOM   2670  OH  TYR A 339      13.052  61.744 -11.751  1.00 18.87           O  
ATOM   2671  N   LYS A 340      13.180  59.101 -18.492  1.00 22.01           N  
ATOM   2672  CA  LYS A 340      11.813  58.667 -18.762  1.00 23.20           C  
ATOM   2673  C   LYS A 340      11.667  57.140 -18.718  1.00 22.32           C  
ATOM   2674  O   LYS A 340      10.699  56.632 -18.152  1.00 22.62           O  
ATOM   2675  CB  LYS A 340      11.330  59.224 -20.104  1.00 24.96           C  
ATOM   2676  CG  LYS A 340       9.878  58.900 -20.414  1.00 27.84           C  
ATOM   2677  CD  LYS A 340       9.536  59.258 -21.850  1.00 30.40           C  
ATOM   2678  CE  LYS A 340       8.055  59.052 -22.134  1.00 32.43           C  
ATOM   2679  NZ  LYS A 340       7.745  59.377 -23.559  1.00 35.74           N1+
ATOM   2680  N   LYS A 341      12.628  56.418 -19.298  1.00 21.87           N  
ATOM   2681  CA  LYS A 341      12.597  54.947 -19.316  1.00 22.14           C  
ATOM   2682  C   LYS A 341      12.593  54.345 -17.911  1.00 20.79           C  
ATOM   2683  O   LYS A 341      11.989  53.296 -17.683  1.00 21.06           O  
ATOM   2684  CB  LYS A 341      13.754  54.370 -20.146  1.00 24.89           C  
ATOM   2685  CG  LYS A 341      13.442  54.307 -21.633  1.00 28.21           C  
ATOM   2686  CD  LYS A 341      14.680  54.351 -22.518  1.00 31.17           C  
ATOM   2687  CE  LYS A 341      14.295  54.784 -23.933  1.00 33.31           C  
ATOM   2688  NZ  LYS A 341      15.437  55.042 -24.862  1.00 34.76           N1+
ATOM   2689  N   MET A 342      13.232  55.036 -16.972  1.00 19.33           N  
ATOM   2690  CA  MET A 342      13.375  54.526 -15.608  1.00 18.67           C  
ATOM   2691  C   MET A 342      12.352  55.062 -14.618  1.00 18.87           C  
ATOM   2692  O   MET A 342      12.378  54.676 -13.441  1.00 18.59           O  
ATOM   2693  CB  MET A 342      14.786  54.808 -15.067  1.00 18.17           C  
ATOM   2694  CG  MET A 342      15.904  54.144 -15.850  1.00 17.90           C  
ATOM   2695  SD  MET A 342      17.485  54.303 -14.989  1.00 17.61           S  
ATOM   2696  CE  MET A 342      17.231  53.281 -13.531  1.00 17.62           C  
ATOM   2697  N   SER A 343      11.459  55.945 -15.073  1.00 18.93           N  
ATOM   2698  CA  SER A 343      10.548  56.636 -14.152  1.00 19.64           C  
ATOM   2699  C   SER A 343       9.049  56.335 -14.331  1.00 20.53           C  
ATOM   2700  O   SER A 343       8.199  57.127 -13.919  1.00 21.11           O  
ATOM   2701  CB  SER A 343      10.810  58.150 -14.160  1.00 20.71           C  
ATOM   2702  OG  SER A 343      10.629  58.685 -15.455  1.00 21.97           O  
ATOM   2703  N   GLN A 344       8.743  55.185 -14.924  1.00 20.43           N  
ATOM   2704  CA  GLN A 344       7.356  54.745 -15.085  1.00 21.92           C  
ATOM   2705  C   GLN A 344       6.918  53.986 -13.831  1.00 21.33           C  
ATOM   2706  O   GLN A 344       7.546  52.996 -13.467  1.00 22.15           O  
ATOM   2707  CB  GLN A 344       7.211  53.873 -16.334  1.00 23.11           C  
ATOM   2708  CG  GLN A 344       7.705  54.524 -17.629  1.00 25.78           C  
ATOM   2709  CD  GLN A 344       7.080  55.881 -17.895  1.00 27.32           C  
ATOM   2710  NE2 GLN A 344       7.923  56.894 -18.096  1.00 28.60           N  
ATOM   2711  OE1 GLN A 344       5.851  56.026 -17.908  1.00 29.23           O  
ATOM   2712  N   ALA A 345       5.857  54.451 -13.174  1.00 20.30           N  
ATOM   2713  CA  ALA A 345       5.366  53.800 -11.954  1.00 19.30           C  
ATOM   2714  C   ALA A 345       4.658  52.481 -12.236  1.00 19.24           C  
ATOM   2715  O   ALA A 345       3.961  52.331 -13.248  1.00 19.63           O  
ATOM   2716  CB  ALA A 345       4.464  54.731 -11.166  1.00 20.28           C  
ATOM   2717  N   SER A 346       4.864  51.511 -11.344  1.00 17.88           N  
ATOM   2718  CA  SER A 346       4.164  50.227 -11.410  1.00 17.28           C  
ATOM   2719  C   SER A 346       4.172  49.597 -10.030  1.00 17.24           C  
ATOM   2720  O   SER A 346       4.861  50.088  -9.127  1.00 16.44           O  
ATOM   2721  CB  SER A 346       4.759  49.284 -12.469  1.00 17.41           C  
ATOM   2722  OG  SER A 346       6.062  48.822 -12.131  1.00 17.46           O  
ATOM   2723  N   ASN A 347       3.380  48.538  -9.855  1.00 17.40           N  
ATOM   2724  CA  ASN A 347       3.300  47.865  -8.554  1.00 18.64           C  
ATOM   2725  C   ASN A 347       3.565  46.360  -8.612  1.00 17.82           C  
ATOM   2726  O   ASN A 347       2.671  45.539  -8.348  1.00 17.78           O  
ATOM   2727  CB  ASN A 347       1.972  48.176  -7.856  1.00 20.95           C  
ATOM   2728  CG  ASN A 347       1.965  49.557  -7.224  1.00 22.23           C  
ATOM   2729  ND2 ASN A 347       2.614  49.693  -6.075  1.00 24.30           N  
ATOM   2730  OD1 ASN A 347       1.400  50.487  -7.771  1.00 24.55           O  
ATOM   2731  N   PRO A 348       4.809  45.987  -8.940  1.00 17.03           N  
ATOM   2732  CA  PRO A 348       5.142  44.586  -9.100  1.00 17.44           C  
ATOM   2733  C   PRO A 348       5.322  43.851  -7.765  1.00 17.02           C  
ATOM   2734  O   PRO A 348       5.313  42.627  -7.755  1.00 18.14           O  
ATOM   2735  CB  PRO A 348       6.467  44.640  -9.860  1.00 17.56           C  
ATOM   2736  CG  PRO A 348       7.107  45.892  -9.382  1.00 17.26           C  
ATOM   2737  CD  PRO A 348       5.971  46.865  -9.203  1.00 17.57           C  
ATOM   2738  N   TYR A 349       5.452  44.586  -6.662  1.00 16.61           N  
ATOM   2739  CA  TYR A 349       5.769  43.953  -5.370  1.00 17.14           C  
ATOM   2740  C   TYR A 349       4.612  43.885  -4.394  1.00 17.50           C  
ATOM   2741  O   TYR A 349       4.762  43.369  -3.285  1.00 19.63           O  
ATOM   2742  CB  TYR A 349       6.991  44.618  -4.714  1.00 16.89           C  
ATOM   2743  CG  TYR A 349       8.252  44.304  -5.467  1.00 16.53           C  
ATOM   2744  CD1 TYR A 349       8.766  43.013  -5.462  1.00 17.07           C  
ATOM   2745  CD2 TYR A 349       8.900  45.276  -6.236  1.00 16.86           C  
ATOM   2746  CE1 TYR A 349       9.900  42.694  -6.177  1.00 16.82           C  
ATOM   2747  CE2 TYR A 349      10.042  44.960  -6.958  1.00 16.54           C  
ATOM   2748  CZ  TYR A 349      10.531  43.673  -6.918  1.00 16.36           C  
ATOM   2749  OH  TYR A 349      11.648  43.313  -7.624  1.00 16.56           O  
ATOM   2750  N   GLY A 350       3.456  44.401  -4.772  1.00 17.15           N  
ATOM   2751  CA  GLY A 350       2.318  44.272  -3.883  1.00 17.42           C  
ATOM   2752  C   GLY A 350       1.222  45.277  -4.134  1.00 17.24           C  
ATOM   2753  O   GLY A 350       1.409  46.275  -4.847  1.00 18.05           O  
ATOM   2754  N   ASP A 351       0.077  45.001  -3.532  1.00 17.38           N  
ATOM   2755  CA  ASP A 351      -1.092  45.862  -3.645  1.00 17.24           C  
ATOM   2756  C   ASP A 351      -1.576  46.400  -2.298  1.00 16.90           C  
ATOM   2757  O   ASP A 351      -2.664  46.978  -2.212  1.00 17.43           O  
ATOM   2758  CB  ASP A 351      -2.214  45.119  -4.375  1.00 17.74           C  
ATOM   2759  CG  ASP A 351      -2.676  43.866  -3.643  1.00 18.88           C  
ATOM   2760  OD1 ASP A 351      -2.161  43.556  -2.544  1.00 18.48           O  
ATOM   2761  OD2 ASP A 351      -3.580  43.187  -4.176  1.00 20.14           O1-
ATOM   2762  N   GLY A 352      -0.759  46.243  -1.259  1.00 16.28           N  
ATOM   2763  CA  GLY A 352      -1.106  46.712   0.075  1.00 15.70           C  
ATOM   2764  C   GLY A 352      -1.888  45.712   0.915  1.00 15.83           C  
ATOM   2765  O   GLY A 352      -2.245  46.009   2.046  1.00 16.14           O  
ATOM   2766  N   GLU A 353      -2.136  44.518   0.383  1.00 15.10           N  
ATOM   2767  CA  GLU A 353      -2.941  43.532   1.108  1.00 15.42           C  
ATOM   2768  C   GLU A 353      -2.150  42.290   1.519  1.00 14.40           C  
ATOM   2769  O   GLU A 353      -2.738  41.248   1.830  1.00 13.23           O  
ATOM   2770  CB  GLU A 353      -4.159  43.127   0.275  1.00 17.70           C  
ATOM   2771  CG  GLU A 353      -5.133  44.273   0.052  1.00 20.27           C  
ATOM   2772  CD  GLU A 353      -5.824  44.665   1.333  1.00 23.21           C  
ATOM   2773  OE1 GLU A 353      -6.515  43.800   1.896  1.00 28.58           O  
ATOM   2774  OE2 GLU A 353      -5.684  45.810   1.787  1.00 25.90           O1-
ATOM   2775  N   ALA A 354      -0.825  42.399   1.527  1.00 13.12           N  
ATOM   2776  CA  ALA A 354       0.022  41.241   1.857  1.00 12.27           C  
ATOM   2777  C   ALA A 354      -0.213  40.720   3.272  1.00 12.20           C  
ATOM   2778  O   ALA A 354      -0.346  39.508   3.466  1.00 11.78           O  
ATOM   2779  CB  ALA A 354       1.496  41.579   1.664  1.00 12.24           C  
ATOM   2780  N   SER A 355      -0.261  41.628   4.250  1.00 12.11           N  
ATOM   2781  CA  SER A 355      -0.458  41.243   5.653  1.00 12.28           C  
ATOM   2782  C   SER A 355      -1.759  40.477   5.825  1.00 12.31           C  
ATOM   2783  O   SER A 355      -1.796  39.435   6.474  1.00 11.94           O  
ATOM   2784  CB  SER A 355      -0.468  42.465   6.568  1.00 12.70           C  
ATOM   2785  OG  SER A 355       0.793  43.102   6.538  1.00 14.44           O  
ATOM   2786  N   ARG A 356      -2.834  41.001   5.236  1.00 12.35           N  
ATOM   2787  CA  ARG A 356      -4.114  40.286   5.270  1.00 13.10           C  
ATOM   2788  C   ARG A 356      -4.039  38.892   4.647  1.00 12.51           C  
ATOM   2789  O   ARG A 356      -4.571  37.941   5.213  1.00 12.19           O  
ATOM   2790  CB  ARG A 356      -5.233  41.118   4.627  1.00 13.96           C  
ATOM   2791  CG  ARG A 356      -6.575  40.390   4.628  1.00 16.52           C  
ATOM   2792  CD  ARG A 356      -7.683  41.266   4.090  1.00 19.28           C  
ATOM   2793  NE  ARG A 356      -7.618  41.442   2.640  1.00 20.93           N  
ATOM   2794  CZ  ARG A 356      -8.327  42.358   1.972  1.00 22.15           C  
ATOM   2795  NH1 ARG A 356      -9.147  43.191   2.626  1.00 20.58           N1+
ATOM   2796  NH2 ARG A 356      -8.211  42.447   0.652  1.00 23.58           N  
ATOM   2797  N   ARG A 357      -3.386  38.754   3.490  1.00 12.14           N  
ATOM   2798  CA  ARG A 357      -3.241  37.439   2.873  1.00 12.53           C  
ATOM   2799  C   ARG A 357      -2.494  36.471   3.794  1.00 12.25           C  
ATOM   2800  O   ARG A 357      -2.891  35.320   3.924  1.00 12.93           O  
ATOM   2801  CB  ARG A 357      -2.534  37.520   1.516  1.00 12.02           C  
ATOM   2802  CG  ARG A 357      -3.368  38.204   0.441  1.00 12.93           C  
ATOM   2803  CD  ARG A 357      -2.745  38.062  -0.941  1.00 13.66           C  
ATOM   2804  NE  ARG A 357      -3.536  38.794  -1.934  1.00 14.50           N  
ATOM   2805  CZ  ARG A 357      -3.270  40.030  -2.345  1.00 14.98           C  
ATOM   2806  NH1 ARG A 357      -2.206  40.685  -1.896  1.00 14.63           N1+
ATOM   2807  NH2 ARG A 357      -4.074  40.613  -3.233  1.00 16.20           N  
ATOM   2808  N   ILE A 358      -1.416  36.949   4.419  1.00 11.70           N  
ATOM   2809  CA  ILE A 358      -0.628  36.105   5.317  1.00 11.72           C  
ATOM   2810  C   ILE A 358      -1.514  35.606   6.467  1.00 11.76           C  
ATOM   2811  O   ILE A 358      -1.546  34.409   6.737  1.00 11.72           O  
ATOM   2812  CB  ILE A 358       0.636  36.828   5.845  1.00 11.77           C  
ATOM   2813  CG1 ILE A 358       1.624  37.070   4.695  1.00 11.64           C  
ATOM   2814  CG2 ILE A 358       1.311  36.028   6.961  1.00 12.00           C  
ATOM   2815  CD1 ILE A 358       2.665  38.142   4.995  1.00 12.37           C  
ATOM   2816  N   VAL A 359      -2.253  36.516   7.109  1.00 11.50           N  
ATOM   2817  CA  VAL A 359      -3.115  36.131   8.239  1.00 11.60           C  
ATOM   2818  C   VAL A 359      -4.215  35.178   7.775  1.00 11.79           C  
ATOM   2819  O   VAL A 359      -4.473  34.145   8.411  1.00 11.55           O  
ATOM   2820  CB  VAL A 359      -3.710  37.351   8.986  1.00 11.55           C  
ATOM   2821  CG1 VAL A 359      -4.606  36.882  10.127  1.00 12.16           C  
ATOM   2822  CG2 VAL A 359      -2.594  38.241   9.526  1.00 12.28           C  
ATOM   2823  N   GLU A 360      -4.861  35.499   6.658  1.00 12.33           N  
ATOM   2824  CA  GLU A 360      -5.902  34.598   6.158  1.00 13.30           C  
ATOM   2825  C   GLU A 360      -5.380  33.224   5.737  1.00 13.82           C  
ATOM   2826  O   GLU A 360      -6.087  32.224   5.903  1.00 14.00           O  
ATOM   2827  CB  GLU A 360      -6.716  35.244   5.042  1.00 13.87           C  
ATOM   2828  CG  GLU A 360      -7.603  36.363   5.554  1.00 14.53           C  
ATOM   2829  CD  GLU A 360      -8.377  37.055   4.461  1.00 15.40           C  
ATOM   2830  OE1 GLU A 360      -8.057  36.874   3.276  1.00 16.71           O  
ATOM   2831  OE2 GLU A 360      -9.328  37.785   4.805  1.00 16.18           O1-
ATOM   2832  N   GLU A 361      -4.167  33.169   5.185  1.00 14.11           N  
ATOM   2833  CA  GLU A 361      -3.539  31.880   4.898  1.00 15.06           C  
ATOM   2834  C   GLU A 361      -3.322  31.084   6.187  1.00 14.96           C  
ATOM   2835  O   GLU A 361      -3.596  29.878   6.223  1.00 15.31           O  
ATOM   2836  CB  GLU A 361      -2.205  32.044   4.153  1.00 16.91           C  
ATOM   2837  CG  GLU A 361      -2.326  32.532   2.709  1.00 19.03           C  
ATOM   2838  CD  GLU A 361      -2.859  31.493   1.731  1.00 20.43           C  
ATOM   2839  OE1 GLU A 361      -3.269  30.388   2.151  1.00 21.85           O  
ATOM   2840  OE2 GLU A 361      -2.873  31.801   0.519  1.00 22.69           O1-
ATOM   2841  N   LEU A 362      -2.842  31.752   7.237  1.00 14.44           N  
ATOM   2842  CA  LEU A 362      -2.660  31.083   8.529  1.00 14.46           C  
ATOM   2843  C   LEU A 362      -3.968  30.519   9.071  1.00 14.18           C  
ATOM   2844  O   LEU A 362      -4.010  29.387   9.555  1.00 14.80           O  
ATOM   2845  CB  LEU A 362      -2.031  32.014   9.560  1.00 14.81           C  
ATOM   2846  CG  LEU A 362      -0.552  32.363   9.357  1.00 15.09           C  
ATOM   2847  CD1 LEU A 362      -0.178  33.490  10.297  1.00 15.61           C  
ATOM   2848  CD2 LEU A 362       0.340  31.146   9.604  1.00 15.26           C  
ATOM   2849  N   LEU A 363      -5.030  31.316   9.014  1.00 14.35           N  
ATOM   2850  CA  LEU A 363      -6.320  30.893   9.538  1.00 14.80           C  
ATOM   2851  C   LEU A 363      -6.900  29.713   8.754  1.00 15.49           C  
ATOM   2852  O   LEU A 363      -7.488  28.803   9.349  1.00 16.44           O  
ATOM   2853  CB  LEU A 363      -7.298  32.078   9.578  1.00 14.95           C  
ATOM   2854  CG  LEU A 363      -6.950  33.192  10.586  1.00 15.45           C  
ATOM   2855  CD1 LEU A 363      -7.857  34.400  10.402  1.00 16.21           C  
ATOM   2856  CD2 LEU A 363      -7.015  32.708  12.029  1.00 16.33           C  
ATOM   2857  N   PHE A 364      -6.721  29.719   7.435  1.00 15.88           N  
ATOM   2858  CA  PHE A 364      -7.128  28.586   6.605  1.00 16.61           C  
ATOM   2859  C   PHE A 364      -6.315  27.336   6.940  1.00 16.97           C  
ATOM   2860  O   PHE A 364      -6.862  26.248   7.078  1.00 17.21           O  
ATOM   2861  CB  PHE A 364      -6.977  28.918   5.117  1.00 17.61           C  
ATOM   2862  CG  PHE A 364      -7.265  27.756   4.205  1.00 19.23           C  
ATOM   2863  CD1 PHE A 364      -8.575  27.362   3.939  1.00 19.86           C  
ATOM   2864  CD2 PHE A 364      -6.220  27.050   3.612  1.00 20.46           C  
ATOM   2865  CE1 PHE A 364      -8.838  26.288   3.090  1.00 20.96           C  
ATOM   2866  CE2 PHE A 364      -6.476  25.965   2.772  1.00 21.40           C  
ATOM   2867  CZ  PHE A 364      -7.786  25.588   2.512  1.00 20.98           C  
ATOM   2868  N   HIS A 365      -5.004  27.499   7.076  1.00 17.34           N  
ATOM   2869  CA  HIS A 365      -4.127  26.357   7.310  1.00 18.30           C  
ATOM   2870  C   HIS A 365      -4.483  25.656   8.595  1.00 18.91           C  
ATOM   2871  O   HIS A 365      -4.515  24.423   8.648  1.00 19.85           O  
ATOM   2872  CB  HIS A 365      -2.675  26.805   7.329  1.00 18.75           C  
ATOM   2873  CG  HIS A 365      -1.700  25.667   7.350  1.00 20.73           C  
ATOM   2874  CD2 HIS A 365      -1.250  24.835   6.331  1.00 20.89           C  
ATOM   2875  ND1 HIS A 365      -1.113  25.240   8.480  1.00 22.59           N  
ATOM   2876  CE1 HIS A 365      -0.301  24.199   8.194  1.00 21.89           C  
ATOM   2877  NE2 HIS A 365      -0.392  23.951   6.882  1.00 22.45           N  
ATOM   2878  N   TYR A 366      -4.808  26.435   9.622  1.00 19.19           N  
ATOM   2879  CA  TYR A 366      -5.113  25.882  10.941  1.00 20.42           C  
ATOM   2880  C   TYR A 366      -6.608  25.600  11.196  1.00 21.92           C  
ATOM   2881  O   TYR A 366      -6.988  25.232  12.315  1.00 23.38           O  
ATOM   2882  CB  TYR A 366      -4.531  26.787  12.028  1.00 20.48           C  
ATOM   2883  CG  TYR A 366      -3.034  26.661  12.185  1.00 20.48           C  
ATOM   2884  CD1 TYR A 366      -2.485  25.649  12.969  1.00 20.71           C  
ATOM   2885  CD2 TYR A 366      -2.159  27.562  11.562  1.00 20.61           C  
ATOM   2886  CE1 TYR A 366      -1.114  25.526  13.131  1.00 21.01           C  
ATOM   2887  CE2 TYR A 366      -0.781  27.441  11.713  1.00 20.55           C  
ATOM   2888  CZ  TYR A 366      -0.262  26.426  12.502  1.00 21.06           C  
ATOM   2889  OH  TYR A 366       1.107  26.297  12.674  1.00 21.31           O  
ATOM   2890  N   GLY A 367      -7.440  25.785  10.171  1.00 22.55           N  
ATOM   2891  CA  GLY A 367      -8.859  25.371  10.208  1.00 22.63           C  
ATOM   2892  C   GLY A 367      -9.896  26.397  10.651  1.00 23.40           C  
ATOM   2893  O   GLY A 367     -11.075  26.050  10.817  1.00 23.21           O  
ATOM   2894  N   TYR A 368      -9.478  27.652  10.829  1.00 22.10           N  
ATOM   2895  CA  TYR A 368     -10.372  28.733  11.291  1.00 22.35           C  
ATOM   2896  C   TYR A 368     -11.216  29.347  10.178  1.00 23.24           C  
ATOM   2897  O   TYR A 368     -12.207  30.037  10.443  1.00 24.71           O  
ATOM   2898  CB  TYR A 368      -9.562  29.849  11.972  1.00 22.27           C  
ATOM   2899  CG  TYR A 368      -8.844  29.426  13.225  1.00 21.61           C  
ATOM   2900  CD1 TYR A 368      -7.577  28.855  13.162  1.00 22.08           C  
ATOM   2901  CD2 TYR A 368      -9.428  29.603  14.482  1.00 22.47           C  
ATOM   2902  CE1 TYR A 368      -6.914  28.460  14.308  1.00 22.32           C  
ATOM   2903  CE2 TYR A 368      -8.768  29.220  15.636  1.00 21.36           C  
ATOM   2904  CZ  TYR A 368      -7.511  28.650  15.543  1.00 22.21           C  
ATOM   2905  OH  TYR A 368      -6.831  28.256  16.667  1.00 23.64           O  
ATOM   2906  N   ARG A 369     -10.815  29.114   8.933  1.00 23.01           N  
ATOM   2907  CA  ARG A 369     -11.542  29.618   7.777  1.00 23.62           C  
ATOM   2908  C   ARG A 369     -11.694  28.478   6.787  1.00 24.04           C  
ATOM   2909  O   ARG A 369     -10.779  27.667   6.630  1.00 23.03           O  
ATOM   2910  CB  ARG A 369     -10.779  30.772   7.106  1.00 23.74           C  
ATOM   2911  CG  ARG A 369     -10.617  32.040   7.937  1.00 23.57           C  
ATOM   2912  CD  ARG A 369     -11.852  32.939   7.886  1.00 24.42           C  
ATOM   2913  NE  ARG A 369     -11.712  34.152   8.704  1.00 24.19           N  
ATOM   2914  CZ  ARG A 369     -11.814  34.190  10.032  1.00 23.82           C  
ATOM   2915  NH1 ARG A 369     -12.050  33.079  10.717  1.00 24.25           N1+
ATOM   2916  NH2 ARG A 369     -11.687  35.344  10.681  1.00 23.64           N  
ATOM   2917  N   LYS A 370     -12.847  28.425   6.124  1.00 24.37           N  
ATOM   2918  CA  LYS A 370     -13.115  27.414   5.106  1.00 26.22           C  
ATOM   2919  C   LYS A 370     -12.490  27.766   3.757  1.00 25.86           C  
ATOM   2920  O   LYS A 370     -12.271  26.886   2.932  1.00 26.17           O  
ATOM   2921  CB  LYS A 370     -14.628  27.218   4.929  1.00 28.74           C  
ATOM   2922  CG  LYS A 370     -15.360  26.666   6.148  1.00 32.86           C  
ATOM   2923  CD  LYS A 370     -15.089  25.182   6.370  1.00 36.05           C  
ATOM   2924  CE  LYS A 370     -16.199  24.510   7.176  1.00 38.07           C  
ATOM   2925  NZ  LYS A 370     -16.217  24.913   8.615  1.00 40.05           N1+
ATOM   2926  N   GLU A 371     -12.219  29.049   3.535  1.00 25.61           N  
ATOM   2927  CA  GLU A 371     -11.714  29.514   2.246  1.00 25.57           C  
ATOM   2928  C   GLU A 371     -10.288  30.029   2.365  1.00 23.01           C  
ATOM   2929  O   GLU A 371      -9.897  30.594   3.379  1.00 23.92           O  
ATOM   2930  CB  GLU A 371     -12.571  30.650   1.687  1.00 27.46           C  
ATOM   2931  CG  GLU A 371     -14.008  30.317   1.343  1.00 30.32           C  
ATOM   2932  CD  GLU A 371     -14.783  31.571   0.975  1.00 33.54           C  
ATOM   2933  OE1 GLU A 371     -14.590  32.088  -0.150  1.00 33.37           O  
ATOM   2934  OE2 GLU A 371     -15.567  32.053   1.821  1.00 34.42           O1-
ATOM   2935  N   GLN A 372      -9.532  29.833   1.299  1.00 22.01           N  
ATOM   2936  CA  GLN A 372      -8.173  30.316   1.200  1.00 21.03           C  
ATOM   2937  C   GLN A 372      -8.191  31.625   0.414  1.00 19.76           C  
ATOM   2938  O   GLN A 372      -8.905  31.730  -0.581  1.00 19.35           O  
ATOM   2939  CB  GLN A 372      -7.374  29.268   0.449  1.00 22.57           C  
ATOM   2940  CG  GLN A 372      -5.888  29.497   0.378  1.00 24.42           C  
ATOM   2941  CD  GLN A 372      -5.158  28.249  -0.070  1.00 26.42           C  
ATOM   2942  NE2 GLN A 372      -3.889  28.145   0.296  1.00 25.55           N  
ATOM   2943  OE1 GLN A 372      -5.730  27.389  -0.752  1.00 28.45           O  
ATOM   2944  N   PRO A 373      -7.404  32.631   0.842  1.00 18.27           N  
ATOM   2945  CA  PRO A 373      -7.420  33.890   0.084  1.00 18.46           C  
ATOM   2946  C   PRO A 373      -6.776  33.730  -1.294  1.00 19.13           C  
ATOM   2947  O   PRO A 373      -5.924  32.854  -1.475  1.00 18.95           O  
ATOM   2948  CB  PRO A 373      -6.579  34.827   0.952  1.00 17.83           C  
ATOM   2949  CG  PRO A 373      -5.646  33.922   1.678  1.00 17.22           C  
ATOM   2950  CD  PRO A 373      -6.429  32.662   1.951  1.00 17.94           C  
ATOM   2951  N   ASP A 374      -7.180  34.559  -2.255  1.00 20.07           N  
ATOM   2952  CA  ASP A 374      -6.542  34.549  -3.574  1.00 20.41           C  
ATOM   2953  C   ASP A 374      -5.124  35.105  -3.443  1.00 19.16           C  
ATOM   2954  O   ASP A 374      -4.867  35.948  -2.585  1.00 18.73           O  
ATOM   2955  CB  ASP A 374      -7.326  35.403  -4.577  1.00 23.32           C  
ATOM   2956  CG  ASP A 374      -8.322  34.589  -5.409  1.00 25.45           C  
ATOM   2957  OD1 ASP A 374      -8.597  33.411  -5.087  1.00 26.65           O  
ATOM   2958  OD2 ASP A 374      -8.838  35.148  -6.398  1.00 27.94           O1-
ATOM   2959  N   SER A 375      -4.223  34.618  -4.292  1.00 18.93           N  
ATOM   2960  CA  SER A 375      -2.825  35.070  -4.313  1.00 18.86           C  
ATOM   2961  C   SER A 375      -2.700  36.447  -4.916  1.00 18.69           C  
ATOM   2962  O   SER A 375      -3.575  36.882  -5.670  1.00 19.26           O  
ATOM   2963  CB  SER A 375      -1.984  34.135  -5.170  1.00 20.63           C  
ATOM   2964  OG  SER A 375      -2.182  32.791  -4.801  1.00 24.36           O  
ATOM   2965  N   PHE A 376      -1.598  37.122  -4.603  1.00 17.05           N  
ATOM   2966  CA  PHE A 376      -1.260  38.382  -5.240  1.00 18.64           C  
ATOM   2967  C   PHE A 376      -0.957  38.093  -6.698  1.00 20.14           C  
ATOM   2968  O   PHE A 376      -0.198  37.178  -6.998  1.00 21.40           O  
ATOM   2969  CB  PHE A 376      -0.044  39.013  -4.552  1.00 17.43           C  
ATOM   2970  CG  PHE A 376       0.577  40.143  -5.329  1.00 18.09           C  
ATOM   2971  CD1 PHE A 376      -0.079  41.360  -5.460  1.00 18.60           C  
ATOM   2972  CD2 PHE A 376       1.822  39.980  -5.945  1.00 18.73           C  
ATOM   2973  CE1 PHE A 376       0.495  42.397  -6.188  1.00 18.92           C  
ATOM   2974  CE2 PHE A 376       2.400  41.019  -6.673  1.00 19.31           C  
ATOM   2975  CZ  PHE A 376       1.730  42.229  -6.787  1.00 18.98           C  
ATOM   2976  N   THR A 377      -1.561  38.871  -7.591  1.00 23.17           N  
ATOM   2977  CA  THR A 377      -1.425  38.657  -9.031  1.00 25.68           C  
ATOM   2978  C   THR A 377      -0.438  39.652  -9.609  1.00 26.64           C  
ATOM   2979  O   THR A 377      -0.481  40.848  -9.307  1.00 25.89           O  
ATOM   2980  CB  THR A 377      -2.776  38.790  -9.761  1.00 28.56           C  
ATOM   2981  CG2 THR A 377      -3.754  37.715  -9.293  1.00 29.11           C  
ATOM   2982  OG1 THR A 377      -3.339  40.072  -9.481  1.00 31.87           O  
ATOM   2983  N   GLY A 378       0.458  39.155 -10.446  1.00 26.94           N  
ATOM   2984  CA  GLY A 378       1.511  40.006 -10.948  1.00 29.16           C  
ATOM   2985  C   GLY A 378       1.350  40.444 -12.385  1.00 31.59           C  
ATOM   2986  O   GLY A 378       0.316  40.226 -13.025  1.00 29.74           O  
ATOM   2987  N   LYS A 379       2.403  41.122 -12.830  1.00 33.67           N  
ATOM   2988  CA  LYS A 379       2.768  41.383 -14.217  1.00 36.13           C  
ATOM   2989  C   LYS A 379       1.936  40.738 -15.314  1.00 34.62           C  
ATOM   2990  O   LYS A 379       0.975  41.319 -15.820  1.00 35.06           O  
ATOM   2991  CB  LYS A 379       4.245  40.977 -14.415  1.00 37.11           C  
ATOM   2992  CG  LYS A 379       4.786  39.849 -13.516  1.00 38.21           C  
ATOM   2993  CD  LYS A 379       4.350  38.434 -13.899  1.00 37.05           C  
ATOM   2994  CE  LYS A 379       3.397  37.835 -12.871  1.00 38.19           C  
ATOM   2995  NZ  LYS A 379       2.249  37.045 -13.412  1.00 36.08           N1+
ATOM   2996  N   LEU A 380       2.347  39.528 -15.664  1.00 34.01           N  
ATOM   2997  CA  LEU A 380       1.876  38.808 -16.820  1.00 34.14           C  
ATOM   2998  C   LEU A 380       0.421  38.417 -16.669  1.00 34.30           C  
ATOM   2999  O   LEU A 380      -0.333  38.490 -17.638  1.00 32.77           O  
ATOM   3000  CB  LEU A 380       2.737  37.559 -17.020  1.00 34.10           C  
ATOM   3001  CG  LEU A 380       2.763  36.883 -18.387  1.00 34.11           C  
ATOM   3002  CD1 LEU A 380       3.397  37.794 -19.430  1.00 33.98           C  
ATOM   3003  CD2 LEU A 380       3.525  35.572 -18.279  1.00 34.11           C  
ATOM   3004  N   GLU A 381       0.028  38.016 -15.457  1.00 35.22           N  
ATOM   3005  CA  GLU A 381      -1.352  37.576 -15.208  1.00 37.59           C  
ATOM   3006  C   GLU A 381      -2.361  38.704 -15.430  1.00 38.51           C  
ATOM   3007  O   GLU A 381      -3.420  38.478 -16.013  1.00 38.38           O  
ATOM   3008  CB  GLU A 381      -1.512  36.948 -13.822  1.00 39.85           C  
ATOM   3009  CG  GLU A 381      -2.647  35.932 -13.761  1.00 42.69           C  
ATOM   3010  CD  GLU A 381      -2.912  35.407 -12.361  1.00 45.92           C  
ATOM   3011  OE1 GLU A 381      -1.942  35.160 -11.609  1.00 46.33           O  
ATOM   3012  OE2 GLU A 381      -4.103  35.226 -12.016  1.00 48.13           O1-
ATOM   3013  N   HIS A 382      -2.039  39.908 -14.959  1.00 40.63           N  
ATOM   3014  CA  HIS A 382      -2.672  41.110 -15.494  1.00 44.51           C  
ATOM   3015  C   HIS A 382      -2.118  41.245 -16.882  1.00 44.22           C  
ATOM   3016  O   HIS A 382      -0.910  41.145 -17.067  1.00 45.84           O  
ATOM   3017  CB  HIS A 382      -2.306  42.347 -14.679  1.00 47.59           C  
ATOM   3018  CG  HIS A 382      -2.986  42.425 -13.335  1.00 51.97           C  
ATOM   3019  CD2 HIS A 382      -2.480  42.276 -12.043  1.00 54.41           C  
ATOM   3020  ND1 HIS A 382      -4.299  42.699 -13.201  1.00 54.45           N  
ATOM   3021  CE1 HIS A 382      -4.623  42.712 -11.892  1.00 55.37           C  
ATOM   3022  NE2 HIS A 382      -3.507  42.454 -11.185  1.00 55.96           N  
ATOM   3023  N   HIS A 383      -2.985  41.457 -17.867  1.00 44.43           N  
ATOM   3024  CA  HIS A 383      -2.606  41.500 -19.296  1.00 42.63           C  
ATOM   3025  C   HIS A 383      -2.925  40.224 -20.031  1.00 39.99           C  
ATOM   3026  O   HIS A 383      -3.253  40.265 -21.218  1.00 40.61           O  
ATOM   3027  CB  HIS A 383      -1.131  41.870 -19.533  1.00 44.14           C  
ATOM   3028  CG  HIS A 383      -0.770  43.284 -19.129  1.00 46.73           C  
ATOM   3029  CD2 HIS A 383      -1.420  44.499 -19.349  1.00 48.00           C  
ATOM   3030  ND1 HIS A 383       0.343  43.572 -18.427  1.00 47.64           N  
ATOM   3031  CE1 HIS A 383       0.406  44.901 -18.210  1.00 47.22           C  
ATOM   3032  NE2 HIS A 383      -0.675  45.466 -18.771  1.00 47.54           N  
ATOM   3033  N   HIS A 384      -2.812  39.084 -19.348  1.00 35.26           N  
ATOM   3034  CA  HIS A 384      -3.073  37.777 -19.973  1.00 33.33           C  
ATOM   3035  C   HIS A 384      -4.010  36.910 -19.179  1.00 36.27           C  
ATOM   3036  O   HIS A 384      -4.693  37.385 -18.274  1.00 38.94           O  
ATOM   3037  CB  HIS A 384      -1.767  37.033 -20.243  1.00 28.83           C  
ATOM   3038  CG  HIS A 384      -0.841  37.769 -21.183  1.00 26.29           C  
ATOM   3039  CD2 HIS A 384      -0.779  37.787 -22.574  1.00 23.71           C  
ATOM   3040  ND1 HIS A 384       0.115  38.614 -20.746  1.00 26.19           N  
ATOM   3041  CE1 HIS A 384       0.769  39.136 -21.805  1.00 24.29           C  
ATOM   3042  NE2 HIS A 384       0.218  38.632 -22.923  1.00 24.86           N  
TER
ATOM   3043  N   LYS B   1      51.608  27.112  -4.323  1.00 35.83           N  
ATOM   3044  CA  LYS B   1      51.547  27.054  -2.828  1.00 35.24           C  
ATOM   3045  C   LYS B   1      50.732  25.851  -2.349  1.00 32.63           C  
ATOM   3046  O   LYS B   1      49.845  25.378  -3.064  1.00 32.18           O  
ATOM   3047  CB  LYS B   1      50.966  28.355  -2.259  1.00 38.90           C  
ATOM   3048  CG  LYS B   1      49.749  28.883  -3.005  1.00 44.16           C  
ATOM   3049  CD  LYS B   1      49.154  30.110  -2.327  1.00 47.98           C  
ATOM   3050  CE  LYS B   1      48.033  30.726  -3.160  1.00 50.70           C  
ATOM   3051  NZ  LYS B   1      46.799  29.885  -3.195  1.00 54.16           N1+
ATOM   3052  N   LYS B   2      51.020  25.374  -1.138  1.00 29.22           N  
ATOM   3053  CA  LYS B   2      50.314  24.217  -0.581  1.00 27.63           C  
ATOM   3054  C   LYS B   2      48.865  24.566  -0.247  1.00 24.45           C  
ATOM   3055  O   LYS B   2      48.595  25.648   0.257  1.00 25.35           O  
ATOM   3056  CB  LYS B   2      51.020  23.698   0.672  1.00 28.76           C  
ATOM   3057  CG  LYS B   2      52.376  23.060   0.406  1.00 30.54           C  
ATOM   3058  CD  LYS B   2      52.840  22.269   1.615  1.00 32.46           C  
ATOM   3059  CE  LYS B   2      54.228  21.686   1.408  1.00 34.51           C  
ATOM   3060  NZ  LYS B   2      54.596  20.780   2.536  1.00 37.94           N1+
ATOM   3061  N   LEU B   3      47.950  23.643  -0.534  1.00 22.12           N  
ATOM   3062  CA  LEU B   3      46.535  23.824  -0.218  1.00 20.27           C  
ATOM   3063  C   LEU B   3      46.327  23.601   1.271  1.00 20.56           C  
ATOM   3064  O   LEU B   3      46.703  22.552   1.787  1.00 19.19           O  
ATOM   3065  CB  LEU B   3      45.691  22.826  -1.003  1.00 19.71           C  
ATOM   3066  CG  LEU B   3      44.172  22.927  -0.832  1.00 19.49           C  
ATOM   3067  CD1 LEU B   3      43.660  24.246  -1.390  1.00 19.55           C  
ATOM   3068  CD2 LEU B   3      43.492  21.750  -1.508  1.00 19.88           C  
ATOM   3069  N   LYS B   4      45.720  24.572   1.952  1.00 19.18           N  
ATOM   3070  CA  LYS B   4      45.536  24.478   3.401  1.00 19.44           C  
ATOM   3071  C   LYS B   4      44.150  23.908   3.684  1.00 18.50           C  
ATOM   3072  O   LYS B   4      43.151  24.573   3.409  1.00 18.00           O  
ATOM   3073  CB  LYS B   4      45.693  25.847   4.055  1.00 21.58           C  
ATOM   3074  CG  LYS B   4      47.099  26.432   3.967  1.00 24.18           C  
ATOM   3075  CD  LYS B   4      47.260  27.614   4.904  1.00 27.75           C  
ATOM   3076  CE  LYS B   4      46.668  28.884   4.313  1.00 30.72           C  
ATOM   3077  NZ  LYS B   4      46.777  30.021   5.272  1.00 36.80           N1+
ATOM   3078  N   VAL B   5      44.102  22.684   4.219  1.00 16.48           N  
ATOM   3079  CA  VAL B   5      42.846  21.945   4.418  1.00 15.76           C  
ATOM   3080  C   VAL B   5      42.683  21.704   5.913  1.00 15.50           C  
ATOM   3081  O   VAL B   5      43.633  21.286   6.587  1.00 15.57           O  
ATOM   3082  CB  VAL B   5      42.861  20.587   3.671  1.00 16.01           C  
ATOM   3083  CG1 VAL B   5      41.606  19.767   3.945  1.00 15.66           C  
ATOM   3084  CG2 VAL B   5      43.046  20.781   2.169  1.00 16.22           C  
ATOM   3085  N   MET B   6      41.504  22.014   6.449  1.00 14.20           N  
ATOM   3086  CA  MET B   6      41.228  21.706   7.854  1.00 14.29           C  
ATOM   3087  C   MET B   6      39.998  20.817   7.963  1.00 14.01           C  
ATOM   3088  O   MET B   6      38.936  21.174   7.475  1.00 14.03           O  
ATOM   3089  CB  MET B   6      40.994  22.988   8.663  1.00 14.98           C  
ATOM   3090  CG  MET B   6      40.708  22.733  10.139  1.00 15.88           C  
ATOM   3091  SD  MET B   6      40.293  24.246  11.033  1.00 17.44           S  
ATOM   3092  CE  MET B   6      41.905  24.964  11.316  1.00 18.60           C  
ATOM   3093  N   THR B   7      40.133  19.679   8.632  1.00 12.94           N  
ATOM   3094  CA  THR B   7      38.972  18.858   8.944  1.00 13.00           C  
ATOM   3095  C   THR B   7      38.416  19.360  10.278  1.00 12.70           C  
ATOM   3096  O   THR B   7      39.180  19.767  11.179  1.00 12.95           O  
ATOM   3097  CB  THR B   7      39.317  17.360   9.033  1.00 13.33           C  
ATOM   3098  CG2 THR B   7      39.550  16.790   7.619  1.00 13.20           C  
ATOM   3099  OG1 THR B   7      40.511  17.205   9.807  1.00 14.41           O  
ATOM   3100  N   VAL B   8      37.089  19.368  10.377  1.00 12.29           N  
ATOM   3101  CA  VAL B   8      36.399  19.796  11.597  1.00 12.65           C  
ATOM   3102  C   VAL B   8      35.336  18.750  11.936  1.00 12.64           C  
ATOM   3103  O   VAL B   8      34.454  18.458  11.123  1.00 12.67           O  
ATOM   3104  CB  VAL B   8      35.739  21.190  11.437  1.00 12.08           C  
ATOM   3105  CG1 VAL B   8      34.864  21.489  12.645  1.00 12.67           C  
ATOM   3106  CG2 VAL B   8      36.803  22.274  11.285  1.00 12.63           C  
ATOM   3107  N   PHE B   9      35.421  18.167  13.131  1.00 12.62           N  
ATOM   3108  CA  PHE B   9      34.448  17.150  13.540  1.00 12.89           C  
ATOM   3109  C   PHE B   9      34.443  17.057  15.051  1.00 12.86           C  
ATOM   3110  O   PHE B   9      35.317  17.624  15.703  1.00 13.06           O  
ATOM   3111  CB  PHE B   9      34.715  15.779  12.883  1.00 13.49           C  
ATOM   3112  CG  PHE B   9      36.120  15.262  13.058  1.00 13.72           C  
ATOM   3113  CD1 PHE B   9      37.157  15.695  12.216  1.00 13.93           C  
ATOM   3114  CD2 PHE B   9      36.411  14.325  14.058  1.00 13.90           C  
ATOM   3115  CE1 PHE B   9      38.462  15.216  12.368  1.00 13.80           C  
ATOM   3116  CE2 PHE B   9      37.709  13.838  14.202  1.00 13.80           C  
ATOM   3117  CZ  PHE B   9      38.734  14.285  13.365  1.00 13.94           C  
ATOM   3118  N   GLY B  10      33.461  16.376  15.619  1.00 13.06           N  
ATOM   3119  CA  GLY B  10      33.370  16.389  17.083  1.00 13.91           C  
ATOM   3120  C   GLY B  10      32.833  15.186  17.826  1.00 13.32           C  
ATOM   3121  O   GLY B  10      32.835  15.201  19.050  1.00 13.41           O  
ATOM   3122  N   THR B  11      32.366  14.165  17.104  1.00 12.95           N  
ATOM   3123  CA  THR B  11      31.644  13.036  17.717  1.00 12.80           C  
ATOM   3124  C   THR B  11      32.242  11.717  17.259  1.00 12.65           C  
ATOM   3125  O   THR B  11      32.983  11.694  16.255  1.00 12.16           O  
ATOM   3126  CB  THR B  11      30.170  13.015  17.295  1.00 13.18           C  
ATOM   3127  CG2 THR B  11      29.453  14.289  17.726  1.00 12.62           C  
ATOM   3128  OG1 THR B  11      30.082  12.882  15.866  1.00 12.63           O  
ATOM   3129  N   ARG B  12      31.898  10.636  17.970  1.00 12.48           N  
ATOM   3130  CA  ARG B  12      32.315   9.282  17.580  1.00 12.66           C  
ATOM   3131  C   ARG B  12      32.128   8.966  16.084  1.00 12.66           C  
ATOM   3132  O   ARG B  12      33.107   8.577  15.424  1.00 12.47           O  
ATOM   3133  CB  ARG B  12      31.642   8.195  18.434  1.00 13.04           C  
ATOM   3134  CG  ARG B  12      31.836   6.780  17.859  1.00 13.63           C  
ATOM   3135  CD  ARG B  12      31.291   5.693  18.767  1.00 14.09           C  
ATOM   3136  NE  ARG B  12      29.829   5.665  18.827  1.00 14.32           N  
ATOM   3137  CZ  ARG B  12      29.130   4.951  19.705  1.00 14.39           C  
ATOM   3138  NH1 ARG B  12      29.759   4.205  20.612  1.00 14.30           N1+
ATOM   3139  NH2 ARG B  12      27.804   5.001  19.693  1.00 14.69           N  
ATOM   3140  N   PRO B  13      30.887   9.090  15.554  1.00 12.67           N  
ATOM   3141  CA  PRO B  13      30.692   8.674  14.153  1.00 12.85           C  
ATOM   3142  C   PRO B  13      31.463   9.514  13.146  1.00 13.20           C  
ATOM   3143  O   PRO B  13      31.958   8.971  12.149  1.00 13.54           O  
ATOM   3144  CB  PRO B  13      29.181   8.832  13.941  1.00 12.59           C  
ATOM   3145  CG  PRO B  13      28.761   9.847  14.973  1.00 12.85           C  
ATOM   3146  CD  PRO B  13      29.599   9.459  16.170  1.00 12.41           C  
ATOM   3147  N   GLU B  14      31.554  10.820  13.383  1.00 12.93           N  
ATOM   3148  CA  GLU B  14      32.351  11.684  12.497  1.00 13.07           C  
ATOM   3149  C   GLU B  14      33.813  11.275  12.546  1.00 13.13           C  
ATOM   3150  O   GLU B  14      34.478  11.252  11.518  1.00 14.27           O  
ATOM   3151  CB  GLU B  14      32.272  13.138  12.914  1.00 13.62           C  
ATOM   3152  CG  GLU B  14      30.927  13.816  12.765  1.00 14.82           C  
ATOM   3153  CD  GLU B  14      30.960  15.138  13.500  1.00 16.35           C  
ATOM   3154  OE1 GLU B  14      31.043  15.129  14.738  1.00 17.80           O  
ATOM   3155  OE2 GLU B  14      30.960  16.195  12.862  1.00 17.64           O1-
ATOM   3156  N   ALA B  15      34.312  10.984  13.751  1.00 12.56           N  
ATOM   3157  CA  ALA B  15      35.717  10.643  13.929  1.00 12.69           C  
ATOM   3158  C   ALA B  15      36.052   9.336  13.202  1.00 12.60           C  
ATOM   3159  O   ALA B  15      37.101   9.243  12.561  1.00 12.92           O  
ATOM   3160  CB  ALA B  15      36.070  10.552  15.421  1.00 12.52           C  
ATOM   3161  N   ILE B  16      35.147   8.356  13.263  1.00 12.32           N  
ATOM   3162  CA  ILE B  16      35.387   7.059  12.582  1.00 12.42           C  
ATOM   3163  C   ILE B  16      35.448   7.271  11.070  1.00 12.73           C  
ATOM   3164  O   ILE B  16      36.318   6.720  10.386  1.00 12.86           O  
ATOM   3165  CB  ILE B  16      34.342   5.996  12.975  1.00 12.50           C  
ATOM   3166  CG1 ILE B  16      34.568   5.553  14.437  1.00 12.63           C  
ATOM   3167  CG2 ILE B  16      34.396   4.794  12.032  1.00 13.14           C  
ATOM   3168  CD1 ILE B  16      33.428   4.743  15.012  1.00 12.45           C  
ATOM   3169  N   LYS B  17      34.535   8.092  10.555  1.00 13.04           N  
ATOM   3170  CA  LYS B  17      34.462   8.336   9.115  1.00 13.49           C  
ATOM   3171  C   LYS B  17      35.495   9.362   8.650  1.00 13.89           C  
ATOM   3172  O   LYS B  17      35.900   9.360   7.482  1.00 15.59           O  
ATOM   3173  CB  LYS B  17      33.036   8.732   8.720  1.00 13.61           C  
ATOM   3174  CG  LYS B  17      32.083   7.534   8.686  1.00 13.88           C  
ATOM   3175  CD  LYS B  17      30.624   7.959   8.717  1.00 15.18           C  
ATOM   3176  CE  LYS B  17      29.684   6.796   8.444  1.00 15.65           C  
ATOM   3177  NZ  LYS B  17      28.269   7.275   8.322  1.00 16.67           N1+
ATOM   3178  N   MET B  18      35.930  10.239   9.541  1.00 13.55           N  
ATOM   3179  CA  MET B  18      36.927  11.247   9.137  1.00 13.54           C  
ATOM   3180  C   MET B  18      38.370  10.781   9.306  1.00 13.71           C  
ATOM   3181  O   MET B  18      39.259  11.279   8.626  1.00 14.10           O  
ATOM   3182  CB  MET B  18      36.704  12.607   9.808  1.00 14.29           C  
ATOM   3183  CG  MET B  18      35.428  13.303   9.349  1.00 14.30           C  
ATOM   3184  SD  MET B  18      35.451  13.838   7.615  1.00 15.39           S  
ATOM   3185  CE  MET B  18      35.968  15.528   7.895  1.00 16.01           C  
ATOM   3186  N   ALA B  19      38.604   9.818  10.192  1.00 13.54           N  
ATOM   3187  CA  ALA B  19      39.980   9.387  10.433  1.00 13.66           C  
ATOM   3188  C   ALA B  19      40.683   8.854   9.165  1.00 13.57           C  
ATOM   3189  O   ALA B  19      41.839   9.221   8.926  1.00 14.36           O  
ATOM   3190  CB  ALA B  19      40.052   8.393  11.577  1.00 14.36           C  
ATOM   3191  N   PRO B  20      40.000   8.024   8.342  1.00 13.46           N  
ATOM   3192  CA  PRO B  20      40.666   7.591   7.102  1.00 13.37           C  
ATOM   3193  C   PRO B  20      41.009   8.746   6.169  1.00 13.39           C  
ATOM   3194  O   PRO B  20      42.040   8.694   5.486  1.00 13.12           O  
ATOM   3195  CB  PRO B  20      39.640   6.662   6.440  1.00 13.97           C  
ATOM   3196  CG  PRO B  20      38.800   6.166   7.577  1.00 14.33           C  
ATOM   3197  CD  PRO B  20      38.704   7.340   8.514  1.00 13.77           C  
ATOM   3198  N   LEU B  21      40.163   9.777   6.144  1.00 12.66           N  
ATOM   3199  CA  LEU B  21      40.426  10.955   5.322  1.00 12.86           C  
ATOM   3200  C   LEU B  21      41.567  11.794   5.871  1.00 12.91           C  
ATOM   3201  O   LEU B  21      42.408  12.282   5.119  1.00 12.84           O  
ATOM   3202  CB  LEU B  21      39.150  11.806   5.186  1.00 13.04           C  
ATOM   3203  CG  LEU B  21      39.258  13.101   4.378  1.00 13.32           C  
ATOM   3204  CD1 LEU B  21      39.712  12.859   2.943  1.00 14.02           C  
ATOM   3205  CD2 LEU B  21      37.910  13.822   4.390  1.00 13.41           C  
ATOM   3206  N   VAL B  22      41.596  11.978   7.193  1.00 12.56           N  
ATOM   3207  CA  VAL B  22      42.680  12.695   7.852  1.00 13.00           C  
ATOM   3208  C   VAL B  22      44.010  12.018   7.496  1.00 12.90           C  
ATOM   3209  O   VAL B  22      44.975  12.691   7.152  1.00 12.74           O  
ATOM   3210  CB  VAL B  22      42.491  12.724   9.395  1.00 13.03           C  
ATOM   3211  CG1 VAL B  22      43.781  13.100  10.104  1.00 13.61           C  
ATOM   3212  CG2 VAL B  22      41.422  13.735   9.794  1.00 13.21           C  
ATOM   3213  N   LEU B  23      44.024  10.693   7.541  1.00 13.34           N  
ATOM   3214  CA  LEU B  23      45.256   9.949   7.239  1.00 14.42           C  
ATOM   3215  C   LEU B  23      45.629  10.021   5.755  1.00 15.01           C  
ATOM   3216  O   LEU B  23      46.810  10.170   5.419  1.00 16.39           O  
ATOM   3217  CB  LEU B  23      45.174   8.507   7.730  1.00 14.72           C  
ATOM   3218  CG  LEU B  23      45.114   8.375   9.265  1.00 15.06           C  
ATOM   3219  CD1 LEU B  23      44.849   6.931   9.678  1.00 15.15           C  
ATOM   3220  CD2 LEU B  23      46.361   8.918   9.938  1.00 14.53           C  
ATOM   3221  N   GLU B  24      44.630   9.957   4.876  1.00 15.36           N  
ATOM   3222  CA  GLU B  24      44.866  10.105   3.424  1.00 16.14           C  
ATOM   3223  C   GLU B  24      45.462  11.479   3.090  1.00 16.12           C  
ATOM   3224  O   GLU B  24      46.453  11.578   2.352  1.00 16.99           O  
ATOM   3225  CB  GLU B  24      43.567   9.848   2.635  1.00 16.73           C  
ATOM   3226  CG  GLU B  24      43.703   9.862   1.103  1.00 17.53           C  
ATOM   3227  CD  GLU B  24      44.455   8.663   0.547  1.00 19.13           C  
ATOM   3228  OE1 GLU B  24      44.628   7.671   1.277  1.00 19.46           O  
ATOM   3229  OE2 GLU B  24      44.863   8.701  -0.643  1.00 19.28           O1-
ATOM   3230  N   LEU B  25      44.883  12.541   3.657  1.00 15.55           N  
ATOM   3231  CA  LEU B  25      45.346  13.909   3.393  1.00 16.22           C  
ATOM   3232  C   LEU B  25      46.844  14.106   3.636  1.00 16.89           C  
ATOM   3233  O   LEU B  25      47.501  14.830   2.893  1.00 16.74           O  
ATOM   3234  CB  LEU B  25      44.561  14.910   4.238  1.00 15.71           C  
ATOM   3235  CG  LEU B  25      43.140  15.170   3.740  1.00 15.48           C  
ATOM   3236  CD1 LEU B  25      42.313  15.733   4.892  1.00 15.03           C  
ATOM   3237  CD2 LEU B  25      43.133  16.117   2.543  1.00 15.32           C  
ATOM   3238  N   LYS B  26      47.367  13.450   4.677  1.00 16.74           N  
ATOM   3239  CA  LYS B  26      48.777  13.558   5.054  1.00 17.33           C  
ATOM   3240  C   LYS B  26      49.753  12.972   4.014  1.00 18.11           C  
ATOM   3241  O   LYS B  26      50.934  13.286   4.042  1.00 17.61           O  
ATOM   3242  CB  LYS B  26      49.007  12.878   6.413  1.00 16.96           C  
ATOM   3243  CG  LYS B  26      48.314  13.552   7.602  1.00 17.10           C  
ATOM   3244  CD  LYS B  26      48.831  14.957   7.839  1.00 17.45           C  
ATOM   3245  CE  LYS B  26      48.135  15.605   9.031  1.00 16.95           C  
ATOM   3246  NZ  LYS B  26      48.634  16.986   9.269  1.00 17.40           N1+
ATOM   3247  N   LYS B  27      49.250  12.135   3.112  1.00 19.05           N  
ATOM   3248  CA  LYS B  27      50.095  11.452   2.119  1.00 20.75           C  
ATOM   3249  C   LYS B  27      50.474  12.327   0.925  1.00 22.30           C  
ATOM   3250  O   LYS B  27      51.265  11.903   0.070  1.00 23.81           O  
ATOM   3251  CB  LYS B  27      49.397  10.198   1.600  1.00 21.00           C  
ATOM   3252  CG  LYS B  27      49.063   9.157   2.649  1.00 22.28           C  
ATOM   3253  CD  LYS B  27      48.294   8.031   1.982  1.00 24.09           C  
ATOM   3254  CE  LYS B  27      47.607   7.118   2.981  1.00 25.23           C  
ATOM   3255  NZ  LYS B  27      46.781   6.114   2.244  1.00 26.43           N1+
ATOM   3256  N   TYR B  28      49.902  13.528   0.849  1.00 21.93           N  
ATOM   3257  CA  TYR B  28      50.038  14.382  -0.333  1.00 22.56           C  
ATOM   3258  C   TYR B  28      50.907  15.610  -0.062  1.00 23.51           C  
ATOM   3259  O   TYR B  28      50.549  16.455   0.761  1.00 24.36           O  
ATOM   3260  CB  TYR B  28      48.652  14.806  -0.845  1.00 21.47           C  
ATOM   3261  CG  TYR B  28      47.807  13.650  -1.323  1.00 20.60           C  
ATOM   3262  CD1 TYR B  28      47.180  12.800  -0.419  1.00 19.43           C  
ATOM   3263  CD2 TYR B  28      47.645  13.394  -2.684  1.00 20.93           C  
ATOM   3264  CE1 TYR B  28      46.415  11.738  -0.848  1.00 19.37           C  
ATOM   3265  CE2 TYR B  28      46.878  12.333  -3.123  1.00 20.08           C  
ATOM   3266  CZ  TYR B  28      46.269  11.505  -2.205  1.00 20.37           C  
ATOM   3267  OH  TYR B  28      45.507  10.448  -2.632  1.00 20.94           O  
ATOM   3268  N   PRO B  29      52.058  15.726  -0.764  1.00 25.34           N  
ATOM   3269  CA  PRO B  29      52.990  16.833  -0.505  1.00 26.16           C  
ATOM   3270  C   PRO B  29      52.403  18.216  -0.786  1.00 25.96           C  
ATOM   3271  O   PRO B  29      52.825  19.196  -0.176  1.00 28.27           O  
ATOM   3272  CB  PRO B  29      54.158  16.553  -1.467  1.00 26.83           C  
ATOM   3273  CG  PRO B  29      54.040  15.114  -1.822  1.00 27.83           C  
ATOM   3274  CD  PRO B  29      52.570  14.806  -1.799  1.00 26.75           C  
ATOM   3275  N   GLU B  30      51.439  18.302  -1.694  1.00 25.54           N  
ATOM   3276  CA  GLU B  30      50.835  19.600  -2.009  1.00 25.28           C  
ATOM   3277  C   GLU B  30      49.763  20.058  -1.012  1.00 23.30           C  
ATOM   3278  O   GLU B  30      49.202  21.134  -1.173  1.00 22.70           O  
ATOM   3279  CB  GLU B  30      50.317  19.656  -3.449  1.00 27.80           C  
ATOM   3280  CG  GLU B  30      49.418  18.508  -3.867  1.00 30.20           C  
ATOM   3281  CD  GLU B  30      50.192  17.290  -4.340  1.00 31.29           C  
ATOM   3282  OE1 GLU B  30      50.604  17.243  -5.522  1.00 35.16           O  
ATOM   3283  OE2 GLU B  30      50.371  16.366  -3.530  1.00 30.76           O1-
ATOM   3284  N   ILE B  31      49.505  19.260   0.022  1.00 21.49           N  
ATOM   3285  CA  ILE B  31      48.503  19.620   1.036  1.00 20.88           C  
ATOM   3286  C   ILE B  31      49.114  19.844   2.421  1.00 21.09           C  
ATOM   3287  O   ILE B  31      49.899  19.026   2.919  1.00 21.32           O  
ATOM   3288  CB  ILE B  31      47.376  18.566   1.145  1.00 20.50           C  
ATOM   3289  CG1 ILE B  31      46.636  18.432  -0.188  1.00 20.55           C  
ATOM   3290  CG2 ILE B  31      46.398  18.936   2.260  1.00 21.00           C  
ATOM   3291  CD1 ILE B  31      45.595  17.333  -0.213  1.00 20.86           C  
ATOM   3292  N   ASP B  32      48.734  20.963   3.027  1.00 20.72           N  
ATOM   3293  CA  ASP B  32      49.073  21.276   4.397  1.00 20.89           C  
ATOM   3294  C   ASP B  32      47.762  21.119   5.166  1.00 19.80           C  
ATOM   3295  O   ASP B  32      46.857  21.946   5.018  1.00 19.20           O  
ATOM   3296  CB  ASP B  32      49.597  22.709   4.453  1.00 23.61           C  
ATOM   3297  CG  ASP B  32      49.854  23.202   5.866  1.00 27.13           C  
ATOM   3298  OD1 ASP B  32      50.047  22.374   6.785  1.00 28.66           O  
ATOM   3299  OD2 ASP B  32      49.875  24.443   6.053  1.00 29.67           O1-
ATOM   3300  N   SER B  33      47.642  20.053   5.953  1.00 18.03           N  
ATOM   3301  CA  SER B  33      46.365  19.741   6.600  1.00 17.54           C  
ATOM   3302  C   SER B  33      46.403  19.864   8.115  1.00 17.09           C  
ATOM   3303  O   SER B  33      47.428  19.609   8.748  1.00 17.18           O  
ATOM   3304  CB  SER B  33      45.843  18.363   6.187  1.00 17.16           C  
ATOM   3305  OG  SER B  33      46.778  17.342   6.473  1.00 16.78           O  
ATOM   3306  N   TYR B  34      45.264  20.278   8.661  1.00 16.06           N  
ATOM   3307  CA  TYR B  34      45.063  20.533  10.089  1.00 16.12           C  
ATOM   3308  C   TYR B  34      43.840  19.756  10.538  1.00 15.08           C  
ATOM   3309  O   TYR B  34      42.907  19.551   9.747  1.00 14.57           O  
ATOM   3310  CB  TYR B  34      44.829  22.029  10.325  1.00 17.69           C  
ATOM   3311  CG  TYR B  34      45.986  22.862   9.852  1.00 19.73           C  
ATOM   3312  CD1 TYR B  34      46.124  23.196   8.507  1.00 20.64           C  
ATOM   3313  CD2 TYR B  34      46.966  23.271  10.740  1.00 21.27           C  
ATOM   3314  CE1 TYR B  34      47.208  23.937   8.062  1.00 23.04           C  
ATOM   3315  CE2 TYR B  34      48.051  24.019  10.313  1.00 23.24           C  
ATOM   3316  CZ  TYR B  34      48.166  24.345   8.976  1.00 23.89           C  
ATOM   3317  OH  TYR B  34      49.251  25.084   8.563  1.00 26.96           O  
ATOM   3318  N   VAL B  35      43.852  19.331  11.799  1.00 14.40           N  
ATOM   3319  CA  VAL B  35      42.765  18.553  12.386  1.00 14.01           C  
ATOM   3320  C   VAL B  35      42.191  19.336  13.564  1.00 13.69           C  
ATOM   3321  O   VAL B  35      42.900  19.628  14.528  1.00 14.11           O  
ATOM   3322  CB  VAL B  35      43.246  17.156  12.873  1.00 14.22           C  
ATOM   3323  CG1 VAL B  35      42.109  16.412  13.563  1.00 14.06           C  
ATOM   3324  CG2 VAL B  35      43.803  16.340  11.708  1.00 14.82           C  
ATOM   3325  N   THR B  36      40.906  19.680  13.477  1.00 13.05           N  
ATOM   3326  CA  THR B  36      40.240  20.428  14.537  1.00 13.48           C  
ATOM   3327  C   THR B  36      39.066  19.619  15.058  1.00 13.59           C  
ATOM   3328  O   THR B  36      38.217  19.179  14.285  1.00 13.45           O  
ATOM   3329  CB  THR B  36      39.764  21.807  14.026  1.00 13.63           C  
ATOM   3330  CG2 THR B  36      38.894  22.522  15.084  1.00 13.94           C  
ATOM   3331  OG1 THR B  36      40.909  22.627  13.746  1.00 14.14           O  
ATOM   3332  N   VAL B  37      39.017  19.396  16.366  1.00 13.60           N  
ATOM   3333  CA  VAL B  37      37.853  18.739  16.938  1.00 13.10           C  
ATOM   3334  C   VAL B  37      37.133  19.708  17.863  1.00 13.19           C  
ATOM   3335  O   VAL B  37      37.772  20.461  18.607  1.00 13.11           O  
ATOM   3336  CB  VAL B  37      38.189  17.410  17.675  1.00 13.15           C  
ATOM   3337  CG1 VAL B  37      38.768  16.391  16.695  1.00 13.67           C  
ATOM   3338  CG2 VAL B  37      39.125  17.638  18.858  1.00 13.87           C  
ATOM   3339  N   THR B  38      35.804  19.709  17.789  1.00 13.05           N  
ATOM   3340  CA  THR B  38      35.010  20.520  18.716  1.00 13.28           C  
ATOM   3341  C   THR B  38      34.890  19.805  20.057  1.00 13.21           C  
ATOM   3342  O   THR B  38      34.617  20.439  21.083  1.00 12.83           O  
ATOM   3343  CB  THR B  38      33.583  20.777  18.199  1.00 13.16           C  
ATOM   3344  CG2 THR B  38      33.606  21.615  16.910  1.00 13.32           C  
ATOM   3345  OG1 THR B  38      32.936  19.533  17.944  1.00 13.05           O  
ATOM   3346  N   ALA B  39      35.086  18.487  20.039  1.00 13.46           N  
ATOM   3347  CA  ALA B  39      34.820  17.643  21.219  1.00 13.39           C  
ATOM   3348  C   ALA B  39      33.414  17.876  21.776  1.00 13.50           C  
ATOM   3349  O   ALA B  39      33.227  18.044  22.991  1.00 13.13           O  
ATOM   3350  CB  ALA B  39      35.888  17.828  22.302  1.00 14.19           C  
ATOM   3351  N   GLN B  40      32.439  17.892  20.862  1.00 12.20           N  
ATOM   3352  CA  GLN B  40      31.035  17.782  21.203  1.00 12.09           C  
ATOM   3353  C   GLN B  40      30.828  16.495  22.007  1.00 12.28           C  
ATOM   3354  O   GLN B  40      30.014  16.455  22.926  1.00 11.92           O  
ATOM   3355  CB  GLN B  40      30.185  17.770  19.923  1.00 11.93           C  
ATOM   3356  CG  GLN B  40      28.698  17.552  20.162  1.00 11.29           C  
ATOM   3357  CD  GLN B  40      27.895  17.389  18.886  1.00 11.14           C  
ATOM   3358  NE2 GLN B  40      26.847  16.580  18.933  1.00 10.98           N  
ATOM   3359  OE1 GLN B  40      28.220  17.988  17.873  1.00 11.20           O  
ATOM   3360  N   HIS B  41      31.563  15.449  21.616  1.00 12.43           N  
ATOM   3361  CA  HIS B  41      31.798  14.263  22.453  1.00 12.87           C  
ATOM   3362  C   HIS B  41      33.159  14.397  23.072  1.00 13.33           C  
ATOM   3363  O   HIS B  41      34.089  14.929  22.454  1.00 13.55           O  
ATOM   3364  CB  HIS B  41      31.794  12.997  21.590  1.00 12.13           C  
ATOM   3365  CG  HIS B  41      30.423  12.536  21.177  1.00 12.03           C  
ATOM   3366  CD2 HIS B  41      29.155  13.061  21.430  1.00 11.57           C  
ATOM   3367  ND1 HIS B  41      30.232  11.409  20.477  1.00 11.97           N  
ATOM   3368  CE1 HIS B  41      28.927  11.227  20.265  1.00 11.86           C  
ATOM   3369  NE2 HIS B  41      28.264  12.242  20.854  1.00 11.90           N  
ATOM   3370  N   ARG B  42      33.323  13.895  24.293  1.00 13.92           N  
ATOM   3371  CA  ARG B  42      34.655  13.873  24.887  1.00 15.06           C  
ATOM   3372  C   ARG B  42      35.222  12.449  24.900  1.00 15.63           C  
ATOM   3373  O   ARG B  42      36.074  12.112  24.064  1.00 15.75           O  
ATOM   3374  CB  ARG B  42      34.651  14.537  26.278  1.00 15.53           C  
ATOM   3375  CG  ARG B  42      36.004  14.577  26.991  1.00 15.82           C  
ATOM   3376  CD  ARG B  42      36.928  15.673  26.488  1.00 16.16           C  
ATOM   3377  NE  ARG B  42      37.643  15.286  25.263  1.00 16.43           N  
ATOM   3378  CZ  ARG B  42      38.239  16.144  24.432  1.00 16.35           C  
ATOM   3379  NH1 ARG B  42      38.196  17.456  24.656  1.00 16.17           N1+
ATOM   3380  NH2 ARG B  42      38.881  15.686  23.360  1.00 17.11           N  
ATOM   3381  N   GLN B  43      34.718  11.599  25.796  1.00 16.29           N  
ATOM   3382  CA  GLN B  43      35.208  10.226  25.908  1.00 17.65           C  
ATOM   3383  C   GLN B  43      35.013   9.427  24.622  1.00 17.09           C  
ATOM   3384  O   GLN B  43      35.911   8.697  24.202  1.00 16.96           O  
ATOM   3385  CB  GLN B  43      34.531   9.493  27.073  1.00 18.61           C  
ATOM   3386  CG  GLN B  43      34.649  10.210  28.416  1.00 20.87           C  
ATOM   3387  CD  GLN B  43      33.371  10.944  28.806  1.00 21.78           C  
ATOM   3388  NE2 GLN B  43      32.871  10.654  30.006  1.00 24.52           N  
ATOM   3389  OE1 GLN B  43      32.845  11.759  28.055  1.00 19.69           O  
ATOM   3390  N   MET B  44      33.840   9.566  24.004  1.00 16.92           N  
ATOM   3391  CA  MET B  44      33.517   8.799  22.810  1.00 16.90           C  
ATOM   3392  C   MET B  44      34.310   9.254  21.585  1.00 16.48           C  
ATOM   3393  O   MET B  44      34.589   8.446  20.685  1.00 17.12           O  
ATOM   3394  CB  MET B  44      32.009   8.819  22.536  1.00 17.58           C  
ATOM   3395  CG  MET B  44      31.220   7.947  23.505  1.00 19.33           C  
ATOM   3396  SD  MET B  44      29.434   8.173  23.398  1.00 22.39           S  
ATOM   3397  CE  MET B  44      29.032   7.631  21.737  1.00 22.08           C  
ATOM   3398  N   LEU B  45      34.698  10.525  21.553  1.00 15.38           N  
ATOM   3399  CA  LEU B  45      35.600  11.015  20.502  1.00 15.37           C  
ATOM   3400  C   LEU B  45      37.038  10.519  20.741  1.00 15.95           C  
ATOM   3401  O   LEU B  45      37.701  10.035  19.818  1.00 15.92           O  
ATOM   3402  CB  LEU B  45      35.566  12.552  20.432  1.00 15.03           C  
ATOM   3403  CG  LEU B  45      36.663  13.240  19.616  1.00 14.59           C  
ATOM   3404  CD1 LEU B  45      36.536  12.922  18.129  1.00 14.69           C  
ATOM   3405  CD2 LEU B  45      36.670  14.746  19.848  1.00 14.91           C  
ATOM   3406  N   ASP B  46      37.504  10.641  21.984  1.00 15.87           N  
ATOM   3407  CA  ASP B  46      38.868  10.249  22.335  1.00 17.59           C  
ATOM   3408  C   ASP B  46      39.113   8.760  22.095  1.00 17.11           C  
ATOM   3409  O   ASP B  46      40.229   8.363  21.742  1.00 17.42           O  
ATOM   3410  CB  ASP B  46      39.184  10.642  23.787  1.00 18.06           C  
ATOM   3411  CG  ASP B  46      39.228  12.160  23.990  1.00 20.35           C  
ATOM   3412  OD1 ASP B  46      39.497  12.900  23.017  1.00 21.58           O  
ATOM   3413  OD2 ASP B  46      38.992  12.622  25.130  1.00 22.30           O1-
ATOM   3414  N   GLN B  47      38.074   7.943  22.247  1.00 17.68           N  
ATOM   3415  CA  GLN B  47      38.184   6.504  21.973  1.00 18.47           C  
ATOM   3416  C   GLN B  47      38.598   6.246  20.534  1.00 17.50           C  
ATOM   3417  O   GLN B  47      39.397   5.344  20.251  1.00 17.20           O  
ATOM   3418  CB  GLN B  47      36.850   5.813  22.191  1.00 20.69           C  
ATOM   3419  CG  GLN B  47      36.693   5.035  23.471  1.00 24.43           C  
ATOM   3420  CD  GLN B  47      35.498   4.097  23.400  1.00 24.99           C  
ATOM   3421  NE2 GLN B  47      34.335   4.648  23.083  1.00 25.40           N  
ATOM   3422  OE1 GLN B  47      35.625   2.886  23.608  1.00 27.09           O  
ATOM   3423  N   VAL B  48      38.027   7.029  19.619  1.00 15.96           N  
ATOM   3424  CA  VAL B  48      38.349   6.907  18.200  1.00 15.12           C  
ATOM   3425  C   VAL B  48      39.722   7.500  17.862  1.00 15.26           C  
ATOM   3426  O   VAL B  48      40.532   6.862  17.180  1.00 14.96           O  
ATOM   3427  CB  VAL B  48      37.265   7.569  17.311  1.00 13.96           C  
ATOM   3428  CG1 VAL B  48      37.602   7.348  15.838  1.00 13.71           C  
ATOM   3429  CG2 VAL B  48      35.886   7.007  17.637  1.00 13.96           C  
ATOM   3430  N   LEU B  49      39.993   8.709  18.340  1.00 15.40           N  
ATOM   3431  CA  LEU B  49      41.266   9.366  18.062  1.00 16.22           C  
ATOM   3432  C   LEU B  49      42.425   8.503  18.565  1.00 16.78           C  
ATOM   3433  O   LEU B  49      43.425   8.346  17.876  1.00 16.78           O  
ATOM   3434  CB  LEU B  49      41.329  10.749  18.706  1.00 17.33           C  
ATOM   3435  CG  LEU B  49      40.311  11.790  18.220  1.00 17.48           C  
ATOM   3436  CD1 LEU B  49      40.356  13.001  19.128  1.00 19.07           C  
ATOM   3437  CD2 LEU B  49      40.608  12.188  16.787  1.00 17.91           C  
ATOM   3438  N   ASP B  50      42.265   7.932  19.756  1.00 18.13           N  
ATOM   3439  CA  ASP B  50      43.298   7.055  20.321  1.00 19.59           C  
ATOM   3440  C   ASP B  50      43.507   5.777  19.500  1.00 19.74           C  
ATOM   3441  O   ASP B  50      44.659   5.357  19.303  1.00 20.99           O  
ATOM   3442  CB  ASP B  50      43.005   6.726  21.795  1.00 22.18           C  
ATOM   3443  CG  ASP B  50      43.102   7.953  22.705  1.00 24.48           C  
ATOM   3444  OD1 ASP B  50      43.703   8.982  22.303  1.00 27.74           O  
ATOM   3445  OD2 ASP B  50      42.566   7.888  23.833  1.00 27.40           O1-
ATOM   3446  N   ALA B  51      42.414   5.179  19.014  1.00 19.22           N  
ATOM   3447  CA  ALA B  51      42.499   3.962  18.197  1.00 19.37           C  
ATOM   3448  C   ALA B  51      43.234   4.203  16.876  1.00 19.19           C  
ATOM   3449  O   ALA B  51      44.002   3.348  16.419  1.00 19.25           O  
ATOM   3450  CB  ALA B  51      41.122   3.358  17.955  1.00 19.10           C  
ATOM   3451  N   PHE B  52      43.010   5.366  16.268  1.00 17.73           N  
ATOM   3452  CA  PHE B  52      43.690   5.719  15.019  1.00 17.32           C  
ATOM   3453  C   PHE B  52      45.022   6.431  15.251  1.00 16.97           C  
ATOM   3454  O   PHE B  52      45.709   6.765  14.283  1.00 16.45           O  
ATOM   3455  CB  PHE B  52      42.784   6.611  14.145  1.00 17.10           C  
ATOM   3456  CG  PHE B  52      41.705   5.867  13.409  1.00 17.27           C  
ATOM   3457  CD1 PHE B  52      41.925   5.402  12.114  1.00 18.07           C  
ATOM   3458  CD2 PHE B  52      40.459   5.667  13.983  1.00 17.97           C  
ATOM   3459  CE1 PHE B  52      40.921   4.737  11.418  1.00 18.39           C  
ATOM   3460  CE2 PHE B  52      39.451   4.995  13.301  1.00 18.09           C  
ATOM   3461  CZ  PHE B  52      39.684   4.523  12.014  1.00 19.32           C  
ATOM   3462  N   HIS B  53      45.378   6.675  16.523  1.00 16.72           N  
ATOM   3463  CA  HIS B  53      46.573   7.444  16.888  1.00 17.18           C  
ATOM   3464  C   HIS B  53      46.631   8.794  16.201  1.00 16.92           C  
ATOM   3465  O   HIS B  53      47.653   9.181  15.618  1.00 16.47           O  
ATOM   3466  CB  HIS B  53      47.856   6.628  16.631  1.00 18.67           C  
ATOM   3467  CG  HIS B  53      47.984   5.402  17.513  1.00 20.53           C  
ATOM   3468  CD2 HIS B  53      48.792   5.152  18.619  1.00 22.44           C  
ATOM   3469  ND1 HIS B  53      47.246   4.294  17.324  1.00 22.40           N  
ATOM   3470  CE1 HIS B  53      47.559   3.380  18.264  1.00 22.99           C  
ATOM   3471  NE2 HIS B  53      48.510   3.902  19.049  1.00 22.82           N  
ATOM   3472  N   ILE B  54      45.514   9.524  16.261  1.00 16.61           N  
ATOM   3473  CA  ILE B  54      45.429  10.865  15.691  1.00 16.96           C  
ATOM   3474  C   ILE B  54      45.370  11.893  16.814  1.00 16.97           C  
ATOM   3475  O   ILE B  54      44.553  11.768  17.722  1.00 17.17           O  
ATOM   3476  CB  ILE B  54      44.216  11.015  14.741  1.00 16.77           C  
ATOM   3477  CG1 ILE B  54      44.461  10.204  13.461  1.00 16.49           C  
ATOM   3478  CG2 ILE B  54      43.972  12.486  14.410  1.00 17.15           C  
ATOM   3479  CD1 ILE B  54      43.234   9.983  12.601  1.00 16.82           C  
ATOM   3480  N   LYS B  55      46.279  12.862  16.762  1.00 17.10           N  
ATOM   3481  CA  LYS B  55      46.289  13.980  17.707  1.00 18.30           C  
ATOM   3482  C   LYS B  55      45.842  15.262  16.997  1.00 16.92           C  
ATOM   3483  O   LYS B  55      46.529  15.740  16.096  1.00 16.78           O  
ATOM   3484  CB  LYS B  55      47.684  14.181  18.323  1.00 20.88           C  
ATOM   3485  CG  LYS B  55      47.721  15.297  19.360  1.00 23.90           C  
ATOM   3486  CD  LYS B  55      49.016  15.330  20.150  1.00 26.96           C  
ATOM   3487  CE  LYS B  55      48.961  16.418  21.214  1.00 29.63           C  
ATOM   3488  NZ  LYS B  55      49.802  16.067  22.389  1.00 31.72           N1+
ATOM   3489  N   PRO B  56      44.694  15.828  17.412  1.00 16.57           N  
ATOM   3490  CA  PRO B  56      44.236  17.054  16.752  1.00 16.40           C  
ATOM   3491  C   PRO B  56      45.178  18.233  16.972  1.00 16.12           C  
ATOM   3492  O   PRO B  56      45.812  18.339  18.027  1.00 16.63           O  
ATOM   3493  CB  PRO B  56      42.879  17.333  17.424  1.00 16.19           C  
ATOM   3494  CG  PRO B  56      42.424  16.003  17.926  1.00 16.87           C  
ATOM   3495  CD  PRO B  56      43.694  15.307  18.360  1.00 16.49           C  
ATOM   3496  N   ASP B  57      45.258  19.111  15.975  1.00 15.79           N  
ATOM   3497  CA  ASP B  57      45.970  20.371  16.117  1.00 15.73           C  
ATOM   3498  C   ASP B  57      45.231  21.298  17.078  1.00 15.70           C  
ATOM   3499  O   ASP B  57      45.852  22.034  17.830  1.00 15.33           O  
ATOM   3500  CB  ASP B  57      46.122  21.046  14.757  1.00 16.89           C  
ATOM   3501  CG  ASP B  57      46.933  20.210  13.789  1.00 18.70           C  
ATOM   3502  OD1 ASP B  57      48.168  20.196  13.937  1.00 21.08           O  
ATOM   3503  OD2 ASP B  57      46.348  19.553  12.908  1.00 18.61           O1-
ATOM   3504  N   PHE B  58      43.903  21.258  17.022  1.00 15.03           N  
ATOM   3505  CA  PHE B  58      43.048  22.119  17.836  1.00 15.26           C  
ATOM   3506  C   PHE B  58      41.924  21.288  18.433  1.00 14.73           C  
ATOM   3507  O   PHE B  58      41.300  20.490  17.742  1.00 14.50           O  
ATOM   3508  CB  PHE B  58      42.480  23.271  16.986  1.00 15.49           C  
ATOM   3509  CG  PHE B  58      43.532  24.043  16.250  1.00 16.23           C  
ATOM   3510  CD1 PHE B  58      44.373  24.917  16.928  1.00 16.80           C  
ATOM   3511  CD2 PHE B  58      43.705  23.870  14.877  1.00 16.64           C  
ATOM   3512  CE1 PHE B  58      45.366  25.614  16.250  1.00 17.41           C  
ATOM   3513  CE2 PHE B  58      44.692  24.567  14.195  1.00 17.70           C  
ATOM   3514  CZ  PHE B  58      45.526  25.435  14.881  1.00 18.00           C  
ATOM   3515  N   ASP B  59      41.686  21.474  19.727  1.00 14.95           N  
ATOM   3516  CA  ASP B  59      40.671  20.722  20.461  1.00 15.31           C  
ATOM   3517  C   ASP B  59      39.915  21.742  21.302  1.00 15.55           C  
ATOM   3518  O   ASP B  59      40.479  22.348  22.224  1.00 15.64           O  
ATOM   3519  CB  ASP B  59      41.338  19.647  21.339  1.00 15.45           C  
ATOM   3520  CG  ASP B  59      40.340  18.777  22.128  1.00 16.29           C  
ATOM   3521  OD1 ASP B  59      39.220  19.217  22.477  1.00 15.78           O  
ATOM   3522  OD2 ASP B  59      40.707  17.615  22.436  1.00 16.87           O1-
ATOM   3523  N   LEU B  60      38.646  21.946  20.961  1.00 15.43           N  
ATOM   3524  CA  LEU B  60      37.867  23.034  21.551  1.00 15.55           C  
ATOM   3525  C   LEU B  60      37.134  22.637  22.829  1.00 15.77           C  
ATOM   3526  O   LEU B  60      36.605  23.504  23.538  1.00 15.65           O  
ATOM   3527  CB  LEU B  60      36.908  23.628  20.505  1.00 15.76           C  
ATOM   3528  CG  LEU B  60      37.578  24.054  19.189  1.00 16.77           C  
ATOM   3529  CD1 LEU B  60      36.504  24.536  18.228  1.00 17.30           C  
ATOM   3530  CD2 LEU B  60      38.660  25.112  19.386  1.00 18.02           C  
ATOM   3531  N   ASN B  61      37.099  21.331  23.107  1.00 15.36           N  
ATOM   3532  CA  ASN B  61      36.605  20.789  24.381  1.00 15.68           C  
ATOM   3533  C   ASN B  61      35.240  21.367  24.797  1.00 15.39           C  
ATOM   3534  O   ASN B  61      35.072  21.854  25.928  1.00 15.46           O  
ATOM   3535  CB  ASN B  61      37.673  21.019  25.469  1.00 16.70           C  
ATOM   3536  CG  ASN B  61      37.372  20.283  26.758  1.00 17.94           C  
ATOM   3537  ND2 ASN B  61      37.659  20.925  27.883  1.00 19.34           N  
ATOM   3538  OD1 ASN B  61      36.873  19.166  26.744  1.00 18.91           O  
ATOM   3539  N   ILE B  62      34.264  21.339  23.883  1.00 14.68           N  
ATOM   3540  CA  ILE B  62      32.988  22.010  24.150  1.00 14.71           C  
ATOM   3541  C   ILE B  62      31.983  21.213  24.977  1.00 14.65           C  
ATOM   3542  O   ILE B  62      31.034  21.801  25.502  1.00 15.27           O  
ATOM   3543  CB  ILE B  62      32.275  22.545  22.863  1.00 13.94           C  
ATOM   3544  CG1 ILE B  62      31.636  21.414  22.043  1.00 14.10           C  
ATOM   3545  CG2 ILE B  62      33.226  23.422  22.044  1.00 14.02           C  
ATOM   3546  CD1 ILE B  62      30.801  21.903  20.862  1.00 14.60           C  
ATOM   3547  N   MET B  63      32.158  19.895  25.103  1.00 14.88           N  
ATOM   3548  CA  MET B  63      31.077  19.077  25.658  1.00 15.07           C  
ATOM   3549  C   MET B  63      30.661  19.518  27.057  1.00 15.35           C  
ATOM   3550  O   MET B  63      31.515  19.682  27.942  1.00 14.88           O  
ATOM   3551  CB  MET B  63      31.425  17.585  25.702  1.00 14.70           C  
ATOM   3552  CG  MET B  63      30.201  16.714  25.981  1.00 15.01           C  
ATOM   3553  SD  MET B  63      30.553  14.971  26.321  1.00 15.74           S  
ATOM   3554  CE  MET B  63      31.152  15.082  28.017  1.00 14.96           C  
ATOM   3555  N   LYS B  64      29.355  19.684  27.226  1.00 16.22           N  
ATOM   3556  CA  LYS B  64      28.745  19.878  28.545  1.00 17.66           C  
ATOM   3557  C   LYS B  64      27.827  18.692  28.790  1.00 17.50           C  
ATOM   3558  O   LYS B  64      27.240  18.158  27.859  1.00 16.90           O  
ATOM   3559  CB  LYS B  64      27.915  21.161  28.564  1.00 20.03           C  
ATOM   3560  CG  LYS B  64      28.716  22.445  28.684  1.00 23.54           C  
ATOM   3561  CD  LYS B  64      27.979  23.433  29.596  1.00 26.54           C  
ATOM   3562  CE  LYS B  64      26.468  23.346  29.400  1.00 27.50           C  
ATOM   3563  NZ  LYS B  64      25.664  23.603  30.634  1.00 29.25           N1+
ATOM   3564  N   GLU B  65      27.676  18.266  30.045  1.00 16.64           N  
ATOM   3565  CA  GLU B  65      26.757  17.165  30.318  1.00 16.91           C  
ATOM   3566  C   GLU B  65      25.305  17.582  30.081  1.00 16.66           C  
ATOM   3567  O   GLU B  65      24.914  18.696  30.459  1.00 16.69           O  
ATOM   3568  CB  GLU B  65      26.932  16.666  31.755  1.00 17.90           C  
ATOM   3569  CG  GLU B  65      28.295  16.040  32.000  1.00 20.09           C  
ATOM   3570  CD  GLU B  65      28.515  15.741  33.468  1.00 21.85           C  
ATOM   3571  OE1 GLU B  65      27.566  15.267  34.119  1.00 22.01           O  
ATOM   3572  OE2 GLU B  65      29.627  15.999  33.965  1.00 24.66           O1-
ATOM   3573  N   ARG B  66      24.534  16.691  29.445  1.00 16.43           N  
ATOM   3574  CA  ARG B  66      23.119  16.909  29.092  1.00 16.94           C  
ATOM   3575  C   ARG B  66      22.937  18.220  28.313  1.00 16.68           C  
ATOM   3576  O   ARG B  66      21.963  18.969  28.520  1.00 17.10           O  
ATOM   3577  CB  ARG B  66      22.213  16.869  30.340  1.00 18.35           C  
ATOM   3578  CG  ARG B  66      22.247  15.533  31.073  1.00 19.01           C  
ATOM   3579  CD  ARG B  66      21.547  15.631  32.420  1.00 20.64           C  
ATOM   3580  NE  ARG B  66      21.510  14.348  33.125  1.00 20.82           N  
ATOM   3581  CZ  ARG B  66      20.490  13.490  33.106  1.00 20.94           C  
ATOM   3582  NH1 ARG B  66      19.394  13.730  32.394  1.00 22.63           N1+
ATOM   3583  NH2 ARG B  66      20.579  12.362  33.798  1.00 22.78           N  
ATOM   3584  N   GLN B  67      23.883  18.490  27.418  1.00 15.81           N  
ATOM   3585  CA  GLN B  67      23.867  19.753  26.655  1.00 14.73           C  
ATOM   3586  C   GLN B  67      22.671  19.821  25.710  1.00 14.78           C  
ATOM   3587  O   GLN B  67      22.185  18.792  25.219  1.00 15.05           O  
ATOM   3588  CB  GLN B  67      25.188  19.958  25.897  1.00 13.98           C  
ATOM   3589  CG  GLN B  67      25.457  18.878  24.847  1.00 13.21           C  
ATOM   3590  CD  GLN B  67      26.909  18.772  24.429  1.00 12.41           C  
ATOM   3591  NE2 GLN B  67      27.216  17.739  23.647  1.00 12.94           N  
ATOM   3592  OE1 GLN B  67      27.745  19.591  24.790  1.00 12.54           O  
ATOM   3593  N   THR B  68      22.199  21.045  25.457  1.00 13.98           N  
ATOM   3594  CA  THR B  68      21.092  21.244  24.533  1.00 14.08           C  
ATOM   3595  C   THR B  68      21.630  21.564  23.139  1.00 13.12           C  
ATOM   3596  O   THR B  68      22.812  21.891  22.982  1.00 12.37           O  
ATOM   3597  CB  THR B  68      20.187  22.410  24.991  1.00 14.10           C  
ATOM   3598  CG2 THR B  68      19.665  22.171  26.406  1.00 14.79           C  
ATOM   3599  OG1 THR B  68      20.926  23.630  24.952  1.00 15.12           O  
ATOM   3600  N   LEU B  69      20.759  21.465  22.136  1.00 12.86           N  
ATOM   3601  CA  LEU B  69      21.111  21.866  20.766  1.00 12.38           C  
ATOM   3602  C   LEU B  69      21.622  23.306  20.683  1.00 12.20           C  
ATOM   3603  O   LEU B  69      22.642  23.578  20.028  1.00 11.64           O  
ATOM   3604  CB  LEU B  69      19.925  21.630  19.816  1.00 12.12           C  
ATOM   3605  CG  LEU B  69      19.485  20.165  19.668  1.00 12.62           C  
ATOM   3606  CD1 LEU B  69      18.270  20.063  18.751  1.00 12.53           C  
ATOM   3607  CD2 LEU B  69      20.615  19.251  19.180  1.00 12.85           C  
ATOM   3608  N   ALA B  70      20.926  24.228  21.360  1.00 12.25           N  
ATOM   3609  CA  ALA B  70      21.375  25.602  21.422  1.00 12.95           C  
ATOM   3610  C   ALA B  70      22.773  25.742  22.019  1.00 13.10           C  
ATOM   3611  O   ALA B  70      23.563  26.507  21.504  1.00 13.30           O  
ATOM   3612  CB  ALA B  70      20.369  26.467  22.188  1.00 13.67           C  
ATOM   3613  N   GLU B  71      23.059  25.001  23.100  1.00 13.60           N  
ATOM   3614  CA  GLU B  71      24.366  25.025  23.725  1.00 14.09           C  
ATOM   3615  C   GLU B  71      25.468  24.517  22.799  1.00 12.65           C  
ATOM   3616  O   GLU B  71      26.500  25.164  22.672  1.00 12.55           O  
ATOM   3617  CB  GLU B  71      24.351  24.220  25.024  1.00 15.77           C  
ATOM   3618  CG  GLU B  71      23.741  25.009  26.167  1.00 18.52           C  
ATOM   3619  CD  GLU B  71      23.615  24.196  27.441  1.00 21.17           C  
ATOM   3620  OE1 GLU B  71      23.414  22.962  27.367  1.00 20.41           O  
ATOM   3621  OE2 GLU B  71      23.709  24.811  28.529  1.00 24.50           O1-
ATOM   3622  N   ILE B  72      25.259  23.375  22.156  1.00 12.48           N  
ATOM   3623  CA  ILE B  72      26.283  22.856  21.229  1.00 11.99           C  
ATOM   3624  C   ILE B  72      26.530  23.885  20.128  1.00 11.90           C  
ATOM   3625  O   ILE B  72      27.681  24.213  19.803  1.00 11.67           O  
ATOM   3626  CB  ILE B  72      25.891  21.518  20.551  1.00 12.18           C  
ATOM   3627  CG1 ILE B  72      25.526  20.441  21.577  1.00 12.43           C  
ATOM   3628  CG2 ILE B  72      27.020  21.039  19.638  1.00 12.87           C  
ATOM   3629  CD1 ILE B  72      24.737  19.269  21.013  1.00 12.80           C  
ATOM   3630  N   THR B  73      25.437  24.406  19.561  1.00 11.33           N  
ATOM   3631  CA  THR B  73      25.543  25.326  18.416  1.00 11.25           C  
ATOM   3632  C   THR B  73      26.322  26.575  18.792  1.00 11.47           C  
ATOM   3633  O   THR B  73      27.247  26.969  18.095  1.00 11.37           O  
ATOM   3634  CB  THR B  73      24.155  25.727  17.882  1.00 10.94           C  
ATOM   3635  CG2 THR B  73      24.294  26.546  16.567  1.00 10.88           C  
ATOM   3636  OG1 THR B  73      23.370  24.555  17.639  1.00 11.13           O  
ATOM   3637  N   SER B  74      25.949  27.200  19.911  1.00 11.64           N  
ATOM   3638  CA  SER B  74      26.614  28.401  20.376  1.00 12.71           C  
ATOM   3639  C   SER B  74      28.081  28.138  20.741  1.00 12.80           C  
ATOM   3640  O   SER B  74      28.965  28.891  20.342  1.00 12.85           O  
ATOM   3641  CB  SER B  74      25.869  28.975  21.591  1.00 13.75           C  
ATOM   3642  OG  SER B  74      26.531  30.120  22.092  1.00 15.91           O  
ATOM   3643  N   ASN B  75      28.327  27.092  21.530  1.00 13.12           N  
ATOM   3644  CA  ASN B  75      29.689  26.798  21.965  1.00 13.45           C  
ATOM   3645  C   ASN B  75      30.609  26.501  20.783  1.00 12.57           C  
ATOM   3646  O   ASN B  75      31.708  27.052  20.695  1.00 13.28           O  
ATOM   3647  CB  ASN B  75      29.712  25.658  22.996  1.00 14.24           C  
ATOM   3648  CG  ASN B  75      29.109  26.069  24.334  1.00 15.17           C  
ATOM   3649  ND2 ASN B  75      28.521  25.113  25.046  1.00 15.63           N  
ATOM   3650  OD1 ASN B  75      29.196  27.228  24.730  1.00 17.33           O  
ATOM   3651  N   ALA B  76      30.131  25.679  19.857  1.00 12.40           N  
ATOM   3652  CA  ALA B  76      30.930  25.325  18.683  1.00 12.36           C  
ATOM   3653  C   ALA B  76      31.173  26.552  17.815  1.00 12.51           C  
ATOM   3654  O   ALA B  76      32.300  26.799  17.382  1.00 12.58           O  
ATOM   3655  CB  ALA B  76      30.261  24.219  17.883  1.00 11.62           C  
ATOM   3656  N   LEU B  77      30.115  27.328  17.577  1.00 12.66           N  
ATOM   3657  CA  LEU B  77      30.224  28.537  16.757  1.00 12.50           C  
ATOM   3658  C   LEU B  77      31.218  29.547  17.324  1.00 12.80           C  
ATOM   3659  O   LEU B  77      32.075  30.050  16.605  1.00 12.80           O  
ATOM   3660  CB  LEU B  77      28.848  29.209  16.578  1.00 12.27           C  
ATOM   3661  CG  LEU B  77      28.798  30.459  15.686  1.00 12.85           C  
ATOM   3662  CD1 LEU B  77      29.317  30.161  14.287  1.00 12.97           C  
ATOM   3663  CD2 LEU B  77      27.380  30.990  15.617  1.00 13.31           C  
ATOM   3664  N   VAL B  78      31.095  29.849  18.611  1.00 13.16           N  
ATOM   3665  CA  VAL B  78      31.921  30.884  19.217  1.00 14.40           C  
ATOM   3666  C   VAL B  78      33.402  30.468  19.229  1.00 14.74           C  
ATOM   3667  O   VAL B  78      34.283  31.281  18.920  1.00 14.88           O  
ATOM   3668  CB  VAL B  78      31.397  31.251  20.620  1.00 15.69           C  
ATOM   3669  CG1 VAL B  78      32.418  32.052  21.413  1.00 16.35           C  
ATOM   3670  CG2 VAL B  78      30.055  31.991  20.493  1.00 15.81           C  
ATOM   3671  N   ARG B  79      33.661  29.205  19.566  1.00 15.31           N  
ATOM   3672  CA  ARG B  79      35.032  28.699  19.633  1.00 16.20           C  
ATOM   3673  C   ARG B  79      35.691  28.559  18.251  1.00 15.54           C  
ATOM   3674  O   ARG B  79      36.880  28.841  18.098  1.00 14.65           O  
ATOM   3675  CB  ARG B  79      35.095  27.367  20.411  1.00 18.45           C  
ATOM   3676  CG  ARG B  79      34.737  27.465  21.903  1.00 21.94           C  
ATOM   3677  CD  ARG B  79      35.737  28.263  22.741  1.00 26.95           C  
ATOM   3678  NE  ARG B  79      37.137  27.967  22.424  1.00 31.33           N  
ATOM   3679  CZ  ARG B  79      37.876  27.013  22.994  1.00 33.93           C  
ATOM   3680  NH1 ARG B  79      37.372  26.230  23.942  1.00 35.40           N1+
ATOM   3681  NH2 ARG B  79      39.138  26.849  22.614  1.00 35.76           N  
ATOM   3682  N   LEU B  80      34.925  28.115  17.255  1.00 14.55           N  
ATOM   3683  CA  LEU B  80      35.446  28.024  15.892  1.00 14.14           C  
ATOM   3684  C   LEU B  80      35.681  29.402  15.294  1.00 14.72           C  
ATOM   3685  O   LEU B  80      36.660  29.616  14.575  1.00 14.21           O  
ATOM   3686  CB  LEU B  80      34.520  27.198  14.993  1.00 14.26           C  
ATOM   3687  CG  LEU B  80      34.617  25.687  15.223  1.00 14.19           C  
ATOM   3688  CD1 LEU B  80      33.419  24.962  14.652  1.00 14.79           C  
ATOM   3689  CD2 LEU B  80      35.929  25.139  14.659  1.00 14.91           C  
ATOM   3690  N   ASP B  81      34.761  30.333  15.567  1.00 14.99           N  
ATOM   3691  CA  ASP B  81      34.929  31.716  15.132  1.00 16.10           C  
ATOM   3692  C   ASP B  81      36.244  32.278  15.685  1.00 16.62           C  
ATOM   3693  O   ASP B  81      37.003  32.894  14.944  1.00 16.58           O  
ATOM   3694  CB  ASP B  81      33.723  32.564  15.575  1.00 16.93           C  
ATOM   3695  CG  ASP B  81      33.922  34.049  15.335  1.00 17.96           C  
ATOM   3696  OD1 ASP B  81      33.844  34.474  14.174  1.00 19.44           O  
ATOM   3697  OD2 ASP B  81      34.125  34.794  16.318  1.00 19.01           O1-
ATOM   3698  N   GLU B  82      36.519  32.024  16.968  1.00 17.38           N  
ATOM   3699  CA  GLU B  82      37.757  32.480  17.598  1.00 18.77           C  
ATOM   3700  C   GLU B  82      38.980  31.870  16.897  1.00 17.96           C  
ATOM   3701  O   GLU B  82      39.975  32.570  16.643  1.00 18.78           O  
ATOM   3702  CB  GLU B  82      37.768  32.146  19.093  1.00 21.21           C  
ATOM   3703  CG  GLU B  82      39.038  32.579  19.831  1.00 25.10           C  
ATOM   3704  CD  GLU B  82      39.228  34.088  19.937  1.00 28.51           C  
ATOM   3705  OE1 GLU B  82      38.234  34.853  19.879  1.00 31.46           O  
ATOM   3706  OE2 GLU B  82      40.393  34.521  20.100  1.00 31.63           O1-
ATOM   3707  N   LEU B  83      38.878  30.583  16.569  1.00 17.26           N  
ATOM   3708  CA  LEU B  83      39.950  29.860  15.872  1.00 17.09           C  
ATOM   3709  C   LEU B  83      40.239  30.492  14.512  1.00 17.51           C  
ATOM   3710  O   LEU B  83      41.397  30.744  14.160  1.00 18.65           O  
ATOM   3711  CB  LEU B  83      39.598  28.374  15.707  1.00 17.08           C  
ATOM   3712  CG  LEU B  83      40.660  27.490  15.029  1.00 17.57           C  
ATOM   3713  CD1 LEU B  83      41.978  27.495  15.811  1.00 18.42           C  
ATOM   3714  CD2 LEU B  83      40.175  26.063  14.780  1.00 17.79           C  
ATOM   3715  N   PHE B  84      39.176  30.781  13.769  1.00 17.49           N  
ATOM   3716  CA  PHE B  84      39.303  31.300  12.412  1.00 18.86           C  
ATOM   3717  C   PHE B  84      39.807  32.740  12.343  1.00 20.84           C  
ATOM   3718  O   PHE B  84      40.175  33.214  11.272  1.00 21.28           O  
ATOM   3719  CB  PHE B  84      37.984  31.136  11.659  1.00 17.83           C  
ATOM   3720  CG  PHE B  84      37.635  29.701  11.352  1.00 16.82           C  
ATOM   3721  CD1 PHE B  84      38.636  28.769  11.072  1.00 16.86           C  
ATOM   3722  CD2 PHE B  84      36.311  29.282  11.328  1.00 16.52           C  
ATOM   3723  CE1 PHE B  84      38.317  27.451  10.787  1.00 16.95           C  
ATOM   3724  CE2 PHE B  84      35.983  27.969  11.039  1.00 16.53           C  
ATOM   3725  CZ  PHE B  84      36.989  27.044  10.770  1.00 16.46           C  
ATOM   3726  N   LYS B  85      39.837  33.429  13.480  1.00 22.24           N  
ATOM   3727  CA  LYS B  85      40.480  34.739  13.554  1.00 25.40           C  
ATOM   3728  C   LYS B  85      41.988  34.617  13.363  1.00 27.12           C  
ATOM   3729  O   LYS B  85      42.634  35.535  12.844  1.00 28.58           O  
ATOM   3730  CB  LYS B  85      40.205  35.407  14.901  1.00 25.77           C  
ATOM   3731  CG  LYS B  85      38.782  35.906  15.076  1.00 27.24           C  
ATOM   3732  CD  LYS B  85      38.558  36.317  16.519  1.00 28.31           C  
ATOM   3733  CE  LYS B  85      37.218  37.003  16.702  1.00 29.20           C  
ATOM   3734  NZ  LYS B  85      36.967  37.227  18.150  1.00 31.44           N1+
ATOM   3735  N   ASP B  86      42.542  33.482  13.790  1.00 28.27           N  
ATOM   3736  CA  ASP B  86      43.989  33.270  13.774  1.00 30.58           C  
ATOM   3737  C   ASP B  86      44.467  32.346  12.657  1.00 31.21           C  
ATOM   3738  O   ASP B  86      45.513  32.598  12.055  1.00 31.61           O  
ATOM   3739  CB  ASP B  86      44.471  32.774  15.136  1.00 32.42           C  
ATOM   3740  CG  ASP B  86      44.460  33.870  16.190  1.00 35.14           C  
ATOM   3741  OD1 ASP B  86      44.769  35.034  15.857  1.00 38.12           O  
ATOM   3742  OD2 ASP B  86      44.152  33.570  17.358  1.00 37.69           O1-
ATOM   3743  N   ILE B  87      43.714  31.282  12.388  1.00 29.63           N  
ATOM   3744  CA  ILE B  87      44.079  30.349  11.320  1.00 29.57           C  
ATOM   3745  C   ILE B  87      43.039  30.349  10.215  1.00 28.72           C  
ATOM   3746  O   ILE B  87      41.843  30.169  10.468  1.00 27.93           O  
ATOM   3747  CB  ILE B  87      44.387  28.921  11.828  1.00 31.47           C  
ATOM   3748  CG1 ILE B  87      44.786  28.003  10.661  1.00 32.56           C  
ATOM   3749  CG2 ILE B  87      43.221  28.343  12.611  1.00 31.10           C  
ATOM   3750  CD1 ILE B  87      45.648  26.825  11.068  1.00 34.73           C  
ATOM   3751  N   LYS B  88      43.520  30.546   8.992  1.00 26.84           N  
ATOM   3752  CA  LYS B  88      42.663  30.681   7.835  1.00 27.72           C  
ATOM   3753  C   LYS B  88      42.973  29.619   6.780  1.00 24.72           C  
ATOM   3754  O   LYS B  88      43.770  29.868   5.873  1.00 24.18           O  
ATOM   3755  CB  LYS B  88      42.812  32.080   7.215  1.00 31.98           C  
ATOM   3756  CG  LYS B  88      42.423  33.247   8.114  1.00 35.89           C  
ATOM   3757  CD  LYS B  88      43.649  33.894   8.743  1.00 39.11           C  
ATOM   3758  CE  LYS B  88      43.335  35.295   9.243  1.00 41.44           C  
ATOM   3759  NZ  LYS B  88      44.586  36.012   9.616  1.00 43.92           N1+
ATOM   3760  N   PRO B  89      42.329  28.437   6.876  1.00 22.67           N  
ATOM   3761  CA  PRO B  89      42.515  27.446   5.813  1.00 21.37           C  
ATOM   3762  C   PRO B  89      41.858  27.859   4.496  1.00 20.39           C  
ATOM   3763  O   PRO B  89      40.977  28.724   4.482  1.00 20.41           O  
ATOM   3764  CB  PRO B  89      41.833  26.182   6.366  1.00 22.24           C  
ATOM   3765  CG  PRO B  89      40.932  26.649   7.453  1.00 22.56           C  
ATOM   3766  CD  PRO B  89      41.462  27.950   7.967  1.00 22.26           C  
ATOM   3767  N   ASP B  90      42.280  27.234   3.402  1.00 18.78           N  
ATOM   3768  CA  ASP B  90      41.637  27.420   2.099  1.00 18.85           C  
ATOM   3769  C   ASP B  90      40.276  26.740   2.058  1.00 17.62           C  
ATOM   3770  O   ASP B  90      39.331  27.250   1.446  1.00 17.91           O  
ATOM   3771  CB  ASP B  90      42.523  26.867   0.993  1.00 19.98           C  
ATOM   3772  CG  ASP B  90      43.809  27.657   0.835  1.00 22.19           C  
ATOM   3773  OD1 ASP B  90      43.715  28.894   0.680  1.00 23.54           O  
ATOM   3774  OD2 ASP B  90      44.905  27.045   0.875  1.00 22.44           O1-
ATOM   3775  N   ILE B  91      40.176  25.596   2.727  1.00 15.79           N  
ATOM   3776  CA  ILE B  91      38.928  24.844   2.763  1.00 14.63           C  
ATOM   3777  C   ILE B  91      38.796  24.106   4.092  1.00 14.38           C  
ATOM   3778  O   ILE B  91      39.778  23.583   4.636  1.00 14.19           O  
ATOM   3779  CB  ILE B  91      38.755  23.921   1.531  1.00 14.69           C  
ATOM   3780  CG1 ILE B  91      37.342  23.323   1.488  1.00 14.43           C  
ATOM   3781  CG2 ILE B  91      39.823  22.824   1.493  1.00 14.50           C  
ATOM   3782  CD1 ILE B  91      36.974  22.717   0.142  1.00 14.74           C  
ATOM   3783  N   VAL B  92      37.575  24.133   4.622  1.00 13.43           N  
ATOM   3784  CA  VAL B  92      37.188  23.364   5.807  1.00 13.07           C  
ATOM   3785  C   VAL B  92      36.338  22.183   5.345  1.00 12.84           C  
ATOM   3786  O   VAL B  92      35.385  22.350   4.580  1.00 13.04           O  
ATOM   3787  CB  VAL B  92      36.401  24.251   6.807  1.00 12.90           C  
ATOM   3788  CG1 VAL B  92      35.627  23.409   7.814  1.00 13.30           C  
ATOM   3789  CG2 VAL B  92      37.345  25.217   7.512  1.00 13.26           C  
ATOM   3790  N   LEU B  93      36.705  20.986   5.786  1.00 12.22           N  
ATOM   3791  CA  LEU B  93      35.936  19.787   5.485  1.00 12.40           C  
ATOM   3792  C   LEU B  93      35.160  19.359   6.710  1.00 12.92           C  
ATOM   3793  O   LEU B  93      35.743  19.120   7.773  1.00 13.39           O  
ATOM   3794  CB  LEU B  93      36.863  18.649   5.049  1.00 13.15           C  
ATOM   3795  CG  LEU B  93      37.752  18.947   3.834  1.00 13.04           C  
ATOM   3796  CD1 LEU B  93      38.638  17.737   3.550  1.00 13.96           C  
ATOM   3797  CD2 LEU B  93      36.908  19.273   2.621  1.00 13.50           C  
ATOM   3798  N   VAL B  94      33.841  19.292   6.557  1.00 12.43           N  
ATOM   3799  CA  VAL B  94      32.954  18.815   7.625  1.00 12.32           C  
ATOM   3800  C   VAL B  94      32.331  17.497   7.222  1.00 12.00           C  
ATOM   3801  O   VAL B  94      32.363  17.110   6.039  1.00 12.11           O  
ATOM   3802  CB  VAL B  94      31.832  19.823   7.954  1.00 12.38           C  
ATOM   3803  CG1 VAL B  94      32.426  21.067   8.596  1.00 12.89           C  
ATOM   3804  CG2 VAL B  94      31.026  20.154   6.696  1.00 13.15           C  
ATOM   3805  N   HIS B  95      31.757  16.806   8.208  1.00 12.26           N  
ATOM   3806  CA  HIS B  95      31.209  15.485   7.996  1.00 12.55           C  
ATOM   3807  C   HIS B  95      29.770  15.317   8.381  1.00 12.68           C  
ATOM   3808  O   HIS B  95      29.399  15.524   9.540  1.00 12.75           O  
ATOM   3809  CB  HIS B  95      31.988  14.404   8.764  1.00 12.96           C  
ATOM   3810  CG  HIS B  95      31.496  13.031   8.436  1.00 12.81           C  
ATOM   3811  CD2 HIS B  95      31.851  12.161   7.401  1.00 12.87           C  
ATOM   3812  ND1 HIS B  95      30.438  12.467   9.067  1.00 13.02           N  
ATOM   3813  CE1 HIS B  95      30.167  11.281   8.498  1.00 13.43           C  
ATOM   3814  NE2 HIS B  95      31.027  11.105   7.463  1.00 13.38           N  
ATOM   3815  N   GLY B  96      28.959  14.878   7.428  1.00 12.42           N  
ATOM   3816  CA  GLY B  96      27.665  14.267   7.767  1.00 12.52           C  
ATOM   3817  C   GLY B  96      26.637  15.234   8.331  1.00 11.96           C  
ATOM   3818  O   GLY B  96      26.250  16.188   7.665  1.00 12.23           O  
ATOM   3819  N   ASP B  97      26.183  14.999   9.568  1.00 12.04           N  
ATOM   3820  CA  ASP B  97      24.961  15.679   9.998  1.00 11.97           C  
ATOM   3821  C   ASP B  97      24.826  16.013  11.485  1.00 11.57           C  
ATOM   3822  O   ASP B  97      23.704  16.141  11.978  1.00 11.65           O  
ATOM   3823  CB  ASP B  97      23.737  14.878   9.537  1.00 13.53           C  
ATOM   3824  CG  ASP B  97      23.762  13.433   9.997  1.00 15.46           C  
ATOM   3825  OD1 ASP B  97      24.433  13.110  11.011  1.00 15.86           O  
ATOM   3826  OD2 ASP B  97      23.099  12.602   9.339  1.00 17.15           O1-
ATOM   3827  N   THR B  98      25.950  16.172  12.169  1.00 11.47           N  
ATOM   3828  CA  THR B  98      25.907  16.572  13.588  1.00 11.29           C  
ATOM   3829  C   THR B  98      25.733  18.083  13.728  1.00 11.30           C  
ATOM   3830  O   THR B  98      25.834  18.831  12.759  1.00 10.72           O  
ATOM   3831  CB  THR B  98      27.162  16.126  14.371  1.00 11.42           C  
ATOM   3832  CG2 THR B  98      27.518  14.665  14.058  1.00 11.95           C  
ATOM   3833  OG1 THR B  98      28.258  16.976  14.036  1.00 11.57           O  
ATOM   3834  N   THR B  99      25.483  18.544  14.949  1.00 11.03           N  
ATOM   3835  CA  THR B  99      25.450  19.974  15.196  1.00 11.02           C  
ATOM   3836  C   THR B  99      26.829  20.599  14.988  1.00 10.94           C  
ATOM   3837  O   THR B  99      26.928  21.751  14.547  1.00 10.91           O  
ATOM   3838  CB  THR B  99      24.795  20.289  16.561  1.00 11.13           C  
ATOM   3839  CG2 THR B  99      24.770  21.776  16.839  1.00 12.24           C  
ATOM   3840  OG1 THR B  99      23.457  19.798  16.517  1.00 11.46           O  
ATOM   3841  N   THR B 100      27.890  19.814  15.233  1.00 10.74           N  
ATOM   3842  CA  THR B 100      29.258  20.242  14.905  1.00 11.31           C  
ATOM   3843  C   THR B 100      29.417  20.468  13.396  1.00 11.21           C  
ATOM   3844  O   THR B 100      30.017  21.464  12.974  1.00 11.39           O  
ATOM   3845  CB  THR B 100      30.322  19.240  15.420  1.00 11.75           C  
ATOM   3846  CG2 THR B 100      31.695  19.518  14.804  1.00 11.74           C  
ATOM   3847  OG1 THR B 100      30.442  19.374  16.844  1.00 12.23           O  
ATOM   3848  N   THR B 101      28.855  19.566  12.598  1.00 11.43           N  
ATOM   3849  CA  THR B 101      28.902  19.691  11.124  1.00 11.48           C  
ATOM   3850  C   THR B 101      28.350  21.049  10.709  1.00 11.58           C  
ATOM   3851  O   THR B 101      28.976  21.801   9.934  1.00 11.55           O  
ATOM   3852  CB  THR B 101      28.043  18.595  10.440  1.00 11.43           C  
ATOM   3853  CG2 THR B 101      28.306  18.567   8.906  1.00 11.43           C  
ATOM   3854  OG1 THR B 101      28.348  17.310  11.012  1.00 11.84           O  
ATOM   3855  N   PHE B 102      27.169  21.361  11.220  1.00 12.19           N  
ATOM   3856  CA  PHE B 102      26.513  22.607  10.844  1.00 12.63           C  
ATOM   3857  C   PHE B 102      27.221  23.842  11.409  1.00 12.61           C  
ATOM   3858  O   PHE B 102      27.508  24.791  10.679  1.00 11.78           O  
ATOM   3859  CB  PHE B 102      25.040  22.622  11.224  1.00 14.04           C  
ATOM   3860  CG  PHE B 102      24.380  23.929  10.885  1.00 15.51           C  
ATOM   3861  CD1 PHE B 102      24.409  24.389   9.576  1.00 16.87           C  
ATOM   3862  CD2 PHE B 102      23.795  24.708  11.857  1.00 17.93           C  
ATOM   3863  CE1 PHE B 102      23.853  25.605   9.234  1.00 17.97           C  
ATOM   3864  CE2 PHE B 102      23.218  25.930  11.521  1.00 17.63           C  
ATOM   3865  CZ  PHE B 102      23.248  26.374  10.211  1.00 18.07           C  
ATOM   3866  N   ALA B 103      27.502  23.836  12.715  1.00 12.21           N  
ATOM   3867  CA  ALA B 103      28.232  24.950  13.323  1.00 12.64           C  
ATOM   3868  C   ALA B 103      29.588  25.208  12.667  1.00 12.85           C  
ATOM   3869  O   ALA B 103      29.993  26.357  12.517  1.00 12.99           O  
ATOM   3870  CB  ALA B 103      28.393  24.728  14.831  1.00 12.86           C  
ATOM   3871  N   GLY B 104      30.301  24.135  12.313  1.00 12.34           N  
ATOM   3872  CA  GLY B 104      31.605  24.238  11.630  1.00 12.63           C  
ATOM   3873  C   GLY B 104      31.458  24.921  10.275  1.00 12.42           C  
ATOM   3874  O   GLY B 104      32.232  25.827   9.934  1.00 12.06           O  
ATOM   3875  N   SER B 105      30.449  24.488   9.521  1.00 12.04           N  
ATOM   3876  CA  SER B 105      30.157  25.057   8.201  1.00 12.31           C  
ATOM   3877  C   SER B 105      29.803  26.532   8.324  1.00 11.61           C  
ATOM   3878  O   SER B 105      30.287  27.355   7.548  1.00 11.62           O  
ATOM   3879  CB  SER B 105      29.010  24.293   7.519  1.00 12.97           C  
ATOM   3880  OG  SER B 105      29.337  22.916   7.396  1.00 15.93           O  
ATOM   3881  N   LEU B 106      28.982  26.862   9.322  1.00 11.24           N  
ATOM   3882  CA  LEU B 106      28.527  28.231   9.539  1.00 10.97           C  
ATOM   3883  C   LEU B 106      29.681  29.140   9.957  1.00 10.92           C  
ATOM   3884  O   LEU B 106      29.823  30.261   9.437  1.00 10.97           O  
ATOM   3885  CB  LEU B 106      27.390  28.255  10.566  1.00 11.05           C  
ATOM   3886  CG  LEU B 106      26.694  29.609  10.764  1.00 11.50           C  
ATOM   3887  CD1 LEU B 106      25.819  29.914   9.561  1.00 11.91           C  
ATOM   3888  CD2 LEU B 106      25.864  29.559  12.046  1.00 11.66           C  
ATOM   3889  N   ALA B 107      30.525  28.659  10.878  1.00 10.60           N  
ATOM   3890  CA  ALA B 107      31.698  29.431  11.284  1.00 10.70           C  
ATOM   3891  C   ALA B 107      32.647  29.705  10.111  1.00 10.45           C  
ATOM   3892  O   ALA B 107      33.146  30.830   9.969  1.00 10.92           O  
ATOM   3893  CB  ALA B 107      32.450  28.729  12.419  1.00 10.62           C  
ATOM   3894  N   ALA B 108      32.896  28.683   9.290  1.00 10.80           N  
ATOM   3895  CA  ALA B 108      33.720  28.842   8.087  1.00 10.82           C  
ATOM   3896  C   ALA B 108      33.106  29.885   7.155  1.00 10.97           C  
ATOM   3897  O   ALA B 108      33.798  30.797   6.704  1.00 10.95           O  
ATOM   3898  CB  ALA B 108      33.885  27.513   7.357  1.00 10.91           C  
ATOM   3899  N   PHE B 109      31.809  29.756   6.901  1.00 10.92           N  
ATOM   3900  CA  PHE B 109      31.091  30.715   6.030  1.00 11.37           C  
ATOM   3901  C   PHE B 109      31.233  32.148   6.538  1.00 11.44           C  
ATOM   3902  O   PHE B 109      31.456  33.088   5.759  1.00 10.91           O  
ATOM   3903  CB  PHE B 109      29.613  30.307   5.925  1.00 11.09           C  
ATOM   3904  CG  PHE B 109      28.747  31.323   5.225  1.00 11.51           C  
ATOM   3905  CD1 PHE B 109      28.972  31.643   3.894  1.00 11.46           C  
ATOM   3906  CD2 PHE B 109      27.723  31.974   5.915  1.00 11.46           C  
ATOM   3907  CE1 PHE B 109      28.188  32.605   3.257  1.00 11.65           C  
ATOM   3908  CE2 PHE B 109      26.923  32.916   5.274  1.00 11.54           C  
ATOM   3909  CZ  PHE B 109      27.162  33.229   3.951  1.00 11.58           C  
ATOM   3910  N   TYR B 110      31.113  32.328   7.851  1.00 11.27           N  
ATOM   3911  CA  TYR B 110      31.211  33.671   8.421  1.00 11.84           C  
ATOM   3912  C   TYR B 110      32.594  34.299   8.201  1.00 12.54           C  
ATOM   3913  O   TYR B 110      32.734  35.517   8.234  1.00 13.16           O  
ATOM   3914  CB  TYR B 110      30.875  33.659   9.912  1.00 11.45           C  
ATOM   3915  CG  TYR B 110      29.399  33.504  10.250  1.00 11.61           C  
ATOM   3916  CD1 TYR B 110      28.406  33.597   9.263  1.00 11.70           C  
ATOM   3917  CD2 TYR B 110      28.991  33.293  11.586  1.00 11.50           C  
ATOM   3918  CE1 TYR B 110      27.060  33.476   9.586  1.00 11.93           C  
ATOM   3919  CE2 TYR B 110      27.647  33.175  11.920  1.00 11.73           C  
ATOM   3920  CZ  TYR B 110      26.689  33.265  10.920  1.00 11.52           C  
ATOM   3921  OH  TYR B 110      25.362  33.143  11.246  1.00 11.56           O  
ATOM   3922  N   HIS B 111      33.602  33.454   7.971  1.00 12.88           N  
ATOM   3923  CA  HIS B 111      34.951  33.911   7.618  1.00 14.35           C  
ATOM   3924  C   HIS B 111      35.295  33.803   6.149  1.00 14.69           C  
ATOM   3925  O   HIS B 111      36.452  33.999   5.744  1.00 15.70           O  
ATOM   3926  CB  HIS B 111      35.966  33.172   8.484  1.00 14.67           C  
ATOM   3927  CG  HIS B 111      35.997  33.671   9.896  1.00 15.49           C  
ATOM   3928  CD2 HIS B 111      36.829  34.588  10.512  1.00 16.27           C  
ATOM   3929  ND1 HIS B 111      35.099  33.283  10.826  1.00 16.85           N  
ATOM   3930  CE1 HIS B 111      35.354  33.915  11.984  1.00 16.04           C  
ATOM   3931  NE2 HIS B 111      36.410  34.713  11.797  1.00 17.72           N  
ATOM   3932  N   GLN B 112      34.275  33.536   5.340  1.00 14.98           N  
ATOM   3933  CA  GLN B 112      34.398  33.356   3.896  1.00 15.18           C  
ATOM   3934  C   GLN B 112      35.434  32.277   3.537  1.00 14.78           C  
ATOM   3935  O   GLN B 112      36.219  32.428   2.594  1.00 15.87           O  
ATOM   3936  CB  GLN B 112      34.658  34.703   3.204  1.00 16.29           C  
ATOM   3937  CG  GLN B 112      33.514  35.684   3.462  1.00 17.85           C  
ATOM   3938  CD  GLN B 112      33.441  36.822   2.468  1.00 20.40           C  
ATOM   3939  NE2 GLN B 112      32.260  37.434   2.355  1.00 21.04           N  
ATOM   3940  OE1 GLN B 112      34.428  37.156   1.812  1.00 22.04           O  
ATOM   3941  N   ILE B 113      35.450  31.221   4.345  1.00 13.65           N  
ATOM   3942  CA  ILE B 113      36.260  30.030   4.076  1.00 13.97           C  
ATOM   3943  C   ILE B 113      35.421  29.006   3.333  1.00 13.30           C  
ATOM   3944  O   ILE B 113      34.303  28.701   3.744  1.00 13.31           O  
ATOM   3945  CB  ILE B 113      36.794  29.417   5.389  1.00 13.39           C  
ATOM   3946  CG1 ILE B 113      37.689  30.436   6.094  1.00 13.96           C  
ATOM   3947  CG2 ILE B 113      37.568  28.109   5.132  1.00 13.86           C  
ATOM   3948  CD1 ILE B 113      37.965  30.113   7.552  1.00 14.75           C  
ATOM   3949  N   ALA B 114      35.966  28.466   2.239  1.00 13.32           N  
ATOM   3950  CA  ALA B 114      35.276  27.426   1.474  1.00 13.23           C  
ATOM   3951  C   ALA B 114      34.971  26.191   2.328  1.00 12.27           C  
ATOM   3952  O   ALA B 114      35.710  25.876   3.263  1.00 12.25           O  
ATOM   3953  CB  ALA B 114      36.104  27.023   0.259  1.00 13.14           C  
ATOM   3954  N   VAL B 115      33.887  25.500   1.995  1.00 11.95           N  
ATOM   3955  CA  VAL B 115      33.454  24.306   2.752  1.00 11.86           C  
ATOM   3956  C   VAL B 115      33.250  23.090   1.849  1.00 11.91           C  
ATOM   3957  O   VAL B 115      32.581  23.175   0.815  1.00 12.03           O  
ATOM   3958  CB  VAL B 115      32.171  24.600   3.582  1.00 11.99           C  
ATOM   3959  CG1 VAL B 115      31.584  23.328   4.184  1.00 11.98           C  
ATOM   3960  CG2 VAL B 115      32.455  25.623   4.683  1.00 12.15           C  
ATOM   3961  N   GLY B 116      33.844  21.949   2.229  1.00 11.07           N  
ATOM   3962  CA  GLY B 116      33.556  20.681   1.569  1.00 11.63           C  
ATOM   3963  C   GLY B 116      32.808  19.795   2.536  1.00 11.48           C  
ATOM   3964  O   GLY B 116      33.194  19.688   3.715  1.00 12.18           O  
ATOM   3965  N   HIS B 117      31.747  19.167   2.048  1.00 11.52           N  
ATOM   3966  CA  HIS B 117      30.859  18.344   2.878  1.00 11.87           C  
ATOM   3967  C   HIS B 117      31.054  16.881   2.567  1.00 12.03           C  
ATOM   3968  O   HIS B 117      30.643  16.385   1.512  1.00 12.18           O  
ATOM   3969  CB  HIS B 117      29.409  18.794   2.656  1.00 11.76           C  
ATOM   3970  CG  HIS B 117      28.407  18.171   3.602  1.00 12.02           C  
ATOM   3971  CD2 HIS B 117      28.584  17.483   4.806  1.00 12.21           C  
ATOM   3972  ND1 HIS B 117      27.076  18.196   3.365  1.00 12.06           N  
ATOM   3973  CE1 HIS B 117      26.429  17.569   4.371  1.00 12.52           C  
ATOM   3974  NE2 HIS B 117      27.351  17.120   5.247  1.00 12.37           N  
ATOM   3975  N   VAL B 118      31.694  16.167   3.495  1.00 11.93           N  
ATOM   3976  CA  VAL B 118      31.881  14.718   3.385  1.00 12.56           C  
ATOM   3977  C   VAL B 118      30.599  14.026   3.867  1.00 12.76           C  
ATOM   3978  O   VAL B 118      30.013  14.424   4.892  1.00 12.52           O  
ATOM   3979  CB  VAL B 118      33.110  14.256   4.212  1.00 12.58           C  
ATOM   3980  CG1 VAL B 118      33.385  12.765   4.027  1.00 13.24           C  
ATOM   3981  CG2 VAL B 118      34.353  15.065   3.853  1.00 13.17           C  
ATOM   3982  N   GLU B 119      30.166  13.008   3.128  1.00 12.82           N  
ATOM   3983  CA  GLU B 119      28.868  12.348   3.333  1.00 13.59           C  
ATOM   3984  C   GLU B 119      27.703  13.341   3.122  1.00 13.69           C  
ATOM   3985  O   GLU B 119      26.842  13.540   3.982  1.00 15.11           O  
ATOM   3986  CB  GLU B 119      28.798  11.660   4.711  1.00 14.24           C  
ATOM   3987  CG  GLU B 119      27.630  10.698   4.831  1.00 15.40           C  
ATOM   3988  CD  GLU B 119      27.536  10.097   6.215  1.00 16.93           C  
ATOM   3989  OE1 GLU B 119      28.274   9.130   6.474  1.00 17.51           O  
ATOM   3990  OE2 GLU B 119      26.718  10.599   7.033  1.00 17.51           O1-
ATOM   3991  N   ALA B 120      27.725  13.988   1.966  1.00 13.37           N  
ATOM   3992  CA  ALA B 120      26.714  14.965   1.560  1.00 12.68           C  
ATOM   3993  C   ALA B 120      25.458  14.309   0.962  1.00 12.94           C  
ATOM   3994  O   ALA B 120      25.535  13.271   0.298  1.00 13.20           O  
ATOM   3995  CB  ALA B 120      27.347  15.918   0.539  1.00 12.10           C  
ATOM   3996  N   GLY B 121      24.296  14.917   1.206  1.00 12.66           N  
ATOM   3997  CA  GLY B 121      23.081  14.592   0.471  1.00 13.15           C  
ATOM   3998  C   GLY B 121      22.129  13.528   0.973  1.00 12.84           C  
ATOM   3999  O   GLY B 121      21.149  13.217   0.292  1.00 13.17           O  
ATOM   4000  N   LEU B 122      22.350  12.988   2.170  1.00 13.18           N  
ATOM   4001  CA  LEU B 122      21.384  12.014   2.690  1.00 13.37           C  
ATOM   4002  C   LEU B 122      20.103  12.720   3.141  1.00 13.02           C  
ATOM   4003  O   LEU B 122      20.168  13.785   3.755  1.00 12.98           O  
ATOM   4004  CB  LEU B 122      21.984  11.203   3.845  1.00 14.10           C  
ATOM   4005  CG  LEU B 122      23.075  10.172   3.485  1.00 14.81           C  
ATOM   4006  CD1 LEU B 122      24.296  10.823   2.858  1.00 16.42           C  
ATOM   4007  CD2 LEU B 122      23.496   9.409   4.737  1.00 15.86           C  
ATOM   4008  N   ARG B 123      18.948  12.122   2.848  1.00 13.02           N  
ATOM   4009  CA  ARG B 123      17.650  12.748   3.180  1.00 13.61           C  
ATOM   4010  C   ARG B 123      16.601  11.730   3.581  1.00 14.38           C  
ATOM   4011  O   ARG B 123      16.553  10.634   3.016  1.00 15.50           O  
ATOM   4012  CB  ARG B 123      17.086  13.534   1.981  1.00 13.54           C  
ATOM   4013  CG  ARG B 123      17.938  14.670   1.447  1.00 13.48           C  
ATOM   4014  CD  ARG B 123      17.968  15.881   2.363  1.00 13.90           C  
ATOM   4015  NE  ARG B 123      18.712  16.969   1.736  1.00 13.82           N  
ATOM   4016  CZ  ARG B 123      20.019  17.170   1.878  1.00 13.54           C  
ATOM   4017  NH1 ARG B 123      20.748  16.364   2.655  1.00 13.28           N1+
ATOM   4018  NH2 ARG B 123      20.596  18.199   1.263  1.00 13.04           N  
ATOM   4019  N   THR B 124      15.741  12.111   4.529  1.00 14.45           N  
ATOM   4020  CA  THR B 124      14.483  11.404   4.784  1.00 14.93           C  
ATOM   4021  C   THR B 124      13.298  12.246   4.343  1.00 15.49           C  
ATOM   4022  O   THR B 124      12.190  11.731   4.196  1.00 17.32           O  
ATOM   4023  CB  THR B 124      14.255  11.121   6.279  1.00 14.66           C  
ATOM   4024  CG2 THR B 124      15.327  10.198   6.829  1.00 14.41           C  
ATOM   4025  OG1 THR B 124      14.251  12.357   7.006  1.00 15.11           O  
ATOM   4026  N   GLY B 125      13.524  13.545   4.182  1.00 15.85           N  
ATOM   4027  CA  GLY B 125      12.436  14.484   3.884  1.00 16.19           C  
ATOM   4028  C   GLY B 125      11.611  14.888   5.099  1.00 17.11           C  
ATOM   4029  O   GLY B 125      10.652  15.663   4.977  1.00 18.33           O  
ATOM   4030  N   ASN B 126      11.986  14.383   6.276  1.00 16.49           N  
ATOM   4031  CA  ASN B 126      11.232  14.616   7.507  1.00 16.14           C  
ATOM   4032  C   ASN B 126      12.076  15.405   8.520  1.00 15.67           C  
ATOM   4033  O   ASN B 126      13.064  14.884   9.073  1.00 14.84           O  
ATOM   4034  CB  ASN B 126      10.778  13.265   8.079  1.00 16.81           C  
ATOM   4035  CG  ASN B 126       9.861  13.399   9.287  1.00 16.98           C  
ATOM   4036  ND2 ASN B 126       8.942  12.444   9.427  1.00 18.26           N  
ATOM   4037  OD1 ASN B 126       9.974  14.329  10.087  1.00 17.53           O  
ATOM   4038  N   LYS B 127      11.701  16.666   8.753  1.00 14.67           N  
ATOM   4039  CA  LYS B 127      12.504  17.567   9.597  1.00 15.10           C  
ATOM   4040  C   LYS B 127      12.580  17.146  11.068  1.00 14.61           C  
ATOM   4041  O   LYS B 127      13.382  17.674  11.845  1.00 14.78           O  
ATOM   4042  CB  LYS B 127      12.007  19.030   9.474  1.00 16.31           C  
ATOM   4043  CG  LYS B 127      10.651  19.275  10.139  1.00 16.93           C  
ATOM   4044  CD  LYS B 127      10.065  20.657   9.835  1.00 18.44           C  
ATOM   4045  CE  LYS B 127      10.666  21.728  10.738  1.00 18.33           C  
ATOM   4046  NZ  LYS B 127       9.999  23.065  10.615  1.00 16.48           N1+
ATOM   4047  N   TYR B 128      11.726  16.211  11.465  1.00 14.56           N  
ATOM   4048  CA  TYR B 128      11.755  15.740  12.844  1.00 14.61           C  
ATOM   4049  C   TYR B 128      12.177  14.265  12.967  1.00 14.94           C  
ATOM   4050  O   TYR B 128      12.072  13.655  14.042  1.00 15.04           O  
ATOM   4051  CB  TYR B 128      10.410  16.013  13.525  1.00 15.04           C  
ATOM   4052  CG  TYR B 128      10.042  17.487  13.642  1.00 15.20           C  
ATOM   4053  CD1 TYR B 128      10.940  18.421  14.170  1.00 15.93           C  
ATOM   4054  CD2 TYR B 128       8.778  17.935  13.263  1.00 15.92           C  
ATOM   4055  CE1 TYR B 128      10.584  19.764  14.300  1.00 16.30           C  
ATOM   4056  CE2 TYR B 128       8.416  19.275  13.385  1.00 16.33           C  
ATOM   4057  CZ  TYR B 128       9.320  20.185  13.904  1.00 16.14           C  
ATOM   4058  OH  TYR B 128       8.950  21.509  14.029  1.00 16.46           O  
ATOM   4059  N   SER B 129      12.660  13.695  11.865  1.00 15.29           N  
ATOM   4060  CA  SER B 129      13.118  12.297  11.879  1.00 14.58           C  
ATOM   4061  C   SER B 129      14.119  12.034  10.751  1.00 14.19           C  
ATOM   4062  O   SER B 129      13.702  11.814   9.614  1.00 14.60           O  
ATOM   4063  CB  SER B 129      11.921  11.331  11.785  1.00 15.49           C  
ATOM   4064  OG  SER B 129      12.369   9.971  11.756  1.00 16.39           O  
ATOM   4065  N   PRO B 130      15.434  12.057  11.062  1.00 14.19           N  
ATOM   4066  CA  PRO B 130      16.005  12.270  12.397  1.00 13.77           C  
ATOM   4067  C   PRO B 130      16.090  13.750  12.790  1.00 13.44           C  
ATOM   4068  O   PRO B 130      16.281  14.608  11.932  1.00 13.54           O  
ATOM   4069  CB  PRO B 130      17.420  11.685  12.272  1.00 13.87           C  
ATOM   4070  CG  PRO B 130      17.777  11.864  10.815  1.00 13.92           C  
ATOM   4071  CD  PRO B 130      16.488  11.935  10.029  1.00 13.87           C  
ATOM   4072  N   PHE B 131      15.968  14.012  14.090  1.00 13.02           N  
ATOM   4073  CA  PHE B 131      15.994  15.362  14.643  1.00 12.86           C  
ATOM   4074  C   PHE B 131      17.230  15.558  15.518  1.00 12.68           C  
ATOM   4075  O   PHE B 131      17.410  14.812  16.497  1.00 12.57           O  
ATOM   4076  CB  PHE B 131      14.724  15.582  15.486  1.00 12.93           C  
ATOM   4077  CG  PHE B 131      14.708  16.889  16.240  1.00 13.00           C  
ATOM   4078  CD1 PHE B 131      14.444  18.082  15.577  1.00 12.80           C  
ATOM   4079  CD2 PHE B 131      14.949  16.926  17.609  1.00 12.86           C  
ATOM   4080  CE1 PHE B 131      14.436  19.292  16.263  1.00 12.79           C  
ATOM   4081  CE2 PHE B 131      14.952  18.130  18.306  1.00 12.82           C  
ATOM   4082  CZ  PHE B 131      14.682  19.319  17.630  1.00 12.92           C  
ATOM   4083  N   PRO B 132      18.075  16.570  15.212  1.00 12.08           N  
ATOM   4084  CA  PRO B 132      18.016  17.605  14.161  1.00 11.95           C  
ATOM   4085  C   PRO B 132      18.848  17.252  12.919  1.00 12.07           C  
ATOM   4086  O   PRO B 132      19.167  18.144  12.109  1.00 11.98           O  
ATOM   4087  CB  PRO B 132      18.678  18.792  14.848  1.00 11.63           C  
ATOM   4088  CG  PRO B 132      19.775  18.148  15.665  1.00 12.08           C  
ATOM   4089  CD  PRO B 132      19.194  16.827  16.140  1.00 12.43           C  
ATOM   4090  N   GLU B 133      19.228  15.985  12.783  1.00 12.20           N  
ATOM   4091  CA  GLU B 133      20.202  15.620  11.740  1.00 12.29           C  
ATOM   4092  C   GLU B 133      19.745  15.958  10.323  1.00 12.28           C  
ATOM   4093  O   GLU B 133      20.560  16.426   9.509  1.00 11.60           O  
ATOM   4094  CB  GLU B 133      20.603  14.149  11.843  1.00 12.54           C  
ATOM   4095  CG  GLU B 133      21.461  13.841  13.066  1.00 12.89           C  
ATOM   4096  CD  GLU B 133      20.670  13.593  14.345  1.00 13.48           C  
ATOM   4097  OE1 GLU B 133      19.415  13.708  14.356  1.00 13.57           O  
ATOM   4098  OE2 GLU B 133      21.330  13.268  15.359  1.00 14.01           O1-
ATOM   4099  N   GLU B 134      18.465  15.718  10.030  1.00 12.15           N  
ATOM   4100  CA  GLU B 134      17.932  16.048   8.697  1.00 12.93           C  
ATOM   4101  C   GLU B 134      18.166  17.534   8.348  1.00 12.68           C  
ATOM   4102  O   GLU B 134      18.646  17.856   7.255  1.00 12.67           O  
ATOM   4103  CB  GLU B 134      16.449  15.636   8.555  1.00 13.42           C  
ATOM   4104  CG  GLU B 134      15.800  16.041   7.226  1.00 14.14           C  
ATOM   4105  CD  GLU B 134      16.170  15.148   6.047  1.00 14.98           C  
ATOM   4106  OE1 GLU B 134      17.003  14.231   6.184  1.00 15.60           O  
ATOM   4107  OE2 GLU B 134      15.612  15.373   4.955  1.00 16.16           O1-
ATOM   4108  N   LEU B 135      17.852  18.449   9.260  1.00 12.41           N  
ATOM   4109  CA  LEU B 135      18.126  19.846   8.952  1.00 13.09           C  
ATOM   4110  C   LEU B 135      19.608  20.210   9.021  1.00 12.26           C  
ATOM   4111  O   LEU B 135      20.059  21.054   8.263  1.00 12.00           O  
ATOM   4112  CB  LEU B 135      17.232  20.809   9.763  1.00 13.89           C  
ATOM   4113  CG  LEU B 135      15.720  20.783   9.436  1.00 15.32           C  
ATOM   4114  CD1 LEU B 135      15.160  22.151   9.747  1.00 16.75           C  
ATOM   4115  CD2 LEU B 135      15.363  20.416   7.997  1.00 16.64           C  
ATOM   4116  N   ASN B 136      20.385  19.572   9.905  1.00 11.81           N  
ATOM   4117  CA  ASN B 136      21.822  19.822   9.924  1.00 12.07           C  
ATOM   4118  C   ASN B 136      22.431  19.567   8.552  1.00 12.11           C  
ATOM   4119  O   ASN B 136      23.196  20.395   8.052  1.00 11.91           O  
ATOM   4120  CB  ASN B 136      22.537  18.942  10.958  1.00 12.30           C  
ATOM   4121  CG  ASN B 136      22.327  19.419  12.380  1.00 12.63           C  
ATOM   4122  ND2 ASN B 136      22.636  18.556  13.348  1.00 12.11           N  
ATOM   4123  OD1 ASN B 136      21.900  20.550  12.608  1.00 13.66           O  
ATOM   4124  N   ARG B 137      22.092  18.432   7.945  1.00 12.17           N  
ATOM   4125  CA  ARG B 137      22.671  18.121   6.638  1.00 13.08           C  
ATOM   4126  C   ARG B 137      22.111  19.012   5.522  1.00 13.68           C  
ATOM   4127  O   ARG B 137      22.838  19.350   4.600  1.00 14.00           O  
ATOM   4128  CB  ARG B 137      22.604  16.631   6.284  1.00 13.19           C  
ATOM   4129  CG  ARG B 137      21.224  15.991   6.264  1.00 13.69           C  
ATOM   4130  CD  ARG B 137      21.341  14.546   6.726  1.00 14.01           C  
ATOM   4131  NE  ARG B 137      20.048  13.862   6.712  1.00 14.25           N  
ATOM   4132  CZ  ARG B 137      19.748  12.778   7.422  1.00 14.75           C  
ATOM   4133  NH1 ARG B 137      20.661  12.212   8.209  1.00 15.07           N1+
ATOM   4134  NH2 ARG B 137      18.534  12.243   7.323  1.00 14.96           N  
ATOM   4135  N   GLN B 138      20.842  19.394   5.619  1.00 14.31           N  
ATOM   4136  CA  GLN B 138      20.267  20.290   4.608  1.00 15.27           C  
ATOM   4137  C   GLN B 138      20.875  21.692   4.689  1.00 14.29           C  
ATOM   4138  O   GLN B 138      21.234  22.282   3.663  1.00 14.15           O  
ATOM   4139  CB  GLN B 138      18.754  20.359   4.741  1.00 18.04           C  
ATOM   4140  CG  GLN B 138      18.061  20.254   3.394  1.00 22.80           C  
ATOM   4141  CD  GLN B 138      16.565  20.104   3.519  1.00 24.99           C  
ATOM   4142  NE2 GLN B 138      15.918  19.727   2.422  1.00 26.88           N  
ATOM   4143  OE1 GLN B 138      15.995  20.311   4.586  1.00 27.43           O  
ATOM   4144  N   MET B 139      21.000  22.226   5.901  1.00 13.40           N  
ATOM   4145  CA  MET B 139      21.606  23.550   6.073  1.00 13.50           C  
ATOM   4146  C   MET B 139      23.094  23.535   5.739  1.00 12.49           C  
ATOM   4147  O   MET B 139      23.609  24.474   5.128  1.00 12.47           O  
ATOM   4148  CB  MET B 139      21.346  24.103   7.481  1.00 14.60           C  
ATOM   4149  CG  MET B 139      19.869  24.325   7.764  1.00 15.28           C  
ATOM   4150  SD  MET B 139      19.596  25.044   9.401  1.00 17.26           S  
ATOM   4151  CE  MET B 139      20.229  23.783  10.505  1.00 16.67           C  
ATOM   4152  N   THR B 140      23.794  22.450   6.079  1.00 12.09           N  
ATOM   4153  CA  THR B 140      25.187  22.316   5.649  1.00 12.06           C  
ATOM   4154  C   THR B 140      25.280  22.314   4.125  1.00 12.17           C  
ATOM   4155  O   THR B 140      26.184  22.939   3.554  1.00 12.76           O  
ATOM   4156  CB  THR B 140      25.838  21.053   6.244  1.00 12.40           C  
ATOM   4157  CG2 THR B 140      27.268  20.863   5.732  1.00 11.95           C  
ATOM   4158  OG1 THR B 140      25.884  21.211   7.669  1.00 11.94           O  
ATOM   4159  N   GLY B 141      24.320  21.660   3.485  1.00 12.40           N  
ATOM   4160  CA  GLY B 141      24.254  21.626   2.018  1.00 12.90           C  
ATOM   4161  C   GLY B 141      24.061  22.995   1.386  1.00 13.37           C  
ATOM   4162  O   GLY B 141      24.516  23.232   0.267  1.00 14.06           O  
ATOM   4163  N   ALA B 142      23.398  23.914   2.092  1.00 12.94           N  
ATOM   4164  CA  ALA B 142      23.274  25.295   1.600  1.00 13.44           C  
ATOM   4165  C   ALA B 142      24.620  26.038   1.584  1.00 13.36           C  
ATOM   4166  O   ALA B 142      24.864  26.890   0.718  1.00 14.56           O  
ATOM   4167  CB  ALA B 142      22.248  26.062   2.432  1.00 13.52           C  
ATOM   4168  N   ILE B 143      25.492  25.715   2.542  1.00 12.84           N  
ATOM   4169  CA  ILE B 143      26.768  26.399   2.724  1.00 12.67           C  
ATOM   4170  C   ILE B 143      27.861  25.789   1.827  1.00 12.84           C  
ATOM   4171  O   ILE B 143      28.668  26.507   1.230  1.00 13.48           O  
ATOM   4172  CB  ILE B 143      27.206  26.332   4.212  1.00 12.69           C  
ATOM   4173  CG1 ILE B 143      26.257  27.174   5.083  1.00 12.80           C  
ATOM   4174  CG2 ILE B 143      28.634  26.843   4.391  1.00 12.86           C  
ATOM   4175  CD1 ILE B 143      26.358  26.889   6.583  1.00 12.72           C  
ATOM   4176  N   ALA B 144      27.851  24.467   1.718  1.00 12.91           N  
ATOM   4177  CA  ALA B 144      28.956  23.728   1.096  1.00 12.71           C  
ATOM   4178  C   ALA B 144      29.196  24.129  -0.359  1.00 12.99           C  
ATOM   4179  O   ALA B 144      28.241  24.304  -1.130  1.00 13.31           O  
ATOM   4180  CB  ALA B 144      28.718  22.230   1.189  1.00 13.05           C  
ATOM   4181  N   ASP B 145      30.470  24.294  -0.697  1.00 12.65           N  
ATOM   4182  CA  ASP B 145      30.912  24.545  -2.071  1.00 13.44           C  
ATOM   4183  C   ASP B 145      31.129  23.262  -2.843  1.00 13.45           C  
ATOM   4184  O   ASP B 145      30.883  23.208  -4.056  1.00 14.35           O  
ATOM   4185  CB  ASP B 145      32.213  25.337  -2.050  1.00 14.14           C  
ATOM   4186  CG  ASP B 145      32.045  26.660  -1.366  1.00 15.91           C  
ATOM   4187  OD1 ASP B 145      31.352  27.520  -1.944  1.00 18.32           O  
ATOM   4188  OD2 ASP B 145      32.571  26.840  -0.252  1.00 16.16           O1-
ATOM   4189  N   LEU B 146      31.606  22.239  -2.144  1.00 12.61           N  
ATOM   4190  CA  LEU B 146      31.837  20.925  -2.748  1.00 12.71           C  
ATOM   4191  C   LEU B 146      31.083  19.885  -1.927  1.00 12.67           C  
ATOM   4192  O   LEU B 146      31.123  19.944  -0.685  1.00 12.04           O  
ATOM   4193  CB  LEU B 146      33.336  20.597  -2.752  1.00 13.49           C  
ATOM   4194  CG  LEU B 146      34.277  21.493  -3.569  1.00 14.38           C  
ATOM   4195  CD1 LEU B 146      35.730  21.043  -3.424  1.00 15.07           C  
ATOM   4196  CD2 LEU B 146      33.855  21.476  -5.033  1.00 15.08           C  
ATOM   4197  N   HIS B 147      30.428  18.950  -2.609  1.00 12.35           N  
ATOM   4198  CA  HIS B 147      29.602  17.916  -1.970  1.00 12.57           C  
ATOM   4199  C   HIS B 147      30.137  16.545  -2.277  1.00 12.89           C  
ATOM   4200  O   HIS B 147      30.143  16.128  -3.438  1.00 13.55           O  
ATOM   4201  CB  HIS B 147      28.157  18.006  -2.464  1.00 12.90           C  
ATOM   4202  CG  HIS B 147      27.524  19.358  -2.274  1.00 13.25           C  
ATOM   4203  CD2 HIS B 147      26.732  19.851  -1.248  1.00 12.63           C  
ATOM   4204  ND1 HIS B 147      27.651  20.366  -3.179  1.00 13.86           N  
ATOM   4205  CE1 HIS B 147      26.945  21.441  -2.741  1.00 12.40           C  
ATOM   4206  NE2 HIS B 147      26.407  21.125  -1.556  1.00 14.18           N  
ATOM   4207  N   PHE B 148      30.598  15.818  -1.260  1.00 12.45           N  
ATOM   4208  CA  PHE B 148      31.088  14.470  -1.504  1.00 12.74           C  
ATOM   4209  C   PHE B 148      30.019  13.469  -1.122  1.00 13.15           C  
ATOM   4210  O   PHE B 148      29.906  13.067   0.032  1.00 13.78           O  
ATOM   4211  CB  PHE B 148      32.424  14.216  -0.794  1.00 12.25           C  
ATOM   4212  CG  PHE B 148      33.471  15.218  -1.135  1.00 12.69           C  
ATOM   4213  CD1 PHE B 148      34.188  15.121  -2.337  1.00 12.64           C  
ATOM   4214  CD2 PHE B 148      33.734  16.281  -0.284  1.00 12.71           C  
ATOM   4215  CE1 PHE B 148      35.158  16.056  -2.651  1.00 12.93           C  
ATOM   4216  CE2 PHE B 148      34.700  17.221  -0.603  1.00 13.26           C  
ATOM   4217  CZ  PHE B 148      35.407  17.116  -1.796  1.00 12.97           C  
ATOM   4218  N   ALA B 149      29.213  13.098  -2.108  1.00 13.44           N  
ATOM   4219  CA  ALA B 149      28.073  12.218  -1.903  1.00 13.92           C  
ATOM   4220  C   ALA B 149      28.540  10.759  -1.849  1.00 14.81           C  
ATOM   4221  O   ALA B 149      29.370  10.336  -2.653  1.00 15.02           O  
ATOM   4222  CB  ALA B 149      27.021  12.425  -2.996  1.00 14.11           C  
ATOM   4223  N   PRO B 150      28.036   9.984  -0.874  1.00 14.78           N  
ATOM   4224  CA  PRO B 150      28.503   8.593  -0.862  1.00 15.40           C  
ATOM   4225  C   PRO B 150      27.970   7.755  -2.026  1.00 15.65           C  
ATOM   4226  O   PRO B 150      28.671   6.870  -2.515  1.00 16.51           O  
ATOM   4227  CB  PRO B 150      27.960   8.053   0.461  1.00 15.41           C  
ATOM   4228  CG  PRO B 150      27.767   9.274   1.317  1.00 16.09           C  
ATOM   4229  CD  PRO B 150      27.286  10.323   0.350  1.00 15.15           C  
ATOM   4230  N   THR B 151      26.749   8.030  -2.465  1.00 15.37           N  
ATOM   4231  CA  THR B 151      26.078   7.192  -3.456  1.00 15.90           C  
ATOM   4232  C   THR B 151      25.364   8.061  -4.493  1.00 16.10           C  
ATOM   4233  O   THR B 151      25.186   9.255  -4.290  1.00 15.42           O  
ATOM   4234  CB  THR B 151      25.012   6.285  -2.802  1.00 16.49           C  
ATOM   4235  CG2 THR B 151      25.646   5.274  -1.809  1.00 16.93           C  
ATOM   4236  OG1 THR B 151      24.041   7.104  -2.130  1.00 18.53           O  
ATOM   4237  N   GLY B 152      24.956   7.446  -5.600  1.00 16.35           N  
ATOM   4238  CA  GLY B 152      24.249   8.179  -6.652  1.00 17.02           C  
ATOM   4239  C   GLY B 152      22.927   8.772  -6.183  1.00 17.70           C  
ATOM   4240  O   GLY B 152      22.537   9.856  -6.632  1.00 17.74           O  
ATOM   4241  N   GLN B 153      22.234   8.070  -5.285  1.00 18.51           N  
ATOM   4242  CA  GLN B 153      20.955   8.544  -4.776  1.00 19.59           C  
ATOM   4243  C   GLN B 153      21.150   9.811  -3.931  1.00 17.51           C  
ATOM   4244  O   GLN B 153      20.327  10.718  -3.986  1.00 16.10           O  
ATOM   4245  CB  GLN B 153      20.206   7.448  -4.004  1.00 23.78           C  
ATOM   4246  CG  GLN B 153      18.794   7.865  -3.608  1.00 29.52           C  
ATOM   4247  CD  GLN B 153      17.752   6.750  -3.628  1.00 34.52           C  
ATOM   4248  NE2 GLN B 153      16.496   7.129  -3.386  1.00 36.06           N  
ATOM   4249  OE1 GLN B 153      18.060   5.568  -3.846  1.00 39.71           O  
ATOM   4250  N   ALA B 154      22.255   9.882  -3.188  1.00 16.32           N  
ATOM   4251  CA  ALA B 154      22.576  11.091  -2.404  1.00 15.25           C  
ATOM   4252  C   ALA B 154      22.852  12.287  -3.329  1.00 15.11           C  
ATOM   4253  O   ALA B 154      22.410  13.417  -3.066  1.00 14.62           O  
ATOM   4254  CB  ALA B 154      23.760  10.834  -1.483  1.00 15.90           C  
ATOM   4255  N   LYS B 155      23.573  12.033  -4.420  1.00 14.54           N  
ATOM   4256  CA  LYS B 155      23.796  13.061  -5.427  1.00 14.81           C  
ATOM   4257  C   LYS B 155      22.464  13.519  -6.036  1.00 14.77           C  
ATOM   4258  O   LYS B 155      22.258  14.717  -6.217  1.00 14.91           O  
ATOM   4259  CB  LYS B 155      24.760  12.597  -6.528  1.00 14.68           C  
ATOM   4260  CG  LYS B 155      24.960  13.632  -7.642  1.00 15.02           C  
ATOM   4261  CD  LYS B 155      26.238  13.415  -8.443  1.00 14.95           C  
ATOM   4262  CE  LYS B 155      26.321  14.415  -9.598  1.00 15.07           C  
ATOM   4263  NZ  LYS B 155      27.684  14.459 -10.189  1.00 15.56           N1+
ATOM   4264  N   ASP B 156      21.591  12.569  -6.368  1.00 16.03           N  
ATOM   4265  CA  ASP B 156      20.270  12.906  -6.918  1.00 17.45           C  
ATOM   4266  C   ASP B 156      19.488  13.782  -5.935  1.00 16.45           C  
ATOM   4267  O   ASP B 156      18.809  14.728  -6.340  1.00 15.70           O  
ATOM   4268  CB  ASP B 156      19.468  11.653  -7.269  1.00 20.27           C  
ATOM   4269  CG  ASP B 156      19.985  10.942  -8.528  1.00 24.49           C  
ATOM   4270  OD1 ASP B 156      20.711  11.561  -9.343  1.00 28.83           O  
ATOM   4271  OD2 ASP B 156      19.630   9.761  -8.719  1.00 26.68           O1-
ATOM   4272  N   ASN B 157      19.581  13.476  -4.640  1.00 15.58           N  
ATOM   4273  CA  ASN B 157      18.907  14.320  -3.646  1.00 15.37           C  
ATOM   4274  C   ASN B 157      19.349  15.774  -3.715  1.00 14.88           C  
ATOM   4275  O   ASN B 157      18.523  16.680  -3.596  1.00 15.41           O  
ATOM   4276  CB  ASN B 157      19.126  13.806  -2.221  1.00 15.67           C  
ATOM   4277  CG  ASN B 157      18.405  12.501  -1.942  1.00 16.22           C  
ATOM   4278  ND2 ASN B 157      18.857  11.793  -0.910  1.00 16.90           N  
ATOM   4279  OD1 ASN B 157      17.454  12.131  -2.631  1.00 17.54           O  
ATOM   4280  N   LEU B 158      20.646  15.994  -3.890  1.00 14.39           N  
ATOM   4281  CA  LEU B 158      21.205  17.339  -3.988  1.00 13.67           C  
ATOM   4282  C   LEU B 158      20.792  17.998  -5.311  1.00 14.00           C  
ATOM   4283  O   LEU B 158      20.499  19.192  -5.349  1.00 13.75           O  
ATOM   4284  CB  LEU B 158      22.727  17.310  -3.842  1.00 14.12           C  
ATOM   4285  CG  LEU B 158      23.214  17.015  -2.413  1.00 14.15           C  
ATOM   4286  CD1 LEU B 158      24.676  16.608  -2.434  1.00 14.66           C  
ATOM   4287  CD2 LEU B 158      23.009  18.209  -1.489  1.00 14.31           C  
ATOM   4288  N   LEU B 159      20.757  17.215  -6.385  1.00 14.56           N  
ATOM   4289  CA  LEU B 159      20.278  17.751  -7.678  1.00 15.49           C  
ATOM   4290  C   LEU B 159      18.840  18.270  -7.603  1.00 16.03           C  
ATOM   4291  O   LEU B 159      18.520  19.313  -8.177  1.00 16.12           O  
ATOM   4292  CB  LEU B 159      20.395  16.700  -8.789  1.00 15.68           C  
ATOM   4293  CG  LEU B 159      21.799  16.221  -9.148  1.00 16.31           C  
ATOM   4294  CD1 LEU B 159      21.709  15.136 -10.212  1.00 16.94           C  
ATOM   4295  CD2 LEU B 159      22.672  17.366  -9.629  1.00 17.12           C  
ATOM   4296  N   LYS B 160      17.985  17.542  -6.888  1.00 17.22           N  
ATOM   4297  CA  LYS B 160      16.586  17.928  -6.720  1.00 18.64           C  
ATOM   4298  C   LYS B 160      16.458  19.240  -5.950  1.00 18.04           C  
ATOM   4299  O   LYS B 160      15.432  19.923  -6.059  1.00 18.14           O  
ATOM   4300  CB  LYS B 160      15.800  16.828  -6.012  1.00 20.66           C  
ATOM   4301  CG  LYS B 160      15.360  15.691  -6.923  1.00 24.78           C  
ATOM   4302  CD  LYS B 160      14.259  14.862  -6.269  1.00 27.91           C  
ATOM   4303  CE  LYS B 160      12.908  15.569  -6.386  1.00 30.29           C  
ATOM   4304  NZ  LYS B 160      11.737  14.705  -6.051  1.00 33.43           N1+
ATOM   4305  N   GLU B 161      17.489  19.585  -5.178  1.00 16.89           N  
ATOM   4306  CA  GLU B 161      17.510  20.840  -4.411  1.00 17.14           C  
ATOM   4307  C   GLU B 161      18.217  21.986  -5.160  1.00 17.00           C  
ATOM   4308  O   GLU B 161      18.565  23.030  -4.578  1.00 17.25           O  
ATOM   4309  CB  GLU B 161      18.122  20.603  -3.026  1.00 17.63           C  
ATOM   4310  CG  GLU B 161      17.283  19.676  -2.163  1.00 18.62           C  
ATOM   4311  CD  GLU B 161      17.987  19.247  -0.887  1.00 19.16           C  
ATOM   4312  OE1 GLU B 161      19.149  19.642  -0.682  1.00 20.04           O  
ATOM   4313  OE2 GLU B 161      17.367  18.504  -0.097  1.00 20.44           O1-
ATOM   4314  N   ASN B 162      18.432  21.772  -6.457  1.00 16.59           N  
ATOM   4315  CA  ASN B 162      19.022  22.785  -7.337  1.00 17.51           C  
ATOM   4316  C   ASN B 162      20.528  23.024  -7.127  1.00 17.09           C  
ATOM   4317  O   ASN B 162      21.056  24.080  -7.491  1.00 18.02           O  
ATOM   4318  CB  ASN B 162      18.206  24.102  -7.257  1.00 17.73           C  
ATOM   4319  CG  ASN B 162      18.421  25.011  -8.463  1.00 19.68           C  
ATOM   4320  ND2 ASN B 162      18.486  26.314  -8.214  1.00 20.48           N  
ATOM   4321  OD1 ASN B 162      18.521  24.547  -9.603  1.00 20.94           O  
ATOM   4322  N   LYS B 163      21.226  22.045  -6.541  1.00 17.02           N  
ATOM   4323  CA  LYS B 163      22.684  22.102  -6.479  1.00 17.61           C  
ATOM   4324  C   LYS B 163      23.276  21.754  -7.839  1.00 17.57           C  
ATOM   4325  O   LYS B 163      22.739  20.904  -8.537  1.00 17.73           O  
ATOM   4326  CB  LYS B 163      23.249  21.155  -5.423  1.00 18.51           C  
ATOM   4327  CG  LYS B 163      23.306  21.754  -4.030  1.00 21.48           C  
ATOM   4328  CD  LYS B 163      21.987  21.588  -3.315  1.00 23.96           C  
ATOM   4329  CE  LYS B 163      22.012  22.296  -1.968  1.00 25.19           C  
ATOM   4330  NZ  LYS B 163      20.691  22.087  -1.314  1.00 27.62           N1+
ATOM   4331  N   LYS B 164      24.381  22.411  -8.188  1.00 17.91           N  
ATOM   4332  CA  LYS B 164      25.043  22.208  -9.485  1.00 19.21           C  
ATOM   4333  C   LYS B 164      25.706  20.843  -9.536  1.00 18.81           C  
ATOM   4334  O   LYS B 164      26.484  20.502  -8.644  1.00 18.24           O  
ATOM   4335  CB  LYS B 164      26.104  23.276  -9.719  1.00 21.85           C  
ATOM   4336  CG  LYS B 164      25.548  24.681  -9.889  1.00 25.90           C  
ATOM   4337  CD  LYS B 164      26.586  25.590 -10.533  1.00 29.58           C  
ATOM   4338  CE  LYS B 164      26.303  27.058 -10.243  1.00 32.53           C  
ATOM   4339  NZ  LYS B 164      24.992  27.519 -10.787  1.00 34.04           N1+
ATOM   4340  N   ALA B 165      25.429  20.081 -10.597  1.00 18.19           N  
ATOM   4341  CA  ALA B 165      25.893  18.693 -10.680  1.00 19.16           C  
ATOM   4342  C   ALA B 165      27.412  18.611 -10.602  1.00 19.69           C  
ATOM   4343  O   ALA B 165      27.983  17.653 -10.066  1.00 19.20           O  
ATOM   4344  CB  ALA B 165      25.384  18.032 -11.961  1.00 18.70           C  
ATOM   4345  N   ASP B 166      28.064  19.640 -11.117  1.00 20.23           N  
ATOM   4346  CA  ASP B 166      29.499  19.637 -11.252  1.00 21.69           C  
ATOM   4347  C   ASP B 166      30.201  19.966  -9.916  1.00 21.54           C  
ATOM   4348  O   ASP B 166      31.438  19.929  -9.823  1.00 22.95           O  
ATOM   4349  CB  ASP B 166      29.873  20.551 -12.426  1.00 23.93           C  
ATOM   4350  CG  ASP B 166      28.821  20.483 -13.577  1.00 26.18           C  
ATOM   4351  OD1 ASP B 166      27.778  21.220 -13.522  1.00 26.55           O  
ATOM   4352  OD2 ASP B 166      29.019  19.662 -14.515  1.00 24.43           O1-
ATOM   4353  N   SER B 167      29.400  20.234  -8.877  1.00 17.94           N  
ATOM   4354  CA  SER B 167      29.919  20.500  -7.532  1.00 16.97           C  
ATOM   4355  C   SER B 167      29.731  19.286  -6.619  1.00 16.32           C  
ATOM   4356  O   SER B 167      30.079  19.345  -5.422  1.00 15.96           O  
ATOM   4357  CB  SER B 167      29.250  21.725  -6.893  1.00 16.97           C  
ATOM   4358  OG  SER B 167      27.902  21.464  -6.530  1.00 16.85           O  
ATOM   4359  N   ILE B 168      29.184  18.205  -7.179  1.00 15.33           N  
ATOM   4360  CA  ILE B 168      28.879  16.990  -6.396  1.00 14.76           C  
ATOM   4361  C   ILE B 168      29.644  15.794  -6.974  1.00 15.45           C  
ATOM   4362  O   ILE B 168      29.581  15.530  -8.185  1.00 15.77           O  
ATOM   4363  CB  ILE B 168      27.383  16.645  -6.398  1.00 14.55           C  
ATOM   4364  CG1 ILE B 168      26.521  17.881  -6.103  1.00 14.31           C  
ATOM   4365  CG2 ILE B 168      27.088  15.532  -5.392  1.00 14.11           C  
ATOM   4366  CD1 ILE B 168      25.094  17.732  -6.596  1.00 14.10           C  
ATOM   4367  N   PHE B 169      30.338  15.057  -6.109  1.00 15.36           N  
ATOM   4368  CA  PHE B 169      31.125  13.896  -6.552  1.00 16.58           C  
ATOM   4369  C   PHE B 169      30.655  12.667  -5.792  1.00 16.79           C  
ATOM   4370  O   PHE B 169      30.379  12.752  -4.595  1.00 16.90           O  
ATOM   4371  CB  PHE B 169      32.618  14.132  -6.298  1.00 18.01           C  
ATOM   4372  CG  PHE B 169      33.064  15.520  -6.612  1.00 19.04           C  
ATOM   4373  CD1 PHE B 169      33.352  15.894  -7.927  1.00 19.80           C  
ATOM   4374  CD2 PHE B 169      33.183  16.474  -5.601  1.00 20.19           C  
ATOM   4375  CE1 PHE B 169      33.751  17.189  -8.222  1.00 21.01           C  
ATOM   4376  CE2 PHE B 169      33.587  17.769  -5.892  1.00 21.37           C  
ATOM   4377  CZ  PHE B 169      33.866  18.131  -7.208  1.00 21.44           C  
ATOM   4378  N   VAL B 170      30.547  11.534  -6.480  1.00 15.95           N  
ATOM   4379  CA  VAL B 170      30.116  10.297  -5.838  1.00 15.59           C  
ATOM   4380  C   VAL B 170      31.363   9.466  -5.485  1.00 16.15           C  
ATOM   4381  O   VAL B 170      32.000   8.872  -6.353  1.00 16.61           O  
ATOM   4382  CB  VAL B 170      29.086   9.528  -6.706  1.00 15.52           C  
ATOM   4383  CG1 VAL B 170      28.680   8.220  -6.048  1.00 15.98           C  
ATOM   4384  CG2 VAL B 170      27.849  10.389  -6.974  1.00 15.52           C  
ATOM   4385  N   THR B 171      31.697   9.432  -4.191  1.00 15.46           N  
ATOM   4386  CA  THR B 171      32.994   8.911  -3.722  1.00 15.21           C  
ATOM   4387  C   THR B 171      32.899   7.556  -3.034  1.00 14.93           C  
ATOM   4388  O   THR B 171      33.909   6.854  -2.878  1.00 14.90           O  
ATOM   4389  CB  THR B 171      33.621   9.877  -2.697  1.00 15.35           C  
ATOM   4390  CG2 THR B 171      33.888  11.240  -3.321  1.00 15.57           C  
ATOM   4391  OG1 THR B 171      32.730  10.011  -1.579  1.00 15.28           O  
ATOM   4392  N   GLY B 172      31.689   7.193  -2.618  1.00 14.72           N  
ATOM   4393  CA  GLY B 172      31.483   6.106  -1.678  1.00 13.98           C  
ATOM   4394  C   GLY B 172      31.627   6.675  -0.278  1.00 13.72           C  
ATOM   4395  O   GLY B 172      32.061   7.821  -0.099  1.00 14.00           O  
ATOM   4396  N   ASN B 173      31.268   5.873   0.712  1.00 13.92           N  
ATOM   4397  CA  ASN B 173      31.338   6.324   2.111  1.00 14.52           C  
ATOM   4398  C   ASN B 173      32.664   5.906   2.754  1.00 14.73           C  
ATOM   4399  O   ASN B 173      33.063   4.738   2.661  1.00 15.59           O  
ATOM   4400  CB  ASN B 173      30.152   5.773   2.898  1.00 14.65           C  
ATOM   4401  CG  ASN B 173      29.931   6.514   4.200  1.00 15.13           C  
ATOM   4402  ND2 ASN B 173      28.776   7.172   4.324  1.00 14.77           N  
ATOM   4403  OD1 ASN B 173      30.804   6.529   5.065  1.00 15.23           O  
ATOM   4404  N   THR B 174      33.348   6.855   3.390  1.00 14.39           N  
ATOM   4405  CA  THR B 174      34.647   6.585   4.027  1.00 14.73           C  
ATOM   4406  C   THR B 174      34.556   5.550   5.155  1.00 15.27           C  
ATOM   4407  O   THR B 174      35.588   5.017   5.582  1.00 15.92           O  
ATOM   4408  CB  THR B 174      35.277   7.854   4.619  1.00 14.62           C  
ATOM   4409  CG2 THR B 174      35.621   8.871   3.524  1.00 14.78           C  
ATOM   4410  OG1 THR B 174      34.355   8.437   5.548  1.00 14.45           O  
ATOM   4411  N   ALA B 175      33.343   5.281   5.633  1.00 15.41           N  
ATOM   4412  CA  ALA B 175      33.115   4.225   6.635  1.00 16.00           C  
ATOM   4413  C   ALA B 175      33.648   2.878   6.150  1.00 15.87           C  
ATOM   4414  O   ALA B 175      34.180   2.097   6.933  1.00 15.88           O  
ATOM   4415  CB  ALA B 175      31.647   4.104   6.969  1.00 16.80           C  
ATOM   4416  N   ILE B 176      33.493   2.614   4.860  1.00 15.18           N  
ATOM   4417  CA  ILE B 176      33.934   1.347   4.301  1.00 15.80           C  
ATOM   4418  C   ILE B 176      35.469   1.260   4.237  1.00 15.78           C  
ATOM   4419  O   ILE B 176      36.030   0.172   4.397  1.00 16.11           O  
ATOM   4420  CB  ILE B 176      33.250   1.053   2.947  1.00 15.81           C  
ATOM   4421  CG1 ILE B 176      31.721   1.195   3.057  1.00 16.55           C  
ATOM   4422  CG2 ILE B 176      33.662  -0.321   2.418  1.00 16.38           C  
ATOM   4423  CD1 ILE B 176      31.036   0.346   4.114  1.00 16.33           C  
ATOM   4424  N   ASP B 177      36.147   2.395   4.072  1.00 16.29           N  
ATOM   4425  CA  ASP B 177      37.621   2.455   4.182  1.00 16.77           C  
ATOM   4426  C   ASP B 177      38.097   1.843   5.524  1.00 17.42           C  
ATOM   4427  O   ASP B 177      39.010   1.010   5.566  1.00 18.33           O  
ATOM   4428  CB  ASP B 177      38.147   3.896   4.067  1.00 16.79           C  
ATOM   4429  CG  ASP B 177      37.863   4.555   2.699  1.00 17.18           C  
ATOM   4430  OD1 ASP B 177      36.910   4.159   1.992  1.00 17.64           O  
ATOM   4431  OD2 ASP B 177      38.590   5.517   2.370  1.00 16.98           O1-
ATOM   4432  N   ALA B 178      37.456   2.263   6.611  1.00 17.02           N  
ATOM   4433  CA  ALA B 178      37.760   1.764   7.947  1.00 17.05           C  
ATOM   4434  C   ALA B 178      37.310   0.309   8.136  1.00 16.89           C  
ATOM   4435  O   ALA B 178      38.088  -0.522   8.635  1.00 17.20           O  
ATOM   4436  CB  ALA B 178      37.113   2.671   8.990  1.00 16.95           C  
ATOM   4437  N   LEU B 179      36.072   0.004   7.741  1.00 16.16           N  
ATOM   4438  CA  LEU B 179      35.485  -1.327   7.922  1.00 16.83           C  
ATOM   4439  C   LEU B 179      36.308  -2.418   7.240  1.00 17.68           C  
ATOM   4440  O   LEU B 179      36.379  -3.539   7.730  1.00 17.73           O  
ATOM   4441  CB  LEU B 179      34.047  -1.385   7.410  1.00 16.64           C  
ATOM   4442  CG  LEU B 179      33.290  -2.718   7.532  1.00 16.93           C  
ATOM   4443  CD1 LEU B 179      33.178  -3.190   8.977  1.00 17.43           C  
ATOM   4444  CD2 LEU B 179      31.918  -2.639   6.871  1.00 16.83           C  
ATOM   4445  N   ASN B 180      36.924  -2.078   6.113  1.00 18.03           N  
ATOM   4446  CA  ASN B 180      37.664  -3.078   5.338  1.00 20.04           C  
ATOM   4447  C   ASN B 180      38.975  -3.522   5.994  1.00 20.47           C  
ATOM   4448  O   ASN B 180      39.690  -4.371   5.448  1.00 20.56           O  
ATOM   4449  CB  ASN B 180      37.888  -2.579   3.908  1.00 21.75           C  
ATOM   4450  CG  ASN B 180      36.657  -2.747   3.030  1.00 22.79           C  
ATOM   4451  ND2 ASN B 180      36.773  -2.332   1.776  1.00 23.97           N  
ATOM   4452  OD1 ASN B 180      35.615  -3.251   3.466  1.00 24.49           O  
ATOM   4453  N   THR B 181      39.271  -2.961   7.165  1.00 19.84           N  
ATOM   4454  CA  THR B 181      40.532  -3.223   7.874  1.00 20.04           C  
ATOM   4455  C   THR B 181      40.357  -3.854   9.262  1.00 19.70           C  
ATOM   4456  O   THR B 181      41.333  -4.319   9.856  1.00 19.64           O  
ATOM   4457  CB  THR B 181      41.389  -1.944   8.045  1.00 20.68           C  
ATOM   4458  CG2 THR B 181      41.484  -1.152   6.737  1.00 21.97           C  
ATOM   4459  OG1 THR B 181      40.850  -1.117   9.088  1.00 21.31           O  
ATOM   4460  N   THR B 182      39.131  -3.871   9.776  1.00 18.41           N  
ATOM   4461  CA  THR B 182      38.902  -4.233  11.190  1.00 18.16           C  
ATOM   4462  C   THR B 182      38.522  -5.690  11.490  1.00 17.76           C  
ATOM   4463  O   THR B 182      38.848  -6.191  12.577  1.00 17.46           O  
ATOM   4464  CB  THR B 182      37.811  -3.337  11.815  1.00 18.34           C  
ATOM   4465  CG2 THR B 182      38.308  -1.896  11.957  1.00 18.81           C  
ATOM   4466  OG1 THR B 182      36.647  -3.389  10.981  1.00 17.74           O  
ATOM   4467  N   VAL B 183      37.815  -6.363  10.578  1.00 17.74           N  
ATOM   4468  CA  VAL B 183      37.278  -7.695  10.874  1.00 17.88           C  
ATOM   4469  C   VAL B 183      38.426  -8.709  11.004  1.00 18.16           C  
ATOM   4470  O   VAL B 183      39.391  -8.669  10.244  1.00 19.90           O  
ATOM   4471  CB  VAL B 183      36.192  -8.165   9.871  1.00 18.29           C  
ATOM   4472  CG1 VAL B 183      35.649  -9.538  10.253  1.00 18.14           C  
ATOM   4473  CG2 VAL B 183      35.026  -7.182   9.850  1.00 18.80           C  
ATOM   4474  N   ARG B 184      38.317  -9.565  12.006  1.00 18.28           N  
ATOM   4475  CA  ARG B 184      39.339 -10.567  12.315  1.00 19.05           C  
ATOM   4476  C   ARG B 184      38.708 -11.941  12.365  1.00 21.66           C  
ATOM   4477  O   ARG B 184      37.695 -12.153  13.042  1.00 21.00           O  
ATOM   4478  CB  ARG B 184      40.014 -10.257  13.661  1.00 17.89           C  
ATOM   4479  CG  ARG B 184      40.868  -8.990  13.700  1.00 16.57           C  
ATOM   4480  CD  ARG B 184      42.093  -9.083  12.794  1.00 16.39           C  
ATOM   4481  NE  ARG B 184      42.953  -7.910  12.900  1.00 15.88           N  
ATOM   4482  CZ  ARG B 184      42.857  -6.839  12.114  1.00 16.22           C  
ATOM   4483  NH1 ARG B 184      41.941  -6.791  11.141  1.00 16.27           N1+
ATOM   4484  NH2 ARG B 184      43.684  -5.829  12.286  1.00 16.09           N  
ATOM   4485  N   ASP B 185      39.321 -12.887  11.652  1.00 22.87           N  
ATOM   4486  CA  ASP B 185      38.862 -14.268  11.634  1.00 23.99           C  
ATOM   4487  C   ASP B 185      38.904 -14.884  13.042  1.00 24.24           C  
ATOM   4488  O   ASP B 185      37.947 -15.542  13.464  1.00 25.77           O  
ATOM   4489  CB  ASP B 185      39.743 -15.072  10.672  1.00 24.67           C  
ATOM   4490  CG  ASP B 185      39.148 -16.411  10.295  1.00 26.30           C  
ATOM   4491  OD1 ASP B 185      37.962 -16.675  10.600  1.00 28.16           O  
ATOM   4492  OD2 ASP B 185      39.884 -17.214   9.672  1.00 26.65           O1-
ATOM   4493  N   GLY B 186      39.992 -14.636  13.771  1.00 23.68           N  
ATOM   4494  CA  GLY B 186      40.216 -15.260  15.082  1.00 23.57           C  
ATOM   4495  C   GLY B 186      39.806 -14.455  16.305  1.00 24.55           C  
ATOM   4496  O   GLY B 186      40.293 -14.698  17.416  1.00 26.89           O  
ATOM   4497  N   TYR B 187      38.883 -13.521  16.115  1.00 23.75           N  
ATOM   4498  CA  TYR B 187      38.459 -12.592  17.172  1.00 22.34           C  
ATOM   4499  C   TYR B 187      37.884 -13.246  18.424  1.00 22.28           C  
ATOM   4500  O   TYR B 187      37.052 -14.150  18.334  1.00 22.56           O  
ATOM   4501  CB  TYR B 187      37.422 -11.614  16.619  1.00 20.91           C  
ATOM   4502  CG  TYR B 187      37.069 -10.530  17.609  1.00 20.23           C  
ATOM   4503  CD1 TYR B 187      37.912  -9.439  17.794  1.00 19.77           C  
ATOM   4504  CD2 TYR B 187      35.904 -10.607  18.376  1.00 19.53           C  
ATOM   4505  CE1 TYR B 187      37.605  -8.440  18.709  1.00 19.92           C  
ATOM   4506  CE2 TYR B 187      35.594  -9.622  19.300  1.00 19.23           C  
ATOM   4507  CZ  TYR B 187      36.437  -8.541  19.454  1.00 19.24           C  
ATOM   4508  OH  TYR B 187      36.128  -7.561  20.369  1.00 19.28           O  
ATOM   4509  N   SER B 188      38.312 -12.742  19.580  1.00 23.14           N  
ATOM   4510  CA  SER B 188      37.855 -13.213  20.880  1.00 24.39           C  
ATOM   4511  C   SER B 188      37.573 -12.046  21.842  1.00 23.79           C  
ATOM   4512  O   SER B 188      38.279 -11.044  21.829  1.00 24.90           O  
ATOM   4513  CB  SER B 188      38.920 -14.138  21.478  1.00 25.97           C  
ATOM   4514  OG  SER B 188      38.421 -14.819  22.606  1.00 29.95           O  
ATOM   4515  N   HIS B 189      36.547 -12.194  22.680  1.00 24.11           N  
ATOM   4516  CA  HIS B 189      36.215 -11.200  23.706  1.00 24.05           C  
ATOM   4517  C   HIS B 189      35.522 -11.844  24.889  1.00 23.54           C  
ATOM   4518  O   HIS B 189      34.693 -12.737  24.703  1.00 23.99           O  
ATOM   4519  CB  HIS B 189      35.341 -10.090  23.100  1.00 23.11           C  
ATOM   4520  CG  HIS B 189      35.152  -8.891  24.006  1.00 23.53           C  
ATOM   4521  CD2 HIS B 189      34.273  -8.674  25.065  1.00 22.86           C  
ATOM   4522  ND1 HIS B 189      35.884  -7.769  23.885  1.00 24.41           N  
ATOM   4523  CE1 HIS B 189      35.495  -6.877  24.818  1.00 23.41           C  
ATOM   4524  NE2 HIS B 189      34.508  -7.435  25.538  1.00 24.10           N  
ATOM   4525  N   PRO B 190      35.848 -11.398  26.125  1.00 24.86           N  
ATOM   4526  CA  PRO B 190      35.217 -11.935  27.349  1.00 25.89           C  
ATOM   4527  C   PRO B 190      33.679 -11.962  27.313  1.00 26.07           C  
ATOM   4528  O   PRO B 190      33.067 -12.908  27.814  1.00 27.42           O  
ATOM   4529  CB  PRO B 190      35.711 -10.983  28.439  1.00 25.93           C  
ATOM   4530  CG  PRO B 190      37.027 -10.506  27.939  1.00 26.93           C  
ATOM   4531  CD  PRO B 190      36.886 -10.400  26.444  1.00 25.33           C  
ATOM   4532  N   VAL B 191      33.058 -10.940  26.720  1.00 25.88           N  
ATOM   4533  CA  VAL B 191      31.593 -10.917  26.563  1.00 25.84           C  
ATOM   4534  C   VAL B 191      31.104 -11.993  25.586  1.00 25.51           C  
ATOM   4535  O   VAL B 191      30.094 -12.655  25.830  1.00 25.36           O  
ATOM   4536  CB  VAL B 191      31.079  -9.516  26.148  1.00 26.01           C  
ATOM   4537  CG1 VAL B 191      29.585  -9.546  25.875  1.00 26.01           C  
ATOM   4538  CG2 VAL B 191      31.401  -8.492  27.226  1.00 26.63           C  
ATOM   4539  N   LEU B 192      31.818 -12.172  24.477  1.00 26.32           N  
ATOM   4540  CA  LEU B 192      31.457 -13.219  23.520  1.00 27.59           C  
ATOM   4541  C   LEU B 192      31.617 -14.619  24.126  1.00 28.61           C  
ATOM   4542  O   LEU B 192      30.845 -15.524  23.815  1.00 28.87           O  
ATOM   4543  CB  LEU B 192      32.269 -13.097  22.233  1.00 28.25           C  
ATOM   4544  CG  LEU B 192      31.989 -11.881  21.350  1.00 28.50           C  
ATOM   4545  CD1 LEU B 192      32.884 -11.947  20.122  1.00 28.02           C  
ATOM   4546  CD2 LEU B 192      30.525 -11.825  20.942  1.00 29.18           C  
ATOM   4547  N   ASP B 193      32.613 -14.777  24.997  1.00 30.91           N  
ATOM   4548  CA  ASP B 193      32.830 -16.037  25.714  1.00 33.07           C  
ATOM   4549  C   ASP B 193      31.587 -16.456  26.493  1.00 34.13           C  
ATOM   4550  O   ASP B 193      31.159 -17.610  26.413  1.00 34.57           O  
ATOM   4551  CB  ASP B 193      34.033 -15.935  26.660  1.00 34.45           C  
ATOM   4552  CG  ASP B 193      35.368 -15.908  25.922  1.00 35.77           C  
ATOM   4553  OD1 ASP B 193      35.439 -16.376  24.766  1.00 37.58           O  
ATOM   4554  OD2 ASP B 193      36.355 -15.420  26.507  1.00 38.72           O1-
ATOM   4555  N   GLN B 194      31.001 -15.523  27.238  1.00 35.13           N  
ATOM   4556  CA  GLN B 194      29.817 -15.854  28.029  1.00 36.45           C  
ATOM   4557  C   GLN B 194      28.536 -15.975  27.202  1.00 35.36           C  
ATOM   4558  O   GLN B 194      27.589 -16.634  27.631  1.00 35.45           O  
ATOM   4559  CB  GLN B 194      29.651 -14.932  29.245  1.00 40.45           C  
ATOM   4560  CG  GLN B 194      29.534 -13.452  28.952  1.00 42.93           C  
ATOM   4561  CD  GLN B 194      29.859 -12.607  30.168  1.00 46.28           C  
ATOM   4562  NE2 GLN B 194      28.941 -11.721  30.539  1.00 48.06           N  
ATOM   4563  OE1 GLN B 194      30.928 -12.746  30.765  1.00 49.30           O  
ATOM   4564  N   VAL B 195      28.515 -15.367  26.015  1.00 33.18           N  
ATOM   4565  CA  VAL B 195      27.449 -15.635  25.049  1.00 33.16           C  
ATOM   4566  C   VAL B 195      27.569 -17.089  24.560  1.00 33.75           C  
ATOM   4567  O   VAL B 195      26.567 -17.797  24.443  1.00 34.02           O  
ATOM   4568  CB  VAL B 195      27.462 -14.634  23.865  1.00 32.17           C  
ATOM   4569  CG1 VAL B 195      26.549 -15.099  22.741  1.00 31.75           C  
ATOM   4570  CG2 VAL B 195      27.049 -13.243  24.336  1.00 30.86           C  
ATOM   4571  N   GLY B 196      28.801 -17.524  24.299  1.00 35.09           N  
ATOM   4572  CA  GLY B 196      29.079 -18.901  23.883  1.00 35.31           C  
ATOM   4573  C   GLY B 196      28.435 -19.305  22.571  1.00 36.60           C  
ATOM   4574  O   GLY B 196      28.627 -18.645  21.550  1.00 35.33           O  
ATOM   4575  N   GLU B 197      27.660 -20.389  22.611  1.00 37.77           N  
ATOM   4576  CA  GLU B 197      27.003 -20.952  21.422  1.00 39.89           C  
ATOM   4577  C   GLU B 197      25.647 -20.317  21.128  1.00 37.84           C  
ATOM   4578  O   GLU B 197      25.043 -20.590  20.086  1.00 38.30           O  
ATOM   4579  CB  GLU B 197      26.822 -22.473  21.566  1.00 43.62           C  
ATOM   4580  CG  GLU B 197      28.074 -23.239  21.976  1.00 47.79           C  
ATOM   4581  CD  GLU B 197      29.185 -23.173  20.942  1.00 50.82           C  
ATOM   4582  OE1 GLU B 197      28.885 -23.142  19.727  1.00 53.26           O  
ATOM   4583  OE2 GLU B 197      30.367 -23.162  21.351  1.00 54.75           O1-
ATOM   4584  N   ASP B 198      25.166 -19.488  22.053  1.00 36.45           N  
ATOM   4585  CA  ASP B 198      23.886 -18.797  21.894  1.00 34.71           C  
ATOM   4586  C   ASP B 198      23.911 -17.807  20.736  1.00 33.46           C  
ATOM   4587  O   ASP B 198      24.970 -17.302  20.368  1.00 34.03           O  
ATOM   4588  CB  ASP B 198      23.513 -18.067  23.185  1.00 34.14           C  
ATOM   4589  CG  ASP B 198      22.921 -18.990  24.234  1.00 35.22           C  
ATOM   4590  OD1 ASP B 198      22.671 -20.178  23.933  1.00 34.63           O  
ATOM   4591  OD2 ASP B 198      22.695 -18.517  25.367  1.00 35.70           O1-
ATOM   4592  N   LYS B 199      22.738 -17.545  20.166  1.00 33.20           N  
ATOM   4593  CA  LYS B 199      22.586 -16.524  19.135  1.00 32.70           C  
ATOM   4594  C   LYS B 199      22.744 -15.169  19.803  1.00 31.59           C  
ATOM   4595  O   LYS B 199      22.223 -14.943  20.897  1.00 31.87           O  
ATOM   4596  CB  LYS B 199      21.221 -16.622  18.457  1.00 33.85           C  
ATOM   4597  CG  LYS B 199      20.963 -17.933  17.727  1.00 36.75           C  
ATOM   4598  CD  LYS B 199      19.547 -17.975  17.180  1.00 38.08           C  
ATOM   4599  CE  LYS B 199      19.155 -19.381  16.764  1.00 41.00           C  
ATOM   4600  NZ  LYS B 199      17.780 -19.421  16.192  1.00 43.73           N1+
ATOM   4601  N   MET B 200      23.486 -14.279  19.156  1.00 29.43           N  
ATOM   4602  CA  MET B 200      23.771 -12.985  19.739  1.00 28.37           C  
ATOM   4603  C   MET B 200      23.087 -11.892  18.927  1.00 25.02           C  
ATOM   4604  O   MET B 200      23.253 -11.819  17.710  1.00 24.07           O  
ATOM   4605  CB  MET B 200      25.277 -12.749  19.791  1.00 31.21           C  
ATOM   4606  CG  MET B 200      25.724 -11.920  20.985  1.00 34.24           C  
ATOM   4607  SD  MET B 200      26.945 -10.670  20.554  1.00 41.85           S  
ATOM   4608  CE  MET B 200      25.910  -9.686  19.489  1.00 31.35           C  
ATOM   4609  N   ILE B 201      22.292 -11.067  19.601  1.00 22.76           N  
ATOM   4610  CA  ILE B 201      21.706  -9.882  18.968  1.00 20.53           C  
ATOM   4611  C   ILE B 201      22.490  -8.671  19.456  1.00 19.57           C  
ATOM   4612  O   ILE B 201      22.631  -8.458  20.663  1.00 18.84           O  
ATOM   4613  CB  ILE B 201      20.208  -9.715  19.292  1.00 21.25           C  
ATOM   4614  CG1 ILE B 201      19.385 -10.856  18.679  1.00 21.99           C  
ATOM   4615  CG2 ILE B 201      19.693  -8.366  18.787  1.00 20.79           C  
ATOM   4616  CD1 ILE B 201      17.978 -10.967  19.231  1.00 23.37           C  
ATOM   4617  N   LEU B 202      23.016  -7.896  18.510  1.00 17.90           N  
ATOM   4618  CA  LEU B 202      23.803  -6.712  18.825  1.00 17.72           C  
ATOM   4619  C   LEU B 202      22.888  -5.494  18.775  1.00 16.69           C  
ATOM   4620  O   LEU B 202      22.229  -5.280  17.771  1.00 17.19           O  
ATOM   4621  CB  LEU B 202      24.955  -6.552  17.822  1.00 16.98           C  
ATOM   4622  CG  LEU B 202      25.920  -5.369  18.049  1.00 17.23           C  
ATOM   4623  CD1 LEU B 202      26.582  -5.387  19.424  1.00 16.83           C  
ATOM   4624  CD2 LEU B 202      26.977  -5.333  16.955  1.00 17.13           C  
ATOM   4625  N   LEU B 203      22.842  -4.726  19.864  1.00 16.57           N  
ATOM   4626  CA  LEU B 203      21.877  -3.620  20.002  1.00 16.73           C  
ATOM   4627  C   LEU B 203      22.580  -2.290  20.241  1.00 16.14           C  
ATOM   4628  O   LEU B 203      23.455  -2.211  21.089  1.00 16.02           O  
ATOM   4629  CB  LEU B 203      20.919  -3.899  21.179  1.00 17.52           C  
ATOM   4630  CG  LEU B 203      20.034  -2.754  21.703  1.00 17.84           C  
ATOM   4631  CD1 LEU B 203      18.971  -2.370  20.681  1.00 17.73           C  
ATOM   4632  CD2 LEU B 203      19.384  -3.140  23.028  1.00 18.36           C  
ATOM   4633  N   THR B 204      22.205  -1.243  19.492  1.00 16.11           N  
ATOM   4634  CA  THR B 204      22.538   0.137  19.901  1.00 15.76           C  
ATOM   4635  C   THR B 204      21.302   1.021  19.673  1.00 15.69           C  
ATOM   4636  O   THR B 204      20.536   0.796  18.727  1.00 14.85           O  
ATOM   4637  CB  THR B 204      23.797   0.732  19.185  1.00 15.94           C  
ATOM   4638  CG2 THR B 204      24.974  -0.276  19.135  1.00 16.57           C  
ATOM   4639  OG1 THR B 204      23.470   1.153  17.850  1.00 17.08           O  
ATOM   4640  N   ALA B 205      21.090   1.994  20.552  1.00 15.44           N  
ATOM   4641  CA  ALA B 205      19.940   2.897  20.407  1.00 15.63           C  
ATOM   4642  C   ALA B 205      20.280   4.249  21.024  1.00 15.42           C  
ATOM   4643  O   ALA B 205      20.684   4.320  22.185  1.00 15.55           O  
ATOM   4644  CB  ALA B 205      18.692   2.290  21.048  1.00 15.89           C  
ATOM   4645  N   HIS B 206      20.170   5.328  20.237  1.00 15.24           N  
ATOM   4646  CA  HIS B 206      20.494   6.663  20.767  1.00 14.93           C  
ATOM   4647  C   HIS B 206      19.883   7.832  20.033  1.00 14.60           C  
ATOM   4648  O   HIS B 206      20.231   8.973  20.347  1.00 14.72           O  
ATOM   4649  CB  HIS B 206      22.016   6.864  20.849  1.00 15.23           C  
ATOM   4650  CG  HIS B 206      22.682   7.020  19.501  1.00 15.62           C  
ATOM   4651  CD2 HIS B 206      23.152   6.071  18.606  1.00 15.84           C  
ATOM   4652  ND1 HIS B 206      22.934   8.231  18.945  1.00 16.53           N  
ATOM   4653  CE1 HIS B 206      23.517   8.053  17.731  1.00 15.08           C  
ATOM   4654  NE2 HIS B 206      23.655   6.734  17.529  1.00 16.61           N  
ATOM   4655  N   ARG B 207      19.018   7.593  19.038  1.00 14.27           N  
ATOM   4656  CA  ARG B 207      18.455   8.725  18.269  1.00 13.91           C  
ATOM   4657  C   ARG B 207      17.697   9.656  19.202  1.00 14.36           C  
ATOM   4658  O   ARG B 207      16.963   9.199  20.082  1.00 14.66           O  
ATOM   4659  CB  ARG B 207      17.520   8.289  17.130  1.00 13.90           C  
ATOM   4660  CG  ARG B 207      18.183   7.548  15.975  1.00 13.86           C  
ATOM   4661  CD  ARG B 207      18.528   8.466  14.802  1.00 13.60           C  
ATOM   4662  NE  ARG B 207      19.537   9.469  15.126  1.00 13.61           N  
ATOM   4663  CZ  ARG B 207      20.845   9.237  15.201  1.00 13.55           C  
ATOM   4664  NH1 ARG B 207      21.330   8.014  14.980  1.00 14.30           N1+
ATOM   4665  NH2 ARG B 207      21.669  10.232  15.489  1.00 13.40           N  
ATOM   4666  N   ARG B 208      17.865  10.957  18.980  1.00 14.42           N  
ATOM   4667  CA  ARG B 208      17.206  11.986  19.804  1.00 14.86           C  
ATOM   4668  C   ARG B 208      15.671  11.869  19.797  1.00 14.83           C  
ATOM   4669  O   ARG B 208      15.041  11.935  20.864  1.00 15.55           O  
ATOM   4670  CB  ARG B 208      17.669  13.376  19.354  1.00 15.20           C  
ATOM   4671  CG  ARG B 208      17.287  14.551  20.250  1.00 15.57           C  
ATOM   4672  CD  ARG B 208      18.006  15.812  19.755  1.00 15.50           C  
ATOM   4673  NE  ARG B 208      19.443  15.565  19.676  1.00 16.24           N  
ATOM   4674  CZ  ARG B 208      20.343  15.944  20.581  1.00 16.25           C  
ATOM   4675  NH1 ARG B 208      19.984  16.661  21.649  1.00 16.70           N1+
ATOM   4676  NH2 ARG B 208      21.624  15.613  20.409  1.00 15.75           N  
ATOM   4677  N   GLU B 209      15.077  11.658  18.623  1.00 15.23           N  
ATOM   4678  CA  GLU B 209      13.621  11.527  18.491  1.00 15.69           C  
ATOM   4679  C   GLU B 209      13.092  10.201  19.067  1.00 16.05           C  
ATOM   4680  O   GLU B 209      11.883  10.033  19.226  1.00 16.13           O  
ATOM   4681  CB  GLU B 209      13.177  11.711  17.029  1.00 16.11           C  
ATOM   4682  CG  GLU B 209      13.643  10.618  16.080  1.00 16.09           C  
ATOM   4683  CD  GLU B 209      15.066  10.796  15.572  1.00 16.07           C  
ATOM   4684  OE1 GLU B 209      15.784  11.734  16.003  1.00 15.66           O  
ATOM   4685  OE2 GLU B 209      15.473   9.960  14.728  1.00 16.76           O1-
ATOM   4686  N   ASN B 210      13.995   9.267  19.371  1.00 15.64           N  
ATOM   4687  CA  ASN B 210      13.600   7.997  20.000  1.00 16.57           C  
ATOM   4688  C   ASN B 210      13.675   7.995  21.519  1.00 17.00           C  
ATOM   4689  O   ASN B 210      13.209   7.048  22.150  1.00 18.25           O  
ATOM   4690  CB  ASN B 210      14.442   6.830  19.468  1.00 16.16           C  
ATOM   4691  CG  ASN B 210      14.055   6.421  18.062  1.00 16.38           C  
ATOM   4692  ND2 ASN B 210      14.936   5.675  17.394  1.00 16.34           N  
ATOM   4693  OD1 ASN B 210      12.988   6.771  17.576  1.00 17.05           O  
ATOM   4694  N   LEU B 211      14.274   9.025  22.110  1.00 17.26           N  
ATOM   4695  CA  LEU B 211      14.387   9.086  23.576  1.00 18.97           C  
ATOM   4696  C   LEU B 211      13.005   9.093  24.231  1.00 20.08           C  
ATOM   4697  O   LEU B 211      12.059   9.661  23.686  1.00 20.42           O  
ATOM   4698  CB  LEU B 211      15.192  10.307  24.017  1.00 19.23           C  
ATOM   4699  CG  LEU B 211      16.614  10.416  23.456  1.00 18.98           C  
ATOM   4700  CD1 LEU B 211      17.255  11.715  23.905  1.00 19.65           C  
ATOM   4701  CD2 LEU B 211      17.455   9.205  23.852  1.00 19.44           C  
ATOM   4702  N   GLY B 212      12.888   8.431  25.382  1.00 21.60           N  
ATOM   4703  CA  GLY B 212      11.607   8.356  26.084  1.00 23.41           C  
ATOM   4704  C   GLY B 212      10.767   7.169  25.649  1.00 24.73           C  
ATOM   4705  O   GLY B 212      11.257   6.042  25.606  1.00 25.50           O  
ATOM   4706  N   GLU B 213       9.512   7.430  25.304  1.00 26.06           N  
ATOM   4707  CA  GLU B 213       8.551   6.369  24.985  1.00 28.32           C  
ATOM   4708  C   GLU B 213       8.960   5.408  23.841  1.00 26.27           C  
ATOM   4709  O   GLU B 213       8.784   4.191  23.983  1.00 26.91           O  
ATOM   4710  CB  GLU B 213       7.154   6.961  24.732  1.00 31.84           C  
ATOM   4711  CG  GLU B 213       6.049   5.925  24.585  1.00 36.87           C  
ATOM   4712  CD  GLU B 213       4.730   6.520  24.117  1.00 41.35           C  
ATOM   4713  OE1 GLU B 213       4.465   7.714  24.404  1.00 44.15           O  
ATOM   4714  OE2 GLU B 213       3.953   5.788  23.464  1.00 44.30           O1-
ATOM   4715  N   PRO B 214       9.486   5.936  22.708  1.00 24.30           N  
ATOM   4716  CA  PRO B 214       9.909   5.016  21.644  1.00 23.36           C  
ATOM   4717  C   PRO B 214      10.963   3.993  22.096  1.00 22.73           C  
ATOM   4718  O   PRO B 214      10.866   2.811  21.744  1.00 22.98           O  
ATOM   4719  CB  PRO B 214      10.491   5.959  20.578  1.00 22.52           C  
ATOM   4720  CG  PRO B 214       9.756   7.241  20.789  1.00 22.51           C  
ATOM   4721  CD  PRO B 214       9.630   7.348  22.284  1.00 23.70           C  
ATOM   4722  N   MET B 215      11.945   4.453  22.868  1.00 22.56           N  
ATOM   4723  CA  MET B 215      13.013   3.601  23.370  1.00 23.58           C  
ATOM   4724  C   MET B 215      12.510   2.598  24.420  1.00 24.34           C  
ATOM   4725  O   MET B 215      12.987   1.456  24.461  1.00 24.93           O  
ATOM   4726  CB  MET B 215      14.164   4.451  23.913  1.00 23.93           C  
ATOM   4727  CG  MET B 215      15.335   3.652  24.465  1.00 25.38           C  
ATOM   4728  SD  MET B 215      16.785   4.655  24.830  1.00 27.58           S  
ATOM   4729  CE  MET B 215      17.134   5.312  23.204  1.00 25.57           C  
ATOM   4730  N   GLU B 216      11.550   3.018  25.249  1.00 25.09           N  
ATOM   4731  CA  GLU B 216      10.872   2.091  26.181  1.00 26.99           C  
ATOM   4732  C   GLU B 216      10.202   0.951  25.411  1.00 26.41           C  
ATOM   4733  O   GLU B 216      10.304  -0.217  25.811  1.00 26.43           O  
ATOM   4734  CB  GLU B 216       9.822   2.807  27.041  1.00 29.11           C  
ATOM   4735  CG  GLU B 216      10.329   3.995  27.847  1.00 32.71           C  
ATOM   4736  CD  GLU B 216      10.881   3.627  29.210  1.00 34.85           C  
ATOM   4737  OE1 GLU B 216      10.127   3.071  30.041  1.00 34.57           O  
ATOM   4738  OE2 GLU B 216      12.069   3.920  29.470  1.00 37.52           O1-
ATOM   4739  N   ASN B 217       9.522   1.296  24.312  1.00 25.32           N  
ATOM   4740  CA  ASN B 217       8.873   0.316  23.439  1.00 25.32           C  
ATOM   4741  C   ASN B 217       9.864  -0.690  22.850  1.00 24.86           C  
ATOM   4742  O   ASN B 217       9.586  -1.892  22.829  1.00 23.68           O  
ATOM   4743  CB  ASN B 217       8.112   1.000  22.300  1.00 26.84           C  
ATOM   4744  CG  ASN B 217       6.929   1.825  22.783  1.00 28.28           C  
ATOM   4745  ND2 ASN B 217       6.458   2.726  21.931  1.00 29.15           N  
ATOM   4746  OD1 ASN B 217       6.452   1.664  23.902  1.00 29.62           O  
ATOM   4747  N   MET B 218      11.009  -0.192  22.375  1.00 23.57           N  
ATOM   4748  CA  MET B 218      12.074  -1.050  21.859  1.00 23.72           C  
ATOM   4749  C   MET B 218      12.517  -2.031  22.927  1.00 22.96           C  
ATOM   4750  O   MET B 218      12.638  -3.223  22.665  1.00 21.90           O  
ATOM   4751  CB  MET B 218      13.304  -0.242  21.456  1.00 24.97           C  
ATOM   4752  CG  MET B 218      13.114   0.716  20.310  1.00 26.18           C  
ATOM   4753  SD  MET B 218      14.581   1.755  20.227  1.00 28.76           S  
ATOM   4754  CE  MET B 218      13.839   3.136  19.377  1.00 26.08           C  
ATOM   4755  N   PHE B 219      12.781  -1.513  24.124  1.00 22.56           N  
ATOM   4756  CA  PHE B 219      13.371  -2.313  25.186  1.00 22.92           C  
ATOM   4757  C   PHE B 219      12.398  -3.345  25.740  1.00 24.54           C  
ATOM   4758  O   PHE B 219      12.814  -4.427  26.161  1.00 25.23           O  
ATOM   4759  CB  PHE B 219      13.949  -1.431  26.301  1.00 22.97           C  
ATOM   4760  CG  PHE B 219      15.135  -0.606  25.873  1.00 22.42           C  
ATOM   4761  CD1 PHE B 219      15.737  -0.806  24.626  1.00 22.69           C  
ATOM   4762  CD2 PHE B 219      15.665   0.358  26.721  1.00 22.67           C  
ATOM   4763  CE1 PHE B 219      16.828  -0.044  24.233  1.00 22.14           C  
ATOM   4764  CE2 PHE B 219      16.761   1.117  26.337  1.00 23.18           C  
ATOM   4765  CZ  PHE B 219      17.345   0.912  25.091  1.00 22.56           C  
ATOM   4766  N   LYS B 220      11.110  -3.014  25.708  1.00 25.18           N  
ATOM   4767  CA  LYS B 220      10.062  -3.948  26.126  1.00 26.32           C  
ATOM   4768  C   LYS B 220       9.962  -5.109  25.143  1.00 26.27           C  
ATOM   4769  O   LYS B 220       9.841  -6.271  25.548  1.00 25.73           O  
ATOM   4770  CB  LYS B 220       8.725  -3.223  26.280  1.00 27.86           C  
ATOM   4771  CG  LYS B 220       8.636  -2.432  27.572  1.00 29.20           C  
ATOM   4772  CD  LYS B 220       7.217  -1.972  27.868  1.00 31.94           C  
ATOM   4773  CE  LYS B 220       6.948  -0.585  27.323  1.00 33.14           C  
ATOM   4774  NZ  LYS B 220       5.788   0.031  28.026  1.00 36.16           N1+
ATOM   4775  N   ALA B 221      10.061  -4.794  23.852  1.00 25.15           N  
ATOM   4776  CA  ALA B 221      10.089  -5.818  22.805  1.00 25.63           C  
ATOM   4777  C   ALA B 221      11.297  -6.745  22.953  1.00 26.04           C  
ATOM   4778  O   ALA B 221      11.179  -7.961  22.765  1.00 26.33           O  
ATOM   4779  CB  ALA B 221      10.079  -5.173  21.427  1.00 25.48           C  
ATOM   4780  N   ILE B 222      12.447  -6.165  23.307  1.00 25.43           N  
ATOM   4781  CA  ILE B 222      13.691  -6.918  23.492  1.00 27.03           C  
ATOM   4782  C   ILE B 222      13.585  -7.855  24.693  1.00 28.08           C  
ATOM   4783  O   ILE B 222      14.001  -9.013  24.619  1.00 27.83           O  
ATOM   4784  CB  ILE B 222      14.911  -5.975  23.668  1.00 26.93           C  
ATOM   4785  CG1 ILE B 222      15.102  -5.093  22.431  1.00 28.34           C  
ATOM   4786  CG2 ILE B 222      16.186  -6.755  23.963  1.00 26.95           C  
ATOM   4787  CD1 ILE B 222      14.671  -5.744  21.139  1.00 29.04           C  
ATOM   4788  N   ARG B 223      13.026  -7.347  25.788  1.00 28.73           N  
ATOM   4789  CA  ARG B 223      12.807  -8.160  26.989  1.00 31.43           C  
ATOM   4790  C   ARG B 223      11.927  -9.369  26.690  1.00 31.38           C  
ATOM   4791  O   ARG B 223      12.208 -10.477  27.154  1.00 31.64           O  
ATOM   4792  CB  ARG B 223      12.203  -7.320  28.110  1.00 32.80           C  
ATOM   4793  CG  ARG B 223      13.201  -6.381  28.763  1.00 36.97           C  
ATOM   4794  CD  ARG B 223      12.578  -5.632  29.926  1.00 41.53           C  
ATOM   4795  NE  ARG B 223      11.912  -6.535  30.865  1.00 45.00           N  
ATOM   4796  CZ  ARG B 223      12.501  -7.115  31.910  1.00 48.22           C  
ATOM   4797  NH1 ARG B 223      13.784  -6.887  32.177  1.00 47.90           N1+
ATOM   4798  NH2 ARG B 223      11.801  -7.926  32.696  1.00 48.92           N  
ATOM   4799  N   ARG B 224      10.881  -9.153  25.899  1.00 31.37           N  
ATOM   4800  CA  ARG B 224       9.975 -10.223  25.495  1.00 31.61           C  
ATOM   4801  C   ARG B 224      10.647 -11.293  24.637  1.00 32.25           C  
ATOM   4802  O   ARG B 224      10.341 -12.475  24.779  1.00 32.39           O  
ATOM   4803  CB  ARG B 224       8.752  -9.653  24.781  1.00 32.94           C  
ATOM   4804  CG  ARG B 224       7.717  -9.070  25.731  1.00 33.76           C  
ATOM   4805  CD  ARG B 224       6.657  -8.276  24.991  1.00 34.07           C  
ATOM   4806  NE  ARG B 224       5.902  -9.107  24.059  1.00 35.50           N  
ATOM   4807  CZ  ARG B 224       5.173  -8.643  23.048  1.00 36.10           C  
ATOM   4808  NH1 ARG B 224       5.106  -7.336  22.813  1.00 37.33           N1+
ATOM   4809  NH2 ARG B 224       4.523  -9.492  22.257  1.00 34.77           N  
ATOM   4810  N   ILE B 225      11.551 -10.873  23.749  1.00 30.06           N  
ATOM   4811  CA  ILE B 225      12.318 -11.802  22.915  1.00 30.05           C  
ATOM   4812  C   ILE B 225      13.244 -12.658  23.772  1.00 29.44           C  
ATOM   4813  O   ILE B 225      13.256 -13.880  23.636  1.00 29.88           O  
ATOM   4814  CB  ILE B 225      13.128 -11.059  21.816  1.00 29.04           C  
ATOM   4815  CG1 ILE B 225      12.197 -10.480  20.734  1.00 28.95           C  
ATOM   4816  CG2 ILE B 225      14.209 -11.951  21.211  1.00 29.02           C  
ATOM   4817  CD1 ILE B 225      11.513 -11.488  19.831  1.00 29.10           C  
ATOM   4818  N   VAL B 226      14.000 -12.013  24.661  1.00 30.19           N  
ATOM   4819  CA  VAL B 226      14.937 -12.708  25.553  1.00 31.39           C  
ATOM   4820  C   VAL B 226      14.209 -13.726  26.443  1.00 32.99           C  
ATOM   4821  O   VAL B 226      14.636 -14.877  26.556  1.00 33.93           O  
ATOM   4822  CB  VAL B 226      15.762 -11.707  26.399  1.00 31.50           C  
ATOM   4823  CG1 VAL B 226      16.553 -12.416  27.489  1.00 32.40           C  
ATOM   4824  CG2 VAL B 226      16.708 -10.915  25.506  1.00 30.38           C  
ATOM   4825  N   GLY B 227      13.105 -13.299  27.051  1.00 32.93           N  
ATOM   4826  CA  GLY B 227      12.279 -14.177  27.879  1.00 34.13           C  
ATOM   4827  C   GLY B 227      11.752 -15.399  27.144  1.00 34.98           C  
ATOM   4828  O   GLY B 227      11.677 -16.481  27.722  1.00 36.64           O  
ATOM   4829  N   GLU B 228      11.406 -15.227  25.871  1.00 34.10           N  
ATOM   4830  CA  GLU B 228      10.803 -16.287  25.061  1.00 35.43           C  
ATOM   4831  C   GLU B 228      11.843 -17.212  24.419  1.00 36.36           C  
ATOM   4832  O   GLU B 228      11.631 -18.425  24.325  1.00 36.27           O  
ATOM   4833  CB  GLU B 228       9.895 -15.670  23.994  1.00 36.84           C  
ATOM   4834  CG  GLU B 228       9.213 -16.649  23.051  1.00 38.01           C  
ATOM   4835  CD  GLU B 228       8.147 -15.984  22.194  1.00 39.74           C  
ATOM   4836  OE1 GLU B 228       7.799 -14.812  22.471  1.00 40.15           O  
ATOM   4837  OE2 GLU B 228       7.648 -16.634  21.247  1.00 40.10           O1-
ATOM   4838  N   PHE B 229      12.958 -16.640  23.974  1.00 35.12           N  
ATOM   4839  CA  PHE B 229      13.995 -17.416  23.300  1.00 36.00           C  
ATOM   4840  C   PHE B 229      15.191 -17.648  24.217  1.00 36.69           C  
ATOM   4841  O   PHE B 229      16.042 -16.770  24.393  1.00 36.47           O  
ATOM   4842  CB  PHE B 229      14.398 -16.753  21.978  1.00 34.19           C  
ATOM   4843  CG  PHE B 229      13.305 -16.756  20.946  1.00 33.87           C  
ATOM   4844  CD1 PHE B 229      12.359 -15.736  20.907  1.00 33.61           C  
ATOM   4845  CD2 PHE B 229      13.215 -17.786  20.014  1.00 34.14           C  
ATOM   4846  CE1 PHE B 229      11.346 -15.742  19.960  1.00 33.50           C  
ATOM   4847  CE2 PHE B 229      12.205 -17.798  19.065  1.00 34.08           C  
ATOM   4848  CZ  PHE B 229      11.269 -16.774  19.037  1.00 34.42           C  
ATOM   4849  N   GLU B 230      15.236 -18.847  24.801  1.00 38.32           N  
ATOM   4850  CA  GLU B 230      16.231 -19.211  25.818  1.00 39.18           C  
ATOM   4851  C   GLU B 230      17.680 -19.222  25.318  1.00 37.03           C  
ATOM   4852  O   GLU B 230      18.608 -19.028  26.101  1.00 36.35           O  
ATOM   4853  CB  GLU B 230      15.876 -20.570  26.451  1.00 42.49           C  
ATOM   4854  CG  GLU B 230      16.126 -21.786  25.555  1.00 47.75           C  
ATOM   4855  CD  GLU B 230      15.605 -23.094  26.137  1.00 50.50           C  
ATOM   4856  OE1 GLU B 230      16.213 -24.149  25.852  1.00 52.36           O  
ATOM   4857  OE2 GLU B 230      14.588 -23.077  26.870  1.00 52.02           O1-
ATOM   4858  N   ASP B 231      17.859 -19.445  24.017  1.00 36.21           N  
ATOM   4859  CA  ASP B 231      19.182 -19.576  23.413  1.00 35.98           C  
ATOM   4860  C   ASP B 231      19.637 -18.279  22.732  1.00 34.31           C  
ATOM   4861  O   ASP B 231      20.434 -18.306  21.793  1.00 34.24           O  
ATOM   4862  CB  ASP B 231      19.197 -20.744  22.413  1.00 37.53           C  
ATOM   4863  CG  ASP B 231      18.236 -20.539  21.241  1.00 39.78           C  
ATOM   4864  OD1 ASP B 231      17.160 -19.921  21.427  1.00 40.79           O  
ATOM   4865  OD2 ASP B 231      18.553 -21.012  20.126  1.00 41.83           O1-
ATOM   4866  N   VAL B 232      19.119 -17.153  23.216  1.00 31.54           N  
ATOM   4867  CA  VAL B 232      19.443 -15.838  22.661  1.00 30.08           C  
ATOM   4868  C   VAL B 232      19.993 -14.937  23.758  1.00 27.99           C  
ATOM   4869  O   VAL B 232      19.475 -14.914  24.880  1.00 27.10           O  
ATOM   4870  CB  VAL B 232      18.197 -15.194  22.006  1.00 30.17           C  
ATOM   4871  CG1 VAL B 232      18.408 -13.709  21.734  1.00 30.26           C  
ATOM   4872  CG2 VAL B 232      17.841 -15.919  20.719  1.00 31.26           C  
ATOM   4873  N   GLN B 233      21.052 -14.200  23.441  1.00 26.51           N  
ATOM   4874  CA  GLN B 233      21.553 -13.170  24.348  1.00 25.07           C  
ATOM   4875  C   GLN B 233      21.761 -11.872  23.587  1.00 23.79           C  
ATOM   4876  O   GLN B 233      21.978 -11.886  22.380  1.00 24.34           O  
ATOM   4877  CB  GLN B 233      22.843 -13.616  25.031  1.00 26.86           C  
ATOM   4878  CG  GLN B 233      22.649 -14.882  25.856  1.00 27.58           C  
ATOM   4879  CD  GLN B 233      23.871 -15.291  26.639  1.00 28.41           C  
ATOM   4880  NE2 GLN B 233      24.100 -16.598  26.727  1.00 29.24           N  
ATOM   4881  OE1 GLN B 233      24.594 -14.452  27.176  1.00 29.45           O  
ATOM   4882  N   VAL B 234      21.660 -10.760  24.302  1.00 23.32           N  
ATOM   4883  CA  VAL B 234      21.802  -9.440  23.695  1.00 21.31           C  
ATOM   4884  C   VAL B 234      23.051  -8.781  24.241  1.00 20.16           C  
ATOM   4885  O   VAL B 234      23.316  -8.822  25.450  1.00 20.35           O  
ATOM   4886  CB  VAL B 234      20.556  -8.557  23.956  1.00 21.69           C  
ATOM   4887  CG1 VAL B 234      20.751  -7.147  23.399  1.00 22.00           C  
ATOM   4888  CG2 VAL B 234      19.321  -9.197  23.351  1.00 21.86           C  
ATOM   4889  N   VAL B 235      23.848  -8.194  23.344  1.00 18.69           N  
ATOM   4890  CA  VAL B 235      24.957  -7.356  23.766  1.00 17.95           C  
ATOM   4891  C   VAL B 235      24.618  -5.917  23.394  1.00 17.83           C  
ATOM   4892  O   VAL B 235      24.286  -5.637  22.241  1.00 17.28           O  
ATOM   4893  CB  VAL B 235      26.301  -7.796  23.152  1.00 18.32           C  
ATOM   4894  CG1 VAL B 235      27.396  -6.782  23.452  1.00 17.95           C  
ATOM   4895  CG2 VAL B 235      26.706  -9.150  23.725  1.00 18.60           C  
ATOM   4896  N   TYR B 236      24.663  -5.036  24.393  1.00 17.40           N  
ATOM   4897  CA  TYR B 236      24.266  -3.640  24.229  1.00 18.08           C  
ATOM   4898  C   TYR B 236      25.366  -2.726  24.744  1.00 17.20           C  
ATOM   4899  O   TYR B 236      25.466  -2.502  25.961  1.00 16.66           O  
ATOM   4900  CB  TYR B 236      22.939  -3.394  24.975  1.00 19.04           C  
ATOM   4901  CG  TYR B 236      22.344  -2.000  24.879  1.00 19.36           C  
ATOM   4902  CD1 TYR B 236      22.841  -1.042  23.989  1.00 19.82           C  
ATOM   4903  CD2 TYR B 236      21.257  -1.649  25.680  1.00 20.28           C  
ATOM   4904  CE1 TYR B 236      22.278   0.226  23.915  1.00 20.61           C  
ATOM   4905  CE2 TYR B 236      20.684  -0.390  25.610  1.00 20.48           C  
ATOM   4906  CZ  TYR B 236      21.197   0.545  24.732  1.00 20.91           C  
ATOM   4907  OH  TYR B 236      20.619   1.796  24.666  1.00 21.37           O  
ATOM   4908  N   PRO B 237      26.227  -2.217  23.833  1.00 16.57           N  
ATOM   4909  CA  PRO B 237      27.185  -1.190  24.220  1.00 16.57           C  
ATOM   4910  C   PRO B 237      26.449   0.148  24.331  1.00 16.66           C  
ATOM   4911  O   PRO B 237      26.050   0.735  23.318  1.00 16.42           O  
ATOM   4912  CB  PRO B 237      28.207  -1.180  23.068  1.00 16.89           C  
ATOM   4913  CG  PRO B 237      27.881  -2.368  22.222  1.00 17.11           C  
ATOM   4914  CD  PRO B 237      26.425  -2.656  22.437  1.00 17.36           C  
ATOM   4915  N   VAL B 238      26.253   0.598  25.565  1.00 15.24           N  
ATOM   4916  CA  VAL B 238      25.343   1.715  25.834  1.00 15.45           C  
ATOM   4917  C   VAL B 238      26.004   3.083  25.661  1.00 15.30           C  
ATOM   4918  O   VAL B 238      27.001   3.391  26.300  1.00 15.15           O  
ATOM   4919  CB  VAL B 238      24.729   1.596  27.252  1.00 15.54           C  
ATOM   4920  CG1 VAL B 238      23.623   2.633  27.426  1.00 15.45           C  
ATOM   4921  CG2 VAL B 238      24.187   0.189  27.491  1.00 16.22           C  
ATOM   4922  N   HIS B 239      25.413   3.906  24.788  1.00 15.34           N  
ATOM   4923  CA  HIS B 239      25.826   5.298  24.558  1.00 15.72           C  
ATOM   4924  C   HIS B 239      25.974   6.031  25.875  1.00 16.04           C  
ATOM   4925  O   HIS B 239      25.294   5.693  26.841  1.00 16.85           O  
ATOM   4926  CB  HIS B 239      24.738   5.932  23.690  1.00 15.68           C  
ATOM   4927  CG  HIS B 239      25.103   7.267  23.079  1.00 15.61           C  
ATOM   4928  CD2 HIS B 239      25.359   7.627  21.752  1.00 15.81           C  
ATOM   4929  ND1 HIS B 239      25.163   8.407  23.801  1.00 15.97           N  
ATOM   4930  CE1 HIS B 239      25.476   9.435  22.986  1.00 15.83           C  
ATOM   4931  NE2 HIS B 239      25.587   8.955  21.731  1.00 16.00           N  
ATOM   4932  N   LEU B 240      26.868   7.014  25.940  1.00 15.88           N  
ATOM   4933  CA  LEU B 240      27.116   7.757  27.187  1.00 16.45           C  
ATOM   4934  C   LEU B 240      26.031   8.767  27.581  1.00 16.52           C  
ATOM   4935  O   LEU B 240      26.069   9.292  28.702  1.00 16.75           O  
ATOM   4936  CB  LEU B 240      28.485   8.439  27.180  1.00 16.99           C  
ATOM   4937  CG  LEU B 240      29.725   7.534  27.273  1.00 18.15           C  
ATOM   4938  CD1 LEU B 240      30.981   8.364  27.411  1.00 17.98           C
[truncated: 87,400 more chars]
