# Supplementary material for: Structural Descriptors for Subunit Interface Regions in Homodimers: Effect of Lipid Membrane and Secondary Structure Type
Source: J Chem Inf Model. 2025 Mar 27;65(7):3117–26. doi: 10.1021/acs.jcim.4c01233 (PMC12004529; doi:10.1021/acs.jcim.4c01233)
Supplement: Supplementary file 3 — ci4c01233_si_003.tar [file ci4c01233_si_003.tar › database/alpha/4x4w_cytop.pdb]

HEADER    4x4w_chain_A
ATOM      1  N   MET A   1      37.027  25.078  60.425  1.00 89.47           N  
ATOM      2  CA  MET A   1      36.289  26.334  60.162  1.00 89.47           C  
ATOM      7  C   MET A   1      36.824  27.457  60.973  1.00 89.47           C  
ATOM      8  O   MET A   1      37.447  27.255  62.015  1.00 89.47           O  
ATOM      3  CB  MET A   1      34.803  26.178  60.514  1.00 89.47           C  
ATOM      4  CG  MET A   1      33.990  27.448  60.261  1.00 89.47           C  
ATOM      5  SD  MET A   1      32.226  27.306  60.668  1.00 89.47           S  
ATOM      6  CE  MET A   1      31.842  29.037  60.279  1.00 89.47           C  
ATOM      9  N   PHE A   2      36.610  28.688  60.484  1.00 33.08           N  
ATOM     10  CA  PHE A   2      37.046  29.829  61.221  1.00 33.08           C  
ATOM     18  C   PHE A   2      35.825  30.629  61.501  1.00 33.08           C  
ATOM     19  O   PHE A   2      34.918  30.708  60.674  1.00 33.08           O  
ATOM     11  CB  PHE A   2      38.010  30.743  60.443  1.00 33.08           C  
ATOM     12  CG  PHE A   2      39.290  30.000  60.262  1.00 33.08           C  
ATOM     13  CD1 PHE A   2      39.429  29.080  59.250  1.00 33.08           C  
ATOM     14  CD2 PHE A   2      40.353  30.232  61.104  1.00 33.08           C  
ATOM     15  CE1 PHE A   2      40.610  28.396  59.083  1.00 33.08           C  
ATOM     16  CE2 PHE A   2      41.535  29.551  60.943  1.00 33.08           C  
ATOM     17  CZ  PHE A   2      41.666  28.630  59.930  1.00 33.08           C  
ATOM     20  N   THR A   3      35.763  31.221  62.705  1.00109.01           N  
ATOM     21  CA  THR A   3      34.652  32.056  63.032  1.00109.01           C  
ATOM     25  C   THR A   3      35.221  33.427  63.128  1.00109.01           C  
ATOM     26  O   THR A   3      36.268  33.626  63.741  1.00109.01           O  
ATOM     22  CB  THR A   3      34.035  31.749  64.367  1.00109.01           C  
ATOM     24  CG2 THR A   3      33.519  30.303  64.356  1.00109.01           C  
ATOM     23  OG1 THR A   3      34.992  31.917  65.401  1.00109.01           O  
ATOM     27  N   MET A   4      34.557  34.416  62.505  1.00 83.07           N  
ATOM     28  CA  MET A   4      35.100  35.738  62.562  1.00 83.07           C  
ATOM     33  C   MET A   4      34.826  36.263  63.932  1.00 83.07           C  
ATOM     34  O   MET A   4      33.689  36.225  64.401  1.00 83.07           O  
ATOM     29  CB  MET A   4      34.437  36.723  61.583  1.00 83.07           C  
ATOM     30  CG  MET A   4      34.546  36.321  60.111  1.00 83.07           C  
ATOM     31  SD  MET A   4      33.484  34.921  59.643  1.00 83.07           S  
ATOM     32  CE  MET A   4      33.895  34.972  57.874  1.00 83.07           C  
ATOM     35  N   LYS A   5      35.869  36.765  64.622  1.00 52.13           N  
ATOM     36  CA  LYS A   5      35.652  37.331  65.919  1.00 52.13           C  
ATOM     42  C   LYS A   5      36.563  38.508  66.064  1.00 52.13           C  
ATOM     43  O   LYS A   5      37.663  38.535  65.515  1.00 52.13           O  
ATOM     37  CB  LYS A   5      35.896  36.357  67.087  1.00 52.13           C  
ATOM     38  CG  LYS A   5      34.803  35.289  67.184  1.00 52.13           C  
ATOM     39  CD  LYS A   5      35.084  34.175  68.191  1.00 52.13           C  
ATOM     40  CE  LYS A   5      33.955  33.144  68.273  1.00 52.13           C  
ATOM     41  NZ  LYS A   5      34.263  32.132  69.308  1.00 52.13           N1+
ATOM     44  N   LEU A   6      36.097  39.530  66.806  1.00 52.49           N  
ATOM     45  CA  LEU A   6      36.842  40.743  66.992  1.00 52.49           C  
ATOM     50  C   LEU A   6      37.970  40.493  67.942  1.00 52.49           C  
ATOM     51  O   LEU A   6      37.797  39.857  68.980  1.00 52.49           O  
ATOM     46  CB  LEU A   6      35.984  41.869  67.600  1.00 52.49           C  
ATOM     47  CG  LEU A   6      36.729  43.196  67.829  1.00 52.49           C  
ATOM     48  CD1 LEU A   6      37.178  43.817  66.494  1.00 52.49           C  
ATOM     49  CD2 LEU A   6      35.892  44.163  68.680  1.00 52.49           C  
ATOM     52  N   GLN A   7      39.174  40.995  67.590  1.00 43.08           N  
ATOM     53  CA  GLN A   7      40.302  40.871  68.467  1.00 43.08           C  
ATOM     59  C   GLN A   7      41.126  42.107  68.281  1.00 43.08           C  
ATOM     60  O   GLN A   7      41.523  42.433  67.164  1.00 43.08           O  
ATOM     54  CB  GLN A   7      41.183  39.658  68.124  1.00 43.08           C  
ATOM     55  CG  GLN A   7      42.400  39.480  69.033  1.00 43.08           C  
ATOM     56  CD  GLN A   7      43.139  38.241  68.546  1.00 43.08           C  
ATOM     58  NE2 GLN A   7      44.232  37.861  69.261  1.00 43.08           N  
ATOM     57  OE1 GLN A   7      42.755  37.628  67.551  1.00 43.08           O  
ATOM     61  N   SER A   8      41.391  42.844  69.379  1.00 38.81           N  
ATOM     62  CA  SER A   8      42.190  44.032  69.274  1.00 38.81           C  
ATOM     65  C   SER A   8      42.564  44.443  70.662  1.00 38.81           C  
ATOM     66  O   SER A   8      41.945  44.030  71.640  1.00 38.81           O  
ATOM     63  CB  SER A   8      41.444  45.217  68.638  1.00 38.81           C  
ATOM     64  OG  SER A   8      40.359  45.613  69.465  1.00 38.81           O  
ATOM     67  N   PRO A   9      43.588  45.242  70.767  1.00 98.99           N  
ATOM     68  CA  PRO A   9      43.995  45.717  72.057  1.00 98.99           C  
ATOM     72  C   PRO A   9      42.956  46.618  72.643  1.00 98.99           C  
ATOM     73  O   PRO A   9      42.868  46.714  73.866  1.00 98.99           O  
ATOM     70  CB  PRO A   9      45.360  46.368  71.847  1.00 98.99           C  
ATOM     71  CG  PRO A   9      45.937  45.604  70.641  1.00 98.99           C  
ATOM     69  CD  PRO A   9      44.702  45.165  69.837  1.00 98.99           C  
ATOM     74  N   GLU A  10      42.167  47.300  71.792  1.00 73.68           N  
ATOM     75  CA  GLU A  10      41.159  48.188  72.287  1.00 73.68           C  
ATOM     81  C   GLU A  10      40.134  47.375  73.002  1.00 73.68           C  
ATOM     82  O   GLU A  10      39.685  47.745  74.085  1.00 73.68           O  
ATOM     76  CB  GLU A  10      40.426  48.950  71.169  1.00 73.68           C  
ATOM     77  CG  GLU A  10      41.327  49.906  70.386  1.00 73.68           C  
ATOM     78  CD  GLU A  10      42.173  49.074  69.432  1.00 73.68           C  
ATOM     79  OE1 GLU A  10      41.652  48.719  68.342  1.00 73.68           O  
ATOM     80  OE2 GLU A  10      43.345  48.776  69.782  1.00 73.68           O1-
ATOM     83  N   PHE A  11      39.744  46.237  72.398  1.00 73.42           N  
ATOM     84  CA  PHE A  11      38.742  45.364  72.940  1.00 73.42           C  
ATOM     92  C   PHE A  11      39.253  44.739  74.204  1.00 73.42           C  
ATOM     93  O   PHE A  11      38.539  44.668  75.203  1.00 73.42           O  
ATOM     85  CB  PHE A  11      38.335  44.273  71.932  1.00 73.42           C  
ATOM     86  CG  PHE A  11      37.213  43.483  72.511  1.00 73.42           C  
ATOM     87  CD1 PHE A  11      36.012  44.087  72.808  1.00 73.42           C  
ATOM     88  CD2 PHE A  11      37.345  42.129  72.714  1.00 73.42           C  
ATOM     89  CE1 PHE A  11      34.969  43.360  73.331  1.00 73.42           C  
ATOM     90  CE2 PHE A  11      36.305  41.397  73.235  1.00 73.42           C  
ATOM     91  CZ  PHE A  11      35.116  42.011  73.548  1.00 73.42           C  
ATOM     94  N   GLN A  12      40.528  44.308  74.201  1.00 49.21           N  
ATOM     95  CA  GLN A  12      41.127  43.630  75.319  1.00 49.21           C  
ATOM    101  C   GLN A  12      41.145  44.528  76.517  1.00 49.21           C  
ATOM    102  O   GLN A  12      40.972  44.071  77.646  1.00 49.21           O  
ATOM     96  CB  GLN A  12      42.584  43.212  75.049  1.00 49.21           C  
ATOM     97  CG  GLN A  12      43.264  42.541  76.245  1.00 49.21           C  
ATOM     98  CD  GLN A  12      42.621  41.181  76.469  1.00 49.21           C  
ATOM    100  NE2 GLN A  12      41.698  40.781  75.553  1.00 49.21           N  
ATOM     99  OE1 GLN A  12      42.930  40.489  77.439  1.00 49.21           O  
ATOM    103  N   SER A  13      41.342  45.839  76.300  1.00 89.83           N  
ATOM    104  CA  SER A  13      41.486  46.782  77.375  1.00 89.83           C  
ATOM    107  C   SER A  13      40.249  46.781  78.218  1.00 89.83           C  
ATOM    108  O   SER A  13      40.302  47.139  79.394  1.00 89.83           O  
ATOM    105  CB  SER A  13      41.647  48.224  76.867  1.00 89.83           C  
ATOM    106  OG  SER A  13      42.771  48.322  76.009  1.00 89.83           O  
ATOM    109  N   LEU A  14      39.099  46.392  77.641  1.00110.73           N  
ATOM    110  CA  LEU A  14      37.847  46.410  78.351  1.00110.73           C  
ATOM    115  C   LEU A  14      37.863  45.452  79.504  1.00110.73           C  
ATOM    116  O   LEU A  14      37.298  45.743  80.557  1.00110.73           O  
ATOM    111  CB  LEU A  14      36.642  45.967  77.489  1.00110.73           C  
ATOM    112  CG  LEU A  14      36.207  46.913  76.351  1.00110.73           C  
ATOM    113  CD1 LEU A  14      35.625  48.226  76.888  1.00110.73           C  
ATOM    114  CD2 LEU A  14      37.324  47.133  75.328  1.00110.73           C  
ATOM    117  N   PHE A  15      38.503  44.278  79.343  1.00 70.92           N  
ATOM    118  CA  PHE A  15      38.373  43.258  80.345  1.00 70.92           C  
ATOM    126  C   PHE A  15      39.091  43.628  81.603  1.00 70.92           C  
ATOM    127  O   PHE A  15      40.240  43.251  81.825  1.00 70.92           O  
ATOM    119  CB  PHE A  15      38.910  41.894  79.875  1.00 70.92           C  
ATOM    120  CG  PHE A  15      38.024  41.443  78.764  1.00 70.92           C  
ATOM    121  CD1 PHE A  15      38.211  41.916  77.486  1.00 70.92           C  
ATOM    122  CD2 PHE A  15      37.008  40.546  78.999  1.00 70.92           C  
ATOM    123  CE1 PHE A  15      37.394  41.503  76.459  1.00 70.92           C  
ATOM    124  CE2 PHE A  15      36.187  40.129  77.977  1.00 70.92           C  
ATOM    125  CZ  PHE A  15      36.380  40.607  76.703  1.00 70.92           C  
ATOM    128  N   THR A  16      38.388  44.349  82.491  1.00 37.52           N  
ATOM    129  CA  THR A  16      38.937  44.705  83.762  1.00 37.52           C  
ATOM    133  C   THR A  16      38.475  43.653  84.715  1.00 37.52           C  
ATOM    134  O   THR A  16      37.754  42.732  84.337  1.00 37.52           O  
ATOM    130  CB  THR A  16      38.442  46.031  84.259  1.00 37.52           C  
ATOM    132  CG2 THR A  16      38.853  47.123  83.256  1.00 37.52           C  
ATOM    131  OG1 THR A  16      37.028  45.999  84.387  1.00 37.52           O  
ATOM    135  N   GLU A  17      38.887  43.762  85.989  1.00 62.55           N  
ATOM    136  CA  GLU A  17      38.505  42.783  86.959  1.00 62.55           C  
ATOM    142  C   GLU A  17      37.015  42.833  87.089  1.00 62.55           C  
ATOM    143  O   GLU A  17      36.355  41.800  87.189  1.00 62.55           O  
ATOM    137  CB  GLU A  17      39.115  43.077  88.341  1.00 62.55           C  
ATOM    138  CG  GLU A  17      38.938  41.947  89.356  1.00 62.55           C  
ATOM    139  CD  GLU A  17      39.591  42.388  90.659  1.00 62.55           C  
ATOM    140  OE1 GLU A  17      39.877  43.605  90.799  1.00 62.55           O  
ATOM    141  OE2 GLU A  17      39.813  41.506  91.534  1.00 62.55           O1-
ATOM    144  N   GLY A  18      36.453  44.054  87.082  1.00 20.16           N  
ATOM    145  CA  GLY A  18      35.039  44.225  87.251  1.00 20.16           C  
ATOM    146  C   GLY A  18      34.294  43.610  86.106  1.00 20.16           C  
ATOM    147  O   GLY A  18      33.276  42.949  86.310  1.00 20.16           O  
ATOM    148  N   LEU A  19      34.769  43.820  84.865  1.00 47.39           N  
ATOM    149  CA  LEU A  19      34.041  43.301  83.740  1.00 47.39           C  
ATOM    154  C   LEU A  19      34.045  41.811  83.779  1.00 47.39           C  
ATOM    155  O   LEU A  19      33.032  41.174  83.494  1.00 47.39           O  
ATOM    150  CB  LEU A  19      34.598  43.716  82.371  1.00 47.39           C  
ATOM    151  CG  LEU A  19      33.771  43.123  81.211  1.00 47.39           C  
ATOM    152  CD1 LEU A  19      32.308  43.595  81.255  1.00 47.39           C  
ATOM    153  CD2 LEU A  19      34.441  43.395  79.855  1.00 47.39           C  
ATOM    156  N   LYS A  20      35.192  41.206  84.135  1.00 99.51           N  
ATOM    157  CA  LYS A  20      35.261  39.775  84.151  1.00 99.51           C  
ATOM    163  C   LYS A  20      34.274  39.261  85.145  1.00 99.51           C  
ATOM    164  O   LYS A  20      33.573  38.284  84.884  1.00 99.51           O  
ATOM    158  CB  LYS A  20      36.645  39.241  84.558  1.00 99.51           C  
ATOM    159  CG  LYS A  20      37.721  39.456  83.493  1.00 99.51           C  
ATOM    160  CD  LYS A  20      37.411  38.753  82.169  1.00 99.51           C  
ATOM    161  CE  LYS A  20      38.516  38.890  81.118  1.00 99.51           C  
ATOM    162  NZ  LYS A  20      39.549  37.850  81.332  1.00 99.51           N1+
ATOM    165  N   SER A  21      34.182  39.910  86.318  1.00 29.61           N  
ATOM    166  CA  SER A  21      33.277  39.435  87.322  1.00 29.61           C  
ATOM    169  C   SER A  21      31.869  39.566  86.827  1.00 29.61           C  
ATOM    170  O   SER A  21      31.040  38.686  87.051  1.00 29.61           O  
ATOM    167  CB  SER A  21      33.379  40.224  88.638  1.00 29.61           C  
ATOM    168  OG  SER A  21      34.661  40.034  89.218  1.00 29.61           O  
ATOM    171  N   LEU A  22      31.558  40.676  86.135  1.00 50.93           N  
ATOM    172  CA  LEU A  22      30.215  40.921  85.689  1.00 50.93           C  
ATOM    177  C   LEU A  22      29.812  39.890  84.680  1.00 50.93           C  
ATOM    178  O   LEU A  22      28.715  39.336  84.744  1.00 50.93           O  
ATOM    173  CB  LEU A  22      30.086  42.314  85.040  1.00 50.93           C  
ATOM    174  CG  LEU A  22      28.671  42.674  84.552  1.00 50.93           C  
ATOM    175  CD1 LEU A  22      27.681  42.739  85.726  1.00 50.93           C  
ATOM    176  CD2 LEU A  22      28.681  43.969  83.725  1.00 50.93           C  
ATOM    179  N   THR A  23      30.709  39.587  83.728  1.00 98.36           N  
ATOM    180  CA  THR A  23      30.385  38.677  82.671  1.00 98.36           C  
ATOM    184  C   THR A  23      30.126  37.321  83.254  1.00 98.36           C  
ATOM    185  O   THR A  23      29.195  36.631  82.844  1.00 98.36           O  
ATOM    181  CB  THR A  23      31.505  38.552  81.683  1.00 98.36           C  
ATOM    183  CG2 THR A  23      31.020  37.688  80.511  1.00 98.36           C  
ATOM    182  OG1 THR A  23      31.867  39.834  81.196  1.00 98.36           O  
ATOM    186  N   GLU A  24      30.946  36.904  84.236  1.00 84.87           N  
ATOM    187  CA  GLU A  24      30.815  35.592  84.810  1.00 84.87           C  
ATOM    193  C   GLU A  24      29.507  35.465  85.534  1.00 84.87           C  
ATOM    194  O   GLU A  24      28.890  34.402  85.523  1.00 84.87           O  
ATOM    188  CB  GLU A  24      31.946  35.231  85.794  1.00 84.87           C  
ATOM    189  CG  GLU A  24      32.022  36.127  87.031  1.00 84.87           C  
ATOM    190  CD  GLU A  24      33.177  35.649  87.898  1.00 84.87           C  
ATOM    191  OE1 GLU A  24      33.304  34.409  88.076  1.00 84.87           O  
ATOM    192  OE2 GLU A  24      33.950  36.514  88.391  1.00 84.87           O1-
ATOM    195  N   LEU A  25      29.049  36.538  86.202  1.00 41.64           N  
ATOM    196  CA  LEU A  25      27.828  36.463  86.950  1.00 41.64           C  
ATOM    201  C   LEU A  25      26.682  36.199  86.014  1.00 41.64           C  
ATOM    202  O   LEU A  25      25.813  35.378  86.301  1.00 41.64           O  
ATOM    197  CB  LEU A  25      27.531  37.767  87.712  1.00 41.64           C  
ATOM    198  CG  LEU A  25      26.231  37.733  88.536  1.00 41.64           C  
ATOM    199  CD1 LEU A  25      26.301  36.674  89.647  1.00 41.64           C  
ATOM    200  CD2 LEU A  25      25.874  39.131  89.067  1.00 41.64           C  
ATOM    203  N   PHE A  26      26.657  36.883  84.855  1.00 60.04           N  
ATOM    204  CA  PHE A  26      25.589  36.716  83.909  1.00 60.04           C  
ATOM    212  C   PHE A  26      25.577  35.315  83.376  1.00 60.04           C  
ATOM    213  O   PHE A  26      24.507  34.729  83.216  1.00 60.04           O  
ATOM    205  CB  PHE A  26      25.654  37.696  82.719  1.00 60.04           C  
ATOM    206  CG  PHE A  26      25.138  39.021  83.177  1.00 60.04           C  
ATOM    207  CD1 PHE A  26      25.918  39.879  83.917  1.00 60.04           C  
ATOM    208  CD2 PHE A  26      23.855  39.405  82.853  1.00 60.04           C  
ATOM    209  CE1 PHE A  26      25.423  41.097  84.326  1.00 60.04           C  
ATOM    210  CE2 PHE A  26      23.357  40.621  83.260  1.00 60.04           C  
ATOM    211  CZ  PHE A  26      24.141  41.470  84.001  1.00 60.04           C  
ATOM    214  N   VAL A  27      26.756  34.733  83.068  1.00 91.89           N  
ATOM    215  CA  VAL A  27      26.765  33.404  82.515  1.00 91.89           C  
ATOM    219  C   VAL A  27      26.205  32.446  83.520  1.00 91.89           C  
ATOM    220  O   VAL A  27      25.414  31.568  83.178  1.00 91.89           O  
ATOM    216  CB  VAL A  27      28.126  32.908  82.106  1.00 91.89           C  
ATOM    217  CG1 VAL A  27      28.686  33.860  81.037  1.00 91.89           C  
ATOM    218  CG2 VAL A  27      29.017  32.745  83.345  1.00 91.89           C  
ATOM    221  N   LYS A  28      26.587  32.603  84.801  1.00 90.20           N  
ATOM    222  CA  LYS A  28      26.136  31.707  85.829  1.00 90.20           C  
ATOM    228  C   LYS A  28      24.642  31.803  85.918  1.00 90.20           C  
ATOM    229  O   LYS A  28      23.945  30.803  86.077  1.00 90.20           O  
ATOM    223  CB  LYS A  28      26.741  32.073  87.200  1.00 90.20           C  
ATOM    224  CG  LYS A  28      26.391  31.135  88.359  1.00 90.20           C  
ATOM    225  CD  LYS A  28      24.921  31.158  88.784  1.00 90.20           C  
ATOM    226  CE  LYS A  28      24.640  30.325  90.038  1.00 90.20           C  
ATOM    227  NZ  LYS A  28      23.235  30.512  90.469  1.00 90.20           N1+
ATOM    230  N   GLU A  29      24.130  33.040  85.814  1.00120.69           N  
ATOM    231  CA  GLU A  29      22.748  33.416  85.906  1.00120.69           C  
ATOM    237  C   GLU A  29      21.989  32.981  84.688  1.00120.69           C  
ATOM    238  O   GLU A  29      20.759  32.954  84.703  1.00120.69           O  
ATOM    232  CB  GLU A  29      22.576  34.932  86.076  1.00120.69           C  
ATOM    233  CG  GLU A  29      23.271  35.457  87.335  1.00120.69           C  
ATOM    234  CD  GLU A  29      22.705  34.723  88.541  1.00120.69           C  
ATOM    235  OE1 GLU A  29      21.686  34.000  88.371  1.00120.69           O  
ATOM    236  OE2 GLU A  29      23.284  34.873  89.649  1.00120.69           O1-
ATOM    239  N   ASN A  30      22.695  32.676  83.581  1.00 75.80           N  
ATOM    240  CA  ASN A  30      22.048  32.246  82.371  1.00 75.80           C  
ATOM    245  C   ASN A  30      21.288  33.369  81.726  1.00 75.80           C  
ATOM    246  O   ASN A  30      20.184  33.171  81.222  1.00 75.80           O  
ATOM    241  CB  ASN A  30      21.066  31.084  82.607  1.00 75.80           C  
ATOM    242  CG  ASN A  30      21.872  29.862  83.031  1.00 75.80           C  
ATOM    244  ND2 ASN A  30      22.763  29.379  82.125  1.00 75.80           N  
ATOM    243  OD1 ASN A  30      21.712  29.349  84.136  1.00 75.80           O  
ATOM    247  N   HIS A  31      21.865  34.590  81.733  1.00 52.86           N  
ATOM    248  CA  HIS A  31      21.265  35.688  81.028  1.00 52.86           C  
ATOM    255  C   HIS A  31      22.297  36.178  80.060  1.00 52.86           C  
ATOM    256  O   HIS A  31      23.479  36.263  80.394  1.00 52.86           O  
ATOM    251  CB  HIS A  31      20.895  36.878  81.927  1.00 52.86           C  
ATOM    250  CG  HIS A  31      19.922  36.505  83.001  1.00 52.86           C  
ATOM    253  CD2 HIS A  31      20.111  36.376  84.342  1.00 52.86           C  
ATOM    249  ND1 HIS A  31      18.595  36.212  82.778  1.00 52.86           N  
ATOM    254  CE1 HIS A  31      18.052  35.921  83.985  1.00 52.86           C  
ATOM    252  NE2 HIS A  31      18.933  36.006  84.966  1.00 52.86           N  
ATOM    257  N   GLU A  32      21.881  36.498  78.817  1.00 49.38           N  
ATOM    258  CA  GLU A  32      22.829  36.953  77.838  1.00 49.38           C  
ATOM    264  C   GLU A  32      23.157  38.393  78.093  1.00 49.38           C  
ATOM    265  O   GLU A  32      22.280  39.198  78.407  1.00 49.38           O  
ATOM    259  CB  GLU A  32      22.334  36.817  76.389  1.00 49.38           C  
ATOM    260  CG  GLU A  32      22.244  35.359  75.930  1.00 49.38           C  
ATOM    261  CD  GLU A  32      21.748  35.336  74.491  1.00 49.38           C  
ATOM    262  OE1 GLU A  32      20.620  35.837  74.245  1.00 49.38           O  
ATOM    263  OE2 GLU A  32      22.496  34.818  73.619  1.00 49.38           O1-
ATOM    266  N   LEU A  33      24.455  38.739  77.965  1.00 61.85           N  
ATOM    267  CA  LEU A  33      24.905  40.090  78.152  1.00 61.85           C  
ATOM    272  C   LEU A  33      25.812  40.405  77.000  1.00 61.85           C  
ATOM    273  O   LEU A  33      26.639  39.579  76.619  1.00 61.85           O  
ATOM    268  CB  LEU A  33      25.717  40.270  79.446  1.00 61.85           C  
ATOM    269  CG  LEU A  33      26.194  41.712  79.692  1.00 61.85           C  
ATOM    270  CD1 LEU A  33      25.004  42.643  79.976  1.00 61.85           C  
ATOM    271  CD2 LEU A  33      27.274  41.767  80.786  1.00 61.85           C  
ATOM    274  N   ARG A  34      25.672  41.612  76.406  1.00 87.00           N  
ATOM    275  CA  ARG A  34      26.487  41.974  75.278  1.00 87.00           C  
ATOM    283  C   ARG A  34      26.719  43.456  75.307  1.00 87.00           C  
ATOM    284  O   ARG A  34      26.006  44.203  75.975  1.00 87.00           O  
ATOM    276  CB  ARG A  34      25.805  41.673  73.932  1.00 87.00           C  
ATOM    277  CG  ARG A  34      25.476  40.193  73.709  1.00 87.00           C  
ATOM    278  CD  ARG A  34      24.764  39.929  72.379  1.00 87.00           C  
ATOM    279  NE  ARG A  34      24.500  38.466  72.279  1.00 87.00           N  
ATOM    280  CZ  ARG A  34      23.565  38.007  71.395  1.00 87.00           C  
ATOM    281  NH1 ARG A  34      22.876  38.888  70.616  1.00 87.00           N1+
ATOM    282  NH2 ARG A  34      23.309  36.669  71.299  1.00 87.00           N  
ATOM    285  N   ILE A  35      27.760  43.906  74.575  1.00105.13           N  
ATOM    286  CA  ILE A  35      28.039  45.308  74.428  1.00105.13           C  
ATOM    291  C   ILE A  35      27.137  45.781  73.330  1.00105.13           C  
ATOM    292  O   ILE A  35      26.900  45.050  72.370  1.00105.13           O  
ATOM    287  CB  ILE A  35      29.445  45.633  73.996  1.00105.13           C  
ATOM    288  CG1 ILE A  35      30.490  45.132  75.011  1.00105.13           C  
ATOM    289  CG2 ILE A  35      29.512  47.151  73.762  1.00105.13           C  
ATOM    290  CD1 ILE A  35      30.747  43.627  74.951  1.00105.13           C  
ATOM    293  N   ALA A  36      26.577  47.003  73.447  1.00 54.41           N  
ATOM    294  CA  ALA A  36      25.657  47.424  72.425  1.00 54.41           C  
ATOM    296  C   ALA A  36      25.897  48.858  72.043  1.00 54.41           C  
ATOM    297  O   ALA A  36      26.642  49.588  72.691  1.00 54.41           O  
ATOM    295  CB  ALA A  36      24.183  47.316  72.853  1.00 54.41           C  
ATOM    298  N   GLY A  37      25.303  49.269  70.906  1.00 38.94           N  
ATOM    299  CA  GLY A  37      25.272  50.644  70.488  1.00 38.94           C  
ATOM    300  C   GLY A  37      26.602  51.178  70.050  1.00 38.94           C  
ATOM    301  O   GLY A  37      27.346  50.551  69.299  1.00 38.94           O  
ATOM    302  N   GLY A  38      26.895  52.403  70.535  1.00 36.19           N  
ATOM    303  CA  GLY A  38      28.019  53.215  70.162  1.00 36.19           C  
ATOM    304  C   GLY A  38      29.312  52.540  70.493  1.00 36.19           C  
ATOM    305  O   GLY A  38      30.301  52.711  69.781  1.00 36.19           O  
ATOM    306  N   ALA A  39      29.357  51.783  71.602  1.00 30.81           N  
ATOM    307  CA  ALA A  39      30.578  51.145  72.001  1.00 30.81           C  
ATOM    309  C   ALA A  39      31.018  50.210  70.918  1.00 30.81           C  
ATOM    310  O   ALA A  39      32.209  50.101  70.632  1.00 30.81           O  
ATOM    308  CB  ALA A  39      30.421  50.320  73.289  1.00 30.81           C  
ATOM    311  N   VAL A  40      30.062  49.493  70.299  1.00 35.28           N  
ATOM    312  CA  VAL A  40      30.369  48.550  69.258  1.00 35.28           C  
ATOM    316  C   VAL A  40      30.943  49.281  68.082  1.00 35.28           C  
ATOM    317  O   VAL A  40      31.926  48.843  67.488  1.00 35.28           O  
ATOM    313  CB  VAL A  40      29.158  47.803  68.780  1.00 35.28           C  
ATOM    314  CG1 VAL A  40      29.587  46.836  67.661  1.00 35.28           C  
ATOM    315  CG2 VAL A  40      28.499  47.111  69.984  1.00 35.28           C  
ATOM    318  N   ARG A  41      30.345  50.435  67.725  1.00 90.87           N  
ATOM    319  CA  ARG A  41      30.788  51.203  66.597  1.00 90.87           C  
ATOM    327  C   ARG A  41      32.215  51.597  66.820  1.00 90.87           C  
ATOM    328  O   ARG A  41      33.051  51.467  65.929  1.00 90.87           O  
ATOM    320  CB  ARG A  41      29.987  52.510  66.440  1.00 90.87           C  
ATOM    321  CG  ARG A  41      30.452  53.403  65.286  1.00 90.87           C  
ATOM    322  CD  ARG A  41      29.745  54.762  65.224  1.00 90.87           C  
ATOM    323  NE  ARG A  41      30.272  55.613  66.332  1.00 90.87           N  
ATOM    324  CZ  ARG A  41      29.515  55.860  67.441  1.00 90.87           C  
ATOM    325  NH1 ARG A  41      28.251  55.353  67.537  1.00 90.87           N1+
ATOM    326  NH2 ARG A  41      30.020  56.630  68.450  1.00 90.87           N  
ATOM    329  N   ASP A  42      32.536  52.069  68.038  1.00 41.06           N  
ATOM    330  CA  ASP A  42      33.865  52.527  68.333  1.00 41.06           C  
ATOM    335  C   ASP A  42      34.845  51.397  68.207  1.00 41.06           C  
ATOM    336  O   ASP A  42      35.925  51.571  67.648  1.00 41.06           O  
ATOM    331  CB  ASP A  42      33.996  53.112  69.750  1.00 41.06           C  
ATOM    332  CG  ASP A  42      33.321  54.478  69.760  1.00 41.06           C  
ATOM    333  OD1 ASP A  42      33.065  55.024  68.652  1.00 41.06           O  
ATOM    334  OD2 ASP A  42      33.060  55.000  70.877  1.00 41.06           O1-
ATOM    337  N   LEU A  43      34.491  50.201  68.713  1.00 48.06           N  
ATOM    338  CA  LEU A  43      35.383  49.078  68.669  1.00 48.06           C  
ATOM    343  C   LEU A  43      35.665  48.731  67.234  1.00 48.06           C  
ATOM    344  O   LEU A  43      36.807  48.462  66.872  1.00 48.06           O  
ATOM    339  CB  LEU A  43      34.789  47.833  69.356  1.00 48.06           C  
ATOM    340  CG  LEU A  43      34.608  47.994  70.881  1.00 48.06           C  
ATOM    341  CD1 LEU A  43      34.008  46.726  71.515  1.00 48.06           C  
ATOM    342  CD2 LEU A  43      35.927  48.406  71.557  1.00 48.06           C  
ATOM    345  N   LEU A  44      34.632  48.751  66.369  1.00 58.61           N  
ATOM    346  CA  LEU A  44      34.795  48.407  64.980  1.00 58.61           C  
ATOM    351  C   LEU A  44      35.722  49.398  64.343  1.00 58.61           C  
ATOM    352  O   LEU A  44      36.468  49.065  63.422  1.00 58.61           O  
ATOM    347  CB  LEU A  44      33.472  48.478  64.195  1.00 58.61           C  
ATOM    348  CG  LEU A  44      32.428  47.433  64.627  1.00 58.61           C  
ATOM    349  CD1 LEU A  44      31.140  47.562  63.798  1.00 58.61           C  
ATOM    350  CD2 LEU A  44      33.010  46.011  64.585  1.00 58.61           C  
ATOM    353  N   ASN A  45      35.635  50.664  64.785  1.00 74.53           N  
ATOM    354  CA  ASN A  45      36.458  51.743  64.314  1.00 74.53           C  
ATOM    359  C   ASN A  45      37.869  51.576  64.798  1.00 74.53           C  
ATOM    360  O   ASN A  45      38.792  52.107  64.185  1.00 74.53           O  
ATOM    355  CB  ASN A  45      35.939  53.132  64.737  1.00 74.53           C  
ATOM    356  CG  ASN A  45      34.695  53.442  63.906  1.00 74.53           C  
ATOM    358  ND2 ASN A  45      34.652  54.659  63.298  1.00 74.53           N  
ATOM    357  OD1 ASN A  45      33.790  52.619  63.788  1.00 74.53           O  
ATOM    361  N   GLY A  46      38.094  50.857  65.918  1.00 34.38           N  
ATOM    362  CA  GLY A  46      39.448  50.691  66.375  1.00 34.38           C  
ATOM    363  C   GLY A  46      39.742  51.634  67.505  1.00 34.38           C  
ATOM    364  O   GLY A  46      40.903  51.943  67.766  1.00 34.38           O  
ATOM    365  N   VAL A  47      38.698  52.131  68.202  1.00 40.26           N  
ATOM    366  CA  VAL A  47      38.929  53.014  69.313  1.00 40.26           C  
ATOM    370  C   VAL A  47      38.298  52.422  70.540  1.00 40.26           C  
ATOM    371  O   VAL A  47      37.223  51.830  70.471  1.00 40.26           O  
ATOM    367  CB  VAL A  47      38.314  54.369  69.104  1.00 40.26           C  
ATOM    368  CG1 VAL A  47      38.597  55.246  70.336  1.00 40.26           C  
ATOM    369  CG2 VAL A  47      38.858  54.947  67.787  1.00 40.26           C  
ATOM    372  N   LYS A  48      38.960  52.561  71.712  1.00 49.45           N  
ATOM    373  CA  LYS A  48      38.384  52.034  72.918  1.00 49.45           C  
ATOM    379  C   LYS A  48      37.253  52.940  73.309  1.00 49.45           C  
ATOM    380  O   LYS A  48      37.401  54.158  73.352  1.00 49.45           O  
ATOM    374  CB  LYS A  48      39.363  51.956  74.104  1.00 49.45           C  
ATOM    375  CG  LYS A  48      38.723  51.361  75.360  1.00 49.45           C  
ATOM    376  CD  LYS A  48      39.712  51.023  76.476  1.00 49.45           C  
ATOM    377  CE  LYS A  48      39.028  50.431  77.712  1.00 49.45           C  
ATOM    378  NZ  LYS A  48      40.032  50.116  78.752  1.00 49.45           N1+
ATOM    381  N   PRO A  49      36.113  52.360  73.576  1.00 81.85           N  
ATOM    382  CA  PRO A  49      34.953  53.136  73.939  1.00 81.85           C  
ATOM    386  C   PRO A  49      34.912  53.493  75.393  1.00 81.85           C  
ATOM    387  O   PRO A  49      35.544  52.813  76.200  1.00 81.85           O  
ATOM    384  CB  PRO A  49      33.739  52.310  73.508  1.00 81.85           C  
ATOM    385  CG  PRO A  49      34.285  50.882  73.336  1.00 81.85           C  
ATOM    383  CD  PRO A  49      35.750  51.106  72.937  1.00 81.85           C  
ATOM    388  N   GLN A  50      34.170  54.563  75.741  1.00 45.79           N  
ATOM    389  CA  GLN A  50      33.969  54.931  77.113  1.00 45.79           C  
ATOM    395  C   GLN A  50      32.488  54.947  77.323  1.00 45.79           C  
ATOM    396  O   GLN A  50      31.725  55.019  76.361  1.00 45.79           O  
ATOM    390  CB  GLN A  50      34.487  56.327  77.493  1.00 45.79           C  
ATOM    391  CG  GLN A  50      36.011  56.456  77.478  1.00 45.79           C  
ATOM    392  CD  GLN A  50      36.353  57.828  78.041  1.00 45.79           C  
ATOM    394  NE2 GLN A  50      37.674  58.121  78.174  1.00 45.79           N  
ATOM    393  OE1 GLN A  50      35.466  58.619  78.361  1.00 45.79           O  
ATOM    397  N   ASP A  51      32.048  54.873  78.596  1.00 52.23           N  
ATOM    398  CA  ASP A  51      30.648  54.900  78.926  1.00 52.23           C  
ATOM    403  C   ASP A  51      29.912  53.904  78.087  1.00 52.23           C  
ATOM    404  O   ASP A  51      28.977  54.249  77.366  1.00 52.23           O  
ATOM    399  CB  ASP A  51      30.011  56.286  78.729  1.00 52.23           C  
ATOM    400  CG  ASP A  51      30.590  57.198  79.799  1.00 52.23           C  
ATOM    401  OD1 ASP A  51      30.758  56.720  80.952  1.00 52.23           O  
ATOM    402  OD2 ASP A  51      30.869  58.385  79.481  1.00 52.23           O1-
ATOM    405  N   ILE A  52      30.321  52.625  78.180  1.00 62.60           N  
ATOM    406  CA  ILE A  52      29.754  51.565  77.397  1.00 62.60           C  
ATOM    411  C   ILE A  52      28.370  51.245  77.865  1.00 62.60           C  
ATOM    412  O   ILE A  52      28.083  51.216  79.060  1.00 62.60           O  
ATOM    407  CB  ILE A  52      30.539  50.286  77.483  1.00 62.60           C  
ATOM    408  CG1 ILE A  52      31.963  50.479  76.927  1.00 62.60           C  
ATOM    409  CG2 ILE A  52      29.737  49.182  76.775  1.00 62.60           C  
ATOM    410  CD1 ILE A  52      32.909  49.323  77.251  1.00 62.60           C  
ATOM    413  N   ASP A  53      27.461  51.024  76.893  1.00 41.54           N  
ATOM    414  CA  ASP A  53      26.113  50.632  77.185  1.00 41.54           C  
ATOM    419  C   ASP A  53      26.050  49.146  76.991  1.00 41.54           C  
ATOM    420  O   ASP A  53      26.323  48.646  75.901  1.00 41.54           O  
ATOM    415  CB  ASP A  53      25.077  51.249  76.226  1.00 41.54           C  
ATOM    416  CG  ASP A  53      25.039  52.756  76.447  1.00 41.54           C  
ATOM    417  OD1 ASP A  53      25.677  53.232  77.424  1.00 41.54           O  
ATOM    418  OD2 ASP A  53      24.367  53.453  75.642  1.00 41.54           O1-
ATOM    421  N   PHE A  54      25.719  48.399  78.065  1.00 53.56           N  
ATOM    422  CA  PHE A  54      25.598  46.969  77.981  1.00 53.56           C  
ATOM    430  C   PHE A  54      24.139  46.659  77.819  1.00 53.56           C  
ATOM    431  O   PHE A  54      23.283  47.415  78.279  1.00 53.56           O  
ATOM    423  CB  PHE A  54      26.067  46.244  79.256  1.00 53.56           C  
ATOM    424  CG  PHE A  54      27.532  46.470  79.430  1.00 53.56           C  
ATOM    425  CD1 PHE A  54      28.449  45.637  78.827  1.00 53.56           C  
ATOM    426  CD2 PHE A  54      27.989  47.513  80.202  1.00 53.56           C  
ATOM    427  CE1 PHE A  54      29.799  45.845  78.988  1.00 53.56           C  
ATOM    428  CE2 PHE A  54      29.339  47.725  80.367  1.00 53.56           C  
ATOM    429  CZ  PHE A  54      30.247  46.889  79.760  1.00 53.56           C  
ATOM    432  N   ALA A  55      23.819  45.529  77.149  1.00 33.09           N  
ATOM    433  CA  ALA A  55      22.447  45.150  76.934  1.00 33.09           C  
ATOM    435  C   ALA A  55      22.270  43.742  77.414  1.00 33.09           C  
ATOM    436  O   ALA A  55      23.195  42.933  77.346  1.00 33.09           O  
ATOM    434  CB  ALA A  55      22.031  45.184  75.454  1.00 33.09           C  
ATOM    437  N   THR A  56      21.068  43.417  77.941  1.00120.03           N  
ATOM    438  CA  THR A  56      20.852  42.085  78.426  1.00120.03           C  
ATOM    442  C   THR A  56      19.421  41.678  78.251  1.00120.03           C  
ATOM    443  O   THR A  56      18.523  42.499  78.080  1.00120.03           O  
ATOM    439  CB  THR A  56      21.172  41.929  79.885  1.00120.03           C  
ATOM    441  CG2 THR A  56      20.189  42.782  80.701  1.00120.03           C  
ATOM    440  OG1 THR A  56      21.074  40.564  80.267  1.00120.03           O  
ATOM    444  N   THR A  57      19.214  40.349  78.243  1.00126.90           N  
ATOM    445  CA  THR A  57      17.938  39.706  78.138  1.00126.90           C  
ATOM    449  C   THR A  57      17.247  39.817  79.467  1.00126.90           C  
ATOM    450  O   THR A  57      16.020  39.827  79.544  1.00126.90           O  
ATOM    446  CB  THR A  57      18.093  38.251  77.817  1.00126.90           C  
ATOM    448  CG2 THR A  57      16.710  37.685  77.476  1.00126.90           C  
ATOM    447  OG1 THR A  57      18.933  38.094  76.687  1.00126.90           O  
ATOM    451  N   ALA A  58      18.032  39.866  80.565  1.00 38.44           N  
ATOM    452  CA  ALA A  58      17.464  39.886  81.885  1.00 38.44           C  
ATOM    454  C   ALA A  58      16.688  41.147  82.088  1.00 38.44           C  
ATOM    455  O   ALA A  58      17.062  42.216  81.611  1.00 38.44           O  
ATOM    453  CB  ALA A  58      18.514  39.798  83.007  1.00 38.44           C  
ATOM    456  N   THR A  59      15.563  41.036  82.825  1.00 40.12           N  
ATOM    457  CA  THR A  59      14.722  42.163  83.107  1.00 40.12           C  
ATOM    461  C   THR A  59      15.357  42.905  84.238  1.00 40.12           C  
ATOM    462  O   THR A  59      16.253  42.392  84.907  1.00 40.12           O  
ATOM    458  CB  THR A  59      13.347  41.766  83.553  1.00 40.12           C  
ATOM    460  CG2 THR A  59      12.705  40.906  82.453  1.00 40.12           C  
ATOM    459  OG1 THR A  59      13.423  41.027  84.763  1.00 40.12           O  
ATOM    463  N   PRO A  60      14.926  44.120  84.451  1.00 71.14           N  
ATOM    464  CA  PRO A  60      15.471  44.906  85.520  1.00 71.14           C  
ATOM    468  C   PRO A  60      15.226  44.291  86.863  1.00 71.14           C  
ATOM    469  O   PRO A  60      16.090  44.389  87.734  1.00 71.14           O  
ATOM    466  CB  PRO A  60      14.881  46.302  85.343  1.00 71.14           C  
ATOM    467  CG  PRO A  60      14.643  46.399  83.822  1.00 71.14           C  
ATOM    465  CD  PRO A  60      14.402  44.946  83.376  1.00 71.14           C  
ATOM    470  N   THR A  61      14.061  43.649  87.062  1.00103.45           N  
ATOM    471  CA  THR A  61      13.791  43.054  88.339  1.00103.45           C  
ATOM    475  C   THR A  61      14.764  41.942  88.540  1.00103.45           C  
ATOM    476  O   THR A  61      15.282  41.743  89.638  1.00103.45           O  
ATOM    472  CB  THR A  61      12.413  42.467  88.455  1.00103.45           C  
ATOM    474  CG2 THR A  61      11.375  43.586  88.296  1.00103.45           C  
ATOM    473  OG1 THR A  61      12.214  41.462  87.473  1.00103.45           O  
ATOM    477  N   GLN A  62      15.040  41.194  87.459  1.00118.88           N  
ATOM    478  CA  GLN A  62      15.907  40.056  87.510  1.00118.88           C  
ATOM    484  C   GLN A  62      17.276  40.513  87.906  1.00118.88           C  
ATOM    485  O   GLN A  62      17.919  39.907  88.764  1.00118.88           O  
ATOM    479  CB  GLN A  62      16.052  39.416  86.120  1.00118.88           C  
ATOM    480  CG  GLN A  62      16.667  38.021  86.122  1.00118.88           C  
ATOM    481  CD  GLN A  62      15.515  37.031  86.080  1.00118.88           C  
ATOM    483  NE2 GLN A  62      15.556  36.008  86.974  1.00118.88           N  
ATOM    482  OE1 GLN A  62      14.599  37.168  85.270  1.00118.88           O  
ATOM    486  N   MET A  63      17.759  41.609  87.286  1.00 41.47           N  
ATOM    487  CA  MET A  63      19.084  42.087  87.564  1.00 41.47           C  
ATOM    492  C   MET A  63      19.184  42.547  88.982  1.00 41.47           C  
ATOM    493  O   MET A  63      20.165  42.259  89.664  1.00 41.47           O  
ATOM    488  CB  MET A  63      19.524  43.253  86.662  1.00 41.47           C  
ATOM    489  CG  MET A  63      19.788  42.828  85.217  1.00 41.47           C  
ATOM    490  SD  MET A  63      20.346  44.169  84.122  1.00 41.47           S  
ATOM    491  CE  MET A  63      18.700  44.915  83.941  1.00 41.47           C  
ATOM    494  N   LYS A  64      18.162  43.267  89.477  1.00101.32           N  
ATOM    495  CA  LYS A  64      18.236  43.789  90.810  1.00101.32           C  
ATOM    501  C   LYS A  64      18.345  42.648  91.768  1.00101.32           C  
ATOM    502  O   LYS A  64      19.169  42.668  92.678  1.00101.32           O  
ATOM    496  CB  LYS A  64      17.004  44.632  91.183  1.00101.32           C  
ATOM    497  CG  LYS A  64      17.214  45.524  92.406  1.00101.32           C  
ATOM    498  CD  LYS A  64      16.165  46.630  92.527  1.00101.32           C  
ATOM    499  CE  LYS A  64      16.320  47.731  91.473  1.00101.32           C  
ATOM    500  NZ  LYS A  64      15.162  48.652  91.524  1.00101.32           N1+
ATOM    503  N   GLU A  65      17.530  41.598  91.565  1.00 41.27           N  
ATOM    504  CA  GLU A  65      17.520  40.479  92.461  1.00 41.27           C  
ATOM    510  C   GLU A  65      18.849  39.790  92.407  1.00 41.27           C  
ATOM    511  O   GLU A  65      19.384  39.370  93.432  1.00 41.27           O  
ATOM    505  CB  GLU A  65      16.410  39.483  92.096  1.00 41.27           C  
ATOM    506  CG  GLU A  65      15.015  40.087  92.286  1.00 41.27           C  
ATOM    507  CD  GLU A  65      13.996  39.200  91.584  1.00 41.27           C  
ATOM    508  OE1 GLU A  65      14.394  38.488  90.624  1.00 41.27           O  
ATOM    509  OE2 GLU A  65      12.806  39.227  91.996  1.00 41.27           O1-
ATOM    512  N   MET A  66      19.418  39.669  91.194  1.00 52.80           N  
ATOM    513  CA  MET A  66      20.667  38.998  90.969  1.00 52.80           C  
ATOM    518  C   MET A  66      21.760  39.709  91.703  1.00 52.80           C  
ATOM    519  O   MET A  66      22.577  39.087  92.378  1.00 52.80           O  
ATOM    514  CB  MET A  66      21.040  39.050  89.480  1.00 52.80           C  
ATOM    515  CG  MET A  66      22.312  38.300  89.095  1.00 52.80           C  
ATOM    516  SD  MET A  66      22.879  38.669  87.407  1.00 52.80           S  
ATOM    517  CE  MET A  66      21.262  38.380  86.634  1.00 52.80           C  
ATOM    520  N   PHE A  67      21.795  41.050  91.590  1.00 59.55           N  
ATOM    521  CA  PHE A  67      22.833  41.811  92.222  1.00 59.55           C  
ATOM    529  C   PHE A  67      22.675  41.726  93.706  1.00 59.55           C  
ATOM    530  O   PHE A  67      23.661  41.658  94.436  1.00 59.55           O  
ATOM    522  CB  PHE A  67      22.863  43.296  91.813  1.00 59.55           C  
ATOM    523  CG  PHE A  67      23.349  43.366  90.404  1.00 59.55           C  
ATOM    524  CD1 PHE A  67      24.675  43.138  90.109  1.00 59.55           C  
ATOM    525  CD2 PHE A  67      22.494  43.683  89.373  1.00 59.55           C  
ATOM    526  CE1 PHE A  67      25.132  43.203  88.812  1.00 59.55           C  
ATOM    527  CE2 PHE A  67      22.945  43.751  88.076  1.00 59.55           C  
ATOM    528  CZ  PHE A  67      24.267  43.512  87.791  1.00 59.55           C  
ATOM    531  N   GLN A  68      21.418  41.730  94.189  1.00 89.09           N  
ATOM    532  CA  GLN A  68      21.165  41.707  95.601  1.00 89.09           C  
ATOM    538  C   GLN A  68      21.777  40.465  96.175  1.00 89.09           C  
ATOM    539  O   GLN A  68      22.495  40.521  97.171  1.00 89.09           O  
ATOM    533  CB  GLN A  68      19.664  41.576  95.925  1.00 89.09           C  
ATOM    534  CG  GLN A  68      18.766  42.689  95.384  1.00 89.09           C  
ATOM    535  CD  GLN A  68      18.546  43.732  96.464  1.00 89.09           C  
ATOM    537  NE2 GLN A  68      19.254  43.583  97.613  1.00 89.09           N  
ATOM    536  OE1 GLN A  68      17.745  44.649  96.289  1.00 89.09           O  
ATOM    540  N   SER A  69      21.523  39.303  95.542  1.00 71.36           N  
ATOM    541  CA  SER A  69      22.003  38.054  96.067  1.00 71.36           C  
ATOM    544  C   SER A  69      23.498  38.019  95.995  1.00 71.36           C  
ATOM    545  O   SER A  69      24.161  37.488  96.885  1.00 71.36           O  
ATOM    542  CB  SER A  69      21.467  36.832  95.299  1.00 71.36           C  
ATOM    543  OG  SER A  69      21.950  36.833  93.965  1.00 71.36           O  
ATOM    546  N   ALA A  70      24.052  38.595  94.916  1.00 47.23           N  
ATOM    547  CA  ALA A  70      25.457  38.636  94.633  1.00 47.23           C  
ATOM    549  C   ALA A  70      26.170  39.452  95.664  1.00 47.23           C  
ATOM    550  O   ALA A  70      27.334  39.194  95.965  1.00 47.23           O  
ATOM    548  CB  ALA A  70      25.766  39.246  93.254  1.00 47.23           C  
ATOM    551  N   GLY A  71      25.506  40.486  96.214  1.00 22.03           N  
ATOM    552  CA  GLY A  71      26.176  41.320  97.165  1.00 22.03           C  
ATOM    553  C   GLY A  71      26.825  42.421  96.396  1.00 22.03           C  
ATOM    554  O   GLY A  71      27.801  43.020  96.846  1.00 22.03           O  
ATOM    555  N   ILE A  72      26.287  42.719  95.196  1.00 43.06           N  
ATOM    556  CA  ILE A  72      26.863  43.749  94.385  1.00 43.06           C  
ATOM    561  C   ILE A  72      25.994  44.961  94.492  1.00 43.06           C  
ATOM    562  O   ILE A  72      24.776  44.894  94.326  1.00 43.06           O  
ATOM    557  CB  ILE A  72      26.971  43.383  92.934  1.00 43.06           C  
ATOM    558  CG1 ILE A  72      27.876  42.151  92.762  1.00 43.06           C  
ATOM    559  CG2 ILE A  72      27.474  44.619  92.168  1.00 43.06           C  
ATOM    560  CD1 ILE A  72      27.812  41.538  91.364  1.00 43.06           C  
ATOM    563  N   ARG A  73      26.626  46.113  94.790  1.00107.87           N  
ATOM    564  CA  ARG A  73      25.914  47.337  95.004  1.00107.87           C  
ATOM    572  C   ARG A  73      25.478  47.908  93.696  1.00107.87           C  
ATOM    573  O   ARG A  73      26.138  47.754  92.670  1.00107.87           O  
ATOM    565  CB  ARG A  73      26.741  48.403  95.743  1.00107.87           C  
ATOM    566  CG  ARG A  73      25.955  49.673  96.067  1.00107.87           C  
ATOM    567  CD  ARG A  73      26.751  50.683  96.892  1.00107.87           C  
ATOM    568  NE  ARG A  73      27.852  51.197  96.033  1.00107.87           N  
ATOM    569  CZ  ARG A  73      28.526  52.325  96.402  1.00107.87           C  
ATOM    570  NH1 ARG A  73      28.198  52.966  97.561  1.00107.87           N1+
ATOM    571  NH2 ARG A  73      29.533  52.806  95.617  1.00107.87           N  
ATOM    574  N   MET A  74      24.313  48.583  93.717  1.00 37.22           N  
ATOM    575  CA  MET A  74      23.791  49.194  92.535  1.00 37.22           C  
ATOM    580  C   MET A  74      23.672  50.654  92.817  1.00 37.22           C  
ATOM    581  O   MET A  74      23.485  51.065  93.961  1.00 37.22           O  
ATOM    576  CB  MET A  74      22.406  48.656  92.135  1.00 37.22           C  
ATOM    577  CG  MET A  74      22.448  47.200  91.663  1.00 37.22           C  
ATOM    578  SD  MET A  74      20.826  46.454  91.318  1.00 37.22           S  
ATOM    579  CE  MET A  74      20.483  46.007  93.044  1.00 37.22           C  
ATOM    582  N   ILE A  75      23.803  51.484  91.763  1.00 62.69           N  
ATOM    583  CA  ILE A  75      23.740  52.903  91.941  1.00 62.69           C  
ATOM    588  C   ILE A  75      22.636  53.412  91.073  1.00 62.69           C  
ATOM    589  O   ILE A  75      22.319  52.821  90.042  1.00 62.69           O  
ATOM    584  CB  ILE A  75      25.008  53.603  91.551  1.00 62.69           C  
ATOM    585  CG1 ILE A  75      26.160  53.128  92.452  1.00 62.69           C  
ATOM    586  CG2 ILE A  75      24.762  55.120  91.609  1.00 62.69           C  
ATOM    587  CD1 ILE A  75      27.546  53.536  91.961  1.00 62.69           C  
ATOM    590  N   ASN A  76      21.996  54.520  91.492  1.00201.24           N  
ATOM    591  CA  ASN A  76      20.887  55.023  90.738  1.00201.24           C  
ATOM    596  C   ASN A  76      21.351  56.067  89.784  1.00201.24           C  
ATOM    597  O   ASN A  76      22.271  56.835  90.066  1.00201.24           O  
ATOM    592  CB  ASN A  76      19.773  55.637  91.600  1.00201.24           C  
ATOM    593  CG  ASN A  76      19.071  54.495  92.316  1.00201.24           C  
ATOM    595  ND2 ASN A  76      18.327  54.826  93.405  1.00201.24           N  
ATOM    594  OD1 ASN A  76      19.174  53.336  91.914  1.00201.24           O  
ATOM    598  N   ASN A  77      20.710  56.093  88.600  1.00196.29           N  
ATOM    599  CA  ASN A  77      21.017  57.057  87.589  1.00196.29           C  
ATOM    604  C   ASN A  77      20.313  58.314  87.984  1.00196.29           C  
ATOM    605  O   ASN A  77      19.404  58.291  88.812  1.00196.29           O  
ATOM    600  CB  ASN A  77      20.524  56.648  86.191  1.00196.29           C  
ATOM    601  CG  ASN A  77      21.227  57.505  85.146  1.00196.29           C  
ATOM    603  ND2 ASN A  77      20.858  57.299  83.854  1.00196.29           N  
ATOM    602  OD1 ASN A  77      22.082  58.330  85.465  1.00196.29           O  
ATOM    606  N   ARG A  78      20.738  59.456  87.411  1.00159.51           N  
ATOM    607  CA  ARG A  78      20.153  60.715  87.762  1.00159.51           C  
ATOM    615  C   ARG A  78      18.705  60.684  87.409  1.00159.51           C  
ATOM    616  O   ARG A  78      17.861  61.074  88.213  1.00159.51           O  
ATOM    608  CB  ARG A  78      20.792  61.900  87.017  1.00159.51           C  
ATOM    609  CG  ARG A  78      20.180  63.259  87.365  1.00159.51           C  
ATOM    610  CD  ARG A  78      20.327  63.671  88.833  1.00159.51           C  
ATOM    611  NE  ARG A  78      21.668  63.220  89.295  1.00159.51           N  
ATOM    612  CZ  ARG A  78      21.775  62.103  90.073  1.00159.51           C  
ATOM    613  NH1 ARG A  78      20.649  61.452  90.489  1.00159.51           N1+
ATOM    614  NH2 ARG A  78      23.003  61.636  90.446  1.00159.51           N  
ATOM    617  N   GLY A  79      18.368  60.194  86.202  1.00 72.82           N  
ATOM    618  CA  GLY A  79      16.984  60.171  85.835  1.00 72.82           C  
ATOM    619  C   GLY A  79      16.428  58.872  86.305  1.00 72.82           C  
ATOM    620  O   GLY A  79      17.043  57.820  86.129  1.00 72.82           O  
ATOM    621  N   GLU A  80      15.224  58.914  86.908  1.00248.03           N  
ATOM    622  CA  GLU A  80      14.653  57.697  87.394  1.00248.03           C  
ATOM    628  C   GLU A  80      13.808  57.138  86.307  1.00248.03           C  
ATOM    629  O   GLU A  80      12.940  57.817  85.764  1.00248.03           O  
ATOM    623  CB  GLU A  80      13.723  57.866  88.609  1.00248.03           C  
ATOM    624  CG  GLU A  80      13.135  56.538  89.090  1.00248.03           C  
ATOM    625  CD  GLU A  80      12.021  56.832  90.086  1.00248.03           C  
ATOM    626  OE1 GLU A  80      11.601  58.017  90.174  1.00248.03           O  
ATOM    627  OE2 GLU A  80      11.570  55.874  90.770  1.00248.03           O1-
ATOM    630  N   LYS A  81      14.076  55.875  85.938  1.00334.07           N  
ATOM    631  CA  LYS A  81      13.260  55.228  84.963  1.00334.07           C  
ATOM    637  C   LYS A  81      13.598  53.780  85.014  1.00334.07           C  
ATOM    638  O   LYS A  81      14.535  53.370  85.698  1.00334.07           O  
ATOM    632  CB  LYS A  81      13.465  55.703  83.511  1.00334.07           C  
ATOM    633  CG  LYS A  81      14.839  55.385  82.915  1.00334.07           C  
ATOM    634  CD  LYS A  81      15.995  56.179  83.527  1.00334.07           C  
ATOM    635  CE  LYS A  81      16.197  57.550  82.875  1.00334.07           C  
ATOM    636  NZ  LYS A  81      17.428  58.186  83.396  1.00334.07           N1+
ATOM    639  N   HIS A  82      12.806  52.958  84.307  1.00220.57           N  
ATOM    640  CA  HIS A  82      13.092  51.560  84.252  1.00220.57           C  
ATOM    647  C   HIS A  82      13.878  51.294  83.017  1.00220.57           C  
ATOM    648  O   HIS A  82      14.003  52.138  82.130  1.00220.57           O  
ATOM    643  CB  HIS A  82      11.858  50.641  84.188  1.00220.57           C  
ATOM    642  CG  HIS A  82      11.300  50.277  85.530  1.00220.57           C  
ATOM    645  CD2 HIS A  82      10.332  50.862  86.285  1.00220.57           C  
ATOM    641  ND1 HIS A  82      11.729  49.184  86.247  1.00220.57           N  
ATOM    646  CE1 HIS A  82      11.006  49.160  87.396  1.00220.57           C  
ATOM    644  NE2 HIS A  82      10.146  50.160  87.463  1.00220.57           N  
ATOM    649  N   GLY A  83      14.453  50.083  82.973  1.00244.05           N  
ATOM    650  CA  GLY A  83      15.186  49.592  81.853  1.00244.05           C  
ATOM    651  C   GLY A  83      16.642  49.476  82.182  1.00244.05           C  
ATOM    652  O   GLY A  83      17.278  48.499  81.789  1.00244.05           O  
ATOM    653  N   THR A  84      17.221  50.431  82.936  1.00152.45           N  
ATOM    654  CA  THR A  84      18.636  50.314  83.148  1.00152.45           C  
ATOM    658  C   THR A  84      18.942  50.181  84.603  1.00152.45           C  
ATOM    659  O   THR A  84      18.295  50.785  85.456  1.00152.45           O  
ATOM    655  CB  THR A  84      19.436  51.483  82.652  1.00152.45           C  
ATOM    657  CG2 THR A  84      19.273  51.614  81.131  1.00152.45           C  
ATOM    656  OG1 THR A  84      19.011  52.671  83.299  1.00152.45           O  
ATOM    660  N   ILE A  85      19.956  49.345  84.903  1.00 90.94           N  
ATOM    661  CA  ILE A  85      20.438  49.149  86.237  1.00 90.94           C  
ATOM    666  C   ILE A  85      21.916  49.384  86.175  1.00 90.94           C  
ATOM    667  O   ILE A  85      22.574  48.977  85.218  1.00 90.94           O  
ATOM    662  CB  ILE A  85      20.234  47.752  86.755  1.00 90.94           C  
ATOM    663  CG1 ILE A  85      18.736  47.424  86.902  1.00 90.94           C  
ATOM    664  CG2 ILE A  85      21.020  47.620  88.069  1.00 90.94           C  
ATOM    665  CD1 ILE A  85      18.012  48.288  87.934  1.00 90.94           C  
ATOM    668  N   THR A  86      22.476  50.072  87.188  1.00 39.22           N  
ATOM    669  CA  THR A  86      23.888  50.324  87.186  1.00 39.22           C  
ATOM    673  C   THR A  86      24.464  49.569  88.340  1.00 39.22           C  
ATOM    674  O   THR A  86      24.026  49.727  89.478  1.00 39.22           O  
ATOM    670  CB  THR A  86      24.226  51.774  87.381  1.00 39.22           C  
ATOM    672  CG2 THR A  86      25.755  51.940  87.331  1.00 39.22           C  
ATOM    671  OG1 THR A  86      23.619  52.556  86.364  1.00 39.22           O  
ATOM    675  N   ALA A  87      25.474  48.721  88.070  1.00 31.88           N  
ATOM    676  CA  ALA A  87      26.061  47.929  89.111  1.00 31.88           C  
ATOM    678  C   ALA A  87      27.491  48.335  89.241  1.00 31.88           C  
ATOM    679  O   ALA A  87      28.110  48.776  88.274  1.00 31.88           O  
ATOM    677  CB  ALA A  87      26.038  46.418  88.813  1.00 31.88           C  
ATOM    680  N   ARG A  88      28.044  48.221  90.466  1.00110.50           N  
ATOM    681  CA  ARG A  88      29.417  48.578  90.677  1.00110.50           C  
ATOM    689  C   ARG A  88      30.160  47.357  91.120  1.00110.50           C  
ATOM    690  O   ARG A  88      29.810  46.735  92.122  1.00110.50           O  
ATOM    682  CB  ARG A  88      29.607  49.649  91.764  1.00110.50           C  
ATOM    683  CG  ARG A  88      31.071  49.832  92.167  1.00110.50           C  
ATOM    684  CD  ARG A  88      31.318  50.955  93.178  1.00110.50           C  
ATOM    685  NE  ARG A  88      31.328  52.237  92.421  1.00110.50           N  
ATOM    686  CZ  ARG A  88      32.171  53.242  92.797  1.00110.50           C  
ATOM    687  NH1 ARG A  88      32.995  53.077  93.873  1.00110.50           N1+
ATOM    688  NH2 ARG A  88      32.197  54.407  92.086  1.00110.50           N  
ATOM    691  N   LEU A  89      31.205  46.975  90.359  1.00 90.89           N  
ATOM    692  CA  LEU A  89      32.018  45.850  90.719  1.00 90.89           C  
ATOM    697  C   LEU A  89      33.446  46.287  90.603  1.00 90.89           C  
ATOM    698  O   LEU A  89      33.829  46.912  89.616  1.00 90.89           O  
ATOM    693  CB  LEU A  89      31.875  44.638  89.777  1.00 90.89           C  
ATOM    694  CG  LEU A  89      30.460  44.033  89.719  1.00 90.89           C  
ATOM    695  CD1 LEU A  89      29.468  44.998  89.052  1.00 90.89           C  
ATOM    696  CD2 LEU A  89      30.472  42.643  89.062  1.00 90.89           C  
ATOM    699  N   HIS A  90      34.265  45.974  91.627  1.00 68.90           N  
ATOM    700  CA  HIS A  90      35.667  46.274  91.603  1.00 68.90           C  
ATOM    707  C   HIS A  90      35.878  47.713  91.253  1.00 68.90           C  
ATOM    708  O   HIS A  90      36.633  48.038  90.338  1.00 68.90           O  
ATOM    703  CB  HIS A  90      36.457  45.372  90.642  1.00 68.90           C  
ATOM    702  CG  HIS A  90      36.338  43.927  91.030  1.00 68.90           C  
ATOM    705  CD2 HIS A  90      35.635  42.917  90.448  1.00 68.90           C  
ATOM    701  ND1 HIS A  90      36.954  43.371  92.129  1.00 68.90           N  
ATOM    706  CE1 HIS A  90      36.593  42.061  92.158  1.00 68.90           C  
ATOM    704  NE2 HIS A  90      35.794  41.741  91.158  1.00 68.90           N  
ATOM    709  N   GLU A  91      35.179  48.608  91.978  1.00130.43           N  
ATOM    710  CA  GLU A  91      35.301  50.031  91.843  1.00130.43           C  
ATOM    716  C   GLU A  91      35.131  50.473  90.423  1.00130.43           C  
ATOM    717  O   GLU A  91      35.822  51.382  89.965  1.00130.43           O  
ATOM    711  CB  GLU A  91      36.607  50.608  92.428  1.00130.43           C  
ATOM    712  CG  GLU A  91      37.887  49.919  91.956  1.00130.43           C  
ATOM    713  CD  GLU A  91      38.138  48.737  92.883  1.00130.43           C  
ATOM    714  OE1 GLU A  91      37.324  48.542  93.825  1.00130.43           O  
ATOM    715  OE2 GLU A  91      39.150  48.017  92.667  1.00130.43           O1-
ATOM    718  N   GLU A  92      34.185  49.851  89.691  1.00 43.54           N  
ATOM    719  CA  GLU A  92      33.896  50.274  88.350  1.00 43.54           C  
ATOM    725  C   GLU A  92      32.414  50.142  88.182  1.00 43.54           C  
ATOM    726  O   GLU A  92      31.811  49.214  88.718  1.00 43.54           O  
ATOM    720  CB  GLU A  92      34.575  49.413  87.269  1.00 43.54           C  
ATOM    721  CG  GLU A  92      34.407  49.977  85.857  1.00 43.54           C  
ATOM    722  CD  GLU A  92      35.156  49.072  84.889  1.00 43.54           C  
ATOM    723  OE1 GLU A  92      35.732  48.052  85.353  1.00 43.54           O  
ATOM    724  OE2 GLU A  92      35.162  49.392  83.671  1.00 43.54           O1-
ATOM    727  N   ASN A  93      31.785  51.075  87.439  1.00 55.69           N  
ATOM    728  CA  ASN A  93      30.356  51.044  87.286  1.00 55.69           C  
ATOM    733  C   ASN A  93      30.020  50.519  85.925  1.00 55.69           C  
ATOM    734  O   ASN A  93      30.733  50.770  84.955  1.00 55.69           O  
ATOM    729  CB  ASN A  93      29.708  52.431  87.427  1.00 55.69           C  
ATOM    730  CG  ASN A  93      29.948  52.907  88.854  1.00 55.69           C  
ATOM    732  ND2 ASN A  93      30.311  54.207  89.011  1.00 55.69           N  
ATOM    731  OD1 ASN A  93      29.824  52.136  89.805  1.00 55.69           O  
ATOM    735  N   PHE A  94      28.917  49.743  85.832  1.00 54.14           N  
ATOM    736  CA  PHE A  94      28.513  49.220  84.560  1.00 54.14           C  
ATOM    744  C   PHE A  94      27.050  49.504  84.399  1.00 54.14           C  
ATOM    745  O   PHE A  94      26.246  49.192  85.277  1.00 54.14           O  
ATOM    737  CB  PHE A  94      28.691  47.694  84.453  1.00 54.14           C  
ATOM    738  CG  PHE A  94      30.141  47.386  84.628  1.00 54.14           C  
ATOM    739  CD1 PHE A  94      30.676  47.246  85.887  1.00 54.14           C  
ATOM    740  CD2 PHE A  94      30.966  47.235  83.537  1.00 54.14           C  
ATOM    741  CE1 PHE A  94      32.011  46.962  86.057  1.00 54.14           C  
ATOM    742  CE2 PHE A  94      32.302  46.951  83.700  1.00 54.14           C  
ATOM    743  CZ  PHE A  94      32.828  46.815  84.962  1.00 54.14           C  
ATOM    746  N   GLU A  95      26.660  50.106  83.255  1.00 51.62           N  
ATOM    747  CA  GLU A  95      25.273  50.403  83.031  1.00 51.62           C  
ATOM    753  C   GLU A  95      24.742  49.358  82.100  1.00 51.62           C  
ATOM    754  O   GLU A  95      25.234  49.192  80.985  1.00 51.62           O  
ATOM    748  CB  GLU A  95      25.025  51.782  82.390  1.00 51.62           C  
ATOM    749  CG  GLU A  95      23.542  52.124  82.230  1.00 51.62           C  
ATOM    750  CD  GLU A  95      23.435  53.545  81.700  1.00 51.62           C  
ATOM    751  OE1 GLU A  95      24.001  54.463  82.353  1.00 51.62           O  
ATOM    752  OE2 GLU A  95      22.791  53.734  80.635  1.00 51.62           O1-
ATOM    755  N   ILE A  96      23.700  48.630  82.549  1.00120.49           N  
ATOM    756  CA  ILE A  96      23.159  47.527  81.807  1.00120.49           C  
ATOM    761  C   ILE A  96      21.720  47.843  81.529  1.00120.49           C  
ATOM    762  O   ILE A  96      20.977  48.208  82.441  1.00120.49           O  
ATOM    757  CB  ILE A  96      23.114  46.272  82.637  1.00120.49           C  
ATOM    758  CG1 ILE A  96      24.483  45.949  83.264  1.00120.49           C  
ATOM    759  CG2 ILE A  96      22.562  45.142  81.751  1.00120.49           C  
ATOM    760  CD1 ILE A  96      25.574  45.582  82.266  1.00120.49           C  
ATOM    763  N   THR A  97      21.272  47.704  80.262  1.00117.83           N  
ATOM    764  CA  THR A  97      19.890  47.998  80.016  1.00117.83           C  
ATOM    768  C   THR A  97      19.245  46.823  79.342  1.00117.83           C  
ATOM    769  O   THR A  97      19.827  46.187  78.466  1.00117.83           O  
ATOM    765  CB  THR A  97      19.674  49.220  79.171  1.00117.83           C  
ATOM    767  CG2 THR A  97      19.915  48.867  77.695  1.00117.83           C  
ATOM    766  OG1 THR A  97      18.347  49.689  79.342  1.00117.83           O  
ATOM    770  N   THR A  98      17.999  46.506  79.750  1.00 38.65           N  
ATOM    771  CA  THR A  98      17.299  45.383  79.194  1.00 38.65           C  
ATOM    775  C   THR A  98      16.856  45.749  77.813  1.00 38.65           C  
ATOM    776  O   THR A  98      16.560  46.908  77.525  1.00 38.65           O  
ATOM    772  CB  THR A  98      16.077  45.004  79.980  1.00 38.65           C  
ATOM    774  CG2 THR A  98      15.421  43.778  79.319  1.00 38.65           C  
ATOM    773  OG1 THR A  98      16.433  44.703  81.322  1.00 38.65           O  
ATOM    777  N   LEU A  99      16.801  44.741  76.916  1.00 52.41           N  
ATOM    778  CA  LEU A  99      16.397  44.939  75.552  1.00 52.41           C  
ATOM    783  C   LEU A  99      14.958  45.350  75.584  1.00 52.41           C  
ATOM    784  O   LEU A  99      14.191  44.869  76.418  1.00 52.41           O  
ATOM    779  CB  LEU A  99      16.485  43.654  74.713  1.00 52.41           C  
ATOM    780  CG  LEU A  99      17.912  43.082  74.604  1.00 52.41           C  
ATOM    781  CD1 LEU A  99      17.930  41.803  73.753  1.00 52.41           C  
ATOM    782  CD2 LEU A  99      18.905  44.143  74.101  1.00 52.41           C  
ATOM    785  N   ARG A 100      14.551  46.275  74.689  1.00 73.52           N  
ATOM    786  CA  ARG A 100      13.185  46.701  74.764  1.00 73.52           C  
ATOM    794  C   ARG A 100      12.707  47.155  73.427  1.00 73.52           C  
ATOM    795  O   ARG A 100      13.493  47.429  72.521  1.00 73.52           O  
ATOM    787  CB  ARG A 100      12.989  47.870  75.740  1.00 73.52           C  
ATOM    788  CG  ARG A 100      13.833  49.096  75.380  1.00 73.52           C  
ATOM    789  CD  ARG A 100      13.852  50.167  76.472  1.00 73.52           C  
ATOM    790  NE  ARG A 100      14.726  51.276  76.001  1.00 73.52           N  
ATOM    791  CZ  ARG A 100      16.067  51.240  76.254  1.00 73.52           C  
ATOM    792  NH1 ARG A 100      16.603  50.182  76.931  1.00 73.52           N1+
ATOM    793  NH2 ARG A 100      16.873  52.252  75.823  1.00 73.52           N  
ATOM    796  N   ILE A 101      11.368  47.204  73.284  1.00131.57           N  
ATOM    797  CA  ILE A 101      10.736  47.709  72.107  1.00131.57           C  
ATOM    802  C   ILE A 101       9.781  48.774  72.530  1.00131.57           C  
ATOM    803  O   ILE A 101       9.084  48.654  73.538  1.00131.57           O  
ATOM    798  CB  ILE A 101      10.057  46.662  71.264  1.00131.57           C  
ATOM    799  CG1 ILE A 101       9.036  45.848  72.070  1.00131.57           C  
ATOM    800  CG2 ILE A 101      11.145  45.821  70.592  1.00131.57           C  
ATOM    801  CD1 ILE A 101       8.313  44.810  71.212  1.00131.57           C  
ATOM    804  N   ASP A 102       9.770  49.875  71.760  1.00 60.80           N  
ATOM    805  CA  ASP A 102       8.981  51.024  72.074  1.00 60.80           C  
ATOM    810  C   ASP A 102       7.559  50.722  71.742  1.00 60.80           C  
ATOM    811  O   ASP A 102       7.261  50.001  70.792  1.00 60.80           O  
ATOM    806  CB  ASP A 102       9.419  52.259  71.266  1.00 60.80           C  
ATOM    807  CG  ASP A 102      10.853  52.595  71.665  1.00 60.80           C  
ATOM    808  OD1 ASP A 102      11.162  52.524  72.885  1.00 60.80           O  
ATOM    809  OD2 ASP A 102      11.664  52.911  70.754  1.00 60.80           O1-
ATOM    812  N   VAL A 103       6.631  51.262  72.553  1.00106.95           N  
ATOM    813  CA  VAL A 103       5.238  51.064  72.294  1.00106.95           C  
ATOM    817  C   VAL A 103       4.688  52.362  71.824  1.00106.95           C  
ATOM    818  O   VAL A 103       4.929  53.407  72.426  1.00106.95           O  
ATOM    814  CB  VAL A 103       4.452  50.684  73.509  1.00106.95           C  
ATOM    815  CG1 VAL A 103       4.851  49.267  73.933  1.00106.95           C  
ATOM    816  CG2 VAL A 103       4.730  51.734  74.595  1.00106.95           C  
ATOM    819  N   THR A 104       3.940  52.326  70.707  1.00 38.25           N  
ATOM    820  CA  THR A 104       3.339  53.532  70.232  1.00 38.25           C  
ATOM    824  C   THR A 104       2.165  53.769  71.111  1.00 38.25           C  
ATOM    825  O   THR A 104       1.321  52.891  71.280  1.00 38.25           O  
ATOM    821  CB  THR A 104       2.851  53.434  68.816  1.00 38.25           C  
ATOM    823  CG2 THR A 104       2.234  54.783  68.412  1.00 38.25           C  
ATOM    822  OG1 THR A 104       3.929  53.106  67.951  1.00 38.25           O  
ATOM    826  N   THR A 105       2.082  54.964  71.721  1.00111.03           N  
ATOM    827  CA  THR A 105       0.969  55.171  72.588  1.00111.03           C  
ATOM    831  C   THR A 105       0.369  56.511  72.298  1.00111.03           C  
ATOM    832  O   THR A 105       1.078  57.487  72.058  1.00111.03           O  
ATOM    828  CB  THR A 105       1.348  55.094  74.039  1.00111.03           C  
ATOM    830  CG2 THR A 105       2.232  56.295  74.404  1.00111.03           C  
ATOM    829  OG1 THR A 105       0.183  55.064  74.847  1.00111.03           O  
ATOM    833  N   ASP A 106      -0.977  56.571  72.296  1.00 25.31           N  
ATOM    834  CA  ASP A 106      -1.691  57.790  72.046  1.00 25.31           C  
ATOM    839  C   ASP A 106      -1.419  58.718  73.175  1.00 25.31           C  
ATOM    840  O   ASP A 106      -1.278  59.925  72.987  1.00 25.31           O  
ATOM    835  CB  ASP A 106      -3.213  57.592  71.959  1.00 25.31           C  
ATOM    836  CG  ASP A 106      -3.517  56.904  70.635  1.00 25.31           C  
ATOM    837  OD1 ASP A 106      -2.747  57.124  69.663  1.00 25.31           O  
ATOM    838  OD2 ASP A 106      -4.524  56.150  70.578  1.00 25.31           O1-
ATOM    841  N   GLY A 107      -1.316  58.161  74.393  1.00 51.33           N  
ATOM    842  CA  GLY A 107      -1.031  58.968  75.542  1.00 51.33           C  
ATOM    843  C   GLY A 107       0.275  59.617  75.239  1.00 51.33           C  
ATOM    844  O   GLY A 107       0.550  60.734  75.660  1.00 51.33           O  
ATOM    845  N   ARG A 108       1.110  58.887  74.485  1.00293.16           N  
ATOM    846  CA  ARG A 108       2.414  59.334  74.102  1.00293.16           C  
ATOM    854  C   ARG A 108       3.271  59.374  75.310  1.00293.16           C  
ATOM    855  O   ARG A 108       4.367  59.935  75.289  1.00293.16           O  
ATOM    847  CB  ARG A 108       2.413  60.742  73.456  1.00293.16           C  
ATOM    848  CG  ARG A 108       1.848  60.774  72.035  1.00293.16           C  
ATOM    849  CD  ARG A 108       1.979  62.144  71.366  1.00293.16           C  
ATOM    850  NE  ARG A 108       3.435  62.407  71.183  1.00293.16           N  
ATOM    851  CZ  ARG A 108       4.059  62.027  70.029  1.00293.16           C  
ATOM    852  NH1 ARG A 108       3.334  61.502  69.000  1.00293.16           N1+
ATOM    853  NH2 ARG A 108       5.412  62.172  69.907  1.00293.16           N  
ATOM    856  N   HIS A 109       2.808  58.759  76.410  1.00253.36           N  
ATOM    857  CA  HIS A 109       3.705  58.660  77.522  1.00253.36           C  
ATOM    864  C   HIS A 109       4.659  57.610  77.064  1.00253.36           C  
ATOM    865  O   HIS A 109       4.266  56.678  76.363  1.00253.36           O  
ATOM    860  CB  HIS A 109       3.046  58.216  78.839  1.00253.36           C  
ATOM    859  CG  HIS A 109       3.933  58.425  80.034  1.00253.36           C  
ATOM    862  CD2 HIS A 109       4.616  57.525  80.794  1.00253.36           C  
ATOM    858  ND1 HIS A 109       4.211  59.661  80.576  1.00253.36           N  
ATOM    863  CE1 HIS A 109       5.043  59.449  81.629  1.00253.36           C  
ATOM    861  NE2 HIS A 109       5.315  58.167  81.799  1.00253.36           N  
ATOM    866  N   ALA A 110       5.945  57.732  77.417  1.00 57.51           N  
ATOM    867  CA  ALA A 110       6.849  56.768  76.871  1.00 57.51           C  
ATOM    869  C   ALA A 110       6.722  55.501  77.643  1.00 57.51           C  
ATOM    870  O   ALA A 110       6.837  55.485  78.867  1.00 57.51           O  
ATOM    868  CB  ALA A 110       8.321  57.206  76.923  1.00 57.51           C  
ATOM    871  N   GLU A 111       6.452  54.392  76.924  1.00 41.71           N  
ATOM    872  CA  GLU A 111       6.382  53.109  77.553  1.00 41.71           C  
ATOM    878  C   GLU A 111       7.143  52.161  76.691  1.00 41.71           C  
ATOM    879  O   GLU A 111       7.300  52.380  75.491  1.00 41.71           O  
ATOM    873  CB  GLU A 111       4.970  52.517  77.701  1.00 41.71           C  
ATOM    874  CG  GLU A 111       5.008  51.145  78.384  1.00 41.71           C  
ATOM    875  CD  GLU A 111       3.594  50.603  78.502  1.00 41.71           C  
ATOM    876  OE1 GLU A 111       2.802  50.796  77.542  1.00 41.71           O  
ATOM    877  OE2 GLU A 111       3.291  49.972  79.551  1.00 41.71           O1-
ATOM    880  N   VAL A 112       7.657  51.078  77.301  1.00 32.39           N  
ATOM    881  CA  VAL A 112       8.400  50.125  76.536  1.00 32.39           C  
ATOM    885  C   VAL A 112       8.010  48.761  77.002  1.00 32.39           C  
ATOM    886  O   VAL A 112       7.445  48.594  78.082  1.00 32.39           O  
ATOM    882  CB  VAL A 112       9.884  50.240  76.724  1.00 32.39           C  
ATOM    883  CG1 VAL A 112      10.336  51.610  76.190  1.00 32.39           C  
ATOM    884  CG2 VAL A 112      10.209  50.014  78.211  1.00 32.39           C  
ATOM    887  N   GLU A 113       8.280  47.751  76.151  1.00 40.81           N  
ATOM    888  CA  GLU A 113       8.039  46.378  76.482  1.00 40.81           C  
ATOM    894  C   GLU A 113       9.384  45.730  76.454  1.00 40.81           C  
ATOM    895  O   GLU A 113      10.160  45.958  75.528  1.00 40.81           O  
ATOM    889  CB  GLU A 113       7.182  45.639  75.435  1.00 40.81           C  
ATOM    890  CG  GLU A 113       6.915  44.169  75.772  1.00 40.81           C  
ATOM    891  CD  GLU A 113       6.245  43.522  74.565  1.00 40.81           C  
ATOM    892  OE1 GLU A 113       6.330  44.114  73.456  1.00 40.81           O  
ATOM    893  OE2 GLU A 113       5.647  42.426  74.734  1.00 40.81           O1-
ATOM    896  N   PHE A 114       9.709  44.916  77.476  1.00 53.56           N  
ATOM    897  CA  PHE A 114      10.997  44.280  77.482  1.00 53.56           C  
ATOM    905  C   PHE A 114      10.923  43.084  76.588  1.00 53.56           C  
ATOM    906  O   PHE A 114       9.866  42.472  76.442  1.00 53.56           O  
ATOM    898  CB  PHE A 114      11.463  43.814  78.872  1.00 53.56           C  
ATOM    899  CG  PHE A 114      11.664  45.037  79.701  1.00 53.56           C  
ATOM    900  CD1 PHE A 114      12.765  45.839  79.510  1.00 53.56           C  
ATOM    901  CD2 PHE A 114      10.758  45.374  80.679  1.00 53.56           C  
ATOM    902  CE1 PHE A 114      12.952  46.967  80.274  1.00 53.56           C  
ATOM    903  CE2 PHE A 114      10.939  46.500  81.447  1.00 53.56           C  
ATOM    904  CZ  PHE A 114      12.038  47.299  81.246  1.00 53.56           C  
ATOM    907  N   THR A 115      12.054  42.746  75.933  1.00126.04           N  
ATOM    908  CA  THR A 115      12.056  41.622  75.043  1.00126.04           C  
ATOM    912  C   THR A 115      13.383  40.925  75.111  1.00126.04           C  
ATOM    913  O   THR A 115      14.388  41.488  75.546  1.00126.04           O  
ATOM    909  CB  THR A 115      11.824  42.017  73.612  1.00126.04           C  
ATOM    911  CG2 THR A 115      13.019  42.854  73.132  1.00126.04           C  
ATOM    910  OG1 THR A 115      11.665  40.865  72.799  1.00126.04           O  
ATOM    914  N   THR A 116      13.365  39.618  74.788  1.00131.14           N  
ATOM    915  CA  THR A 116      14.512  38.761  74.650  1.00131.14           C  
ATOM    919  C   THR A 116      15.107  38.891  73.273  1.00131.14           C  
ATOM    920  O   THR A 116      16.256  38.513  73.052  1.00131.14           O  
ATOM    916  CB  THR A 116      14.195  37.311  74.871  1.00131.14           C  
ATOM    918  CG2 THR A 116      13.288  36.823  73.733  1.00131.14           C  
ATOM    917  OG1 THR A 116      15.395  36.553  74.902  1.00131.14           O  
ATOM    921  N   ASP A 117      14.305  39.358  72.291  1.00 63.93           N  
ATOM    922  CA  ASP A 117      14.703  39.385  70.906  1.00 63.93           C  
ATOM    927  C   ASP A 117      15.643  40.526  70.639  1.00 63.93           C  
ATOM    928  O   ASP A 117      15.264  41.696  70.670  1.00 63.93           O  
ATOM    923  CB  ASP A 117      13.496  39.521  69.958  1.00 63.93           C  
ATOM    924  CG  ASP A 117      13.922  39.203  68.533  1.00 63.93           C  
ATOM    925  OD1 ASP A 117      15.141  39.302  68.232  1.00 63.93           O  
ATOM    926  OD2 ASP A 117      13.026  38.847  67.722  1.00 63.93           O1-
ATOM    929  N   TRP A 118      16.909  40.183  70.331  1.00 69.49           N  
ATOM    930  CA  TRP A 118      17.967  41.123  70.088  1.00 69.49           C  
ATOM    941  C   TRP A 118      17.687  41.908  68.841  1.00 69.49           C  
ATOM    942  O   TRP A 118      17.967  43.105  68.775  1.00 69.49           O  
ATOM    931  CB  TRP A 118      19.329  40.424  69.957  1.00 69.49           C  
ATOM    932  CG  TRP A 118      19.761  39.786  71.254  1.00 69.49           C  
ATOM    934  CD1 TRP A 118      19.503  38.533  71.735  1.00 69.49           C  
ATOM    933  CD2 TRP A 118      20.539  40.454  72.260  1.00 69.49           C  
ATOM    936  CE2 TRP A 118      20.705  39.557  73.316  1.00 69.49           C  
ATOM    937  CE3 TRP A 118      21.067  41.712  72.300  1.00 69.49           C  
ATOM    935  NE1 TRP A 118      20.063  38.384  72.981  1.00 69.49           N  
ATOM    938  CZ2 TRP A 118      21.407  39.909  74.432  1.00 69.49           C  
ATOM    939  CZ3 TRP A 118      21.776  42.064  73.427  1.00 69.49           C  
ATOM    940  CH2 TRP A 118      21.943  41.178  74.472  1.00 69.49           C  
ATOM    943  N   GLN A 119      17.127  41.250  67.810  1.00 81.56           N  
ATOM    944  CA  GLN A 119      16.871  41.890  66.552  1.00 81.56           C  
ATOM    950  C   GLN A 119      15.880  43.002  66.754  1.00 81.56           C  
ATOM    951  O   GLN A 119      15.994  44.065  66.146  1.00 81.56           O  
ATOM    945  CB  GLN A 119      16.318  40.905  65.505  1.00 81.56           C  
ATOM    946  CG  GLN A 119      16.276  41.458  64.080  1.00 81.56           C  
ATOM    947  CD  GLN A 119      15.009  42.273  63.917  1.00 81.56           C  
ATOM    949  NE2 GLN A 119      14.983  43.146  62.872  1.00 81.56           N  
ATOM    948  OE1 GLN A 119      14.058  42.128  64.685  1.00 81.56           O  
ATOM    952  N   LYS A 120      14.879  42.780  67.626  1.00117.64           N  
ATOM    953  CA  LYS A 120      13.850  43.751  67.897  1.00117.64           C  
ATOM    959  C   LYS A 120      14.473  44.982  68.476  1.00117.64           C  
ATOM    960  O   LYS A 120      14.116  46.101  68.110  1.00117.64           O  
ATOM    954  CB  LYS A 120      12.848  43.263  68.963  1.00117.64           C  
ATOM    955  CG  LYS A 120      11.986  42.073  68.542  1.00117.64           C  
ATOM    956  CD  LYS A 120      10.991  42.387  67.424  1.00117.64           C  
ATOM    957  CE  LYS A 120      10.145  41.182  67.014  1.00117.64           C  
ATOM    958  NZ  LYS A 120       9.355  40.701  68.169  1.00117.64           N1+
ATOM    961  N   ASP A 121      15.417  44.803  69.419  1.00 67.25           N  
ATOM    962  CA  ASP A 121      16.046  45.915  70.071  1.00 67.25           C  
ATOM    967  C   ASP A 121      16.859  46.672  69.064  1.00 67.25           C  
ATOM    968  O   ASP A 121      16.910  47.900  69.092  1.00 67.25           O  
ATOM    963  CB  ASP A 121      16.976  45.481  71.221  1.00 67.25           C  
ATOM    964  CG  ASP A 121      17.561  46.730  71.871  1.00 67.25           C  
ATOM    965  OD1 ASP A 121      18.401  47.402  71.214  1.00 67.25           O  
ATOM    966  OD2 ASP A 121      17.182  47.026  73.036  1.00 67.25           O1-
ATOM    969  N   ALA A 122      17.518  45.954  68.137  1.00 35.58           N  
ATOM    970  CA  ALA A 122      18.352  46.592  67.162  1.00 35.58           C  
ATOM    972  C   ALA A 122      17.511  47.491  66.310  1.00 35.58           C  
ATOM    973  O   ALA A 122      17.923  48.595  65.960  1.00 35.58           O  
ATOM    971  CB  ALA A 122      19.054  45.591  66.229  1.00 35.58           C  
ATOM    974  N   GLU A 123      16.291  47.039  65.972  1.00 88.15           N  
ATOM    975  CA  GLU A 123      15.405  47.766  65.111  1.00 88.15           C  
ATOM    981  C   GLU A 123      15.075  49.089  65.729  1.00 88.15           C  
ATOM    982  O   GLU A 123      14.837  50.064  65.019  1.00 88.15           O  
ATOM    976  CB  GLU A 123      14.061  47.055  64.883  1.00 88.15           C  
ATOM    977  CG  GLU A 123      14.177  45.735  64.124  1.00 88.15           C  
ATOM    978  CD  GLU A 123      12.773  45.162  63.984  1.00 88.15           C  
ATOM    979  OE1 GLU A 123      11.968  45.757  63.217  1.00 88.15           O  
ATOM    980  OE2 GLU A 123      12.485  44.126  64.639  1.00 88.15           O1-
ATOM    983  N   ARG A 124      15.003  49.161  67.070  1.00169.67           N  
ATOM    984  CA  ARG A 124      14.635  50.406  67.686  1.00169.67           C  
ATOM    992  C   ARG A 124      15.706  51.443  67.483  1.00169.67           C  
ATOM    993  O   ARG A 124      15.408  52.636  67.485  1.00169.67           O  
ATOM    985  CB  ARG A 124      14.267  50.342  69.183  1.00169.67           C  
ATOM    986  CG  ARG A 124      15.369  49.912  70.145  1.00169.67           C  
ATOM    987  CD  ARG A 124      14.948  50.017  71.613  1.00169.67           C  
ATOM    988  NE  ARG A 124      16.086  49.517  72.433  1.00169.67           N  
ATOM    989  CZ  ARG A 124      17.109  50.355  72.770  1.00169.67           C  
ATOM    990  NH1 ARG A 124      17.071  51.669  72.401  1.00169.67           N1+
ATOM    991  NH2 ARG A 124      18.179  49.873  73.466  1.00169.67           N  
ATOM    994  N   ARG A 125      16.981  51.028  67.326  1.00130.23           N  
ATOM    995  CA  ARG A 125      18.077  51.960  67.218  1.00130.23           C  
ATOM   1003  C   ARG A 125      18.031  52.758  65.941  1.00130.23           C  
ATOM   1004  O   ARG A 125      17.408  52.380  64.949  1.00130.23           O  
ATOM    996  CB  ARG A 125      19.460  51.300  67.336  1.00130.23           C  
ATOM    997  CG  ARG A 125      19.723  50.747  68.737  1.00130.23           C  
ATOM    998  CD  ARG A 125      21.180  50.357  68.992  1.00130.23           C  
ATOM    999  NE  ARG A 125      21.274  49.937  70.418  1.00130.23           N  
ATOM   1000  CZ  ARG A 125      21.078  48.634  70.763  1.00130.23           C  
ATOM   1001  NH1 ARG A 125      20.869  47.702  69.789  1.00130.23           N1+
ATOM   1002  NH2 ARG A 125      21.100  48.266  72.077  1.00130.23           N  
ATOM   1005  N   ASP A 126      18.666  53.951  66.004  1.00169.21           N  
ATOM   1006  CA  ASP A 126      18.711  54.986  65.002  1.00169.21           C  
ATOM   1011  C   ASP A 126      19.445  54.621  63.730  1.00169.21           C  
ATOM   1012  O   ASP A 126      18.834  54.527  62.666  1.00169.21           O  
ATOM   1007  CB  ASP A 126      19.398  56.226  65.623  1.00169.21           C  
ATOM   1008  CG  ASP A 126      19.526  57.419  64.686  1.00169.21           C  
ATOM   1009  OD1 ASP A 126      19.167  57.318  63.485  1.00169.21           O  
ATOM   1010  OD2 ASP A 126      20.010  58.473  65.181  1.00169.21           O1-
ATOM   1013  N   LEU A 127      20.767  54.375  63.809  1.00 67.68           N  
ATOM   1014  CA  LEU A 127      21.534  54.199  62.606  1.00 67.68           C  
ATOM   1019  C   LEU A 127      22.046  52.798  62.580  1.00 67.68           C  
ATOM   1020  O   LEU A 127      22.185  52.160  63.619  1.00 67.68           O  
ATOM   1015  CB  LEU A 127      22.749  55.139  62.510  1.00 67.68           C  
ATOM   1016  CG  LEU A 127      22.373  56.629  62.408  1.00 67.68           C  
ATOM   1017  CD1 LEU A 127      23.627  57.512  62.317  1.00 67.68           C  
ATOM   1018  CD2 LEU A 127      21.391  56.882  61.254  1.00 67.68           C  
ATOM   1021  N   THR A 128      22.358  52.285  61.371  1.00 42.25           N  
ATOM   1022  CA  THR A 128      22.785  50.926  61.215  1.00 42.25           C  
ATOM   1026  C   THR A 128      24.061  50.693  61.972  1.00 42.25           C  
ATOM   1027  O   THR A 128      24.237  49.652  62.601  1.00 42.25           O  
ATOM   1023  CB  THR A 128      23.037  50.557  59.779  1.00 42.25           C  
ATOM   1025  CG2 THR A 128      21.742  50.781  58.981  1.00 42.25           C  
ATOM   1024  OG1 THR A 128      24.088  51.346  59.241  1.00 42.25           O  
ATOM   1028  N   ILE A 129      24.993  51.661  61.938  1.00 87.00           N  
ATOM   1029  CA  ILE A 129      26.266  51.515  62.592  1.00 87.00           C  
ATOM   1034  C   ILE A 129      26.093  51.397  64.087  1.00 87.00           C  
ATOM   1035  O   ILE A 129      26.943  50.830  64.770  1.00 87.00           O  
ATOM   1030  CB  ILE A 129      27.240  52.612  62.259  1.00 87.00           C  
ATOM   1031  CG1 ILE A 129      26.724  53.988  62.702  1.00 87.00           C  
ATOM   1032  CG2 ILE A 129      27.548  52.516  60.755  1.00 87.00           C  
ATOM   1033  CD1 ILE A 129      27.776  55.087  62.551  1.00 87.00           C  
ATOM   1036  N   ASN A 130      25.058  52.051  64.641  1.00115.60           N  
ATOM   1037  CA  ASN A 130      24.694  52.074  66.041  1.00115.60           C  
ATOM   1042  C   ASN A 130      23.912  50.858  66.496  1.00115.60           C  
ATOM   1043  O   ASN A 130      23.682  50.698  67.693  1.00115.60           O  
ATOM   1038  CB  ASN A 130      23.835  53.304  66.383  1.00115.60           C  
ATOM   1039  CG  ASN A 130      24.693  54.538  66.152  1.00115.60           C  
ATOM   1041  ND2 ASN A 130      24.033  55.697  65.881  1.00115.60           N  
ATOM   1040  OD1 ASN A 130      25.920  54.471  66.210  1.00115.60           O  
ATOM   1044  N   SER A 131      23.355  50.059  65.565  1.00138.37           N  
ATOM   1045  CA  SER A 131      22.429  48.979  65.848  1.00138.37           C  
ATOM   1048  C   SER A 131      23.026  47.648  66.235  1.00138.37           C  
ATOM   1049  O   SER A 131      22.268  46.691  66.396  1.00138.37           O  
ATOM   1046  CB  SER A 131      21.524  48.673  64.645  1.00138.37           C  
ATOM   1047  OG  SER A 131      20.785  49.829  64.286  1.00138.37           O  
ATOM   1050  N   MET A 132      24.356  47.512  66.383  1.00 71.52           N  
ATOM   1051  CA  MET A 132      24.933  46.198  66.539  1.00 71.52           C  
ATOM   1056  C   MET A 132      25.231  45.847  67.967  1.00 71.52           C  
ATOM   1057  O   MET A 132      25.195  46.691  68.862  1.00 71.52           O  
ATOM   1052  CB  MET A 132      26.239  46.056  65.744  1.00 71.52           C  
ATOM   1053  CG  MET A 132      26.037  46.233  64.238  1.00 71.52           C  
ATOM   1054  SD  MET A 132      27.571  46.300  63.267  1.00 71.52           S  
ATOM   1055  CE  MET A 132      27.964  48.018  63.706  1.00 71.52           C  
ATOM   1058  N   PHE A 133      25.501  44.537  68.207  1.00 66.02           N  
ATOM   1059  CA  PHE A 133      25.825  44.037  69.518  1.00 66.02           C  
ATOM   1067  C   PHE A 133      27.102  43.261  69.392  1.00 66.02           C  
ATOM   1068  O   PHE A 133      27.414  42.726  68.327  1.00 66.02           O  
ATOM   1060  CB  PHE A 133      24.793  43.032  70.061  1.00 66.02           C  
ATOM   1061  CG  PHE A 133      23.449  43.680  70.091  1.00 66.02           C  
ATOM   1062  CD1 PHE A 133      23.078  44.504  71.129  1.00 66.02           C  
ATOM   1063  CD2 PHE A 133      22.552  43.448  69.074  1.00 66.02           C  
ATOM   1064  CE1 PHE A 133      21.832  45.091  71.146  1.00 66.02           C  
ATOM   1065  CE2 PHE A 133      21.306  44.032  69.085  1.00 66.02           C  
ATOM   1066  CZ  PHE A 133      20.945  44.856  70.122  1.00 66.02           C  
ATOM   1069  N   LEU A 134      27.889  43.188  70.485  1.00 64.07           N  
ATOM   1070  CA  LEU A 134      29.121  42.459  70.424  1.00 64.07           C  
ATOM   1075  C   LEU A 134      29.190  41.561  71.625  1.00 64.07           C  
ATOM   1076  O   LEU A 134      28.975  41.995  72.755  1.00 64.07           O  
ATOM   1071  CB  LEU A 134      30.340  43.399  70.435  1.00 64.07           C  
ATOM   1072  CG  LEU A 134      31.697  42.718  70.195  1.00 64.07           C  
ATOM   1073  CD1 LEU A 134      31.763  42.069  68.802  1.00 64.07           C  
ATOM   1074  CD2 LEU A 134      32.848  43.710  70.429  1.00 64.07           C  
ATOM   1077  N   GLY A 135      29.478  40.265  71.400  1.00 24.42           N  
ATOM   1078  CA  GLY A 135      29.599  39.341  72.490  1.00 24.42           C  
ATOM   1079  C   GLY A 135      30.960  39.534  73.078  1.00 24.42           C  
ATOM   1080  O   GLY A 135      31.837  40.145  72.468  1.00 24.42           O  
ATOM   1081  N   PHE A 136      31.171  38.986  74.286  1.00 70.99           N  
ATOM   1082  CA  PHE A 136      32.417  39.106  74.983  1.00 70.99           C  
ATOM   1090  C   PHE A 136      33.472  38.359  74.230  1.00 70.99           C  
ATOM   1091  O   PHE A 136      34.650  38.703  74.306  1.00 70.99           O  
ATOM   1083  CB  PHE A 136      32.344  38.583  76.428  1.00 70.99           C  
ATOM   1084  CG  PHE A 136      31.412  39.504  77.142  1.00 70.99           C  
ATOM   1085  CD1 PHE A 136      31.836  40.749  77.545  1.00 70.99           C  
ATOM   1086  CD2 PHE A 136      30.116  39.125  77.409  1.00 70.99           C  
ATOM   1087  CE1 PHE A 136      30.984  41.606  78.202  1.00 70.99           C  
ATOM   1088  CE2 PHE A 136      29.259  39.977  78.067  1.00 70.99           C  
ATOM   1089  CZ  PHE A 136      29.692  41.220  78.462  1.00 70.99           C  
ATOM   1092  N   ASP A 137      33.071  37.271  73.543  1.00 56.65           N  
ATOM   1093  CA  ASP A 137      33.953  36.464  72.745  1.00 56.65           C  
ATOM   1098  C   ASP A 137      34.406  37.242  71.544  1.00 56.65           C  
ATOM   1099  O   ASP A 137      35.458  36.948  70.978  1.00 56.65           O  
ATOM   1094  CB  ASP A 137      33.331  35.131  72.286  1.00 56.65           C  
ATOM   1095  CG  ASP A 137      32.123  35.397  71.403  1.00 56.65           C  
ATOM   1096  OD1 ASP A 137      31.580  36.532  71.461  1.00 56.65           O  
ATOM   1097  OD2 ASP A 137      31.721  34.460  70.662  1.00 56.65           O1-
ATOM   1100  N   GLY A 138      33.628  38.253  71.107  1.00 34.59           N  
ATOM   1101  CA  GLY A 138      34.042  39.015  69.962  1.00 34.59           C  
ATOM   1102  C   GLY A 138      33.124  38.753  68.805  1.00 34.59           C  
ATOM   1103  O   GLY A 138      33.353  39.260  67.708  1.00 34.59           O  
ATOM   1104  N   THR A 139      32.066  37.942  69.005  1.00 40.28           N  
ATOM   1105  CA  THR A 139      31.142  37.704  67.930  1.00 40.28           C  
ATOM   1109  C   THR A 139      30.317  38.943  67.741  1.00 40.28           C  
ATOM   1110  O   THR A 139      29.875  39.572  68.701  1.00 40.28           O  
ATOM   1106  CB  THR A 139      30.207  36.558  68.184  1.00 40.28           C  
ATOM   1108  CG2 THR A 139      29.251  36.417  66.987  1.00 40.28           C  
ATOM   1107  OG1 THR A 139      30.943  35.358  68.371  1.00 40.28           O  
ATOM   1111  N   LEU A 140      30.085  39.326  66.469  1.00 49.43           N  
ATOM   1112  CA  LEU A 140      29.348  40.523  66.190  1.00 49.43           C  
ATOM   1117  C   LEU A 140      27.969  40.124  65.761  1.00 49.43           C  
ATOM   1118  O   LEU A 140      27.801  39.222  64.941  1.00 49.43           O  
ATOM   1113  CB  LEU A 140      29.989  41.347  65.054  1.00 49.43           C  
ATOM   1114  CG  LEU A 140      29.275  42.669  64.719  1.00 49.43           C  
ATOM   1115  CD1 LEU A 140      29.349  43.655  65.896  1.00 49.43           C  
ATOM   1116  CD2 LEU A 140      29.810  43.272  63.409  1.00 49.43           C  
ATOM   1119  N   PHE A 141      26.937  40.772  66.345  1.00 66.00           N  
ATOM   1120  CA  PHE A 141      25.578  40.507  65.962  1.00 66.00           C  
ATOM   1128  C   PHE A 141      25.126  41.710  65.196  1.00 66.00           C  
ATOM   1129  O   PHE A 141      25.056  42.809  65.747  1.00 66.00           O  
ATOM   1121  CB  PHE A 141      24.635  40.333  67.162  1.00 66.00           C  
ATOM   1122  CG  PHE A 141      25.126  39.142  67.908  1.00 66.00           C  
ATOM   1123  CD1 PHE A 141      26.109  39.275  68.862  1.00 66.00           C  
ATOM   1124  CD2 PHE A 141      24.611  37.894  67.649  1.00 66.00           C  
ATOM   1125  CE1 PHE A 141      26.568  38.177  69.552  1.00 66.00           C  
ATOM   1126  CE2 PHE A 141      25.067  36.793  68.336  1.00 66.00           C  
ATOM   1127  CZ  PHE A 141      26.046  36.934  69.289  1.00 66.00           C  
ATOM   1130  N   ASP A 142      24.804  41.520  63.895  1.00 71.63           N  
ATOM   1131  CA  ASP A 142      24.471  42.632  63.045  1.00 71.63           C  
ATOM   1136  C   ASP A 142      23.279  42.274  62.198  1.00 71.63           C  
ATOM   1137  O   ASP A 142      23.386  41.501  61.248  1.00 71.63           O  
ATOM   1132  CB  ASP A 142      25.625  42.968  62.085  1.00 71.63           C  
ATOM   1133  CG  ASP A 142      25.322  44.253  61.335  1.00 71.63           C  
ATOM   1134  OD1 ASP A 142      24.287  44.902  61.645  1.00 71.63           O  
ATOM   1135  OD2 ASP A 142      26.130  44.600  60.432  1.00 71.63           O1-
ATOM   1138  N   TYR A 143      22.094  42.783  62.579  1.00104.57           N  
ATOM   1139  CA  TYR A 143      20.844  42.572  61.896  1.00104.57           C  
ATOM   1148  C   TYR A 143      20.661  43.432  60.669  1.00104.57           C  
ATOM   1149  O   TYR A 143      20.002  43.034  59.713  1.00104.57           O  
ATOM   1140  CB  TYR A 143      19.662  42.820  62.841  1.00104.57           C  
ATOM   1141  CG  TYR A 143      19.930  41.910  63.988  1.00104.57           C  
ATOM   1142  CD1 TYR A 143      19.636  40.569  63.906  1.00104.57           C  
ATOM   1143  CD2 TYR A 143      20.495  42.401  65.143  1.00104.57           C  
ATOM   1144  CE1 TYR A 143      19.896  39.732  64.966  1.00104.57           C  
ATOM   1145  CE2 TYR A 143      20.756  41.571  66.206  1.00104.57           C  
ATOM   1146  CZ  TYR A 143      20.458  40.233  66.116  1.00104.57           C  
ATOM   1147  OH  TYR A 143      20.727  39.377  67.204  1.00104.57           O  
ATOM   1150  N   PHE A 144      21.116  44.692  60.757  1.00159.47           N  
ATOM   1151  CA  PHE A 144      20.980  45.788  59.829  1.00159.47           C  
ATOM   1159  C   PHE A 144      22.028  45.976  58.766  1.00159.47           C  
ATOM   1160  O   PHE A 144      21.928  46.946  58.014  1.00159.47           O  
ATOM   1152  CB  PHE A 144      20.644  47.100  60.539  1.00159.47           C  
ATOM   1153  CG  PHE A 144      19.283  46.778  61.053  1.00159.47           C  
ATOM   1154  CD1 PHE A 144      18.196  46.816  60.210  1.00159.47           C  
ATOM   1155  CD2 PHE A 144      19.092  46.409  62.364  1.00159.47           C  
ATOM   1156  CE1 PHE A 144      16.937  46.508  60.668  1.00159.47           C  
ATOM   1157  CE2 PHE A 144      17.836  46.100  62.828  1.00159.47           C  
ATOM   1158  CZ  PHE A 144      16.754  46.150  61.982  1.00159.47           C  
ATOM   1161  N   ASN A 145      23.113  45.175  58.735  1.00 80.58           N  
ATOM   1162  CA  ASN A 145      24.167  45.384  57.771  1.00 80.58           C  
ATOM   1167  C   ASN A 145      24.956  46.593  58.169  1.00 80.58           C  
ATOM   1168  O   ASN A 145      25.467  47.336  57.332  1.00 80.58           O  
ATOM   1163  CB  ASN A 145      23.642  45.603  56.341  1.00 80.58           C  
ATOM   1164  CG  ASN A 145      24.816  45.522  55.372  1.00 80.58           C  
ATOM   1166  ND2 ASN A 145      24.647  46.133  54.169  1.00 80.58           N  
ATOM   1165  OD1 ASN A 145      25.853  44.934  55.674  1.00 80.58           O  
ATOM   1169  N   GLY A 146      25.068  46.804  59.493  1.00 36.60           N  
ATOM   1170  CA  GLY A 146      25.799  47.886  60.084  1.00 36.60           C  
ATOM   1171  C   GLY A 146      27.269  47.755  59.816  1.00 36.60           C  
ATOM   1172  O   GLY A 146      27.962  48.757  59.657  1.00 36.60           O  
ATOM   1173  N   TYR A 147      27.802  46.519  59.816  1.00 59.39           N  
ATOM   1174  CA  TYR A 147      29.212  46.313  59.626  1.00 59.39           C  
ATOM   1183  C   TYR A 147      29.623  46.744  58.256  1.00 59.39           C  
ATOM   1184  O   TYR A 147      30.626  47.440  58.095  1.00 59.39           O  
ATOM   1175  CB  TYR A 147      29.622  44.841  59.795  1.00 59.39           C  
ATOM   1176  CG  TYR A 147      31.035  44.718  59.343  1.00 59.39           C  
ATOM   1177  CD1 TYR A 147      32.074  45.161  60.129  1.00 59.39           C  
ATOM   1178  CD2 TYR A 147      31.317  44.147  58.123  1.00 59.39           C  
ATOM   1179  CE1 TYR A 147      33.375  45.039  59.697  1.00 59.39           C  
ATOM   1180  CE2 TYR A 147      32.614  44.024  57.686  1.00 59.39           C  
ATOM   1181  CZ  TYR A 147      33.645  44.472  58.474  1.00 59.39           C  
ATOM   1182  OH  TYR A 147      34.979  44.348  58.028  1.00 59.39           O  
ATOM   1185  N   GLU A 148      28.855  46.340  57.229  1.00 70.81           N  
ATOM   1186  CA  GLU A 148      29.198  46.673  55.880  1.00 70.81           C  
ATOM   1192  C   GLU A 148      29.113  48.157  55.729  1.00 70.81           C  
ATOM   1193  O   GLU A 148      29.964  48.772  55.092  1.00 70.81           O  
ATOM   1187  CB  GLU A 148      28.252  46.027  54.853  1.00 70.81           C  
ATOM   1188  CG  GLU A 148      28.678  46.243  53.399  1.00 70.81           C  
ATOM   1189  CD  GLU A 148      27.701  45.486  52.508  1.00 70.81           C  
ATOM   1190  OE1 GLU A 148      27.026  44.556  53.025  1.00 70.81           O  
ATOM   1191  OE2 GLU A 148      27.618  45.829  51.297  1.00 70.81           O1-
ATOM   1194  N   ASP A 149      28.075  48.769  56.330  1.00 41.37           N  
ATOM   1195  CA  ASP A 149      27.884  50.187  56.229  1.00 41.37           C  
ATOM   1200  C   ASP A 149      29.027  50.888  56.900  1.00 41.37           C  
ATOM   1201  O   ASP A 149      29.494  51.931  56.444  1.00 41.37           O  
ATOM   1196  CB  ASP A 149      26.584  50.673  56.894  1.00 41.37           C  
ATOM   1197  CG  ASP A 149      25.412  50.266  56.009  1.00 41.37           C  
ATOM   1198  OD1 ASP A 149      25.651  49.972  54.807  1.00 41.37           O  
ATOM   1199  OD2 ASP A 149      24.261  50.251  56.521  1.00 41.37           O1-
ATOM   1202  N   LEU A 150      29.522  50.357  58.026  1.00112.94           N  
ATOM   1203  CA  LEU A 150      30.580  51.069  58.678  1.00112.94           C  
ATOM   1208  C   LEU A 150      31.762  51.072  57.753  1.00112.94           C  
ATOM   1209  O   LEU A 150      32.387  52.108  57.526  1.00112.94           O  
ATOM   1204  CB  LEU A 150      31.016  50.388  59.989  1.00112.94           C  
ATOM   1205  CG  LEU A 150      31.857  51.272  60.936  1.00112.94           C  
ATOM   1206  CD1 LEU A 150      33.103  51.857  60.257  1.00112.94           C  
ATOM   1207  CD2 LEU A 150      30.987  52.331  61.624  1.00112.94           C  
ATOM   1210  N   LYS A 151      32.094  49.901  57.176  1.00105.81           N  
ATOM   1211  CA  LYS A 151      33.246  49.817  56.324  1.00105.81           C  
ATOM   1217  C   LYS A 151      33.053  50.619  55.068  1.00105.81           C  
ATOM   1218  O   LYS A 151      34.003  51.223  54.574  1.00105.81           O  
ATOM   1212  CB  LYS A 151      33.689  48.371  56.007  1.00105.81           C  
ATOM   1213  CG  LYS A 151      32.637  47.437  55.412  1.00105.81           C  
ATOM   1214  CD  LYS A 151      33.246  46.102  54.972  1.00105.81           C  
ATOM   1215  CE  LYS A 151      32.223  45.037  54.570  1.00105.81           C  
ATOM   1216  NZ  LYS A 151      32.924  43.793  54.176  1.00105.81           N1+
ATOM   1219  N   ASN A 152      31.830  50.636  54.499  1.00143.90           N  
ATOM   1220  CA  ASN A 152      31.582  51.405  53.307  1.00143.90           C  
ATOM   1225  C   ASN A 152      31.478  52.867  53.645  1.00143.90           C  
ATOM   1226  O   ASN A 152      31.401  53.706  52.748  1.00143.90           O  
ATOM   1221  CB  ASN A 152      30.426  50.926  52.385  1.00143.90           C  
ATOM   1222  CG  ASN A 152      29.023  51.109  52.939  1.00143.90           C  
ATOM   1224  ND2 ASN A 152      28.009  50.702  52.133  1.00143.90           N  
ATOM   1223  OD1 ASN A 152      28.820  51.597  54.046  1.00143.90           O  
ATOM   1227  N   LYS A 153      31.446  53.212  54.953  1.00101.20           N  
ATOM   1228  CA  LYS A 153      31.364  54.581  55.388  1.00101.20           C  
ATOM   1234  C   LYS A 153      30.020  55.147  55.056  1.00101.20           C  
ATOM   1235  O   LYS A 153      29.911  56.293  54.624  1.00101.20           O  
ATOM   1229  CB  LYS A 153      32.413  55.479  54.708  1.00101.20           C  
ATOM   1230  CG  LYS A 153      33.860  55.026  54.930  1.00101.20           C  
ATOM   1231  CD  LYS A 153      34.841  55.647  53.933  1.00101.20           C  
ATOM   1232  CE  LYS A 153      36.233  55.015  53.941  1.00101.20           C  
ATOM   1233  NZ  LYS A 153      36.178  53.702  53.261  1.00101.20           N1+
ATOM   1236  N   LYS A 154      28.951  54.355  55.261  1.00 95.60           N  
ATOM   1237  CA  LYS A 154      27.640  54.853  54.969  1.00 95.60           C  
ATOM   1243  C   LYS A 154      26.924  55.090  56.262  1.00 95.60           C  
ATOM   1244  O   LYS A 154      26.929  54.243  57.153  1.00 95.60           O  
ATOM   1238  CB  LYS A 154      26.790  53.865  54.151  1.00 95.60           C  
ATOM   1239  CG  LYS A 154      27.340  53.615  52.745  1.00 95.60           C  
ATOM   1240  CD  LYS A 154      27.381  54.877  51.883  1.00 95.60           C  
ATOM   1241  CE  LYS A 154      27.951  54.651  50.482  1.00 95.60           C  
ATOM   1242  NZ  LYS A 154      27.940  55.924  49.726  1.00 95.60           N1+
ATOM   1245  N   VAL A 155      26.301  56.278  56.406  1.00 56.17           N  
ATOM   1246  CA  VAL A 155      25.532  56.543  57.587  1.00 56.17           C  
ATOM   1250  C   VAL A 155      24.107  56.455  57.149  1.00 56.17           C  
ATOM   1251  O   VAL A 155      23.614  57.328  56.436  1.00 56.17           O  
ATOM   1247  CB  VAL A 155      25.778  57.906  58.160  1.00 56.17           C  
ATOM   1248  CG1 VAL A 155      24.853  58.102  59.371  1.00 56.17           C  
ATOM   1249  CG2 VAL A 155      27.276  58.027  58.494  1.00 56.17           C  
ATOM   1252  N   ARG A 156      23.405  55.385  57.573  1.00 84.68           N  
ATOM   1253  CA  ARG A 156      22.063  55.189  57.108  1.00 84.68           C  
ATOM   1261  C   ARG A 156      21.194  54.804  58.261  1.00 84.68           C  
ATOM   1262  O   ARG A 156      21.633  54.168  59.217  1.00 84.68           O  
ATOM   1254  CB  ARG A 156      21.969  54.108  56.014  1.00 84.68           C  
ATOM   1255  CG  ARG A 156      22.631  54.558  54.705  1.00 84.68           C  
ATOM   1256  CD  ARG A 156      22.704  53.488  53.612  1.00 84.68           C  
ATOM   1257  NE  ARG A 156      23.170  54.163  52.364  1.00 84.68           N  
ATOM   1258  CZ  ARG A 156      23.658  53.430  51.321  1.00 84.68           C  
ATOM   1259  NH1 ARG A 156      23.753  52.072  51.424  1.00 84.68           N1+
ATOM   1260  NH2 ARG A 156      24.048  54.052  50.169  1.00 84.68           N  
ATOM   1263  N   PHE A 157      19.912  55.210  58.196  1.00 62.16           N  
ATOM   1264  CA  PHE A 157      18.985  54.933  59.252  1.00 62.16           C  
ATOM   1272  C   PHE A 157      18.479  53.536  59.113  1.00 62.16           C  
ATOM   1273  O   PHE A 157      18.414  52.986  58.014  1.00 62.16           O  
ATOM   1265  CB  PHE A 157      17.739  55.841  59.234  1.00 62.16           C  
ATOM   1266  CG  PHE A 157      18.122  57.231  59.615  1.00 62.16           C  
ATOM   1267  CD1 PHE A 157      18.174  57.599  60.941  1.00 62.16           C  
ATOM   1268  CD2 PHE A 157      18.416  58.171  58.656  1.00 62.16           C  
ATOM   1269  CE1 PHE A 157      18.518  58.878  61.304  1.00 62.16           C  
ATOM   1270  CE2 PHE A 157      18.763  59.454  59.013  1.00 62.16           C  
ATOM   1271  CZ  PHE A 157      18.817  59.809  60.339  1.00 62.16           C  
ATOM   1274  N   VAL A 158      18.155  52.902  60.257  1.00 55.02           N  
ATOM   1275  CA  VAL A 158      17.481  51.644  60.182  1.00 55.02           C  
ATOM   1279  C   VAL A 158      16.078  52.035  59.848  1.00 55.02           C  
ATOM   1280  O   VAL A 158      15.480  52.843  60.556  1.00 55.02           O  
ATOM   1276  CB  VAL A 158      17.450  50.913  61.492  1.00 55.02           C  
ATOM   1277  CG1 VAL A 158      16.603  49.642  61.327  1.00 55.02           C  
ATOM   1278  CG2 VAL A 158      18.898  50.647  61.938  1.00 55.02           C  
ATOM   1281  N   GLY A 159      15.504  51.469  58.771  1.00 21.86           N  
ATOM   1282  CA  GLY A 159      14.186  51.888  58.384  1.00 21.86           C  
ATOM   1283  C   GLY A 159      14.341  53.110  57.528  1.00 21.86           C  
ATOM   1284  O   GLY A 159      15.417  53.365  56.991  1.00 21.86           O  
ATOM   1285  N   HIS A 160      13.261  53.907  57.379  1.00 54.32           N  
ATOM   1286  CA  HIS A 160      13.330  55.051  56.516  1.00 54.32           C  
ATOM   1293  C   HIS A 160      13.675  56.273  57.310  1.00 54.32           C  
ATOM   1294  O   HIS A 160      13.222  56.463  58.438  1.00 54.32           O  
ATOM   1289  CB  HIS A 160      12.040  55.303  55.721  1.00 54.32           C  
ATOM   1288  CG  HIS A 160      11.782  54.195  54.739  1.00 54.32           C  
ATOM   1291  CD2 HIS A 160      10.953  53.120  54.827  1.00 54.32           C  
ATOM   1287  ND1 HIS A 160      12.410  54.088  53.518  1.00 54.32           N  
ATOM   1292  CE1 HIS A 160      11.935  52.957  52.932  1.00 54.32           C  
ATOM   1290  NE2 HIS A 160      11.048  52.338  53.690  1.00 54.32           N  
ATOM   1295  N   ALA A 161      14.490  57.152  56.697  1.00 37.74           N  
ATOM   1296  CA  ALA A 161      15.040  58.308  57.349  1.00 37.74           C  
ATOM   1298  C   ALA A 161      13.958  59.224  57.828  1.00 37.74           C  
ATOM   1299  O   ALA A 161      14.012  59.715  58.954  1.00 37.74           O  
ATOM   1297  CB  ALA A 161      15.952  59.124  56.415  1.00 37.74           C  
ATOM   1300  N   LYS A 162      12.931  59.461  56.996  1.00120.75           N  
ATOM   1301  CA  LYS A 162      11.899  60.400  57.332  1.00120.75           C  
ATOM   1307  C   LYS A 162      11.199  59.953  58.581  1.00120.75           C  
ATOM   1308  O   LYS A 162      10.966  60.748  59.491  1.00120.75           O  
ATOM   1302  CB  LYS A 162      10.885  60.513  56.177  1.00120.75           C  
ATOM   1303  CG  LYS A 162       9.813  61.598  56.299  1.00120.75           C  
ATOM   1304  CD  LYS A 162       8.741  61.326  57.351  1.00120.75           C  
ATOM   1305  CE  LYS A 162       7.556  62.288  57.241  1.00120.75           C  
ATOM   1306  NZ  LYS A 162       6.832  62.056  55.970  1.00120.75           N1+
ATOM   1309  N   GLN A 163      10.863  58.656  58.674  1.00 34.61           N  
ATOM   1310  CA  GLN A 163      10.142  58.187  59.821  1.00 34.61           C  
ATOM   1316  C   GLN A 163      10.983  58.300  61.055  1.00 34.61           C  
ATOM   1317  O   GLN A 163      10.502  58.734  62.102  1.00 34.61           O  
ATOM   1311  CB  GLN A 163       9.714  56.715  59.701  1.00 34.61           C  
ATOM   1312  CG  GLN A 163       8.945  56.211  60.924  1.00 34.61           C  
ATOM   1313  CD  GLN A 163       8.578  54.755  60.682  1.00 34.61           C  
ATOM   1315  NE2 GLN A 163       8.058  54.078  61.741  1.00 34.61           N  
ATOM   1314  OE1 GLN A 163       8.740  54.236  59.578  1.00 34.61           O  
ATOM   1318  N   ARG A 164      12.270  57.922  60.958  1.00 97.70           N  
ATOM   1319  CA  ARG A 164      13.115  57.910  62.118  1.00 97.70           C  
ATOM   1327  C   ARG A 164      13.283  59.305  62.629  1.00 97.70           C  
ATOM   1328  O   ARG A 164      13.233  59.539  63.836  1.00 97.70           O  
ATOM   1320  CB  ARG A 164      14.516  57.360  61.820  1.00 97.70           C  
ATOM   1321  CG  ARG A 164      14.505  55.918  61.311  1.00 97.70           C  
ATOM   1322  CD  ARG A 164      13.507  55.021  62.044  1.00 97.70           C  
ATOM   1323  NE  ARG A 164      13.827  55.086  63.496  1.00 97.70           N  
ATOM   1324  CZ  ARG A 164      13.801  53.947  64.249  1.00 97.70           C  
ATOM   1325  NH1 ARG A 164      13.540  52.744  63.659  1.00 97.70           N1+
ATOM   1326  NH2 ARG A 164      14.037  54.015  65.591  1.00 97.70           N  
ATOM   1329  N   ILE A 165      13.480  60.271  61.716  1.00 38.90           N  
ATOM   1330  CA  ILE A 165      13.723  61.634  62.102  1.00 38.90           C  
ATOM   1335  C   ILE A 165      12.539  62.184  62.836  1.00 38.90           C  
ATOM   1336  O   ILE A 165      12.693  62.872  63.844  1.00 38.90           O  
ATOM   1331  CB  ILE A 165      13.996  62.534  60.929  1.00 38.90           C  
ATOM   1332  CG1 ILE A 165      15.315  62.129  60.246  1.00 38.90           C  
ATOM   1333  CG2 ILE A 165      13.968  63.991  61.424  1.00 38.90           C  
ATOM   1334  CD1 ILE A 165      15.546  62.808  58.896  1.00 38.90           C  
ATOM   1337  N   GLN A 166      11.318  61.889  62.357  1.00 67.66           N  
ATOM   1338  CA  GLN A 166      10.136  62.423  62.968  1.00 67.66           C  
ATOM   1344  C   GLN A 166      10.005  61.920  64.375  1.00 67.66           C  
ATOM   1345  O   GLN A 166       9.441  62.600  65.230  1.00 67.66           O  
ATOM   1339  CB  GLN A 166       8.852  62.104  62.192  1.00 67.66           C  
ATOM   1340  CG  GLN A 166       8.772  62.879  60.876  1.00 67.66           C  
ATOM   1341  CD  GLN A 166       7.475  62.496  60.189  1.00 67.66           C  
ATOM   1343  NE2 GLN A 166       7.328  61.182  59.876  1.00 67.66           N  
ATOM   1342  OE1 GLN A 166       6.613  63.337  59.933  1.00 67.66           O  
ATOM   1346  N   GLU A 167      10.481  60.695  64.649  1.00 56.65           N  
ATOM   1347  CA  GLU A 167      10.393  60.151  65.976  1.00 56.65           C  
ATOM   1353  C   GLU A 167      11.221  60.986  66.919  1.00 56.65           C  
ATOM   1354  O   GLU A 167      10.788  61.256  68.037  1.00 56.65           O  
ATOM   1348  CB  GLU A 167      10.879  58.694  66.021  1.00 56.65           C  
ATOM   1349  CG  GLU A 167       9.946  57.767  65.239  1.00 56.65           C  
ATOM   1350  CD  GLU A 167      10.674  56.462  64.961  1.00 56.65           C  
ATOM   1351  OE1 GLU A 167      11.907  56.519  64.711  1.00 56.65           O  
ATOM   1352  OE2 GLU A 167      10.006  55.394  64.987  1.00 56.65           O1-
ATOM   1355  N   ASP A 168      12.437  61.409  66.499  1.00 78.58           N  
ATOM   1356  CA  ASP A 168      13.307  62.213  67.323  1.00 78.58           C  
ATOM   1361  C   ASP A 168      14.072  63.120  66.399  1.00 78.58           C  
ATOM   1362  O   ASP A 168      14.987  62.685  65.708  1.00 78.58           O  
ATOM   1357  CB  ASP A 168      14.343  61.369  68.086  1.00 78.58           C  
ATOM   1358  CG  ASP A 168      15.160  62.279  68.993  1.00 78.58           C  
ATOM   1359  OD1 ASP A 168      14.917  63.515  68.981  1.00 78.58           O  
ATOM   1360  OD2 ASP A 168      16.046  61.743  69.709  1.00 78.58           O1-
ATOM   1363  N   TYR A 169      13.756  64.428  66.414  1.00 78.13           N  
ATOM   1364  CA  TYR A 169      14.322  65.385  65.505  1.00 78.13           C  
ATOM   1373  C   TYR A 169      15.804  65.507  65.701  1.00 78.13           C  
ATOM   1374  O   TYR A 169      16.538  65.802  64.762  1.00 78.13           O  
ATOM   1365  CB  TYR A 169      13.664  66.772  65.614  1.00 78.13           C  
ATOM   1366  CG  TYR A 169      12.268  66.570  65.132  1.00 78.13           C  
ATOM   1367  CD1 TYR A 169      11.993  66.555  63.783  1.00 78.13           C  
ATOM   1368  CD2 TYR A 169      11.235  66.381  66.023  1.00 78.13           C  
ATOM   1369  CE1 TYR A 169      10.710  66.361  63.328  1.00 78.13           C  
ATOM   1370  CE2 TYR A 169       9.950  66.186  65.574  1.00 78.13           C  
ATOM   1371  CZ  TYR A 169       9.685  66.174  64.225  1.00 78.13           C  
ATOM   1372  OH  TYR A 169       8.367  65.971  63.764  1.00 78.13           O  
ATOM   1375  N   LEU A 170      16.286  65.279  66.932  1.00 79.96           N  
ATOM   1376  CA  LEU A 170      17.678  65.421  67.251  1.00 79.96           C  
ATOM   1381  C   LEU A 170      18.493  64.518  66.365  1.00 79.96           C  
ATOM   1382  O   LEU A 170      19.677  64.769  66.139  1.00 79.96           O  
ATOM   1377  CB  LEU A 170      17.995  65.071  68.714  1.00 79.96           C  
ATOM   1378  CG  LEU A 170      19.481  65.253  69.072  1.00 79.96           C  
ATOM   1379  CD1 LEU A 170      19.913  66.719  68.901  1.00 79.96           C  
ATOM   1380  CD2 LEU A 170      19.787  64.708  70.477  1.00 79.96           C  
ATOM   1383  N   ARG A 171      17.895  63.435  65.834  1.00197.48           N  
ATOM   1384  CA  ARG A 171      18.646  62.515  65.023  1.00197.48           C  
ATOM   1392  C   ARG A 171      19.207  63.198  63.804  1.00197.48           C  
ATOM   1393  O   ARG A 171      20.129  62.675  63.179  1.00197.48           O  
ATOM   1385  CB  ARG A 171      17.925  61.201  64.673  1.00197.48           C  
ATOM   1386  CG  ARG A 171      16.589  61.314  63.958  1.00197.48           C  
ATOM   1387  CD  ARG A 171      15.944  59.940  63.790  1.00197.48           C  
ATOM   1388  NE  ARG A 171      15.550  59.452  65.145  1.00197.48           N  
ATOM   1389  CZ  ARG A 171      15.460  58.110  65.381  1.00197.48           C  
ATOM   1390  NH1 ARG A 171      15.861  57.227  64.422  1.00197.48           N1+
ATOM   1391  NH2 ARG A 171      14.966  57.650  66.565  1.00197.48           N  
ATOM   1394  N   ILE A 172      18.646  64.353  63.391  1.00 50.53           N  
ATOM   1395  CA  ILE A 172      19.209  65.067  62.275  1.00 50.53           C  
ATOM   1400  C   ILE A 172      20.635  65.430  62.605  1.00 50.53           C  
ATOM   1401  O   ILE A 172      21.531  65.252  61.779  1.00 50.53           O  
ATOM   1396  CB  ILE A 172      18.463  66.336  61.979  1.00 50.53           C  
ATOM   1397  CG1 ILE A 172      17.023  66.011  61.551  1.00 50.53           C  
ATOM   1398  CG2 ILE A 172      19.259  67.136  60.936  1.00 50.53           C  
ATOM   1399  CD1 ILE A 172      16.109  67.234  61.505  1.00 50.53           C  
ATOM   1402  N   LEU A 173      20.886  65.945  63.826  1.00101.85           N  
ATOM   1403  CA  LEU A 173      22.211  66.315  64.270  1.00101.85           C  
ATOM   1408  C   LEU A 173      23.079  65.096  64.368  1.00101.85           C  
ATOM   1409  O   LEU A 173      24.269  65.149  64.057  1.00101.85           O  
ATOM   1404  CB  LEU A 173      22.196  66.990  65.656  1.00101.85           C  
ATOM   1405  CG  LEU A 173      21.675  68.441  65.658  1.00101.85           C  
ATOM   1406  CD1 LEU A 173      22.757  69.425  65.194  1.00101.85           C  
ATOM   1407  CD2 LEU A 173      20.398  68.577  64.817  1.00101.85           C  
ATOM   1410  N   ARG A 174      22.502  63.966  64.816  1.00 91.78           N  
ATOM   1411  CA  ARG A 174      23.232  62.741  64.998  1.00 91.78           C  
ATOM   1419  C   ARG A 174      23.751  62.297  63.669  1.00 91.78           C  
ATOM   1420  O   ARG A 174      24.865  61.784  63.568  1.00 91.78           O  
ATOM   1412  CB  ARG A 174      22.345  61.615  65.553  1.00 91.78           C  
ATOM   1413  CG  ARG A 174      21.680  61.983  66.882  1.00 91.78           C  
ATOM   1414  CD  ARG A 174      20.809  60.871  67.472  1.00 91.78           C  
ATOM   1415  NE  ARG A 174      21.656  60.123  68.440  1.00 91.78           N  
ATOM   1416  CZ  ARG A 174      22.387  59.045  68.036  1.00 91.78           C  
ATOM   1417  NH1 ARG A 174      22.279  58.587  66.755  1.00 91.78           N1+
ATOM   1418  NH2 ARG A 174      23.226  58.428  68.920  1.00 91.78           N  
ATOM   1421  N   TYR A 175      22.952  62.485  62.602  1.00 48.49           N  
ATOM   1422  CA  TYR A 175      23.366  62.073  61.293  1.00 48.49           C  
ATOM   1431  C   TYR A 175      24.623  62.811  60.947  1.00 48.49           C  
ATOM   1432  O   TYR A 175      25.591  62.214  60.481  1.00 48.49           O  
ATOM   1423  CB  TYR A 175      22.312  62.404  60.221  1.00 48.49           C  
ATOM   1424  CG  TYR A 175      22.887  62.119  58.876  1.00 48.49           C  
ATOM   1425  CD1 TYR A 175      22.936  60.834  58.382  1.00 48.49           C  
ATOM   1426  CD2 TYR A 175      23.370  63.146  58.100  1.00 48.49           C  
ATOM   1427  CE1 TYR A 175      23.466  60.582  57.139  1.00 48.49           C  
ATOM   1428  CE2 TYR A 175      23.901  62.900  56.855  1.00 48.49           C  
ATOM   1429  CZ  TYR A 175      23.952  61.615  56.373  1.00 48.49           C  
ATOM   1430  OH  TYR A 175      24.496  61.357  55.096  1.00 48.49           O  
ATOM   1433  N   PHE A 176      24.649  64.133  61.199  1.00 60.96           N  
ATOM   1434  CA  PHE A 176      25.795  64.930  60.857  1.00 60.96           C  
ATOM   1442  C   PHE A 176      26.993  64.467  61.631  1.00 60.96           C  
ATOM   1443  O   PHE A 176      28.078  64.309  61.073  1.00 60.96           O  
ATOM   1435  CB  PHE A 176      25.645  66.420  61.218  1.00 60.96           C  
ATOM   1436  CG  PHE A 176      24.557  67.031  60.409  1.00 60.96           C  
ATOM   1437  CD1 PHE A 176      24.722  67.237  59.060  1.00 60.96           C  
ATOM   1438  CD2 PHE A 176      23.382  67.427  61.009  1.00 60.96           C  
ATOM   1439  CE1 PHE A 176      23.718  67.810  58.314  1.00 60.96           C  
ATOM   1440  CE2 PHE A 176      22.378  68.003  60.268  1.00 60.96           C  
ATOM   1441  CZ  PHE A 176      22.546  68.192  58.918  1.00 60.96           C  
ATOM   1444  N   ARG A 177      26.827  64.243  62.949  1.00149.47           N  
ATOM   1445  CA  ARG A 177      27.941  63.912  63.792  1.00149.47           C  
ATOM   1453  C   ARG A 177      28.573  62.617  63.377  1.00149.47           C  
ATOM   1454  O   ARG A 177      29.796  62.521  63.295  1.00149.47           O  
ATOM   1446  CB  ARG A 177      27.558  63.823  65.283  1.00149.47           C  
ATOM   1447  CG  ARG A 177      26.468  62.798  65.586  1.00149.47           C  
ATOM   1448  CD  ARG A 177      26.024  62.778  67.049  1.00149.47           C  
ATOM   1449  NE  ARG A 177      27.100  62.148  67.861  1.00149.47           N  
ATOM   1450  CZ  ARG A 177      26.768  61.514  69.023  1.00149.47           C  
ATOM   1451  NH1 ARG A 177      25.461  61.444  69.415  1.00149.47           N1+
ATOM   1452  NH2 ARG A 177      27.738  60.956  69.800  1.00149.47           N  
ATOM   1455  N   PHE A 178      27.763  61.581  63.094  1.00 69.25           N  
ATOM   1456  CA  PHE A 178      28.289  60.296  62.727  1.00 69.25           C  
ATOM   1464  C   PHE A 178      28.941  60.367  61.383  1.00 69.25           C  
ATOM   1465  O   PHE A 178      29.920  59.670  61.119  1.00 69.25           O  
ATOM   1457  CB  PHE A 178      27.227  59.186  62.700  1.00 69.25           C  
ATOM   1458  CG  PHE A 178      26.847  58.964  64.122  1.00 69.25           C  
ATOM   1459  CD1 PHE A 178      27.730  58.353  64.980  1.00 69.25           C  
ATOM   1460  CD2 PHE A 178      25.617  59.352  64.599  1.00 69.25           C  
ATOM   1461  CE1 PHE A 178      27.395  58.139  66.296  1.00 69.25           C  
ATOM   1462  CE2 PHE A 178      25.275  59.141  65.913  1.00 69.25           C  
ATOM   1463  CZ  PHE A 178      26.166  58.536  66.765  1.00 69.25           C  
ATOM   1466  N   TYR A 179      28.384  61.192  60.481  1.00 53.01           N  
ATOM   1467  CA  TYR A 179      28.930  61.323  59.162  1.00 53.01           C  
ATOM   1476  C   TYR A 179      30.330  61.832  59.313  1.00 53.01           C  
ATOM   1477  O   TYR A 179      31.261  61.317  58.696  1.00 53.01           O  
ATOM   1468  CB  TYR A 179      28.119  62.329  58.320  1.00 53.01           C  
ATOM   1469  CG  TYR A 179      28.600  62.356  56.906  1.00 53.01           C  
ATOM   1470  CD1 TYR A 179      29.608  63.207  56.514  1.00 53.01           C  
ATOM   1471  CD2 TYR A 179      28.028  61.526  55.966  1.00 53.01           C  
ATOM   1472  CE1 TYR A 179      30.038  63.228  55.206  1.00 53.01           C  
ATOM   1473  CE2 TYR A 179      28.454  61.544  54.660  1.00 53.01           C  
ATOM   1474  CZ  TYR A 179      29.462  62.396  54.277  1.00 53.01           C  
ATOM   1475  OH  TYR A 179      29.901  62.418  52.936  1.00 53.01           O  
ATOM   1478  N   GLY A 180      30.522  62.847  60.175  1.00 25.18           N  
ATOM   1479  CA  GLY A 180      31.830  63.409  60.351  1.00 25.18           C  
ATOM   1480  C   GLY A 180      32.750  62.374  60.925  1.00 25.18           C  
ATOM   1481  O   GLY A 180      33.919  62.298  60.553  1.00 25.18           O  
ATOM   1482  N   ARG A 181      32.251  61.560  61.875  1.00142.50           N  
ATOM   1483  CA  ARG A 181      33.122  60.642  62.550  1.00142.50           C  
ATOM   1491  C   ARG A 181      33.654  59.578  61.627  1.00142.50           C  
ATOM   1492  O   ARG A 181      34.839  59.249  61.658  1.00142.50           O  
ATOM   1484  CB  ARG A 181      32.443  59.926  63.733  1.00142.50           C  
ATOM   1485  CG  ARG A 181      33.444  59.425  64.781  1.00142.50           C  
ATOM   1486  CD  ARG A 181      34.368  58.303  64.307  1.00142.50           C  
ATOM   1487  NE  ARG A 181      33.601  57.028  64.362  1.00142.50           N  
ATOM   1488  CZ  ARG A 181      33.653  56.255  65.487  1.00142.50           C  
ATOM   1489  NH1 ARG A 181      34.396  56.655  66.561  1.00142.50           N1+
ATOM   1490  NH2 ARG A 181      32.972  55.074  65.528  1.00142.50           N  
ATOM   1493  N   ILE A 182      32.757  58.958  60.843  1.00179.38           N  
ATOM   1494  CA  ILE A 182      33.052  57.857  59.962  1.00179.38           C  
ATOM   1499  C   ILE A 182      33.680  58.172  58.619  1.00179.38           C  
ATOM   1500  O   ILE A 182      34.540  57.423  58.157  1.00179.38           O  
ATOM   1495  CB  ILE A 182      31.838  57.001  59.738  1.00179.38           C  
ATOM   1496  CG1 ILE A 182      32.169  55.779  58.873  1.00179.38           C  
ATOM   1497  CG2 ILE A 182      30.716  57.884  59.191  1.00179.38           C  
ATOM   1498  CD1 ILE A 182      31.022  54.772  58.798  1.00179.38           C  
ATOM   1501  N   VAL A 183      33.248  59.249  57.929  1.00 69.12           N  
ATOM   1502  CA  VAL A 183      33.613  59.428  56.540  1.00 69.12           C  
ATOM   1506  C   VAL A 183      34.980  60.012  56.334  1.00 69.12           C  
ATOM   1507  O   VAL A 183      35.408  60.917  57.046  1.00 69.12           O  
ATOM   1503  CB  VAL A 183      32.622  60.269  55.793  1.00 69.12           C  
ATOM   1504  CG1 VAL A 183      33.095  60.429  54.339  1.00 69.12           C  
ATOM   1505  CG2 VAL A 183      31.241  59.604  55.921  1.00 69.12           C  
ATOM   1508  N   ASP A 184      35.738  59.424  55.379  1.00 80.05           N  
ATOM   1509  CA  ASP A 184      37.042  59.905  55.012  1.00 80.05           C  
ATOM   1514  C   ASP A 184      36.981  61.136  54.151  1.00 80.05           C  
ATOM   1515  O   ASP A 184      37.546  62.169  54.505  1.00 80.05           O  
ATOM   1510  CB  ASP A 184      37.850  58.833  54.274  1.00 80.05           C  
ATOM   1511  CG  ASP A 184      38.194  57.794  55.326  1.00 80.05           C  
ATOM   1512  OD1 ASP A 184      37.335  56.918  55.612  1.00 80.05           O  
ATOM   1513  OD2 ASP A 184      39.314  57.889  55.890  1.00 80.05           O1-
ATOM   1516  N   LYS A 185      36.266  61.071  53.004  1.00118.15           N  
ATOM   1517  CA  LYS A 185      36.179  62.207  52.128  1.00118.15           C  
ATOM   1523  C   LYS A 185      34.724  62.505  51.977  1.00118.15           C  
ATOM   1524  O   LYS A 185      33.954  61.692  51.469  1.00118.15           O  
ATOM   1518  CB  LYS A 185      36.753  61.950  50.724  1.00118.15           C  
ATOM   1519  CG  LYS A 185      36.824  63.215  49.869  1.00118.15           C  
ATOM   1520  CD  LYS A 185      37.843  64.236  50.383  1.00118.15           C  
ATOM   1521  CE  LYS A 185      37.902  65.516  49.548  1.00118.15           C  
ATOM   1522  NZ  LYS A 185      38.405  65.212  48.190  1.00118.15           N1+
ATOM   1525  N   PRO A 186      34.347  63.676  52.402  1.00104.90           N  
ATOM   1526  CA  PRO A 186      32.952  64.024  52.396  1.00104.90           C  
ATOM   1530  C   PRO A 186      32.432  64.337  51.034  1.00104.90           C  
ATOM   1531  O   PRO A 186      33.229  64.519  50.115  1.00104.90           O  
ATOM   1528  CB  PRO A 186      32.802  65.195  53.363  1.00104.90           C  
ATOM   1529  CG  PRO A 186      33.965  65.003  54.350  1.00104.90           C  
ATOM   1527  CD  PRO A 186      35.044  64.290  53.521  1.00104.90           C  
ATOM   1532  N   GLY A 187      31.091  64.424  50.897  1.00 40.30           N  
ATOM   1533  CA  GLY A 187      30.498  64.781  49.643  1.00 40.30           C  
ATOM   1534  C   GLY A 187      29.419  63.825  49.231  1.00 40.30           C  
ATOM   1535  O   GLY A 187      28.434  64.249  48.628  1.00 40.30           O  
ATOM   1536  N   ASP A 188      29.532  62.521  49.542  1.00 40.18           N  
ATOM   1537  CA  ASP A 188      28.497  61.628  49.093  1.00 40.18           C  
ATOM   1542  C   ASP A 188      27.464  61.503  50.177  1.00 40.18           C  
ATOM   1543  O   ASP A 188      27.774  61.097  51.296  1.00 40.18           O  
ATOM   1538  CB  ASP A 188      29.015  60.213  48.775  1.00 40.18           C  
ATOM   1539  CG  ASP A 188      27.902  59.430  48.090  1.00 40.18           C  
ATOM   1540  OD1 ASP A 188      26.775  59.981  47.975  1.00 40.18           O  
ATOM   1541  OD2 ASP A 188      28.164  58.271  47.673  1.00 40.18           O1-
ATOM   1544  N   HIS A 189      26.202  61.877  49.872  1.00 47.24           N  
ATOM   1545  CA  HIS A 189      25.136  61.756  50.831  1.00 47.24           C  
ATOM   1552  C   HIS A 189      23.947  61.195  50.117  1.00 47.24           C  
ATOM   1553  O   HIS A 189      23.704  61.512  48.954  1.00 47.24           O  
ATOM   1548  CB  HIS A 189      24.683  63.096  51.440  1.00 47.24           C  
ATOM   1547  CG  HIS A 189      25.701  63.724  52.346  1.00 47.24           C  
ATOM   1550  CD2 HIS A 189      26.708  64.593  52.061  1.00 47.24           C  
ATOM   1546  ND1 HIS A 189      25.768  63.497  53.702  1.00 47.24           N  
ATOM   1551  CE1 HIS A 189      26.806  64.237  54.170  1.00 47.24           C  
ATOM   1549  NE2 HIS A 189      27.407  64.919  53.212  1.00 47.24           N  
ATOM   1554  N   ASP A 190      23.180  60.319  50.798  1.00 36.58           N  
ATOM   1555  CA  ASP A 190      22.010  59.762  50.184  1.00 36.58           C  
ATOM   1560  C   ASP A 190      21.008  60.866  50.056  1.00 36.58           C  
ATOM   1561  O   ASP A 190      20.699  61.561  51.023  1.00 36.58           O  
ATOM   1556  CB  ASP A 190      21.343  58.649  51.014  1.00 36.58           C  
ATOM   1557  CG  ASP A 190      22.244  57.423  51.049  1.00 36.58           C  
ATOM   1558  OD1 ASP A 190      23.241  57.383  50.278  1.00 36.58           O  
ATOM   1559  OD2 ASP A 190      21.940  56.502  51.852  1.00 36.58           O1-
ATOM   1562  N   PRO A 191      20.490  61.040  48.874  1.00 59.70           N  
ATOM   1563  CA  PRO A 191      19.531  62.074  48.592  1.00 59.70           C  
ATOM   1567  C   PRO A 191      18.308  61.967  49.453  1.00 59.70           C  
ATOM   1568  O   PRO A 191      17.743  63.000  49.805  1.00 59.70           O  
ATOM   1565  CB  PRO A 191      19.180  61.898  47.117  1.00 59.70           C  
ATOM   1566  CG  PRO A 191      19.371  60.387  46.890  1.00 59.70           C  
ATOM   1564  CD  PRO A 191      20.508  60.005  47.854  1.00 59.70           C  
ATOM   1569  N   GLU A 192      17.867  60.738  49.785  1.00 71.94           N  
ATOM   1570  CA  GLU A 192      16.670  60.556  50.560  1.00 71.94           C  
ATOM   1576  C   GLU A 192      16.890  61.126  51.924  1.00 71.94           C  
ATOM   1577  O   GLU A 192      15.982  61.709  52.514  1.00 71.94           O  
ATOM   1571  CB  GLU A 192      16.284  59.074  50.745  1.00 71.94           C  
ATOM   1572  CG  GLU A 192      17.341  58.245  51.483  1.00 71.94           C  
ATOM   1573  CD  GLU A 192      16.832  56.815  51.609  1.00 71.94           C  
ATOM   1574  OE1 GLU A 192      15.608  56.641  51.862  1.00 71.94           O  
ATOM   1575  OE2 GLU A 192      17.659  55.875  51.463  1.00 71.94           O1-
ATOM   1578  N   THR A 193      18.104  60.937  52.476  1.00 33.57           N  
ATOM   1579  CA  THR A 193      18.406  61.412  53.794  1.00 33.57           C  
ATOM   1583  C   THR A 193      18.407  62.908  53.817  1.00 33.57           C  
ATOM   1584  O   THR A 193      17.850  63.524  54.724  1.00 33.57           O  
ATOM   1580  CB  THR A 193      19.751  60.959  54.282  1.00 33.57           C  
ATOM   1582  CG2 THR A 193      19.975  61.516  55.698  1.00 33.57           C  
ATOM   1581  OG1 THR A 193      19.812  59.543  54.300  1.00 33.57           O  
ATOM   1585  N   LEU A 194      19.029  63.539  52.803  1.00 40.43           N  
ATOM   1586  CA  LEU A 194      19.127  64.969  52.777  1.00 40.43           C  
ATOM   1591  C   LEU A 194      17.750  65.541  52.678  1.00 40.43           C  
ATOM   1592  O   LEU A 194      17.445  66.557  53.301  1.00 40.43           O  
ATOM   1587  CB  LEU A 194      19.953  65.493  51.590  1.00 40.43           C  
ATOM   1588  CG  LEU A 194      21.423  65.033  51.627  1.00 40.43           C  
ATOM   1589  CD1 LEU A 194      22.236  65.661  50.484  1.00 40.43           C  
ATOM   1590  CD2 LEU A 194      22.053  65.267  53.011  1.00 40.43           C  
ATOM   1593  N   GLU A 195      16.878  64.892  51.883  1.00 45.69           N  
ATOM   1594  CA  GLU A 195      15.531  65.356  51.702  1.00 45.69           C  
ATOM   1600  C   GLU A 195      14.835  65.342  53.026  1.00 45.69           C  
ATOM   1601  O   GLU A 195      14.162  66.304  53.395  1.00 45.69           O  
ATOM   1595  CB  GLU A 195      14.709  64.429  50.793  1.00 45.69           C  
ATOM   1596  CG  GLU A 195      13.227  64.803  50.715  1.00 45.69           C  
ATOM   1597  CD  GLU A 195      12.484  63.618  50.112  1.00 45.69           C  
ATOM   1598  OE1 GLU A 195      13.146  62.794  49.426  1.00 45.69           O  
ATOM   1599  OE2 GLU A 195      11.249  63.520  50.334  1.00 45.69           O1-
ATOM   1602  N   ALA A 196      15.000  64.244  53.786  1.00 28.09           N  
ATOM   1603  CA  ALA A 196      14.318  64.083  55.038  1.00 28.09           C  
ATOM   1605  C   ALA A 196      14.751  65.155  55.984  1.00 28.09           C  
ATOM   1606  O   ALA A 196      13.936  65.699  56.728  1.00 28.09           O  
ATOM   1604  CB  ALA A 196      14.618  62.730  55.707  1.00 28.09           C  
ATOM   1607  N   ILE A 197      16.059  65.471  55.994  1.00 39.76           N  
ATOM   1608  CA  ILE A 197      16.574  66.460  56.896  1.00 39.76           C  
ATOM   1613  C   ILE A 197      16.027  67.815  56.554  1.00 39.76           C  
ATOM   1614  O   ILE A 197      15.575  68.547  57.433  1.00 39.76           O  
ATOM   1609  CB  ILE A 197      18.071  66.554  56.849  1.00 39.76           C  
ATOM   1610  CG1 ILE A 197      18.704  65.226  57.300  1.00 39.76           C  
ATOM   1611  CG2 ILE A 197      18.499  67.764  57.695  1.00 39.76           C  
ATOM   1612  CD1 ILE A 197      20.201  65.129  57.002  1.00 39.76           C  
ATOM   1615  N   ALA A 198      16.041  68.185  55.258  1.00 27.60           N  
ATOM   1616  CA  ALA A 198      15.607  69.493  54.856  1.00 27.60           C  
ATOM   1618  C   ALA A 198      14.159  69.671  55.188  1.00 27.60           C  
ATOM   1619  O   ALA A 198      13.745  70.724  55.669  1.00 27.60           O  
ATOM   1617  CB  ALA A 198      15.769  69.735  53.346  1.00 27.60           C  
ATOM   1620  N   GLU A 199      13.348  68.633  54.935  1.00112.85           N  
ATOM   1621  CA  GLU A 199      11.932  68.697  55.146  1.00112.85           C  
ATOM   1627  C   GLU A 199      11.596  68.812  56.607  1.00112.85           C  
ATOM   1628  O   GLU A 199      10.607  69.457  56.953  1.00112.85           O  
ATOM   1622  CB  GLU A 199      11.193  67.484  54.543  1.00112.85           C  
ATOM   1623  CG  GLU A 199      11.689  66.123  55.038  1.00112.85           C  
ATOM   1624  CD  GLU A 199      10.908  65.041  54.303  1.00112.85           C  
ATOM   1625  OE1 GLU A 199      11.043  64.956  53.053  1.00112.85           O  
ATOM   1626  OE2 GLU A 199      10.161  64.286  54.982  1.00112.85           O1-
ATOM   1629  N   ASN A 200      12.383  68.186  57.510  1.00123.37           N  
ATOM   1630  CA  ASN A 200      11.996  68.193  58.900  1.00123.37           C  
ATOM   1635  C   ASN A 200      12.951  68.988  59.755  1.00123.37           C  
ATOM   1636  O   ASN A 200      13.021  68.766  60.964  1.00123.37           O  
ATOM   1631  CB  ASN A 200      11.974  66.776  59.510  1.00123.37           C  
ATOM   1632  CG  ASN A 200      10.802  65.980  58.941  1.00123.37           C  
ATOM   1634  ND2 ASN A 200      11.098  65.042  58.002  1.00123.37           N  
ATOM   1633  OD1 ASN A 200       9.653  66.182  59.330  1.00123.37           O  
ATOM   1637  N   ALA A 201      13.658  69.980  59.187  1.00 46.38           N  
ATOM   1638  CA  ALA A 201      14.611  70.740  59.950  1.00 46.38           C  
ATOM   1640  C   ALA A 201      13.897  71.492  61.037  1.00 46.38           C  
ATOM   1641  O   ALA A 201      14.396  71.621  62.154  1.00 46.38           O  
ATOM   1639  CB  ALA A 201      15.362  71.778  59.098  1.00 46.38           C  
ATOM   1642  N   LYS A 202      12.683  71.981  60.732  1.00 82.84           N  
ATOM   1643  CA  LYS A 202      11.890  72.803  61.603  1.00 82.84           C  
ATOM   1649  C   LYS A 202      11.615  72.070  62.884  1.00 82.84           C  
ATOM   1650  O   LYS A 202      11.415  72.687  63.928  1.00 82.84           O  
ATOM   1644  CB  LYS A 202      10.534  73.178  60.980  1.00 82.84           C  
ATOM   1645  CG  LYS A 202       9.674  71.961  60.641  1.00 82.84           C  
ATOM   1646  CD  LYS A 202       8.213  72.287  60.326  1.00 82.84           C  
ATOM   1647  CE  LYS A 202       7.390  71.042  59.989  1.00 82.84           C  
ATOM   1648  NZ  LYS A 202       5.973  71.406  59.767  1.00 82.84           N1+
ATOM   1651  N   GLY A 203      11.601  70.728  62.834  1.00 42.88           N  
ATOM   1652  CA  GLY A 203      11.301  69.895  63.966  1.00 42.88           C  
ATOM   1653  C   GLY A 203      12.275  70.171  65.075  1.00 42.88           C  
ATOM   1654  O   GLY A 203      11.955  69.975  66.245  1.00 42.88           O  
ATOM   1655  N   LEU A 204      13.506  70.596  64.739  1.00117.35           N  
ATOM   1656  CA  LEU A 204      14.509  70.851  65.739  1.00117.35           C  
ATOM   1661  C   LEU A 204      14.066  71.937  66.675  1.00117.35           C  
ATOM   1662  O   LEU A 204      14.514  71.989  67.820  1.00117.35           O  
ATOM   1657  CB  LEU A 204      15.883  71.271  65.192  1.00117.35           C  
ATOM   1658  CG  LEU A 204      16.679  70.133  64.532  1.00117.35           C  
ATOM   1659  CD1 LEU A 204      16.105  69.728  63.169  1.00117.35           C  
ATOM   1660  CD2 LEU A 204      18.171  70.479  64.488  1.00117.35           C  
ATOM   1663  N   ALA A 205      13.193  72.850  66.219  1.00 45.61           N  
ATOM   1664  CA  ALA A 205      12.762  73.950  67.037  1.00 45.61           C  
ATOM   1666  C   ALA A 205      12.150  73.402  68.292  1.00 45.61           C  
ATOM   1667  O   ALA A 205      12.204  74.037  69.344  1.00 45.61           O  
ATOM   1665  CB  ALA A 205      11.697  74.825  66.356  1.00 45.61           C  
ATOM   1668  N   GLY A 206      11.492  72.235  68.193  1.00 48.74           N  
ATOM   1669  CA  GLY A 206      10.853  71.574  69.301  1.00 48.74           C  
ATOM   1670  C   GLY A 206      11.847  71.079  70.322  1.00 48.74           C  
ATOM   1671  O   GLY A 206      11.512  70.971  71.499  1.00 48.74           O  
ATOM   1672  N   ILE A 207      13.070  70.703  69.897  1.00123.22           N  
ATOM   1673  CA  ILE A 207      14.072  70.091  70.743  1.00123.22           C  
ATOM   1678  C   ILE A 207      14.672  71.071  71.715  1.00123.22           C  
ATOM   1679  O   ILE A 207      14.921  72.230  71.390  1.00123.22           O  
ATOM   1674  CB  ILE A 207      15.212  69.500  69.959  1.00123.22           C  
ATOM   1675  CG1 ILE A 207      14.717  68.363  69.052  1.00123.22           C  
ATOM   1676  CG2 ILE A 207      16.300  69.059  70.950  1.00123.22           C  
ATOM   1677  CD1 ILE A 207      13.815  68.827  67.913  1.00123.22           C  
ATOM   1680  N   SER A 208      14.934  70.598  72.958  1.00 40.82           N  
ATOM   1681  CA  SER A 208      15.491  71.424  73.998  1.00 40.82           C  
ATOM   1684  C   SER A 208      16.875  71.850  73.616  1.00 40.82           C  
ATOM   1685  O   SER A 208      17.588  71.164  72.884  1.00 40.82           O  
ATOM   1682  CB  SER A 208      15.573  70.720  75.365  1.00 40.82           C  
ATOM   1683  OG  SER A 208      16.458  69.612  75.291  1.00 40.82           O  
ATOM   1686  N   GLY A 209      17.279  73.030  74.122  1.00 25.93           N  
ATOM   1687  CA  GLY A 209      18.554  73.613  73.818  1.00 25.93           C  
ATOM   1688  C   GLY A 209      19.647  72.736  74.338  1.00 25.93           C  
ATOM   1689  O   GLY A 209      20.698  72.610  73.712  1.00 25.93           O  
ATOM   1690  N   GLU A 210      19.433  72.125  75.517  1.00 69.41           N  
ATOM   1691  CA  GLU A 210      20.458  71.340  76.139  1.00 69.41           C  
ATOM   1697  C   GLU A 210      20.808  70.161  75.285  1.00 69.41           C  
ATOM   1698  O   GLU A 210      21.988  69.869  75.094  1.00 69.41           O  
ATOM   1692  CB  GLU A 210      20.055  70.813  77.529  1.00 69.41           C  
ATOM   1693  CG  GLU A 210      19.971  71.902  78.607  1.00 69.41           C  
ATOM   1694  CD  GLU A 210      18.555  72.465  78.667  1.00 69.41           C  
ATOM   1695  OE1 GLU A 210      17.985  72.790  77.592  1.00 69.41           O  
ATOM   1696  OE2 GLU A 210      18.017  72.573  79.800  1.00 69.41           O1-
ATOM   1699  N   ARG A 211      19.803  69.449  74.739  1.00123.06           N  
ATOM   1700  CA  ARG A 211      20.093  68.285  73.947  1.00123.06           C  
ATOM   1708  C   ARG A 211      20.826  68.684  72.703  1.00123.06           C  
ATOM   1709  O   ARG A 211      21.761  68.002  72.283  1.00123.06           O  
ATOM   1701  CB  ARG A 211      18.849  67.497  73.501  1.00123.06           C  
ATOM   1702  CG  ARG A 211      18.072  66.854  74.653  1.00123.06           C  
ATOM   1703  CD  ARG A 211      17.248  65.637  74.225  1.00123.06           C  
ATOM   1704  NE  ARG A 211      16.354  66.050  73.108  1.00123.06           N  
ATOM   1705  CZ  ARG A 211      16.220  65.241  72.015  1.00123.06           C  
ATOM   1706  NH1 ARG A 211      16.935  64.081  71.932  1.00123.06           N1+
ATOM   1707  NH2 ARG A 211      15.374  65.592  71.003  1.00123.06           N  
ATOM   1710  N   ILE A 212      20.417  69.800  72.073  1.00 50.21           N  
ATOM   1711  CA  ILE A 212      21.039  70.232  70.854  1.00 50.21           C  
ATOM   1716  C   ILE A 212      22.474  70.567  71.110  1.00 50.21           C  
ATOM   1717  O   ILE A 212      23.354  70.205  70.329  1.00 50.21           O  
ATOM   1712  CB  ILE A 212      20.421  71.475  70.269  1.00 50.21           C  
ATOM   1713  CG1 ILE A 212      18.972  71.217  69.827  1.00 50.21           C  
ATOM   1714  CG2 ILE A 212      21.331  71.971  69.132  1.00 50.21           C  
ATOM   1715  CD1 ILE A 212      18.205  72.494  69.483  1.00 50.21           C  
ATOM   1718  N   TRP A 213      22.748  71.262  72.226  1.00 89.77           N  
ATOM   1719  CA  TRP A 213      24.073  71.741  72.500  1.00 89.77           C  
ATOM   1730  C   TRP A 213      25.027  70.602  72.660  1.00 89.77           C  
ATOM   1731  O   TRP A 213      26.165  70.687  72.200  1.00 89.77           O  
ATOM   1720  CB  TRP A 213      24.125  72.684  73.716  1.00 89.77           C  
ATOM   1721  CG  TRP A 213      25.488  73.256  74.026  1.00 89.77           C  
ATOM   1723  CD1 TRP A 213      26.242  73.128  75.153  1.00 89.77           C  
ATOM   1722  CD2 TRP A 213      26.271  74.026  73.099  1.00 89.77           C  
ATOM   1725  CE2 TRP A 213      27.468  74.348  73.738  1.00 89.77           C  
ATOM   1726  CE3 TRP A 213      26.020  74.426  71.816  1.00 89.77           C  
ATOM   1724  NE1 TRP A 213      27.433  73.798  75.003  1.00 89.77           N  
ATOM   1727  CZ2 TRP A 213      28.434  75.080  73.105  1.00 89.77           C  
ATOM   1728  CZ3 TRP A 213      26.992  75.169  71.183  1.00 89.77           C  
ATOM   1729  CH2 TRP A 213      28.175  75.492  71.814  1.00 89.77           C  
ATOM   1732  N   VAL A 214      24.607  69.495  73.303  1.00104.46           N  
ATOM   1733  CA  VAL A 214      25.540  68.415  73.477  1.00104.46           C  
ATOM   1737  C   VAL A 214      25.979  67.897  72.138  1.00104.46           C  
ATOM   1738  O   VAL A 214      27.165  67.655  71.923  1.00104.46           O  
ATOM   1734  CB  VAL A 214      24.999  67.246  74.253  1.00104.46           C  
ATOM   1735  CG1 VAL A 214      24.685  67.714  75.680  1.00104.46           C  
ATOM   1736  CG2 VAL A 214      23.798  66.639  73.511  1.00104.46           C  
ATOM   1739  N   GLU A 215      25.031  67.708  71.203  1.00131.92           N  
ATOM   1740  CA  GLU A 215      25.336  67.144  69.918  1.00131.92           C  
ATOM   1746  C   GLU A 215      26.174  68.099  69.112  1.00131.92           C  
ATOM   1747  O   GLU A 215      27.124  67.695  68.441  1.00131.92           O  
ATOM   1741  CB  GLU A 215      24.055  66.841  69.124  1.00131.92           C  
ATOM   1742  CG  GLU A 215      24.216  65.732  68.086  1.00131.92           C  
ATOM   1743  CD  GLU A 215      24.105  64.397  68.816  1.00131.92           C  
ATOM   1744  OE1 GLU A 215      24.502  64.336  70.008  1.00131.92           O  
ATOM   1745  OE2 GLU A 215      23.617  63.415  68.197  1.00131.92           O1-
ATOM   1748  N   LEU A 216      25.845  69.404  69.174  1.00118.87           N  
ATOM   1749  CA  LEU A 216      26.496  70.414  68.383  1.00118.87           C  
ATOM   1754  C   LEU A 216      27.943  70.470  68.772  1.00118.87           C  
ATOM   1755  O   LEU A 216      28.819  70.607  67.917  1.00118.87           O  
ATOM   1750  CB  LEU A 216      25.897  71.809  68.664  1.00118.87           C  
ATOM   1751  CG  LEU A 216      26.266  72.937  67.673  1.00118.87           C  
ATOM   1752  CD1 LEU A 216      27.779  73.126  67.510  1.00118.87           C  
ATOM   1753  CD2 LEU A 216      25.529  72.776  66.339  1.00118.87           C  
ATOM   1756  N   LYS A 217      28.237  70.379  70.083  1.00 79.81           N  
ATOM   1757  CA  LYS A 217      29.601  70.467  70.519  1.00 79.81           C  
ATOM   1763  C   LYS A 217      30.379  69.314  69.968  1.00 79.81           C  
ATOM   1764  O   LYS A 217      31.547  69.465  69.613  1.00 79.81           O  
ATOM   1758  CB  LYS A 217      29.779  70.506  72.046  1.00 79.81           C  
ATOM   1759  CG  LYS A 217      29.419  71.871  72.636  1.00 79.81           C  
ATOM   1760  CD  LYS A 217      29.528  71.943  74.161  1.00 79.81           C  
ATOM   1761  CE  LYS A 217      28.438  71.166  74.901  1.00 79.81           C  
ATOM   1762  NZ  LYS A 217      28.596  71.344  76.362  1.00 79.81           N1+
ATOM   1765  N   LYS A 218      29.753  68.126  69.887  1.00 46.88           N  
ATOM   1766  CA  LYS A 218      30.409  66.949  69.387  1.00 46.88           C  
ATOM   1772  C   LYS A 218      30.790  67.191  67.956  1.00 46.88           C  
ATOM   1773  O   LYS A 218      31.890  66.848  67.526  1.00 46.88           O  
ATOM   1767  CB  LYS A 218      29.473  65.725  69.424  1.00 46.88           C  
ATOM   1768  CG  LYS A 218      29.016  65.392  70.846  1.00 46.88           C  
ATOM   1769  CD  LYS A 218      27.778  64.497  70.924  1.00 46.88           C  
ATOM   1770  CE  LYS A 218      27.266  64.306  72.355  1.00 46.88           C  
ATOM   1771  NZ  LYS A 218      25.944  63.641  72.344  1.00 46.88           N1+
ATOM   1774  N   ILE A 219      29.877  67.806  67.182  1.00 37.91           N  
ATOM   1775  CA  ILE A 219      30.109  68.079  65.793  1.00 37.91           C  
ATOM   1780  C   ILE A 219      31.258  69.037  65.659  1.00 37.91           C  
ATOM   1781  O   ILE A 219      32.125  68.871  64.804  1.00 37.91           O  
ATOM   1776  CB  ILE A 219      28.912  68.714  65.142  1.00 37.91           C  
ATOM   1777  CG1 ILE A 219      27.722  67.740  65.137  1.00 37.91           C  
ATOM   1778  CG2 ILE A 219      29.328  69.207  63.746  1.00 37.91           C  
ATOM   1779  CD1 ILE A 219      26.391  68.398  64.765  1.00 37.91           C  
ATOM   1782  N   LEU A 220      31.297  70.076  66.514  1.00 63.13           N  
ATOM   1783  CA  LEU A 220      32.294  71.110  66.408  1.00 63.13           C  
ATOM   1788  C   LEU A 220      33.688  70.584  66.641  1.00 63.13           C  
ATOM   1789  O   LEU A 220      34.631  71.029  65.989  1.00 63.13           O  
ATOM   1784  CB  LEU A 220      32.058  72.260  67.404  1.00 63.13           C  
ATOM   1785  CG  LEU A 220      30.779  73.070  67.113  1.00 63.13           C  
ATOM   1786  CD1 LEU A 220      30.587  74.208  68.133  1.00 63.13           C  
ATOM   1787  CD2 LEU A 220      30.761  73.576  65.660  1.00 63.13           C  
ATOM   1790  N   VAL A 221      33.868  69.693  67.634  1.00 66.24           N  
ATOM   1791  CA  VAL A 221      35.135  69.097  67.981  1.00 66.24           C  
ATOM   1795  C   VAL A 221      35.528  68.011  67.018  1.00 66.24           C  
ATOM   1796  O   VAL A 221      36.705  67.676  66.907  1.00 66.24           O  
ATOM   1792  CB  VAL A 221      35.139  68.491  69.355  1.00 66.24           C  
ATOM   1793  CG1 VAL A 221      34.873  69.610  70.374  1.00 66.24           C  
ATOM   1794  CG2 VAL A 221      34.117  67.343  69.404  1.00 66.24           C  
ATOM   1797  N   GLY A 222      34.550  67.390  66.330  1.00 37.61           N  
ATOM   1798  CA  GLY A 222      34.809  66.228  65.518  1.00 37.61           C  
ATOM   1799  C   GLY A 222      35.393  66.586  64.185  1.00 37.61           C  
ATOM   1800  O   GLY A 222      35.696  67.740  63.896  1.00 37.61           O  
ATOM   1801  N   ASN A 223      35.572  65.548  63.337  1.00 45.49           N  
ATOM   1802  CA  ASN A 223      36.181  65.684  62.045  1.00 45.49           C  
ATOM   1807  C   ASN A 223      35.196  66.228  61.055  1.00 45.49           C  
ATOM   1808  O   ASN A 223      33.983  66.083  61.207  1.00 45.49           O  
ATOM   1803  CB  ASN A 223      36.716  64.358  61.482  1.00 45.49           C  
ATOM   1804  CG  ASN A 223      37.872  63.907  62.365  1.00 45.49           C  
ATOM   1806  ND2 ASN A 223      37.880  62.596  62.726  1.00 45.49           N  
ATOM   1805  OD1 ASN A 223      38.739  64.700  62.727  1.00 45.49           O  
ATOM   1809  N   HIS A 224      35.733  66.882  60.004  1.00 68.47           N  
ATOM   1810  CA  HIS A 224      34.977  67.414  58.906  1.00 68.47           C  
ATOM   1817  C   HIS A 224      33.943  68.381  59.384  1.00 68.47           C  
ATOM   1818  O   HIS A 224      32.821  68.424  58.879  1.00 68.47           O  
ATOM   1813  CB  HIS A 224      34.332  66.313  58.054  1.00 68.47           C  
ATOM   1812  CG  HIS A 224      35.392  65.450  57.439  1.00 68.47           C  
ATOM   1815  CD2 HIS A 224      35.859  64.225  57.807  1.00 68.47           C  
ATOM   1811  ND1 HIS A 224      36.139  65.822  56.343  1.00 68.47           N  
ATOM   1816  CE1 HIS A 224      37.014  64.812  56.103  1.00 68.47           C  
ATOM   1814  NE2 HIS A 224      36.881  63.821  56.966  1.00 68.47           N  
ATOM   1819  N   VAL A 225      34.321  69.224  60.357  1.00 93.13           N  
ATOM   1820  CA  VAL A 225      33.427  70.205  60.893  1.00 93.13           C  
ATOM   1824  C   VAL A 225      33.079  71.198  59.821  1.00 93.13           C  
ATOM   1825  O   VAL A 225      31.953  71.689  59.767  1.00 93.13           O  
ATOM   1821  CB  VAL A 225      34.015  70.958  62.052  1.00 93.13           C  
ATOM   1822  CG1 VAL A 225      35.253  71.731  61.567  1.00 93.13           C  
ATOM   1823  CG2 VAL A 225      32.920  71.856  62.656  1.00 93.13           C  
ATOM   1826  N   ASN A 226      34.040  71.538  58.940  1.00 43.52           N  
ATOM   1827  CA  ASN A 226      33.780  72.530  57.936  1.00 43.52           C  
ATOM   1832  C   ASN A 226      32.678  72.065  57.034  1.00 43.52           C  
ATOM   1833  O   ASN A 226      31.746  72.813  56.741  1.00 43.52           O  
ATOM   1828  CB  ASN A 226      35.017  72.835  57.074  1.00 43.52           C  
ATOM   1829  CG  ASN A 226      34.703  74.049  56.214  1.00 43.52           C  
ATOM   1831  ND2 ASN A 226      35.020  75.262  56.740  1.00 43.52           N  
ATOM   1830  OD1 ASN A 226      34.181  73.923  55.109  1.00 43.52           O  
ATOM   1834  N   HIS A 227      32.743  70.799  56.587  1.00 42.52           N  
ATOM   1835  CA  HIS A 227      31.752  70.262  55.700  1.00 42.52           C  
ATOM   1842  C   HIS A 227      30.421  70.278  56.389  1.00 42.52           C  
ATOM   1843  O   HIS A 227      29.415  70.683  55.811  1.00 42.52           O  
ATOM   1838  CB  HIS A 227      32.059  68.801  55.324  1.00 42.52           C  
ATOM   1837  CG  HIS A 227      31.056  68.181  54.395  1.00 42.52           C  
ATOM   1840  CD2 HIS A 227      29.964  67.419  54.675  1.00 42.52           C  
ATOM   1836  ND1 HIS A 227      31.098  68.287  53.022  1.00 42.52           N  
ATOM   1841  CE1 HIS A 227      30.036  67.586  52.544  1.00 42.52           C  
ATOM   1839  NE2 HIS A 227      29.320  67.041  53.511  1.00 42.52           N  
ATOM   1844  N   LEU A 228      30.396  69.848  57.662  1.00 50.56           N  
ATOM   1845  CA  LEU A 228      29.179  69.697  58.409  1.00 50.56           C  
ATOM   1850  C   LEU A 228      28.502  71.013  58.641  1.00 50.56           C  
ATOM   1851  O   LEU A 228      27.282  71.108  58.518  1.00 50.56           O  
ATOM   1846  CB  LEU A 228      29.408  69.056  59.790  1.00 50.56           C  
ATOM   1847  CG  LEU A 228      30.001  67.635  59.720  1.00 50.56           C  
ATOM   1848  CD1 LEU A 228      30.153  67.022  61.123  1.00 50.56           C  
ATOM   1849  CD2 LEU A 228      29.203  66.739  58.758  1.00 50.56           C  
ATOM   1852  N   ILE A 229      29.267  72.061  58.998  1.00 87.39           N  
ATOM   1853  CA  ILE A 229      28.664  73.335  59.276  1.00 87.39           C  
ATOM   1858  C   ILE A 229      28.035  73.849  58.020  1.00 87.39           C  
ATOM   1859  O   ILE A 229      26.924  74.377  58.044  1.00 87.39           O  
ATOM   1854  CB  ILE A 229      29.651  74.353  59.778  1.00 87.39           C  
ATOM   1855  CG1 ILE A 229      30.228  73.895  61.131  1.00 87.39           C  
ATOM   1856  CG2 ILE A 229      28.944  75.719  59.847  1.00 87.39           C  
ATOM   1857  CD1 ILE A 229      29.169  73.732  62.222  1.00 87.39           C  
ATOM   1860  N   HIS A 230      28.726  73.699  56.876  1.00 42.08           N  
ATOM   1861  CA  HIS A 230      28.183  74.187  55.643  1.00 42.08           C  
ATOM   1868  C   HIS A 230      26.912  73.461  55.338  1.00 42.08           C  
ATOM   1869  O   HIS A 230      25.942  74.062  54.879  1.00 42.08           O  
ATOM   1864  CB  HIS A 230      29.130  74.021  54.441  1.00 42.08           C  
ATOM   1863  CG  HIS A 230      30.205  75.066  54.411  1.00 42.08           C  
ATOM   1866  CD2 HIS A 230      31.478  75.047  54.895  1.00 42.08           C  
ATOM   1862  ND1 HIS A 230      30.039  76.310  53.844  1.00 42.08           N  
ATOM   1867  CE1 HIS A 230      31.209  76.977  54.009  1.00 42.08           C  
ATOM   1865  NE2 HIS A 230      32.113  76.251  54.642  1.00 42.08           N  
ATOM   1870  N   LEU A 231      26.881  72.143  55.591  1.00 52.89           N  
ATOM   1871  CA  LEU A 231      25.719  71.359  55.289  1.00 52.89           C  
ATOM   1876  C   LEU A 231      24.577  71.828  56.149  1.00 52.89           C  
ATOM   1877  O   LEU A 231      23.438  71.914  55.691  1.00 52.89           O  
ATOM   1872  CB  LEU A 231      25.966  69.856  55.523  1.00 52.89           C  
ATOM   1873  CG  LEU A 231      24.826  68.935  55.051  1.00 52.89           C  
ATOM   1874  CD1 LEU A 231      24.556  69.107  53.548  1.00 52.89           C  
ATOM   1875  CD2 LEU A 231      25.115  67.470  55.421  1.00 52.89           C  
ATOM   1878  N   ILE A 232      24.857  72.167  57.424  1.00 52.15           N  
ATOM   1879  CA  ILE A 232      23.821  72.609  58.316  1.00 52.15           C  
ATOM   1884  C   ILE A 232      23.213  73.865  57.771  1.00 52.15           C  
ATOM   1885  O   ILE A 232      21.995  74.037  57.816  1.00 52.15           O  
ATOM   1880  CB  ILE A 232      24.303  72.859  59.717  1.00 52.15           C  
ATOM   1881  CG1 ILE A 232      24.710  71.528  60.379  1.00 52.15           C  
ATOM   1882  CG2 ILE A 232      23.201  73.617  60.476  1.00 52.15           C  
ATOM   1883  CD1 ILE A 232      25.426  71.683  61.720  1.00 52.15           C  
ATOM   1886  N   TYR A 233      24.042  74.799  57.270  1.00 56.59           N  
ATOM   1887  CA  TYR A 233      23.507  75.995  56.679  1.00 56.59           C  
ATOM   1896  C   TYR A 233      22.770  75.695  55.404  1.00 56.59           C  
ATOM   1897  O   TYR A 233      21.696  76.246  55.162  1.00 56.59           O  
ATOM   1888  CB  TYR A 233      24.557  77.081  56.374  1.00 56.59           C  
ATOM   1889  CG  TYR A 233      24.822  77.840  57.632  1.00 56.59           C  
ATOM   1890  CD1 TYR A 233      25.697  77.384  58.590  1.00 56.59           C  
ATOM   1891  CD2 TYR A 233      24.173  79.036  57.842  1.00 56.59           C  
ATOM   1892  CE1 TYR A 233      25.916  78.112  59.738  1.00 56.59           C  
ATOM   1893  CE2 TYR A 233      24.387  79.767  58.985  1.00 56.59           C  
ATOM   1894  CZ  TYR A 233      25.260  79.304  59.938  1.00 56.59           C  
ATOM   1895  OH  TYR A 233      25.482  80.051  61.116  1.00 56.59           O  
ATOM   1898  N   ASP A 234      23.315  74.810  54.548  1.00 37.73           N  
ATOM   1899  CA  ASP A 234      22.705  74.569  53.267  1.00 37.73           C  
ATOM   1904  C   ASP A 234      21.329  73.991  53.442  1.00 37.73           C  
ATOM   1905  O   ASP A 234      20.401  74.339  52.712  1.00 37.73           O  
ATOM   1900  CB  ASP A 234      23.515  73.592  52.398  1.00 37.73           C  
ATOM   1901  CG  ASP A 234      24.779  74.308  51.942  1.00 37.73           C  
ATOM   1902  OD1 ASP A 234      24.824  75.561  52.064  1.00 37.73           O  
ATOM   1903  OD2 ASP A 234      25.713  73.613  51.462  1.00 37.73           O1-
ATOM   1906  N   LEU A 235      21.184  73.071  54.411  1.00 86.89           N  
ATOM   1907  CA  LEU A 235      19.983  72.355  54.759  1.00 86.89           C  
ATOM   1912  C   LEU A 235      18.984  73.246  55.448  1.00 86.89           C  
ATOM   1913  O   LEU A 235      17.809  72.896  55.557  1.00 86.89           O  
ATOM   1908  CB  LEU A 235      20.265  71.137  55.653  1.00 86.89           C  
ATOM   1909  CG  LEU A 235      21.119  70.077  54.933  1.00 86.89           C  
ATOM   1910  CD1 LEU A 235      21.360  68.846  55.820  1.00 86.89           C  
ATOM   1911  CD2 LEU A 235      20.520  69.716  53.563  1.00 86.89           C  
ATOM   1914  N   ASP A 236      19.438  74.402  55.973  1.00 78.99           N  
ATOM   1915  CA  ASP A 236      18.614  75.338  56.697  1.00 78.99           C  
ATOM   1920  C   ASP A 236      18.267  74.800  58.052  1.00 78.99           C  
ATOM   1921  O   ASP A 236      17.184  75.056  58.578  1.00 78.99           O  
ATOM   1916  CB  ASP A 236      17.304  75.692  55.969  1.00 78.99           C  
ATOM   1917  CG  ASP A 236      16.750  76.976  56.578  1.00 78.99           C  
ATOM   1918  OD1 ASP A 236      17.444  77.570  57.446  1.00 78.99           O  
ATOM   1919  OD2 ASP A 236      15.628  77.383  56.177  1.00 78.99           O1-
ATOM   1922  N   VAL A 237      19.177  73.984  58.618  1.00 66.08           N  
ATOM   1923  CA  VAL A 237      19.108  73.492  59.966  1.00 66.08           C  
ATOM   1927  C   VAL A 237      19.520  74.576  60.928  1.00 66.08           C  
ATOM   1928  O   VAL A 237      19.030  74.643  62.053  1.00 66.08           O  
ATOM   1924  CB  VAL A 237      20.007  72.312  60.202  1.00 66.08           C  
ATOM   1925  CG1 VAL A 237      19.976  71.967  61.701  1.00 66.08           C  
ATOM   1926  CG2 VAL A 237      19.546  71.158  59.296  1.00 66.08           C  
ATOM   1929  N   ALA A 238      20.417  75.483  60.490  1.00 57.42           N  
ATOM   1930  CA  ALA A 238      21.076  76.421  61.361  1.00 57.42           C  
ATOM   1932  C   ALA A 238      20.124  77.282  62.146  1.00 57.42           C  
ATOM   1933  O   ALA A 238      20.351  77.471  63.341  1.00 57.42           O  
ATOM   1931  CB  ALA A 238      22.022  77.366  60.599  1.00 57.42           C  
ATOM   1934  N   PRO A 239      19.079  77.816  61.588  1.00 80.02           N  
ATOM   1935  CA  PRO A 239      18.233  78.693  62.360  1.00 80.02           C  
ATOM   1939  C   PRO A 239      17.530  78.037  63.514  1.00 80.02           C  
ATOM   1940  O   PRO A 239      17.208  78.722  64.483  1.00 80.02           O  
ATOM   1937  CB  PRO A 239      17.301  79.353  61.346  1.00 80.02           C  
ATOM   1938  CG  PRO A 239      18.136  79.364  60.050  1.00 80.02           C  
ATOM   1936  CD  PRO A 239      19.069  78.149  60.176  1.00 80.02           C  
ATOM   1941  N   TYR A 240      17.245  76.728  63.414  1.00 92.47           N  
ATOM   1942  CA  TYR A 240      16.534  75.973  64.412  1.00 92.47           C  
ATOM   1951  C   TYR A 240      17.372  75.721  65.636  1.00 92.47           C  
ATOM   1952  O   TYR A 240      16.836  75.509  66.722  1.00 92.47           O  
ATOM   1943  CB  TYR A 240      16.032  74.626  63.868  1.00 92.47           C  
ATOM   1944  CG  TYR A 240      15.091  74.961  62.758  1.00 92.47           C  
ATOM   1945  CD1 TYR A 240      13.812  75.395  63.023  1.00 92.47           C  
ATOM   1946  CD2 TYR A 240      15.490  74.840  61.445  1.00 92.47           C  
ATOM   1947  CE1 TYR A 240      12.949  75.705  61.998  1.00 92.47           C  
ATOM   1948  CE2 TYR A 240      14.633  75.149  60.415  1.00 92.47           C  
ATOM   1949  CZ  TYR A 240      13.360  75.583  60.692  1.00 92.47           C  
ATOM   1950  OH  TYR A 240      12.477  75.902  59.638  1.00 92.47           O  
ATOM   1953  N   ILE A 241      18.692  75.565  65.415  1.00146.85           N  
ATOM   1954  CA  ILE A 241      19.773  75.318  66.334  1.00146.85           C  
ATOM   1959  C   ILE A 241      20.258  76.509  67.120  1.00146.85           C  
ATOM   1960  O   ILE A 241      21.071  76.330  68.017  1.00146.85           O  
ATOM   1955  CB  ILE A 241      20.923  74.560  65.729  1.00146.85           C  
ATOM   1956  CG1 ILE A 241      21.598  75.314  64.576  1.00146.85           C  
ATOM   1957  CG2 ILE A 241      20.370  73.184  65.322  1.00146.85           C  
ATOM   1958  CD1 ILE A 241      22.900  74.648  64.130  1.00146.85           C  
ATOM   1961  N   GLY A 242      19.955  77.765  66.736  1.00 50.26           N  
ATOM   1962  CA  GLY A 242      20.433  78.844  67.563  1.00 50.26           C  
ATOM   1963  C   GLY A 242      21.589  79.535  66.903  1.00 50.26           C  
ATOM   1964  O   GLY A 242      22.191  80.432  67.494  1.00 50.26           O  
ATOM   1965  N   LEU A 243      21.952  79.113  65.675  1.00 74.27           N  
ATOM   1966  CA  LEU A 243      23.016  79.746  64.939  1.00 74.27           C  
ATOM   1971  C   LEU A 243      22.454  80.921  64.187  1.00 74.27           C  
ATOM   1972  O   LEU A 243      21.271  80.930  63.846  1.00 74.27           O  
ATOM   1967  CB  LEU A 243      23.711  78.787  63.961  1.00 74.27           C  
ATOM   1968  CG  LEU A 243      24.331  77.575  64.687  1.00 74.27           C  
ATOM   1969  CD1 LEU A 243      25.127  76.686  63.719  1.00 74.27           C  
ATOM   1970  CD2 LEU A 243      25.146  78.008  65.919  1.00 74.27           C  
ATOM   1973  N   PRO A 244      23.253  81.933  63.924  1.00 95.28           N  
ATOM   1974  CA  PRO A 244      22.773  83.094  63.214  1.00 95.28           C  
ATOM   1978  C   PRO A 244      22.508  82.777  61.777  1.00 95.28           C  
ATOM   1979  O   PRO A 244      23.319  82.092  61.159  1.00 95.28           O  
ATOM   1976  CB  PRO A 244      23.814  84.195  63.439  1.00 95.28           C  
ATOM   1977  CG  PRO A 244      25.032  83.465  64.038  1.00 95.28           C  
ATOM   1975  CD  PRO A 244      24.423  82.233  64.727  1.00 95.28           C  
ATOM   1980  N   ALA A 245      21.399  83.307  61.225  1.00 36.58           N  
ATOM   1981  CA  ALA A 245      20.976  83.004  59.885  1.00 36.58           C  
ATOM   1983  C   ALA A 245      21.982  83.490  58.896  1.00 36.58           C  
ATOM   1984  O   ALA A 245      22.295  82.786  57.935  1.00 36.58           O  
ATOM   1982  CB  ALA A 245      19.632  83.659  59.526  1.00 36.58           C  
ATOM   1985  N   ASN A 246      22.507  84.715  59.093  1.00 51.24           N  
ATOM   1986  CA  ASN A 246      23.464  85.234  58.159  1.00 51.24           C  
ATOM   1991  C   ASN A 246      24.798  85.245  58.839  1.00 51.24           C  
ATOM   1992  O   ASN A 246      25.248  86.280  59.325  1.00 51.24           O  
ATOM   1987  CB  ASN A 246      23.151  86.682  57.737  1.00 51.24           C  
ATOM   1988  CG  ASN A 246      24.111  87.106  56.634  1.00 51.24           C  
ATOM   1990  ND2 ASN A 246      23.819  88.271  55.995  1.00 51.24           N  
ATOM   1989  OD1 ASN A 246      25.098  86.428  56.353  1.00 51.24           O  
ATOM   1993  N   ALA A 247      25.469  84.078  58.882  1.00 39.30           N  
ATOM   1994  CA  ALA A 247      26.758  83.994  59.501  1.00 39.30           C  
ATOM   1996  C   ALA A 247      27.786  84.335  58.473  1.00 39.30           C  
ATOM   1997  O   ALA A 247      27.502  84.357  57.278  1.00 39.30           O  
ATOM   1995  CB  ALA A 247      27.089  82.594  60.045  1.00 39.30           C  
ATOM   1998  N   SER A 248      29.019  84.645  58.923  1.00 44.44           N  
ATOM   1999  CA  SER A 248      30.055  84.898  57.970  1.00 44.44           C  
ATOM   2002  C   SER A 248      30.722  83.584  57.759  1.00 44.44           C  
ATOM   2003  O   SER A 248      31.534  83.137  58.567  1.00 44.44           O  
ATOM   2000  CB  SER A 248      31.124  85.888  58.465  1.00 44.44           C  
ATOM   2001  OG  SER A 248      32.112  86.083  57.464  1.00 44.44           O  
ATOM   2004  N   LEU A 249      30.365  82.925  56.645  1.00 54.69           N  
ATOM   2005  CA  LEU A 249      30.924  81.653  56.311  1.00 54.69           C  
ATOM   2010  C   LEU A 249      32.369  81.845  55.990  1.00 54.69           C  
ATOM   2011  O   LEU A 249      33.183  80.957  56.231  1.00 54.69           O  
ATOM   2006  CB  LEU A 249      30.222  80.974  55.126  1.00 54.69           C  
ATOM   2007  CG  LEU A 249      28.790  80.533  55.482  1.00 54.69           C  
ATOM   2008  CD1 LEU A 249      28.090  79.847  54.301  1.00 54.69           C  
ATOM   2009  CD2 LEU A 249      28.784  79.674  56.758  1.00 54.69           C  
ATOM   2012  N   GLU A 250      32.726  83.014  55.421  1.00 37.81           N  
ATOM   2013  CA  GLU A 250      34.092  83.263  55.059  1.00 37.81           C  
ATOM   2019  C   GLU A 250      34.935  83.189  56.292  1.00 37.81           C  
ATOM   2020  O   GLU A 250      35.998  82.572  56.287  1.00 37.81           O  
ATOM   2014  CB  GLU A 250      34.317  84.672  54.480  1.00 37.81           C  
ATOM   2015  CG  GLU A 250      35.788  84.972  54.172  1.00 37.81           C  
ATOM   2016  CD  GLU A 250      35.889  86.423  53.721  1.00 37.81           C  
ATOM   2017  OE1 GLU A 250      34.818  87.068  53.564  1.00 37.81           O  
ATOM   2018  OE2 GLU A 250      37.037  86.906  53.528  1.00 37.81           O1-
ATOM   2021  N   GLU A 251      34.468  83.819  57.385  1.00 66.72           N  
ATOM   2022  CA  GLU A 251      35.200  83.855  58.619  1.00 66.72           C  
ATOM   2028  C   GLU A 251      35.330  82.458  59.133  1.00 66.72           C  
ATOM   2029  O   GLU A 251      36.393  82.044  59.592  1.00 66.72           O  
ATOM   2023  CB  GLU A 251      34.459  84.669  59.695  1.00 66.72           C  
ATOM   2024  CG  GLU A 251      35.182  84.757  61.039  1.00 66.72           C  
ATOM   2025  CD  GLU A 251      36.246  85.840  60.943  1.00 66.72           C  
ATOM   2026  OE1 GLU A 251      36.831  86.005  59.840  1.00 66.72           O  
ATOM   2027  OE2 GLU A 251      36.484  86.524  61.973  1.00 66.72           O1-
ATOM   2030  N   PHE A 252      34.232  81.688  59.041  1.00 58.66           N  
ATOM   2031  CA  PHE A 252      34.185  80.339  59.521  1.00 58.66           C  
ATOM   2039  C   PHE A 252      35.191  79.517  58.775  1.00 58.66           C  
ATOM   2040  O   PHE A 252      35.893  78.702  59.372  1.00 58.66           O  
ATOM   2032  CB  PHE A 252      32.792  79.710  59.321  1.00 58.66           C  
ATOM   2033  CG  PHE A 252      32.823  78.309  59.825  1.00 58.66           C  
ATOM   2034  CD1 PHE A 252      32.744  78.038  61.171  1.00 58.66           C  
ATOM   2035  CD2 PHE A 252      32.913  77.262  58.938  1.00 58.66           C  
ATOM   2036  CE1 PHE A 252      32.770  76.740  61.622  1.00 58.66           C  
ATOM   2037  CE2 PHE A 252      32.939  75.961  59.383  1.00 58.66           C  
ATOM   2038  CZ  PHE A 252      32.867  75.699  60.729  1.00 58.66           C  
ATOM   2041  N   ASP A 253      35.295  79.697  57.446  1.00 42.17           N  
ATOM   2042  CA  ASP A 253      36.233  78.898  56.708  1.00 42.17           C  
ATOM   2047  C   ASP A 253      37.626  79.209  57.161  1.00 42.17           C  
ATOM   2048  O   ASP A 253      38.452  78.310  57.311  1.00 42.17           O  
ATOM   2043  CB  ASP A 253      36.169  79.105  55.185  1.00 42.17           C  
ATOM   2044  CG  ASP A 253      34.944  78.366  54.662  1.00 42.17           C  
ATOM   2045  OD1 ASP A 253      34.057  78.014  55.485  1.00 42.17           O  
ATOM   2046  OD2 ASP A 253      34.888  78.128  53.426  1.00 42.17           O1-
ATOM   2049  N   LYS A 254      37.926  80.498  57.394  1.00111.20           N  
ATOM   2050  CA  LYS A 254      39.250  80.893  57.780  1.00111.20           C  
ATOM   2056  C   LYS A 254      39.582  80.300  59.116  1.00111.20           C  
ATOM   2057  O   LYS A 254      40.656  79.726  59.304  1.00111.20           O  
ATOM   2051  CB  LYS A 254      39.354  82.421  57.910  1.00111.20           C  
ATOM   2052  CG  LYS A 254      40.777  82.958  58.025  1.00111.20           C  
ATOM   2053  CD  LYS A 254      40.845  84.475  57.827  1.00111.20           C  
ATOM   2054  CE  LYS A 254      40.278  84.931  56.481  1.00111.20           C  
ATOM   2055  NZ  LYS A 254      40.167  86.406  56.443  1.00111.20           N1+
ATOM   2058  N   VAL A 255      38.651  80.420  60.080  1.00 47.55           N  
ATOM   2059  CA  VAL A 255      38.883  79.966  61.422  1.00 47.55           C  
ATOM   2063  C   VAL A 255      38.999  78.474  61.478  1.00 47.55           C  
ATOM   2064  O   VAL A 255      39.853  77.944  62.186  1.00 47.55           O  
ATOM   2060  CB  VAL A 255      37.799  80.373  62.375  1.00 47.55           C  
ATOM   2061  CG1 VAL A 255      38.077  79.711  63.737  1.00 47.55           C  
ATOM   2062  CG2 VAL A 255      37.755  81.911  62.426  1.00 47.55           C  
ATOM   2065  N   SER A 256      38.147  77.745  60.732  1.00 38.01           N  
ATOM   2066  CA  SER A 256      38.182  76.314  60.822  1.00 38.01           C  
ATOM   2069  C   SER A 256      39.536  75.835  60.405  1.00 38.01           C  
ATOM   2070  O   SER A 256      40.063  74.878  60.968  1.00 38.01           O  
ATOM   2067  CB  SER A 256      37.126  75.624  59.939  1.00 38.01           C  
ATOM   2068  OG  SER A 256      37.370  75.890  58.566  1.00 38.01           O  
ATOM   2071  N   LYS A 257      40.140  76.486  59.393  1.00 35.59           N  
ATOM   2072  CA  LYS A 257      41.450  76.097  58.957  1.00 35.59           C  
ATOM   2078  C   LYS A 257      42.449  76.386  60.041  1.00 35.59           C  
ATOM   2079  O   LYS A 257      43.342  75.584  60.306  1.00 35.59           O  
ATOM   2073  CB  LYS A 257      41.913  76.842  57.693  1.00 35.59           C  
ATOM   2074  CG  LYS A 257      43.269  76.353  57.181  1.00 35.59           C  
ATOM   2075  CD  LYS A 257      43.591  76.799  55.755  1.00 35.59           C  
ATOM   2076  CE  LYS A 257      44.955  76.312  55.258  1.00 35.59           C  
ATOM   2077  NZ  LYS A 257      45.177  76.770  53.869  1.00 35.59           N1+
ATOM   2080  N   ASN A 258      42.316  77.546  60.711  1.00 58.35           N  
ATOM   2081  CA  ASN A 258      43.288  77.960  61.688  1.00 58.35           C  
ATOM   2086  C   ASN A 258      43.341  77.015  62.852  1.00 58.35           C  
ATOM   2087  O   ASN A 258      44.414  76.683  63.350  1.00 58.35           O  
ATOM   2082  CB  ASN A 258      43.022  79.370  62.238  1.00 58.35           C  
ATOM   2083  CG  ASN A 258      43.343  80.359  61.129  1.00 58.35           C  
ATOM   2085  ND2 ASN A 258      43.939  81.521  61.508  1.00 58.35           N  
ATOM   2084  OD1 ASN A 258      43.085  80.103  59.954  1.00 58.35           O  
ATOM   2088  N   VAL A 259      42.163  76.587  63.324  1.00146.31           N  
ATOM   2089  CA  VAL A 259      41.958  75.760  64.475  1.00146.31           C  
ATOM   2093  C   VAL A 259      42.388  74.327  64.281  1.00146.31           C  
ATOM   2094  O   VAL A 259      42.785  73.652  65.231  1.00146.31           O  
ATOM   2090  CB  VAL A 259      40.509  75.716  64.808  1.00146.31           C  
ATOM   2091  CG1 VAL A 259      40.352  74.697  65.916  1.00146.31           C  
ATOM   2092  CG2 VAL A 259      40.011  77.121  65.177  1.00146.31           C  
ATOM   2095  N   ASP A 260      42.286  73.807  63.047  1.00 61.03           N  
ATOM   2096  CA  ASP A 260      42.457  72.396  62.822  1.00 61.03           C  
ATOM   2101  C   ASP A 260      43.758  71.881  63.375  1.00 61.03           C  
ATOM   2102  O   ASP A 260      44.832  72.385  63.052  1.00 61.03           O  
ATOM   2097  CB  ASP A 260      42.377  72.023  61.331  1.00 61.03           C  
ATOM   2098  CG  ASP A 260      42.161  70.521  61.210  1.00 61.03           C  
ATOM   2099  OD1 ASP A 260      42.272  69.817  62.249  1.00 61.03           O  
ATOM   2100  OD2 ASP A 260      41.876  70.060  60.072  1.00 61.03           O1-
ATOM   2103  N   GLY A 261      43.664  70.835  64.232  1.00 41.84           N  
ATOM   2104  CA  GLY A 261      44.785  70.145  64.825  1.00 41.84           C  
ATOM   2105  C   GLY A 261      45.079  70.713  66.183  1.00 41.84           C  
ATOM   2106  O   GLY A 261      45.845  70.149  66.962  1.00 41.84           O  
ATOM   2107  N   PHE A 262      44.498  71.885  66.461  1.00135.85           N  
ATOM   2108  CA  PHE A 262      44.654  72.678  67.646  1.00135.85           C  
ATOM   2116  C   PHE A 262      43.778  72.313  68.809  1.00135.85           C  
ATOM   2117  O   PHE A 262      43.972  72.855  69.896  1.00135.85           O  
ATOM   2109  CB  PHE A 262      44.598  74.176  67.339  1.00135.85           C  
ATOM   2110  CG  PHE A 262      45.849  74.293  66.546  1.00135.85           C  
ATOM   2111  CD1 PHE A 262      47.058  74.369  67.196  1.00135.85           C  
ATOM   2112  CD2 PHE A 262      45.820  74.288  65.172  1.00135.85           C  
ATOM   2113  CE1 PHE A 262      48.229  74.454  66.481  1.00135.85           C  
ATOM   2114  CE2 PHE A 262      46.988  74.375  64.453  1.00135.85           C  
ATOM   2115  CZ  PHE A 262      48.194  74.458  65.109  1.00135.85           C  
ATOM   2118  N   SER A 263      42.741  71.475  68.610  1.00 64.92           N  
ATOM   2119  CA  SER A 263      41.860  71.100  69.689  1.00 64.92           C  
ATOM   2122  C   SER A 263      41.161  72.290  70.286  1.00 64.92           C  
ATOM   2123  O   SER A 263      41.239  72.563  71.482  1.00 64.92           O  
ATOM   2120  CB  SER A 263      42.576  70.350  70.827  1.00 64.92           C  
ATOM   2121  OG  SER A 263      43.067  69.104  70.356  1.00 64.92           O  
ATOM   2124  N   PRO A 264      40.465  72.998  69.441  1.00 91.60           N  
ATOM   2125  CA  PRO A 264      39.709  74.158  69.837  1.00 91.60           C  
ATOM   2129  C   PRO A 264      38.624  73.776  70.789  1.00 91.60           C  
ATOM   2130  O   PRO A 264      38.167  72.635  70.751  1.00 91.60           O  
ATOM   2127  CB  PRO A 264      38.968  74.600  68.594  1.00 91.60           C  
ATOM   2128  CG  PRO A 264      38.655  73.241  67.926  1.00 91.60           C  
ATOM   2126  CD  PRO A 264      39.881  72.375  68.265  1.00 91.60           C  
ATOM   2131  N   LYS A 265      38.191  74.720  71.646  1.00 89.93           N  
ATOM   2132  CA  LYS A 265      37.008  74.482  72.414  1.00 89.93           C  
ATOM   2138  C   LYS A 265      35.902  74.716  71.429  1.00 89.93           C  
ATOM   2139  O   LYS A 265      36.107  75.429  70.446  1.00 89.93           O  
ATOM   2133  CB  LYS A 265      36.829  75.451  73.595  1.00 89.93           C  
ATOM   2134  CG  LYS A 265      37.863  75.243  74.703  1.00 89.93           C  
ATOM   2135  CD  LYS A 265      37.895  76.378  75.725  1.00 89.93           C  
ATOM   2136  CE  LYS A 265      36.539  76.647  76.377  1.00 89.93           C  
ATOM   2137  NZ  LYS A 265      36.667  77.713  77.394  1.00 89.93           N1+
ATOM   2140  N   PRO A 266      34.747  74.143  71.610  1.00138.90           N  
ATOM   2141  CA  PRO A 266      33.707  74.289  70.628  1.00138.90           C  
ATOM   2145  C   PRO A 266      33.287  75.706  70.398  1.00138.90           C  
ATOM   2146  O   PRO A 266      32.999  76.075  69.259  1.00138.90           O  
ATOM   2143  CB  PRO A 266      32.586  73.359  71.082  1.00138.90           C  
ATOM   2144  CG  PRO A 266      33.332  72.244  71.842  1.00138.90           C  
ATOM   2142  CD  PRO A 266      34.599  72.926  72.392  1.00138.90           C  
ATOM   2147  N   VAL A 267      33.256  76.526  71.453  1.00110.77           N  
ATOM   2148  CA  VAL A 267      32.797  77.872  71.311  1.00110.77           C  
ATOM   2152  C   VAL A 267      33.761  78.650  70.462  1.00110.77           C  
ATOM   2153  O   VAL A 267      33.362  79.569  69.749  1.00110.77           O  
ATOM   2149  CB  VAL A 267      32.592  78.548  72.634  1.00110.77           C  
ATOM   2150  CG1 VAL A 267      33.955  78.817  73.279  1.00110.77           C  
ATOM   2151  CG2 VAL A 267      31.711  79.785  72.420  1.00110.77           C  
ATOM   2154  N   THR A 268      35.064  78.305  70.509  1.00 40.84           N  
ATOM   2155  CA  THR A 268      36.043  79.051  69.766  1.00 40.84           C  
ATOM   2159  C   THR A 268      35.696  79.005  68.309  1.00 40.84           C  
ATOM   2160  O   THR A 268      35.731  80.024  67.620  1.00 40.84           O  
ATOM   2156  CB  THR A 268      37.425  78.491  69.929  1.00 40.84           C  
ATOM   2158  CG2 THR A 268      38.413  79.335  69.108  1.00 40.84           C  
ATOM   2157  OG1 THR A 268      37.789  78.505  71.301  1.00 40.84           O  
ATOM   2161  N   LEU A 269      35.372  77.806  67.796  1.00 61.71           N  
ATOM   2162  CA  LEU A 269      35.051  77.667  66.404  1.00 61.71           C  
ATOM   2167  C   LEU A 269      33.728  78.311  66.102  1.00 61.71           C  
ATOM   2168  O   LEU A 269      33.554  78.964  65.074  1.00 61.71           O  
ATOM   2163  CB  LEU A 269      34.998  76.195  65.962  1.00 61.71           C  
ATOM   2164  CG  LEU A 269      34.757  76.011  64.455  1.00 61.71           C  
ATOM   2165  CD1 LEU A 269      35.874  76.674  63.632  1.00 61.71           C  
ATOM   2166  CD2 LEU A 269      34.582  74.524  64.106  1.00 61.71           C  
ATOM   2169  N   LEU A 270      32.757  78.159  67.018  1.00 72.28           N  
ATOM   2170  CA  LEU A 270      31.412  78.627  66.819  1.00 72.28           C  
ATOM   2175  C   LEU A 270      31.412  80.126  66.674  1.00 72.28           C  
ATOM   2176  O   LEU A 270      30.615  80.689  65.925  1.00 72.28           O  
ATOM   2171  CB  LEU A 270      30.501  78.236  67.998  1.00 72.28           C  
ATOM   2172  CG  LEU A 270      29.000  78.495  67.770  1.00 72.28           C  
ATOM   2173  CD1 LEU A 270      28.475  77.655  66.593  1.00 72.28           C  
ATOM   2174  CD2 LEU A 270      28.190  78.254  69.055  1.00 72.28           C  
ATOM   2177  N   ALA A 271      32.334  80.804  67.378  1.00 57.91           N  
ATOM   2178  CA  ALA A 271      32.438  82.242  67.435  1.00 57.91           C  
ATOM   2180  C   ALA A 271      32.666  82.808  66.066  1.00 57.91           C  
ATOM   2181  O   ALA A 271      32.332  83.962  65.809  1.00 57.91           O  
ATOM   2179  CB  ALA A 271      33.593  82.722  68.328  1.00 57.91           C  
ATOM   2182  N   SER A 272      33.289  82.038  65.159  1.00103.40           N  
ATOM   2183  CA  SER A 272      33.601  82.527  63.840  1.00103.40           C  
ATOM   2186  C   SER A 272      32.329  82.938  63.154  1.00103.40           C  
ATOM   2187  O   SER A 272      32.352  83.756  62.233  1.00103.40           O  
ATOM   2184  CB  SER A 272      34.201  81.434  62.946  1.00103.40           C  
ATOM   2185  OG  SER A 272      35.286  80.803  63.603  1.00103.40           O  
ATOM   2188  N   LEU A 273      31.208  82.305  63.545  1.00 80.55           N  
ATOM   2189  CA  LEU A 273      29.883  82.547  63.035  1.00 80.55           C  
ATOM   2194  C   LEU A 273      29.301  83.848  63.537  1.00 80.55           C  
ATOM   2195  O   LEU A 273      28.404  84.409  62.908  1.00 80.55           O  
ATOM   2190  CB  LEU A 273      28.901  81.415  63.389  1.00 80.55           C  
ATOM   2191  CG  LEU A 273      29.286  80.074  62.735  1.00 80.55           C  
ATOM   2192  CD1 LEU A 273      28.292  78.961  63.104  1.00 80.55           C  
ATOM   2193  CD2 LEU A 273      29.466  80.227  61.215  1.00 80.55           C  
ATOM   2196  N   PHE A 274      29.743  84.337  64.715  1.00 90.16           N  
ATOM   2197  CA  PHE A 274      29.113  85.494  65.299  1.00 90.16           C  
ATOM   2205  C   PHE A 274      29.760  86.769  64.834  1.00 90.16           C  
ATOM   2206  O   PHE A 274      30.979  86.918  64.893  1.00 90.16           O  
ATOM   2198  CB  PHE A 274      29.195  85.523  66.837  1.00 90.16           C  
ATOM   2199  CG  PHE A 274      28.639  84.251  67.382  1.00 90.16           C  
ATOM   2200  CD1 PHE A 274      27.310  83.931  67.243  1.00 90.16           C  
ATOM   2201  CD2 PHE A 274      29.455  83.382  68.068  1.00 90.16           C  
ATOM   2202  CE1 PHE A 274      26.805  82.759  67.758  1.00 90.16           C  
ATOM   2203  CE2 PHE A 274      28.957  82.210  68.586  1.00 90.16           C  
ATOM   2204  CZ  PHE A 274      27.629  81.892  68.432  1.00 90.16           C  
ATOM   2207  N   LYS A 275      28.948  87.701  64.284  1.00 60.49           N  
ATOM   2208  CA  LYS A 275      29.420  89.005  63.898  1.00 60.49           C  
ATOM   2214  C   LYS A 275      29.589  89.897  65.092  1.00 60.49           C  
ATOM   2215  O   LYS A 275      30.562  90.644  65.187  1.00 60.49           O  
ATOM   2209  CB  LYS A 275      28.506  89.718  62.886  1.00 60.49           C  
ATOM   2210  CG  LYS A 275      28.659  89.165  61.466  1.00 60.49           C  
ATOM   2211  CD  LYS A 275      27.613  89.669  60.470  1.00 60.49           C  
ATOM   2212  CE  LYS A 275      27.864  89.183  59.039  1.00 60.49           C  
ATOM   2213  NZ  LYS A 275      26.802  89.676  58.135  1.00 60.49           N1+
ATOM   2216  N   VAL A 276      28.635  89.843  66.044  1.00 40.30           N  
ATOM   2217  CA  VAL A 276      28.678  90.739  67.165  1.00 40.30           C  
ATOM   2221  C   VAL A 276      28.394  89.959  68.406  1.00 40.30           C  
ATOM   2222  O   VAL A 276      28.008  88.793  68.355  1.00 40.30           O  
ATOM   2218  CB  VAL A 276      27.659  91.838  67.082  1.00 40.30           C  
ATOM   2219  CG1 VAL A 276      27.988  92.718  65.866  1.00 40.30           C  
ATOM   2220  CG2 VAL A 276      26.259  91.205  67.026  1.00 40.30           C  
ATOM   2223  N   GLN A 277      28.580  90.611  69.570  1.00116.35           N  
ATOM   2224  CA  GLN A 277      28.420  89.961  70.838  1.00116.35           C  
ATOM   2230  C   GLN A 277      27.001  89.527  71.054  1.00116.35           C  
ATOM   2231  O   GLN A 277      26.758  88.515  71.708  1.00116.35           O  
ATOM   2225  CB  GLN A 277      28.973  90.765  72.030  1.00116.35           C  
ATOM   2226  CG  GLN A 277      28.363  92.142  72.260  1.00116.35           C  
ATOM   2227  CD  GLN A 277      29.140  92.760  73.415  1.00116.35           C  
ATOM   2229  NE2 GLN A 277      30.052  93.716  73.088  1.00116.35           N  
ATOM   2228  OE1 GLN A 277      28.952  92.391  74.574  1.00116.35           O  
ATOM   2232  N   ASP A 278      26.020  90.252  70.488  1.00 44.63           N  
ATOM   2233  CA  ASP A 278      24.640  89.908  70.687  1.00 44.63           C  
ATOM   2238  C   ASP A 278      24.398  88.509  70.197  1.00 44.63           C  
ATOM   2239  O   ASP A 278      23.534  87.808  70.719  1.00 44.63           O  
ATOM   2234  CB  ASP A 278      23.670  90.846  69.948  1.00 44.63           C  
ATOM   2235  CG  ASP A 278      23.647  92.176  70.690  1.00 44.63           C  
ATOM   2236  OD1 ASP A 278      24.181  92.226  71.830  1.00 44.63           O  
ATOM   2237  OD2 ASP A 278      23.087  93.157  70.133  1.00 44.63           O1-
ATOM   2240  N   ASP A 279      25.138  88.059  69.171  1.00 51.60           N  
ATOM   2241  CA  ASP A 279      24.926  86.739  68.644  1.00 51.60           C  
ATOM   2246  C   ASP A 279      25.227  85.707  69.689  1.00 51.60           C  
ATOM   2247  O   ASP A 279      24.611  84.642  69.697  1.00 51.60           O  
ATOM   2242  CB  ASP A 279      25.779  86.442  67.401  1.00 51.60           C  
ATOM   2243  CG  ASP A 279      25.141  87.168  66.226  1.00 51.60           C  
ATOM   2244  OD1 ASP A 279      23.921  87.475  66.321  1.00 51.60           O  
ATOM   2245  OD2 ASP A 279      25.859  87.417  65.221  1.00 51.60           O1-
ATOM   2248  N   VAL A 280      26.213  85.959  70.572  1.00 40.78           N  
ATOM   2249  CA  VAL A 280      26.518  85.004  71.603  1.00 40.78           C  
ATOM   2253  C   VAL A 280      25.342  84.918  72.529  1.00 40.78           C  
ATOM   2254  O   VAL A 280      24.906  83.832  72.913  1.00 40.78           O  
ATOM   2250  CB  VAL A 280      27.725  85.384  72.411  1.00 40.78           C  
ATOM   2251  CG1 VAL A 280      27.923  84.341  73.525  1.00 40.78           C  
ATOM   2252  CG2 VAL A 280      28.927  85.510  71.460  1.00 40.78           C  
ATOM   2255  N   THR A 281      24.775  86.085  72.878  1.00 95.14           N  
ATOM   2256  CA  THR A 281      23.689  86.165  73.809  1.00 95.14           C  
ATOM   2260  C   THR A 281      22.524  85.413  73.246  1.00 95.14           C  
ATOM   2261  O   THR A 281      21.819  84.709  73.967  1.00 95.14           O  
ATOM   2257  CB  THR A 281      23.244  87.579  74.026  1.00 95.14           C  
ATOM   2259  CG2 THR A 281      22.119  87.579  75.067  1.00 95.14           C  
ATOM   2258  OG1 THR A 281      24.330  88.370  74.487  1.00 95.14           O  
ATOM   2262  N   LYS A 282      22.293  85.556  71.929  1.00155.66           N  
ATOM   2263  CA  LYS A 282      21.195  84.918  71.261  1.00155.66           C  
ATOM   2269  C   LYS A 282      21.366  83.431  71.343  1.00155.66           C  
ATOM   2270  O   LYS A 282      20.406  82.691  71.557  1.00155.66           O  
ATOM   2264  CB  LYS A 282      21.157  85.281  69.766  1.00155.66           C  
ATOM   2265  CG  LYS A 282      19.877  84.846  69.053  1.00155.66           C  
ATOM   2266  CD  LYS A 282      18.665  85.701  69.422  1.00155.66           C  
ATOM   2267  CE  LYS A 282      18.656  87.064  68.726  1.00155.66           C  
ATOM   2268  NZ  LYS A 282      19.843  87.846  69.137  1.00155.66           N1+
ATOM   2271  N   LEU A 283      22.612  82.961  71.162  1.00116.02           N  
ATOM   2272  CA  LEU A 283      22.921  81.560  71.176  1.00116.02           C  
ATOM   2277  C   LEU A 283      22.622  81.008  72.539  1.00116.02           C  
ATOM   2278  O   LEU A 283      22.083  79.909  72.673  1.00116.02           O  
ATOM   2273  CB  LEU A 283      24.414  81.327  70.855  1.00116.02           C  
ATOM   2274  CG  LEU A 283      24.896  79.862  70.838  1.00116.02           C  
ATOM   2275  CD1 LEU A 283      24.979  79.260  72.247  1.00116.02           C  
ATOM   2276  CD2 LEU A 283      24.050  79.005  69.890  1.00116.02           C  
ATOM   2279  N   ASP A 284      22.963  81.785  73.582  1.00 85.64           N  
ATOM   2280  CA  ASP A 284      22.816  81.380  74.954  1.00 85.64           C  
ATOM   2285  C   ASP A 284      21.373  81.150  75.249  1.00 85.64           C  
ATOM   2286  O   ASP A 284      21.011  80.162  75.884  1.00 85.64           O  
ATOM   2281  CB  ASP A 284      23.231  82.485  75.941  1.00 85.64           C  
ATOM   2282  CG  ASP A 284      24.698  82.815  75.740  1.00 85.64           C  
ATOM   2283  OD1 ASP A 284      25.383  82.060  75.001  1.00 85.64           O  
ATOM   2284  OD2 ASP A 284      25.157  83.831  76.329  1.00 85.64           O1-
ATOM   2287  N   LEU A 285      20.500  82.057  74.779  1.00 47.32           N  
ATOM   2288  CA  LEU A 285      19.123  81.935  75.144  1.00 47.32           C  
ATOM   2293  C   LEU A 285      18.606  80.626  74.644  1.00 47.32           C  
ATOM   2294  O   LEU A 285      17.885  79.931  75.358  1.00 47.32           O  
ATOM   2289  CB  LEU A 285      18.238  83.047  74.557  1.00 47.32           C  
ATOM   2290  CG  LEU A 285      16.755  82.912  74.956  1.00 47.32           C  
ATOM   2291  CD1 LEU A 285      16.571  83.041  76.478  1.00 47.32           C  
ATOM   2292  CD2 LEU A 285      15.871  83.886  74.163  1.00 47.32           C  
ATOM   2295  N   ARG A 286      18.932  80.274  73.386  1.00107.52           N  
ATOM   2296  CA  ARG A 286      18.473  79.035  72.817  1.00107.52           C  
ATOM   2304  C   ARG A 286      19.118  77.820  73.434  1.00107.52           C  
ATOM   2305  O   ARG A 286      18.429  76.893  73.859  1.00107.52           O  
ATOM   2297  CB  ARG A 286      18.757  78.942  71.310  1.00107.52           C  
ATOM   2298  CG  ARG A 286      18.304  77.619  70.689  1.00107.52           C  
ATOM   2299  CD  ARG A 286      16.786  77.457  70.598  1.00107.52           C  
ATOM   2300  NE  ARG A 286      16.526  76.128  69.977  1.00107.52           N  
ATOM   2301  CZ  ARG A 286      15.376  75.910  69.275  1.00107.52           C  
ATOM   2302  NH1 ARG A 286      14.478  76.924  69.098  1.00107.52           N1+
ATOM   2303  NH2 ARG A 286      15.128  74.677  68.747  1.00107.52           N  
ATOM   2306  N   LEU A 287      20.468  77.799  73.454  1.00145.21           N  
ATOM   2307  CA  LEU A 287      21.311  76.702  73.869  1.00145.21           C  
ATOM   2312  C   LEU A 287      21.428  76.506  75.354  1.00145.21           C  
ATOM   2313  O   LEU A 287      21.676  75.388  75.801  1.00145.21           O  
ATOM   2308  CB  LEU A 287      22.727  76.783  73.269  1.00145.21           C  
ATOM   2309  CG  LEU A 287      22.777  76.417  71.770  1.00145.21           C  
ATOM   2310  CD1 LEU A 287      22.611  74.906  71.551  1.00145.21           C  
ATOM   2311  CD2 LEU A 287      21.754  77.222  70.958  1.00145.21           C  
ATOM   2314  N   LYS A 288      21.304  77.573  76.168  1.00142.74           N  
ATOM   2315  CA  LYS A 288      21.449  77.429  77.597  1.00142.74           C  
ATOM   2321  C   LYS A 288      22.838  76.956  77.926  1.00142.74           C  
ATOM   2322  O   LYS A 288      23.023  76.020  78.700  1.00142.74           O  
ATOM   2316  CB  LYS A 288      20.481  76.390  78.190  1.00142.74           C  
ATOM   2317  CG  LYS A 288      19.005  76.667  77.893  1.00142.74           C  
ATOM   2318  CD  LYS A 288      18.509  78.014  78.417  1.00142.74           C  
ATOM   2319  CE  LYS A 288      17.024  78.259  78.143  1.00142.74           C  
ATOM   2320  NZ  LYS A 288      16.204  77.327  78.949  1.00142.74           N1+
ATOM   2323  N   ILE A 289      23.858  77.628  77.356  1.00 83.02           N  
ATOM   2324  CA  ILE A 289      25.244  77.281  77.508  1.00 83.02           C  
ATOM   2329  C   ILE A 289      25.781  77.736  78.838  1.00 83.02           C  
ATOM   2330  O   ILE A 289      25.232  78.624  79.487  1.00 83.02           O  
ATOM   2325  CB  ILE A 289      26.099  77.824  76.397  1.00 83.02           C  
ATOM   2326  CG1 ILE A 289      26.098  79.363  76.387  1.00 83.02           C  
ATOM   2327  CG2 ILE A 289      25.584  77.212  75.082  1.00 83.02           C  
ATOM   2328  CD1 ILE A 289      27.108  79.957  75.404  1.00 83.02           C  
ATOM   2331  N   ALA A 290      26.853  77.062  79.308  1.00 35.27           N  
ATOM   2332  CA  ALA A 290      27.483  77.359  80.566  1.00 35.27           C  
ATOM   2334  C   ALA A 290      28.119  78.711  80.496  1.00 35.27           C  
ATOM   2335  O   ALA A 290      28.441  79.212  79.420  1.00 35.27           O  
ATOM   2333  CB  ALA A 290      28.576  76.349  80.952  1.00 35.27           C  
ATOM   2336  N   LYS A 291      28.321  79.336  81.677  1.00124.36           N  
ATOM   2337  CA  LYS A 291      28.862  80.662  81.752  1.00124.36           C  
ATOM   2343  C   LYS A 291      30.221  80.697  81.136  1.00124.36           C  
ATOM   2344  O   LYS A 291      30.570  81.666  80.466  1.00124.36           O  
ATOM   2338  CB  LYS A 291      28.994  81.235  83.174  1.00124.36           C  
ATOM   2339  CG  LYS A 291      27.675  81.768  83.733  1.00124.36           C  
ATOM   2340  CD  LYS A 291      27.789  82.342  85.146  1.00124.36           C  
ATOM   2341  CE  LYS A 291      28.530  83.681  85.203  1.00124.36           C  
ATOM   2342  NZ  LYS A 291      27.775  84.712  84.457  1.00124.36           N1+
ATOM   2345  N   GLU A 292      31.031  79.645  81.339  1.00 33.15           N  
ATOM   2346  CA  GLU A 292      32.355  79.668  80.786  1.00 33.15           C  
ATOM   2352  C   GLU A 292      32.249  79.774  79.300  1.00 33.15           C  
ATOM   2353  O   GLU A 292      33.019  80.489  78.660  1.00 33.15           O  
ATOM   2347  CB  GLU A 292      33.164  78.388  81.071  1.00 33.15           C  
ATOM   2348  CG  GLU A 292      34.551  78.411  80.421  1.00 33.15           C  
ATOM   2349  CD  GLU A 292      35.281  77.115  80.744  1.00 33.15           C  
ATOM   2350  OE1 GLU A 292      34.828  76.387  81.668  1.00 33.15           O  
ATOM   2351  OE2 GLU A 292      36.308  76.835  80.068  1.00 33.15           O1-
ATOM   2354  N   GLU A 293      31.290  79.043  78.713  1.00 49.94           N  
ATOM   2355  CA  GLU A 293      31.142  79.026  77.289  1.00 49.94           C  
ATOM   2361  C   GLU A 293      30.727  80.377  76.780  1.00 49.94           C  
ATOM   2362  O   GLU A 293      31.273  80.848  75.782  1.00 49.94           O  
ATOM   2356  CB  GLU A 293      30.113  77.985  76.826  1.00 49.94           C  
ATOM   2357  CG  GLU A 293      30.599  76.556  77.077  1.00 49.94           C  
ATOM   2358  CD  GLU A 293      29.522  75.591  76.610  1.00 49.94           C  
ATOM   2359  OE1 GLU A 293      28.347  75.766  77.027  1.00 49.94           O  
ATOM   2360  OE2 GLU A 293      29.864  74.660  75.832  1.00 49.94           O1-
ATOM   2363  N   LYS A 294      29.766  81.051  77.449  1.00170.96           N  
ATOM   2364  CA  LYS A 294      29.324  82.324  76.940  1.00170.96           C  
ATOM   2370  C   LYS A 294      30.456  83.293  76.987  1.00170.96           C  
ATOM   2371  O   LYS A 294      30.694  84.036  76.037  1.00170.96           O  
ATOM   2365  CB  LYS A 294      28.233  83.051  77.747  1.00170.96           C  
ATOM   2366  CG  LYS A 294      26.886  82.353  77.870  1.00170.96           C  
ATOM   2367  CD  LYS A 294      26.815  81.392  79.048  1.00170.96           C  
ATOM   2368  CE  LYS A 294      26.717  82.137  80.382  1.00170.96           C  
ATOM   2369  NZ  LYS A 294      25.431  82.863  80.465  1.00170.96           N1+
ATOM   2372  N   ASN A 295      31.189  83.289  78.112  1.00 42.04           N  
ATOM   2373  CA  ASN A 295      32.229  84.244  78.359  1.00 42.04           C  
ATOM   2378  C   ASN A 295      33.290  84.101  77.320  1.00 42.04           C  
ATOM   2379  O   ASN A 295      33.869  85.092  76.876  1.00 42.04           O  
ATOM   2374  CB  ASN A 295      32.906  84.036  79.724  1.00 42.04           C  
ATOM   2375  CG  ASN A 295      31.863  84.268  80.807  1.00 42.04           C  
ATOM   2377  ND2 ASN A 295      31.936  83.465  81.903  1.00 42.04           N  
ATOM   2376  OD1 ASN A 295      30.999  85.135  80.677  1.00 42.04           O  
ATOM   2380  N   LEU A 296      33.602  82.855  76.929  1.00 49.65           N  
ATOM   2381  CA  LEU A 296      34.632  82.673  75.956  1.00 49.65           C  
ATOM   2386  C   LEU A 296      34.189  83.251  74.646  1.00 49.65           C  
ATOM   2387  O   LEU A 296      34.969  83.904  73.954  1.00 49.65           O  
ATOM   2382  CB  LEU A 296      35.031  81.201  75.754  1.00 49.65           C  
ATOM   2383  CG  LEU A 296      36.160  81.020  74.722  1.00 49.65           C  
ATOM   2384  CD1 LEU A 296      37.396  81.850  75.104  1.00 49.65           C  
ATOM   2385  CD2 LEU A 296      36.518  79.537  74.535  1.00 49.65           C  
ATOM   2388  N   GLY A 297      32.910  83.039  74.272  1.00 23.37           N  
ATOM   2389  CA  GLY A 297      32.415  83.530  73.016  1.00 23.37           C  
ATOM   2390  C   GLY A 297      32.494  85.026  72.990  1.00 23.37           C  
ATOM   2391  O   GLY A 297      32.891  85.616  71.988  1.00 23.37           O  
ATOM   2392  N   LEU A 298      32.111  85.682  74.101  1.00 51.13           N  
ATOM   2393  CA  LEU A 298      32.103  87.116  74.173  1.00 51.13           C  
ATOM   2398  C   LEU A 298      33.512  87.615  74.047  1.00 51.13           C  
ATOM   2399  O   LEU A 298      33.767  88.626  73.396  1.00 51.13           O  
ATOM   2394  CB  LEU A 298      31.519  87.615  75.509  1.00 51.13           C  
ATOM   2395  CG  LEU A 298      30.036  87.232  75.706  1.00 51.13           C  
ATOM   2396  CD1 LEU A 298      29.511  87.690  77.078  1.00 51.13           C  
ATOM   2397  CD2 LEU A 298      29.164  87.756  74.552  1.00 51.13           C  
ATOM   2400  N   PHE A 299      34.468  86.899  74.668  1.00 55.29           N  
ATOM   2401  CA  PHE A 299      35.851  87.288  74.694  1.00 55.29           C  
ATOM   2409  C   PHE A 299      36.407  87.318  73.296  1.00 55.29           C  
ATOM   2410  O   PHE A 299      37.063  88.283  72.901  1.00 55.29           O  
ATOM   2402  CB  PHE A 299      36.687  86.293  75.528  1.00 55.29           C  
ATOM   2403  CG  PHE A 299      38.122  86.701  75.575  1.00 55.29           C  
ATOM   2404  CD1 PHE A 299      38.557  87.638  76.485  1.00 55.29           C  
ATOM   2405  CD2 PHE A 299      39.041  86.130  74.722  1.00 55.29           C  
ATOM   2406  CE1 PHE A 299      39.881  88.008  76.535  1.00 55.29           C  
ATOM   2407  CE2 PHE A 299      40.367  86.495  74.768  1.00 55.29           C  
ATOM   2408  CZ  PHE A 299      40.788  87.436  75.675  1.00 55.29           C  
ATOM   2411  N   ILE A 300      36.157  86.255  72.506  1.00 39.95           N  
ATOM   2412  CA  ILE A 300      36.688  86.159  71.173  1.00 39.95           C  
ATOM   2417  C   ILE A 300      36.088  87.217  70.303  1.00 39.95           C  
ATOM   2418  O   ILE A 300      36.792  87.901  69.562  1.00 39.95           O  
ATOM   2413  CB  ILE A 300      36.386  84.840  70.522  1.00 39.95           C  
ATOM   2414  CG1 ILE A 300      37.030  83.686  71.308  1.00 39.95           C  
ATOM   2415  CG2 ILE A 300      36.840  84.917  69.054  1.00 39.95           C  
ATOM   2416  CD1 ILE A 300      36.532  82.307  70.882  1.00 39.95           C  
ATOM   2419  N   VAL A 301      34.760  87.396  70.381  1.00 39.77           N  
ATOM   2420  CA  VAL A 301      34.113  88.331  69.510  1.00 39.77           C  
ATOM   2424  C   VAL A 301      34.681  89.690  69.751  1.00 39.77           C  
ATOM   2425  O   VAL A 301      34.975  90.423  68.807  1.00 39.77           O  
ATOM   2421  CB  VAL A 301      32.632  88.414  69.753  1.00 39.77           C  
ATOM   2422  CG1 VAL A 301      32.046  89.543  68.888  1.00 39.77           C  
ATOM   2423  CG2 VAL A 301      32.014  87.033  69.476  1.00 39.77           C  
ATOM   2426  N   LYS A 302      34.834  90.077  71.029  1.00 87.31           N  
ATOM   2427  CA  LYS A 302      35.297  91.401  71.315  1.00 87.31           C  
ATOM   2433  C   LYS A 302      36.739  91.605  70.931  1.00 87.31           C  
ATOM   2434  O   LYS A 302      37.081  92.595  70.290  1.00 87.31           O  
ATOM   2428  CB  LYS A 302      35.112  91.779  72.796  1.00 87.31           C  
ATOM   2429  CG  LYS A 302      35.220  93.284  73.058  1.00 87.31           C  
ATOM   2430  CD  LYS A 302      34.650  93.722  74.410  1.00 87.31           C  
ATOM   2431  CE  LYS A 302      35.648  93.634  75.566  1.00 87.31           C  
ATOM   2432  NZ  LYS A 302      35.010  94.093  76.822  1.00 87.31           N1+
ATOM   2435  N   ASN A 303      37.615  90.664  71.337  1.00 89.74           N  
ATOM   2436  CA  ASN A 303      39.052  90.737  71.224  1.00 89.74           C  
ATOM   2441  C   ASN A 303      39.673  90.379  69.902  1.00 89.74           C  
ATOM   2442  O   ASN A 303      40.793  90.809  69.635  1.00 89.74           O  
ATOM   2437  CB  ASN A 303      39.748  89.902  72.305  1.00 89.74           C  
ATOM   2438  CG  ASN A 303      39.463  90.615  73.617  1.00 89.74           C  
ATOM   2440  ND2 ASN A 303      38.632  89.979  74.483  1.00 89.74           N  
ATOM   2439  OD1 ASN A 303      39.946  91.721  73.855  1.00 89.74           O  
ATOM   2443  N   ARG A 304      39.007  89.583  69.045  1.00 90.19           N  
ATOM   2444  CA  ARG A 304      39.693  89.014  67.913  1.00 90.19           C  
ATOM   2452  C   ARG A 304      40.360  90.042  67.043  1.00 90.19           C  
ATOM   2453  O   ARG A 304      41.491  89.826  66.609  1.00 90.19           O  
ATOM   2445  CB  ARG A 304      38.788  88.122  67.048  1.00 90.19           C  
ATOM   2446  CG  ARG A 304      37.541  88.806  66.496  1.00 90.19           C  
ATOM   2447  CD  ARG A 304      36.534  87.785  65.966  1.00 90.19           C  
ATOM   2448  NE  ARG A 304      35.352  88.525  65.452  1.00 90.19           N  
ATOM   2449  CZ  ARG A 304      34.124  87.935  65.489  1.00 90.19           C  
ATOM   2450  NH1 ARG A 304      33.973  86.700  66.052  1.00 90.19           N1+
ATOM   2451  NH2 ARG A 304      33.049  88.585  64.966  1.00 90.19           N  
ATOM   2454  N   LYS A 305      39.697  91.166  66.732  1.00140.14           N  
ATOM   2455  CA  LYS A 305      40.320  92.147  65.888  1.00140.14           C  
ATOM   2461  C   LYS A 305      41.471  92.847  66.570  1.00140.14           C  
ATOM   2462  O   LYS A 305      42.560  92.944  66.008  1.00140.14           O  
ATOM   2456  CB  LYS A 305      39.321  93.229  65.448  1.00140.14           C  
ATOM   2457  CG  LYS A 305      39.881  94.199  64.410  1.00140.14           C  
ATOM   2458  CD  LYS A 305      38.815  95.087  63.764  1.00140.14           C  
ATOM   2459  CE  LYS A 305      37.888  94.346  62.799  1.00140.14           C  
ATOM   2460  NZ  LYS A 305      36.913  93.531  63.556  1.00140.14           N1+
ATOM   2463  N   ASP A 306      41.238  93.373  67.794  1.00 64.91           N  
ATOM   2464  CA  ASP A 306      42.172  94.200  68.522  1.00 64.91           C  
ATOM   2469  C   ASP A 306      43.354  93.487  69.111  1.00 64.91           C  
ATOM   2470  O   ASP A 306      44.490  93.923  68.932  1.00 64.91           O  
ATOM   2465  CB  ASP A 306      41.485  94.944  69.680  1.00 64.91           C  
ATOM   2466  CG  ASP A 306      40.510  95.941  69.070  1.00 64.91           C  
ATOM   2467  OD1 ASP A 306      40.639  96.216  67.847  1.00 64.91           O  
ATOM   2468  OD2 ASP A 306      39.625  96.440  69.814  1.00 64.91           O1-
ATOM   2471  N   LEU A 307      43.135  92.366  69.824  1.00 71.42           N  
ATOM   2472  CA  LEU A 307      44.238  91.767  70.520  1.00 71.42           C  
ATOM   2477  C   LEU A 307      44.985  90.941  69.530  1.00 71.42           C  
ATOM   2478  O   LEU A 307      44.577  89.830  69.194  1.00 71.42           O  
ATOM   2473  CB  LEU A 307      43.767  90.865  71.681  1.00 71.42           C  
ATOM   2474  CG  LEU A 307      44.895  90.185  72.478  1.00 71.42           C  
ATOM   2475  CD1 LEU A 307      45.811  91.223  73.152  1.00 71.42           C  
ATOM   2476  CD2 LEU A 307      44.320  89.173  73.483  1.00 71.42           C  
ATOM   2479  N   ILE A 308      46.124  91.478  69.054  1.00 51.61           N  
ATOM   2480  CA  ILE A 308      46.889  90.826  68.035  1.00 51.61           C  
ATOM   2485  C   ILE A 308      48.336  90.924  68.397  1.00 51.61           C  
ATOM   2486  O   ILE A 308      48.730  91.729  69.238  1.00 51.61           O  
ATOM   2481  CB  ILE A 308      46.708  91.457  66.686  1.00 51.61           C  
ATOM   2482  CG1 ILE A 308      47.159  92.929  66.731  1.00 51.61           C  
ATOM   2483  CG2 ILE A 308      45.247  91.263  66.250  1.00 51.61           C  
ATOM   2484  CD1 ILE A 308      47.252  93.586  65.355  1.00 51.61           C  
ATOM   2487  N   LYS A 309      49.168  90.083  67.751  1.00105.50           N  
ATOM   2488  CA  LYS A 309      50.571  90.010  68.042  1.00105.50           C  
ATOM   2494  C   LYS A 309      51.266  91.243  67.570  1.00105.50           C  
ATOM   2495  O   LYS A 309      50.877  91.859  66.580  1.00105.50           O  
ATOM   2489  CB  LYS A 309      51.259  88.817  67.361  1.00105.50           C  
ATOM   2490  CG  LYS A 309      51.195  88.898  65.833  1.00105.50           C  
ATOM   2491  CD  LYS A 309      52.076  87.874  65.116  1.00105.50           C  
ATOM   2492  CE  LYS A 309      51.996  87.965  63.591  1.00105.50           C  
ATOM   2493  NZ  LYS A 309      50.626  87.637  63.136  1.00105.50           N1+
ATOM   2496  N   ALA A 310      52.317  91.646  68.315  1.00 32.81           N  
ATOM   2497  CA  ALA A 310      53.121  92.763  67.920  1.00 32.81           C  
ATOM   2499  C   ALA A 310      53.950  92.272  66.779  1.00 32.81           C  
ATOM   2500  O   ALA A 310      54.303  91.095  66.726  1.00 32.81           O  
ATOM   2498  CB  ALA A 310      54.077  93.258  69.018  1.00 32.81           C  
ATOM   2501  N   THR A 311      54.291  93.157  65.825  1.00100.18           N  
ATOM   2502  CA  THR A 311      55.033  92.675  64.698  1.00100.18           C  
ATOM   2506  C   THR A 311      56.390  93.305  64.694  1.00100.18           C  
ATOM   2507  O   THR A 311      56.555  94.455  65.098  1.00100.18           O  
ATOM   2503  CB  THR A 311      54.351  92.956  63.392  1.00100.18           C  
ATOM   2505  CG2 THR A 311      54.192  94.476  63.245  1.00100.18           C  
ATOM   2504  OG1 THR A 311      55.093  92.412  62.313  1.00100.18           O  
ATOM   2508  N   ASP A 312      57.399  92.527  64.243  1.00 49.13           N  
ATOM   2509  CA  ASP A 312      58.771  92.943  64.195  1.00 49.13           C  
ATOM   2514  C   ASP A 312      59.097  93.533  65.530  1.00 49.13           C  
ATOM   2515  O   ASP A 312      59.673  94.615  65.623  1.00 49.13           O  
ATOM   2510  CB  ASP A 312      59.081  93.967  63.089  1.00 49.13           C  
ATOM   2511  CG  ASP A 312      60.593  94.004  62.916  1.00 49.13           C  
ATOM   2512  OD1 ASP A 312      61.293  93.354  63.737  1.00 49.13           O  
ATOM   2513  OD2 ASP A 312      61.068  94.677  61.964  1.00 49.13           O1-
ATOM   2516  N   SER A 313      58.730  92.810  66.606  1.00 33.24           N  
ATOM   2517  CA  SER A 313      58.933  93.293  67.940  1.00 33.24           C  
ATOM   2520  C   SER A 313      59.798  92.313  68.657  1.00 33.24           C  
ATOM   2521  O   SER A 313      60.076  91.222  68.163  1.00 33.24           O  
ATOM   2518  CB  SER A 313      57.629  93.417  68.743  1.00 33.24           C  
ATOM   2519  OG  SER A 313      57.902  93.902  70.050  1.00 33.24           O  
ATOM   2522  N   SER A 314      60.282  92.720  69.844  1.00 73.64           N  
ATOM   2523  CA  SER A 314      61.115  91.893  70.660  1.00 73.64           C  
ATOM   2526  C   SER A 314      60.300  90.748  71.176  1.00 73.64           C  
ATOM   2527  O   SER A 314      60.823  89.653  71.381  1.00 73.64           O  
ATOM   2524  CB  SER A 314      61.677  92.648  71.876  1.00 73.64           C  
ATOM   2525  OG  SER A 314      60.612  93.084  72.708  1.00 73.64           O  
ATOM   2528  N   ASP A 315      58.995  90.981  71.418  1.00 66.57           N  
ATOM   2529  CA  ASP A 315      58.151  89.947  71.949  1.00 66.57           C  
ATOM   2534  C   ASP A 315      56.793  90.094  71.317  1.00 66.57           C  
ATOM   2535  O   ASP A 315      56.000  90.927  71.749  1.00 66.57           O  
ATOM   2530  CB  ASP A 315      57.979  90.099  73.473  1.00 66.57           C  
ATOM   2531  CG  ASP A 315      57.211  88.915  74.045  1.00 66.57           C  
ATOM   2532  OD1 ASP A 315      56.744  88.056  73.252  1.00 66.57           O  
ATOM   2533  OD2 ASP A 315      57.081  88.862  75.298  1.00 66.57           O1-
ATOM   2536  N   PRO A 316      56.497  89.309  70.309  1.00 75.25           N  
ATOM   2537  CA  PRO A 316      55.214  89.411  69.658  1.00 75.25           C  
ATOM   2541  C   PRO A 316      54.082  88.987  70.543  1.00 75.25           C  
ATOM   2542  O   PRO A 316      52.940  89.361  70.282  1.00 75.25           O  
ATOM   2539  CB  PRO A 316      55.342  88.594  68.374  1.00 75.25           C  
ATOM   2540  CG  PRO A 316      56.842  88.686  68.035  1.00 75.25           C  
ATOM   2538  CD  PRO A 316      57.535  88.852  69.399  1.00 75.25           C  
ATOM   2543  N   LEU A 317      54.386  88.173  71.563  1.00 83.16           N  
ATOM   2544  CA  LEU A 317      53.470  87.626  72.523  1.00 83.16           C  
ATOM   2549  C   LEU A 317      52.998  88.691  73.471  1.00 83.16           C  
ATOM   2550  O   LEU A 317      51.967  88.547  74.125  1.00 83.16           O  
ATOM   2545  CB  LEU A 317      54.112  86.495  73.347  1.00 83.16           C  
ATOM   2546  CG  LEU A 317      53.123  85.736  74.247  1.00 83.16           C  
ATOM   2547  CD1 LEU A 317      52.058  85.014  73.404  1.00 83.16           C  
ATOM   2548  CD2 LEU A 317      53.856  84.785  75.206  1.00 83.16           C  
ATOM   2551  N   LYS A 318      53.751  89.800  73.568  1.00 93.37           N  
ATOM   2552  CA  LYS A 318      53.578  90.783  74.601  1.00 93.37           C  
ATOM   2558  C   LYS A 318      52.162  91.273  74.724  1.00 93.37           C  
ATOM   2559  O   LYS A 318      51.688  91.393  75.854  1.00 93.37           O  
ATOM   2553  CB  LYS A 318      54.489  92.003  74.384  1.00 93.37           C  
ATOM   2554  CG  LYS A 318      54.493  92.989  75.551  1.00 93.37           C  
ATOM   2555  CD  LYS A 318      55.624  94.015  75.477  1.00 93.37           C  
ATOM   2556  CE  LYS A 318      55.566  95.059  76.594  1.00 93.37           C  
ATOM   2557  NZ  LYS A 318      54.363  95.906  76.427  1.00 93.37           N1+
ATOM   2560  N   PRO A 319      51.429  91.563  73.691  1.00 73.85           N  
ATOM   2561  CA  PRO A 319      50.103  92.063  73.926  1.00 73.85           C  
ATOM   2565  C   PRO A 319      49.243  91.070  74.643  1.00 73.85           C  
ATOM   2566  O   PRO A 319      48.393  91.475  75.435  1.00 73.85           O  
ATOM   2563  CB  PRO A 319      49.593  92.505  72.558  1.00 73.85           C  
ATOM   2564  CG  PRO A 319      50.882  92.920  71.818  1.00 73.85           C  
ATOM   2562  CD  PRO A 319      51.992  92.056  72.447  1.00 73.85           C  
ATOM   2567  N   TYR A 320      49.430  89.769  74.363  1.00 52.59           N  
ATOM   2568  CA  TYR A 320      48.660  88.740  74.996  1.00 52.59           C  
ATOM   2577  C   TYR A 320      49.055  88.652  76.437  1.00 52.59           C  
ATOM   2578  O   TYR A 320      48.208  88.495  77.315  1.00 52.59           O  
ATOM   2569  CB  TYR A 320      48.896  87.359  74.360  1.00 52.59           C  
ATOM   2570  CG  TYR A 320      48.480  87.451  72.931  1.00 52.59           C  
ATOM   2571  CD1 TYR A 320      47.162  87.291  72.564  1.00 52.59           C  
ATOM   2572  CD2 TYR A 320      49.416  87.700  71.953  1.00 52.59           C  
ATOM   2573  CE1 TYR A 320      46.788  87.379  71.243  1.00 52.59           C  
ATOM   2574  CE2 TYR A 320      49.049  87.791  70.632  1.00 52.59           C  
ATOM   2575  CZ  TYR A 320      47.732  87.631  70.275  1.00 52.59           C  
ATOM   2576  OH  TYR A 320      47.353  87.723  68.920  1.00 52.59           O  
ATOM   2579  N   GLN A 321      50.371  88.742  76.710  1.00 42.63           N  
ATOM   2580  CA  GLN A 321      50.883  88.619  78.047  1.00 42.63           C  
ATOM   2586  C   GLN A 321      50.352  89.743  78.880  1.00 42.63           C  
ATOM   2587  O   GLN A 321      49.981  89.545  80.037  1.00 42.63           O  
ATOM   2581  CB  GLN A 321      52.421  88.678  78.094  1.00 42.63           C  
ATOM   2582  CG  GLN A 321      53.097  87.492  77.400  1.00 42.63           C  
ATOM   2583  CD  GLN A 321      54.603  87.716  77.415  1.00 42.63           C  
ATOM   2585  NE2 GLN A 321      55.368  86.678  77.843  1.00 42.63           N  
ATOM   2584  OE1 GLN A 321      55.084  88.790  77.056  1.00 42.63           O  
ATOM   2588  N   ASP A 322      50.289  90.958  78.302  1.00 34.54           N  
ATOM   2589  CA  ASP A 322      49.841  92.109  79.031  1.00 34.54           C  
ATOM   2594  C   ASP A 322      48.425  91.888  79.445  1.00 34.54           C  
ATOM   2595  O   ASP A 322      48.042  92.187  80.575  1.00 34.54           O  
ATOM   2590  CB  ASP A 322      49.873  93.395  78.186  1.00 34.54           C  
ATOM   2591  CG  ASP A 322      51.325  93.771  77.919  1.00 34.54           C  
ATOM   2592  OD1 ASP A 322      52.185  93.490  78.797  1.00 34.54           O  
ATOM   2593  OD2 ASP A 322      51.594  94.344  76.830  1.00 34.54           O1-
ATOM   2596  N   PHE A 323      47.610  91.332  78.536  1.00 86.98           N  
ATOM   2597  CA  PHE A 323      46.224  91.127  78.828  1.00 86.98           C  
ATOM   2605  C   PHE A 323      46.131  90.185  79.987  1.00 86.98           C  
ATOM   2606  O   PHE A 323      45.345  90.395  80.911  1.00 86.98           O  
ATOM   2598  CB  PHE A 323      45.471  90.504  77.638  1.00 86.98           C  
ATOM   2599  CG  PHE A 323      44.042  90.334  78.025  1.00 86.98           C  
ATOM   2600  CD1 PHE A 323      43.628  89.214  78.708  1.00 86.98           C  
ATOM   2601  CD2 PHE A 323      43.114  91.297  77.701  1.00 86.98           C  
ATOM   2602  CE1 PHE A 323      42.310  89.059  79.065  1.00 86.98           C  
ATOM   2603  CE2 PHE A 323      41.794  91.148  78.055  1.00 86.98           C  
ATOM   2604  CZ  PHE A 323      41.390  90.026  78.739  1.00 86.98           C  
ATOM   2607  N   ILE A 324      46.942  89.112  79.964  1.00 41.73           N  
ATOM   2608  CA  ILE A 324      46.886  88.107  80.985  1.00 41.73           C  
ATOM   2613  C   ILE A 324      47.314  88.659  82.306  1.00 41.73           C  
ATOM   2614  O   ILE A 324      46.640  88.455  83.315  1.00 41.73           O  
ATOM   2609  CB  ILE A 324      47.780  86.946  80.676  1.00 41.73           C  
ATOM   2610  CG1 ILE A 324      47.340  86.299  79.354  1.00 41.73           C  
ATOM   2611  CG2 ILE A 324      47.753  85.982  81.872  1.00 41.73           C  
ATOM   2612  CD1 ILE A 324      48.365  85.322  78.786  1.00 41.73           C  
ATOM   2615  N   ILE A 325      48.444  89.387  82.347  1.00 38.51           N  
ATOM   2616  CA  ILE A 325      48.902  89.851  83.622  1.00 38.51           C  
ATOM   2621  C   ILE A 325      47.893  90.797  84.188  1.00 38.51           C  
ATOM   2622  O   ILE A 325      47.528  90.696  85.359  1.00 38.51           O  
ATOM   2617  CB  ILE A 325      50.244  90.522  83.546  1.00 38.51           C  
ATOM   2618  CG1 ILE A 325      51.308  89.486  83.138  1.00 38.51           C  
ATOM   2619  CG2 ILE A 325      50.527  91.204  84.894  1.00 38.51           C  
ATOM   2620  CD1 ILE A 325      52.667  90.089  82.797  1.00 38.51           C  
ATOM   2623  N   ASP A 326      47.397  91.735  83.364  1.00 40.79           N  
ATOM   2624  CA  ASP A 326      46.447  92.690  83.853  1.00 40.79           C  
ATOM   2629  C   ASP A 326      45.186  91.983  84.225  1.00 40.79           C  
ATOM   2630  O   ASP A 326      44.580  92.275  85.255  1.00 40.79           O  
ATOM   2625  CB  ASP A 326      46.107  93.774  82.818  1.00 40.79           C  
ATOM   2626  CG  ASP A 326      47.348  94.641  82.650  1.00 40.79           C  
ATOM   2627  OD1 ASP A 326      48.349  94.379  83.369  1.00 40.79           O  
ATOM   2628  OD2 ASP A 326      47.314  95.578  81.807  1.00 40.79           O1-
ATOM   2631  N   SER A 327      44.764  91.008  83.400  0.50173.60           N  
ATOM   2632  CA  SER A 327      43.526  90.335  83.642  0.50173.60           C  
ATOM   2635  C   SER A 327      43.699  89.320  84.714  0.50173.60           C  
ATOM   2636  O   SER A 327      44.807  88.883  85.021  0.50173.60           O  
ATOM   2633  CB  SER A 327      42.972  89.606  82.407  0.50173.60           C  
ATOM   2634  OG  SER A 327      41.746  88.965  82.730  0.50173.60           O  
ATOM   2637  N   ARG A 328      42.563  88.893  85.293  1.00307.08           N  
ATOM   2638  CA  ARG A 328      42.596  87.962  86.375  1.00307.08           C  
ATOM   2646  C   ARG A 328      43.295  86.742  85.887  1.00307.08           C  
ATOM   2647  O   ARG A 328      43.187  86.364  84.721  1.00307.08           O  
ATOM   2639  CB  ARG A 328      41.199  87.543  86.862  1.00307.08           C  
ATOM   2640  CG  ARG A 328      41.211  86.702  88.138  1.00307.08           C  
ATOM   2641  CD  ARG A 328      41.581  87.503  89.389  1.00307.08           C  
ATOM   2642  NE  ARG A 328      40.561  88.579  89.541  1.00307.08           N  
ATOM   2643  CZ  ARG A 328      39.391  88.325  90.198  1.00307.08           C  
ATOM   2644  NH1 ARG A 328      39.169  87.093  90.741  1.00307.08           N1+
ATOM   2645  NH2 ARG A 328      38.442  89.301  90.307  1.00307.08           N  
ATOM   2648  N   GLU A 329      44.063  86.110  86.789  1.00139.84           N  
ATOM   2649  CA  GLU A 329      44.799  84.933  86.448  1.00139.84           C  
ATOM   2655  C   GLU A 329      43.839  83.860  86.060  1.00139.84           C  
ATOM   2656  O   GLU A 329      44.080  83.140  85.092  1.00139.84           O  
ATOM   2650  CB  GLU A 329      45.647  84.400  87.615  1.00139.84           C  
ATOM   2651  CG  GLU A 329      46.326  83.060  87.325  1.00139.84           C  
ATOM   2652  CD  GLU A 329      47.387  83.266  86.252  1.00139.84           C  
ATOM   2653  OE1 GLU A 329      47.148  84.074  85.316  1.00139.84           O  
ATOM   2654  OE2 GLU A 329      48.450  82.596  86.349  1.00139.84           O1-
ATOM   2657  N   PRO A 330      42.749  83.718  86.760  1.00 79.84           N  
ATOM   2658  CA  PRO A 330      41.861  82.661  86.395  1.00 79.84           C  
ATOM   2662  C   PRO A 330      41.188  82.847  85.079  1.00 79.84           C  
ATOM   2663  O   PRO A 330      40.599  83.897  84.826  1.00 79.84           O  
ATOM   2660  CB  PRO A 330      40.914  82.448  87.582  1.00 79.84           C  
ATOM   2661  CG  PRO A 330      41.264  83.583  88.568  1.00 79.84           C  
ATOM   2659  CD  PRO A 330      42.704  83.964  88.190  1.00 79.84           C  
ATOM   2664  N   ASP A 331      41.284  81.806  84.236  1.00 82.37           N  
ATOM   2665  CA  ASP A 331      40.635  81.682  82.970  1.00 82.37           C  
ATOM   2670  C   ASP A 331      41.115  82.714  81.989  1.00 82.37           C  
ATOM   2671  O   ASP A 331      40.684  82.707  80.839  1.00 82.37           O  
ATOM   2666  CB  ASP A 331      39.102  81.814  83.074  1.00 82.37           C  
ATOM   2667  CG  ASP A 331      38.470  81.364  81.761  1.00 82.37           C  
ATOM   2668  OD1 ASP A 331      39.166  80.679  80.964  1.00 82.37           O  
ATOM   2669  OD2 ASP A 331      37.276  81.700  81.538  1.00 82.37           O1-
ATOM   2672  N   ALA A 332      42.034  83.617  82.375  1.00 38.08           N  
ATOM   2673  CA  ALA A 332      42.493  84.581  81.410  1.00 38.08           C  
ATOM   2675  C   ALA A 332      43.304  83.873  80.369  1.00 38.08           C  
ATOM   2676  O   ALA A 332      43.155  84.104  79.168  1.00 38.08           O  
ATOM   2674  CB  ALA A 332      43.386  85.670  82.029  1.00 38.08           C  
ATOM   2677  N   THR A 333      44.183  82.963  80.827  1.00 29.35           N  
ATOM   2678  CA  THR A 333      45.092  82.264  79.967  1.00 29.35           C  
ATOM   2682  C   THR A 333      44.333  81.379  79.035  1.00 29.35           C  
ATOM   2683  O   THR A 333      44.664  81.281  77.855  1.00 29.35           O  
ATOM   2679  CB  THR A 333      46.058  81.405  80.729  1.00 29.35           C  
ATOM   2681  CG2 THR A 333      46.996  80.714  79.725  1.00 29.35           C  
ATOM   2680  OG1 THR A 333      46.814  82.201  81.632  1.00 29.35           O  
ATOM   2684  N   THR A 334      43.283  80.709  79.546  1.00 26.73           N  
ATOM   2685  CA  THR A 334      42.545  79.788  78.734  1.00 26.73           C  
ATOM   2689  C   THR A 334      41.938  80.541  77.593  1.00 26.73           C  
ATOM   2690  O   THR A 334      42.006  80.109  76.443  1.00 26.73           O  
ATOM   2686  CB  THR A 334      41.430  79.129  79.495  1.00 26.73           C  
ATOM   2688  CG2 THR A 334      40.718  78.131  78.565  1.00 26.73           C  
ATOM   2687  OG1 THR A 334      41.949  78.447  80.628  1.00 26.73           O  
ATOM   2691  N   ARG A 335      41.338  81.709  77.888  1.00 72.27           N  
ATOM   2692  CA  ARG A 335      40.687  82.479  76.870  1.00 72.27           C  
ATOM   2700  C   ARG A 335      41.685  82.957  75.866  1.00 72.27           C  
ATOM   2701  O   ARG A 335      41.416  82.938  74.665  1.00 72.27           O  
ATOM   2693  CB  ARG A 335      39.924  83.689  77.430  1.00 72.27           C  
ATOM   2694  CG  ARG A 335      38.624  83.280  78.125  1.00 72.27           C  
ATOM   2695  CD  ARG A 335      37.869  84.446  78.759  1.00 72.27           C  
ATOM   2696  NE  ARG A 335      38.639  84.859  79.962  1.00 72.27           N  
ATOM   2697  CZ  ARG A 335      38.630  86.162  80.366  1.00 72.27           C  
ATOM   2698  NH1 ARG A 335      37.930  87.093  79.655  1.00 72.27           N1+
ATOM   2699  NH2 ARG A 335      39.330  86.532  81.477  1.00 72.27           N  
ATOM   2702  N   VAL A 336      42.870  83.397  76.323  1.00 35.77           N  
ATOM   2703  CA  VAL A 336      43.861  83.904  75.418  1.00 35.77           C  
ATOM   2707  C   VAL A 336      44.301  82.815  74.486  1.00 35.77           C  
ATOM   2708  O   VAL A 336      44.477  83.047  73.291  1.00 35.77           O  
ATOM   2704  CB  VAL A 336      45.078  84.421  76.123  1.00 35.77           C  
ATOM   2705  CG1 VAL A 336      46.121  84.822  75.068  1.00 35.77           C  
ATOM   2706  CG2 VAL A 336      44.651  85.578  77.044  1.00 35.77           C  
ATOM   2709  N   CYS A 337      44.490  81.587  75.006  1.00 34.00           N  
ATOM   2710  CA  CYS A 337      44.956  80.506  74.180  1.00 34.00           C  
ATOM   2713  C   CYS A 337      43.949  80.229  73.105  1.00 34.00           C  
ATOM   2714  O   CYS A 337      44.313  79.978  71.957  1.00 34.00           O  
ATOM   2711  CB  CYS A 337      45.168  79.196  74.962  1.00 34.00           C  
ATOM   2712  SG  CYS A 337      46.533  79.314  76.158  1.00 34.00           S  
ATOM   2715  N   GLU A 338      42.647  80.263  73.442  1.00 80.76           N  
ATOM   2716  CA  GLU A 338      41.638  79.971  72.462  1.00 80.76           C  
ATOM   2722  C   GLU A 338      41.693  81.015  71.390  1.00 80.76           C  
ATOM   2723  O   GLU A 338      41.531  80.715  70.208  1.00 80.76           O  
ATOM   2717  CB  GLU A 338      40.216  79.962  73.043  1.00 80.76           C  
ATOM   2718  CG  GLU A 338      39.998  78.854  74.074  1.00 80.76           C  
ATOM   2719  CD  GLU A 338      40.320  77.516  73.417  1.00 80.76           C  
ATOM   2720  OE1 GLU A 338      39.825  77.269  72.287  1.00 80.76           O  
ATOM   2721  OE2 GLU A 338      41.079  76.725  74.040  1.00 80.76           O1-
ATOM   2724  N   LEU A 339      41.934  82.280  71.777  1.00 44.19           N  
ATOM   2725  CA  LEU A 339      41.987  83.354  70.826  1.00 44.19           C  
ATOM   2730  C   LEU A 339      43.111  83.103  69.872  1.00 44.19           C  
ATOM   2731  O   LEU A 339      42.975  83.329  68.670  1.00 44.19           O  
ATOM   2726  CB  LEU A 339      42.221  84.725  71.484  1.00 44.19           C  
ATOM   2727  CG  LEU A 339      42.288  85.888  70.477  1.00 44.19           C  
ATOM   2728  CD1 LEU A 339      40.999  85.992  69.648  1.00 44.19           C  
ATOM   2729  CD2 LEU A 339      42.635  87.208  71.186  1.00 44.19           C  
ATOM   2732  N   LEU A 340      44.256  82.614  70.384  1.00 44.35           N  
ATOM   2733  CA  LEU A 340      45.395  82.383  69.544  1.00 44.35           C  
ATOM   2738  C   LEU A 340      45.030  81.353  68.521  1.00 44.35           C  
ATOM   2739  O   LEU A 340      45.420  81.463  67.360  1.00 44.35           O  
ATOM   2734  CB  LEU A 340      46.622  81.862  70.317  1.00 44.35           C  
ATOM   2735  CG  LEU A 340      47.178  82.863  71.350  1.00 44.35           C  
ATOM   2736  CD1 LEU A 340      48.406  82.291  72.080  1.00 44.35           C  
ATOM   2737  CD2 LEU A 340      47.451  84.231  70.707  1.00 44.35           C  
ATOM   2740  N   LYS A 341      44.277  80.312  68.928  1.00 38.57           N  
ATOM   2741  CA  LYS A 341      43.890  79.276  68.009  1.00 38.57           C  
ATOM   2747  C   LYS A 341      43.005  79.867  66.950  1.00 38.57           C  
ATOM   2748  O   LYS A 341      43.176  79.595  65.764  1.00 38.57           O  
ATOM   2742  CB  LYS A 341      43.092  78.146  68.684  1.00 38.57           C  
ATOM   2743  CG  LYS A 341      43.893  77.381  69.739  1.00 38.57           C  
ATOM   2744  CD  LYS A 341      43.039  76.463  70.616  1.00 38.57           C  
ATOM   2745  CE  LYS A 341      43.846  75.695  71.665  1.00 38.57           C  
ATOM   2746  NZ  LYS A 341      42.951  74.829  72.464  1.00 38.57           N1+
ATOM   2749  N   TYR A 342      42.057  80.732  67.359  1.00 64.69           N  
ATOM   2750  CA  TYR A 342      41.095  81.334  66.475  1.00 64.69           C  
ATOM   2759  C   TYR A 342      41.847  82.088  65.421  1.00 64.69           C  
ATOM   2760  O   TYR A 342      41.547  81.994  64.232  1.00 64.69           O  
ATOM   2751  CB  TYR A 342      40.225  82.341  67.257  1.00 64.69           C  
ATOM   2752  CG  TYR A 342      39.217  83.031  66.397  1.00 64.69           C  
ATOM   2753  CD1 TYR A 342      39.566  84.125  65.637  1.00 64.69           C  
ATOM   2754  CD2 TYR A 342      37.909  82.605  66.377  1.00 64.69           C  
ATOM   2755  CE1 TYR A 342      38.634  84.772  64.858  1.00 64.69           C  
ATOM   2756  CE2 TYR A 342      36.971  83.247  65.600  1.00 64.69           C  
ATOM   2757  CZ  TYR A 342      37.333  84.331  64.839  1.00 64.69           C  
ATOM   2758  OH  TYR A 342      36.370  84.987  64.045  1.00 64.69           O  
ATOM   2761  N   GLN A 343      42.863  82.850  65.852  1.00 75.44           N  
ATOM   2762  CA  GLN A 343      43.679  83.688  65.021  1.00 75.44           C  
ATOM   2768  C   GLN A 343      44.585  82.889  64.133  1.00 75.44           C  
ATOM   2769  O   GLN A 343      45.046  83.397  63.111  1.00 75.44           O  
ATOM   2763  CB  GLN A 343      44.510  84.689  65.834  1.00 75.44           C  
ATOM   2764  CG  GLN A 343      43.614  85.703  66.547  1.00 75.44           C  
ATOM   2765  CD  GLN A 343      44.491  86.655  67.336  1.00 75.44           C  
ATOM   2767  NE2 GLN A 343      44.125  87.965  67.324  1.00 75.44           N  
ATOM   2766  OE1 GLN A 343      45.479  86.248  67.944  1.00 75.44           O  
ATOM   2770  N   GLY A 344      44.928  81.646  64.522  1.00 36.01           N  
ATOM   2771  CA  GLY A 344      45.785  80.860  63.682  1.00 36.01           C  
ATOM   2772  C   GLY A 344      47.214  81.196  63.989  1.00 36.01           C  
ATOM   2773  O   GLY A 344      48.089  81.044  63.136  1.00 36.01           O  
ATOM   2774  N   GLU A 345      47.488  81.680  65.217  1.00104.97           N  
ATOM   2775  CA  GLU A 345      48.841  81.998  65.579  1.00104.97           C  
ATOM   2781  C   GLU A 345      49.432  80.749  66.148  1.00104.97           C  
ATOM   2782  O   GLU A 345      49.566  80.598  67.362  1.00104.97           O  
ATOM   2776  CB  GLU A 345      48.909  83.067  66.684  1.00104.97           C  
ATOM   2777  CG  GLU A 345      48.294  84.406  66.277  1.00104.97           C  
ATOM   2778  CD  GLU A 345      49.241  85.071  65.292  1.00104.97           C  
ATOM   2779  OE1 GLU A 345      50.382  85.399  65.709  1.00104.97           O  
ATOM   2780  OE2 GLU A 345      48.842  85.260  64.112  1.00104.97           O1-
ATOM   2783  N   HIS A 346      49.837  79.828  65.258  1.00 57.39           N  
ATOM   2784  CA  HIS A 346      50.336  78.546  65.658  1.00 57.39           C  
ATOM   2791  C   HIS A 346      51.638  78.699  66.383  1.00 57.39           C  
ATOM   2792  O   HIS A 346      51.873  78.049  67.401  1.00 57.39           O  
ATOM   2787  CB  HIS A 346      50.546  77.623  64.449  1.00 57.39           C  
ATOM   2786  CG  HIS A 346      49.319  77.581  63.583  1.00 57.39           C  
ATOM   2789  CD2 HIS A 346      48.054  77.172  63.874  1.00 57.39           C  
ATOM   2785  ND1 HIS A 346      49.278  78.025  62.279  1.00 57.39           N  
ATOM   2790  CE1 HIS A 346      48.000  77.861  61.851  1.00 57.39           C  
ATOM   2788  NE2 HIS A 346      47.220  77.347  62.783  1.00 57.39           N  
ATOM   2793  N   CYS A 347      52.513  79.588  65.886  1.00 45.50           N  
ATOM   2794  CA  CYS A 347      53.826  79.735  66.444  1.00 45.50           C  
ATOM   2797  C   CYS A 347      53.726  80.190  67.872  1.00 45.50           C  
ATOM   2798  O   CYS A 347      54.529  79.776  68.703  1.00 45.50           O  
ATOM   2795  CB  CYS A 347      54.669  80.780  65.694  1.00 45.50           C  
ATOM   2796  SG  CYS A 347      54.993  80.315  63.967  1.00 45.50           S  
ATOM   2799  N   LEU A 348      52.789  81.116  68.161  1.00 78.39           N  
ATOM   2800  CA  LEU A 348      52.556  81.704  69.459  1.00 78.39           C  
ATOM   2805  C   LEU A 348      51.823  80.830  70.442  1.00 78.39           C  
ATOM   2806  O   LEU A 348      52.030  80.951  71.649  1.00 78.39           O  
ATOM   2801  CB  LEU A 348      51.776  83.028  69.381  1.00 78.39           C  
ATOM   2802  CG  LEU A 348      52.570  84.164  68.711  1.00 78.39           C  
ATOM   2803  CD1 LEU A 348      51.756  85.467  68.677  1.00 78.39           C  
ATOM   2804  CD2 LEU A 348      53.952  84.339  69.365  1.00 78.39           C  
ATOM   2807  N   LEU A 349      50.922  79.948  69.972  1.00 60.44           N  
ATOM   2808  CA  LEU A 349      50.032  79.245  70.860  1.00 60.44           C  
ATOM   2813  C   LEU A 349      50.753  78.434  71.895  1.00 60.44           C  
ATOM   2814  O   LEU A 349      50.453  78.539  73.085  1.00 60.44           O  
ATOM   2809  CB  LEU A 349      49.105  78.279  70.104  1.00 60.44           C  
ATOM   2810  CG  LEU A 349      48.156  77.478  71.016  1.00 60.44           C  
ATOM   2811  CD1 LEU A 349      47.194  78.399  71.784  1.00 60.44           C  
ATOM   2812  CD2 LEU A 349      47.424  76.380  70.228  1.00 60.44           C  
ATOM   2815  N   LYS A 350      51.737  77.619  71.484  1.00123.78           N  
ATOM   2816  CA  LYS A 350      52.394  76.743  72.410  1.00123.78           C  
ATOM   2822  C   LYS A 350      53.120  77.551  73.438  1.00123.78           C  
ATOM   2823  O   LYS A 350      53.095  77.226  74.623  1.00123.78           O  
ATOM   2817  CB  LYS A 350      53.424  75.833  71.724  1.00123.78           C  
ATOM   2818  CG  LYS A 350      53.823  74.608  72.550  1.00123.78           C  
ATOM   2819  CD  LYS A 350      54.424  74.929  73.917  1.00123.78           C  
ATOM   2820  CE  LYS A 350      54.828  73.671  74.688  1.00123.78           C  
ATOM   2821  NZ  LYS A 350      55.828  72.908  73.908  1.00123.78           N1+
ATOM   2824  N   GLU A 351      53.773  78.647  73.012  1.00 34.52           N  
ATOM   2825  CA  GLU A 351      54.555  79.416  73.934  1.00 34.52           C  
ATOM   2831  C   GLU A 351      53.661  79.933  75.009  1.00 34.52           C  
ATOM   2832  O   GLU A 351      54.021  79.912  76.183  1.00 34.52           O  
ATOM   2826  CB  GLU A 351      55.247  80.634  73.296  1.00 34.52           C  
ATOM   2827  CG  GLU A 351      56.397  80.268  72.357  1.00 34.52           C  
ATOM   2828  CD  GLU A 351      56.982  81.561  71.807  1.00 34.52           C  
ATOM   2829  OE1 GLU A 351      56.182  82.452  71.415  1.00 34.52           O  
ATOM   2830  OE2 GLU A 351      58.237  81.677  71.775  1.00 34.52           O1-
ATOM   2833  N   MET A 352      52.460  80.409  74.637  1.00 39.49           N  
ATOM   2834  CA  MET A 352      51.582  80.956  75.624  1.00 39.49           C  
ATOM   2839  C   MET A 352      51.148  79.887  76.575  1.00 39.49           C  
ATOM   2840  O   MET A 352      51.066  80.118  77.780  1.00 39.49           O  
ATOM   2835  CB  MET A 352      50.321  81.606  75.035  1.00 39.49           C  
ATOM   2836  CG  MET A 352      49.414  82.177  76.127  1.00 39.49           C  
ATOM   2837  SD  MET A 352      50.179  83.518  77.088  1.00 39.49           S  
ATOM   2838  CE  MET A 352      50.231  84.706  75.715  1.00 39.49           C  
ATOM   2841  N   GLN A 353      50.871  78.677  76.064  1.00 50.26           N  
ATOM   2842  CA  GLN A 353      50.391  77.624  76.910  1.00 50.26           C  
ATOM   2848  C   GLN A 353      51.435  77.329  77.938  1.00 50.26           C  
ATOM   2849  O   GLN A 353      51.138  77.135  79.116  1.00 50.26           O  
ATOM   2843  CB  GLN A 353      50.123  76.333  76.116  1.00 50.26           C  
ATOM   2844  CG  GLN A 353      49.048  76.506  75.040  1.00 50.26           C  
ATOM   2845  CD  GLN A 353      48.976  75.224  74.219  1.00 50.26           C  
ATOM   2847  NE2 GLN A 353      47.735  74.709  74.012  1.00 50.26           N  
ATOM   2846  OE1 GLN A 353      49.996  74.700  73.777  1.00 50.26           O  
ATOM   2850  N   GLN A 354      52.700  77.295  77.499  1.00 92.65           N  
ATOM   2851  CA  GLN A 354      53.826  76.967  78.321  1.00 92.65           C  
ATOM   2857  C   GLN A 354      54.129  78.040  79.328  1.00 92.65           C  
ATOM   2858  O   GLN A 354      54.521  77.738  80.451  1.00 92.65           O  
ATOM   2852  CB  GLN A 354      55.079  76.737  77.465  1.00 92.65           C  
ATOM   2853  CG  GLN A 354      56.261  76.161  78.235  1.00 92.65           C  
ATOM   2854  CD  GLN A 354      57.387  75.962  77.232  1.00 92.65           C  
ATOM   2856  NE2 GLN A 354      58.564  75.490  77.724  1.00 92.65           N  
ATOM   2855  OE1 GLN A 354      57.224  76.218  76.039  1.00 92.65           O  
ATOM   2859  N   TRP A 355      53.938  79.320  78.955  1.00100.14           N  
ATOM   2860  CA  TRP A 355      54.378  80.454  79.726  1.00100.14           C  
ATOM   2871  C   TRP A 355      53.807  80.452  81.114  1.00100.14           C  
ATOM   2872  O   TRP A 355      52.600  80.335  81.321  1.00100.14           O  
ATOM   2861  CB  TRP A 355      54.023  81.774  79.011  1.00100.14           C  
ATOM   2862  CG  TRP A 355      54.538  83.053  79.628  1.00100.14           C  
ATOM   2864  CD1 TRP A 355      55.825  83.484  79.775  1.00100.14           C  
ATOM   2863  CD2 TRP A 355      53.700  84.120  80.103  1.00100.14           C  
ATOM   2866  CE2 TRP A 355      54.538  85.151  80.524  1.00100.14           C  
ATOM   2867  CE3 TRP A 355      52.341  84.234  80.174  1.00100.14           C  
ATOM   2865  NE1 TRP A 355      55.841  84.745  80.321  1.00100.14           N  
ATOM   2868  CZ2 TRP A 355      54.030  86.316  81.025  1.00100.14           C  
ATOM   2869  CZ3 TRP A 355      51.833  85.409  80.684  1.00100.14           C  
ATOM   2870  CH2 TRP A 355      52.660  86.430  81.103  1.00100.14           C  
ATOM   2873  N   SER A 356      54.702  80.595  82.116  1.00 46.20           N  
ATOM   2874  CA  SER A 356      54.289  80.672  83.487  1.00 46.20           C  
ATOM   2877  C   SER A 356      54.235  82.132  83.786  1.00 46.20           C  
ATOM   2878  O   SER A 356      55.134  82.872  83.395  1.00 46.20           O  
ATOM   2875  CB  SER A 356      55.286  80.036  84.475  1.00 46.20           C  
ATOM   2876  OG  SER A 356      55.388  78.641  84.242  1.00 46.20           O  
ATOM   2879  N   ILE A 357      53.174  82.586  84.484  1.00123.24           N  
ATOM   2880  CA  ILE A 357      53.014  83.990  84.735  1.00123.24           C  
ATOM   2885  C   ILE A 357      54.032  84.353  85.767  1.00123.24           C  
ATOM   2886  O   ILE A 357      54.063  83.756  86.841  1.00123.24           O  
ATOM   2881  CB  ILE A 357      51.672  84.314  85.328  1.00123.24           C  
ATOM   2882  CG1 ILE A 357      50.537  83.728  84.473  1.00123.24           C  
ATOM   2883  CG2 ILE A 357      51.587  85.840  85.495  1.00123.24           C  
ATOM   2884  CD1 ILE A 357      50.505  84.249  83.043  1.00123.24           C  
ATOM   2887  N   PRO A 358      54.896  85.292  85.483  1.00 90.07           N  
ATOM   2888  CA  PRO A 358      55.882  85.648  86.462  1.00 90.07           C  
ATOM   2892  C   PRO A 358      55.355  86.676  87.406  1.00 90.07           C  
ATOM   2893  O   PRO A 358      54.641  87.572  86.962  1.00 90.07           O  
ATOM   2890  CB  PRO A 358      57.103  86.137  85.682  1.00 90.07           C  
ATOM   2891  CG  PRO A 358      56.535  86.532  84.309  1.00 90.07           C  
ATOM   2889  CD  PRO A 358      55.337  85.584  84.131  1.00 90.07           C  
ATOM   2894  N   PRO A 359      55.683  86.593  88.661  1.00111.64           N  
ATOM   2895  CA  PRO A 359      55.304  87.650  89.552  1.00111.64           C  
ATOM   2899  C   PRO A 359      56.343  88.714  89.405  1.00111.64           C  
ATOM   2900  O   PRO A 359      57.434  88.409  88.929  1.00111.64           O  
ATOM   2897  CB  PRO A 359      55.236  87.034  90.952  1.00111.64           C  
ATOM   2898  CG  PRO A 359      55.938  85.671  90.813  1.00111.64           C  
ATOM   2896  CD  PRO A 359      55.733  85.309  89.336  1.00111.64           C  
ATOM   2901  N   PHE A 360      56.035  89.969  89.780  1.00 97.26           N  
ATOM   2902  CA  PHE A 360      57.051  90.979  89.705  1.00 97.26           C  
ATOM   2910  C   PHE A 360      58.104  90.536  90.675  1.00 97.26           C  
ATOM   2911  O   PHE A 360      57.828  90.257  91.839  1.00 97.26           O  
ATOM   2903  CB  PHE A 360      56.487  92.367  90.071  1.00 97.26           C  
ATOM   2904  CG  PHE A 360      57.537  93.421  90.008  1.00 97.26           C  
ATOM   2905  CD1 PHE A 360      58.195  93.710  88.836  1.00 97.26           C  
ATOM   2906  CD2 PHE A 360      57.814  94.166  91.129  1.00 97.26           C  
ATOM   2907  CE1 PHE A 360      59.150  94.699  88.804  1.00 97.26           C  
ATOM   2908  CE2 PHE A 360      58.765  95.157  91.104  1.00 97.26           C  
ATOM   2909  CZ  PHE A 360      59.438  95.423  89.936  1.00 97.26           C  
ATOM   2912  N   PRO A 361      59.306  90.426  90.179  1.00 92.73           N  
ATOM   2913  CA  PRO A 361      60.420  89.877  90.910  1.00 92.73           C  
ATOM   2917  C   PRO A 361      61.032  90.721  91.979  1.00 92.73           C  
ATOM   2918  O   PRO A 361      61.861  90.189  92.716  1.00 92.73           O  
ATOM   2915  CB  PRO A 361      61.446  89.462  89.854  1.00 92.73           C  
ATOM   2916  CG  PRO A 361      61.054  90.257  88.599  1.00 92.73           C  
ATOM   2914  CD  PRO A 361      59.535  90.428  88.745  1.00 92.73           C  
ATOM   2919  N   VAL A 362      60.701  92.021  92.081  1.00 49.39           N  
ATOM   2920  CA  VAL A 362      61.392  92.806  93.062  1.00 49.39           C  
ATOM   2924  C   VAL A 362      60.439  93.177  94.150  1.00 49.39           C  
ATOM   2925  O   VAL A 362      59.273  93.475  93.899  1.00 49.39           O  
ATOM   2921  CB  VAL A 362      61.961  94.080  92.512  1.00 49.39           C  
ATOM   2922  CG1 VAL A 362      62.567  94.891  93.669  1.00 49.39           C  
ATOM   2923  CG2 VAL A 362      62.971  93.722  91.408  1.00 49.39           C  
ATOM   2926  N   SER A 363      60.938  93.173  95.403  1.00 34.35           N  
ATOM   2927  CA  SER A 363      60.115  93.468  96.540  1.00 34.35           C  
ATOM   2930  C   SER A 363      60.654  94.696  97.205  1.00 34.35           C  
ATOM   2931  O   SER A 363      61.731  95.185  96.867  1.00 34.35           O  
ATOM   2928  CB  SER A 363      60.113  92.353  97.599  1.00 34.35           C  
ATOM   2929  OG  SER A 363      61.406  92.217  98.168  1.00 34.35           O  
ATOM   2932  N   GLY A 364      59.885  95.233  98.172  1.00 21.16           N  
ATOM   2933  CA  GLY A 364      60.257  96.419  98.891  1.00 21.16           C  
ATOM   2934  C   GLY A 364      61.533  96.149  99.627  1.00 21.16           C  
ATOM   2935  O   GLY A 364      62.390  97.023  99.746  1.00 21.16           O  
ATOM   2936  N   HIS A 365      61.676  94.917 100.147  1.00 45.12           N  
ATOM   2937  CA  HIS A 365      62.820  94.511 100.914  1.00 45.12           C  
ATOM   2944  C   HIS A 365      64.056  94.612 100.077  1.00 45.12           C  
ATOM   2945  O   HIS A 365      65.104  95.036 100.564  1.00 45.12           O  
ATOM   2940  CB  HIS A 365      62.704  93.053 101.392  1.00 45.12           C  
ATOM   2939  CG  HIS A 365      63.927  92.569 102.112  1.00 45.12           C  
ATOM   2942  CD2 HIS A 365      64.871  91.674 101.708  1.00 45.12           C  
ATOM   2938  ND1 HIS A 365      64.307  92.979 103.368  1.00 45.12           N  
ATOM   2943  CE1 HIS A 365      65.456  92.318 103.663  1.00 45.12           C  
ATOM   2941  NE2 HIS A 365      65.837  91.515 102.688  1.00 45.12           N  
ATOM   2946  N   ASP A 366      63.972  94.224  98.792  1.00 36.78           N  
ATOM   2947  CA  ASP A 366      65.124  94.249  97.938  1.00 36.78           C  
ATOM   2952  C   ASP A 366      65.608  95.662  97.851  1.00 36.78           C  
ATOM   2953  O   ASP A 366      66.811  95.918  97.849  1.00 36.78           O  
ATOM   2948  CB  ASP A 366      64.817  93.769  96.507  1.00 36.78           C  
ATOM   2949  CG  ASP A 366      64.595  92.262  96.536  1.00 36.78           C  
ATOM   2950  OD1 ASP A 366      65.359  91.566  97.256  1.00 36.78           O  
ATOM   2951  OD2 ASP A 366      63.657  91.786  95.842  1.00 36.78           O1-
ATOM   2954  N   ILE A 367      64.667  96.617  97.757  1.00100.79           N  
ATOM   2955  CA  ILE A 367      64.984  98.014  97.677  1.00100.79           C  
ATOM   2960  C   ILE A 367      65.594  98.463  98.969  1.00100.79           C  
ATOM   2961  O   ILE A 367      66.510  99.276  98.991  1.00100.79           O  
ATOM   2956  CB  ILE A 367      63.786  98.867  97.399  1.00100.79           C  
ATOM   2957  CG1 ILE A 367      63.155  98.446  96.061  1.00100.79           C  
ATOM   2958  CG2 ILE A 367      64.238 100.337  97.427  1.00100.79           C  
ATOM   2959  CD1 ILE A 367      64.121  98.547  94.882  1.00100.79           C  
ATOM   2962  N   ARG A 368      65.097  97.958 100.105  1.00127.12           N  
ATOM   2963  CA  ARG A 368      65.644  98.393 101.355  1.00127.12           C  
ATOM   2971  C   ARG A 368      67.098  98.019 101.397  1.00127.12           C  
ATOM   2972  O   ARG A 368      67.919  98.755 101.945  1.00127.12           O  
ATOM   2964  CB  ARG A 368      64.947  97.749 102.560  1.00127.12           C  
ATOM   2965  CG  ARG A 368      65.549  98.187 103.893  1.00127.12           C  
ATOM   2966  CD  ARG A 368      64.770  97.679 105.107  1.00127.12           C  
ATOM   2967  NE  ARG A 368      65.638  97.864 106.304  1.00127.12           N  
ATOM   2968  CZ  ARG A 368      65.721  99.080 106.917  1.00127.12           C  
ATOM   2969  NH1 ARG A 368      65.036 100.149 106.416  1.00127.12           N1+
ATOM   2970  NH2 ARG A 368      66.500  99.226 108.028  1.00127.12           N  
ATOM   2973  N   LYS A 369      67.452  96.865 100.800  1.00 77.50           N  
ATOM   2974  CA  LYS A 369      68.795  96.353 100.824  1.00 77.50           C  
ATOM   2980  C   LYS A 369      69.724  97.337 100.179  1.00 77.50           C  
ATOM   2981  O   LYS A 369      70.854  97.513 100.634  1.00 77.50           O  
ATOM   2975  CB  LYS A 369      68.966  95.051 100.021  1.00 77.50           C  
ATOM   2976  CG  LYS A 369      68.221  93.835 100.568  1.00 77.50           C  
ATOM   2977  CD  LYS A 369      68.215  92.661  99.586  1.00 77.50           C  
ATOM   2978  CE  LYS A 369      67.566  91.387 100.130  1.00 77.50           C  
ATOM   2979  NZ  LYS A 369      67.609  90.322  99.102  1.00 77.50           N1+
ATOM   2982  N   VAL A 370      69.279  98.001  99.095  1.00141.91           N  
ATOM   2983  CA  VAL A 370      70.115  98.926  98.380  1.00141.91           C  
ATOM   2987  C   VAL A 370      70.430 100.090  99.260  1.00141.91           C  
ATOM   2988  O   VAL A 370      71.373 100.826  98.982  1.00141.91           O  
ATOM   2984  CB  VAL A 370      69.552  99.449  97.083  1.00141.91           C  
ATOM   2985  CG1 VAL A 370      68.367 100.379  97.339  1.00141.91           C  
ATOM   2986  CG2 VAL A 370      70.687 100.176  96.356  1.00141.91           C  
ATOM   2989  N   GLY A 371      69.636 100.310 100.330  1.00 42.24           N  
ATOM   2990  CA  GLY A 371      69.938 101.403 101.209  1.00 42.24           C  
ATOM   2991  C   GLY A 371      68.851 102.437 101.197  1.00 42.24           C  
ATOM   2992  O   GLY A 371      69.050 103.533 101.719  1.00 42.24           O  
ATOM   2993  N   ILE A 372      67.673 102.131 100.613  1.00119.28           N  
ATOM   2994  CA  ILE A 372      66.613 103.105 100.597  1.00119.28           C  
ATOM   2999  C   ILE A 372      65.693 102.832 101.757  1.00119.28           C  
ATOM   3000  O   ILE A 372      65.209 101.714 101.927  1.00119.28           O  
ATOM   2995  CB  ILE A 372      65.787 103.035  99.347  1.00119.28           C  
ATOM   2996  CG1 ILE A 372      66.693 103.164  98.111  1.00119.28           C  
ATOM   2997  CG2 ILE A 372      64.711 104.129  99.427  1.00119.28           C  
ATOM   2998  CD1 ILE A 372      67.522 104.447  98.096  1.00119.28           C  
ATOM   3001  N   SER A 373      65.530 103.839 102.645  1.00116.06           N  
ATOM   3002  CA  SER A 373      64.680 103.770 103.806  1.00116.06           C  
ATOM   3005  C   SER A 373      63.267 104.252 103.590  1.00116.06           C  
ATOM   3006  O   SER A 373      62.334 103.719 104.191  1.00116.06           O  
ATOM   3003  CB  SER A 373      65.234 104.585 104.985  1.00116.06           C  
ATOM   3004  OG  SER A 373      66.479 104.052 105.410  1.00116.06           O  
ATOM   3007  N   SER A 374      63.063 105.289 102.749  1.00 89.92           N  
ATOM   3008  CA  SER A 374      61.763 105.913 102.695  1.00 89.92           C  
ATOM   3011  C   SER A 374      60.775 105.089 101.935  1.00 89.92           C  
ATOM   3012  O   SER A 374      61.087 104.486 100.912  1.00 89.92           O  
ATOM   3009  CB  SER A 374      61.767 107.320 102.071  1.00 89.92           C  
ATOM   3010  OG  SER A 374      61.989 107.240 100.673  1.00 89.92           O  
ATOM   3013  N   GLY A 375      59.524 105.073 102.437  1.00 19.30           N  
ATOM   3014  CA  GLY A 375      58.465 104.334 101.818  1.00 19.30           C  
ATOM   3015  C   GLY A 375      58.158 104.922 100.476  1.00 19.30           C  
ATOM   3016  O   GLY A 375      57.939 104.195  99.509  1.00 19.30           O  
ATOM   3017  N   LYS A 376      58.126 106.266 100.386  1.00 29.38           N  
ATOM   3018  CA  LYS A 376      57.769 106.910  99.154  1.00 29.38           C  
ATOM   3024  C   LYS A 376      58.779 106.557  98.116  1.00 29.38           C  
ATOM   3025  O   LYS A 376      58.430 106.186  96.997  1.00 29.38           O  
ATOM   3019  CB  LYS A 376      57.791 108.444  99.250  1.00 29.38           C  
ATOM   3020  CG  LYS A 376      56.770 109.037 100.221  1.00 29.38           C  
ATOM   3021  CD  LYS A 376      57.045 110.507 100.547  1.00 29.38           C  
ATOM   3022  CE  LYS A 376      56.048 111.127 101.526  1.00 29.38           C  
ATOM   3023  NZ  LYS A 376      56.406 112.540 101.779  1.00 29.38           N1+
ATOM   3026  N   GLU A 377      60.072 106.651  98.474  1.00 37.41           N  
ATOM   3027  CA  GLU A 377      61.096 106.393  97.508  1.00 37.41           C  
ATOM   3033  C   GLU A 377      61.039 104.959  97.095  1.00 37.41           C  
ATOM   3034  O   GLU A 377      61.242 104.642  95.924  1.00 37.41           O  
ATOM   3028  CB  GLU A 377      62.523 106.681  97.999  1.00 37.41           C  
ATOM   3029  CG  GLU A 377      63.564 106.542  96.888  1.00 37.41           C  
ATOM   3030  CD  GLU A 377      64.917 106.968  97.433  1.00 37.41           C  
ATOM   3031  OE1 GLU A 377      64.987 107.339  98.634  1.00 37.41           O  
ATOM   3032  OE2 GLU A 377      65.902 106.933  96.650  1.00 37.41           O1-
ATOM   3035  N   ILE A 378      60.755 104.045  98.041  1.00 39.23           N  
ATOM   3036  CA  ILE A 378      60.727 102.658  97.686  1.00 39.23           C  
ATOM   3041  C   ILE A 378      59.660 102.455  96.655  1.00 39.23           C  
ATOM   3042  O   ILE A 378      59.886 101.775  95.655  1.00 39.23           O  
ATOM   3037  CB  ILE A 378      60.444 101.752  98.852  1.00 39.23           C  
ATOM   3038  CG1 ILE A 378      61.591 101.829  99.878  1.00 39.23           C  
ATOM   3039  CG2 ILE A 378      60.199 100.336  98.304  1.00 39.23           C  
ATOM   3040  CD1 ILE A 378      61.289 101.127 101.201  1.00 39.23           C  
ATOM   3043  N   GLY A 379      58.474 103.059  96.854  1.00 16.35           N  
ATOM   3044  CA  GLY A 379      57.388 102.863  95.934  1.00 16.35           C  
ATOM   3045  C   GLY A 379      57.754 103.393  94.580  1.00 16.35           C  
ATOM   3046  O   GLY A 379      57.431 102.784  93.560  1.00 16.35           O  
ATOM   3047  N   ALA A 380      58.422 104.560  94.529  1.00 24.20           N  
ATOM   3048  CA  ALA A 380      58.752 105.151  93.265  1.00 24.20           C  
ATOM   3050  C   ALA A 380      59.677 104.245  92.512  1.00 24.20           C  
ATOM   3051  O   ALA A 380      59.511 104.035  91.311  1.00 24.20           O  
ATOM   3049  CB  ALA A 380      59.455 106.510  93.409  1.00 24.20           C  
ATOM   3052  N   LEU A 381      60.680 103.676  93.208  1.00 45.91           N  
ATOM   3053  CA  LEU A 381      61.666 102.839  92.583  1.00 45.91           C  
ATOM   3058  C   LEU A 381      61.031 101.588  92.061  1.00 45.91           C  
ATOM   3059  O   LEU A 381      61.340 101.151  90.954  1.00 45.91           O  
ATOM   3054  CB  LEU A 381      62.795 102.446  93.549  1.00 45.91           C  
ATOM   3055  CG  LEU A 381      63.663 103.643  93.979  1.00 45.91           C  
ATOM   3056  CD1 LEU A 381      64.783 103.214  94.940  1.00 45.91           C  
ATOM   3057  CD2 LEU A 381      64.201 104.405  92.754  1.00 45.91           C  
ATOM   3060  N   LEU A 382      60.121 100.970  92.836  1.00 94.32           N  
ATOM   3061  CA  LEU A 382      59.517  99.762  92.355  1.00 94.32           C  
ATOM   3066  C   LEU A 382      58.711 100.055  91.133  1.00 94.32           C  
ATOM   3067  O   LEU A 382      58.648  99.234  90.219  1.00 94.32           O  
ATOM   3062  CB  LEU A 382      58.642  99.013  93.376  1.00 94.32           C  
ATOM   3063  CG  LEU A 382      59.471  98.194  94.390  1.00 94.32           C  
ATOM   3064  CD1 LEU A 382      60.271  99.081  95.354  1.00 94.32           C  
ATOM   3065  CD2 LEU A 382      58.607  97.147  95.104  1.00 94.32           C  
ATOM   3068  N   GLN A 383      58.067 101.232  91.081  1.00 32.38           N  
ATOM   3069  CA  GLN A 383      57.267 101.566  89.939  1.00 32.38           C  
ATOM   3075  C   GLN A 383      58.141 101.619  88.725  1.00 32.38           C  
ATOM   3076  O   GLN A 383      57.766 101.121  87.664  1.00 32.38           O  
ATOM   3070  CB  GLN A 383      56.584 102.936  90.069  1.00 32.38           C  
ATOM   3071  CG  GLN A 383      55.824 103.357  88.809  1.00 32.38           C  
ATOM   3072  CD  GLN A 383      54.723 102.340  88.550  1.00 32.38           C  
ATOM   3074  NE2 GLN A 383      54.498 102.014  87.249  1.00 32.38           N  
ATOM   3073  OE1 GLN A 383      54.089 101.841  89.477  1.00 32.38           O  
ATOM   3077  N   GLN A 384      59.342 102.212  88.848  1.00 29.87           N  
ATOM   3078  CA  GLN A 384      60.200 102.322  87.703  1.00 29.87           C  
ATOM   3084  C   GLN A 384      60.580 100.946  87.256  1.00 29.87           C  
ATOM   3085  O   GLN A 384      60.628 100.667  86.059  1.00 29.87           O  
ATOM   3079  CB  GLN A 384      61.503 103.093  87.977  1.00 29.87           C  
ATOM   3080  CG  GLN A 384      61.286 104.579  88.263  1.00 29.87           C  
ATOM   3081  CD  GLN A 384      62.650 105.233  88.440  1.00 29.87           C  
ATOM   3083  NE2 GLN A 384      62.825 105.977  89.564  1.00 29.87           N  
ATOM   3082  OE1 GLN A 384      63.536 105.085  87.601  1.00 29.87           O  
ATOM   3086  N   LEU A 385      60.867 100.047  88.216  1.00 47.90           N  
ATOM   3087  CA  LEU A 385      61.282  98.710  87.893  1.00 47.90           C  
ATOM   3092  C   LEU A 385      60.172  97.958  87.231  1.00 47.90           C  
ATOM   3093  O   LEU A 385      60.411  97.191  86.302  1.00 47.90           O  
ATOM   3088  CB  LEU A 385      61.751  97.916  89.126  1.00 47.90           C  
ATOM   3089  CG  LEU A 385      63.057  98.474  89.726  1.00 47.90           C  
ATOM   3090  CD1 LEU A 385      63.513  97.661  90.950  1.00 47.90           C  
ATOM   3091  CD2 LEU A 385      64.153  98.596  88.650  1.00 47.90           C  
ATOM   3094  N   ARG A 386      58.921  98.148  87.686  1.00112.04           N  
ATOM   3095  CA  ARG A 386      57.829  97.417  87.107  1.00112.04           C  
ATOM   3103  C   ARG A 386      57.718  97.782  85.661  1.00112.04           C  
ATOM   3104  O   ARG A 386      57.455  96.927  84.817  1.00112.04           O  
ATOM   3096  CB  ARG A 386      56.479  97.719  87.779  1.00112.04           C  
ATOM   3097  CG  ARG A 386      56.420  97.275  89.243  1.00112.04           C  
ATOM   3098  CD  ARG A 386      55.047  97.469  89.890  1.00112.04           C  
ATOM   3099  NE  ARG A 386      54.235  96.259  89.581  1.00112.04           N  
ATOM   3100  CZ  ARG A 386      54.279  95.176  90.412  1.00112.04           C  
ATOM   3101  NH1 ARG A 386      55.035  95.221  91.547  1.00112.04           N1+
ATOM   3102  NH2 ARG A 386      53.570  94.050  90.110  1.00112.04           N  
ATOM   3105  N   GLU A 387      57.915  99.074  85.338  1.00 35.66           N  
ATOM   3106  CA  GLU A 387      57.781  99.538  83.986  1.00 35.66           C  
ATOM   3112  C   GLU A 387      58.823  98.897  83.122  1.00 35.66           C  
ATOM   3113  O   GLU A 387      58.527  98.461  82.010  1.00 35.66           O  
ATOM   3107  CB  GLU A 387      57.933 101.063  83.880  1.00 35.66           C  
ATOM   3108  CG  GLU A 387      56.812 101.808  84.607  1.00 35.66           C  
ATOM   3109  CD  GLU A 387      57.043 103.302  84.456  1.00 35.66           C  
ATOM   3110  OE1 GLU A 387      57.046 103.791  83.294  1.00 35.66           O  
ATOM   3111  OE2 GLU A 387      57.219 103.974  85.507  1.00 35.66           O1-
ATOM   3114  N   GLN A 388      60.076  98.811  83.609  1.00 35.97           N  
ATOM   3115  CA  GLN A 388      61.125  98.234  82.814  1.00 35.97           C  
ATOM   3121  C   GLN A 388      60.817  96.787  82.582  1.00 35.97           C  
ATOM   3122  O   GLN A 388      60.997  96.269  81.481  1.00 35.97           O  
ATOM   3116  CB  GLN A 388      62.509  98.317  83.483  1.00 35.97           C  
ATOM   3117  CG  GLN A 388      63.066  99.741  83.568  1.00 35.97           C  
ATOM   3118  CD  GLN A 388      63.450 100.178  82.162  1.00 35.97           C  
ATOM   3120  NE2 GLN A 388      63.001 101.398  81.761  1.00 35.97           N  
ATOM   3119  OE1 GLN A 388      64.125  99.450  81.435  1.00 35.97           O  
ATOM   3123  N   TRP A 389      60.316  96.103  83.623  1.00 65.06           N  
ATOM   3124  CA  TRP A 389      60.038  94.698  83.548  1.00 65.06           C  
ATOM   3135  C   TRP A 389      58.979  94.462  82.516  1.00 65.06           C  
ATOM   3136  O   TRP A 389      59.077  93.533  81.714  1.00 65.06           O  
ATOM   3125  CB  TRP A 389      59.583  94.147  84.910  1.00 65.06           C  
ATOM   3126  CG  TRP A 389      59.289  92.669  84.968  1.00 65.06           C  
ATOM   3128  CD1 TRP A 389      60.113  91.601  84.757  1.00 65.06           C  
ATOM   3127  CD2 TRP A 389      58.018  92.130  85.361  1.00 65.06           C  
ATOM   3130  CE2 TRP A 389      58.141  90.742  85.360  1.00 65.06           C  
ATOM   3131  CE3 TRP A 389      56.849  92.745  85.704  1.00 65.06           C  
ATOM   3129  NE1 TRP A 389      59.429  90.429  84.983  1.00 65.06           N  
ATOM   3132  CZ2 TRP A 389      57.087  89.943  85.704  1.00 65.06           C  
ATOM   3133  CZ3 TRP A 389      55.787  91.938  86.043  1.00 65.06           C  
ATOM   3134  CH2 TRP A 389      55.905  90.564  86.042  1.00 65.06           C  
ATOM   3137  N   LYS A 390      57.936  95.310  82.504  1.00 37.79           N  
ATOM   3138  CA  LYS A 390      56.865  95.190  81.555  1.00 37.79           C  
ATOM   3144  C   LYS A 390      57.411  95.396  80.177  1.00 37.79           C  
ATOM   3145  O   LYS A 390      57.019  94.707  79.236  1.00 37.79           O  
ATOM   3139  CB  LYS A 390      55.773  96.256  81.762  1.00 37.79           C  
ATOM   3140  CG  LYS A 390      54.624  96.167  80.756  1.00 37.79           C  
ATOM   3141  CD  LYS A 390      53.413  97.030  81.122  1.00 37.79           C  
ATOM   3142  CE  LYS A 390      52.304  97.005  80.068  1.00 37.79           C  
ATOM   3143  NZ  LYS A 390      51.130  97.773  80.542  1.00 37.79           N1+
ATOM   3146  N   LYS A 391      58.341  96.359  80.026  1.00127.23           N  
ATOM   3147  CA  LYS A 391      58.891  96.683  78.739  1.00127.23           C  
ATOM   3153  C   LYS A 391      59.602  95.488  78.189  1.00127.23           C  
ATOM   3154  O   LYS A 391      59.539  95.218  76.992  1.00127.23           O  
ATOM   3148  CB  LYS A 391      59.941  97.804  78.782  1.00127.23           C  
ATOM   3149  CG  LYS A 391      59.385  99.197  79.070  1.00127.23           C  
ATOM   3150  CD  LYS A 391      60.480 100.226  79.359  1.00127.23           C  
ATOM   3151  CE  LYS A 391      61.713 100.075  78.461  1.00127.23           C  
ATOM   3152  NZ  LYS A 391      61.332 100.199  77.038  1.00127.23           N1+
ATOM   3155  N   SER A 392      60.309  94.752  79.060  1.00 50.46           N  
ATOM   3156  CA  SER A 392      61.116  93.635  78.661  1.00 50.46           C  
ATOM   3159  C   SER A 392      60.269  92.465  78.261  1.00 50.46           C  
ATOM   3160  O   SER A 392      60.805  91.454  77.810  1.00 50.46           O  
ATOM   3157  CB  SER A 392      62.070  93.155  79.769  1.00 50.46           C  
ATOM   3158  OG  SER A 392      61.333  92.614  80.853  1.00 50.46           O  
ATOM   3161  N   GLY A 393      58.934  92.543  78.416  1.00 33.68           N  
ATOM   3162  CA  GLY A 393      58.129  91.408  78.064  1.00 33.68           C  
ATOM   3163  C   GLY A 393      58.077  90.478  79.242  1.00 33.68           C  
ATOM   3164  O   GLY A 393      57.844  89.281  79.089  1.00 33.68           O  
ATOM   3165  N   TYR A 394      58.300  91.024  80.454  1.00 86.90           N  
ATOM   3166  CA  TYR A 394      58.225  90.300  81.695  1.00 86.90           C  
ATOM   3175  C   TYR A 394      59.319  89.274  81.772  1.00 86.90           C  
ATOM   3176  O   TYR A 394      59.195  88.279  82.487  1.00 86.90           O  
ATOM   3167  CB  TYR A 394      56.878  89.570  81.856  1.00 86.90           C  
ATOM   3168  CG  TYR A 394      55.805  90.600  81.744  1.00 86.90           C  
ATOM   3169  CD1 TYR A 394      55.508  91.436  82.795  1.00 86.90           C  
ATOM   3170  CD2 TYR A 394      55.091  90.728  80.574  1.00 86.90           C  
ATOM   3171  CE1 TYR A 394      54.517  92.384  82.680  1.00 86.90           C  
ATOM   3172  CE2 TYR A 394      54.099  91.672  80.453  1.00 86.90           C  
ATOM   3173  CZ  TYR A 394      53.810  92.503  81.508  1.00 86.90           C  
ATOM   3174  OH  TYR A 394      52.793  93.474  81.386  1.00 86.90           O  
ATOM   3177  N   GLN A 395      60.394  89.467  80.983  1.00116.64           N  
ATOM   3178  CA  GLN A 395      61.539  88.594  80.952  1.00116.64           C  
ATOM   3184  C   GLN A 395      62.539  88.833  82.058  1.00116.64           C  
ATOM   3185  O   GLN A 395      63.112  87.883  82.594  1.00116.64           O  
ATOM   3179  CB  GLN A 395      62.297  88.677  79.613  1.00116.64           C  
ATOM   3180  CG  GLN A 395      63.288  87.531  79.378  1.00116.64           C  
ATOM   3181  CD  GLN A 395      64.553  87.772  80.190  1.00116.64           C  
ATOM   3183  NE2 GLN A 395      65.166  86.670  80.700  1.00116.64           N  
ATOM   3182  OE1 GLN A 395      64.986  88.909  80.366  1.00116.64           O  
ATOM   3186  N   MET A 396      62.789  90.110  82.425  1.00 60.84           N  
ATOM   3187  CA  MET A 396      63.878  90.421  83.318  1.00 60.84           C  
ATOM   3192  C   MET A 396      63.663  89.866  84.687  1.00 60.84           C  
ATOM   3193  O   MET A 396      62.546  89.787  85.192  1.00 60.84           O  
ATOM   3188  CB  MET A 396      64.187  91.923  83.462  1.00 60.84           C  
ATOM   3189  CG  MET A 396      64.869  92.525  82.233  1.00 60.84           C  
ATOM   3190  SD  MET A 396      65.275  94.291  82.379  1.00 60.84           S  
ATOM   3191  CE  MET A 396      63.582  94.878  82.089  1.00 60.84           C  
ATOM   3194  N   GLU A 397      64.790  89.453  85.304  1.00 52.58           N  
ATOM   3195  CA  GLU A 397      64.844  88.871  86.610  1.00 52.58           C  
ATOM   3201  C   GLU A 397      65.240  89.925  87.597  1.00 52.58           C  
ATOM   3202  O   GLU A 397      65.556  91.059  87.238  1.00 52.58           O  
ATOM   3196  CB  GLU A 397      65.861  87.725  86.711  1.00 52.58           C  
ATOM   3197  CG  GLU A 397      65.498  86.533  85.825  1.00 52.58           C  
ATOM   3198  CD  GLU A 397      66.569  85.467  86.004  1.00 52.58           C  
ATOM   3199  OE1 GLU A 397      67.776  85.821  85.909  1.00 52.58           O  
ATOM   3200  OE2 GLU A 397      66.198  84.287  86.239  1.00 52.58           O1-
ATOM   3203  N   LYS A 398      65.239  89.547  88.890  1.00 79.54           N  
ATOM   3204  CA  LYS A 398      65.493  90.447  89.975  1.00 79.54           C  
ATOM   3210  C   LYS A 398      66.848  91.077  89.850  1.00 79.54           C  
ATOM   3211  O   LYS A 398      66.980  92.293  89.959  1.00 79.54           O  
ATOM   3205  CB  LYS A 398      65.436  89.726  91.332  1.00 79.54           C  
ATOM   3206  CG  LYS A 398      65.677  90.633  92.540  1.00 79.54           C  
ATOM   3207  CD  LYS A 398      65.322  89.954  93.863  1.00 79.54           C  
ATOM   3208  CE  LYS A 398      66.003  88.597  94.046  1.00 79.54           C  
ATOM   3209  NZ  LYS A 398      65.608  87.992  95.338  1.00 79.54           N1+
ATOM   3212  N   ASP A 399      67.896  90.281  89.573  1.00 91.79           N  
ATOM   3213  CA  ASP A 399      69.225  90.825  89.567  1.00 91.79           C  
ATOM   3218  C   ASP A 399      69.355  91.892  88.524  1.00 91.79           C  
ATOM   3219  O   ASP A 399      69.915  92.955  88.789  1.00 91.79           O  
ATOM   3214  CB  ASP A 399      70.309  89.764  89.290  1.00 91.79           C  
ATOM   3215  CG  ASP A 399      70.053  89.165  87.915  1.00 91.79           C  
ATOM   3216  OD1 ASP A 399      68.877  88.805  87.638  1.00 91.79           O  
ATOM   3217  OD2 ASP A 399      71.024  89.064  87.120  1.00 91.79           O1-
ATOM   3220  N   GLU A 400      68.826  91.651  87.312  1.00 39.24           N  
ATOM   3221  CA  GLU A 400      68.976  92.614  86.261  1.00 39.24           C  
ATOM   3227  C   GLU A 400      68.280  93.872  86.673  1.00 39.24           C  
ATOM   3228  O   GLU A 400      68.803  94.969  86.484  1.00 39.24           O  
ATOM   3222  CB  GLU A 400      68.321  92.166  84.943  1.00 39.24           C  
ATOM   3223  CG  GLU A 400      69.034  91.001  84.254  1.00 39.24           C  
ATOM   3224  CD  GLU A 400      68.189  90.583  83.057  1.00 39.24           C  
ATOM   3225  OE1 GLU A 400      67.142  89.916  83.279  1.00 39.24           O  
ATOM   3226  OE2 GLU A 400      68.570  90.931  81.908  1.00 39.24           O1-
ATOM   3229  N   LEU A 401      67.077  93.733  87.258  1.00 46.36           N  
ATOM   3230  CA  LEU A 401      66.273  94.860  87.627  1.00 46.36           C  
ATOM   3235  C   LEU A 401      66.972  95.665  88.676  1.00 46.36           C  
ATOM   3236  O   LEU A 401      67.030  96.891  88.591  1.00 46.36           O  
ATOM   3231  CB  LEU A 401      64.908  94.444  88.206  1.00 46.36           C  
ATOM   3232  CG  LEU A 401      64.003  93.720  87.188  1.00 46.36           C  
ATOM   3233  CD1 LEU A 401      62.657  93.320  87.815  1.00 46.36           C  
ATOM   3234  CD2 LEU A 401      63.828  94.555  85.910  1.00 46.36           C  
ATOM   3237  N   LEU A 402      67.517  94.995  89.706  1.00100.91           N  
ATOM   3238  CA  LEU A 402      68.183  95.715  90.751  1.00100.91           C  
ATOM   3243  C   LEU A 402      69.415  96.366  90.221  1.00100.91           C  
ATOM   3244  O   LEU A 402      69.765  97.468  90.640  1.00100.91           O  
ATOM   3239  CB  LEU A 402      68.546  94.875  91.988  1.00100.91           C  
ATOM   3240  CG  LEU A 402      67.331  94.594  92.898  1.00100.91           C  
ATOM   3241  CD1 LEU A 402      66.338  93.604  92.274  1.00100.91           C  
ATOM   3242  CD2 LEU A 402      67.767  94.207  94.316  1.00100.91           C  
ATOM   3245  N   SER A 403      70.122  95.703  89.290  1.00 71.23           N  
ATOM   3246  CA  SER A 403      71.315  96.301  88.766  1.00 71.23           C  
ATOM   3249  C   SER A 403      70.926  97.585  88.105  1.00 71.23           C  
ATOM   3250  O   SER A 403      71.613  98.597  88.227  1.00 71.23           O  
ATOM   3247  CB  SER A 403      71.999  95.436  87.697  1.00 71.23           C  
ATOM   3248  OG  SER A 403      72.454  94.221  88.272  1.00 71.23           O  
ATOM   3251  N   TYR A 404      69.779  97.566  87.405  1.00 45.61           N  
ATOM   3252  CA  TYR A 404      69.279  98.688  86.664  1.00 45.61           C  
ATOM   3261  C   TYR A 404      68.997  99.829  87.595  1.00 45.61           C  
ATOM   3262  O   TYR A 404      69.353 100.972  87.313  1.00 45.61           O  
ATOM   3253  CB  TYR A 404      67.962  98.323  85.951  1.00 45.61           C  
ATOM   3254  CG  TYR A 404      67.418  99.494  85.206  1.00 45.61           C  
ATOM   3255  CD1 TYR A 404      66.669 100.450  85.854  1.00 45.61           C  
ATOM   3256  CD2 TYR A 404      67.642  99.626  83.855  1.00 45.61           C  
ATOM   3257  CE1 TYR A 404      66.158 101.526  85.165  1.00 45.61           C  
ATOM   3258  CE2 TYR A 404      67.135 100.699  83.161  1.00 45.61           C  
ATOM   3259  CZ  TYR A 404      66.393 101.652  83.818  1.00 45.61           C  
ATOM   3260  OH  TYR A 404      65.869 102.755  83.108  1.00 45.61           O  
ATOM   3263  N   ILE A 405      68.351  99.546  88.742  1.00 85.48           N  
ATOM   3264  CA  ILE A 405      67.952 100.583  89.649  1.00 85.48           C  
ATOM   3269  C   ILE A 405      69.144 101.262  90.241  1.00 85.48           C  
ATOM   3270  O   ILE A 405      69.159 102.483  90.385  1.00 85.48           O  
ATOM   3265  CB  ILE A 405      67.078 100.086  90.768  1.00 85.48           C  
ATOM   3266  CG1 ILE A 405      66.403 101.272  91.475  1.00 85.48           C  
ATOM   3267  CG2 ILE A 405      67.921  99.207  91.708  1.00 85.48           C  
ATOM   3268  CD1 ILE A 405      65.409 102.016  90.583  1.00 85.48           C  
ATOM   3271  N   LYS A 406      70.184 100.491  90.598  1.00 71.45           N  
ATOM   3272  CA  LYS A 406      71.327 101.066  91.241  1.00 71.45           C  
ATOM   3278  C   LYS A 406      71.957 102.071  90.333  1.00 71.45           C  
ATOM   3279  O   LYS A 406      72.446 103.105  90.788  1.00 71.45           O  
ATOM   3273  CB  LYS A 406      72.348 100.004  91.675  1.00 71.45           C  
ATOM   3274  CG  LYS A 406      71.823  99.208  92.875  1.00 71.45           C  
ATOM   3275  CD  LYS A 406      72.552  97.897  93.162  1.00 71.45           C  
ATOM   3276  CE  LYS A 406      71.997  97.171  94.390  1.00 71.45           C  
ATOM   3277  NZ  LYS A 406      70.554  96.896  94.208  1.00 71.45           N1+
ATOM   3280  N   LYS A 407      71.948 101.808  89.016  1.00 98.04           N  
ATOM   3281  CA  LYS A 407      72.539 102.728  88.089  1.00 98.04           C  
ATOM   3287  C   LYS A 407      71.809 104.028  88.210  1.00 98.04           C  
ATOM   3288  O   LYS A 407      72.414 105.099  88.194  1.00 98.04           O  
ATOM   3282  CB  LYS A 407      72.385 102.273  86.627  1.00 98.04           C  
ATOM   3283  CG  LYS A 407      73.039 100.925  86.319  1.00 98.04           C  
ATOM   3284  CD  LYS A 407      74.553 100.899  86.536  1.00 98.04           C  
ATOM   3285  CE  LYS A 407      75.186  99.543  86.221  1.00 98.04           C  
ATOM   3286  NZ  LYS A 407      75.224  99.328  84.757  1.00 98.04           N1+
ATOM   3289  N   THR A 408      70.474 103.957  88.361  1.00 28.41           N  
ATOM   3290  CA  THR A 408      69.649 105.127  88.425  1.00 28.41           C  
ATOM   3294  C   THR A 408      70.065 105.948  89.605  1.00 28.41           C  
ATOM   3295  O   THR A 408      70.173 107.169  89.503  1.00 28.41           O  
ATOM   3291  CB  THR A 408      68.196 104.794  88.596  1.00 28.41           C  
ATOM   3293  CG2 THR A 408      67.389 106.104  88.627  1.00 28.41           C  
ATOM   3292  OG1 THR A 408      67.751 103.977  87.525  1.00 28.41           O  
ATOM   3296  N   LEU A 409      70.329 105.305  90.759  1.00 90.22           N  
ATOM   3297  CA  LEU A 409      70.686 106.077  91.914  1.00 90.22           C  
ATOM   3302  C   LEU A 409      72.011 106.723  91.677  1.00 90.22           C  
ATOM   3303  O   LEU A 409      72.912 106.132  91.085  1.00 90.22           O  
ATOM   3298  CB  LEU A 409      70.796 105.258  93.213  1.00 90.22           C  
ATOM   3299  CG  LEU A 409      69.451 104.738  93.757  1.00 90.22           C  
ATOM   3300  CD1 LEU A 409      68.778 103.763  92.781  1.00 90.22           C  
ATOM   3301  CD2 LEU A 409      69.623 104.139  95.163  1.00 90.22           C  
ATOM   3304  N   GLU A 410      72.146 107.986  92.124  1.00 62.06           N  
ATOM   3305  CA  GLU A 410      73.382 108.688  91.944  1.00 62.06           C  
ATOM   3311  C   GLU A 410      74.424 107.979  92.745  1.00 62.06           C  
ATOM   3312  O   GLU A 410      75.518 107.707  92.252  1.00 62.06           O  
ATOM   3306  CB  GLU A 410      73.322 110.145  92.441  1.00 62.06           C  
ATOM   3307  CG  GLU A 410      72.373 111.032  91.631  1.00 62.06           C  
ATOM   3308  CD  GLU A 410      72.407 112.437  92.221  1.00 62.06           C  
ATOM   3309  OE1 GLU A 410      73.251 112.681  93.124  1.00 62.06           O  
ATOM   3310  OE2 GLU A 410      71.586 113.284  91.778  1.00 62.06           O1-
ATOM   3313  N   HIS A 411      74.097 107.635  94.006  1.00175.90           N  
ATOM   3314  CA  HIS A 411      75.053 106.957  94.831  1.00175.90           C  
ATOM   3321  C   HIS A 411      75.109 105.531  94.403  1.00175.90           C  
ATOM   3322  O   HIS A 411      74.149 104.988  93.858  1.00175.90           O  
ATOM   3317  CB  HIS A 411      74.755 107.010  96.342  1.00175.90           C  
ATOM   3316  CG  HIS A 411      75.071 108.343  96.956  1.00175.90           C  
ATOM   3319  CD2 HIS A 411      74.272 109.417  97.206  1.00175.90           C  
ATOM   3315  ND1 HIS A 411      76.328 108.703  97.395  1.00175.90           N  
ATOM   3320  CE1 HIS A 411      76.228 109.963  97.883  1.00175.90           C  
ATOM   3318  NE2 HIS A 411      74.999 110.440  97.792  1.00175.90           N  
ATOM   3323  N   HIS A 412      76.275 104.898  94.632  1.00256.34           N  
ATOM   3324  CA  HIS A 412      76.505 103.541  94.234  1.00256.34           C  
ATOM   3331  C   HIS A 412      76.384 102.697  95.462  1.00256.34           C  
ATOM   3332  O   HIS A 412      76.485 103.193  96.584  1.00256.34           O  
ATOM   3327  CB  HIS A 412      77.922 103.342  93.662  1.00256.34           C  
ATOM   3326  CG  HIS A 412      78.151 102.057  92.917  1.00256.34           C  
ATOM   3329  CD2 HIS A 412      77.340 100.985  92.708  1.00256.34           C  
ATOM   3325  ND1 HIS A 412      79.331 101.765  92.269  1.00256.34           N  
ATOM   3330  CE1 HIS A 412      79.176 100.542  91.705  1.00256.34           C  
ATOM   3328  NE2 HIS A 412      77.984 100.029  91.944  1.00256.34           N  
ATOM   3333  N   HIS A 413      76.135 101.387  95.273  1.00271.27           N  
ATOM   3334  CA  HIS A 413      76.018 100.487  96.379  1.00271.27           C  
ATOM   3341  C   HIS A 413      77.327 100.457  97.085  1.00271.27           C  
ATOM   3342  O   HIS A 413      78.388 100.492  96.463  1.00271.27           O  
ATOM   3337  CB  HIS A 413      75.693  99.039  95.967  1.00271.27           C  
ATOM   3336  CG  HIS A 413      75.641  98.085  97.127  1.00271.27           C  
ATOM   3339  CD2 HIS A 413      76.627  97.310  97.656  1.00271.27           C  
ATOM   3335  ND1 HIS A 413      74.519  97.834  97.885  1.00271.27           N  
ATOM   3340  CE1 HIS A 413      74.880  96.926  98.829  1.00271.27           C  
ATOM   3338  NE2 HIS A 413      76.150  96.579  98.728  1.00271.27           N  
ATOM   3343  N   HIS A 414      77.272 100.427  98.428  1.00288.36           N  
ATOM   3344  CA  HIS A 414      78.471 100.346  99.202  1.00288.36           C  
ATOM   3351  C   HIS A 414      78.207  99.285 100.214  1.00288.36           C  
ATOM   3352  O   HIS A 414      77.053  98.973 100.502  1.00288.36           O  
ATOM   3347  CB  HIS A 414      78.796 101.643  99.962  1.00288.36           C  
ATOM   3346  CG  HIS A 414      80.206 101.687 100.469  1.00288.36           C  
ATOM   3349  CD2 HIS A 414      80.750 101.189 101.614  1.00288.36           C  
ATOM   3345  ND1 HIS A 414      81.244 102.281  99.787  1.00288.36           N  
ATOM   3350  CE1 HIS A 414      82.357 102.116 100.547  1.00288.36           C  
ATOM   3348  NE2 HIS A 414      82.106 101.458 101.665  1.00288.36           N  
ATOM   3353  N   HIS A 415      79.267  98.679 100.777  1.00242.57           N  
ATOM   3354  CA  HIS A 415      78.999  97.658 101.742  1.00242.57           C  
ATOM   3361  C   HIS A 415      78.314  98.344 102.873  1.00242.57           C  
ATOM   3362  O   HIS A 415      78.726  99.422 103.296  1.00242.57           O  
ATOM   3357  CB  HIS A 415      80.263  96.956 102.279  1.00242.57           C  
ATOM   3356  CG  HIS A 415      79.962  95.677 103.003  1.00242.57           C  
ATOM   3359  CD2 HIS A 415      79.842  95.418 104.335  1.00242.57           C  
ATOM   3355  ND1 HIS A 415      79.739  94.473 102.369  1.00242.57           N  
ATOM   3360  CE1 HIS A 415      79.498  93.555 103.338  1.00242.57           C  
ATOM   3358  NE2 HIS A 415      79.550  94.082 104.550  1.00242.57           N  
ATOM   3363  N   HIS A 416      77.223  97.744 103.384  1.00 65.43           N  
ATOM   3364  CA  HIS A 416      76.491  98.381 104.435  1.00 65.43           C  
ATOM   3371  C   HIS A 416      77.040  97.869 105.759  1.00 65.43           C  
ATOM   3372  O   HIS A 416      77.557  98.704 106.549  1.00 65.43           O  
ATOM   3367  CB  HIS A 416      74.985  98.065 104.396  1.00 65.43           C  
ATOM   3366  CG  HIS A 416      74.176  98.940 105.307  1.00 65.43           C  
ATOM   3369  CD2 HIS A 416      73.473 100.073 105.028  1.00 65.43           C  
ATOM   3365  ND1 HIS A 416      74.011  98.718 106.656  1.00 65.43           N  
ATOM   3370  CE1 HIS A 416      73.223  99.719 107.124  1.00 65.43           C  
ATOM   3368  NE2 HIS A 416      72.873 100.565 106.173  1.00 65.43           N  
ATOM   3373  OXT HIS A 416      76.947  96.636 105.999  1.00 65.43           O1-
TER   
HEADER    4x4w_chain_B
ATOM      1  N   MET B   1      67.637 114.225 134.714  1.00 74.67           N  
ATOM      2  CA  MET B   1      68.131 113.566 135.945  1.00 74.67           C  
ATOM      7  C   MET B   1      68.674 112.220 135.605  1.00 74.67           C  
ATOM      8  O   MET B   1      68.446 111.706 134.509  1.00 74.67           O  
ATOM      3  CB  MET B   1      66.976 113.342 136.935  1.00 74.67           C  
ATOM      4  CG  MET B   1      66.034 112.219 136.487  1.00 74.67           C  
ATOM      5  SD  MET B   1      64.636 111.875 137.599  1.00 74.67           S  
ATOM      6  CE  MET B   1      63.643 113.299 137.074  1.00 74.67           C  
ATOM      9  N   PHE B   2      69.422 111.611 136.545  1.00100.45           N  
ATOM     10  CA  PHE B   2      69.905 110.291 136.288  1.00100.45           C  
ATOM     18  C   PHE B   2      68.941 109.329 136.895  1.00100.45           C  
ATOM     19  O   PHE B   2      68.477 109.514 138.019  1.00100.45           O  
ATOM     11  CB  PHE B   2      71.299 109.963 136.862  1.00100.45           C  
ATOM     12  CG  PHE B   2      72.336 110.505 135.939  1.00100.45           C  
ATOM     13  CD1 PHE B   2      72.788 109.722 134.901  1.00100.45           C  
ATOM     14  CD2 PHE B   2      72.852 111.770 136.089  1.00100.45           C  
ATOM     15  CE1 PHE B   2      73.743 110.183 134.027  1.00100.45           C  
ATOM     16  CE2 PHE B   2      73.810 112.238 135.218  1.00100.45           C  
ATOM     17  CZ  PHE B   2      74.258 111.447 134.186  1.00100.45           C  
ATOM     20  N   THR B   3      68.596 108.284 136.120  1.00 97.70           N  
ATOM     21  CA  THR B   3      67.713 107.256 136.577  1.00 97.70           C  
ATOM     25  C   THR B   3      68.458 105.980 136.371  1.00 97.70           C  
ATOM     26  O   THR B   3      69.373 105.918 135.552  1.00 97.70           O  
ATOM     22  CB  THR B   3      66.453 107.143 135.773  1.00 97.70           C  
ATOM     24  CG2 THR B   3      65.585 106.033 136.381  1.00 97.70           C  
ATOM     23  OG1 THR B   3      65.747 108.374 135.791  1.00 97.70           O  
ATOM     27  N   MET B   4      68.104 104.921 137.121  1.00134.77           N  
ATOM     28  CA  MET B   4      68.838 103.702 136.958  1.00134.77           C  
ATOM     33  C   MET B   4      68.349 103.000 135.731  1.00134.77           C  
ATOM     34  O   MET B   4      67.146 102.908 135.485  1.00134.77           O  
ATOM     29  CB  MET B   4      68.724 102.748 138.160  1.00134.77           C  
ATOM     30  CG  MET B   4      69.749 101.614 138.127  1.00134.77           C  
ATOM     31  SD  MET B   4      69.846 100.637 139.656  1.00134.77           S  
ATOM     32  CE  MET B   4      71.196  99.571 139.075  1.00134.77           C  
ATOM     35  N   LYS B   5      69.299 102.496 134.916  1.00121.59           N  
ATOM     36  CA  LYS B   5      68.972 101.793 133.710  1.00121.59           C  
ATOM     42  C   LYS B   5      69.827 100.564 133.702  1.00121.59           C  
ATOM     43  O   LYS B   5      70.907 100.543 134.291  1.00121.59           O  
ATOM     37  CB  LYS B   5      69.325 102.577 132.432  1.00121.59           C  
ATOM     38  CG  LYS B   5      68.596 103.918 132.289  1.00121.59           C  
ATOM     39  CD  LYS B   5      67.079 103.823 132.137  1.00121.59           C  
ATOM     40  CE  LYS B   5      66.413 105.195 132.007  1.00121.59           C  
ATOM     41  NZ  LYS B   5      66.787 105.815 130.716  1.00121.59           N1+
ATOM     44  N   LEU B   6      69.355  99.492 133.042  1.00 55.57           N  
ATOM     45  CA  LEU B   6      70.100  98.267 132.998  1.00 55.57           C  
ATOM     50  C   LEU B   6      71.212  98.417 132.010  1.00 55.57           C  
ATOM     51  O   LEU B   6      71.023  98.974 130.930  1.00 55.57           O  
ATOM     46  CB  LEU B   6      69.246  97.070 132.543  1.00 55.57           C  
ATOM     47  CG  LEU B   6      70.005  95.732 132.485  1.00 55.57           C  
ATOM     48  CD1 LEU B   6      70.371  95.232 133.894  1.00 55.57           C  
ATOM     49  CD2 LEU B   6      69.231  94.695 131.655  1.00 55.57           C  
ATOM     52  N   GLN B   7      72.420  97.930 132.369  1.00 90.81           N  
ATOM     53  CA  GLN B   7      73.525  97.962 131.456  1.00 90.81           C  
ATOM     59  C   GLN B   7      74.336  96.733 131.710  1.00 90.81           C  
ATOM     60  O   GLN B   7      74.702  96.445 132.848  1.00 90.81           O  
ATOM     54  CB  GLN B   7      74.434  99.186 131.648  1.00 90.81           C  
ATOM     55  CG  GLN B   7      73.732 100.488 131.265  1.00 90.81           C  
ATOM     56  CD  GLN B   7      74.678 101.651 131.511  1.00 90.81           C  
ATOM     58  NE2 GLN B   7      74.208 102.889 131.197  1.00 90.81           N  
ATOM     57  OE1 GLN B   7      75.802 101.470 131.973  1.00 90.81           O  
ATOM     61  N   SER B   8      74.619  95.955 130.646  1.00 43.66           N  
ATOM     62  CA  SER B   8      75.408  94.766 130.801  1.00 43.66           C  
ATOM     65  C   SER B   8      75.772  94.285 129.432  1.00 43.66           C  
ATOM     66  O   SER B   8      75.184  94.699 128.434  1.00 43.66           O  
ATOM     63  CB  SER B   8      74.659  93.626 131.508  1.00 43.66           C  
ATOM     64  OG  SER B   8      73.527  93.243 130.741  1.00 43.66           O  
ATOM     67  N   PRO B   9      76.756  93.429 129.367  1.00 60.67           N  
ATOM     68  CA  PRO B   9      77.166  92.878 128.105  1.00 60.67           C  
ATOM     72  C   PRO B   9      76.091  92.017 127.523  1.00 60.67           C  
ATOM     73  O   PRO B   9      76.006  91.909 126.301  1.00 60.67           O  
ATOM     70  CB  PRO B   9      78.473  92.141 128.383  1.00 60.67           C  
ATOM     71  CG  PRO B   9      79.068  92.899 129.583  1.00 60.67           C  
ATOM     69  CD  PRO B   9      77.845  93.458 130.329  1.00 60.67           C  
ATOM     74  N   GLU B  10      75.274  91.378 128.380  1.00 65.61           N  
ATOM     75  CA  GLU B  10      74.225  90.526 127.901  1.00 65.61           C  
ATOM     81  C   GLU B  10      73.211  91.369 127.194  1.00 65.61           C  
ATOM     82  O   GLU B  10      72.702  90.987 126.141  1.00 65.61           O  
ATOM     76  CB  GLU B  10      73.495  89.770 129.027  1.00 65.61           C  
ATOM     77  CG  GLU B  10      74.338  88.679 129.691  1.00 65.61           C  
ATOM     78  CD  GLU B  10      75.319  89.342 130.648  1.00 65.61           C  
ATOM     79  OE1 GLU B  10      74.948  90.386 131.247  1.00 65.61           O  
ATOM     80  OE2 GLU B  10      76.454  88.814 130.791  1.00 65.61           O1-
ATOM     83  N   PHE B  11      72.890  92.542 127.772  1.00119.83           N  
ATOM     84  CA  PHE B  11      71.905  93.426 127.211  1.00119.83           C  
ATOM     92  C   PHE B  11      72.422  93.927 125.898  1.00119.83           C  
ATOM     93  O   PHE B  11      71.701  93.955 124.903  1.00119.83           O  
ATOM     85  CB  PHE B  11      71.664  94.679 128.073  1.00119.83           C  
ATOM     86  CG  PHE B  11      70.393  95.327 127.634  1.00119.83           C  
ATOM     87  CD1 PHE B  11      70.235  95.829 126.364  1.00119.83           C  
ATOM     88  CD2 PHE B  11      69.351  95.469 128.516  1.00119.83           C  
ATOM     89  CE1 PHE B  11      69.064  96.431 125.968  1.00119.83           C  
ATOM     90  CE2 PHE B  11      68.180  96.073 128.125  1.00119.83           C  
ATOM     91  CZ  PHE B  11      68.025  96.555 126.851  1.00119.83           C  
ATOM     94  N   GLN B  12      73.708  94.321 125.871  1.00 56.65           N  
ATOM     95  CA  GLN B  12      74.326  94.915 124.717  1.00 56.65           C  
ATOM    101  C   GLN B  12      74.309  93.961 123.563  1.00 56.65           C  
ATOM    102  O   GLN B  12      74.119  94.369 122.417  1.00 56.65           O  
ATOM     96  CB  GLN B  12      75.797  95.289 124.977  1.00 56.65           C  
ATOM     97  CG  GLN B  12      76.555  95.720 123.721  1.00 56.65           C  
ATOM     98  CD  GLN B  12      75.942  97.010 123.203  1.00 56.65           C  
ATOM    100  NE2 GLN B  12      75.243  97.756 124.100  1.00 56.65           N  
ATOM     99  OE1 GLN B  12      76.079  97.344 122.028  1.00 56.65           O  
ATOM    103  N   SER B  13      74.487  92.660 123.838  1.00 87.94           N  
ATOM    104  CA  SER B  13      74.612  91.679 122.796  1.00 87.94           C  
ATOM    107  C   SER B  13      73.385  91.691 121.939  1.00 87.94           C  
ATOM    108  O   SER B  13      73.442  91.328 120.768  1.00 87.94           O  
ATOM    105  CB  SER B  13      74.723  90.248 123.347  1.00 87.94           C  
ATOM    106  OG  SER B  13      75.835  90.139 124.222  1.00 87.94           O  
ATOM    109  N   LEU B  14      72.239  92.105 122.503  1.00 62.14           N  
ATOM    110  CA  LEU B  14      70.977  92.083 121.817  1.00 62.14           C  
ATOM    115  C   LEU B  14      70.972  93.022 120.648  1.00 62.14           C  
ATOM    116  O   LEU B  14      70.345  92.733 119.630  1.00 62.14           O  
ATOM    111  CB  LEU B  14      69.808  92.484 122.737  1.00 62.14           C  
ATOM    112  CG  LEU B  14      69.642  91.569 123.967  1.00 62.14           C  
ATOM    113  CD1 LEU B  14      68.460  92.017 124.843  1.00 62.14           C  
ATOM    114  CD2 LEU B  14      69.563  90.087 123.568  1.00 62.14           C  
ATOM    117  N   PHE B  15      71.663  94.175 120.753  1.00 73.21           N  
ATOM    118  CA  PHE B  15      71.543  95.152 119.708  1.00 73.21           C  
ATOM    126  C   PHE B  15      72.241  94.702 118.466  1.00 73.21           C  
ATOM    127  O   PHE B  15      73.395  95.037 118.215  1.00 73.21           O  
ATOM    119  CB  PHE B  15      72.116  96.526 120.098  1.00 73.21           C  
ATOM    120  CG  PHE B  15      71.262  97.034 121.208  1.00 73.21           C  
ATOM    121  CD1 PHE B  15      71.548  96.714 122.513  1.00 73.21           C  
ATOM    122  CD2 PHE B  15      70.166  97.822 120.942  1.00 73.21           C  
ATOM    123  CE1 PHE B  15      70.761  97.178 123.540  1.00 73.21           C  
ATOM    124  CE2 PHE B  15      69.376  98.291 121.964  1.00 73.21           C  
ATOM    125  CZ  PHE B  15      69.671  97.970 123.267  1.00 73.21           C  
ATOM    128  N   THR B  16      71.511  93.949 117.626  1.00 34.18           N  
ATOM    129  CA  THR B  16      72.031  93.515 116.366  1.00 34.18           C  
ATOM    133  C   THR B  16      71.577  94.535 115.378  1.00 34.18           C  
ATOM    134  O   THR B  16      70.846  95.462 115.725  1.00 34.18           O  
ATOM    130  CB  THR B  16      71.487  92.181 115.938  1.00 34.18           C  
ATOM    132  CG2 THR B  16      71.845  91.132 117.005  1.00 34.18           C  
ATOM    131  OG1 THR B  16      70.077  92.255 115.787  1.00 34.18           O  
ATOM    135  N   GLU B  17      72.006  94.400 114.113  1.00 27.82           N  
ATOM    136  CA  GLU B  17      71.611  95.366 113.136  1.00 27.82           C  
ATOM    142  C   GLU B  17      70.126  95.290 112.988  1.00 27.82           C  
ATOM    143  O   GLU B  17      69.455  96.309 112.827  1.00 27.82           O  
ATOM    137  CB  GLU B  17      72.264  95.131 111.763  1.00 27.82           C  
ATOM    138  CG  GLU B  17      73.768  95.419 111.769  1.00 27.82           C  
ATOM    139  CD  GLU B  17      74.316  95.162 110.374  1.00 27.82           C  
ATOM    140  OE1 GLU B  17      73.557  94.627 109.522  1.00 27.82           O  
ATOM    141  OE2 GLU B  17      75.509  95.500 110.141  1.00 27.82           O1-
ATOM    144  N   GLY B  18      69.573  94.066 113.049  1.00 18.44           N  
ATOM    145  CA  GLY B  18      68.162  93.880 112.880  1.00 18.44           C  
ATOM    146  C   GLY B  18      67.410  94.562 113.979  1.00 18.44           C  
ATOM    147  O   GLY B  18      66.390  95.204 113.733  1.00 18.44           O  
ATOM    148  N   LEU B  19      67.888  94.433 115.230  1.00 40.05           N  
ATOM    149  CA  LEU B  19      67.188  95.000 116.347  1.00 40.05           C  
ATOM    154  C   LEU B  19      67.193  96.492 116.222  1.00 40.05           C  
ATOM    155  O   LEU B  19      66.198  97.154 116.519  1.00 40.05           O  
ATOM    150  CB  LEU B  19      67.818  94.628 117.698  1.00 40.05           C  
ATOM    151  CG  LEU B  19      67.068  95.228 118.900  1.00 40.05           C  
ATOM    152  CD1 LEU B  19      65.631  94.689 118.979  1.00 40.05           C  
ATOM    153  CD2 LEU B  19      67.849  95.024 120.206  1.00 40.05           C  
ATOM    156  N   LYS B  20      68.328  97.062 115.778  1.00 74.71           N  
ATOM    157  CA  LYS B  20      68.426  98.486 115.645  1.00 74.71           C  
ATOM    163  C   LYS B  20      67.414  98.948 114.650  1.00 74.71           C  
ATOM    164  O   LYS B  20      66.734  99.951 114.864  1.00 74.71           O  
ATOM    158  CB  LYS B  20      69.786  98.949 115.101  1.00 74.71           C  
ATOM    159  CG  LYS B  20      70.918  98.979 116.124  1.00 74.71           C  
ATOM    160  CD  LYS B  20      72.294  99.130 115.469  1.00 74.71           C  
ATOM    161  CE  LYS B  20      73.287  99.946 116.299  1.00 74.71           C  
ATOM    162  NZ  LYS B  20      73.209  99.559 117.724  1.00 74.71           N1+
ATOM    165  N   SER B  21      67.285  98.217 113.532  1.00 68.62           N  
ATOM    166  CA  SER B  21      66.384  98.629 112.499  1.00 68.62           C  
ATOM    169  C   SER B  21      64.986  98.604 113.037  1.00 68.62           C  
ATOM    170  O   SER B  21      64.200  99.520 112.792  1.00 68.62           O  
ATOM    167  CB  SER B  21      66.438  97.696 111.277  1.00 68.62           C  
ATOM    168  OG  SER B  21      65.534  98.142 110.280  1.00 68.62           O  
ATOM    171  N   LEU B  22      64.648  97.555 113.811  1.00 52.34           N  
ATOM    172  CA  LEU B  22      63.319  97.375 114.324  1.00 52.34           C  
ATOM    177  C   LEU B  22      62.952  98.501 115.245  1.00 52.34           C  
ATOM    178  O   LEU B  22      61.872  99.080 115.130  1.00 52.34           O  
ATOM    173  CB  LEU B  22      63.207  96.076 115.144  1.00 52.34           C  
ATOM    174  CG  LEU B  22      61.810  95.803 115.729  1.00 52.34           C  
ATOM    175  CD1 LEU B  22      60.785  95.545 114.614  1.00 52.34           C  
ATOM    176  CD2 LEU B  22      61.858  94.671 116.769  1.00 52.34           C  
ATOM    179  N   THR B  23      63.854  98.856 116.178  1.00 33.76           N  
ATOM    180  CA  THR B  23      63.549  99.866 117.152  1.00 33.76           C  
ATOM    184  C   THR B  23      63.341 101.180 116.470  1.00 33.76           C  
ATOM    185  O   THR B  23      62.432 101.930 116.820  1.00 33.76           O  
ATOM    181  CB  THR B  23      64.639 100.046 118.170  1.00 33.76           C  
ATOM    183  CG2 THR B  23      64.870  98.704 118.883  1.00 33.76           C  
ATOM    182  OG1 THR B  23      65.836 100.480 117.544  1.00 33.76           O  
ATOM    186  N   GLU B  24      64.174 101.493 115.463  1.00 70.17           N  
ATOM    187  CA  GLU B  24      64.075 102.767 114.810  1.00 70.17           C  
ATOM    193  C   GLU B  24      62.741 102.883 114.136  1.00 70.17           C  
ATOM    194  O   GLU B  24      62.137 103.956 114.133  1.00 70.17           O  
ATOM    188  CB  GLU B  24      65.182 102.995 113.765  1.00 70.17           C  
ATOM    189  CG  GLU B  24      65.217 104.424 113.219  1.00 70.17           C  
ATOM    190  CD  GLU B  24      66.507 104.598 112.429  1.00 70.17           C  
ATOM    191  OE1 GLU B  24      67.336 103.650 112.432  1.00 70.17           O  
ATOM    192  OE2 GLU B  24      66.680 105.684 111.813  1.00 70.17           O1-
ATOM    195  N   LEU B  25      62.240 101.778 113.548  1.00 50.71           N  
ATOM    196  CA  LEU B  25      60.985 101.797 112.844  1.00 50.71           C  
ATOM    201  C   LEU B  25      59.878 102.166 113.780  1.00 50.71           C  
ATOM    202  O   LEU B  25      59.050 103.020 113.463  1.00 50.71           O  
ATOM    197  CB  LEU B  25      60.616 100.418 112.260  1.00 50.71           C  
ATOM    198  CG  LEU B  25      59.199 100.338 111.653  1.00 50.71           C  
ATOM    199  CD1 LEU B  25      59.049 101.258 110.432  1.00 50.71           C  
ATOM    200  CD2 LEU B  25      58.797  98.880 111.369  1.00 50.71           C  
ATOM    203  N   PHE B  26      59.840 101.544 114.972  1.00 62.33           N  
ATOM    204  CA  PHE B  26      58.779 101.800 115.903  1.00 62.33           C  
ATOM    212  C   PHE B  26      58.813 103.224 116.353  1.00 62.33           C  
ATOM    213  O   PHE B  26      57.766 103.858 116.474  1.00 62.33           O  
ATOM    205  CB  PHE B  26      58.803 100.884 117.141  1.00 62.33           C  
ATOM    206  CG  PHE B  26      58.153  99.598 116.755  1.00 62.33           C  
ATOM    207  CD1 PHE B  26      58.795  98.683 115.952  1.00 62.33           C  
ATOM    208  CD2 PHE B  26      56.888  99.307 117.211  1.00 62.33           C  
ATOM    209  CE1 PHE B  26      58.179  97.502 115.606  1.00 62.33           C  
ATOM    210  CE2 PHE B  26      56.267  98.128 116.869  1.00 62.33           C  
ATOM    211  CZ  PHE B  26      56.913  97.223 116.062  1.00 62.33           C  
ATOM    214  N   VAL B  27      60.011 103.775 116.624  1.00 24.41           N  
ATOM    215  CA  VAL B  27      60.078 105.127 117.101  1.00 24.41           C  
ATOM    219  C   VAL B  27      59.506 106.043 116.065  1.00 24.41           C  
ATOM    220  O   VAL B  27      58.711 106.927 116.384  1.00 24.41           O  
ATOM    216  CB  VAL B  27      61.481 105.588 117.368  1.00 24.41           C  
ATOM    217  CG1 VAL B  27      61.443 107.081 117.735  1.00 24.41           C  
ATOM    218  CG2 VAL B  27      62.093 104.697 118.462  1.00 24.41           C  
ATOM    221  N   LYS B  28      59.878 105.848 114.786  1.00 76.57           N  
ATOM    222  CA  LYS B  28      59.409 106.751 113.774  1.00 76.57           C  
ATOM    228  C   LYS B  28      57.918 106.647 113.648  1.00 76.57           C  
ATOM    229  O   LYS B  28      57.232 107.644 113.437  1.00 76.57           O  
ATOM    223  CB  LYS B  28      60.070 106.543 112.395  1.00 76.57           C  
ATOM    224  CG  LYS B  28      59.778 105.211 111.704  1.00 76.57           C  
ATOM    225  CD  LYS B  28      60.221 105.208 110.240  1.00 76.57           C  
ATOM    226  CE  LYS B  28      59.890 103.921 109.487  1.00 76.57           C  
ATOM    227  NZ  LYS B  28      60.316 104.037 108.074  1.00 76.57           N1+
ATOM    230  N   GLU B  29      57.389 105.419 113.773  1.00122.89           N  
ATOM    231  CA  GLU B  29      55.993 105.095 113.673  1.00122.89           C  
ATOM    237  C   GLU B  29      55.232 105.568 114.879  1.00122.89           C  
ATOM    238  O   GLU B  29      54.001 105.569 114.874  1.00122.89           O  
ATOM    232  CB  GLU B  29      55.729 103.600 113.434  1.00122.89           C  
ATOM    233  CG  GLU B  29      56.212 103.145 112.052  1.00122.89           C  
ATOM    234  CD  GLU B  29      55.487 103.964 110.985  1.00122.89           C  
ATOM    235  OE1 GLU B  29      54.572 104.747 111.352  1.00122.89           O  
ATOM    236  OE2 GLU B  29      55.840 103.815 109.785  1.00122.89           O1-
ATOM    239  N   ASN B  30      55.937 105.937 115.966  1.00 68.76           N  
ATOM    240  CA  ASN B  30      55.290 106.438 117.150  1.00 68.76           C  
ATOM    245  C   ASN B  30      54.568 105.352 117.893  1.00 68.76           C  
ATOM    246  O   ASN B  30      53.487 105.582 118.434  1.00 68.76           O  
ATOM    241  CB  ASN B  30      54.243 107.528 116.852  1.00 68.76           C  
ATOM    242  CG  ASN B  30      54.945 108.775 116.336  1.00 68.76           C  
ATOM    244  ND2 ASN B  30      54.145 109.758 115.847  1.00 68.76           N  
ATOM    243  OD1 ASN B  30      56.170 108.880 116.375  1.00 68.76           O  
ATOM    247  N   HIS B  31      55.144 104.134 117.945  1.00 49.88           N  
ATOM    248  CA  HIS B  31      54.546 103.105 118.748  1.00 49.88           C  
ATOM    255  C   HIS B  31      55.594 102.629 119.708  1.00 49.88           C  
ATOM    256  O   HIS B  31      56.764 102.503 119.351  1.00 49.88           O  
ATOM    251  CB  HIS B  31      54.057 101.889 117.945  1.00 49.88           C  
ATOM    250  CG  HIS B  31      52.935 102.252 117.019  1.00 49.88           C  
ATOM    253  CD2 HIS B  31      52.919 102.369 115.663  1.00 49.88           C  
ATOM    249  ND1 HIS B  31      51.660 102.556 117.441  1.00 49.88           N  
ATOM    254  CE1 HIS B  31      50.940 102.843 116.328  1.00 49.88           C  
ATOM    252  NE2 HIS B  31      51.661 102.742 115.224  1.00 49.88           N  
ATOM    257  N   GLU B  32      55.197 102.381 120.972  1.00 47.08           N  
ATOM    258  CA  GLU B  32      56.132 101.944 121.968  1.00 47.08           C  
ATOM    264  C   GLU B  32      56.397 100.481 121.768  1.00 47.08           C  
ATOM    265  O   GLU B  32      55.483  99.702 121.502  1.00 47.08           O  
ATOM    259  CB  GLU B  32      55.619 102.156 123.404  1.00 47.08           C  
ATOM    260  CG  GLU B  32      55.433 103.638 123.745  1.00 47.08           C  
ATOM    261  CD  GLU B  32      54.654 103.746 125.047  1.00 47.08           C  
ATOM    262  OE1 GLU B  32      54.514 102.708 125.745  1.00 47.08           O  
ATOM    263  OE2 GLU B  32      54.182 104.872 125.359  1.00 47.08           O1-
ATOM    266  N   LEU B  33      57.683 100.089 121.881  1.00 61.74           N  
ATOM    267  CA  LEU B  33      58.099  98.722 121.739  1.00 61.74           C  
ATOM    272  C   LEU B  33      58.997  98.439 122.902  1.00 61.74           C  
ATOM    273  O   LEU B  33      59.845  99.263 123.239  1.00 61.74           O  
ATOM    268  CB  LEU B  33      58.915  98.492 120.453  1.00 61.74           C  
ATOM    269  CG  LEU B  33      59.392  97.047 120.246  1.00 61.74           C  
ATOM    270  CD1 LEU B  33      58.209  96.085 120.060  1.00 61.74           C  
ATOM    271  CD2 LEU B  33      60.405  96.965 119.094  1.00 61.74           C  
ATOM    274  N   ARG B  34      58.827  97.269 123.559  1.00 83.73           N  
ATOM    275  CA  ARG B  34      59.630  96.950 124.707  1.00 83.73           C  
ATOM    283  C   ARG B  34      59.846  95.468 124.742  1.00 83.73           C  
ATOM    284  O   ARG B  34      59.136  94.703 124.091  1.00 83.73           O  
ATOM    276  CB  ARG B  34      58.947  97.332 126.029  1.00 83.73           C  
ATOM    277  CG  ARG B  34      58.666  98.830 126.139  1.00 83.73           C  
ATOM    278  CD  ARG B  34      57.930  99.237 127.418  1.00 83.73           C  
ATOM    279  NE  ARG B  34      57.743 100.713 127.356  1.00 83.73           N  
ATOM    280  CZ  ARG B  34      56.848 101.332 128.180  1.00 83.73           C  
ATOM    281  NH1 ARG B  34      56.109 100.594 129.059  1.00 83.73           N1+
ATOM    282  NH2 ARG B  34      56.698 102.688 128.120  1.00 83.73           N  
ATOM    285  N   ILE B  35      60.873  95.038 125.501  1.00 61.90           N  
ATOM    286  CA  ILE B  35      61.173  93.651 125.713  1.00 61.90           C  
ATOM    291  C   ILE B  35      60.281  93.217 126.831  1.00 61.90           C  
ATOM    292  O   ILE B  35      60.082  93.963 127.789  1.00 61.90           O  
ATOM    287  CB  ILE B  35      62.595  93.415 126.139  1.00 61.90           C  
ATOM    288  CG1 ILE B  35      63.565  93.909 125.052  1.00 61.90           C  
ATOM    289  CG2 ILE B  35      62.755  91.925 126.478  1.00 61.90           C  
ATOM    290  CD1 ILE B  35      65.015  93.997 125.524  1.00 61.90           C  
ATOM    293  N   ALA B  36      59.696  92.006 126.732  1.00 57.19           N  
ATOM    294  CA  ALA B  36      58.755  91.621 127.744  1.00 57.19           C  
ATOM    296  C   ALA B  36      59.003  90.213 128.189  1.00 57.19           C  
ATOM    297  O   ALA B  36      59.759  89.460 127.580  1.00 57.19           O  
ATOM    295  CB  ALA B  36      57.300  91.664 127.249  1.00 57.19           C  
ATOM    298  N   GLY B  37      58.400  89.856 129.337  1.00 40.68           N  
ATOM    299  CA  GLY B  37      58.357  88.501 129.804  1.00 40.68           C  
ATOM    300  C   GLY B  37      59.681  87.968 130.246  1.00 40.68           C  
ATOM    301  O   GLY B  37      60.456  88.622 130.942  1.00 40.68           O  
ATOM    302  N   GLY B  38      59.937  86.715 129.822  1.00 34.87           N  
ATOM    303  CA  GLY B  38      61.042  85.898 130.226  1.00 34.87           C  
ATOM    304  C   GLY B  38      62.346  86.527 129.872  1.00 34.87           C  
ATOM    305  O   GLY B  38      63.323  86.392 130.607  1.00 34.87           O  
ATOM    306  N   ALA B  39      62.409  87.213 128.722  1.00 32.23           N  
ATOM    307  CA  ALA B  39      63.646  87.795 128.299  1.00 32.23           C  
ATOM    309  C   ALA B  39      64.080  88.764 129.354  1.00 32.23           C  
ATOM    310  O   ALA B  39      65.268  88.867 129.656  1.00 32.23           O  
ATOM    308  CB  ALA B  39      63.516  88.575 126.981  1.00 32.23           C  
ATOM    311  N   VAL B  40      63.125  89.511 129.936  1.00 37.44           N  
ATOM    312  CA  VAL B  40      63.431  90.490 130.941  1.00 37.44           C  
ATOM    316  C   VAL B  40      64.000  89.808 132.148  1.00 37.44           C  
ATOM    317  O   VAL B  40      64.983  90.267 132.727  1.00 37.44           O  
ATOM    313  CB  VAL B  40      62.219  91.251 131.396  1.00 37.44           C  
ATOM    314  CG1 VAL B  40      62.639  92.229 132.507  1.00 37.44           C  
ATOM    315  CG2 VAL B  40      61.577  91.931 130.175  1.00 37.44           C  
ATOM    318  N   ARG B  41      63.397  88.680 132.561  1.00 86.72           N  
ATOM    319  CA  ARG B  41      63.839  87.998 133.743  1.00 86.72           C  
ATOM    327  C   ARG B  41      65.257  87.556 133.551  1.00 86.72           C  
ATOM    328  O   ARG B  41      66.084  87.695 134.450  1.00 86.72           O  
ATOM    320  CB  ARG B  41      63.005  86.734 134.031  1.00 86.72           C  
ATOM    321  CG  ARG B  41      63.448  85.981 135.288  1.00 86.72           C  
ATOM    322  CD  ARG B  41      62.823  84.590 135.423  1.00 86.72           C  
ATOM    323  NE  ARG B  41      63.419  83.731 134.364  1.00 86.72           N  
ATOM    324  CZ  ARG B  41      62.777  83.566 133.170  1.00 86.72           C  
ATOM    325  NH1 ARG B  41      61.554  84.135 132.963  1.00 86.72           N1+
ATOM    326  NH2 ARG B  41      63.364  82.829 132.181  1.00 86.72           N  
ATOM    329  N   ASP B  42      65.582  87.018 132.360  1.00 44.29           N  
ATOM    330  CA  ASP B  42      66.907  86.515 132.120  1.00 44.29           C  
ATOM    335  C   ASP B  42      67.905  87.624 132.216  1.00 44.29           C  
ATOM    336  O   ASP B  42      68.971  87.454 132.804  1.00 44.29           O  
ATOM    331  CB  ASP B  42      67.083  85.866 130.736  1.00 44.29           C  
ATOM    332  CG  ASP B  42      66.414  84.499 130.737  1.00 44.29           C  
ATOM    333  OD1 ASP B  42      65.843  84.106 131.788  1.00 44.29           O  
ATOM    334  OD2 ASP B  42      66.478  83.819 129.679  1.00 44.29           O1-
ATOM    337  N   LEU B  43      67.583  88.798 131.644  1.00 53.31           N  
ATOM    338  CA  LEU B  43      68.496  89.911 131.641  1.00 53.31           C  
ATOM    343  C   LEU B  43      68.767  90.324 133.055  1.00 53.31           C  
ATOM    344  O   LEU B  43      69.908  90.605 133.410  1.00 53.31           O  
ATOM    339  CB  LEU B  43      67.946  91.151 130.911  1.00 53.31           C  
ATOM    340  CG  LEU B  43      67.829  90.999 129.383  1.00 53.31           C  
ATOM    341  CD1 LEU B  43      67.275  92.282 128.741  1.00 53.31           C  
ATOM    342  CD2 LEU B  43      69.169  90.578 128.758  1.00 53.31           C  
ATOM    345  N   LEU B  44      67.724  90.366 133.906  1.00111.85           N  
ATOM    346  CA  LEU B  44      67.908  90.748 135.281  1.00111.85           C  
ATOM    351  C   LEU B  44      68.797  89.742 135.945  1.00111.85           C  
ATOM    352  O   LEU B  44      69.537  90.071 136.871  1.00111.85           O  
ATOM    347  CB  LEU B  44      66.611  90.817 136.108  1.00111.85           C  
ATOM    348  CG  LEU B  44      65.794  92.112 135.938  1.00111.85           C  
ATOM    349  CD1 LEU B  44      65.304  92.328 134.504  1.00111.85           C  
ATOM    350  CD2 LEU B  44      64.650  92.160 136.957  1.00111.85           C  
ATOM    353  N   ASN B  45      68.682  88.470 135.522  1.00 79.44           N  
ATOM    354  CA  ASN B  45      69.474  87.376 136.010  1.00 79.44           C  
ATOM    359  C   ASN B  45      70.898  87.510 135.557  1.00 79.44           C  
ATOM    360  O   ASN B  45      71.796  86.994 136.215  1.00 79.44           O  
ATOM    355  CB  ASN B  45      68.962  85.999 135.554  1.00 79.44           C  
ATOM    356  CG  ASN B  45      67.737  85.659 136.391  1.00 79.44           C  
ATOM    358  ND2 ASN B  45      67.939  85.539 137.730  1.00 79.44           N  
ATOM    357  OD1 ASN B  45      66.632  85.505 135.873  1.00 79.44           O  
ATOM    361  N   GLY B  46      71.164  88.182 134.419  1.00 35.23           N  
ATOM    362  CA  GLY B  46      72.533  88.285 133.996  1.00 35.23           C  
ATOM    363  C   GLY B  46      72.806  87.309 132.890  1.00 35.23           C  
ATOM    364  O   GLY B  46      73.959  86.950 132.651  1.00 35.23           O  
ATOM    365  N   VAL B  47      71.752  86.832 132.194  1.00 34.22           N  
ATOM    366  CA  VAL B  47      71.974  85.927 131.100  1.00 34.22           C  
ATOM    370  C   VAL B  47      71.332  86.505 129.871  1.00 34.22           C  
ATOM    371  O   VAL B  47      70.319  87.197 129.959  1.00 34.22           O  
ATOM    367  CB  VAL B  47      71.365  84.572 131.323  1.00 34.22           C  
ATOM    368  CG1 VAL B  47      71.631  83.707 130.081  1.00 34.22           C  
ATOM    369  CG2 VAL B  47      71.933  83.987 132.627  1.00 34.22           C  
ATOM    372  N   LYS B  48      71.927  86.253 128.681  1.00 75.66           N  
ATOM    373  CA  LYS B  48      71.366  86.752 127.451  1.00 75.66           C  
ATOM    379  C   LYS B  48      70.209  85.868 127.070  1.00 75.66           C  
ATOM    380  O   LYS B  48      70.340  84.644 127.053  1.00 75.66           O  
ATOM    374  CB  LYS B  48      72.359  86.734 126.272  1.00 75.66           C  
ATOM    375  CG  LYS B  48      71.815  87.412 125.014  1.00 75.66           C  
ATOM    376  CD  LYS B  48      72.856  87.612 123.911  1.00 75.66           C  
ATOM    377  CE  LYS B  48      72.888  86.467 122.899  1.00 75.66           C  
ATOM    378  NZ  LYS B  48      73.849  86.769 121.813  1.00 75.66           N1+
ATOM    381  N   PRO B  49      69.071  86.456 126.770  1.00 90.86           N  
ATOM    382  CA  PRO B  49      67.893  85.701 126.395  1.00 90.86           C  
ATOM    386  C   PRO B  49      67.915  85.201 124.973  1.00 90.86           C  
ATOM    387  O   PRO B  49      68.382  85.927 124.098  1.00 90.86           O  
ATOM    384  CB  PRO B  49      66.697  86.607 126.692  1.00 90.86           C  
ATOM    385  CG  PRO B  49      67.299  88.019 126.815  1.00 90.86           C  
ATOM    383  CD  PRO B  49      68.728  87.758 127.316  1.00 90.86           C  
ATOM    388  N   GLN B  50      67.459  83.949 124.736  1.00 81.27           N  
ATOM    389  CA  GLN B  50      67.440  83.344 123.426  1.00 81.27           C  
ATOM    395  C   GLN B  50      66.290  83.694 122.506  1.00 81.27           C  
ATOM    396  O   GLN B  50      66.512  84.077 121.358  1.00 81.27           O  
ATOM    390  CB  GLN B  50      67.533  81.811 123.495  1.00 81.27           C  
ATOM    391  CG  GLN B  50      68.869  81.336 124.075  1.00 81.27           C  
ATOM    392  CD  GLN B  50      68.864  79.816 124.099  1.00 81.27           C  
ATOM    394  NE2 GLN B  50      68.231  79.228 125.149  1.00 81.27           N  
ATOM    393  OE1 GLN B  50      69.398  79.168 123.203  1.00 81.27           O  
ATOM    397  N   ASP B  51      65.023  83.589 122.975  1.00 79.15           N  
ATOM    398  CA  ASP B  51      63.901  83.748 122.074  1.00 79.15           C  
ATOM    403  C   ASP B  51      63.027  84.815 122.640  1.00 79.15           C  
ATOM    404  O   ASP B  51      61.999  84.532 123.252  1.00 79.15           O  
ATOM    399  CB  ASP B  51      63.037  82.477 121.990  1.00 79.15           C  
ATOM    400  CG  ASP B  51      63.892  81.363 121.401  1.00 79.15           C  
ATOM    401  OD1 ASP B  51      64.035  81.315 120.151  1.00 79.15           O  
ATOM    402  OD2 ASP B  51      64.413  80.541 122.201  1.00 79.15           O1-
ATOM    405  N   ILE B  52      63.377  86.081 122.364  1.00 74.04           N  
ATOM    406  CA  ILE B  52      62.759  87.189 123.027  1.00 74.04           C  
ATOM    411  C   ILE B  52      61.386  87.505 122.530  1.00 74.04           C  
ATOM    412  O   ILE B  52      61.096  87.472 121.336  1.00 74.04           O  
ATOM    407  CB  ILE B  52      63.588  88.437 122.946  1.00 74.04           C  
ATOM    408  CG1 ILE B  52      64.951  88.199 123.619  1.00 74.04           C  
ATOM    409  CG2 ILE B  52      62.784  89.587 123.575  1.00 74.04           C  
ATOM    410  CD1 ILE B  52      65.972  89.297 123.329  1.00 74.04           C  
ATOM    413  N   ASP B  53      60.496  87.803 123.501  1.00 52.49           N  
ATOM    414  CA  ASP B  53      59.140  88.211 123.274  1.00 52.49           C  
ATOM    419  C   ASP B  53      59.119  89.709 123.368  1.00 52.49           C  
ATOM    420  O   ASP B  53      59.512  90.278 124.387  1.00 52.49           O  
ATOM    415  CB  ASP B  53      58.175  87.667 124.343  1.00 52.49           C  
ATOM    416  CG  ASP B  53      56.749  88.111 124.039  1.00 52.49           C  
ATOM    417  OD1 ASP B  53      56.542  88.806 123.009  1.00 52.49           O  
ATOM    418  OD2 ASP B  53      55.844  87.759 124.843  1.00 52.49           O1-
ATOM    421  N   PHE B  54      58.674  90.387 122.288  1.00 52.24           N  
ATOM    422  CA  PHE B  54      58.597  91.824 122.273  1.00 52.24           C  
ATOM    430  C   PHE B  54      57.150  92.194 122.396  1.00 52.24           C  
ATOM    431  O   PHE B  54      56.272  91.453 121.953  1.00 52.24           O  
ATOM    423  CB  PHE B  54      59.118  92.467 120.973  1.00 52.24           C  
ATOM    424  CG  PHE B  54      60.593  92.257 120.909  1.00 52.24           C  
ATOM    425  CD1 PHE B  54      61.450  93.100 121.578  1.00 52.24           C  
ATOM    426  CD2 PHE B  54      61.119  91.220 120.172  1.00 52.24           C  
ATOM    427  CE1 PHE B  54      62.810  92.911 121.523  1.00 52.24           C  
ATOM    428  CE2 PHE B  54      62.480  91.026 120.114  1.00 52.24           C  
ATOM    429  CZ  PHE B  54      63.326  91.870 120.789  1.00 52.24           C  
ATOM    432  N   ALA B  55      56.867  93.351 123.030  1.00 39.40           N  
ATOM    433  CA  ALA B  55      55.509  93.790 123.212  1.00 39.40           C  
ATOM    435  C   ALA B  55      55.382  95.182 122.667  1.00 39.40           C  
ATOM    436  O   ALA B  55      56.339  95.955 122.696  1.00 39.40           O  
ATOM    434  CB  ALA B  55      55.072  93.834 124.686  1.00 39.40           C  
ATOM    437  N   THR B  56      54.186  95.529 122.135  1.00 91.07           N  
ATOM    438  CA  THR B  56      53.986  96.832 121.553  1.00 91.07           C  
ATOM    442  C   THR B  56      52.577  97.288 121.800  1.00 91.07           C  
ATOM    443  O   THR B  56      51.669  96.494 122.043  1.00 91.07           O  
ATOM    439  CB  THR B  56      54.114  96.819 120.047  1.00 91.07           C  
ATOM    441  CG2 THR B  56      53.964  98.237 119.480  1.00 91.07           C  
ATOM    440  OG1 THR B  56      55.376  96.317 119.661  1.00 91.07           O  
ATOM    444  N   THR B  57      52.389  98.623 121.779  1.00 68.89           N  
ATOM    445  CA  THR B  57      51.111  99.272 121.838  1.00 68.89           C  
ATOM    449  C   THR B  57      50.430  99.119 120.506  1.00 68.89           C  
ATOM    450  O   THR B  57      49.204  99.136 120.423  1.00 68.89           O  
ATOM    446  CB  THR B  57      51.207 100.733 122.161  1.00 68.89           C  
ATOM    448  CG2 THR B  57      51.806 100.883 123.570  1.00 68.89           C  
ATOM    447  OG1 THR B  57      52.010 101.402 121.201  1.00 68.89           O  
ATOM    451  N   ALA B  58      51.209  99.004 119.409  1.00 46.70           N  
ATOM    452  CA  ALA B  58      50.635  98.921 118.092  1.00 46.70           C  
ATOM    454  C   ALA B  58      49.829  97.668 117.955  1.00 46.70           C  
ATOM    455  O   ALA B  58      50.187  96.614 118.478  1.00 46.70           O  
ATOM    453  CB  ALA B  58      51.682  98.918 116.964  1.00 46.70           C  
ATOM    456  N   THR B  59      48.705  97.774 117.216  1.00105.82           N  
ATOM    457  CA  THR B  59      47.819  96.667 116.991  1.00105.82           C  
ATOM    461  C   THR B  59      48.399  95.840 115.892  1.00105.82           C  
ATOM    462  O   THR B  59      49.304  96.272 115.178  1.00105.82           O  
ATOM    458  CB  THR B  59      46.441  97.109 116.589  1.00105.82           C  
ATOM    460  CG2 THR B  59      46.541  97.917 115.292  1.00105.82           C  
ATOM    459  OG1 THR B  59      45.590  95.996 116.394  1.00105.82           O  
ATOM    463  N   PRO B  60      47.923  94.634 115.760  1.00 78.47           N  
ATOM    464  CA  PRO B  60      48.431  93.784 114.726  1.00 78.47           C  
ATOM    468  C   PRO B  60      48.175  94.356 113.370  1.00 78.47           C  
ATOM    469  O   PRO B  60      49.032  94.218 112.499  1.00 78.47           O  
ATOM    466  CB  PRO B  60      47.820  92.410 114.997  1.00 78.47           C  
ATOM    467  CG  PRO B  60      47.646  92.398 116.530  1.00 78.47           C  
ATOM    465  CD  PRO B  60      47.448  93.875 116.908  1.00 78.47           C  
ATOM    470  N   THR B  61      47.019  95.015 113.169  1.00 25.56           N  
ATOM    471  CA  THR B  61      46.725  95.575 111.883  1.00 25.56           C  
ATOM    475  C   THR B  61      47.737  96.634 111.601  1.00 25.56           C  
ATOM    476  O   THR B  61      48.252  96.736 110.489  1.00 25.56           O  
ATOM    472  CB  THR B  61      45.370  96.217 111.822  1.00 25.56           C  
ATOM    474  CG2 THR B  61      45.163  96.813 110.418  1.00 25.56           C  
ATOM    473  OG1 THR B  61      44.362  95.258 112.108  1.00 25.56           O  
ATOM    477  N   GLN B  62      48.058  97.447 112.622  1.00 52.07           N  
ATOM    478  CA  GLN B  62      48.982  98.527 112.446  1.00 52.07           C  
ATOM    484  C   GLN B  62      50.333  97.980 112.104  1.00 52.07           C  
ATOM    485  O   GLN B  62      51.021  98.519 111.239  1.00 52.07           O  
ATOM    479  CB  GLN B  62      49.112  99.390 113.712  1.00 52.07           C  
ATOM    480  CG  GLN B  62      47.854 100.216 114.003  1.00 52.07           C  
ATOM    481  CD  GLN B  62      48.006 100.863 115.373  1.00 52.07           C  
ATOM    483  NE2 GLN B  62      49.100 100.505 116.096  1.00 52.07           N  
ATOM    482  OE1 GLN B  62      47.169 101.660 115.793  1.00 52.07           O  
ATOM    486  N   MET B  63      50.752  96.890 112.771  1.00 63.88           N  
ATOM    487  CA  MET B  63      52.052  96.347 112.513  1.00 63.88           C  
ATOM    492  C   MET B  63      52.134  95.850 111.099  1.00 63.88           C  
ATOM    493  O   MET B  63      53.128  96.090 110.417  1.00 63.88           O  
ATOM    488  CB  MET B  63      52.408  95.176 113.442  1.00 63.88           C  
ATOM    489  CG  MET B  63      52.531  95.594 114.909  1.00 63.88           C  
ATOM    490  SD  MET B  63      52.972  94.251 116.049  1.00 63.88           S  
ATOM    491  CE  MET B  63      52.386  95.124 117.528  1.00 63.88           C  
ATOM    494  N   LYS B  64      51.092  95.155 110.598  1.00113.48           N  
ATOM    495  CA  LYS B  64      51.185  94.644 109.261  1.00113.48           C  
ATOM    501  C   LYS B  64      51.349  95.780 108.309  1.00113.48           C  
ATOM    502  O   LYS B  64      52.144  95.702 107.374  1.00113.48           O  
ATOM    496  CB  LYS B  64      49.960  93.841 108.794  1.00113.48           C  
ATOM    497  CG  LYS B  64      49.938  92.394 109.279  1.00113.48           C  
ATOM    498  CD  LYS B  64      49.505  92.180 110.725  1.00113.48           C  
ATOM    499  CE  LYS B  64      49.622  90.707 111.108  1.00113.48           C  
ATOM    500  NZ  LYS B  64      49.044  89.879 110.023  1.00113.48           N1+
ATOM    503  N   GLU B  65      50.595  96.870 108.518  1.00 91.15           N  
ATOM    504  CA  GLU B  65      50.678  97.984 107.624  1.00 91.15           C  
ATOM    510  C   GLU B  65      52.037  98.623 107.700  1.00 91.15           C  
ATOM    511  O   GLU B  65      52.577  99.033 106.674  1.00 91.15           O  
ATOM    505  CB  GLU B  65      49.539  99.000 107.842  1.00 91.15           C  
ATOM    506  CG  GLU B  65      49.297  99.407 109.295  1.00 91.15           C  
ATOM    507  CD  GLU B  65      47.848  99.867 109.378  1.00 91.15           C  
ATOM    508  OE1 GLU B  65      46.979  99.147 108.816  1.00 91.15           O  
ATOM    509  OE2 GLU B  65      47.589 100.936 109.993  1.00 91.15           O1-
ATOM    512  N   MET B  66      52.641  98.722 108.903  1.00 81.46           N  
ATOM    513  CA  MET B  66      53.939  99.337 109.011  1.00 81.46           C  
ATOM    518  C   MET B  66      54.953  98.541 108.251  1.00 81.46           C  
ATOM    519  O   MET B  66      55.757  99.102 107.510  1.00 81.46           O  
ATOM    514  CB  MET B  66      54.492  99.396 110.447  1.00 81.46           C  
ATOM    515  CG  MET B  66      53.801 100.390 111.377  1.00 81.46           C  
ATOM    516  SD  MET B  66      54.578 100.516 113.019  1.00 81.46           S  
ATOM    517  CE  MET B  66      53.919  98.946 113.641  1.00 81.46           C  
ATOM    520  N   PHE B  67      54.943  97.204 108.418  1.00 52.64           N  
ATOM    521  CA  PHE B  67      55.928  96.375 107.783  1.00 52.64           C  
ATOM    529  C   PHE B  67      55.750  96.427 106.299  1.00 52.64           C  
ATOM    530  O   PHE B  67      56.721  96.540 105.554  1.00 52.64           O  
ATOM    522  CB  PHE B  67      55.866  94.897 108.212  1.00 52.64           C  
ATOM    523  CG  PHE B  67      56.270  94.792 109.647  1.00 52.64           C  
ATOM    524  CD1 PHE B  67      57.581  94.967 110.024  1.00 52.64           C  
ATOM    525  CD2 PHE B  67      55.343  94.487 110.615  1.00 52.64           C  
ATOM    526  CE1 PHE B  67      57.960  94.865 111.342  1.00 52.64           C  
ATOM    527  CE2 PHE B  67      55.710  94.382 111.936  1.00 52.64           C  
ATOM    528  CZ  PHE B  67      57.021  94.574 112.302  1.00 52.64           C  
ATOM    531  N   GLN B  68      54.490  96.359 105.835  1.00 34.58           N  
ATOM    532  CA  GLN B  68      54.197  96.320 104.431  1.00 34.58           C  
ATOM    538  C   GLN B  68      54.683  97.581 103.786  1.00 34.58           C  
ATOM    539  O   GLN B  68      55.282  97.545 102.713  1.00 34.58           O  
ATOM    533  CB  GLN B  68      52.685  96.215 104.170  1.00 34.58           C  
ATOM    534  CG  GLN B  68      52.068  94.934 104.737  1.00 34.58           C  
ATOM    535  CD  GLN B  68      50.554  95.066 104.680  1.00 34.58           C  
ATOM    537  NE2 GLN B  68      49.835  94.031 105.191  1.00 34.58           N  
ATOM    536  OE1 GLN B  68      50.020  96.064 104.197  1.00 34.58           O  
ATOM    540  N   SER B  69      54.447  98.737 104.433  1.00 26.13           N  
ATOM    541  CA  SER B  69      54.851  99.982 103.849  1.00 26.13           C  
ATOM    544  C   SER B  69      56.342  99.984 103.729  1.00 26.13           C  
ATOM    545  O   SER B  69      56.899 100.435 102.730  1.00 26.13           O  
ATOM    542  CB  SER B  69      54.455 101.196 104.707  1.00 26.13           C  
ATOM    543  OG  SER B  69      54.882 102.400 104.085  1.00 26.13           O  
ATOM    546  N   ALA B  70      57.013  99.472 104.773  1.00 51.54           N  
ATOM    547  CA  ALA B  70      58.441  99.399 104.904  1.00 51.54           C  
ATOM    549  C   ALA B  70      59.037  98.463 103.899  1.00 51.54           C  
ATOM    550  O   ALA B  70      60.168  98.669 103.462  1.00 51.54           O  
ATOM    548  CB  ALA B  70      58.876  98.926 106.303  1.00 51.54           C  
ATOM    551  N   GLY B  71      58.322  97.385 103.524  1.00 26.20           N  
ATOM    552  CA  GLY B  71      58.905  96.442 102.615  1.00 26.20           C  
ATOM    553  C   GLY B  71      59.594  95.404 103.443  1.00 26.20           C  
ATOM    554  O   GLY B  71      60.461  94.679 102.957  1.00 26.20           O  
ATOM    555  N   ILE B  72      59.221  95.326 104.737  1.00 51.00           N  
ATOM    556  CA  ILE B  72      59.790  94.371 105.645  1.00 51.00           C  
ATOM    561  C   ILE B  72      58.977  93.115 105.571  1.00 51.00           C  
ATOM    562  O   ILE B  72      57.749  93.150 105.608  1.00 51.00           O  
ATOM    557  CB  ILE B  72      59.771  94.824 107.077  1.00 51.00           C  
ATOM    558  CG1 ILE B  72      60.616  96.096 107.259  1.00 51.00           C  
ATOM    559  CG2 ILE B  72      60.229  93.647 107.955  1.00 51.00           C  
ATOM    560  CD1 ILE B  72      60.396  96.780 108.607  1.00 51.00           C  
ATOM    563  N   ARG B  73      59.660  91.958 105.461  1.00159.59           N  
ATOM    564  CA  ARG B  73      58.973  90.706 105.326  1.00159.59           C  
ATOM    572  C   ARG B  73      58.403  90.297 106.643  1.00159.59           C  
ATOM    573  O   ARG B  73      58.990  90.525 107.700  1.00159.59           O  
ATOM    565  CB  ARG B  73      59.878  89.558 104.854  1.00159.59           C  
ATOM    566  CG  ARG B  73      61.008  89.251 105.833  1.00159.59           C  
ATOM    567  CD  ARG B  73      62.158  88.470 105.203  1.00159.59           C  
ATOM    568  NE  ARG B  73      62.961  89.453 104.424  1.00159.59           N  
ATOM    569  CZ  ARG B  73      64.300  89.264 104.252  1.00159.59           C  
ATOM    570  NH1 ARG B  73      64.903  88.153 104.768  1.00159.59           N1+
ATOM    571  NH2 ARG B  73      65.038  90.189 103.571  1.00159.59           N  
ATOM    574  N   MET B  74      57.205  89.688 106.594  1.00 41.36           N  
ATOM    575  CA  MET B  74      56.591  89.174 107.776  1.00 41.36           C  
ATOM    580  C   MET B  74      56.456  87.712 107.542  1.00 41.36           C  
ATOM    581  O   MET B  74      56.210  87.273 106.420  1.00 41.36           O  
ATOM    576  CB  MET B  74      55.187  89.746 108.039  1.00 41.36           C  
ATOM    577  CG  MET B  74      55.211  91.234 108.399  1.00 41.36           C  
ATOM    578  SD  MET B  74      53.575  92.008 108.581  1.00 41.36           S  
ATOM    579  CE  MET B  74      53.362  92.337 106.808  1.00 41.36           C  
ATOM    582  N   ILE B  75      56.648  86.901 108.593  1.00131.32           N  
ATOM    583  CA  ILE B  75      56.524  85.498 108.373  1.00131.32           C  
ATOM    588  C   ILE B  75      55.339  85.015 109.137  1.00131.32           C  
ATOM    589  O   ILE B  75      55.247  85.183 110.351  1.00131.32           O  
ATOM    584  CB  ILE B  75      57.763  84.736 108.752  1.00131.32           C  
ATOM    585  CG1 ILE B  75      58.121  84.960 110.224  1.00131.32           C  
ATOM    586  CG2 ILE B  75      58.882  85.152 107.784  1.00131.32           C  
ATOM    587  CD1 ILE B  75      59.342  84.163 110.680  1.00131.32           C  
ATOM    590  N   ASN B  76      54.363  84.419 108.426  1.00217.10           N  
ATOM    591  CA  ASN B  76      53.211  83.933 109.119  1.00217.10           C  
ATOM    596  C   ASN B  76      53.311  82.457 109.136  1.00217.10           C  
ATOM    597  O   ASN B  76      53.421  81.831 108.087  1.00217.10           O  
ATOM    592  CB  ASN B  76      51.876  84.306 108.452  1.00217.10           C  
ATOM    593  CG  ASN B  76      51.673  85.808 108.611  1.00217.10           C  
ATOM    595  ND2 ASN B  76      50.478  86.305 108.195  1.00217.10           N  
ATOM    594  OD1 ASN B  76      52.544  86.519 109.111  1.00217.10           O  
ATOM    598  N   ASN B  77      53.294  81.870 110.345  1.00111.45           N  
ATOM    599  CA  ASN B  77      53.401  80.452 110.473  1.00111.45           C  
ATOM    604  C   ASN B  77      52.215  79.820 109.833  1.00111.45           C  
ATOM    605  O   ASN B  77      52.350  78.891 109.038  1.00111.45           O  
ATOM    600  CB  ASN B  77      53.422  79.990 111.938  1.00111.45           C  
ATOM    601  CG  ASN B  77      53.535  78.475 111.935  1.00111.45           C  
ATOM    603  ND2 ASN B  77      52.535  77.797 112.560  1.00111.45           N  
ATOM    602  OD1 ASN B  77      54.478  77.908 111.386  1.00111.45           O  
ATOM    606  N   ARG B  78      51.010  80.330 110.145  1.00290.92           N  
ATOM    607  CA  ARG B  78      49.849  79.700 109.601  1.00290.92           C  
ATOM    615  C   ARG B  78      48.915  80.769 109.150  1.00290.92           C  
ATOM    616  O   ARG B  78      49.161  81.958 109.349  1.00290.92           O  
ATOM    608  CB  ARG B  78      49.115  78.805 110.615  1.00290.92           C  
ATOM    609  CG  ARG B  78      48.072  77.876 109.988  1.00290.92           C  
ATOM    610  CD  ARG B  78      47.565  76.807 110.959  1.00290.92           C  
ATOM    611  NE  ARG B  78      48.747  75.995 111.373  1.00290.92           N  
ATOM    612  CZ  ARG B  78      48.759  75.365 112.584  1.00290.92           C  
ATOM    613  NH1 ARG B  78      47.673  75.456 113.405  1.00290.92           N1+
ATOM    614  NH2 ARG B  78      49.855  74.650 112.972  1.00290.92           N  
ATOM    617  N   GLY B  79      47.812  80.354 108.504  1.00125.87           N  
ATOM    618  CA  GLY B  79      46.865  81.289 107.983  1.00125.87           C  
ATOM    619  C   GLY B  79      46.312  82.083 109.118  1.00125.87           C  
ATOM    620  O   GLY B  79      46.121  83.293 108.996  1.00125.87           O  
ATOM    621  N   GLU B  80      46.037  81.432 110.262  1.00263.58           N  
ATOM    622  CA  GLU B  80      45.463  82.185 111.335  1.00263.58           C  
ATOM    628  C   GLU B  80      46.470  83.186 111.788  1.00263.58           C  
ATOM    629  O   GLU B  80      47.658  82.889 111.905  1.00263.58           O  
ATOM    623  CB  GLU B  80      45.037  81.337 112.550  1.00263.58           C  
ATOM    624  CG  GLU B  80      46.184  80.610 113.254  1.00263.58           C  
ATOM    625  CD  GLU B  80      45.590  79.820 114.417  1.00263.58           C  
ATOM    626  OE1 GLU B  80      44.334  79.759 114.513  1.00263.58           O  
ATOM    627  OE2 GLU B  80      46.384  79.257 115.216  1.00263.58           O1-
ATOM    630  N   LYS B  81      45.997  84.421 112.037  1.00323.72           N  
ATOM    631  CA  LYS B  81      46.847  85.477 112.492  1.00323.72           C  
ATOM    637  C   LYS B  81      46.468  85.718 113.911  1.00323.72           C  
ATOM    638  O   LYS B  81      45.346  85.420 114.319  1.00323.72           O  
ATOM    632  CB  LYS B  81      46.630  86.799 111.740  1.00323.72           C  
ATOM    633  CG  LYS B  81      45.260  87.419 112.018  1.00323.72           C  
ATOM    634  CD  LYS B  81      44.092  86.487 111.688  1.00323.72           C  
ATOM    635  CE  LYS B  81      42.727  87.055 112.074  1.00323.72           C  
ATOM    636  NZ  LYS B  81      41.680  86.027 111.893  1.00323.72           N1+
ATOM    639  N   HIS B  82      47.402  86.248 114.717  1.00185.33           N  
ATOM    640  CA  HIS B  82      47.050  86.457 116.084  1.00185.33           C  
ATOM    647  C   HIS B  82      47.531  87.810 116.477  1.00185.33           C  
ATOM    648  O   HIS B  82      47.802  88.674 115.644  1.00185.33           O  
ATOM    643  CB  HIS B  82      47.714  85.474 117.064  1.00185.33           C  
ATOM    642  CG  HIS B  82      47.390  84.038 116.793  1.00185.33           C  
ATOM    645  CD2 HIS B  82      48.191  83.042 116.321  1.00185.33           C  
ATOM    641  ND1 HIS B  82      46.156  83.464 117.002  1.00185.33           N  
ATOM    646  CE1 HIS B  82      46.271  82.158 116.651  1.00185.33           C  
ATOM    644  NE2 HIS B  82      47.487  81.855 116.232  1.00185.33           N  
ATOM    649  N   GLY B  83      47.616  88.007 117.800  1.00 64.58           N  
ATOM    650  CA  GLY B  83      48.083  89.215 118.402  1.00 64.58           C  
ATOM    651  C   GLY B  83      49.519  89.385 118.023  1.00 64.58           C  
ATOM    652  O   GLY B  83      50.056  90.491 118.067  1.00 64.58           O  
ATOM    653  N   THR B  84      50.198  88.270 117.700  1.00 55.40           N  
ATOM    654  CA  THR B  84      51.605  88.336 117.434  1.00 55.40           C  
ATOM    658  C   THR B  84      51.872  88.446 115.966  1.00 55.40           C  
ATOM    659  O   THR B  84      51.209  87.822 115.138  1.00 55.40           O  
ATOM    655  CB  THR B  84      52.340  87.127 117.936  1.00 55.40           C  
ATOM    657  CG2 THR B  84      53.839  87.300 117.638  1.00 55.40           C  
ATOM    656  OG1 THR B  84      52.134  86.979 119.333  1.00 55.40           O  
ATOM    660  N   ILE B  85      52.859  89.302 115.623  1.00 90.33           N  
ATOM    661  CA  ILE B  85      53.320  89.494 114.278  1.00 90.33           C  
ATOM    666  C   ILE B  85      54.796  89.250 114.319  1.00 90.33           C  
ATOM    667  O   ILE B  85      55.489  89.750 115.205  1.00 90.33           O  
ATOM    662  CB  ILE B  85      53.148  90.903 113.790  1.00 90.33           C  
ATOM    663  CG1 ILE B  85      51.661  91.288 113.745  1.00 90.33           C  
ATOM    664  CG2 ILE B  85      53.860  91.026 112.432  1.00 90.33           C  
ATOM    665  CD1 ILE B  85      51.015  91.394 115.123  1.00 90.33           C  
ATOM    668  N   THR B  86      55.335  88.453 113.375  1.00133.62           N  
ATOM    669  CA  THR B  86      56.752  88.261 113.424  1.00133.62           C  
ATOM    673  C   THR B  86      57.334  88.759 112.139  1.00133.62           C  
ATOM    674  O   THR B  86      56.874  88.422 111.048  1.00133.62           O  
ATOM    670  CB  THR B  86      57.156  86.841 113.697  1.00133.62           C  
ATOM    672  CG2 THR B  86      56.650  85.945 112.571  1.00133.62           C  
ATOM    671  OG1 THR B  86      58.563  86.739 113.824  1.00133.62           O  
ATOM    675  N   ALA B  87      58.375  89.607 112.256  1.00 40.00           N  
ATOM    676  CA  ALA B  87      58.978  90.229 111.116  1.00 40.00           C  
ATOM    678  C   ALA B  87      60.395  89.785 111.031  1.00 40.00           C  
ATOM    679  O   ALA B  87      60.993  89.374 112.025  1.00 40.00           O  
ATOM    677  CB  ALA B  87      58.990  91.765 111.194  1.00 40.00           C  
ATOM    680  N   ARG B  88      60.960  89.828 109.807  1.00 97.61           N  
ATOM    681  CA  ARG B  88      62.323  89.435 109.625  1.00 97.61           C  
ATOM    689  C   ARG B  88      63.078  90.638 109.155  1.00 97.61           C  
ATOM    690  O   ARG B  88      62.688  91.286 108.183  1.00 97.61           O  
ATOM    682  CB  ARG B  88      62.488  88.331 108.566  1.00 97.61           C  
ATOM    683  CG  ARG B  88      63.927  87.844 108.394  1.00 97.61           C  
ATOM    684  CD  ARG B  88      64.075  86.748 107.339  1.00 97.61           C  
ATOM    685  NE  ARG B  88      65.516  86.376 107.297  1.00 97.61           N  
ATOM    686  CZ  ARG B  88      65.991  85.428 108.157  1.00 97.61           C  
ATOM    687  NH1 ARG B  88      65.143  84.806 109.029  1.00 97.61           N1+
ATOM    688  NH2 ARG B  88      67.315  85.097 108.144  1.00 97.61           N  
ATOM    691  N   LEU B  89      64.169  90.984 109.869  1.00 96.85           N  
ATOM    692  CA  LEU B  89      64.994  92.092 109.487  1.00 96.85           C  
ATOM    697  C   LEU B  89      66.417  91.666 109.678  1.00 96.85           C  
ATOM    698  O   LEU B  89      66.761  91.073 110.699  1.00 96.85           O  
ATOM    693  CB  LEU B  89      64.808  93.342 110.371  1.00 96.85           C  
ATOM    694  CG  LEU B  89      63.378  93.914 110.391  1.00 96.85           C  
ATOM    695  CD1 LEU B  89      62.397  92.957 111.087  1.00 96.85           C  
ATOM    696  CD2 LEU B  89      63.354  95.324 110.998  1.00 96.85           C  
ATOM    699  N   HIS B  90      67.283  91.953 108.685  1.00 62.39           N  
ATOM    700  CA  HIS B  90      68.685  91.664 108.792  1.00 62.39           C  
ATOM    707  C   HIS B  90      68.893  90.235 109.185  1.00 62.39           C  
ATOM    708  O   HIS B  90      69.665  89.937 110.096  1.00 62.39           O  
ATOM    703  CB  HIS B  90      69.419  92.580 109.787  1.00 62.39           C  
ATOM    702  CG  HIS B  90      69.421  94.020 109.354  1.00 62.39           C  
ATOM    705  CD2 HIS B  90      68.703  95.078 109.820  1.00 62.39           C  
ATOM    701  ND1 HIS B  90      70.206  94.518 108.338  1.00 62.39           N  
ATOM    706  CE1 HIS B  90      69.926  95.841 108.239  1.00 62.39           C  
ATOM    704  NE2 HIS B  90      69.020  96.227 109.119  1.00 62.39           N  
ATOM    709  N   GLU B  91      68.199  89.316 108.489  1.00 87.83           N  
ATOM    710  CA  GLU B  91      68.349  87.901 108.677  1.00 87.83           C  
ATOM    716  C   GLU B  91      68.096  87.511 110.101  1.00 87.83           C  
ATOM    717  O   GLU B  91      68.764  86.623 110.629  1.00 87.83           O  
ATOM    711  CB  GLU B  91      69.741  87.398 108.257  1.00 87.83           C  
ATOM    712  CG  GLU B  91      69.981  87.480 106.747  1.00 87.83           C  
ATOM    713  CD  GLU B  91      70.149  88.944 106.358  1.00 87.83           C  
ATOM    714  OE1 GLU B  91      70.815  89.687 107.125  1.00 87.83           O  
ATOM    715  OE2 GLU B  91      69.610  89.339 105.289  1.00 87.83           O1-
ATOM    718  N   GLU B  92      67.102  88.145 110.757  1.00 45.85           N  
ATOM    719  CA  GLU B  92      66.783  87.792 112.114  1.00 45.85           C  
ATOM    725  C   GLU B  92      65.301  87.975 112.285  1.00 45.85           C  
ATOM    726  O   GLU B  92      64.715  88.884 111.699  1.00 45.85           O  
ATOM    720  CB  GLU B  92      67.508  88.683 113.140  1.00 45.85           C  
ATOM    721  CG  GLU B  92      67.391  88.200 114.585  1.00 45.85           C  
ATOM    722  CD  GLU B  92      68.177  89.167 115.460  1.00 45.85           C  
ATOM    723  OE1 GLU B  92      68.777  90.121 114.896  1.00 45.85           O  
ATOM    724  OE2 GLU B  92      68.191  88.962 116.704  1.00 45.85           O1-
ATOM    727  N   ASN B  93      64.649  87.117 113.099  1.00 44.38           N  
ATOM    728  CA  ASN B  93      63.221  87.212 113.251  1.00 44.38           C  
ATOM    733  C   ASN B  93      62.910  87.783 114.597  1.00 44.38           C  
ATOM    734  O   ASN B  93      63.616  87.532 115.572  1.00 44.38           O  
ATOM    729  CB  ASN B  93      62.498  85.854 113.166  1.00 44.38           C  
ATOM    730  CG  ASN B  93      62.663  85.305 111.755  1.00 44.38           C  
ATOM    732  ND2 ASN B  93      62.800  83.956 111.648  1.00 44.38           N  
ATOM    731  OD1 ASN B  93      62.672  86.050 110.777  1.00 44.38           O  
ATOM    735  N   PHE B  94      61.839  88.605 114.669  1.00 60.28           N  
ATOM    736  CA  PHE B  94      61.447  89.177 115.923  1.00 60.28           C  
ATOM    744  C   PHE B  94      59.972  88.947 116.071  1.00 60.28           C  
ATOM    745  O   PHE B  94      59.192  89.268 115.174  1.00 60.28           O  
ATOM    737  CB  PHE B  94      61.685  90.694 115.991  1.00 60.28           C  
ATOM    738  CG  PHE B  94      63.145  90.929 115.802  1.00 60.28           C  
ATOM    739  CD1 PHE B  94      63.667  91.038 114.533  1.00 60.28           C  
ATOM    740  CD2 PHE B  94      63.998  91.040 116.878  1.00 60.28           C  
ATOM    741  CE1 PHE B  94      65.010  91.254 114.337  1.00 60.28           C  
ATOM    742  CE2 PHE B  94      65.343  91.257 116.687  1.00 60.28           C  
ATOM    743  CZ  PHE B  94      65.854  91.364 115.416  1.00 60.28           C  
ATOM    746  N   GLU B  95      59.542  88.378 117.217  1.00 56.48           N  
ATOM    747  CA  GLU B  95      58.132  88.182 117.398  1.00 56.48           C  
ATOM    753  C   GLU B  95      57.625  89.277 118.278  1.00 56.48           C  
ATOM    754  O   GLU B  95      58.107  89.476 119.392  1.00 56.48           O  
ATOM    748  CB  GLU B  95      57.717  86.839 118.029  1.00 56.48           C  
ATOM    749  CG  GLU B  95      57.821  85.648 117.070  1.00 56.48           C  
ATOM    750  CD  GLU B  95      57.081  84.472 117.693  1.00 56.48           C  
ATOM    751  OE1 GLU B  95      56.452  84.668 118.767  1.00 56.48           O  
ATOM    752  OE2 GLU B  95      57.128  83.360 117.101  1.00 56.48           O1-
ATOM    755  N   ILE B  96      56.616  90.018 117.783  1.00 54.86           N  
ATOM    756  CA  ILE B  96      56.111  91.155 118.496  1.00 54.86           C  
ATOM    761  C   ILE B  96      54.654  90.934 118.765  1.00 54.86           C  
ATOM    762  O   ILE B  96      53.894  90.602 117.856  1.00 54.86           O  
ATOM    757  CB  ILE B  96      56.243  92.406 117.679  1.00 54.86           C  
ATOM    758  CG1 ILE B  96      57.726  92.640 117.342  1.00 54.86           C  
ATOM    759  CG2 ILE B  96      55.585  93.570 118.435  1.00 54.86           C  
ATOM    760  CD1 ILE B  96      57.951  93.621 116.192  1.00 54.86           C  
ATOM    763  N   THR B  97      54.220  91.122 120.031  1.00116.69           N  
ATOM    764  CA  THR B  97      52.834  90.886 120.311  1.00116.69           C  
ATOM    768  C   THR B  97      52.232  92.125 120.904  1.00116.69           C  
ATOM    769  O   THR B  97      52.852  92.814 121.713  1.00116.69           O  
ATOM    765  CB  THR B  97      52.601  89.747 121.262  1.00116.69           C  
ATOM    767  CG2 THR B  97      52.801  90.243 122.704  1.00116.69           C  
ATOM    766  OG1 THR B  97      51.280  89.258 121.107  1.00116.69           O  
ATOM    770  N   THR B  98      50.982  92.439 120.506  1.00112.56           N  
ATOM    771  CA  THR B  98      50.344  93.628 120.996  1.00112.56           C  
ATOM    775  C   THR B  98      49.852  93.354 122.386  1.00112.56           C  
ATOM    776  O   THR B  98      49.517  92.220 122.727  1.00112.56           O  
ATOM    772  CB  THR B  98      49.180  94.061 120.153  1.00112.56           C  
ATOM    774  CG2 THR B  98      48.006  93.114 120.435  1.00112.56           C  
ATOM    773  OG1 THR B  98      48.813  95.397 120.458  1.00112.56           O  
ATOM    777  N   LEU B  99      49.801  94.407 123.230  1.00 62.21           N  
ATOM    778  CA  LEU B  99      49.364  94.282 124.598  1.00 62.21           C  
ATOM    783  C   LEU B  99      47.949  93.808 124.558  1.00 62.21           C  
ATOM    784  O   LEU B  99      47.162  94.271 123.733  1.00 62.21           O  
ATOM    779  CB  LEU B  99      49.344  95.619 125.365  1.00 62.21           C  
ATOM    780  CG  LEU B  99      50.724  96.265 125.562  1.00 62.21           C  
ATOM    781  CD1 LEU B  99      50.608  97.589 126.334  1.00 62.21           C  
ATOM    782  CD2 LEU B  99      51.707  95.283 126.220  1.00 62.21           C  
ATOM    785  N   ARG B 100      47.583  92.876 125.466  1.00214.72           N  
ATOM    786  CA  ARG B 100      46.267  92.307 125.417  1.00214.72           C  
ATOM    794  C   ARG B 100      45.712  92.142 126.793  1.00214.72           C  
ATOM    795  O   ARG B 100      46.444  92.022 127.776  1.00214.72           O  
ATOM    787  CB  ARG B 100      46.274  90.891 124.820  1.00214.72           C  
ATOM    788  CG  ARG B 100      46.586  90.857 123.328  1.00214.72           C  
ATOM    789  CD  ARG B 100      47.125  89.516 122.825  1.00214.72           C  
ATOM    790  NE  ARG B 100      46.427  88.433 123.570  1.00214.72           N  
ATOM    791  CZ  ARG B 100      46.997  87.921 124.699  1.00214.72           C  
ATOM    792  NH1 ARG B 100      48.203  88.393 125.126  1.00214.72           N1+
ATOM    793  NH2 ARG B 100      46.365  86.931 125.394  1.00214.72           N  
ATOM    796  N   ILE B 101      44.366  92.147 126.867  1.00 99.33           N  
ATOM    797  CA  ILE B 101      43.633  91.880 128.067  1.00 99.33           C  
ATOM    802  C   ILE B 101      42.660  90.807 127.705  1.00 99.33           C  
ATOM    803  O   ILE B 101      42.039  90.850 126.644  1.00 99.33           O  
ATOM    798  CB  ILE B 101      42.842  93.049 128.574  1.00 99.33           C  
ATOM    799  CG1 ILE B 101      43.778  94.197 128.978  1.00 99.33           C  
ATOM    800  CG2 ILE B 101      41.961  92.558 129.735  1.00 99.33           C  
ATOM    801  CD1 ILE B 101      44.709  93.831 130.133  1.00 99.33           C  
ATOM    804  N   ASP B 102      42.511  89.797 128.581  1.00 48.06           N  
ATOM    805  CA  ASP B 102      41.628  88.712 128.275  1.00 48.06           C  
ATOM    810  C   ASP B 102      40.236  89.094 128.663  1.00 48.06           C  
ATOM    811  O   ASP B 102      40.014  89.749 129.680  1.00 48.06           O  
ATOM    806  CB  ASP B 102      41.970  87.411 129.022  1.00 48.06           C  
ATOM    807  CG  ASP B 102      43.260  86.853 128.440  1.00 48.06           C  
ATOM    808  OD1 ASP B 102      43.369  86.790 127.186  1.00 48.06           O  
ATOM    809  OD2 ASP B 102      44.158  86.487 129.245  1.00 48.06           O1-
ATOM    812  N   VAL B 103      39.257  88.704 127.823  1.00 40.56           N  
ATOM    813  CA  VAL B 103      37.876  88.932 128.130  1.00 40.56           C  
ATOM    817  C   VAL B 103      37.343  87.599 128.533  1.00 40.56           C  
ATOM    818  O   VAL B 103      37.569  86.604 127.846  1.00 40.56           O  
ATOM    814  CB  VAL B 103      37.057  89.384 126.954  1.00 40.56           C  
ATOM    815  CG1 VAL B 103      35.577  89.430 127.376  1.00 40.56           C  
ATOM    816  CG2 VAL B 103      37.607  90.733 126.463  1.00 40.56           C  
ATOM    819  N   THR B 104      36.631  87.536 129.675  1.00 41.85           N  
ATOM    820  CA  THR B 104      36.151  86.261 130.119  1.00 41.85           C  
ATOM    824  C   THR B 104      34.959  85.878 129.310  1.00 41.85           C  
ATOM    825  O   THR B 104      33.955  86.588 129.264  1.00 41.85           O  
ATOM    821  CB  THR B 104      35.765  86.227 131.569  1.00 41.85           C  
ATOM    823  CG2 THR B 104      35.297  84.805 131.926  1.00 41.85           C  
ATOM    822  OG1 THR B 104      36.878  86.586 132.374  1.00 41.85           O  
ATOM    826  N   THR B 105      35.074  84.721 128.632  1.00120.98           N  
ATOM    827  CA  THR B 105      34.028  84.152 127.834  1.00120.98           C  
ATOM    831  C   THR B 105      34.384  82.720 127.703  1.00120.98           C  
ATOM    832  O   THR B 105      35.260  82.214 128.401  1.00120.98           O  
ATOM    828  CB  THR B 105      33.956  84.713 126.441  1.00120.98           C  
ATOM    830  CG2 THR B 105      33.654  86.217 126.513  1.00120.98           C  
ATOM    829  OG1 THR B 105      35.182  84.490 125.758  1.00120.98           O  
ATOM    833  N   ASP B 106      33.682  81.989 126.815  1.00 74.07           N  
ATOM    834  CA  ASP B 106      34.100  80.634 126.601  1.00 74.07           C  
ATOM    839  C   ASP B 106      35.467  80.742 126.010  1.00 74.07           C  
ATOM    840  O   ASP B 106      36.344  79.925 126.289  1.00 74.07           O  
ATOM    835  CB  ASP B 106      33.193  79.845 125.664  1.00 74.07           C  
ATOM    836  CG  ASP B 106      31.945  79.484 126.460  1.00 74.07           C  
ATOM    837  OD1 ASP B 106      31.960  79.702 127.702  1.00 74.07           O  
ATOM    838  OD2 ASP B 106      30.966  78.986 125.842  1.00 74.07           O1-
ATOM    841  N   GLY B 107      35.683  81.773 125.166  1.00 81.21           N  
ATOM    842  CA  GLY B 107      36.964  81.932 124.552  1.00 81.21           C  
ATOM    843  C   GLY B 107      36.957  81.037 123.359  1.00 81.21           C  
ATOM    844  O   GLY B 107      38.000  80.788 122.755  1.00 81.21           O  
ATOM    845  N   ARG B 108      35.753  80.544 122.986  1.00169.21           N  
ATOM    846  CA  ARG B 108      35.634  79.670 121.847  1.00169.21           C  
ATOM    854  C   ARG B 108      36.194  80.453 120.717  1.00169.21           C  
ATOM    855  O   ARG B 108      37.004  79.958 119.936  1.00169.21           O  
ATOM    847  CB  ARG B 108      34.169  79.313 121.545  1.00169.21           C  
ATOM    848  CG  ARG B 108      33.959  78.392 120.343  1.00169.21           C  
ATOM    849  CD  ARG B 108      32.566  77.754 120.316  1.00169.21           C  
ATOM    850  NE  ARG B 108      31.570  78.815 119.991  1.00169.21           N  
ATOM    851  CZ  ARG B 108      31.166  78.998 118.700  1.00169.21           C  
ATOM    852  NH1 ARG B 108      31.650  78.194 117.708  1.00169.21           N1+
ATOM    853  NH2 ARG B 108      30.270  79.983 118.397  1.00169.21           N  
ATOM    856  N   HIS B 109      35.760  81.716 120.612  1.00211.08           N  
ATOM    857  CA  HIS B 109      36.416  82.595 119.706  1.00211.08           C  
ATOM    864  C   HIS B 109      37.315  83.324 120.638  1.00211.08           C  
ATOM    865  O   HIS B 109      36.850  83.802 121.671  1.00211.08           O  
ATOM    860  CB  HIS B 109      35.488  83.623 119.040  1.00211.08           C  
ATOM    859  CG  HIS B 109      34.488  82.997 118.114  1.00211.08           C  
ATOM    862  CD2 HIS B 109      34.581  82.719 116.786  1.00211.08           C  
ATOM    858  ND1 HIS B 109      33.233  82.574 118.499  1.00211.08           N  
ATOM    863  CE1 HIS B 109      32.636  82.066 117.392  1.00211.08           C  
ATOM    861  NE2 HIS B 109      33.415  82.132 116.328  1.00211.08           N  
ATOM    866  N   ALA B 110      38.626  83.393 120.332  1.00202.93           N  
ATOM    867  CA  ALA B 110      39.515  84.008 121.273  1.00202.93           C  
ATOM    869  C   ALA B 110      39.048  85.405 121.475  1.00202.93           C  
ATOM    870  O   ALA B 110      38.850  86.150 120.516  1.00202.93           O  
ATOM    868  CB  ALA B 110      40.977  84.070 120.799  1.00202.93           C  
ATOM    871  N   GLU B 111      38.843  85.792 122.748  1.00106.45           N  
ATOM    872  CA  GLU B 111      38.362  87.115 122.984  1.00106.45           C  
ATOM    878  C   GLU B 111      39.378  87.832 123.801  1.00106.45           C  
ATOM    879  O   GLU B 111      39.670  87.456 124.936  1.00106.45           O  
ATOM    873  CB  GLU B 111      37.030  87.156 123.754  1.00106.45           C  
ATOM    874  CG  GLU B 111      36.342  88.520 123.714  1.00106.45           C  
ATOM    875  CD  GLU B 111      35.617  88.625 122.380  1.00106.45           C  
ATOM    876  OE1 GLU B 111      35.090  87.579 121.916  1.00106.45           O  
ATOM    877  OE2 GLU B 111      35.580  89.744 121.804  1.00106.45           O1-
ATOM    880  N   VAL B 112      39.952  88.895 123.217  1.00104.85           N  
ATOM    881  CA  VAL B 112      40.912  89.689 123.914  1.00104.85           C  
ATOM    885  C   VAL B 112      40.670  91.088 123.468  1.00104.85           C  
ATOM    886  O   VAL B 112      40.114  91.314 122.394  1.00104.85           O  
ATOM    882  CB  VAL B 112      42.329  89.358 123.546  1.00104.85           C  
ATOM    883  CG1 VAL B 112      43.278  90.342 124.250  1.00104.85           C  
ATOM    884  CG2 VAL B 112      42.593  87.885 123.897  1.00104.85           C  
ATOM    887  N   GLU B 113      41.044  92.069 124.305  1.00 71.12           N  
ATOM    888  CA  GLU B 113      40.927  93.425 123.875  1.00 71.12           C  
ATOM    894  C   GLU B 113      42.329  93.929 123.826  1.00 71.12           C  
ATOM    895  O   GLU B 113      43.122  93.638 124.720  1.00 71.12           O  
ATOM    889  CB  GLU B 113      40.154  94.351 124.836  1.00 71.12           C  
ATOM    890  CG  GLU B 113      40.843  94.581 126.184  1.00 71.12           C  
ATOM    891  CD  GLU B 113      40.017  95.589 126.975  1.00 71.12           C  
ATOM    892  OE1 GLU B 113      38.774  95.628 126.768  1.00 71.12           O  
ATOM    893  OE2 GLU B 113      40.618  96.337 127.792  1.00 71.12           O1-
ATOM    896  N   PHE B 114      42.682  94.674 122.763  1.00 76.12           N  
ATOM    897  CA  PHE B 114      44.018  95.184 122.684  1.00 76.12           C  
ATOM    905  C   PHE B 114      44.076  96.341 123.624  1.00 76.12           C  
ATOM    906  O   PHE B 114      43.080  97.036 123.821  1.00 76.12           O  
ATOM    898  CB  PHE B 114      44.413  95.722 121.297  1.00 76.12           C  
ATOM    899  CG  PHE B 114      44.260  94.615 120.312  1.00 76.12           C  
ATOM    900  CD1 PHE B 114      45.084  93.515 120.365  1.00 76.12           C  
ATOM    901  CD2 PHE B 114      43.308  94.687 119.321  1.00 76.12           C  
ATOM    902  CE1 PHE B 114      44.949  92.493 119.454  1.00 76.12           C  
ATOM    903  CE2 PHE B 114      43.172  93.667 118.408  1.00 76.12           C  
ATOM    904  CZ  PHE B 114      43.990  92.568 118.474  1.00 76.12           C  
ATOM    907  N   THR B 115      45.248  96.562 124.254  1.00148.58           N  
ATOM    908  CA  THR B 115      45.348  97.653 125.181  1.00148.58           C  
ATOM    912  C   THR B 115      46.634  98.380 124.962  1.00148.58           C  
ATOM    913  O   THR B 115      47.599  97.840 124.425  1.00148.58           O  
ATOM    909  CB  THR B 115      45.436  97.244 126.622  1.00148.58           C  
ATOM    911  CG2 THR B 115      44.235  96.368 126.985  1.00148.58           C  
ATOM    910  OG1 THR B 115      46.641  96.526 126.847  1.00148.58           O  
ATOM    914  N   THR B 116      46.608  99.682 125.293  1.00 76.56           N  
ATOM    915  CA  THR B 116      47.744 100.552 125.362  1.00 76.56           C  
ATOM    919  C   THR B 116      48.400 100.418 126.713  1.00 76.56           C  
ATOM    920  O   THR B 116      49.566 100.770 126.883  1.00 76.56           O  
ATOM    916  CB  THR B 116      47.373 101.994 125.181  1.00 76.56           C  
ATOM    918  CG2 THR B 116      46.688 102.151 123.814  1.00 76.56           C  
ATOM    917  OG1 THR B 116      46.498 102.416 126.218  1.00 76.56           O  
ATOM    921  N   ASP B 117      47.627  99.963 127.724  1.00 72.32           N  
ATOM    922  CA  ASP B 117      48.051  99.953 129.103  1.00 72.32           C  
ATOM    927  C   ASP B 117      48.946  98.783 129.399  1.00 72.32           C  
ATOM    928  O   ASP B 117      48.517  97.631 129.406  1.00 72.32           O  
ATOM    923  CB  ASP B 117      46.851  99.893 130.066  1.00 72.32           C  
ATOM    924  CG  ASP B 117      47.310 100.218 131.481  1.00 72.32           C  
ATOM    925  OD1 ASP B 117      48.541 100.164 131.740  1.00 72.32           O  
ATOM    926  OD2 ASP B 117      46.426 100.533 132.323  1.00 72.32           O1-
ATOM    929  N   TRP B 118      50.231  99.080 129.692  1.00 69.01           N  
ATOM    930  CA  TRP B 118      51.236  98.089 129.968  1.00 69.01           C  
ATOM    941  C   TRP B 118      50.922  97.367 131.246  1.00 69.01           C  
ATOM    942  O   TRP B 118      51.139  96.160 131.349  1.00 69.01           O  
ATOM    931  CB  TRP B 118      52.652  98.681 130.060  1.00 69.01           C  
ATOM    932  CG  TRP B 118      53.126  99.222 128.730  1.00 69.01           C  
ATOM    934  CD1 TRP B 118      52.978 100.475 128.214  1.00 69.01           C  
ATOM    933  CD2 TRP B 118      53.820  98.451 127.736  1.00 69.01           C  
ATOM    936  CE2 TRP B 118      54.050  99.292 126.649  1.00 69.01           C  
ATOM    937  CE3 TRP B 118      54.229  97.148 127.726  1.00 69.01           C  
ATOM    935  NE1 TRP B 118      53.528 100.531 126.954  1.00 69.01           N  
ATOM    938  CZ2 TRP B 118      54.695  98.844 125.530  1.00 69.01           C  
ATOM    939  CZ3 TRP B 118      54.882  96.700 126.599  1.00 69.01           C  
ATOM    940  CH2 TRP B 118      55.108  97.530 125.523  1.00 69.01           C  
ATOM    943  N   GLN B 119      50.399  98.086 132.259  1.00 84.77           N  
ATOM    944  CA  GLN B 119      50.114  97.495 133.535  1.00 84.77           C  
ATOM    950  C   GLN B 119      49.081  96.422 133.348  1.00 84.77           C  
ATOM    951  O   GLN B 119      49.133  95.378 133.996  1.00 84.77           O  
ATOM    945  CB  GLN B 119      49.591  98.523 134.557  1.00 84.77           C  
ATOM    946  CG  GLN B 119      49.445  97.974 135.978  1.00 84.77           C  
ATOM    947  CD  GLN B 119      48.129  97.219 136.088  1.00 84.77           C  
ATOM    949  NE2 GLN B 119      47.954  96.485 137.219  1.00 84.77           N  
ATOM    948  OE1 GLN B 119      47.272  97.291 135.208  1.00 84.77           O  
ATOM    952  N   LYS B 120      48.108  96.668 132.454  1.00110.22           N  
ATOM    953  CA  LYS B 120      47.031  95.754 132.173  1.00110.22           C  
ATOM    959  C   LYS B 120      47.601  94.465 131.663  1.00110.22           C  
ATOM    960  O   LYS B 120      47.207  93.383 132.098  1.00110.22           O  
ATOM    954  CB  LYS B 120      46.162  96.247 131.003  1.00110.22           C  
ATOM    955  CG  LYS B 120      45.338  97.511 131.240  1.00110.22           C  
ATOM    956  CD  LYS B 120      44.125  97.322 132.144  1.00110.22           C  
ATOM    957  CE  LYS B 120      43.142  98.493 132.059  1.00110.22           C  
ATOM    958  NZ  LYS B 120      41.808  98.073 132.547  1.00110.22           N1+
ATOM    961  N   ASP B 121      48.543  94.557 130.704  1.00 71.32           N  
ATOM    962  CA  ASP B 121      49.124  93.398 130.088  1.00 71.32           C  
ATOM    967  C   ASP B 121      49.928  92.653 131.110  1.00 71.32           C  
ATOM    968  O   ASP B 121      49.966  91.424 131.108  1.00 71.32           O  
ATOM    963  CB  ASP B 121      50.042  93.747 128.901  1.00 71.32           C  
ATOM    964  CG  ASP B 121      50.478  92.452 128.227  1.00 71.32           C  
ATOM    965  OD1 ASP B 121      51.187  91.648 128.889  1.00 71.32           O  
ATOM    966  OD2 ASP B 121      50.111  92.251 127.038  1.00 71.32           O1-
ATOM    969  N   ALA B 122      50.596  93.388 132.019  1.00 37.08           N  
ATOM    970  CA  ALA B 122      51.417  92.769 133.020  1.00 37.08           C  
ATOM    972  C   ALA B 122      50.553  91.911 133.894  1.00 37.08           C  
ATOM    973  O   ALA B 122      50.934  90.807 134.277  1.00 37.08           O  
ATOM    971  CB  ALA B 122      52.126  93.793 133.923  1.00 37.08           C  
ATOM    974  N   GLU B 123      49.339  92.396 134.202  1.00 90.90           N  
ATOM    975  CA  GLU B 123      48.421  91.733 135.088  1.00 90.90           C  
ATOM    981  C   GLU B 123      48.082  90.378 134.541  1.00 90.90           C  
ATOM    982  O   GLU B 123      47.859  89.432 135.294  1.00 90.90           O  
ATOM    976  CB  GLU B 123      47.094  92.501 135.196  1.00 90.90           C  
ATOM    977  CG  GLU B 123      46.139  91.972 136.264  1.00 90.90           C  
ATOM    978  CD  GLU B 123      46.440  92.712 137.556  1.00 90.90           C  
ATOM    979  OE1 GLU B 123      46.440  93.972 137.528  1.00 90.90           O  
ATOM    980  OE2 GLU B 123      46.674  92.029 138.587  1.00 90.90           O1-
ATOM    983  N   ARG B 124      48.001  90.265 133.205  1.00107.57           N  
ATOM    984  CA  ARG B 124      47.646  89.047 132.530  1.00107.57           C  
ATOM    992  C   ARG B 124      48.713  88.012 132.752  1.00107.57           C  
ATOM    993  O   ARG B 124      48.419  86.820 132.797  1.00107.57           O  
ATOM    985  CB  ARG B 124      47.486  89.244 131.009  1.00107.57           C  
ATOM    986  CG  ARG B 124      47.009  87.996 130.262  1.00107.57           C  
ATOM    987  CD  ARG B 124      46.848  88.195 128.750  1.00107.57           C  
ATOM    988  NE  ARG B 124      48.184  88.002 128.118  1.00107.57           N  
ATOM    989  CZ  ARG B 124      48.970  89.074 127.812  1.00107.57           C  
ATOM    990  NH1 ARG B 124      48.524  90.340 128.058  1.00107.57           N1+
ATOM    991  NH2 ARG B 124      50.200  88.870 127.259  1.00107.57           N  
ATOM    994  N   ARG B 125      49.986  88.438 132.889  1.00102.47           N  
ATOM    995  CA  ARG B 125      51.087  87.515 132.969  1.00102.47           C  
ATOM   1003  C   ARG B 125      51.086  86.760 134.273  1.00102.47           C  
ATOM   1004  O   ARG B 125      50.517  87.199 135.270  1.00102.47           O  
ATOM    996  CB  ARG B 125      52.430  88.201 132.666  1.00102.47           C  
ATOM    997  CG  ARG B 125      52.362  88.784 131.249  1.00102.47           C  
ATOM    998  CD  ARG B 125      53.614  89.470 130.706  1.00102.47           C  
ATOM    999  NE  ARG B 125      53.258  89.919 129.327  1.00102.47           N  
ATOM   1000  CZ  ARG B 125      54.126  89.746 128.288  1.00102.47           C  
ATOM   1001  NH1 ARG B 125      55.364  89.222 128.516  1.00102.47           N1+
ATOM   1002  NH2 ARG B 125      53.753  90.083 127.018  1.00102.47           N  
ATOM   1005  N   ASP B 126      51.653  85.529 134.246  1.00 86.68           N  
ATOM   1006  CA  ASP B 126      51.585  84.606 135.354  1.00 86.68           C  
ATOM   1011  C   ASP B 126      52.405  84.889 136.589  1.00 86.68           C  
ATOM   1012  O   ASP B 126      51.842  85.001 137.678  1.00 86.68           O  
ATOM   1007  CB  ASP B 126      51.835  83.142 134.932  1.00 86.68           C  
ATOM   1008  CG  ASP B 126      53.219  82.966 134.323  1.00 86.68           C  
ATOM   1009  OD1 ASP B 126      53.921  83.985 134.087  1.00 86.68           O  
ATOM   1010  OD2 ASP B 126      53.589  81.787 134.075  1.00 86.68           O1-
ATOM   1013  N   LEU B 127      53.742  85.038 136.479  1.00 69.39           N  
ATOM   1014  CA  LEU B 127      54.552  85.168 137.663  1.00 69.39           C  
ATOM   1019  C   LEU B 127      55.069  86.567 137.698  1.00 69.39           C  
ATOM   1020  O   LEU B 127      55.215  87.209 136.662  1.00 69.39           O  
ATOM   1015  CB  LEU B 127      55.781  84.243 137.663  1.00 69.39           C  
ATOM   1016  CG  LEU B 127      55.435  82.742 137.669  1.00 69.39           C  
ATOM   1017  CD1 LEU B 127      56.709  81.881 137.671  1.00 69.39           C  
ATOM   1018  CD2 LEU B 127      54.488  82.389 138.828  1.00 69.39           C  
ATOM   1021  N   THR B 128      55.379  87.066 138.906  1.00103.41           N  
ATOM   1022  CA  THR B 128      55.790  88.428 139.073  1.00103.41           C  
ATOM   1026  C   THR B 128      57.069  88.651 138.314  1.00103.41           C  
ATOM   1027  O   THR B 128      57.248  89.679 137.665  1.00103.41           O  
ATOM   1023  CB  THR B 128      56.059  88.759 140.508  1.00103.41           C  
ATOM   1025  CG2 THR B 128      56.270  90.274 140.610  1.00103.41           C  
ATOM   1024  OG1 THR B 128      54.943  88.402 141.307  1.00103.41           O  
ATOM   1028  N   ILE B 129      57.991  87.675 138.367  1.00 82.67           N  
ATOM   1029  CA  ILE B 129      59.277  87.774 137.728  1.00 82.67           C  
ATOM   1034  C   ILE B 129      59.119  87.893 136.234  1.00 82.67           C  
ATOM   1035  O   ILE B 129      59.979  88.453 135.556  1.00 82.67           O  
ATOM   1030  CB  ILE B 129      60.165  86.595 138.020  1.00 82.67           C  
ATOM   1031  CG1 ILE B 129      59.549  85.293 137.480  1.00 82.67           C  
ATOM   1032  CG2 ILE B 129      60.433  86.566 139.533  1.00 82.67           C  
ATOM   1033  CD1 ILE B 129      60.498  84.100 137.568  1.00 82.67           C  
ATOM   1036  N   ASN B 130      58.086  87.241 135.674  1.00109.14           N  
ATOM   1037  CA  ASN B 130      57.743  87.213 134.271  1.00109.14           C  
ATOM   1042  C   ASN B 130      56.961  88.415 133.788  1.00109.14           C  
ATOM   1043  O   ASN B 130      56.698  88.525 132.594  1.00109.14           O  
ATOM   1038  CB  ASN B 130      56.941  85.960 133.895  1.00109.14           C  
ATOM   1039  CG  ASN B 130      57.879  84.775 134.071  1.00109.14           C  
ATOM   1041  ND2 ASN B 130      57.297  83.548 134.108  1.00109.14           N  
ATOM   1040  OD1 ASN B 130      59.095  84.937 134.170  1.00109.14           O  
ATOM   1044  N   SER B 131      56.428  89.253 134.695  1.00 97.00           N  
ATOM   1045  CA  SER B 131      55.523  90.333 134.366  1.00 97.00           C  
ATOM   1048  C   SER B 131      56.136  91.650 133.955  1.00 97.00           C  
ATOM   1049  O   SER B 131      55.385  92.607 133.767  1.00 97.00           O  
ATOM   1046  CB  SER B 131      54.554  90.641 135.517  1.00 97.00           C  
ATOM   1047  OG  SER B 131      55.275  91.084 136.657  1.00 97.00           O  
ATOM   1050  N   MET B 132      57.468  91.791 133.813  1.00162.15           N  
ATOM   1051  CA  MET B 132      57.965  93.125 133.577  1.00162.15           C  
ATOM   1056  C   MET B 132      58.382  93.362 132.151  1.00162.15           C  
ATOM   1057  O   MET B 132      58.424  92.454 131.322  1.00162.15           O  
ATOM   1052  CB  MET B 132      59.110  93.518 134.521  1.00162.15           C  
ATOM   1053  CG  MET B 132      60.343  92.628 134.412  1.00162.15           C  
ATOM   1054  SD  MET B 132      61.562  92.885 135.735  1.00162.15           S  
ATOM   1055  CE  MET B 132      60.583  92.019 136.996  1.00162.15           C  
ATOM   1058  N   PHE B 133      58.645  94.652 131.829  1.00 62.68           N  
ATOM   1059  CA  PHE B 133      59.038  95.046 130.504  1.00 62.68           C  
ATOM   1067  C   PHE B 133      60.285  95.856 130.627  1.00 62.68           C  
ATOM   1068  O   PHE B 133      60.560  96.444 131.672  1.00 62.68           O  
ATOM   1060  CB  PHE B 133      57.998  95.940 129.809  1.00 62.68           C  
ATOM   1061  CG  PHE B 133      56.727  95.169 129.705  1.00 62.68           C  
ATOM   1062  CD1 PHE B 133      56.555  94.229 128.714  1.00 62.68           C  
ATOM   1063  CD2 PHE B 133      55.703  95.389 130.600  1.00 62.68           C  
ATOM   1064  CE1 PHE B 133      55.380  93.520 128.619  1.00 62.68           C  
ATOM   1065  CE2 PHE B 133      54.528  94.681 130.508  1.00 62.68           C  
ATOM   1066  CZ  PHE B 133      54.364  93.745 129.517  1.00 62.68           C  
ATOM   1069  N   LEU B 134      61.094  95.887 129.551  1.00 67.26           N  
ATOM   1070  CA  LEU B 134      62.308  96.641 129.617  0.50 67.26           C  
ATOM   1075  C   LEU B 134      62.402  97.461 128.368  1.00 67.26           C  
ATOM   1076  O   LEU B 134      62.216  96.960 127.259  1.00 67.26           O  
ATOM   1071  CB  LEU B 134      63.530  95.714 129.734  0.50 67.26           C  
ATOM   1072  CG  LEU B 134      64.882  96.407 129.967  0.50 67.26           C  
ATOM   1073  CD1 LEU B 134      64.891  97.228 131.267  0.50 67.26           C  
ATOM   1074  CD2 LEU B 134      66.003  95.359 129.963  0.50 67.26           C  
ATOM   1077  N   GLY B 135      62.667  98.774 128.523  1.00 22.90           N  
ATOM   1078  CA  GLY B 135      62.799  99.621 127.376  1.00 22.90           C  
ATOM   1079  C   GLY B 135      64.170  99.383 126.827  1.00 22.90           C  
ATOM   1080  O   GLY B 135      65.038  98.838 127.504  1.00 22.90           O  
ATOM   1081  N   PHE B 136      64.402  99.824 125.578  1.00 71.30           N  
ATOM   1082  CA  PHE B 136      65.659  99.643 124.912  1.00 71.30           C  
ATOM   1090  C   PHE B 136      66.717 100.426 125.615  1.00 71.30           C  
ATOM   1091  O   PHE B 136      67.895 100.073 125.560  1.00 71.30           O  
ATOM   1083  CB  PHE B 136      65.615 100.002 123.419  1.00 71.30           C  
ATOM   1084  CG  PHE B 136      64.845  98.887 122.796  1.00 71.30           C  
ATOM   1085  CD1 PHE B 136      65.448  97.664 122.618  1.00 71.30           C  
ATOM   1086  CD2 PHE B 136      63.539  99.051 122.394  1.00 71.30           C  
ATOM   1087  CE1 PHE B 136      64.763  96.616 122.050  1.00 71.30           C  
ATOM   1088  CE2 PHE B 136      62.848  98.006 121.824  1.00 71.30           C  
ATOM   1089  CZ  PHE B 136      63.459  96.787 121.653  1.00 71.30           C  
ATOM   1092  N   ASP B 137      66.323 101.551 126.237  1.00 61.83           N  
ATOM   1093  CA  ASP B 137      67.208 102.384 127.000  1.00 61.83           C  
ATOM   1098  C   ASP B 137      67.664 101.655 128.233  1.00 61.83           C  
ATOM   1099  O   ASP B 137      68.731 101.954 128.768  1.00 61.83           O  
ATOM   1094  CB  ASP B 137      66.580 103.735 127.396  1.00 61.83           C  
ATOM   1095  CG  ASP B 137      65.314 103.494 128.206  1.00 61.83           C  
ATOM   1096  OD1 ASP B 137      64.861 102.322 128.274  1.00 61.83           O  
ATOM   1097  OD2 ASP B 137      64.772 104.490 128.755  1.00 61.83           O1-
ATOM   1100  N   GLY B 138      66.877 100.676 128.730  1.00 37.86           N  
ATOM   1101  CA  GLY B 138      67.291  99.971 129.913  1.00 37.86           C  
ATOM   1102  C   GLY B 138      66.364 100.276 131.054  1.00 37.86           C  
ATOM   1103  O   GLY B 138      66.588  99.803 132.169  1.00 37.86           O  
ATOM   1104  N   THR B 139      65.308 101.082 130.818  1.00128.79           N  
ATOM   1105  CA  THR B 139      64.362 101.342 131.870  1.00128.79           C  
ATOM   1109  C   THR B 139      63.595 100.093 132.144  1.00128.79           C  
ATOM   1110  O   THR B 139      63.185  99.382 131.228  1.00128.79           O  
ATOM   1106  CB  THR B 139      63.303 102.353 131.537  1.00128.79           C  
ATOM   1108  CG2 THR B 139      63.906 103.749 131.452  1.00128.79           C  
ATOM   1107  OG1 THR B 139      62.662 101.994 130.322  1.00128.79           O  
ATOM   1111  N   LEU B 140      63.361  99.822 133.441  1.00 51.45           N  
ATOM   1112  CA  LEU B 140      62.628  98.659 133.843  1.00 51.45           C  
ATOM   1117  C   LEU B 140      61.256  99.113 134.233  1.00 51.45           C  
ATOM   1118  O   LEU B 140      61.103 100.062 135.001  1.00 51.45           O  
ATOM   1113  CB  LEU B 140      63.254  97.978 135.072  1.00 51.45           C  
ATOM   1114  CG  LEU B 140      62.511  96.725 135.564  1.00 51.45           C  
ATOM   1115  CD1 LEU B 140      62.548  95.606 134.510  1.00 51.45           C  
ATOM   1116  CD2 LEU B 140      63.047  96.268 136.932  1.00 51.45           C  
ATOM   1119  N   PHE B 141      60.220  98.447 133.677  1.00 71.22           N  
ATOM   1120  CA  PHE B 141      58.853  98.747 134.001  1.00 71.22           C  
ATOM   1128  C   PHE B 141      58.365  97.583 134.818  1.00 71.22           C  
ATOM   1129  O   PHE B 141      58.249  96.472 134.302  1.00 71.22           O  
ATOM   1121  CB  PHE B 141      57.969  98.864 132.747  1.00 71.22           C  
ATOM   1122  CG  PHE B 141      58.462 100.030 131.951  1.00 71.22           C  
ATOM   1123  CD1 PHE B 141      57.996 101.298 132.210  1.00 71.22           C  
ATOM   1124  CD2 PHE B 141      59.393  99.860 130.951  1.00 71.22           C  
ATOM   1125  CE1 PHE B 141      58.444 102.374 131.482  1.00 71.22           C  
ATOM   1126  CE2 PHE B 141      59.846 100.934 130.220  1.00 71.22           C  
ATOM   1127  CZ  PHE B 141      59.371 102.195 130.484  1.00 71.22           C  
ATOM   1130  N   ASP B 142      58.059  97.812 136.117  1.00 78.22           N  
ATOM   1131  CA  ASP B 142      57.702  96.717 136.985  1.00 78.22           C  
ATOM   1136  C   ASP B 142      56.525  97.111 137.842  1.00 78.22           C  
ATOM   1137  O   ASP B 142      56.656  97.897 138.778  1.00 78.22           O  
ATOM   1132  CB  ASP B 142      58.866  96.357 137.925  1.00 78.22           C  
ATOM   1133  CG  ASP B 142      58.562  95.051 138.635  1.00 78.22           C  
ATOM   1134  OD1 ASP B 142      57.520  94.417 138.324  1.00 78.22           O  
ATOM   1135  OD2 ASP B 142      59.383  94.674 139.512  1.00 78.22           O1-
ATOM   1138  N   TYR B 143      55.319  96.627 137.483  1.00106.61           N  
ATOM   1139  CA  TYR B 143      54.078  96.883 138.174  1.00106.61           C  
ATOM   1148  C   TYR B 143      53.863  96.039 139.413  1.00106.61           C  
ATOM   1149  O   TYR B 143      53.226  96.473 140.368  1.00106.61           O  
ATOM   1140  CB  TYR B 143      52.886  96.686 137.229  1.00106.61           C  
ATOM   1141  CG  TYR B 143      53.199  97.554 136.056  1.00106.61           C  
ATOM   1142  CD1 TYR B 143      52.946  98.908 136.066  1.00106.61           C  
ATOM   1143  CD2 TYR B 143      53.772  96.995 134.936  1.00106.61           C  
ATOM   1144  CE1 TYR B 143      53.255  99.684 134.970  1.00106.61           C  
ATOM   1145  CE2 TYR B 143      54.082  97.763 133.840  1.00106.61           C  
ATOM   1146  CZ  TYR B 143      53.824  99.112 133.856  1.00106.61           C  
ATOM   1147  OH  TYR B 143      54.142  99.902 132.730  1.00106.61           O  
ATOM   1150  N   PHE B 144      54.269  94.759 139.336  1.00161.86           N  
ATOM   1151  CA  PHE B 144      54.103  93.662 140.261  1.00161.86           C  
ATOM   1159  C   PHE B 144      55.145  93.457 141.327  1.00161.86           C  
ATOM   1160  O   PHE B 144      55.007  92.517 142.111  1.00161.86           O  
ATOM   1152  CB  PHE B 144      53.758  92.355 139.541  1.00161.86           C  
ATOM   1153  CG  PHE B 144      52.431  92.702 138.958  1.00161.86           C  
ATOM   1154  CD1 PHE B 144      51.319  92.766 139.765  1.00161.86           C  
ATOM   1155  CD2 PHE B 144      52.294  92.986 137.619  1.00161.86           C  
ATOM   1156  CE1 PHE B 144      50.090  93.097 139.246  1.00161.86           C  
ATOM   1157  CE2 PHE B 144      51.066  93.317 137.093  1.00161.86           C  
ATOM   1158  CZ  PHE B 144      49.960  93.373 137.907  1.00161.86           C  
ATOM   1161  N   ASN B 145      56.260  94.218 141.329  1.00119.53           N  
ATOM   1162  CA  ASN B 145      57.301  94.016 142.306  1.00119.53           C  
ATOM   1167  C   ASN B 145      58.077  92.783 141.963  1.00119.53           C  
ATOM   1168  O   ASN B 145      58.560  92.056 142.830  1.00119.53           O  
ATOM   1163  CB  ASN B 145      56.750  93.879 143.735  1.00119.53           C  
ATOM   1164  CG  ASN B 145      57.887  94.131 144.709  1.00119.53           C  
ATOM   1166  ND2 ASN B 145      58.430  93.039 145.305  1.00119.53           N  
ATOM   1165  OD1 ASN B 145      58.275  95.275 144.942  1.00119.53           O  
ATOM   1169  N   GLY B 146      58.213  92.535 140.649  1.00 34.64           N  
ATOM   1170  CA  GLY B 146      58.937  91.424 140.106  1.00 34.64           C  
ATOM   1171  C   GLY B 146      60.403  91.547 140.401  1.00 34.64           C  
ATOM   1172  O   GLY B 146      61.077  90.541 140.605  1.00 34.64           O  
ATOM   1173  N   TYR B 147      60.956  92.774 140.372  1.00 66.31           N  
ATOM   1174  CA  TYR B 147      62.364  92.958 140.584  1.00 66.31           C  
ATOM   1183  C   TYR B 147      62.714  92.541 141.975  1.00 66.31           C  
ATOM   1184  O   TYR B 147      63.675  91.803 142.186  1.00 66.31           O  
ATOM   1175  CB  TYR B 147      62.797  94.421 140.394  1.00 66.31           C  
ATOM   1176  CG  TYR B 147      64.200  94.563 140.878  1.00 66.31           C  
ATOM   1177  CD1 TYR B 147      65.262  94.124 140.121  1.00 66.31           C  
ATOM   1178  CD2 TYR B 147      64.451  95.149 142.099  1.00 66.31           C  
ATOM   1179  CE1 TYR B 147      66.551  94.266 140.581  1.00 66.31           C  
ATOM   1180  CE2 TYR B 147      65.736  95.295 142.564  1.00 66.31           C  
ATOM   1181  CZ  TYR B 147      66.788  94.851 141.801  1.00 66.31           C  
ATOM   1182  OH  TYR B 147      68.110  94.996 142.270  1.00 66.31           O  
ATOM   1185  N   GLU B 148      61.928  92.991 142.968  1.00 79.39           N  
ATOM   1186  CA  GLU B 148      62.223  92.646 144.326  1.00 79.39           C  
ATOM   1192  C   GLU B 148      62.063  91.170 144.512  1.00 79.39           C  
ATOM   1193  O   GLU B 148      62.871  90.544 145.192  1.00 79.39           O  
ATOM   1187  CB  GLU B 148      61.334  93.376 145.344  1.00 79.39           C  
ATOM   1188  CG  GLU B 148      61.657  94.869 145.444  1.00 79.39           C  
ATOM   1189  CD  GLU B 148      63.069  95.000 145.999  1.00 79.39           C  
ATOM   1190  OE1 GLU B 148      64.011  94.463 145.356  1.00 79.39           O  
ATOM   1191  OE2 GLU B 148      63.224  95.632 147.077  1.00 79.39           O1-
ATOM   1194  N   ASP B 149      61.022  90.564 143.905  1.00 44.23           N  
ATOM   1195  CA  ASP B 149      60.807  89.153 144.076  1.00 44.23           C  
ATOM   1200  C   ASP B 149      61.974  88.415 143.498  1.00 44.23           C  
ATOM   1201  O   ASP B 149      62.425  87.422 144.067  1.00 44.23           O  
ATOM   1196  CB  ASP B 149      59.538  88.623 143.375  1.00 44.23           C  
ATOM   1197  CG  ASP B 149      58.307  89.033 144.176  1.00 44.23           C  
ATOM   1198  OD1 ASP B 149      58.472  89.458 145.350  1.00 44.23           O  
ATOM   1199  OD2 ASP B 149      57.180  88.913 143.624  1.00 44.23           O1-
ATOM   1202  N   LEU B 150      62.499  88.881 142.347  1.00 45.14           N  
ATOM   1203  CA  LEU B 150      63.588  88.189 141.718  1.00 45.14           C  
ATOM   1208  C   LEU B 150      64.792  88.238 142.610  1.00 45.14           C  
ATOM   1209  O   LEU B 150      65.466  87.232 142.825  1.00 45.14           O  
ATOM   1204  CB  LEU B 150      63.977  88.799 140.359  1.00 45.14           C  
ATOM   1205  CG  LEU B 150      65.114  88.041 139.650  1.00 45.14           C  
ATOM   1206  CD1 LEU B 150      64.693  86.599 139.322  1.00 45.14           C  
ATOM   1207  CD2 LEU B 150      65.619  88.810 138.417  1.00 45.14           C  
ATOM   1210  N   LYS B 151      65.075  89.420 143.184  1.00118.19           N  
ATOM   1211  CA  LYS B 151      66.220  89.624 144.025  1.00118.19           C  
ATOM   1217  C   LYS B 151      66.083  88.747 145.240  1.00118.19           C  
ATOM   1218  O   LYS B 151      67.061  88.171 145.714  1.00118.19           O  
ATOM   1212  CB  LYS B 151      66.305  91.098 144.461  1.00118.19           C  
ATOM   1213  CG  LYS B 151      67.684  91.554 144.931  1.00118.19           C  
ATOM   1214  CD  LYS B 151      67.836  93.078 144.957  1.00118.19           C  
ATOM   1215  CE  LYS B 151      66.752  93.786 145.775  1.00118.19           C  
ATOM   1216  NZ  LYS B 151      67.062  95.228 145.895  1.00118.19           N1+
ATOM   1219  N   ASN B 152      64.853  88.647 145.777  1.00 73.28           N  
ATOM   1220  CA  ASN B 152      64.481  87.861 146.927  1.00 73.28           C  
ATOM   1225  C   ASN B 152      64.452  86.401 146.570  1.00 73.28           C  
ATOM   1226  O   ASN B 152      64.411  85.544 147.453  1.00 73.28           O  
ATOM   1221  CB  ASN B 152      63.110  88.246 147.508  1.00 73.28           C  
ATOM   1222  CG  ASN B 152      63.277  89.572 148.239  1.00 73.28           C  
ATOM   1224  ND2 ASN B 152      62.310  90.507 148.041  1.00 73.28           N  
ATOM   1223  OD1 ASN B 152      64.247  89.773 148.969  1.00 73.28           O  
ATOM   1227  N   LYS B 153      64.442  86.078 145.260  1.00120.77           N  
ATOM   1228  CA  LYS B 153      64.336  84.711 144.829  1.00120.77           C  
ATOM   1234  C   LYS B 153      63.001  84.152 145.203  1.00120.77           C  
ATOM   1235  O   LYS B 153      62.897  83.033 145.703  1.00120.77           O  
ATOM   1229  CB  LYS B 153      65.417  83.776 145.406  1.00120.77           C  
ATOM   1230  CG  LYS B 153      66.759  83.804 144.665  1.00120.77           C  
ATOM   1231  CD  LYS B 153      67.581  85.084 144.820  1.00120.77           C  
ATOM   1232  CE  LYS B 153      68.913  85.041 144.063  1.00120.77           C  
ATOM   1233  NZ  LYS B 153      69.652  86.313 144.242  1.00120.77           N1+
ATOM   1236  N   LYS B 154      61.925  84.925 144.957  1.00 98.39           N  
ATOM   1237  CA  LYS B 154      60.630  84.400 145.266  1.00 98.39           C  
ATOM   1243  C   LYS B 154      59.846  84.248 144.002  1.00 98.39           C  
ATOM   1244  O   LYS B 154      59.758  85.165 143.187  1.00 98.39           O  
ATOM   1238  CB  LYS B 154      59.875  85.263 146.283  1.00 98.39           C  
ATOM   1239  CG  LYS B 154      60.596  85.192 147.629  1.00 98.39           C  
ATOM   1240  CD  LYS B 154      60.172  86.224 148.665  1.00 98.39           C  
ATOM   1241  CE  LYS B 154      60.946  86.080 149.976  1.00 98.39           C  
ATOM   1242  NZ  LYS B 154      60.745  84.723 150.533  1.00 98.39           N1+
ATOM   1245  N   VAL B 155      59.275  83.043 143.802  1.00 61.44           N  
ATOM   1246  CA  VAL B 155      58.486  82.768 142.635  1.00 61.44           C  
ATOM   1250  C   VAL B 155      57.063  82.897 143.070  1.00 61.44           C  
ATOM   1251  O   VAL B 155      56.531  82.022 143.754  1.00 61.44           O  
ATOM   1247  CB  VAL B 155      58.680  81.371 142.116  1.00 61.44           C  
ATOM   1248  CG1 VAL B 155      57.759  81.152 140.905  1.00 61.44           C  
ATOM   1249  CG2 VAL B 155      60.173  81.163 141.810  1.00 61.44           C  
ATOM   1252  N   ARG B 156      56.398  83.999 142.671  1.00115.81           N  
ATOM   1253  CA  ARG B 156      55.062  84.188 143.142  1.00115.81           C  
ATOM   1261  C   ARG B 156      54.200  84.639 142.014  1.00115.81           C  
ATOM   1262  O   ARG B 156      54.657  85.263 141.058  1.00115.81           O  
ATOM   1254  CB  ARG B 156      54.978  85.163 144.326  1.00115.81           C  
ATOM   1255  CG  ARG B 156      55.634  84.524 145.553  1.00115.81           C  
ATOM   1256  CD  ARG B 156      55.550  85.303 146.863  1.00115.81           C  
ATOM   1257  NE  ARG B 156      56.013  84.356 147.918  1.00115.81           N  
ATOM   1258  CZ  ARG B 156      56.717  84.804 148.996  1.00115.81           C  
ATOM   1259  NH1 ARG B 156      56.981  86.135 149.132  1.00115.81           N1+
ATOM   1260  NH2 ARG B 156      57.157  83.909 149.929  1.00115.81           N  
ATOM   1263  N   PHE B 157      52.905  84.285 142.098  1.00 62.91           N  
ATOM   1264  CA  PHE B 157      51.982  84.580 141.045  1.00 62.91           C  
ATOM   1272  C   PHE B 157      51.474  85.976 141.189  1.00 62.91           C  
ATOM   1273  O   PHE B 157      51.419  86.528 142.286  1.00 62.91           O  
ATOM   1265  CB  PHE B 157      50.750  83.653 141.037  1.00 62.91           C  
ATOM   1266  CG  PHE B 157      51.187  82.267 140.694  1.00 62.91           C  
ATOM   1267  CD1 PHE B 157      51.271  81.862 139.380  1.00 62.91           C  
ATOM   1268  CD2 PHE B 157      51.506  81.370 141.686  1.00 62.91           C  
ATOM   1269  CE1 PHE B 157      51.670  80.584 139.064  1.00 62.91           C  
ATOM   1270  CE2 PHE B 157      51.905  80.091 141.376  1.00 62.91           C  
ATOM   1271  CZ  PHE B 157      51.987  79.695 140.063  1.00 62.91           C  
ATOM   1274  N   VAL B 158      51.124  86.600 140.047  1.00 54.98           N  
ATOM   1275  CA  VAL B 158      50.462  87.864 140.117  1.00 54.98           C  
ATOM   1279  C   VAL B 158      49.050  87.478 140.424  1.00 54.98           C  
ATOM   1280  O   VAL B 158      48.448  86.694 139.692  1.00 54.98           O  
ATOM   1276  CB  VAL B 158      50.464  88.611 138.815  1.00 54.98           C  
ATOM   1277  CG1 VAL B 158      49.606  89.879 138.964  1.00 54.98           C  
ATOM   1278  CG2 VAL B 158      51.923  88.887 138.413  1.00 54.98           C  
ATOM   1281  N   GLY B 159      48.482  87.999 141.526  1.00 25.97           N  
ATOM   1282  CA  GLY B 159      47.155  87.581 141.879  1.00 25.97           C  
ATOM   1283  C   GLY B 159      47.275  86.340 142.723  1.00 25.97           C  
ATOM   1284  O   GLY B 159      48.337  86.062 143.277  1.00 25.97           O  
ATOM   1285  N   HIS B 160      46.177  85.558 142.841  1.00 46.71           N  
ATOM   1286  CA  HIS B 160      46.152  84.386 143.680  1.00 46.71           C  
ATOM   1293  C   HIS B 160      46.593  83.195 142.885  1.00 46.71           C  
ATOM   1294  O   HIS B 160      46.216  83.021 141.729  1.00 46.71           O  
ATOM   1289  CB  HIS B 160      44.749  84.060 144.215  1.00 46.71           C  
ATOM   1288  CG  HIS B 160      44.142  85.180 145.004  1.00 46.71           C  
ATOM   1291  CD2 HIS B 160      43.290  86.164 144.608  1.00 46.71           C  
ATOM   1287  ND1 HIS B 160      44.372  85.400 146.344  1.00 46.71           N  
ATOM   1292  CE1 HIS B 160      43.650  86.496 146.689  1.00 46.71           C  
ATOM   1290  NE2 HIS B 160      42.978  86.995 145.667  1.00 46.71           N  
ATOM   1295  N   ALA B 161      47.395  82.318 143.524  1.00 33.49           N  
ATOM   1296  CA  ALA B 161      47.962  81.170 142.874  1.00 33.49           C  
ATOM   1298  C   ALA B 161      46.890  80.243 142.389  1.00 33.49           C  
ATOM   1299  O   ALA B 161      46.974  79.731 141.275  1.00 33.49           O  
ATOM   1297  CB  ALA B 161      48.886  80.363 143.800  1.00 33.49           C  
ATOM   1300  N   LYS B 162      45.845  80.002 143.202  1.00 65.00           N  
ATOM   1301  CA  LYS B 162      44.844  79.050 142.812  1.00 65.00           C  
ATOM   1307  C   LYS B 162      44.158  79.496 141.556  1.00 65.00           C  
ATOM   1308  O   LYS B 162      43.982  78.713 140.623  1.00 65.00           O  
ATOM   1302  CB  LYS B 162      43.765  78.845 143.888  1.00 65.00           C  
ATOM   1303  CG  LYS B 162      42.793  77.715 143.548  1.00 65.00           C  
ATOM   1304  CD  LYS B 162      41.961  77.243 144.741  1.00 65.00           C  
ATOM   1305  CE  LYS B 162      41.006  76.101 144.393  1.00 65.00           C  
ATOM   1306  NZ  LYS B 162      41.780  74.884 144.063  1.00 65.00           N1+
ATOM   1309  N   GLN B 163      43.767  80.779 141.485  1.00 39.51           N  
ATOM   1310  CA  GLN B 163      43.036  81.241 140.339  1.00 39.51           C  
ATOM   1316  C   GLN B 163      43.904  81.181 139.121  1.00 39.51           C  
ATOM   1317  O   GLN B 163      43.445  80.800 138.045  1.00 39.51           O  
ATOM   1311  CB  GLN B 163      42.513  82.678 140.489  1.00 39.51           C  
ATOM   1312  CG  GLN B 163      41.633  83.112 139.316  1.00 39.51           C  
ATOM   1313  CD  GLN B 163      41.008  84.450 139.674  1.00 39.51           C  
ATOM   1315  NE2 GLN B 163      39.982  84.872 138.887  1.00 39.51           N  
ATOM   1314  OE1 GLN B 163      41.416  85.105 140.632  1.00 39.51           O  
ATOM   1318  N   ARG B 164      45.189  81.554 139.255  1.00101.74           N  
ATOM   1319  CA  ARG B 164      46.077  81.595 138.127  1.00101.74           C  
ATOM   1327  C   ARG B 164      46.265  80.210 137.569  1.00101.74           C  
ATOM   1328  O   ARG B 164      46.255  80.015 136.354  1.00101.74           O  
ATOM   1320  CB  ARG B 164      47.474  82.106 138.512  1.00101.74           C  
ATOM   1321  CG  ARG B 164      47.443  83.454 139.229  1.00101.74           C  
ATOM   1322  CD  ARG B 164      46.603  84.512 138.517  1.00101.74           C  
ATOM   1323  NE  ARG B 164      47.202  84.712 137.171  1.00101.74           N  
ATOM   1324  CZ  ARG B 164      47.198  85.951 136.600  1.00101.74           C  
ATOM   1325  NH1 ARG B 164      46.649  87.008 137.265  1.00101.74           N1+
ATOM   1326  NH2 ARG B 164      47.754  86.131 135.366  1.00101.74           N  
ATOM   1329  N   ILE B 165      46.448  79.200 138.444  1.00 47.85           N  
ATOM   1330  CA  ILE B 165      46.693  77.861 137.975  1.00 47.85           C  
ATOM   1335  C   ILE B 165      45.490  77.348 137.246  1.00 47.85           C  
ATOM   1336  O   ILE B 165      45.612  76.700 136.207  1.00 47.85           O  
ATOM   1331  CB  ILE B 165      47.040  76.887 139.067  1.00 47.85           C  
ATOM   1332  CG1 ILE B 165      48.366  77.296 139.733  1.00 47.85           C  
ATOM   1333  CG2 ILE B 165      47.081  75.474 138.455  1.00 47.85           C  
ATOM   1334  CD1 ILE B 165      48.681  76.522 141.011  1.00 47.85           C  
ATOM   1337  N   GLN B 166      44.287  77.638 137.768  1.00 58.77           N  
ATOM   1338  CA  GLN B 166      43.065  77.154 137.194  1.00 58.77           C  
ATOM   1344  C   GLN B 166      42.908  77.705 135.806  1.00 58.77           C  
ATOM   1345  O   GLN B 166      42.296  77.076 134.943  1.00 58.77           O  
ATOM   1339  CB  GLN B 166      41.848  77.513 138.058  1.00 58.77           C  
ATOM   1340  CG  GLN B 166      41.893  76.781 139.403  1.00 58.77           C  
ATOM   1341  CD  GLN B 166      40.759  77.275 140.286  1.00 58.77           C  
ATOM   1343  NE2 GLN B 166      40.552  76.590 141.442  1.00 58.77           N  
ATOM   1342  OE1 GLN B 166      40.082  78.249 139.963  1.00 58.77           O  
ATOM   1346  N   GLU B 167      43.422  78.921 135.558  1.00 58.08           N  
ATOM   1347  CA  GLU B 167      43.339  79.513 134.251  1.00 58.08           C  
ATOM   1353  C   GLU B 167      44.119  78.659 133.288  1.00 58.08           C  
ATOM   1354  O   GLU B 167      43.655  78.402 132.178  1.00 58.08           O  
ATOM   1348  CB  GLU B 167      43.947  80.926 134.242  1.00 58.08           C  
ATOM   1349  CG  GLU B 167      43.168  81.891 135.137  1.00 58.08           C  
ATOM   1350  CD  GLU B 167      44.010  83.133 135.390  1.00 58.08           C  
ATOM   1351  OE1 GLU B 167      45.185  83.162 134.933  1.00 58.08           O  
ATOM   1352  OE2 GLU B 167      43.490  84.066 136.057  1.00 58.08           O1-
ATOM   1355  N   ASP B 168      45.330  78.205 133.685  1.00 72.13           N  
ATOM   1356  CA  ASP B 168      46.162  77.387 132.839  1.00 72.13           C  
ATOM   1361  C   ASP B 168      46.959  76.487 133.744  1.00 72.13           C  
ATOM   1362  O   ASP B 168      47.879  76.933 134.429  1.00 72.13           O  
ATOM   1357  CB  ASP B 168      47.162  78.216 132.012  1.00 72.13           C  
ATOM   1358  CG  ASP B 168      47.874  77.303 131.023  1.00 72.13           C  
ATOM   1359  OD1 ASP B 168      47.700  76.059 131.115  1.00 72.13           O  
ATOM   1360  OD2 ASP B 168      48.609  77.847 130.157  1.00 72.13           O1-
ATOM   1363  N   TYR B 169      46.657  75.176 133.723  1.00 83.96           N  
ATOM   1364  CA  TYR B 169      47.248  74.194 134.591  1.00 83.96           C  
ATOM   1373  C   TYR B 169      48.724  74.058 134.376  1.00 83.96           C  
ATOM   1374  O   TYR B 169      49.448  73.673 135.293  1.00 83.96           O  
ATOM   1365  CB  TYR B 169      46.603  72.802 134.490  1.00 83.96           C  
ATOM   1366  CG  TYR B 169      45.305  72.918 135.210  1.00 83.96           C  
ATOM   1367  CD1 TYR B 169      45.283  72.853 136.585  1.00 83.96           C  
ATOM   1368  CD2 TYR B 169      44.125  73.093 134.528  1.00 83.96           C  
ATOM   1369  CE1 TYR B 169      44.100  72.964 137.274  1.00 83.96           C  
ATOM   1370  CE2 TYR B 169      42.937  73.205 135.214  1.00 83.96           C  
ATOM   1371  CZ  TYR B 169      42.924  73.142 136.588  1.00 83.96           C  
ATOM   1372  OH  TYR B 169      41.708  73.259 137.294  1.00 83.96           O  
ATOM   1375  N   LEU B 170      49.213  74.340 133.159  1.00 78.05           N  
ATOM   1376  CA  LEU B 170      50.603  74.191 132.823  1.00 78.05           C  
ATOM   1381  C   LEU B 170      51.419  75.036 133.761  1.00 78.05           C  
ATOM   1382  O   LEU B 170      52.600  74.771 133.989  1.00 78.05           O  
ATOM   1377  CB  LEU B 170      50.923  74.624 131.381  1.00 78.05           C  
ATOM   1378  CG  LEU B 170      52.386  74.364 130.977  1.00 78.05           C  
ATOM   1379  CD1 LEU B 170      52.695  72.858 130.964  1.00 78.05           C  
ATOM   1380  CD2 LEU B 170      52.739  75.053 129.650  1.00 78.05           C  
ATOM   1383  N   ARG B 171      50.799  76.079 134.340  1.00 95.57           N  
ATOM   1384  CA  ARG B 171      51.466  77.002 135.215  1.00 95.57           C  
ATOM   1392  C   ARG B 171      52.071  76.266 136.377  1.00 95.57           C  
ATOM   1393  O   ARG B 171      53.033  76.752 136.973  1.00 95.57           O  
ATOM   1385  CB  ARG B 171      50.529  78.081 135.775  1.00 95.57           C  
ATOM   1386  CG  ARG B 171      49.964  78.999 134.691  1.00 95.57           C  
ATOM   1387  CD  ARG B 171      49.082  80.107 135.256  1.00 95.57           C  
ATOM   1388  NE  ARG B 171      48.594  80.933 134.119  1.00 95.57           N  
ATOM   1389  CZ  ARG B 171      48.299  82.247 134.333  1.00 95.57           C  
ATOM   1390  NH1 ARG B 171      48.566  82.812 135.545  1.00 95.57           N1+
ATOM   1391  NH2 ARG B 171      47.731  82.995 133.345  1.00 95.57           N  
ATOM   1394  N   ILE B 172      51.508  75.111 136.788  1.00144.27           N  
ATOM   1395  CA  ILE B 172      52.138  74.406 137.872  1.00144.27           C  
ATOM   1400  C   ILE B 172      53.532  73.985 137.493  1.00144.27           C  
ATOM   1401  O   ILE B 172      54.448  74.093 138.306  1.00144.27           O  
ATOM   1396  CB  ILE B 172      51.357  73.237 138.415  1.00144.27           C  
ATOM   1397  CG1 ILE B 172      51.022  72.198 137.348  1.00144.27           C  
ATOM   1398  CG2 ILE B 172      50.128  73.776 139.147  1.00144.27           C  
ATOM   1399  CD1 ILE B 172      50.267  71.007 137.936  1.00144.27           C  
ATOM   1402  N   LEU B 173      53.749  73.494 136.258  1.00 60.60           N  
ATOM   1403  CA  LEU B 173      55.077  73.100 135.855  1.00 60.60           C  
ATOM   1408  C   LEU B 173      55.960  74.304 135.782  1.00 60.60           C  
ATOM   1409  O   LEU B 173      57.147  74.231 136.098  1.00 60.60           O  
ATOM   1404  CB  LEU B 173      55.107  72.370 134.499  1.00 60.60           C  
ATOM   1405  CG  LEU B 173      54.385  71.005 134.536  1.00 60.60           C  
ATOM   1406  CD1 LEU B 173      54.452  70.291 133.176  1.00 60.60           C  
ATOM   1407  CD2 LEU B 173      54.895  70.125 135.692  1.00 60.60           C  
ATOM   1410  N   ARG B 174      55.399  75.448 135.350  1.00133.80           N  
ATOM   1411  CA  ARG B 174      56.154  76.659 135.205  1.00133.80           C  
ATOM   1419  C   ARG B 174      56.659  77.098 136.542  1.00133.80           C  
ATOM   1420  O   ARG B 174      57.770  77.615 136.654  1.00133.80           O  
ATOM   1412  CB  ARG B 174      55.327  77.785 134.566  1.00133.80           C  
ATOM   1413  CG  ARG B 174      55.031  77.491 133.093  1.00133.80           C  
ATOM   1414  CD  ARG B 174      54.178  78.552 132.399  1.00133.80           C  
ATOM   1415  NE  ARG B 174      54.869  79.860 132.563  1.00133.80           N  
ATOM   1416  CZ  ARG B 174      55.892  80.207 131.731  1.00133.80           C  
ATOM   1417  NH1 ARG B 174      56.351  79.321 130.799  1.00133.80           N1+
ATOM   1418  NH2 ARG B 174      56.462  81.443 131.844  1.00133.80           N  
ATOM   1421  N   TYR B 175      55.858  76.898 137.602  1.00 61.58           N  
ATOM   1422  CA  TYR B 175      56.281  77.297 138.911  1.00 61.58           C  
ATOM   1431  C   TYR B 175      57.533  76.550 139.254  1.00 61.58           C  
ATOM   1432  O   TYR B 175      58.503  77.144 139.724  1.00 61.58           O  
ATOM   1423  CB  TYR B 175      55.228  76.968 139.985  1.00 61.58           C  
ATOM   1424  CG  TYR B 175      55.825  77.190 141.333  1.00 61.58           C  
ATOM   1425  CD1 TYR B 175      55.966  78.460 141.847  1.00 61.58           C  
ATOM   1426  CD2 TYR B 175      56.232  76.118 142.093  1.00 61.58           C  
ATOM   1427  CE1 TYR B 175      56.516  78.653 143.093  1.00 61.58           C  
ATOM   1428  CE2 TYR B 175      56.783  76.305 143.340  1.00 61.58           C  
ATOM   1429  CZ  TYR B 175      56.926  77.576 143.841  1.00 61.58           C  
ATOM   1430  OH  TYR B 175      57.491  77.778 145.119  1.00 61.58           O  
ATOM   1433  N   PHE B 176      57.557  75.226 138.994  1.00 63.46           N  
ATOM   1434  CA  PHE B 176      58.682  74.398 139.344  1.00 63.46           C  
ATOM   1442  C   PHE B 176      59.891  74.842 138.585  1.00 63.46           C  
ATOM   1443  O   PHE B 176      60.977  74.969 139.150  1.00 63.46           O  
ATOM   1435  CB  PHE B 176      58.478  72.911 138.990  1.00 63.46           C  
ATOM   1436  CG  PHE B 176      57.283  72.414 139.728  1.00 63.46           C  
ATOM   1437  CD1 PHE B 176      57.310  72.273 141.095  1.00 63.46           C  
ATOM   1438  CD2 PHE B 176      56.140  72.060 139.045  1.00 63.46           C  
ATOM   1439  CE1 PHE B 176      56.205  71.809 141.770  1.00 63.46           C  
ATOM   1440  CE2 PHE B 176      55.032  71.595 139.715  1.00 63.46           C  
ATOM   1441  CZ  PHE B 176      55.063  71.472 141.082  1.00 63.46           C  
ATOM   1444  N   ARG B 177      59.724  75.096 137.275  1.00 89.92           N  
ATOM   1445  CA  ARG B 177      60.831  75.435 136.429  1.00 89.92           C  
ATOM   1453  C   ARG B 177      61.485  76.691 136.906  1.00 89.92           C  
ATOM   1454  O   ARG B 177      62.707  76.755 137.028  1.00 89.92           O  
ATOM   1446  CB  ARG B 177      60.399  75.693 134.975  1.00 89.92           C  
ATOM   1447  CG  ARG B 177      61.496  76.303 134.099  1.00 89.92           C  
ATOM   1448  CD  ARG B 177      60.992  76.759 132.729  1.00 89.92           C  
ATOM   1449  NE  ARG B 177      62.059  77.579 132.098  1.00 89.92           N  
ATOM   1450  CZ  ARG B 177      61.863  78.100 130.850  1.00 89.92           C  
ATOM   1451  NH1 ARG B 177      60.716  77.826 130.164  1.00 89.92           N1+
ATOM   1452  NH2 ARG B 177      62.819  78.898 130.292  1.00 89.92           N  
ATOM   1455  N   PHE B 178      60.681  77.725 137.198  1.00 74.51           N  
ATOM   1456  CA  PHE B 178      61.208  78.994 137.599  1.00 74.51           C  
ATOM   1464  C   PHE B 178      61.840  78.903 138.946  1.00 74.51           C  
ATOM   1465  O   PHE B 178      62.814  79.602 139.222  1.00 74.51           O  
ATOM   1457  CB  PHE B 178      60.166  80.122 137.598  1.00 74.51           C  
ATOM   1458  CG  PHE B 178      59.877  80.377 136.160  1.00 74.51           C  
ATOM   1459  CD1 PHE B 178      60.834  80.968 135.366  1.00 74.51           C  
ATOM   1460  CD2 PHE B 178      58.664  80.045 135.604  1.00 74.51           C  
ATOM   1461  CE1 PHE B 178      60.593  81.214 134.036  1.00 74.51           C  
ATOM   1462  CE2 PHE B 178      58.416  80.291 134.274  1.00 74.51           C  
ATOM   1463  CZ  PHE B 178      59.380  80.874 133.487  1.00 74.51           C  
ATOM   1466  N   TYR B 179      61.282  78.064 139.835  1.00137.22           N  
ATOM   1467  CA  TYR B 179      61.834  77.920 141.151  1.00137.22           C  
ATOM   1476  C   TYR B 179      63.233  77.401 140.995  1.00137.22           C  
ATOM   1477  O   TYR B 179      64.170  77.928 141.589  1.00137.22           O  
ATOM   1468  CB  TYR B 179      61.014  76.928 141.997  1.00137.22           C  
ATOM   1469  CG  TYR B 179      61.529  76.864 143.397  1.00137.22           C  
ATOM   1470  CD1 TYR B 179      61.050  77.734 144.350  1.00137.22           C  
ATOM   1471  CD2 TYR B 179      62.478  75.938 143.764  1.00137.22           C  
ATOM   1472  CE1 TYR B 179      61.508  77.681 145.646  1.00137.22           C  
ATOM   1473  CE2 TYR B 179      62.940  75.879 145.059  1.00137.22           C  
ATOM   1474  CZ  TYR B 179      62.454  76.752 146.004  1.00137.22           C  
ATOM   1475  OH  TYR B 179      62.922  76.696 147.334  1.00137.22           O  
ATOM   1478  N   GLY B 180      63.427  76.377 140.149  1.00 32.67           N  
ATOM   1479  CA  GLY B 180      64.742  75.824 139.990  1.00 32.67           C  
ATOM   1480  C   GLY B 180      65.658  76.871 139.429  1.00 32.67           C  
ATOM   1481  O   GLY B 180      66.831  76.943 139.790  1.00 32.67           O  
ATOM   1482  N   ARG B 181      65.150  77.692 138.493  1.00114.54           N  
ATOM   1483  CA  ARG B 181      65.977  78.656 137.824  1.00114.54           C  
ATOM   1491  C   ARG B 181      66.535  79.704 138.750  1.00114.54           C  
ATOM   1492  O   ARG B 181      67.729  79.996 138.713  1.00114.54           O  
ATOM   1484  CB  ARG B 181      65.204  79.397 136.717  1.00114.54           C  
ATOM   1485  CG  ARG B 181      65.935  80.616 136.150  1.00114.54           C  
ATOM   1486  CD  ARG B 181      67.183  80.296 135.329  1.00114.54           C  
ATOM   1487  NE  ARG B 181      67.800  81.606 134.970  1.00114.54           N  
ATOM   1488  CZ  ARG B 181      68.102  81.906 133.676  1.00114.54           C  
ATOM   1489  NH1 ARG B 181      67.864  80.997 132.686  1.00114.54           N1+
ATOM   1490  NH2 ARG B 181      68.642  83.120 133.369  1.00114.54           N  
ATOM   1493  N   ILE B 182      65.661  80.358 139.537  1.00 95.34           N  
ATOM   1494  CA  ILE B 182      66.032  81.443 140.412  1.00 95.34           C  
ATOM   1499  C   ILE B 182      66.647  81.083 141.742  1.00 95.34           C  
ATOM   1500  O   ILE B 182      67.561  81.773 142.191  1.00 95.34           O  
ATOM   1495  CB  ILE B 182      64.902  82.401 140.655  1.00 95.34           C  
ATOM   1496  CG1 ILE B 182      63.734  81.726 141.390  1.00 95.34           C  
ATOM   1497  CG2 ILE B 182      64.511  82.999 139.293  1.00 95.34           C  
ATOM   1498  CD1 ILE B 182      62.680  82.723 141.865  1.00 95.34           C  
ATOM   1501  N   VAL B 183      66.141  80.040 142.439  1.00141.48           N  
ATOM   1502  CA  VAL B 183      66.565  79.823 143.804  1.00141.48           C  
ATOM   1506  C   VAL B 183      67.919  79.207 143.934  1.00141.48           C  
ATOM   1507  O   VAL B 183      68.309  78.328 143.168  1.00141.48           O  
ATOM   1503  CB  VAL B 183      65.663  78.965 144.640  1.00141.48           C  
ATOM   1504  CG1 VAL B 183      64.349  79.703 144.893  1.00141.48           C  
ATOM   1505  CG2 VAL B 183      65.506  77.603 143.954  1.00141.48           C  
ATOM   1508  N   ASP B 184      68.702  79.748 144.892  1.00 75.02           N  
ATOM   1509  CA  ASP B 184      69.987  79.228 145.249  1.00 75.02           C  
ATOM   1514  C   ASP B 184      69.877  78.008 146.123  1.00 75.02           C  
ATOM   1515  O   ASP B 184      70.475  76.974 145.829  1.00 75.02           O  
ATOM   1510  CB  ASP B 184      70.836  80.274 145.989  1.00 75.02           C  
ATOM   1511  CG  ASP B 184      71.162  81.372 144.985  1.00 75.02           C  
ATOM   1512  OD1 ASP B 184      71.608  81.028 143.857  1.00 75.02           O  
ATOM   1513  OD2 ASP B 184      70.954  82.567 145.325  1.00 75.02           O1-
ATOM   1516  N   LYS B 185      69.098  78.086 147.229  1.00155.19           N  
ATOM   1517  CA  LYS B 185      68.992  76.956 148.112  1.00155.19           C  
ATOM   1523  C   LYS B 185      67.531  76.662 148.252  1.00155.19           C  
ATOM   1524  O   LYS B 185      66.759  77.480 148.749  1.00155.19           O  
ATOM   1518  CB  LYS B 185      69.555  77.222 149.519  1.00155.19           C  
ATOM   1519  CG  LYS B 185      69.872  75.939 150.289  1.00155.19           C  
ATOM   1520  CD  LYS B 185      71.096  75.198 149.739  1.00155.19           C  
ATOM   1521  CE  LYS B 185      70.905  74.647 148.325  1.00155.19           C  
ATOM   1522  NZ  LYS B 185      70.035  73.451 148.357  1.00155.19           N1+
ATOM   1525  N   PRO B 186      67.145  75.487 147.842  1.00121.65           N  
ATOM   1526  CA  PRO B 186      65.750  75.139 147.841  1.00121.65           C  
ATOM   1530  C   PRO B 186      65.209  74.830 149.198  1.00121.65           C  
ATOM   1531  O   PRO B 186      65.992  74.622 150.123  1.00121.65           O  
ATOM   1528  CB  PRO B 186      65.594  73.991 146.836  1.00121.65           C  
ATOM   1529  CG  PRO B 186      67.032  73.549 146.511  1.00121.65           C  
ATOM   1527  CD  PRO B 186      67.866  74.809 146.779  1.00121.65           C  
ATOM   1532  N   GLY B 187      63.862  74.784 149.321  1.00 41.55           N  
ATOM   1533  CA  GLY B 187      63.236  74.431 150.565  1.00 41.55           C  
ATOM   1534  C   GLY B 187      62.184  75.423 150.977  1.00 41.55           C  
ATOM   1535  O   GLY B 187      61.191  75.025 151.585  1.00 41.55           O  
ATOM   1536  N   ASP B 188      62.339  76.724 150.666  1.00 48.41           N  
ATOM   1537  CA  ASP B 188      61.344  77.681 151.078  1.00 48.41           C  
ATOM   1542  C   ASP B 188      60.326  77.780 149.981  1.00 48.41           C  
ATOM   1543  O   ASP B 188      60.644  78.195 148.869  1.00 48.41           O  
ATOM   1538  CB  ASP B 188      61.941  79.090 151.293  1.00 48.41           C  
ATOM   1539  CG  ASP B 188      60.904  80.049 151.874  1.00 48.41           C  
ATOM   1540  OD1 ASP B 188      59.679  79.805 151.710  1.00 48.41           O  
ATOM   1541  OD2 ASP B 188      61.337  81.055 152.497  1.00 48.41           O1-
ATOM   1544  N   HIS B 189      59.068  77.381 150.270  1.00 60.81           N  
ATOM   1545  CA  HIS B 189      58.003  77.482 149.307  1.00 60.81           C  
ATOM   1552  C   HIS B 189      56.828  78.066 150.018  1.00 60.81           C  
ATOM   1553  O   HIS B 189      56.538  77.685 151.151  1.00 60.81           O  
ATOM   1548  CB  HIS B 189      57.542  76.126 148.746  1.00 60.81           C  
ATOM   1547  CG  HIS B 189      58.565  75.460 147.871  1.00 60.81           C  
ATOM   1550  CD2 HIS B 189      59.538  74.561 148.182  1.00 60.81           C  
ATOM   1546  ND1 HIS B 189      58.667  75.670 146.513  1.00 60.81           N  
ATOM   1551  CE1 HIS B 189      59.687  74.892 146.073  1.00 60.81           C  
ATOM   1549  NE2 HIS B 189      60.246  74.199 147.049  1.00 60.81           N  
ATOM   1554  N   ASP B 190      56.122  79.035 149.394  1.00121.09           N  
ATOM   1555  CA  ASP B 190      54.970  79.525 150.090  1.00121.09           C  
ATOM   1560  C   ASP B 190      53.919  78.457 150.063  1.00121.09           C  
ATOM   1561  O   ASP B 190      53.634  77.846 149.034  1.00121.09           O  
ATOM   1556  CB  ASP B 190      54.455  80.912 149.637  1.00121.09           C  
ATOM   1557  CG  ASP B 190      54.224  80.975 148.138  1.00121.09           C  
ATOM   1558  OD1 ASP B 190      54.798  80.131 147.402  1.00121.09           O  
ATOM   1559  OD2 ASP B 190      53.486  81.901 147.708  1.00121.09           O1-
ATOM   1562  N   PRO B 191      53.362  78.210 151.221  1.00 73.48           N  
ATOM   1563  CA  PRO B 191      52.415  77.146 151.405  1.00 73.48           C  
ATOM   1567  C   PRO B 191      51.150  77.303 150.633  1.00 73.48           C
[truncated: 146,537 more chars]
