# Supplementary material for: Structural Descriptors for Subunit Interface Regions in Homodimers: Effect of Lipid Membrane and Secondary Structure Type
Source: J Chem Inf Model. 2025 Mar 27;65(7):3117–26. doi: 10.1021/acs.jcim.4c01233 (PMC12004529; doi:10.1021/acs.jcim.4c01233)
Supplement: Supplementary file 3 — ci4c01233_si_003.tar [file ci4c01233_si_003.tar › database/alpha/139l_cytop.pdb]

ATOM      1  N   MET A   1      44.133  -3.085   9.414  1.00 23.01           N  
ATOM      2  CA  MET A   1      43.503  -1.774   9.316  1.00 13.42           C  
ATOM      3  C   MET A   1      42.084  -1.900   9.819  1.00 15.83           C  
ATOM      4  O   MET A   1      41.464  -2.937   9.662  1.00 17.27           O  
ATOM      5  CB  MET A   1      43.529  -1.325   7.820  1.00 15.52           C  
ATOM      6  CG  MET A   1      42.943   0.043   7.515  1.00 28.26           C  
ATOM      7  SD  MET A   1      43.821   1.412   8.291  1.00 26.44           S  
ATOM      8  CE  MET A   1      45.499   1.078   7.808  1.00 18.33           C  
ATOM      9  N   ASN A   2      41.581  -0.854  10.442  1.00 13.18           N  
ATOM     10  CA  ASN A   2      40.221  -0.786  10.924  1.00 10.14           C  
ATOM     11  C   ASN A   2      39.835   0.709  10.972  1.00  5.70           C  
ATOM     12  O   ASN A   2      40.675   1.558  10.738  1.00  9.62           O  
ATOM     13  CB  ASN A   2      40.045  -1.469  12.302  1.00 10.85           C  
ATOM     14  CG  ASN A   2      40.917  -0.856  13.351  1.00 22.07           C  
ATOM     16  ND2 ASN A   2      41.794  -1.684  13.894  1.00 14.54           N  
ATOM     15  OD1 ASN A   2      40.815   0.344  13.666  1.00 14.48           O  
ATOM     17  N   ILE A   3      38.597   0.967  11.327  1.00  9.67           N  
ATOM     18  CA  ILE A   3      38.016   2.310  11.389  1.00  6.01           C  
ATOM     19  C   ILE A   3      38.806   3.266  12.243  1.00  9.87           C  
ATOM     20  O   ILE A   3      39.019   4.456  11.904  1.00 10.71           O  
ATOM     21  CB  ILE A   3      36.513   2.268  11.718  1.00  6.03           C  
ATOM     22  CG1 ILE A   3      35.858   3.637  11.614  1.00  8.25           C  
ATOM     23  CG2 ILE A   3      36.294   1.692  13.097  1.00  7.63           C  
ATOM     24  CD1 ILE A   3      36.118   4.356  10.262  1.00  7.21           C  
ATOM     25  N   PHE A   4      39.270   2.741  13.363  1.00  7.99           N  
ATOM     26  CA  PHE A   4      40.055   3.597  14.241  1.00  8.71           C  
ATOM     27  C   PHE A   4      41.369   4.048  13.628  1.00  9.67           C  
ATOM     28  O   PHE A   4      41.713   5.211  13.697  1.00 10.64           O  
ATOM     29  CB  PHE A   4      40.298   2.934  15.605  1.00 10.06           C  
ATOM     30  CG  PHE A   4      39.058   2.930  16.466  1.00 13.62           C  
ATOM     31  CD1 PHE A   4      38.704   4.028  17.255  1.00 14.06           C  
ATOM     32  CD2 PHE A   4      38.211   1.823  16.457  1.00 14.25           C  
ATOM     33  CE1 PHE A   4      37.545   4.012  18.029  1.00 17.88           C  
ATOM     34  CE2 PHE A   4      37.042   1.793  17.217  1.00 12.39           C  
ATOM     35  CZ  PHE A   4      36.730   2.878  18.034  1.00 13.39           C  
ATOM     36  N   GLU A   5      42.114   3.090  13.072  1.00 11.22           N  
ATOM     37  CA  GLU A   5      43.383   3.396  12.459  1.00  8.31           C  
ATOM     38  C   GLU A   5      43.161   4.271  11.242  1.00 11.21           C  
ATOM     39  O   GLU A   5      43.944   5.144  10.944  1.00 12.93           O  
ATOM     40  CB  GLU A   5      44.068   2.129  11.933  1.00  9.19           C  
ATOM     41  CG  GLU A   5      44.522   1.132  13.009  1.00 34.00           C  
ATOM     42  CD  GLU A   5      45.358  -0.015  12.458  1.00 38.06           C  
ATOM     43  OE1 GLU A   5      45.857  -0.005  11.342  1.00100.00           O  
ATOM     44  OE2 GLU A   5      45.600  -0.954  13.342  1.00 98.64           O1-
ATOM     45  N   MET A   6      42.100   3.985  10.512  1.00  7.20           N  
ATOM     46  CA  MET A   6      41.857   4.762   9.320  1.00  5.09           C  
ATOM     47  C   MET A   6      41.613   6.219   9.674  1.00 10.69           C  
ATOM     48  O   MET A   6      42.160   7.152   9.046  1.00 10.94           O  
ATOM     49  CB  MET A   6      40.586   4.168   8.712  1.00  9.45           C  
ATOM     50  CG  MET A   6      40.188   4.832   7.411  1.00  6.75           C  
ATOM     51  SD  MET A   6      38.406   4.532   7.051  1.00 10.44           S  
ATOM     52  CE  MET A   6      38.259   4.476   5.219  1.00 14.07           C  
ATOM     53  N   LEU A   7      40.721   6.441  10.650  1.00  6.76           N  
ATOM     54  CA  LEU A   7      40.463   7.829  10.998  1.00  6.17           C  
ATOM     55  C   LEU A   7      41.686   8.519  11.628  1.00 11.33           C  
ATOM     56  O   LEU A   7      41.910   9.731  11.447  1.00 12.02           O  
ATOM     57  CB  LEU A   7      39.244   7.936  11.917  1.00  8.97           C  
ATOM     58  CG  LEU A   7      37.982   7.949  11.092  1.00 12.81           C  
ATOM     59  CD1 LEU A   7      36.839   7.473  11.983  1.00 10.99           C  
ATOM     60  CD2 LEU A   7      37.738   9.332  10.448  1.00 10.40           C  
ATOM     61  N   ARG A   8      42.464   7.769  12.406  1.00  8.26           N  
ATOM     62  CA  ARG A   8      43.671   8.350  13.015  1.00  8.10           C  
ATOM     63  C   ARG A   8      44.611   8.860  11.946  1.00 13.99           C  
ATOM     64  O   ARG A   8      45.210   9.881  12.113  1.00 11.76           O  
ATOM     65  CB  ARG A   8      44.393   7.335  13.874  1.00 13.42           C  
ATOM     66  CG  ARG A   8      45.808   7.810  14.174  1.00 24.52           C  
ATOM     67  CD  ARG A   8      45.940   8.410  15.583  1.00 34.70           C  
ATOM     68  NE  ARG A   8      47.211   9.097  15.872  1.00 46.59           N  
ATOM     69  CZ  ARG A   8      47.948   9.824  15.023  1.00100.00           C  
ATOM     70  NH1 ARG A   8      47.626  10.015  13.743  1.00 35.72           N1+
ATOM     71  NH2 ARG A   8      49.067  10.374  15.483  1.00100.00           N  
ATOM     72  N   ILE A   9      44.708   8.165  10.809  1.00 12.69           N  
ATOM     73  CA  ILE A   9      45.509   8.598   9.687  1.00 10.10           C  
ATOM     74  C   ILE A   9      44.889   9.837   9.007  1.00 15.70           C  
ATOM     75  O   ILE A   9      45.579  10.825   8.716  1.00 14.66           O  
ATOM     76  CB  ILE A   9      45.666   7.485   8.657  1.00 22.03           C  
ATOM     77  CG1 ILE A   9      46.676   6.446   9.121  1.00 19.21           C  
ATOM     78  CG2 ILE A   9      46.036   8.076   7.290  1.00 12.86           C  
ATOM     79  CD1 ILE A   9      46.453   5.087   8.475  1.00 15.51           C  
ATOM     80  N   ASP A  10      43.584   9.831   8.777  1.00 10.91           N  
ATOM     81  CA  ASP A  10      42.948  10.978   8.157  1.00  9.98           C  
ATOM     82  C   ASP A  10      42.904  12.275   8.995  1.00 13.96           C  
ATOM     83  O   ASP A  10      42.919  13.386   8.459  1.00 16.84           O  
ATOM     84  CB  ASP A  10      41.540  10.668   7.682  1.00  9.37           C  
ATOM     85  CG  ASP A  10      41.591   9.839   6.421  1.00  9.71           C  
ATOM     86  OD1 ASP A  10      42.506   9.881   5.636  1.00 12.56           O  
ATOM     87  OD2 ASP A  10      40.585   9.037   6.293  1.00 12.29           O1-
ATOM     88  N   GLU A  11      42.810  12.131  10.284  1.00 10.49           N  
ATOM     89  CA  GLU A  11      42.615  13.242  11.177  1.00 17.43           C  
ATOM     90  C   GLU A  11      43.848  13.686  11.936  1.00 15.28           C  
ATOM     91  O   GLU A  11      43.901  14.823  12.360  1.00 19.64           O  
ATOM     92  CB  GLU A  11      41.538  12.906  12.228  1.00  8.30           C  
ATOM     93  CG  GLU A  11      40.215  12.621  11.526  1.00 11.13           C  
ATOM     94  CD  GLU A  11      39.507  13.859  11.034  1.00 18.53           C  
ATOM     95  OE1 GLU A  11      40.122  15.008  11.270  1.00 19.40           O  
ATOM     96  OE2 GLU A  11      38.446  13.798  10.513  1.00 17.19           O1-
ATOM     97  N   GLY A  12      44.802  12.802  12.123  1.00 13.87           N  
ATOM     98  CA  GLY A  12      45.968  13.136  12.888  1.00 11.17           C  
ATOM     99  C   GLY A  12      45.664  13.110  14.387  1.00 16.10           C  
ATOM    100  O   GLY A  12      44.600  12.704  14.840  1.00 17.54           O  
ATOM    101  N   LEU A  13      46.620  13.583  15.152  1.00 16.27           N  
ATOM    102  CA  LEU A  13      46.422  13.706  16.580  1.00 16.82           C  
ATOM    103  C   LEU A  13      47.173  14.936  17.091  1.00 19.11           C  
ATOM    104  O   LEU A  13      48.389  15.051  16.903  1.00 18.40           O  
ATOM    105  CB  LEU A  13      46.878  12.417  17.260  1.00 20.67           C  
ATOM    106  CG  LEU A  13      47.160  12.592  18.746  1.00 28.71           C  
ATOM    107  CD1 LEU A  13      45.866  12.878  19.477  1.00 22.56           C  
ATOM    108  CD2 LEU A  13      47.757  11.279  19.227  1.00 31.27           C  
ATOM    109  N   ARG A  14      46.438  15.864  17.695  1.00 15.44           N  
ATOM    110  CA  ARG A  14      46.995  17.076  18.267  1.00 13.13           C  
ATOM    111  C   ARG A  14      46.444  17.258  19.635  1.00 17.00           C  
ATOM    112  O   ARG A  14      45.238  17.124  19.805  1.00 15.79           O  
ATOM    113  CB  ARG A  14      46.768  18.299  17.383  1.00 14.58           C  
ATOM    114  CG  ARG A  14      47.425  18.064  16.012  1.00 19.12           C  
ATOM    115  CD  ARG A  14      47.287  19.235  15.072  1.00 23.78           C  
ATOM    116  NE  ARG A  14      48.261  20.230  15.438  1.00 40.11           N  
ATOM    117  CZ  ARG A  14      48.333  21.425  14.880  1.00100.00           C  
ATOM    118  NH1 ARG A  14      47.460  21.779  13.926  1.00 36.25           N1+
ATOM    119  NH2 ARG A  14      49.290  22.276  15.280  1.00 50.98           N  
ATOM    120  N   LEU A  15      47.357  17.544  20.589  1.00 12.49           N  
ATOM    121  CA  LEU A  15      47.006  17.661  22.010  1.00 13.18           C  
ATOM    122  C   LEU A  15      46.730  19.066  22.495  1.00 21.87           C  
ATOM    123  O   LEU A  15      46.396  19.300  23.642  1.00 22.91           O  
ATOM    124  CB  LEU A  15      48.043  16.942  22.871  1.00 19.70           C  
ATOM    125  CG  LEU A  15      48.160  15.445  22.549  1.00 15.71           C  
ATOM    126  CD1 LEU A  15      49.167  14.812  23.482  1.00 31.28           C  
ATOM    127  CD2 LEU A  15      46.824  14.741  22.796  1.00 18.71           C  
ATOM    128  N   LYS A  16      46.834  20.011  21.595  1.00 18.49           N  
ATOM    129  CA  LYS A  16      46.532  21.372  21.934  1.00 14.07           C  
ATOM    130  C   LYS A  16      45.470  21.871  20.962  1.00 19.09           C  
ATOM    131  O   LYS A  16      45.387  21.415  19.828  1.00 20.59           O  
ATOM    132  CB  LYS A  16      47.834  22.195  21.849  1.00 19.67           C  
ATOM    133  CG  LYS A  16      47.594  23.690  21.809  1.00100.00           C  
ATOM    134  CD  LYS A  16      47.758  24.351  23.176  1.00100.00           C  
ATOM    135  CE  LYS A  16      46.431  24.779  23.807  1.00100.00           C  
ATOM    136  NZ  LYS A  16      46.374  26.185  24.251  1.00100.00           N1+
ATOM    137  N   ILE A  17      44.592  22.767  21.399  1.00 10.67           N  
ATOM    138  CA  ILE A  17      43.578  23.259  20.472  1.00 10.82           C  
ATOM    139  C   ILE A  17      44.174  23.750  19.157  1.00 20.99           C  
ATOM    140  O   ILE A  17      45.181  24.503  19.155  1.00 14.84           O  
ATOM    141  CB  ILE A  17      42.724  24.402  21.072  1.00 13.60           C  
ATOM    142  CG1 ILE A  17      41.898  23.858  22.240  1.00 13.36           C  
ATOM    143  CG2 ILE A  17      41.798  25.091  20.003  1.00 13.69           C  
ATOM    144  CD1 ILE A  17      41.178  24.958  23.007  1.00 14.19           C  
ATOM    145  N   TYR A  18      43.532  23.399  18.045  1.00 16.00           N  
ATOM    146  CA  TYR A  18      44.002  23.862  16.720  1.00  9.30           C  
ATOM    147  C   TYR A  18      42.815  24.177  15.850  1.00 15.84           C  
ATOM    148  O   TYR A  18      41.674  23.867  16.216  1.00 17.14           O  
ATOM    149  CB  TYR A  18      44.954  22.843  16.033  1.00 12.92           C  
ATOM    150  CG  TYR A  18      44.258  21.554  15.685  1.00 18.23           C  
ATOM    151  CD1 TYR A  18      44.042  20.558  16.645  1.00 13.69           C  
ATOM    152  CD2 TYR A  18      43.766  21.368  14.386  1.00 23.23           C  
ATOM    153  CE1 TYR A  18      43.365  19.385  16.291  1.00 23.39           C  
ATOM    154  CE2 TYR A  18      43.111  20.190  14.011  1.00 15.80           C  
ATOM    155  CZ  TYR A  18      42.903  19.205  14.978  1.00 24.46           C  
ATOM    156  OH  TYR A  18      42.287  18.037  14.617  1.00 24.78           O  
ATOM    157  N   LYS A  19      43.061  24.804  14.690  1.00  8.80           N  
ATOM    158  CA  LYS A  19      41.973  25.033  13.767  1.00  8.41           C  
ATOM    159  C   LYS A  19      41.996  23.986  12.651  1.00 14.38           C  
ATOM    160  O   LYS A  19      43.068  23.602  12.125  1.00 15.92           O  
ATOM    161  CB  LYS A  19      42.109  26.360  13.115  1.00 15.44           C  
ATOM    162  CG  LYS A  19      41.785  27.436  14.039  1.00 12.09           C  
ATOM    163  CD  LYS A  19      41.373  28.652  13.275  1.00 23.83           C  
ATOM    164  CE  LYS A  19      41.364  29.889  14.159  1.00 32.65           C  
ATOM    165  NZ  LYS A  19      41.318  31.178  13.437  1.00 31.42           N1+
ATOM    166  N   ASP A  20      40.801  23.482  12.338  1.00 18.02           N  
ATOM    167  CA  ASP A  20      40.654  22.483  11.325  1.00 13.32           C  
ATOM    168  C   ASP A  20      40.736  23.074   9.898  1.00 14.91           C  
ATOM    169  O   ASP A  20      40.997  24.263   9.729  1.00 13.71           O  
ATOM    170  CB  ASP A  20      39.419  21.612  11.604  1.00 11.71           C  
ATOM    171  CG  ASP A  20      38.095  22.174  11.209  1.00 13.96           C  
ATOM    172  OD1 ASP A  20      38.096  23.368  10.731  1.00 12.08           O  
ATOM    173  OD2 ASP A  20      37.104  21.530  11.292  1.00 19.42           O1-
ATOM    174  N   THR A  21      40.483  22.219   8.880  1.00 18.17           N  
ATOM    175  CA  THR A  21      40.577  22.670   7.487  1.00 14.93           C  
ATOM    176  C   THR A  21      39.642  23.794   7.191  1.00 23.63           C  
ATOM    177  O   THR A  21      39.889  24.606   6.291  1.00 17.14           O  
ATOM    178  CB  THR A  21      40.488  21.532   6.446  1.00 29.68           C  
ATOM    180  CG2 THR A  21      41.459  20.412   6.817  1.00 19.29           C  
ATOM    179  OG1 THR A  21      39.191  20.981   6.464  1.00 22.63           O  
ATOM    181  N   GLU A  22      38.567  23.856   7.982  1.00 21.45           N  
ATOM    182  CA  GLU A  22      37.519  24.883   7.825  1.00 13.20           C  
ATOM    183  C   GLU A  22      37.707  26.120   8.746  1.00 15.06           C  
ATOM    184  O   GLU A  22      36.925  27.031   8.679  1.00 18.95           O  
ATOM    185  CB  GLU A  22      36.143  24.247   8.114  1.00 12.07           C  
ATOM    186  CG  GLU A  22      35.745  23.073   7.184  1.00 23.82           C  
ATOM    187  CD  GLU A  22      35.395  23.503   5.773  1.00 26.60           C  
ATOM    188  OE1 GLU A  22      34.607  24.555   5.749  1.00100.00           O  
ATOM    189  OE2 GLU A  22      35.765  22.894   4.768  1.00 58.42           O1-
ATOM    190  N   GLY A  23      38.796  26.150   9.566  1.00 12.47           N  
ATOM    191  CA  GLY A  23      39.095  27.217  10.520  1.00 13.36           C  
ATOM    192  C   GLY A  23      38.360  27.065  11.871  1.00 18.67           C  
ATOM    193  O   GLY A  23      38.273  28.045  12.640  1.00 24.37           O  
ATOM    194  N   TYR A  24      37.762  25.871  12.159  1.00 15.78           N  
ATOM    195  CA  TYR A  24      37.037  25.682  13.430  1.00 15.41           C  
ATOM    196  C   TYR A  24      37.917  25.051  14.440  1.00 15.63           C  
ATOM    197  O   TYR A  24      38.697  24.159  14.067  1.00 17.81           O  
ATOM    198  CB  TYR A  24      35.874  24.690  13.359  1.00 14.21           C  
ATOM    199  CG  TYR A  24      34.896  25.158  12.368  1.00 19.82           C  
ATOM    200  CD1 TYR A  24      34.484  26.486  12.405  1.00 30.04           C  
ATOM    201  CD2 TYR A  24      34.373  24.291  11.411  1.00 22.09           C  
ATOM    202  CE1 TYR A  24      33.539  26.928  11.481  1.00 47.10           C  
ATOM    203  CE2 TYR A  24      33.447  24.720  10.461  1.00 23.23           C  
ATOM    204  CZ  TYR A  24      33.035  26.056  10.510  1.00 45.85           C  
ATOM    205  OH  TYR A  24      32.099  26.523   9.618  1.00 48.37           O  
ATOM    206  N   TYR A  25      37.753  25.504  15.714  1.00 14.21           N  
ATOM    207  CA  TYR A  25      38.521  25.007  16.841  1.00 12.87           C  
ATOM    208  C   TYR A  25      38.242  23.511  17.116  1.00 15.05           C  
ATOM    209  O   TYR A  25      37.103  23.090  17.293  1.00 16.62           O  
ATOM    210  CB  TYR A  25      38.216  25.840  18.068  1.00 18.28           C  
ATOM    211  CG  TYR A  25      38.850  27.190  17.948  1.00 17.32           C  
ATOM    212  CD1 TYR A  25      40.235  27.304  17.831  1.00 17.30           C  
ATOM    213  CD2 TYR A  25      38.037  28.323  17.965  1.00 14.76           C  
ATOM    214  CE1 TYR A  25      40.789  28.581  17.783  1.00 22.80           C  
ATOM    215  CE2 TYR A  25      38.587  29.610  17.895  1.00 18.16           C  
ATOM    216  CZ  TYR A  25      39.974  29.725  17.811  1.00 28.08           C  
ATOM    217  OH  TYR A  25      40.528  30.991  17.728  1.00 30.64           O  
ATOM    218  N   THR A  26      39.325  22.743  17.120  1.00  8.83           N  
ATOM    219  CA  THR A  26      39.267  21.300  17.222  1.00 15.03           C  
ATOM    220  C   THR A  26      40.390  20.867  18.128  1.00 17.64           C  
ATOM    221  O   THR A  26      41.330  21.639  18.360  1.00 14.37           O  
ATOM    222  CB  THR A  26      39.587  20.777  15.743  1.00 13.84           C  
ATOM    224  CG2 THR A  26      39.672  19.243  15.573  1.00  5.73           C  
ATOM    223  OG1 THR A  26      38.591  21.253  14.860  1.00 15.44           O  
ATOM    225  N   ILE A  27      40.351  19.610  18.592  1.00 11.91           N  
ATOM    226  CA  ILE A  27      41.470  19.093  19.400  1.00 14.37           C  
ATOM    227  C   ILE A  27      41.517  17.559  19.234  1.00 15.66           C  
ATOM    228  O   ILE A  27      40.557  16.956  18.795  1.00 13.14           O  
ATOM    229  CB  ILE A  27      41.312  19.435  20.905  1.00 10.34           C  
ATOM    230  CG1 ILE A  27      42.672  19.293  21.656  1.00 10.37           C  
ATOM    231  CG2 ILE A  27      40.156  18.612  21.485  1.00 12.87           C  
ATOM    232  CD1 ILE A  27      42.725  20.092  22.919  1.00 19.05           C  
ATOM    233  N   GLY A  28      42.605  16.936  19.591  1.00 10.48           N  
ATOM    234  CA  GLY A  28      42.660  15.507  19.582  1.00  9.51           C  
ATOM    235  C   GLY A  28      42.687  14.934  18.192  1.00 16.33           C  
ATOM    236  O   GLY A  28      43.452  15.359  17.319  1.00 11.18           O  
ATOM    237  N   ILE A  29      41.849  13.929  18.021  1.00  9.88           N  
ATOM    238  CA  ILE A  29      41.752  13.263  16.719  1.00 12.30           C  
ATOM    239  C   ILE A  29      40.513  13.731  15.989  1.00 14.30           C  
ATOM    240  O   ILE A  29      39.531  13.010  15.917  1.00 11.64           O  
ATOM    241  CB  ILE A  29      41.741  11.767  16.921  1.00  8.61           C  
ATOM    242  CG1 ILE A  29      43.079  11.349  17.638  1.00 10.25           C  
ATOM    243  CG2 ILE A  29      41.531  11.083  15.578  1.00 15.05           C  
ATOM    244  CD1 ILE A  29      43.060   9.987  18.304  1.00 16.79           C  
ATOM    245  N   GLY A  30      40.568  14.993  15.524  1.00  9.18           N  
ATOM    246  CA  GLY A  30      39.464  15.549  14.785  1.00  8.00           C  
ATOM    247  C   GLY A  30      38.240  15.798  15.649  1.00 11.98           C  
ATOM    248  O   GLY A  30      37.131  15.813  15.152  1.00 12.14           O  
ATOM    249  N   HIS A  31      38.411  16.033  16.933  1.00  6.85           N  
ATOM    250  CA  HIS A  31      37.239  16.333  17.761  1.00  7.35           C  
ATOM    251  C   HIS A  31      36.846  17.821  17.663  1.00 14.72           C  
ATOM    252  O   HIS A  31      37.514  18.703  18.223  1.00 10.59           O  
ATOM    253  CB  HIS A  31      37.474  15.944  19.250  1.00  5.85           C  
ATOM    254  CG  HIS A  31      36.212  16.227  20.044  1.00 12.67           C  
ATOM    256  CD2 HIS A  31      35.810  17.341  20.787  1.00  9.90           C  
ATOM    255  ND1 HIS A  31      35.137  15.347  20.049  1.00 11.55           N  
ATOM    257  CE1 HIS A  31      34.127  15.900  20.760  1.00  9.27           C  
ATOM    258  NE2 HIS A  31      34.515  17.085  21.258  1.00  9.98           N  
ATOM    259  N   LEU A  32      35.760  18.150  16.949  1.00 11.33           N  
ATOM    260  CA  LEU A  32      35.390  19.568  16.804  1.00 15.50           C  
ATOM    261  C   LEU A  32      34.872  20.117  18.119  1.00 14.92           C  
ATOM    262  O   LEU A  32      34.035  19.481  18.795  1.00 15.39           O  
ATOM    263  CB  LEU A  32      34.313  19.737  15.710  1.00 20.49           C  
ATOM    264  CG  LEU A  32      33.734  21.155  15.725  1.00 33.65           C  
ATOM    265  CD1 LEU A  32      34.674  22.096  14.998  1.00 20.10           C  
ATOM    266  CD2 LEU A  32      32.381  21.160  15.039  1.00 30.16           C  
ATOM    267  N   LEU A  33      35.325  21.294  18.490  1.00 14.85           N  
ATOM    268  CA  LEU A  33      34.863  21.828  19.739  1.00 14.94           C  
ATOM    269  C   LEU A  33      33.747  22.814  19.540  1.00 25.57           C  
ATOM    270  O   LEU A  33      32.844  22.902  20.372  1.00 16.40           O  
ATOM    271  CB  LEU A  33      36.019  22.515  20.515  1.00 14.83           C  
ATOM    272  CG  LEU A  33      37.128  21.562  20.898  1.00 10.34           C  
ATOM    273  CD1 LEU A  33      38.327  22.448  21.178  1.00 15.12           C  
ATOM    274  CD2 LEU A  33      36.688  20.823  22.172  1.00  9.59           C  
ATOM    275  N   THR A  34      33.872  23.632  18.507  1.00 16.06           N  
ATOM    276  CA  THR A  34      32.856  24.643  18.271  1.00 17.71           C  
ATOM    277  C   THR A  34      33.093  25.316  16.950  1.00 20.77           C  
ATOM    278  O   THR A  34      34.198  25.399  16.442  1.00 23.69           O  
ATOM    279  CB  THR A  34      32.888  25.777  19.353  1.00 25.18           C  
ATOM    281  CG2 THR A  34      34.234  26.507  19.474  1.00 20.00           C  
ATOM    280  OG1 THR A  34      31.906  26.740  19.074  1.00 32.43           O  
ATOM    282  N   LYS A  35      32.022  25.859  16.444  1.00 22.59           N  
ATOM    283  CA  LYS A  35      32.099  26.617  15.222  1.00 30.61           C  
ATOM    284  C   LYS A  35      32.276  28.100  15.513  1.00 30.48           C  
ATOM    285  O   LYS A  35      32.528  28.913  14.617  1.00 29.92           O  
ATOM    286  CB  LYS A  35      30.948  26.342  14.308  1.00 29.70           C  
ATOM    287  CG  LYS A  35      30.971  24.931  13.786  1.00 20.37           C  
ATOM    288  CD  LYS A  35      29.932  24.730  12.727  1.00 30.00           C  
ATOM    289  CE  LYS A  35      29.854  23.329  12.171  1.00 52.63           C  
ATOM    290  NZ  LYS A  35      28.569  23.106  11.469  1.00100.00           N1+
ATOM    291  N   SER A  36      32.229  28.451  16.783  1.00 29.89           N  
ATOM    292  CA  SER A  36      32.456  29.837  17.158  1.00 31.77           C  
ATOM    293  C   SER A  36      33.917  30.221  16.999  1.00 27.17           C  
ATOM    294  O   SER A  36      34.855  29.432  17.190  1.00 24.73           O  
ATOM    295  CB  SER A  36      31.972  30.165  18.571  1.00 39.04           C  
ATOM    296  OG  SER A  36      32.730  31.234  19.113  1.00 53.87           O  
ATOM    297  N   PRO A  37      34.103  31.501  16.719  1.00 35.62           N  
ATOM    298  CA  PRO A  37      35.403  32.114  16.532  1.00 20.29           C  
ATOM    299  C   PRO A  37      36.144  32.395  17.815  1.00 35.98           C  
ATOM    300  O   PRO A  37      37.350  32.668  17.791  1.00 68.71           O  
ATOM    301  CB  PRO A  37      35.149  33.423  15.804  1.00 31.75           C  
ATOM    302  CG  PRO A  37      33.675  33.498  15.499  1.00 35.41           C  
ATOM    303  CD  PRO A  37      33.041  32.205  15.984  1.00 31.55           C  
ATOM    304  N   SER A  38      35.412  32.308  18.934  1.00 29.19           N  
ATOM    305  CA  SER A  38      36.037  32.547  20.216  1.00 34.30           C  
ATOM    306  C   SER A  38      36.834  31.350  20.709  1.00 30.52           C  
ATOM    307  O   SER A  38      36.280  30.263  20.872  1.00 25.42           O  
ATOM    308  CB  SER A  38      35.066  33.018  21.330  1.00 23.39           C  
ATOM    309  OG  SER A  38      35.839  33.475  22.454  1.00 55.41           O  
ATOM    310  N   LEU A  39      38.106  31.604  20.995  1.00 19.70           N  
ATOM    311  CA  LEU A  39      38.979  30.607  21.590  1.00 36.08           C  
ATOM    312  C   LEU A  39      38.545  30.293  23.011  1.00 29.15           C  
ATOM    313  O   LEU A  39      38.707  29.197  23.538  1.00 24.01           O  
ATOM    314  CB  LEU A  39      40.411  31.094  21.581  1.00 30.70           C  
ATOM    315  CG  LEU A  39      41.352  30.120  22.234  1.00 36.20           C  
ATOM    316  CD1 LEU A  39      41.257  28.788  21.510  1.00 23.41           C  
ATOM    317  CD2 LEU A  39      42.747  30.689  22.093  1.00 27.72           C  
ATOM    318  N   ASN A  40      37.938  31.292  23.620  1.00 29.86           N  
ATOM    319  CA  ASN A  40      37.407  31.125  24.970  1.00 33.69           C  
ATOM    320  C   ASN A  40      36.229  30.175  24.965  1.00 19.30           C  
ATOM    321  O   ASN A  40      36.153  29.285  25.811  1.00 24.54           O  
ATOM    322  CB  ASN A  40      37.067  32.458  25.653  1.00 35.96           C  
ATOM    323  CG  ASN A  40      38.368  33.161  25.899  1.00100.00           C  
ATOM    325  ND2 ASN A  40      38.430  34.401  25.408  1.00100.00           N  
ATOM    324  OD1 ASN A  40      39.333  32.542  26.407  1.00100.00           O  
ATOM    326  N   ALA A  41      35.324  30.390  23.993  1.00 20.91           N  
ATOM    327  CA  ALA A  41      34.220  29.475  23.818  1.00 28.14           C  
ATOM    328  C   ALA A  41      34.795  28.073  23.591  1.00 34.86           C  
ATOM    329  O   ALA A  41      34.291  27.093  24.101  1.00 18.26           O  
ATOM    330  CB  ALA A  41      33.383  29.906  22.636  1.00 17.53           C  
ATOM    331  N   ALA A  42      35.892  27.970  22.850  1.00 15.63           N  
ATOM    332  CA  ALA A  42      36.458  26.650  22.618  1.00 15.14           C  
ATOM    333  C   ALA A  42      37.025  26.035  23.845  1.00 16.47           C  
ATOM    334  O   ALA A  42      36.885  24.812  24.112  1.00 17.85           O  
ATOM    335  CB  ALA A  42      37.557  26.747  21.586  1.00 23.15           C  
ATOM    336  N   LYS A  43      37.706  26.880  24.597  1.00 11.98           N  
ATOM    337  CA  LYS A  43      38.312  26.396  25.828  1.00 16.01           C  
ATOM    338  C   LYS A  43      37.234  25.969  26.792  1.00 15.83           C  
ATOM    339  O   LYS A  43      37.391  25.009  27.504  1.00 20.23           O  
ATOM    340  CB  LYS A  43      39.174  27.424  26.514  1.00 20.19           C  
ATOM    341  CG  LYS A  43      40.541  27.510  25.895  1.00 23.03           C  
ATOM    342  CD  LYS A  43      41.272  28.824  26.208  1.00 43.52           C  
ATOM    343  CE  LYS A  43      42.779  28.764  25.983  1.00 86.21           C  
ATOM    344  NZ  LYS A  43      43.570  29.091  27.184  1.00100.00           N1+
ATOM    345  N   SER A  44      36.111  26.649  26.744  1.00 13.95           N  
ATOM    346  CA  SER A  44      35.000  26.300  27.620  1.00 12.88           C  
ATOM    347  C   SER A  44      34.398  24.953  27.221  1.00 15.11           C  
ATOM    348  O   SER A  44      34.123  24.098  28.028  1.00 15.59           O  
ATOM    349  CB  SER A  44      33.940  27.398  27.623  1.00 24.91           C  
ATOM    350  OG  SER A  44      32.797  26.982  28.346  1.00 41.00           O  
ATOM    351  N   GLU A  45      34.192  24.793  25.955  1.00 17.58           N  
ATOM    352  CA  GLU A  45      33.652  23.559  25.454  1.00 13.58           C  
ATOM    353  C   GLU A  45      34.644  22.441  25.776  1.00 15.01           C  
ATOM    354  O   GLU A  45      34.275  21.309  26.116  1.00 14.98           O  
ATOM    355  CB  GLU A  45      33.572  23.627  23.922  1.00 13.02           C  
ATOM    356  CG  GLU A  45      32.334  24.393  23.462  1.00 14.59           C  
ATOM    357  CD  GLU A  45      31.044  23.798  24.022  1.00 20.80           C  
ATOM    358  OE1 GLU A  45      30.722  22.640  23.932  1.00 20.27           O  
ATOM    359  OE2 GLU A  45      30.246  24.647  24.554  1.00 24.32           O1-
ATOM    360  N   LEU A  46      35.922  22.765  25.672  1.00  8.46           N  
ATOM    361  CA  LEU A  46      36.874  21.715  25.935  1.00  9.48           C  
ATOM    362  C   LEU A  46      36.838  21.204  27.387  1.00 28.10           C  
ATOM    363  O   LEU A  46      36.894  20.008  27.677  1.00 13.28           O  
ATOM    364  CB  LEU A  46      38.286  22.214  25.534  1.00 13.55           C  
ATOM    365  CG  LEU A  46      39.405  21.197  25.816  1.00 15.00           C  
ATOM    366  CD1 LEU A  46      39.206  19.900  25.021  1.00 10.40           C  
ATOM    367  CD2 LEU A  46      40.783  21.804  25.507  1.00 17.90           C  
ATOM    368  N   ASP A  47      36.788  22.130  28.332  1.00 13.01           N  
ATOM    369  CA  ASP A  47      36.778  21.755  29.720  1.00 13.00           C  
ATOM    370  C   ASP A  47      35.532  20.969  30.100  1.00 11.36           C  
ATOM    371  O   ASP A  47      35.629  20.025  30.863  1.00 16.37           O  
ATOM    372  CB  ASP A  47      36.962  22.954  30.638  1.00 20.71           C  
ATOM    373  CG  ASP A  47      38.314  23.630  30.550  1.00 20.90           C  
ATOM    374  OD1 ASP A  47      39.391  23.086  30.256  1.00 23.56           O  
ATOM    375  OD2 ASP A  47      38.147  24.885  30.856  1.00 28.40           O1-
ATOM    376  N   LYS A  48      34.400  21.366  29.507  1.00 16.82           N  
ATOM    377  CA  LYS A  48      33.118  20.665  29.667  1.00 13.07           C  
ATOM    378  C   LYS A  48      33.177  19.178  29.132  1.00 10.93           C  
ATOM    379  O   LYS A  48      32.690  18.236  29.739  1.00 12.06           O  
ATOM    380  CB  LYS A  48      32.028  21.457  28.928  1.00 15.72           C  
ATOM    381  CG  LYS A  48      30.740  20.699  28.746  1.00 22.47           C  
ATOM    382  CD  LYS A  48      29.537  21.612  28.514  1.00 31.39           C  
ATOM    383  CE  LYS A  48      29.626  22.407  27.215  1.00 16.49           C  
ATOM    384  NZ  LYS A  48      29.256  21.601  26.057  1.00 18.30           N1+
ATOM    385  N   ALA A  49      33.850  18.967  27.977  1.00 16.74           N  
ATOM    386  CA  ALA A  49      33.986  17.643  27.358  1.00 19.13           C  
ATOM    387  C   ALA A  49      34.915  16.709  28.131  1.00 13.62           C  
ATOM    388  O   ALA A  49      34.708  15.521  28.143  1.00 13.45           O  
ATOM    389  CB  ALA A  49      34.530  17.813  25.930  1.00 10.07           C  
ATOM    390  N   ILE A  50      35.990  17.260  28.746  1.00 11.60           N  
ATOM    391  CA  ILE A  50      36.986  16.490  29.481  1.00 11.31           C  
ATOM    392  C   ILE A  50      36.666  16.359  30.956  1.00 18.40           C  
ATOM    393  O   ILE A  50      37.083  15.402  31.576  1.00 21.49           O  
ATOM    394  CB  ILE A  50      38.360  17.169  29.354  1.00 14.84           C  
ATOM    395  CG1 ILE A  50      38.754  17.325  27.893  1.00 22.92           C  
ATOM    396  CG2 ILE A  50      39.458  16.481  30.164  1.00 16.71           C  
ATOM    397  CD1 ILE A  50      38.806  15.972  27.196  1.00 19.89           C  
ATOM    398  N   GLY A  51      35.924  17.319  31.491  1.00 16.38           N  
ATOM    399  CA  GLY A  51      35.614  17.277  32.905  1.00 17.80           C  
ATOM    400  C   GLY A  51      36.731  17.850  33.793  1.00 22.02           C  
ATOM    401  O   GLY A  51      36.873  17.453  34.923  1.00 29.09           O  
ATOM    402  N   ARG A  52      37.516  18.801  33.278  1.00 24.40           N  
ATOM    403  CA  ARG A  52      38.554  19.438  34.084  1.00 19.29           C  
ATOM    404  C   ARG A  52      38.988  20.697  33.439  1.00 36.41           C  
ATOM    405  O   ARG A  52      38.680  20.923  32.266  1.00 25.94           O  
ATOM    406  CB  ARG A  52      39.783  18.570  34.346  1.00 18.33           C  
ATOM    407  CG  ARG A  52      40.754  18.464  33.201  1.00 22.89           C  
ATOM    408  CD  ARG A  52      41.590  17.223  33.347  1.00 18.55           C  
ATOM    409  NE  ARG A  52      42.572  17.036  32.298  1.00 18.16           N  
ATOM    410  CZ  ARG A  52      43.492  17.905  31.951  1.00 38.90           C  
ATOM    411  NH1 ARG A  52      43.643  19.058  32.594  1.00 36.56           N1+
ATOM    412  NH2 ARG A  52      44.315  17.590  30.948  1.00 29.35           N  
ATOM    413  N   ASN A  53      39.725  21.478  34.225  1.00 21.31           N  
ATOM    414  CA  ASN A  53      40.300  22.709  33.746  1.00 21.07           C  
ATOM    415  C   ASN A  53      41.513  22.315  32.932  1.00 20.32           C  
ATOM    416  O   ASN A  53      42.540  21.904  33.494  1.00 31.74           O  
ATOM    417  CB  ASN A  53      40.733  23.583  34.930  1.00 32.38           C  
ATOM    418  CG  ASN A  53      40.028  24.897  34.850  1.00 92.13           C  
ATOM    420  ND2 ASN A  53      40.719  25.906  34.320  1.00 62.39           N  
ATOM    419  OD1 ASN A  53      38.833  24.973  35.173  1.00100.00           O  
ATOM    421  N   THR A  54      41.390  22.347  31.586  1.00 24.97           N  
ATOM    422  CA  THR A  54      42.490  21.861  30.748  1.00 18.83           C  
ATOM    423  C   THR A  54      43.502  22.939  30.351  1.00 21.12           C  
ATOM    424  O   THR A  54      44.668  22.635  30.031  1.00 29.24           O  
ATOM    425  CB  THR A  54      41.944  21.210  29.437  1.00 18.56           C  
ATOM    427  CG2 THR A  54      40.886  20.131  29.728  1.00 16.29           C  
ATOM    426  OG1 THR A  54      41.360  22.236  28.643  1.00 16.54           O  
ATOM    428  N   ASN A  55      43.032  24.171  30.281  1.00 21.94           N  
ATOM    429  CA  ASN A  55      43.882  25.263  29.836  1.00 41.53           C  
ATOM    430  C   ASN A  55      44.254  25.051  28.352  1.00 36.34           C  
ATOM    431  O   ASN A  55      45.315  25.465  27.879  1.00 36.05           O  
ATOM    432  CB  ASN A  55      45.108  25.478  30.787  1.00 33.93           C  
ATOM    433  CG  ASN A  55      45.867  26.816  30.642  1.00100.00           C  
ATOM    435  ND2 ASN A  55      47.183  26.780  30.946  1.00 62.73           N  
ATOM    434  OD1 ASN A  55      45.290  27.864  30.263  1.00 75.14           O  
ATOM    436  N   GLY A  56      43.370  24.363  27.601  1.00 21.63           N  
ATOM    437  CA  GLY A  56      43.572  24.122  26.164  1.00 20.62           C  
ATOM    438  C   GLY A  56      44.446  22.938  25.754  1.00 19.32           C  
ATOM    439  O   GLY A  56      44.710  22.717  24.576  1.00 29.90           O  
ATOM    440  N   VAL A  57      44.909  22.180  26.717  1.00 14.29           N  
ATOM    441  CA  VAL A  57      45.755  21.034  26.431  1.00 14.75           C  
ATOM    442  C   VAL A  57      45.208  19.767  27.105  1.00 21.57           C  
ATOM    443  O   VAL A  57      44.746  19.827  28.225  1.00 21.66           O  
ATOM    444  CB  VAL A  57      47.147  21.317  26.959  1.00 28.15           C  
ATOM    445  CG1 VAL A  57      48.068  20.136  26.684  1.00 25.08           C  
ATOM    446  CG2 VAL A  57      47.631  22.580  26.279  1.00 33.35           C  
ATOM    447  N   ILE A  58      45.269  18.632  26.425  1.00 14.77           N  
ATOM    448  CA  ILE A  58      44.813  17.376  26.956  1.00 12.56           C  
ATOM    449  C   ILE A  58      45.882  16.336  26.762  1.00 25.56           C  
ATOM    450  O   ILE A  58      46.881  16.561  26.063  1.00 20.56           O  
ATOM    451  CB  ILE A  58      43.558  16.922  26.205  1.00 15.83           C  
ATOM    452  CG1 ILE A  58      43.848  16.685  24.702  1.00 12.63           C  
ATOM    453  CG2 ILE A  58      42.431  17.927  26.416  1.00 16.76           C  
ATOM    454  CD1 ILE A  58      42.670  16.005  23.996  1.00 16.49           C  
ATOM    455  N   THR A  59      45.664  15.181  27.375  1.00 12.54           N  
ATOM    456  CA  THR A  59      46.558  14.107  27.240  1.00 10.33           C  
ATOM    457  C   THR A  59      46.124  13.181  26.112  1.00 18.43           C  
ATOM    458  O   THR A  59      45.032  13.290  25.568  1.00 17.54           O  
ATOM    459  CB  THR A  59      46.607  13.273  28.544  1.00 28.51           C  
ATOM    461  CG2 THR A  59      46.874  14.165  29.764  1.00 16.99           C  
ATOM    460  OG1 THR A  59      45.353  12.588  28.712  1.00 19.28           O  
ATOM    462  N   LYS A  60      47.007  12.230  25.787  1.00 12.31           N  
ATOM    463  CA  LYS A  60      46.794  11.238  24.771  1.00 16.65           C  
ATOM    464  C   LYS A  60      45.613  10.369  25.063  1.00 20.70           C  
ATOM    465  O   LYS A  60      44.827  10.066  24.167  1.00 16.26           O  
ATOM    466  CB  LYS A  60      47.979  10.337  24.544  1.00 21.38           C  
ATOM    467  CG  LYS A  60      47.754   9.513  23.283  1.00 38.17           C  
ATOM    468  CD  LYS A  60      48.997   8.774  22.798  1.00 59.52           C  
ATOM    469  CE  LYS A  60      48.773   7.967  21.514  1.00100.00           C  
ATOM    470  NZ  LYS A  60      49.735   8.253  20.417  1.00100.00           N1+
ATOM    471  N   ASP A  61      45.529   9.964  26.336  1.00 14.91           N  
ATOM    472  CA  ASP A  61      44.407   9.194  26.801  1.00 14.70           C  
ATOM    473  C   ASP A  61      43.091   9.936  26.659  1.00 16.88           C  
ATOM    474  O   ASP A  61      42.088   9.339  26.258  1.00 13.65           O  
ATOM    475  CB  ASP A  61      44.566   8.763  28.271  1.00 16.93           C  
ATOM    476  CG  ASP A  61      45.592   7.656  28.374  1.00 55.04           C  
ATOM    477  OD1 ASP A  61      46.146   7.339  27.213  1.00 66.90           O  
ATOM    478  OD2 ASP A  61      45.889   7.139  29.432  1.00 92.12           O1-
ATOM    479  N   GLU A  62      43.079  11.220  27.029  1.00 13.67           N  
ATOM    480  CA  GLU A  62      41.871  11.990  26.910  1.00 11.26           C  
ATOM    481  C   GLU A  62      41.469  12.131  25.443  1.00  8.37           C  
ATOM    482  O   GLU A  62      40.327  12.102  25.109  1.00 11.59           O  
ATOM    483  CB  GLU A  62      42.101  13.380  27.454  1.00 13.00           C  
ATOM    484  CG  GLU A  62      42.122  13.336  28.982  1.00 15.50           C  
ATOM    485  CD  GLU A  62      42.684  14.576  29.650  1.00 25.59           C  
ATOM    486  OE1 GLU A  62      43.432  15.403  29.123  1.00 16.04           O  
ATOM    487  OE2 GLU A  62      42.265  14.650  30.879  1.00 19.49           O1-
ATOM    488  N   ALA A  63      42.433  12.395  24.592  1.00 10.38           N  
ATOM    489  CA  ALA A  63      42.148  12.470  23.173  1.00 11.25           C  
ATOM    490  C   ALA A  63      41.552  11.148  22.692  1.00 14.70           C  
ATOM    491  O   ALA A  63      40.603  11.133  21.913  1.00 11.42           O  
ATOM    492  CB  ALA A  63      43.437  12.736  22.391  1.00 10.00           C  
ATOM    493  N   GLU A  64      42.130  10.016  23.133  1.00  9.77           N  
ATOM    494  CA  GLU A  64      41.611   8.745  22.705  1.00  6.07           C  
ATOM    495  C   GLU A  64      40.229   8.484  23.238  1.00 12.54           C  
ATOM    496  O   GLU A  64      39.440   7.774  22.630  1.00 12.39           O  
ATOM    497  CB  GLU A  64      42.560   7.591  23.002  1.00 11.56           C  
ATOM    498  CG  GLU A  64      43.710   7.617  21.995  1.00 16.47           C  
ATOM    499  CD  GLU A  64      44.833   6.736  22.368  1.00100.00           C  
ATOM    500  OE1 GLU A  64      44.865   6.054  23.370  1.00 34.49           O  
ATOM    501  OE2 GLU A  64      45.763   6.778  21.471  1.00 31.69           O1-
ATOM    502  N   LYS A  65      39.931   9.047  24.384  1.00 11.82           N  
ATOM    503  CA  LYS A  65      38.592   8.887  24.917  1.00 14.99           C  
ATOM    504  C   LYS A  65      37.556   9.641  24.103  1.00  9.14           C  
ATOM    505  O   LYS A  65      36.465   9.121  23.808  1.00 12.29           O  
ATOM    506  CB  LYS A  65      38.504   9.232  26.366  1.00 16.79           C  
ATOM    507  CG  LYS A  65      37.255   8.650  26.958  1.00 39.15           C  
ATOM    508  CD  LYS A  65      37.281   8.721  28.460  1.00 48.06           C  
ATOM    509  CE  LYS A  65      35.962   8.274  29.055  1.00 51.60           C  
ATOM    510  NZ  LYS A  65      35.946   8.452  30.507  1.00 58.45           N1+
ATOM    511  N   LEU A  66      37.874  10.878  23.703  1.00 10.85           N  
ATOM    512  CA  LEU A  66      36.986  11.659  22.847  1.00  6.36           C  
ATOM    513  C   LEU A  66      36.760  10.927  21.523  1.00  8.08           C  
ATOM    514  O   LEU A  66      35.628  10.911  20.986  1.00 10.41           O  
ATOM    515  CB  LEU A  66      37.535  13.049  22.537  1.00  9.57           C  
ATOM    516  CG  LEU A  66      37.630  13.877  23.807  1.00 11.96           C  
ATOM    517  CD1 LEU A  66      38.288  15.214  23.500  1.00 15.92           C  
ATOM    518  CD2 LEU A  66      36.245  14.126  24.362  1.00 18.56           C  
ATOM    519  N   PHE A  67      37.854  10.307  21.051  1.00  8.87           N  
ATOM    520  CA  PHE A  67      37.828   9.579  19.783  1.00  7.44           C  
ATOM    521  C   PHE A  67      36.866   8.378  19.823  1.00 11.11           C  
ATOM    522  O   PHE A  67      36.012   8.171  18.922  1.00  9.71           O  
ATOM    523  CB  PHE A  67      39.269   9.201  19.403  1.00  7.59           C  
ATOM    524  CG  PHE A  67      39.431   8.557  18.038  1.00 11.68           C  
ATOM    525  CD1 PHE A  67      38.730   9.039  16.918  1.00  8.52           C  
ATOM    526  CD2 PHE A  67      40.322   7.488  17.868  1.00 12.85           C  
ATOM    527  CE1 PHE A  67      38.941   8.491  15.649  1.00 11.83           C  
ATOM    528  CE2 PHE A  67      40.522   6.914  16.607  1.00 21.55           C  
ATOM    529  CZ  PHE A  67      39.818   7.415  15.510  1.00 11.74           C  
ATOM    530  N   CYS A  68      36.959   7.629  20.891  1.00  9.98           N  
ATOM    531  CA  CYS A  68      36.058   6.506  21.112  1.00 10.57           C  
ATOM    532  C   CYS A  68      34.595   6.972  21.039  1.00  9.57           C  
ATOM    533  O   CYS A  68      33.747   6.412  20.362  1.00  7.84           O  
ATOM    534  CB  CYS A  68      36.360   5.906  22.486  1.00 13.72           C  
ATOM    535  SG  CYS A  68      35.419   4.440  22.990  1.00 13.52           S  
ATOM    536  N   GLN A  69      34.301   8.035  21.788  1.00 12.23           N  
ATOM    537  CA  GLN A  69      32.968   8.581  21.834  1.00  9.09           C  
ATOM    538  C   GLN A  69      32.489   9.027  20.508  1.00 11.77           C  
ATOM    539  O   GLN A  69      31.311   8.823  20.168  1.00 13.12           O  
ATOM    540  CB  GLN A  69      32.877   9.781  22.802  1.00  7.03           C  
ATOM    541  CG  GLN A  69      33.084   9.306  24.247  1.00  8.97           C  
ATOM    542  CD  GLN A  69      33.281  10.448  25.221  1.00 20.75           C  
ATOM    544  NE2 GLN A  69      33.323  11.678  24.723  1.00 10.60           N  
ATOM    543  OE1 GLN A  69      33.388  10.224  26.442  1.00 17.04           O  
ATOM    545  N   ASP A  70      33.393   9.690  19.795  1.00  9.36           N  
ATOM    546  CA  ASP A  70      33.079  10.173  18.469  1.00 14.30           C  
ATOM    547  C   ASP A  70      32.828   9.072  17.448  1.00 12.34           C  
ATOM    548  O   ASP A  70      31.979   9.234  16.617  1.00 12.91           O  
ATOM    549  CB  ASP A  70      34.136  11.181  17.936  1.00 13.75           C  
ATOM    550  CG  ASP A  70      34.129  12.501  18.681  1.00 12.38           C  
ATOM    551  OD1 ASP A  70      33.211  12.902  19.382  1.00 11.88           O  
ATOM    552  OD2 ASP A  70      35.192  13.200  18.468  1.00 14.39           O1-
ATOM    553  N   VAL A  71      33.560   7.942  17.506  1.00 10.56           N  
ATOM    554  CA  VAL A  71      33.320   6.886  16.566  1.00 11.16           C  
ATOM    555  C   VAL A  71      32.030   6.248  16.918  1.00 14.79           C  
ATOM    556  O   VAL A  71      31.195   5.954  16.049  1.00 11.72           O  
ATOM    557  CB  VAL A  71      34.499   5.897  16.558  1.00 10.33           C  
ATOM    558  CG1 VAL A  71      34.149   4.655  15.758  1.00  9.63           C  
ATOM    559  CG2 VAL A  71      35.740   6.562  15.961  1.00  9.59           C  
ATOM    560  N   ASP A  72      31.830   6.036  18.189  1.00  9.47           N  
ATOM    561  CA  ASP A  72      30.582   5.401  18.612  1.00  7.69           C  
ATOM    562  C   ASP A  72      29.363   6.212  18.149  1.00  4.74           C  
ATOM    563  O   ASP A  72      28.358   5.723  17.639  1.00 10.97           O  
ATOM    564  CB  ASP A  72      30.655   5.319  20.139  1.00  7.14           C  
ATOM    565  CG  ASP A  72      29.733   4.337  20.845  1.00 23.89           C  
ATOM    566  OD1 ASP A  72      29.138   3.409  20.143  1.00 35.40           O  
ATOM    567  OD2 ASP A  72      29.682   4.343  22.033  1.00 28.13           O1-
ATOM    568  N   ALA A  73      29.456   7.501  18.352  1.00 10.30           N  
ATOM    569  CA  ALA A  73      28.371   8.397  17.980  1.00 15.63           C  
ATOM    570  C   ALA A  73      28.128   8.403  16.481  1.00 12.52           C  
ATOM    571  O   ALA A  73      26.982   8.502  16.001  1.00 15.03           O  
ATOM    572  CB  ALA A  73      28.620   9.834  18.494  1.00 11.93           C  
ATOM    573  N   ALA A  74      29.201   8.323  15.700  1.00 10.16           N  
ATOM    574  CA  ALA A  74      28.992   8.296  14.271  1.00 16.20           C  
ATOM    575  C   ALA A  74      28.178   7.043  13.863  1.00  9.98           C  
ATOM    576  O   ALA A  74      27.277   7.122  13.013  1.00 10.47           O  
ATOM    577  CB  ALA A  74      30.293   8.412  13.465  1.00 12.07           C  
ATOM    578  N   VAL A  75      28.580   5.872  14.409  1.00 12.84           N  
ATOM    579  CA  VAL A  75      27.904   4.621  14.041  1.00 13.14           C  
ATOM    580  C   VAL A  75      26.448   4.673  14.472  1.00 15.31           C  
ATOM    581  O   VAL A  75      25.535   4.282  13.741  1.00 13.38           O  
ATOM    582  CB  VAL A  75      28.572   3.387  14.649  1.00 12.73           C  
ATOM    583  CG1 VAL A  75      27.768   2.128  14.187  1.00 11.76           C  
ATOM    584  CG2 VAL A  75      30.032   3.274  14.153  1.00 11.21           C  
ATOM    585  N   ARG A  76      26.256   5.168  15.696  1.00 15.55           N  
ATOM    586  CA  ARG A  76      24.912   5.268  16.193  1.00 15.75           C  
ATOM    587  C   ARG A  76      24.068   6.232  15.404  1.00 15.73           C  
ATOM    588  O   ARG A  76      22.899   5.955  15.155  1.00 18.56           O  
ATOM    589  CB  ARG A  76      24.816   5.374  17.733  1.00 18.68           C  
ATOM    590  CG  ARG A  76      25.455   4.113  18.353  1.00 37.11           C  
ATOM    591  CD  ARG A  76      25.314   3.978  19.883  1.00 88.09           C  
ATOM    592  NE  ARG A  76      26.297   4.799  20.597  1.00100.00           N  
ATOM    593  CZ  ARG A  76      26.238   6.150  20.649  1.00100.00           C  
ATOM    594  NH1 ARG A  76      25.237   6.844  20.074  1.00100.00           N1+
ATOM    595  NH2 ARG A  76      27.192   6.844  21.298  1.00 34.64           N  
ATOM    596  N   GLY A  77      24.664   7.338  14.934  1.00 11.23           N  
ATOM    597  CA  GLY A  77      23.961   8.286  14.104  1.00 12.57           C  
ATOM    598  C   GLY A  77      23.521   7.650  12.773  1.00 16.69           C  
ATOM    599  O   GLY A  77      22.431   7.905  12.229  1.00 19.48           O  
ATOM    600  N   ILE A  78      24.388   6.825  12.215  1.00 10.25           N  
ATOM    601  CA  ILE A  78      24.097   6.120  10.995  1.00 14.18           C  
ATOM    602  C   ILE A  78      22.903   5.168  11.192  1.00 23.31           C  
ATOM    603  O   ILE A  78      21.955   5.141  10.389  1.00 14.31           O  
ATOM    604  CB  ILE A  78      25.342   5.311  10.503  1.00  9.48           C  
ATOM    605  CG1 ILE A  78      26.390   6.246   9.839  1.00 10.23           C  
ATOM    606  CG2 ILE A  78      24.872   4.257   9.500  1.00 12.44           C  
ATOM    607  CD1 ILE A  78      27.697   5.503   9.507  1.00  9.98           C  
ATOM    608  N   LEU A  79      22.937   4.386  12.303  1.00 10.44           N  
ATOM    609  CA  LEU A  79      21.919   3.403  12.538  1.00 11.25           C  
ATOM    610  C   LEU A  79      20.582   3.962  12.802  1.00 21.34           C  
ATOM    611  O   LEU A  79      19.604   3.265  12.606  1.00 21.80           O  
ATOM    612  CB  LEU A  79      22.314   2.492  13.680  1.00 12.41           C  
ATOM    613  CG  LEU A  79      23.564   1.699  13.358  1.00 21.45           C  
ATOM    614  CD1 LEU A  79      24.000   0.870  14.548  1.00 21.81           C  
ATOM    615  CD2 LEU A  79      23.376   0.799  12.124  1.00 18.15           C  
ATOM    616  N   ARG A  80      20.543   5.206  13.280  1.00 13.68           N  
ATOM    617  CA  ARG A  80      19.258   5.863  13.580  1.00 17.44           C  
ATOM    618  C   ARG A  80      18.749   6.690  12.408  1.00 32.77           C  
ATOM    619  O   ARG A  80      17.644   7.182  12.477  1.00 28.72           O  
ATOM    620  CB  ARG A  80      19.300   6.756  14.807  1.00 22.80           C  
ATOM    621  CG  ARG A  80      20.038   6.207  16.039  1.00 96.65           C  
ATOM    622  CD  ARG A  80      19.830   7.099  17.278  1.00100.00           C  
ATOM    623  NE  ARG A  80      21.011   7.838  17.806  1.00100.00           N  
ATOM    624  CZ  ARG A  80      21.559   9.020  17.381  1.00100.00           C  
ATOM    625  NH1 ARG A  80      21.117   9.735  16.322  1.00 95.43           N1+
ATOM    626  NH2 ARG A  80      22.613   9.490  18.063  1.00 90.89           N  
ATOM    627  N   ASN A  81      19.559   6.853  11.345  1.00 18.47           N  
ATOM    628  CA  ASN A  81      19.158   7.669  10.233  1.00 12.53           C  
ATOM    629  C   ASN A  81      18.471   6.870   9.158  1.00 27.34           C  
ATOM    630  O   ASN A  81      18.992   5.896   8.649  1.00 18.40           O  
ATOM    631  CB  ASN A  81      20.332   8.463   9.718  1.00 13.52           C  
ATOM    632  CG  ASN A  81      19.921   9.375   8.603  1.00 19.70           C  
ATOM    634  ND2 ASN A  81      20.165  10.657   8.788  1.00 18.07           N  
ATOM    633  OD1 ASN A  81      19.491   8.926   7.559  1.00 27.40           O  
ATOM    635  N   ALA A  82      17.255   7.260   8.827  1.00 16.16           N  
ATOM    636  CA  ALA A  82      16.512   6.490   7.848  1.00 17.68           C  
ATOM    637  C   ALA A  82      17.178   6.425   6.479  1.00 25.31           C  
ATOM    638  O   ALA A  82      16.976   5.486   5.705  1.00 22.78           O  
ATOM    639  CB  ALA A  82      15.096   7.032   7.691  1.00 22.26           C  
ATOM    640  N   LYS A  83      17.951   7.434   6.145  1.00 19.74           N  
ATOM    641  CA  LYS A  83      18.589   7.426   4.836  1.00 26.73           C  
ATOM    642  C   LYS A  83      19.869   6.642   4.789  1.00 23.45           C  
ATOM    643  O   LYS A  83      20.246   6.050   3.775  1.00 23.00           O  
ATOM    644  CB  LYS A  83      18.932   8.833   4.428  1.00 23.45           C  
ATOM    645  CG  LYS A  83      17.717   9.627   4.024  1.00 59.74           C  
ATOM    646  CD  LYS A  83      17.320  10.610   5.110  1.00100.00           C  
ATOM    647  CE  LYS A  83      16.557  11.801   4.545  1.00100.00           C  
ATOM    648  NZ  LYS A  83      17.353  12.607   3.591  1.00100.00           N1+
ATOM    649  N   LEU A  84      20.540   6.678   5.902  1.00 19.20           N  
ATOM    650  CA  LEU A  84      21.829   6.034   5.994  1.00 13.83           C  
ATOM    651  C   LEU A  84      21.828   4.558   6.340  1.00 10.90           C  
ATOM    652  O   LEU A  84      22.681   3.787   5.892  1.00 16.80           O  
ATOM    653  CB  LEU A  84      22.700   6.842   7.015  1.00 10.16           C  
ATOM    654  CG  LEU A  84      22.991   8.266   6.561  1.00 13.54           C  
ATOM    655  CD1 LEU A  84      23.804   8.982   7.621  1.00 13.00           C  
ATOM    656  CD2 LEU A  84      23.745   8.279   5.225  1.00 17.78           C  
ATOM    657  N   LYS A  85      20.963   4.186   7.255  1.00 12.04           N  
ATOM    658  CA  LYS A  85      21.003   2.809   7.708  1.00 14.17           C  
ATOM    659  C   LYS A  85      20.949   1.750   6.611  1.00 11.67           C  
ATOM    660  O   LYS A  85      21.707   0.796   6.561  1.00 13.34           O  
ATOM    661  CB  LYS A  85      20.003   2.597   8.804  1.00 12.42           C  
ATOM    662  CG  LYS A  85      19.929   1.150   9.249  1.00 15.68           C  
ATOM    663  CD  LYS A  85      19.165   1.031  10.526  1.00 32.85           C  
ATOM    664  CE  LYS A  85      19.213  -0.396  11.013  1.00 32.24           C  
ATOM    665  NZ  LYS A  85      18.460  -1.257  10.095  1.00 29.85           N1+
ATOM    666  N   PRO A  86      20.024   1.914   5.695  1.00 11.59           N  
ATOM    667  CA  PRO A  86      19.884   0.906   4.666  1.00 23.56           C  
ATOM    668  C   PRO A  86      21.128   0.810   3.841  1.00 12.13           C  
ATOM    669  O   PRO A  86      21.497  -0.261   3.353  1.00 12.27           O  
ATOM    670  CB  PRO A  86      18.677   1.293   3.815  1.00 17.58           C  
ATOM    671  CG  PRO A  86      18.100   2.570   4.439  1.00 18.93           C  
ATOM    672  CD  PRO A  86      18.921   2.906   5.681  1.00 12.10           C  
ATOM    673  N   VAL A  87      21.800   1.946   3.675  1.00 10.35           N  
ATOM    674  CA  VAL A  87      23.032   1.907   2.908  1.00 11.41           C  
ATOM    675  C   VAL A  87      24.087   1.125   3.648  1.00  8.58           C  
ATOM    676  O   VAL A  87      24.729   0.196   3.167  1.00 10.71           O  
ATOM    677  CB  VAL A  87      23.545   3.316   2.530  1.00 21.64           C  
ATOM    678  CG1 VAL A  87      24.833   3.186   1.692  1.00 13.58           C  
ATOM    679  CG2 VAL A  87      22.459   4.096   1.783  1.00 13.33           C  
ATOM    680  N   TYR A  88      24.234   1.494   4.888  1.00  8.17           N  
ATOM    681  CA  TYR A  88      25.218   0.848   5.730  1.00 10.04           C  
ATOM    682  C   TYR A  88      24.962  -0.676   5.847  1.00  7.64           C  
ATOM    683  O   TYR A  88      25.892  -1.547   5.731  1.00 10.79           O  
ATOM    684  CB  TYR A  88      25.092   1.519   7.122  1.00 11.70           C  
ATOM    685  CG  TYR A  88      26.111   1.060   8.121  1.00 15.36           C  
ATOM    686  CD1 TYR A  88      27.350   1.686   8.229  1.00 10.98           C  
ATOM    687  CD2 TYR A  88      25.773   0.029   9.001  1.00 23.55           C  
ATOM    688  CE1 TYR A  88      28.229   1.269   9.231  1.00 12.71           C  
ATOM    689  CE2 TYR A  88      26.678  -0.435   9.955  1.00 20.57           C  
ATOM    690  CZ  TYR A  88      27.907   0.214  10.085  1.00 22.86           C  
ATOM    691  OH  TYR A  88      28.825  -0.262  11.003  1.00 21.61           O  
ATOM    692  N   ASP A  89      23.696  -0.995   6.006  1.00 10.84           N  
ATOM    693  CA  ASP A  89      23.312  -2.410   6.127  1.00 10.45           C  
ATOM    694  C   ASP A  89      23.658  -3.183   4.906  1.00 15.91           C  
ATOM    695  O   ASP A  89      24.020  -4.332   5.014  1.00 13.19           O  
ATOM    696  CB  ASP A  89      21.823  -2.572   6.434  1.00 15.76           C  
ATOM    697  CG  ASP A  89      21.454  -2.346   7.877  1.00 16.62           C  
ATOM    698  OD1 ASP A  89      22.472  -2.202   8.690  1.00 24.15           O  
ATOM    699  OD2 ASP A  89      20.307  -2.197   8.192  1.00 27.28           O1-
ATOM    700  N   SER A  90      23.602  -2.541   3.740  1.00  8.78           N  
ATOM    701  CA  SER A  90      23.914  -3.236   2.501  1.00  8.09           C  
ATOM    702  C   SER A  90      25.410  -3.448   2.184  1.00 10.13           C  
ATOM    703  O   SER A  90      25.793  -4.241   1.289  1.00 10.89           O  
ATOM    704  CB  SER A  90      23.286  -2.501   1.346  1.00 11.82           C  
ATOM    705  OG  SER A  90      24.047  -1.328   1.046  1.00 13.40           O  
ATOM    706  N   LEU A  91      26.274  -2.669   2.849  1.00  7.04           N  
ATOM    707  CA  LEU A  91      27.672  -2.736   2.566  1.00  8.80           C  
ATOM    708  C   LEU A  91      28.438  -3.827   3.309  1.00 12.38           C  
ATOM    709  O   LEU A  91      28.019  -4.236   4.398  1.00 11.29           O  
ATOM    710  CB  LEU A  91      28.306  -1.385   2.983  1.00  7.85           C  
ATOM    711  CG  LEU A  91      27.810  -0.195   2.156  1.00  7.24           C  
ATOM    712  CD1 LEU A  91      28.382   1.107   2.742  1.00 10.47           C  
ATOM    713  CD2 LEU A  91      28.306  -0.311   0.722  1.00 10.32           C  
ATOM    714  N   ASP A  92      29.601  -4.211   2.722  1.00  7.30           N  
ATOM    715  CA  ASP A  92      30.548  -5.100   3.372  1.00  5.03           C  
ATOM    716  C   ASP A  92      31.298  -4.316   4.474  1.00 12.41           C  
ATOM    717  O   ASP A  92      31.235  -3.084   4.566  1.00  8.98           O  
ATOM    718  CB  ASP A  92      31.546  -5.695   2.392  1.00  7.69           C  
ATOM    719  CG  ASP A  92      32.313  -4.569   1.722  1.00 14.31           C  
ATOM    720  OD1 ASP A  92      31.692  -4.075   0.672  1.00 16.65           O  
ATOM    721  OD2 ASP A  92      33.421  -4.153   2.107  1.00 13.92           O1-
ATOM    722  N   CYS A  93      32.067  -5.027   5.314  1.00  7.83           N  
ATOM    723  CA  CYS A  93      32.772  -4.437   6.426  1.00  8.70           C  
ATOM    724  C   CYS A  93      33.736  -3.280   6.075  1.00  8.94           C  
ATOM    725  O   CYS A  93      33.769  -2.243   6.774  1.00  9.48           O  
ATOM    726  CB  CYS A  93      33.416  -5.530   7.349  1.00 10.88           C  
ATOM    727  SG  CYS A  93      33.490  -4.986   9.086  1.00 16.93           S  
ATOM    728  N   VAL A  94      34.530  -3.456   5.048  1.00 13.19           N  
ATOM    729  CA  VAL A  94      35.463  -2.424   4.649  1.00 12.16           C  
ATOM    730  C   VAL A  94      34.758  -1.162   4.205  1.00  9.63           C  
ATOM    731  O   VAL A  94      35.078  -0.010   4.586  1.00  8.31           O  
ATOM    732  CB  VAL A  94      36.461  -2.915   3.599  1.00 10.99           C  
ATOM    733  CG1 VAL A  94      37.415  -1.797   3.185  1.00 11.08           C  
ATOM    734  CG2 VAL A  94      37.258  -4.072   4.200  1.00 13.72           C  
ATOM    735  N   ARG A  95      33.755  -1.373   3.397  1.00  7.79           N  
ATOM    736  CA  ARG A  95      33.032  -0.215   2.878  1.00  7.32           C  
ATOM    737  C   ARG A  95      32.286   0.519   3.941  1.00 12.50           C  
ATOM    738  O   ARG A  95      32.053   1.724   3.859  1.00 10.78           O  
ATOM    739  CB  ARG A  95      32.129  -0.561   1.682  1.00  9.41           C  
ATOM    740  CG  ARG A  95      32.943  -0.912   0.440  1.00  8.97           C  
ATOM    741  CD  ARG A  95      32.038  -1.302  -0.754  1.00 12.14           C  
ATOM    742  NE  ARG A  95      32.791  -1.442  -1.993  1.00 10.22           N  
ATOM    743  CZ  ARG A  95      33.210  -2.576  -2.476  1.00 11.80           C  
ATOM    744  NH1 ARG A  95      33.004  -3.699  -1.785  1.00  9.92           N1+
ATOM    745  NH2 ARG A  95      33.862  -2.606  -3.669  1.00 11.10           N  
ATOM    746  N   ARG A  96      31.826  -0.226   4.934  1.00 10.11           N  
ATOM    747  CA  ARG A  96      31.137   0.416   6.044  1.00  5.82           C  
ATOM    748  C   ARG A  96      32.020   1.462   6.698  1.00  6.28           C  
ATOM    749  O   ARG A  96      31.541   2.476   7.159  1.00  8.74           O  
ATOM    750  CB  ARG A  96      30.744  -0.632   7.089  1.00  9.60           C  
ATOM    751  CG  ARG A  96      29.441  -1.305   6.694  1.00  6.73           C  
ATOM    752  CD  ARG A  96      29.083  -2.454   7.652  1.00 11.07           C  
ATOM    753  NE  ARG A  96      27.950  -3.147   7.039  1.00 21.20           N  
ATOM    754  CZ  ARG A  96      27.225  -4.059   7.620  1.00 19.28           C  
ATOM    755  NH1 ARG A  96      27.471  -4.375   8.860  1.00 26.25           N1+
ATOM    756  NH2 ARG A  96      26.202  -4.641   6.948  1.00 16.03           N  
ATOM    757  N   ALA A  97      33.287   1.148   6.771  1.00  6.91           N  
ATOM    758  CA  ALA A  97      34.258   2.033   7.368  1.00  6.91           C  
ATOM    759  C   ALA A  97      34.339   3.320   6.592  1.00  7.76           C  
ATOM    760  O   ALA A  97      34.494   4.403   7.185  1.00  9.65           O  
ATOM    761  CB  ALA A  97      35.651   1.374   7.494  1.00  6.03           C  
ATOM    762  N   ALA A  98      34.232   3.226   5.260  1.00  6.04           N  
ATOM    763  CA  ALA A  98      34.285   4.448   4.453  1.00 10.40           C  
ATOM    764  C   ALA A  98      33.099   5.367   4.756  1.00 11.24           C  
ATOM    765  O   ALA A  98      33.185   6.601   4.775  1.00  8.17           O  
ATOM    766  CB  ALA A  98      34.350   4.112   2.965  1.00  6.37           C  
ATOM    767  N   LEU A  99      31.957   4.754   4.982  1.00  4.98           N  
ATOM    768  CA  LEU A  99      30.763   5.546   5.281  1.00  6.67           C  
ATOM    769  C   LEU A  99      30.887   6.181   6.654  1.00  5.62           C  
ATOM    770  O   LEU A  99      30.489   7.330   6.860  1.00  6.64           O  
ATOM    771  CB  LEU A  99      29.510   4.624   5.243  1.00  8.74           C  
ATOM    772  CG  LEU A  99      28.193   5.316   5.354  1.00  9.36           C  
ATOM    773  CD1 LEU A  99      27.977   6.305   4.220  1.00 11.78           C  
ATOM    774  CD2 LEU A  99      27.072   4.266   5.286  1.00 13.09           C  
ATOM    775  N   ILE A 100      31.464   5.426   7.593  1.00  8.39           N  
ATOM    776  CA  ILE A 100      31.623   5.996   8.917  1.00  7.91           C  
ATOM    777  C   ILE A 100      32.550   7.198   8.835  1.00 11.37           C  
ATOM    778  O   ILE A 100      32.348   8.252   9.486  1.00 10.30           O  
ATOM    779  CB  ILE A 100      32.133   4.918   9.909  1.00  7.38           C  
ATOM    780  CG1 ILE A 100      31.046   3.805  10.149  1.00  4.56           C  
ATOM    781  CG2 ILE A 100      32.586   5.626  11.233  1.00  5.88           C  
ATOM    782  CD1 ILE A 100      31.655   2.518  10.712  1.00  6.99           C  
ATOM    783  N   ASN A 101      33.597   7.052   8.048  1.00  6.59           N  
ATOM    784  CA  ASN A 101      34.566   8.114   7.901  1.00  4.70           C  
ATOM    785  C   ASN A 101      33.903   9.375   7.416  1.00 10.09           C  
ATOM    786  O   ASN A 101      34.110  10.468   7.955  1.00 10.51           O  
ATOM    787  CB  ASN A 101      35.687   7.696   6.922  1.00  9.90           C  
ATOM    788  CG  ASN A 101      36.930   8.563   6.920  1.00 14.69           C  
ATOM    790  ND2 ASN A 101      38.110   7.952   6.984  1.00  8.52           N  
ATOM    789  OD1 ASN A 101      36.834   9.786   6.785  1.00 14.37           O  
ATOM    791  N   MET A 102      33.077   9.265   6.394  1.00  6.48           N  
ATOM    792  CA  MET A 102      32.405  10.486   5.943  1.00  9.08           C  
ATOM    793  C   MET A 102      31.521  11.112   7.033  1.00 10.78           C  
ATOM    794  O   MET A 102      31.479  12.334   7.219  1.00 10.08           O  
ATOM    795  CB  MET A 102      31.517  10.214   4.700  1.00  6.90           C  
ATOM    796  CG  MET A 102      32.310   9.724   3.464  1.00 13.59           C  
ATOM    797  SD  MET A 102      31.144   9.494   2.080  1.00 15.09           S  
ATOM    798  CE  MET A 102      30.699  11.228   1.708  1.00 10.13           C  
ATOM    799  N   VAL A 103      30.781  10.253   7.766  1.00 10.39           N  
ATOM    800  CA  VAL A 103      29.864  10.816   8.755  1.00  5.71           C  
ATOM    801  C   VAL A 103      30.669  11.519   9.830  1.00 11.95           C  
ATOM    802  O   VAL A 103      30.302  12.587  10.282  1.00 14.54           O  
ATOM    803  CB  VAL A 103      28.939   9.753   9.316  1.00  8.21           C  
ATOM    804  CG1 VAL A 103      28.178  10.333  10.495  1.00 13.71           C  
ATOM    805  CG2 VAL A 103      27.935   9.352   8.205  1.00 10.18           C  
ATOM    806  N   PHE A 104      31.814  10.940  10.185  1.00  7.95           N  
ATOM    807  CA  PHE A 104      32.656  11.528  11.185  1.00 10.35           C  
ATOM    808  C   PHE A 104      33.131  12.910  10.774  1.00 20.16           C  
ATOM    809  O   PHE A 104      33.233  13.855  11.558  1.00 17.39           O  
ATOM    810  CB  PHE A 104      33.880  10.601  11.364  1.00 10.60           C  
ATOM    811  CG  PHE A 104      34.828  11.015  12.514  1.00 10.15           C  
ATOM    812  CD1 PHE A 104      35.794  12.000  12.311  1.00  7.45           C  
ATOM    813  CD2 PHE A 104      34.790  10.354  13.752  1.00 12.39           C  
ATOM    814  CE1 PHE A 104      36.666  12.359  13.341  1.00 11.35           C  
ATOM    815  CE2 PHE A 104      35.672  10.676  14.787  1.00 13.84           C  
ATOM    816  CZ  PHE A 104      36.620  11.681  14.564  1.00 16.14           C  
ATOM    817  N   GLN A 105      33.462  13.036   9.512  1.00 12.15           N  
ATOM    818  CA  GLN A 105      33.989  14.280   9.043  1.00 11.02           C  
ATOM    819  C   GLN A 105      32.904  15.307   8.817  1.00 17.33           C  
ATOM    820  O   GLN A 105      33.079  16.506   9.042  1.00 15.52           O  
ATOM    821  CB  GLN A 105      34.718  14.012   7.686  1.00 11.64           C  
ATOM    822  CG  GLN A 105      35.439  15.294   7.166  1.00 17.34           C  
ATOM    823  CD  GLN A 105      36.072  15.217   5.782  1.00 24.13           C  
ATOM    825  NE2 GLN A 105      36.624  16.345   5.315  1.00 12.57           N  
ATOM    824  OE1 GLN A 105      36.067  14.163   5.134  1.00 15.57           O  
ATOM    826  N   MET A 106      31.808  14.851   8.262  1.00 15.72           N  
ATOM    827  CA  MET A 106      30.821  15.821   7.863  1.00 15.06           C  
ATOM    828  C   MET A 106      29.447  15.855   8.508  1.00 22.31           C  
ATOM    829  O   MET A 106      28.645  16.729   8.205  1.00 20.28           O  
ATOM    830  CB  MET A 106      30.902  16.041   6.326  1.00 27.07           C  
ATOM    831  CG  MET A 106      30.237  15.055   5.403  1.00 28.64           C  
ATOM    832  SD  MET A 106      30.772  15.464   3.705  1.00 37.02           S  
ATOM    833  CE  MET A 106      31.676  13.994   3.211  1.00 29.92           C  
ATOM    834  N   GLY A 107      29.195  14.919   9.392  1.00 11.50           N  
ATOM    835  CA  GLY A 107      27.935  14.855  10.040  1.00 13.61           C  
ATOM    836  C   GLY A 107      26.981  14.068   9.224  1.00 15.08           C  
ATOM    837  O   GLY A 107      27.048  13.963   8.005  1.00 17.71           O  
ATOM    838  N   GLU A 108      26.061  13.520   9.955  1.00 14.93           N  
ATOM    839  CA  GLU A 108      25.032  12.672   9.410  1.00 29.54           C  
ATOM    840  C   GLU A 108      24.158  13.404   8.394  1.00 24.83           C  
ATOM    841  O   GLU A 108      23.735  12.900   7.358  1.00 23.01           O  
ATOM    842  CB  GLU A 108      24.234  12.206  10.642  1.00 30.78           C  
ATOM    843  CG  GLU A 108      23.040  11.292  10.424  1.00 46.26           C  
ATOM    844  CD  GLU A 108      22.204  11.253  11.669  1.00100.00           C  
ATOM    845  OE1 GLU A 108      22.905  11.361  12.780  1.00 61.30           O  
ATOM    846  OE2 GLU A 108      20.997  11.167  11.638  1.00 67.82           O1-
ATOM    847  N   THR A 109      23.896  14.654   8.694  1.00 20.36           N  
ATOM    848  CA  THR A 109      23.069  15.424   7.832  1.00 25.10           C  
ATOM    849  C   THR A 109      23.769  15.691   6.537  1.00 27.14           C  
ATOM    850  O   THR A 109      23.141  15.640   5.454  1.00 25.99           O  
ATOM    851  CB  THR A 109      22.678  16.757   8.507  1.00 43.20           C  
ATOM    853  CG2 THR A 109      21.880  17.604   7.540  1.00 46.09           C  
ATOM    852  OG1 THR A 109      21.923  16.508   9.676  1.00 42.82           O  
ATOM    854  N   GLY A 110      25.064  15.981   6.684  1.00 23.62           N  
ATOM    855  CA  GLY A 110      25.903  16.262   5.543  1.00 27.34           C  
ATOM    856  C   GLY A 110      25.930  15.106   4.544  1.00 32.04           C  
ATOM    857  O   GLY A 110      25.688  15.266   3.353  1.00 29.46           O  
ATOM    858  N   VAL A 111      26.203  13.916   5.042  1.00 25.03           N  
ATOM    859  CA  VAL A 111      26.283  12.741   4.210  1.00 12.79           C  
ATOM    860  C   VAL A 111      24.909  12.316   3.654  1.00 30.85           C  
ATOM    861  O   VAL A 111      24.791  11.901   2.491  1.00 16.00           O  
ATOM    862  CB  VAL A 111      26.879  11.601   5.027  1.00 13.45           C  
ATOM    863  CG1 VAL A 111      26.915  10.316   4.183  1.00 16.34           C  
ATOM    864  CG2 VAL A 111      28.275  12.048   5.503  1.00 12.91           C  
ATOM    865  N   ALA A 112      23.885  12.390   4.520  1.00 20.22           N  
ATOM    866  CA  ALA A 112      22.515  11.978   4.185  1.00 24.82           C  
ATOM    867  C   ALA A 112      22.031  12.728   2.940  1.00 54.53           C  
ATOM    868  O   ALA A 112      21.196  12.291   2.154  1.00 29.71           O  
ATOM    869  CB  ALA A 112      21.564  12.014   5.400  1.00 28.23           C  
ATOM    870  N   GLY A 113      22.643  13.866   2.702  1.00 21.50           N  
ATOM    871  CA  GLY A 113      22.340  14.654   1.489  1.00 27.21           C  
ATOM    872  C   GLY A 113      23.047  14.224   0.166  1.00100.00           C  
ATOM    873  O   GLY A 113      22.758  14.823  -0.862  1.00 50.23           O  
ATOM    874  N   PHE A 114      23.961  13.225   0.181  1.00 20.95           N  
ATOM    875  CA  PHE A 114      24.608  12.716  -1.013  1.00 11.57           C  
ATOM    876  C   PHE A 114      23.661  11.638  -1.617  1.00 17.17           C  
ATOM    877  O   PHE A 114      24.035  10.504  -1.917  1.00 17.13           O  
ATOM    878  CB  PHE A 114      25.980  12.101  -0.698  1.00 21.13           C  
ATOM    879  CG  PHE A 114      27.188  13.030  -0.489  1.00 16.85           C  
ATOM    880  CD1 PHE A 114      27.183  14.039   0.466  1.00 32.55           C  
ATOM    881  CD2 PHE A 114      28.357  12.864  -1.239  1.00 26.19           C  
ATOM    882  CE1 PHE A 114      28.303  14.850   0.657  1.00 25.44           C  
ATOM    883  CE2 PHE A 114      29.487  13.665  -1.064  1.00 25.71           C  
ATOM    884  CZ  PHE A 114      29.461  14.664  -0.093  1.00 34.97           C  
ATOM    885  N   THR A 115      22.403  12.000  -1.769  1.00 14.46           N  
ATOM    886  CA  THR A 115      21.377  11.122  -2.250  1.00 15.53           C  
ATOM    887  C   THR A 115      21.713  10.225  -3.396  1.00 21.89           C  
ATOM    888  O   THR A 115      21.405   9.029  -3.419  1.00 16.02           O  
ATOM    889  CB  THR A 115      20.168  11.891  -2.763  1.00 27.89           C  
ATOM    891  CG2 THR A 115      19.142  10.850  -3.157  1.00 42.60           C  
ATOM    890  OG1 THR A 115      19.648  12.622  -1.702  1.00 33.38           O  
ATOM    892  N   ASN A 116      22.211  10.841  -4.427  1.00 14.77           N  
ATOM    893  CA  ASN A 116      22.525  10.061  -5.612  1.00 14.22           C  
ATOM    894  C   ASN A 116      23.652   9.076  -5.410  1.00 10.70           C  
ATOM    895  O   ASN A 116      23.626   7.942  -5.930  1.00 13.30           O  
ATOM    896  CB  ASN A 116      22.790  10.992  -6.832  1.00 15.47           C  
ATOM    897  CG  ASN A 116      21.553  11.901  -7.059  1.00 36.85           C  
ATOM    899  ND2 ASN A 116      21.753  13.134  -7.495  1.00 22.31           N  
ATOM    898  OD1 ASN A 116      20.400  11.511  -6.813  1.00 39.45           O  
ATOM    900  N   SER A 117      24.673   9.512  -4.666  1.00 11.08           N  
ATOM    901  CA  SER A 117      25.801   8.635  -4.401  1.00  9.49           C  
ATOM    902  C   SER A 117      25.365   7.430  -3.541  1.00 11.02           C  
ATOM    903  O   SER A 117      25.846   6.289  -3.726  1.00 12.09           O  
ATOM    904  CB  SER A 117      26.896   9.361  -3.608  1.00 16.88           C  
ATOM    905  OG  SER A 117      27.465  10.357  -4.424  1.00 22.55           O  
ATOM    906  N   LEU A 118      24.522   7.762  -2.579  1.00 10.34           N  
ATOM    907  CA  LEU A 118      23.988   6.783  -1.647  1.00 11.95           C  
ATOM    908  C   LEU A 118      23.280   5.677  -2.418  1.00 14.40           C  
ATOM    909  O   LEU A 118      23.431   4.465  -2.162  1.00 14.90           O  
ATOM    910  CB  LEU A 118      23.046   7.449  -0.597  1.00 18.09           C  
ATOM    911  CG  LEU A 118      23.786   8.395   0.403  1.00 32.37           C  
ATOM    912  CD1 LEU A 118      22.824   9.075   1.412  1.00 17.92           C  
ATOM    913  CD2 LEU A 118      24.838   7.614   1.171  1.00 14.15           C  
ATOM    914  N   ARG A 119      22.446   6.103  -3.359  1.00 10.48           N  
ATOM    915  CA  ARG A 119      21.722   5.121  -4.129  1.00 15.28           C  
ATOM    916  C   ARG A 119      22.634   4.190  -4.920  1.00 14.95           C  
ATOM    917  O   ARG A 119      22.448   2.966  -4.964  1.00 12.73           O  
ATOM    918  CB  ARG A 119      20.704   5.853  -4.977  1.00 15.40           C  
ATOM    919  CG  ARG A 119      20.086   4.953  -6.061  1.00 30.01           C  
ATOM    920  CD  ARG A 119      19.176   5.743  -7.027  1.00100.00           C  
ATOM    921  NE  ARG A 119      19.900   6.497  -8.070  1.00100.00           N  
ATOM    922  CZ  ARG A 119      20.145   7.825  -8.042  1.00100.00           C  
ATOM    923  NH1 ARG A 119      19.711   8.604  -7.040  1.00 99.99           N1+
ATOM    924  NH2 ARG A 119      20.831   8.390  -9.050  1.00100.00           N  
ATOM    925  N   MET A 120      23.672   4.776  -5.526  1.00 12.16           N  
ATOM    926  CA  MET A 120      24.613   4.022  -6.297  1.00 11.31           C  
ATOM    927  C   MET A 120      25.339   3.048  -5.394  1.00 12.13           C  
ATOM    928  O   MET A 120      25.677   1.944  -5.786  1.00 14.33           O  
ATOM    929  CB  MET A 120      25.626   4.926  -7.054  1.00 11.41           C  
ATOM    930  CG  MET A 120      24.967   5.607  -8.234  1.00 18.93           C  
ATOM    931  SD  MET A 120      26.049   6.902  -8.875  1.00 24.19           S  
ATOM    932  CE  MET A 120      24.838   8.032  -9.582  1.00 25.89           C  
ATOM    933  N   LEU A 121      25.665   3.476  -4.188  1.00 12.79           N  
ATOM    934  CA  LEU A 121      26.374   2.570  -3.315  1.00 12.31           C  
ATOM    935  C   LEU A 121      25.446   1.401  -2.981  1.00 11.26           C  
ATOM    936  O   LEU A 121      25.828   0.246  -2.946  1.00 11.82           O  
ATOM    937  CB  LEU A 121      26.887   3.279  -2.021  1.00  7.17           C  
ATOM    938  CG  LEU A 121      28.009   4.243  -2.297  1.00 10.96           C  
ATOM    939  CD1 LEU A 121      28.171   5.134  -1.084  1.00 16.15           C  
ATOM    940  CD2 LEU A 121      29.317   3.536  -2.584  1.00 12.91           C  
ATOM    941  N   GLN A 122      24.201   1.745  -2.749  1.00  9.48           N  
ATOM    942  CA  GLN A 122      23.279   0.723  -2.385  1.00 14.88           C  
ATOM    943  C   GLN A 122      23.117  -0.268  -3.513  1.00 24.18           C  
ATOM    944  O   GLN A 122      22.926  -1.473  -3.293  1.00 19.31           O  
ATOM    945  CB  GLN A 122      21.967   1.331  -1.982  1.00 12.12           C  
ATOM    946  CG  GLN A 122      21.038   0.363  -1.260  1.00 28.03           C  
ATOM    947  CD  GLN A 122      19.968   1.170  -0.552  1.00 73.26           C  
ATOM    949  NE2 GLN A 122      19.033   0.463   0.075  1.00100.00           N  
ATOM    948  OE1 GLN A 122      19.981   2.427  -0.575  1.00 54.15           O  
ATOM    950  N   GLN A 123      23.229   0.234  -4.752  1.00 15.85           N  
ATOM    951  CA  GLN A 123      23.124  -0.669  -5.894  1.00 11.53           C  
ATOM    952  C   GLN A 123      24.409  -1.405  -6.193  1.00 19.02           C  
ATOM    953  O   GLN A 123      24.433  -2.219  -7.126  1.00 18.58           O  
ATOM    954  CB  GLN A 123      22.690   0.115  -7.127  1.00 13.82           C  
ATOM    955  CG  GLN A 123      21.247   0.616  -6.950  1.00 22.80           C  
ATOM    956  CD  GLN A 123      20.849   1.512  -8.101  1.00 31.01           C  
ATOM    958  NE2 GLN A 123      21.207   2.779  -7.992  1.00 67.01           N  
ATOM    957  OE1 GLN A 123      20.309   1.063  -9.106  1.00 58.66           O  
ATOM    959  N   LYS A 124      25.505  -1.107  -5.454  1.00  9.38           N  
ATOM    960  CA  LYS A 124      26.802  -1.729  -5.706  1.00 12.37           C  
ATOM    961  C   LYS A 124      27.434  -1.387  -7.079  1.00 12.81           C  
ATOM    962  O   LYS A 124      28.195  -2.165  -7.682  1.00 12.05           O  
ATOM    963  CB  LYS A 124      26.859  -3.239  -5.436  1.00 13.26           C  
ATOM    964  CG  LYS A 124      26.128  -3.634  -4.165  1.00 16.53           C  
ATOM    965  CD  LYS A 124      26.559  -4.988  -3.615  1.00 15.18           C  
ATOM    966  CE  LYS A 124      26.039  -5.218  -2.184  1.00 15.12           C  
ATOM    967  NZ  LYS A 124      26.815  -4.513  -1.184  1.00 29.46           N1+
ATOM    968  N   ARG A 125      27.147  -0.178  -7.534  1.00 11.71           N  
ATOM    969  CA  ARG A 125      27.678   0.367  -8.786  1.00 11.62           C  
ATOM    970  C   ARG A 125      28.864   1.197  -8.357  1.00  9.17           C  
ATOM    971  O   ARG A 125      28.773   2.422  -8.232  1.00 14.37           O  
ATOM    972  CB  ARG A 125      26.634   1.277  -9.407  1.00 13.00           C  
ATOM    973  CG  ARG A 125      25.523   0.528 -10.147  1.00 21.76           C  
ATOM    974  CD  ARG A 125      24.252   1.385 -10.190  1.00 27.86           C  
ATOM    975  NE  ARG A 125      23.458   1.381 -11.432  1.00 69.09           N  
ATOM    976  CZ  ARG A 125      22.428   0.550 -11.684  1.00100.00           C  
ATOM    977  NH1 ARG A 125      22.046  -0.419 -10.841  1.00100.00           N1+
ATOM    978  NH2 ARG A 125      21.762   0.682 -12.830  1.00 75.25           N  
ATOM    979  N   TRP A 126      29.953   0.485  -8.036  1.00 16.55           N  
ATOM    980  CA  TRP A 126      31.142   1.114  -7.465  1.00 13.72           C  
ATOM    981  C   TRP A 126      31.817   2.230  -8.239  1.00 12.50           C  
ATOM    982  O   TRP A 126      32.117   3.311  -7.686  1.00 12.59           O  
ATOM    983  CB  TRP A 126      32.173   0.142  -6.907  1.00  8.47           C  
ATOM    984  CG  TRP A 126      31.582  -1.037  -6.194  1.00  7.67           C  
ATOM    985  CD1 TRP A 126      31.712  -2.353  -6.565  1.00 13.94           C  
ATOM    986  CD2 TRP A 126      30.787  -1.048  -5.004  1.00 11.13           C  
ATOM    988  CE2 TRP A 126      30.495  -2.419  -4.706  1.00 12.54           C  
ATOM    989  CE3 TRP A 126      30.294  -0.043  -4.167  1.00 12.60           C  
ATOM    987  NE1 TRP A 126      31.048  -3.186  -5.712  1.00 12.55           N  
ATOM    990  CZ2 TRP A 126      29.734  -2.783  -3.574  1.00 14.99           C  
ATOM    991  CZ3 TRP A 126      29.532  -0.392  -3.067  1.00 12.57           C  
ATOM    992  CH2 TRP A 126      29.250  -1.759  -2.767  1.00 17.48           C  
ATOM    993  N   ASP A 127      32.101   1.966  -9.493  1.00 13.19           N  
ATOM    994  CA  ASP A 127      32.763   2.995 -10.289  1.00 15.53           C  
ATOM    995  C   ASP A 127      31.904   4.251 -10.481  1.00 14.15           C  
ATOM    996  O   ASP A 127      32.378   5.384 -10.430  1.00 17.76           O  
ATOM    997  CB  ASP A 127      33.170   2.334 -11.580  1.00 17.21           C  
ATOM    998  CG  ASP A 127      34.410   1.449 -11.436  1.00 26.46           C  
ATOM    999  OD1 ASP A 127      34.792   0.873 -10.437  1.00 32.92           O  
ATOM   1000  OD2 ASP A 127      35.029   1.340 -12.549  1.00 35.24           O1-
ATOM   1001  N   GLU A 128      30.591   4.049 -10.623  1.00 12.85           N  
ATOM   1002  CA  GLU A 128      29.693   5.145 -10.795  1.00 10.49           C  
ATOM   1003  C   GLU A 128      29.582   5.965  -9.560  1.00 18.75           C  
ATOM   1004  O   GLU A 128      29.565   7.164  -9.621  1.00 14.26           O  
ATOM   1005  CB  GLU A 128      28.293   4.665 -11.225  1.00 21.11           C  
ATOM   1006  CG  GLU A 128      28.384   3.919 -12.569  1.00 19.70           C  
ATOM   1007  CD  GLU A 128      27.098   3.245 -12.969  1.00 47.45           C  
ATOM   1008  OE1 GLU A 128      26.061   4.066 -12.983  1.00100.00           O  
ATOM   1009  OE2 GLU A 128      27.045   2.062 -13.277  1.00 75.89           O1-
ATOM   1010  N   ALA A 129      29.512   5.290  -8.425  1.00 11.84           N  
ATOM   1011  CA  ALA A 129      29.420   6.012  -7.186  1.00  8.81           C  
ATOM   1012  C   ALA A 129      30.690   6.852  -6.944  1.00  8.10           C  
ATOM   1013  O   ALA A 129      30.627   7.964  -6.482  1.00 11.97           O  
ATOM   1014  CB  ALA A 129      29.145   5.002  -6.050  1.00  9.14           C  
ATOM   1015  N   ALA A 130      31.834   6.308  -7.309  1.00 11.98           N  
ATOM   1016  CA  ALA A 130      33.126   6.961  -7.140  1.00 11.32           C  
ATOM   1017  C   ALA A 130      33.152   8.248  -7.936  1.00 16.98           C  
ATOM   1018  O   ALA A 130      33.613   9.308  -7.528  1.00 15.16           O  
ATOM   1019  CB  ALA A 130      34.202   6.024  -7.632  1.00 12.83           C  
ATOM   1020  N   VAL A 131      32.615   8.161  -9.111  1.00 12.60           N  
ATOM   1021  CA  VAL A 131      32.565   9.337  -9.918  1.00 12.17           C  
ATOM   1022  C   VAL A 131      31.632  10.398  -9.326  1.00 17.54           C  
ATOM   1023  O   VAL A 131      31.939  11.589  -9.261  1.00 14.91           O  
ATOM   1024  CB  VAL A 131      32.154   8.914 -11.339  1.00 24.54           C  
ATOM   1025  CG1 VAL A 131      31.688  10.102 -12.163  1.00 16.93           C  
ATOM   1026  CG2 VAL A 131      33.334   8.237 -12.047  1.00 20.12           C  
ATOM   1027  N   ASN A 132      30.442   9.983  -8.950  1.00 12.71           N  
ATOM   1028  CA  ASN A 132      29.487  10.900  -8.398  1.00  6.71           C  
ATOM   1029  C   ASN A 132      29.969  11.517  -7.086  1.00 13.47           C  
ATOM   1030  O   ASN A 132      29.786  12.708  -6.815  1.00 13.97           O  
ATOM   1031  CB  ASN A 132      28.146  10.154  -8.238  1.00 13.72           C  
ATOM   1032  CG  ASN A 132      26.993  11.073  -7.858  1.00 27.44           C  
ATOM   1034  ND2 ASN A 132      26.403  11.707  -8.855  1.00 21.83           N  
ATOM   1033  OD1 ASN A 132      26.673  11.293  -6.680  1.00 19.40           O  
ATOM   1035  N   LEU A 133      30.620  10.723  -6.251  1.00 11.68           N  
ATOM   1036  CA  LEU A 133      31.088  11.284  -4.959  1.00  8.69           C  
ATOM   1037  C   LEU A 133      32.081  12.408  -5.159  1.00 10.78           C  
ATOM   1038  O   LEU A 133      32.195  13.312  -4.310  1.00 12.67           O  
ATOM   1039  CB  LEU A 133      31.836  10.205  -4.081  1.00  6.96           C  
ATOM   1040  CG  LEU A 133      30.902   9.214  -3.357  1.00  9.73           C  
ATOM   1041  CD1 LEU A 133      31.609   7.905  -2.944  1.00 11.72           C  
ATOM   1042  CD2 LEU A 133      30.178   9.896  -2.228  1.00 13.86           C  
ATOM   1043  N   ALA A 134      32.870  12.301  -6.233  1.00 12.82           N  
ATOM   1044  CA  ALA A 134      33.911  13.302  -6.538  1.00 14.28           C  
ATOM   1045  C   ALA A 134      33.324  14.665  -6.945  1.00 19.64           C  
ATOM   1046  O   ALA A 134      33.958  15.703  -6.876  1.00 16.30           O  
ATOM   1047  CB  ALA A 134      34.956  12.745  -7.549  1.00 13.51           C  
ATOM   1048  N   LYS A 135      32.085  14.686  -7.390  1.00  8.41           N  
ATOM   1049  CA  LYS A 135      31.510  15.968  -7.743  1.00 19.19           C  
ATOM   1050  C   LYS A 135      30.945  16.624  -6.502  1.00 21.12           C  
ATOM   1051  O   LYS A 135      29.716  16.700  -6.322  1.00 17.52           O  
ATOM   1052  CB  LYS A 135      30.372  15.701  -8.716  1.00 18.53           C  
ATOM   1053  CG  LYS A 135      30.897  15.017  -9.955  1.00 16.90           C  
ATOM   1054  CD  LYS A 135      29.747  14.806 -10.882  1.00 31.67           C  
ATOM   1055  CE  LYS A 135      30.184  14.214 -12.202  1.00 44.68           C  
ATOM   1056  NZ  LYS A 135      29.060  14.140 -13.154  1.00100.00           N1+
ATOM   1057  N   SER A 136      31.797  17.053  -5.611  1.00  7.48           N  
ATOM   1058  CA  SER A 136      31.239  17.583  -4.366  1.00  4.62           C  
ATOM   1059  C   SER A 136      32.193  18.588  -3.836  1.00  7.71           C  
ATOM   1060  O   SER A 136      33.425  18.556  -4.128  1.00 14.18           O  
ATOM   1061  CB  SER A 136      31.159  16.427  -3.292  1.00  4.80           C  
ATOM   1062  OG  SER A 136      32.451  15.778  -3.189  1.00  9.43           O  
ATOM   1063  N   ARG A 137      31.646  19.427  -2.967  1.00  6.03           N  
ATOM   1064  CA  ARG A 137      32.556  20.356  -2.313  1.00 11.98           C  
ATOM   1065  C   ARG A 137      33.614  19.622  -1.476  1.00 12.35           C  
ATOM   1066  O   ARG A 137      34.787  20.012  -1.417  1.00 13.45           O  
ATOM   1067  CB  ARG A 137      31.754  21.290  -1.429  1.00 10.46           C  
ATOM   1068  CG  ARG A 137      32.742  22.092  -0.625  1.00 13.77           C  
ATOM   1069  CD  ARG A 137      32.032  22.960   0.385  1.00 18.65           C  
ATOM   1070  NE  ARG A 137      32.894  24.032   0.875  1.00 30.21           N  
ATOM   1071  CZ  ARG A 137      33.604  23.916   1.979  1.00 41.89           C  
ATOM   1072  NH1 ARG A 137      33.526  22.793   2.704  1.00 32.59           N1+
ATOM   1073  NH2 ARG A 137      34.385  24.949   2.368  1.00 53.15           N  
ATOM   1074  N   TRP A 138      33.160  18.519  -0.790  1.00 11.50           N  
ATOM   1075  CA  TRP A 138      34.020  17.667   0.024  1.00 10.59           C  
ATOM   1076  C   TRP A 138      35.284  17.272  -0.719  1.00 10.31           C  
ATOM   1077  O   TRP A 138      36.401  17.449  -0.279  1.00 11.26           O  
ATOM   1078  CB  TRP A 138      33.157  16.419   0.302  1.00  9.57           C  
ATOM   1079  CG  TRP A 138      33.935  15.313   0.952  1.00 12.74           C  
ATOM   1080  CD1 TRP A 138      34.656  15.368   2.142  1.00 20.58           C  
ATOM   1081  CD2 TRP A 138      33.981  13.948   0.471  1.00  8.51           C  
ATOM   1083  CE2 TRP A 138      34.751  13.215   1.440  1.00  7.06           C  
ATOM   1084  CE3 TRP A 138      33.425  13.312  -0.663  1.00  9.42           C  
ATOM   1082  NE1 TRP A 138      35.205  14.133   2.415  1.00 11.34           N  
ATOM   1085  CZ2 TRP A 138      34.994  11.839   1.273  1.00  8.42           C  
ATOM   1086  CZ3 TRP A 138      33.694  11.980  -0.814  1.00 14.22           C  
ATOM   1087  CH2 TRP A 138      34.444  11.250   0.145  1.00 13.33           C  
ATOM   1088  N   TYR A 139      35.110  16.785  -1.938  1.00  8.22           N  
ATOM   1089  CA  TYR A 139      36.242  16.358  -2.700  1.00  8.83           C  
ATOM   1090  C   TYR A 139      37.161  17.514  -3.078  1.00 13.14           C  
ATOM   1091  O   TYR A 139      38.367  17.389  -3.068  1.00 13.20           O  
ATOM   1092  CB  TYR A 139      35.675  15.725  -3.958  1.00 11.65           C  
ATOM   1093  CG  TYR A 139      36.785  15.265  -4.878  1.00 14.40           C  
ATOM   1094  CD1 TYR A 139      37.318  13.989  -4.688  1.00 14.07           C  
ATOM   1095  CD2 TYR A 139      37.262  16.077  -5.917  1.00 20.00           C  
ATOM   1096  CE1 TYR A 139      38.325  13.490  -5.503  1.00 20.66           C  
ATOM   1097  CE2 TYR A 139      38.266  15.591  -6.756  1.00 27.73           C  
ATOM   1098  CZ  TYR A 139      38.783  14.307  -6.534  1.00 51.94           C  
ATOM   1099  OH  TYR A 139      39.761  13.774  -7.317  1.00 40.46           O  
ATOM   1100  N   ASN A 140      36.542  18.645  -3.440  1.00 10.32           N  
ATOM   1101  CA  ASN A 140      37.315  19.793  -3.873  1.00  7.84           C  
ATOM   1102  C   ASN A 140      38.077  20.441  -2.746  1.00 13.92           C  
ATOM   1103  O   ASN A 140      39.141  20.997  -2.961  1.00 16.48           O  
ATOM   1104  CB  ASN A 140      36.388  20.823  -4.599  1.00  9.39           C  
ATOM   1105  CG  ASN A 140      36.044  20.331  -5.978  1.00 21.80           C  
ATOM   1107  ND2 ASN A 140      37.048  20.335  -6.837  1.00 14.52           N  
ATOM   1106  OD1 ASN A 140      34.983  19.745  -6.229  1.00 19.48           O  
ATOM   1108  N   GLN A 141      37.528  20.416  -1.521  1.00  9.87           N  
ATOM   1109  CA  GLN A 141      38.194  20.997  -0.371  1.00 11.43           C  
ATOM   1110  C   GLN A 141      39.234  20.095   0.258  1.00 15.30           C  
ATOM   1111  O   GLN A 141      40.270  20.565   0.715  1.00 14.99           O  
ATOM   1112  CB  GLN A 141      37.209  21.515   0.718  1.00 11.51           C  
ATOM   1113  CG  GLN A 141      36.232  22.541   0.117  1.00 18.39           C  
ATOM   1114  CD  GLN A 141      36.867  23.803  -0.433  1.00 58.67           C  
ATOM   1116  NE2 GLN A 141      37.700  24.395   0.410  1.00 16.59           N  
ATOM   1115  OE1 GLN A 141      36.599  24.248  -1.583  1.00 20.39           O  
ATOM   1117  N   THR A 142      38.950  18.798   0.352  1.00  7.95           N  
ATOM   1118  CA  THR A 142      39.931  17.909   0.944  1.00  7.08           C  
ATOM   1119  C   THR A 142      40.074  16.732  -0.001  1.00 18.89           C  
ATOM   1120  O   THR A 142      39.620  15.598   0.233  1.00 11.74           O  
ATOM   1121  CB  THR A 142      39.494  17.388   2.339  1.00 12.71           C  
ATOM   1123  CG2 THR A 142      39.567  18.516   3.390  1.00 12.86           C  
ATOM   1122  OG1 THR A 142      38.152  16.885   2.301  1.00 10.98           O  
ATOM   1124  N   PRO A 143      40.724  16.994  -1.097  1.00 15.47           N  
ATOM   1125  CA  PRO A 143      40.898  15.988  -2.155  1.00 10.81           C  
ATOM   1126  C   PRO A 143      41.707  14.729  -1.754  1.00 11.79           C  
ATOM   1127  O   PRO A 143      41.362  13.607  -2.141  1.00 12.46           O  
ATOM   1128  CB  PRO A 143      41.621  16.718  -3.281  1.00 13.94           C  
ATOM   1129  CG  PRO A 143      42.199  17.996  -2.688  1.00 13.24           C  
ATOM   1130  CD  PRO A 143      41.436  18.278  -1.388  1.00 12.20           C  
ATOM   1131  N   ASN A 144      42.796  14.883  -1.011  1.00  6.45           N  
ATOM   1132  CA  ASN A 144      43.571  13.678  -0.667  1.00  9.71           C  
ATOM   1133  C   ASN A 144      42.840  12.668   0.204  1.00  9.32           C  
ATOM   1134  O   ASN A 144      42.790  11.464  -0.032  1.00 11.36           O  
ATOM   1135  CB  ASN A 144      44.963  14.003  -0.127  1.00 11.15           C  
ATOM   1136  CG  ASN A 144      45.881  14.565  -1.238  1.00 24.94           C  
ATOM   1138  ND2 ASN A 144      46.720  15.534  -0.898  1.00 19.83           N  
ATOM   1137  OD1 ASN A 144      45.812  14.138  -2.393  1.00 49.01           O  
ATOM   1139  N   ARG A 145      42.202  13.221   1.186  1.00 10.61           N  
ATOM   1140  CA  ARG A 145      41.378  12.430   2.036  1.00  7.86           C  
ATOM   1141  C   ARG A 145      40.204  11.834   1.270  1.00 15.15           C  
ATOM   1142  O   ARG A 145      39.870  10.647   1.426  1.00 11.97           O  
ATOM   1143  CB  ARG A 145      40.838  13.283   3.189  1.00 11.73           C  
ATOM   1144  CG  ARG A 145      40.008  12.366   4.070  1.00 20.59           C  
ATOM   1145  CD  ARG A 145      39.306  13.100   5.137  1.00 18.36           C  
ATOM   1146  NE  ARG A 145      38.657  12.203   6.099  1.00 13.41           N  
ATOM   1147  CZ  ARG A 145      38.523  12.624   7.365  1.00 21.80           C  
ATOM   1148  NH1 ARG A 145      39.004  13.820   7.702  1.00 13.49           N1+
ATOM   1149  NH2 ARG A 145      37.899  11.863   8.275  1.00 13.21           N  
ATOM   1150  N   ALA A 146      39.522  12.672   0.468  1.00  9.84           N  
ATOM   1151  CA  ALA A 146      38.354  12.194  -0.264  1.00 10.40           C  
ATOM   1152  C   ALA A 146      38.749  11.061  -1.189  1.00 16.66           C  
ATOM   1153  O   ALA A 146      38.055  10.055  -1.337  1.00 13.01           O  
ATOM   1154  CB  ALA A 146      37.622  13.319  -0.982  1.00 10.70           C  
ATOM   1155  N   LYS A 147      39.894  11.214  -1.822  1.00 14.75           N  
ATOM   1156  CA  LYS A 147      40.364  10.167  -2.700  1.00 12.91           C  
ATOM   1157  C   LYS A 147      40.537   8.845  -1.956  1.00 14.58           C  
ATOM   1158  O   LYS A 147      40.296   7.752  -2.534  1.00  8.76           O  
ATOM   1159  CB  LYS A 147      41.717  10.539  -3.328  1.00 12.34           C  
ATOM   1160  CG  LYS A 147      41.542  11.632  -4.345  1.00 24.84           C  
ATOM   1161  CD  LYS A 147      42.828  11.853  -5.111  1.00 44.67           C  
ATOM   1162  CE  LYS A 147      42.778  13.138  -5.911  1.00 35.02           C  
ATOM   1163  NZ  LYS A 147      43.843  14.087  -5.525  1.00100.00           N1+
ATOM   1164  N   ARG A 148      41.057   8.925  -0.712  1.00  7.40           N  
ATOM   1165  CA  ARG A 148      41.298   7.673   0.000  1.00 12.49           C  
ATOM   1166  C   ARG A 148      39.972   6.981   0.295  1.00 12.26           C  
ATOM   1167  O   ARG A 148      39.818   5.764   0.163  1.00 11.16           O  
ATOM   1168  CB  ARG A 148      42.047   7.929   1.306  1.00  9.44           C  
ATOM   1169  CG  ARG A 148      43.502   8.259   1.102  1.00  8.63           C  
ATOM   1170  CD  ARG A 148      44.298   8.241   2.377  1.00  9.01           C  
ATOM   1171  NE  ARG A 148      43.943   9.309   3.287  1.00 12.64           N  
ATOM   1172  CZ  ARG A 148      44.516  10.513   3.269  1.00 22.39           C  
ATOM   1173  NH1 ARG A 148      45.441  10.788   2.348  1.00 14.93           N1+
ATOM   1174  NH2 ARG A 148      44.186  11.447   4.143  1.00 10.45           N  
ATOM   1175  N   VAL A 149      39.025   7.796   0.732  1.00  9.64           N  
ATOM   1176  CA  VAL A 149      37.689   7.279   1.103  1.00  5.00           C  
ATOM   1177  C   VAL A 149      36.986   6.702  -0.133  1.00 11.29           C  
ATOM   1178  O   VAL A 149      36.467   5.571  -0.129  1.00 11.81           O  
ATOM   1179  CB  VAL A 149      36.866   8.338   1.795  1.00  7.08           C  
ATOM   1180  CG1 VAL A 149      35.411   7.898   1.924  1.00 10.56           C  
ATOM   1181  CG2 VAL A 149      37.528   8.688   3.140  1.00  9.59           C  
ATOM   1182  N   ILE A 150      37.034   7.477  -1.239  1.00  9.37           N  
ATOM   1183  CA  ILE A 150      36.462   7.042  -2.504  1.00  7.17           C  
ATOM   1184  C   ILE A 150      37.088   5.745  -3.029  1.00 15.02           C  
ATOM   1185  O   ILE A 150      36.393   4.833  -3.481  1.00 11.59           O  
ATOM   1186  CB  ILE A 150      36.527   8.119  -3.603  1.00 12.00           C  
ATOM   1187  CG1 ILE A 150      35.516   9.245  -3.304  1.00 13.16           C  
ATOM   1188  CG2 ILE A 150      36.212   7.429  -4.933  1.00 14.05           C  
ATOM   1189  CD1 ILE A 150      35.786  10.540  -4.062  1.00  7.33           C  
ATOM   1190  N   THR A 151      38.418   5.600  -2.975  1.00  9.38           N  
ATOM   1191  CA  THR A 151      39.018   4.338  -3.431  1.00  8.95           C  
ATOM   1192  C   THR A 151      38.580   3.183  -2.579  1.00  9.90           C  
ATOM   1193  O   THR A 151      38.526   2.048  -3.036  1.00 11.61           O  
ATOM   1194  CB  THR A 151      40.524   4.448  -3.272  1.00  9.52           C  
ATOM   1196  CG2 THR A 151      41.236   3.140  -3.505  1.00 11.86           C  
ATOM   1195  OG1 THR A 151      40.922   5.461  -4.187  1.00 17.67           O  
ATOM   1197  N   THR A 152      38.305   3.499  -1.312  1.00  7.25           N  
ATOM   1198  CA  THR A 152      37.865   2.480  -0.374  1.00 10.23           C  
ATOM   1199  C   THR A 152      36.494   1.977  -0.803  1.00 18.15           C  
ATOM   1200  O   THR A 152      36.224   0.766  -0.830  1.00 13.88           O  
ATOM   1201  CB  THR A 152      37.912   2.957   1.081  1.00  7.24           C  
ATOM   1203  CG2 THR A 152      37.505   1.814   2.021  1.00  6.24           C  
ATOM   1202  OG1 THR A 152      39.244   3.339   1.362  1.00 10.14           O  
ATOM   1204  N   PHE A 153      35.631   2.924  -1.186  1.00 10.51           N  
ATOM   1205  CA  PHE A 153      34.298   2.505  -1.656  1.00  8.30           C  
ATOM   1206  C   PHE A 153      34.383   1.773  -3.004  1.00 18.63           C  
ATOM   1207  O   PHE A 153      33.631   0.860  -3.311  1.00 16.22           O  
ATOM   1208  CB  PHE A 153      33.372   3.719  -1.868  1.00  9.36           C  
ATOM   1209  CG  PHE A 153      32.707   4.300  -0.648  1.00 12.94           C  
ATOM   1210  CD1 PHE A 153      31.883   3.495   0.144  1.00 16.27           C  
ATOM   1211  CD2 PHE A 153      32.783   5.662  -0.366  1.00 15.18           C  
ATOM   1212  CE1 PHE A 153      31.167   4.006   1.230  1.00 12.14           C  
ATOM   1213  CE2 PHE A 153      32.075   6.191   0.716  1.00 13.39           C  
ATOM   1214  CZ  PHE A 153      31.269   5.367   1.512  1.00 12.88           C  
ATOM   1215  N   ARG A 154      35.292   2.215  -3.859  1.00 12.67           N  
ATOM   1216  CA  ARG A 154      35.442   1.610  -5.148  1.00 13.70           C  
ATOM   1217  C   ARG A 154      35.959   0.193  -5.090  1.00 18.57           C  
ATOM   1218  O   ARG A 154      35.430  -0.664  -5.791  1.00 22.98           O  
ATOM   1219  CB  ARG A 154      36.393   2.418  -6.029  1.00 14.92           C  
ATOM   1220  CG  ARG A 154      36.296   2.024  -7.519  1.00 22.32           C  
ATOM   1221  CD  ARG A 154      37.038   3.012  -8.462  1.00 17.79           C  
ATOM   1222  NE  ARG A 154      38.333   3.448  -7.930  1.00100.00           N  
ATOM   1223  CZ  ARG A 154      39.456   2.709  -7.942  1.00100.00           C  
ATOM   1224  NH1 ARG A 154      39.487   1.476  -8.468  1.00 71.13           N1+
ATOM   1225  NH2 ARG A 154      40.582   3.217  -7.415  1.00100.00           N  
ATOM   1226  N   THR A 155      36.983  -0.044  -4.262  1.00 10.44           N  
ATOM   1227  CA  THR A 155      37.593  -1.360  -4.250  1.00  8.85           C  
ATOM   1228  C   THR A 155      37.139  -2.309  -3.162  1.00 15.88           C  
ATOM   1229  O   THR A 155      37.315  -3.523  -3.257  1.00 19.46           O  
ATOM   1230  CB  THR A 155      39.106  -1.171  -4.112  1.00 18.32           C  
ATOM   1232  CG2 THR A 155      39.649  -0.350  -5.285  1.00 13.42           C  
ATOM   1231  OG1 THR A 155      39.404  -0.570  -2.847  1.00 19.70           O  
ATOM   1233  N   GLY A 156      36.641  -1.799  -2.037  1.00 12.26           N  
ATOM   1234  CA  GLY A 156      36.286  -2.665  -0.932  1.00  9.44           C  
ATOM   1235  C   GLY A 156      37.541  -3.192  -0.243  1.00 15.38           C  
ATOM   1236  O   GLY A 156      37.452  -4.150   0.509  1.00 14.34           O  
ATOM   1237  N   THR A 157      38.703  -2.533  -0.451  1.00 10.71           N  
ATOM   1238  CA  THR A 157      39.945  -2.896   0.204  1.00 12.55           C  
ATOM   1239  C   THR A 157      40.503  -1.689   0.928  1.00 15.39           C  
ATOM   1240  O   THR A 157      40.063  -0.568   0.753  1.00 13.34           O  
ATOM   1241  CB  THR A 157      41.051  -3.280  -0.826  1.00 18.47           C  
ATOM   1243  CG2 THR A 157      40.573  -4.353  -1.793  1.00 18.84           C  
ATOM   1242  OG1 THR A 157      41.451  -2.108  -1.519  1.00 20.44           O  
ATOM   1244  N   TRP A 158      41.552  -1.931   1.690  1.00 14.27           N  
ATOM   1245  CA  TRP A 158      42.230  -0.862   2.408  1.00  9.46           C  
ATOM   1246  C   TRP A 158      43.446  -0.358   1.664  1.00 12.37           C  
ATOM   1247  O   TRP A 158      44.275   0.317   2.249  1.00 18.19           O  
ATOM   1248  CB  TRP A 158      42.741  -1.384   3.791  1.00 12.36           C  
ATOM   1249  CG  TRP A 158      41.683  -1.822   4.739  1.00 10.18           C  
ATOM   1250  CD1 TRP A 158      41.449  -3.106   5.189  1.00 11.77           C  
ATOM   1251  CD2 TRP A 158      40.767  -0.960   5.449  1.00 15.26           C  
ATOM   1253  CE2 TRP A 158      39.981  -1.789   6.295  1.00 25.86           C  
ATOM   1254  CE3 TRP A 158      40.535   0.433   5.449  1.00 13.59           C  
ATOM   1252  NE1 TRP A 158      40.412  -3.081   6.099  1.00 16.26           N  
ATOM   1255  CZ2 TRP A 158      38.969  -1.282   7.126  1.00 16.60           C  
ATOM   1256  CZ3 TRP A 158      39.593   0.893   6.355  1.00 14.24           C  
ATOM   1257  CH2 TRP A 158      38.772   0.065   7.119  1.00 11.77           C  
ATOM   1258  N   ASP A 159      43.578  -0.664   0.400  1.00 15.99           N  
ATOM   1259  CA  ASP A 159      44.759  -0.236  -0.329  1.00 19.71           C  
ATOM   1260  C   ASP A 159      45.149   1.247  -0.192  1.00 22.69           C  
ATOM   1261  O   ASP A 159      46.324   1.566  -0.181  1.00 18.89           O  
ATOM   1262  CB  ASP A 159      44.627  -0.602  -1.798  1.00 25.97           C  
ATOM   1263  CG  ASP A 159      44.612  -2.094  -2.085  1.00 47.75           C  
ATOM   1264  OD1 ASP A 159      45.108  -2.823  -1.107  1.00 31.20           O  
ATOM   1265  OD2 ASP A 159      44.163  -2.570  -3.122  1.00 74.75           O1-
ATOM   1266  N   ALA A 160      44.182   2.158  -0.142  1.00 12.70           N  
ATOM   1267  CA  ALA A 160      44.506   3.614  -0.085  1.00  8.72           C  
ATOM   1268  C   ALA A 160      45.181   3.964   1.206  1.00 15.35           C  
ATOM   1269  O   ALA A 160      45.807   5.010   1.337  1.00 19.96           O  
ATOM   1270  CB  ALA A 160      43.245   4.481  -0.216  1.00 12.66           C  
ATOM   1271  N   TYR A 161      45.050   3.076   2.192  1.00 14.27           N  
ATOM   1272  CA  TYR A 161      45.608   3.376   3.504  1.00 15.69           C  
ATOM   1273  C   TYR A 161      46.860   2.597   3.801  1.00 30.70           C  
ATOM   1274  O   TYR A 161      47.541   2.841   4.792  1.00 24.34           O  
ATOM   1275  CB  TYR A 161      44.581   3.136   4.631  1.00 10.68           C  
ATOM   1276  CG  TYR A 161      43.498   4.201   4.608  1.00 10.71           C  
ATOM   1277  CD1 TYR A 161      42.393   4.044   3.775  1.00 10.79           C  
ATOM   1278  CD2 TYR A 161      43.623   5.379   5.346  1.00 10.25           C  
ATOM   1279  CE1 TYR A 161      41.418   5.030   3.695  1.00  7.79           C  
ATOM   1280  CE2 TYR A 161      42.658   6.392   5.283  1.00  7.35           C  
ATOM   1281  CZ  TYR A 161      41.535   6.185   4.466  1.00 13.59           C  
ATOM   1282  OH  TYR A 161      40.538   7.140   4.341  1.00  9.82           O  
ATOM   1283  N   LYS A 162      47.120   1.641   2.951  1.00 24.77           N  
ATOM   1284  CA  LYS A 162      49.260  -0.050   3.211  1.00 60.78           C  
ATOM   1285  C   LYS A 162      49.278   2.411   1.371  1.00 30.79           C  
ATOM   1286  O   LYS A 162      50.664   2.328   2.999  1.00 46.74           O  
ATOM   1287  CB  LYS A 162      48.664  -1.299   2.641  1.00100.00           C  
ATOM   1288  CG  LYS A 162      47.279  -1.484   3.267  1.00 77.46           C  
ATOM   1289  CD  LYS A 162      46.725  -2.906   3.157  1.00100.00           C  
ATOM   1290  CE  LYS A 162      46.748  -3.443   1.726  1.00100.00           C  
ATOM   1291  NZ  LYS A 162      45.407  -3.558   1.117  1.00 92.25           N1+
ATOM      1  N   MET A 323      44.133  -3.085   9.414  1.00 23.01           N  
ATOM      2  CA  MET A 323      43.503  -1.774   9.316  1.00 13.42           C  
ATOM      3  C   MET A 323      42.084  -1.900   9.819  1.00 15.83           C  
ATOM      4  O   MET A 323      41.464  -2.937   9.662  1.00 17.27           O  
ATOM      5  CB  MET A 323      43.529  -1.325   7.820  1.00 15.52           C  
ATOM      6  CG  MET A 323      42.943   0.043   7.515  1.00 28.26           C  
ATOM      7  SD  MET A 323      43.821   1.412   8.291  1.00 26.44           S  
ATOM      8  CE  MET A 323      45.499   1.078   7.808  1.00 18.33           C  
ATOM      9  N   ASN A 324      41.581  -0.854  10.442  1.00 13.18           N  
ATOM     10  CA  ASN A 324      40.221  -0.786  10.924  1.00 10.14           C  
ATOM     11  C   ASN A 324      39.835   0.709  10.972  1.00  5.70           C  
ATOM     12  O   ASN A 324      40.675   1.558  10.738  1.00  9.62           O  
ATOM     13  CB  ASN A 324      40.045  -1.469  12.302  1.00 10.85           C  
ATOM     14  CG  ASN A 324      40.917  -0.856  13.351  1.00 22.07           C  
ATOM     16  ND2 ASN A 324      41.794  -1.684  13.894  1.00 14.54           N  
ATOM     15  OD1 ASN A 324      40.815   0.344  13.666  1.00 14.48           O  
ATOM     17  N   ILE A 325      38.597   0.967  11.327  1.00  9.67           N  
ATOM     18  CA  ILE A 325      38.016   2.310  11.389  1.00  6.01           C  
ATOM     19  C   ILE A 325      38.806   3.266  12.243  1.00  9.87           C  
ATOM     20  O   ILE A 325      39.019   4.456  11.904  1.00 10.71           O  
ATOM     21  CB  ILE A 325      36.513   2.268  11.718  1.00  6.03           C  
ATOM     22  CG1 ILE A 325      35.858   3.637  11.614  1.00  8.25           C  
ATOM     23  CG2 ILE A 325      36.294   1.692  13.097  1.00  7.63           C  
ATOM     24  CD1 ILE A 325      36.118   4.356  10.262  1.00  7.21           C  
ATOM     25  N   PHE A 326      39.270   2.741  13.363  1.00  7.99           N  
ATOM     26  CA  PHE A 326      40.055   3.597  14.241  1.00  8.71           C  
ATOM     27  C   PHE A 326      41.369   4.048  13.628  1.00  9.67           C  
ATOM     28  O   PHE A 326      41.713   5.211  13.697  1.00 10.64           O  
ATOM     29  CB  PHE A 326      40.298   2.934  15.605  1.00 10.06           C  
ATOM     30  CG  PHE A 326      39.058   2.930  16.466  1.00 13.62           C  
ATOM     31  CD1 PHE A 326      38.704   4.028  17.255  1.00 14.06           C  
ATOM     32  CD2 PHE A 326      38.211   1.823  16.457  1.00 14.25           C  
ATOM     33  CE1 PHE A 326      37.545   4.012  18.029  1.00 17.88           C  
ATOM     34  CE2 PHE A 326      37.042   1.793  17.217  1.00 12.39           C  
ATOM     35  CZ  PHE A 326      36.730   2.878  18.034  1.00 13.39           C  
ATOM     36  N   GLU A 327      42.114   3.090  13.072  1.00 11.22           N  
ATOM     37  CA  GLU A 327      43.383   3.396  12.459  1.00  8.31           C  
ATOM     38  C   GLU A 327      43.161   4.271  11.242  1.00 11.21           C  
ATOM     39  O   GLU A 327      43.944   5.144  10.944  1.00 12.93           O  
ATOM     40  CB  GLU A 327      44.068   2.129  11.933  1.00  9.19           C  
ATOM     41  CG  GLU A 327      44.522   1.132  13.009  1.00 34.00           C  
ATOM     42  CD  GLU A 327      45.358  -0.015  12.458  1.00 38.06           C  
ATOM     43  OE1 GLU A 327      45.857  -0.005  11.342  1.00100.00           O  
ATOM     44  OE2 GLU A 327      45.600  -0.954  13.342  1.00 98.64           O1-
ATOM     45  N   MET A 328      42.100   3.985  10.512  1.00  7.20           N  
ATOM     46  CA  MET A 328      41.857   4.762   9.320  1.00  5.09           C  
ATOM     47  C   MET A 328      41.613   6.219   9.674  1.00 10.69           C  
ATOM     48  O   MET A 328      42.160   7.152   9.046  1.00 10.94           O  
ATOM     49  CB  MET A 328      40.586   4.168   8.712  1.00  9.45           C  
ATOM     50  CG  MET A 328      40.188   4.832   7.411  1.00  6.75           C  
ATOM     51  SD  MET A 328      38.406   4.532   7.051  1.00 10.44           S  
ATOM     52  CE  MET A 328      38.259   4.476   5.219  1.00 14.07           C  
ATOM     53  N   LEU A 329      40.721   6.441  10.650  1.00  6.76           N  
ATOM     54  CA  LEU A 329      40.463   7.829  10.998  1.00  6.17           C  
ATOM     55  C   LEU A 329      41.686   8.519  11.628  1.00 11.33           C  
ATOM     56  O   LEU A 329      41.910   9.731  11.447  1.00 12.02           O  
ATOM     57  CB  LEU A 329      39.244   7.936  11.917  1.00  8.97           C  
ATOM     58  CG  LEU A 329      37.982   7.949  11.092  1.00 12.81           C  
ATOM     59  CD1 LEU A 329      36.839   7.473  11.983  1.00 10.99           C  
ATOM     60  CD2 LEU A 329      37.738   9.332  10.448  1.00 10.40           C  
ATOM     61  N   ARG A 330      42.464   7.769  12.406  1.00  8.26           N  
ATOM     62  CA  ARG A 330      43.671   8.350  13.015  1.00  8.10           C  
ATOM     63  C   ARG A 330      44.611   8.860  11.946  1.00 13.99           C  
ATOM     64  O   ARG A 330      45.210   9.881  12.113  1.00 11.76           O  
ATOM     65  CB  ARG A 330      44.393   7.335  13.874  1.00 13.42           C  
ATOM     66  CG  ARG A 330      45.808   7.810  14.174  1.00 24.52           C  
ATOM     67  CD  ARG A 330      45.940   8.410  15.583  1.00 34.70           C  
ATOM     68  NE  ARG A 330      47.211   9.097  15.872  1.00 46.59           N  
ATOM     69  CZ  ARG A 330      47.948   9.824  15.023  1.00100.00           C  
ATOM     70  NH1 ARG A 330      47.626  10.015  13.743  1.00 35.72           N1+
ATOM     71  NH2 ARG A 330      49.067  10.374  15.483  1.00100.00           N  
ATOM     72  N   ILE A 331      44.708   8.165  10.809  1.00 12.69           N  
ATOM     73  CA  ILE A 331      45.509   8.598   9.687  1.00 10.10           C  
ATOM     74  C   ILE A 331      44.889   9.837   9.007  1.00 15.70           C  
ATOM     75  O   ILE A 331      45.579  10.825   8.716  1.00 14.66           O  
ATOM     76  CB  ILE A 331      45.666   7.485   8.657  1.00 22.03           C  
ATOM     77  CG1 ILE A 331      46.676   6.446   9.121  1.00 19.21           C  
ATOM     78  CG2 ILE A 331      46.036   8.076   7.290  1.00 12.86           C  
ATOM     79  CD1 ILE A 331      46.453   5.087   8.475  1.00 15.51           C  
ATOM     80  N   ASP A 332      43.584   9.831   8.777  1.00 10.91           N  
ATOM     81  CA  ASP A 332      42.948  10.978   8.157  1.00  9.98           C  
ATOM     82  C   ASP A 332      42.904  12.275   8.995  1.00 13.96           C  
ATOM     83  O   ASP A 332      42.919  13.386   8.459  1.00 16.84           O  
ATOM     84  CB  ASP A 332      41.540  10.668   7.682  1.00  9.37           C  
ATOM     85  CG  ASP A 332      41.591   9.839   6.421  1.00  9.71           C  
ATOM     86  OD1 ASP A 332      42.506   9.881   5.636  1.00 12.56           O  
ATOM     87  OD2 ASP A 332      40.585   9.037   6.293  1.00 12.29           O1-
ATOM     88  N   GLU A 333      42.810  12.131  10.284  1.00 10.49           N  
ATOM     89  CA  GLU A 333      42.615  13.242  11.177  1.00 17.43           C  
ATOM     90  C   GLU A 333      43.848  13.686  11.936  1.00 15.28           C  
ATOM     91  O   GLU A 333      43.901  14.823  12.360  1.00 19.64           O  
ATOM     92  CB  GLU A 333      41.538  12.906  12.228  1.00  8.30           C  
ATOM     93  CG  GLU A 333      40.215  12.621  11.526  1.00 11.13           C  
ATOM     94  CD  GLU A 333      39.507  13.859  11.034  1.00 18.53           C  
ATOM     95  OE1 GLU A 333      40.122  15.008  11.270  1.00 19.40           O  
ATOM     96  OE2 GLU A 333      38.446  13.798  10.513  1.00 17.19           O1-
ATOM     97  N   GLY A 334      44.802  12.802  12.123  1.00 13.87           N  
ATOM     98  CA  GLY A 334      45.968  13.136  12.888  1.00 11.17           C  
ATOM     99  C   GLY A 334      45.664  13.110  14.387  1.00 16.10           C  
ATOM    100  O   GLY A 334      44.600  12.704  14.840  1.00 17.54           O  
ATOM    101  N   LEU A 335      46.620  13.583  15.152  1.00 16.27           N  
ATOM    102  CA  LEU A 335      46.422  13.706  16.580  1.00 16.82           C  
ATOM    103  C   LEU A 335      47.173  14.936  17.091  1.00 19.11           C  
ATOM    104  O   LEU A 335      48.389  15.051  16.903  1.00 18.40           O  
ATOM    105  CB  LEU A 335      46.878  12.417  17.260  1.00 20.67           C  
ATOM    106  CG  LEU A 335      47.160  12.592  18.746  1.00 28.71           C  
ATOM    107  CD1 LEU A 335      45.866  12.878  19.477  1.00 22.56           C  
ATOM    108  CD2 LEU A 335      47.757  11.279  19.227  1.00 31.27           C  
ATOM    109  N   ARG A 336      46.438  15.864  17.695  1.00 15.44           N  
ATOM    110  CA  ARG A 336      46.995  17.076  18.267  1.00 13.13           C  
ATOM    111  C   ARG A 336      46.444  17.258  19.635  1.00 17.00           C  
ATOM    112  O   ARG A 336      45.238  17.124  19.805  1.00 15.79           O  
ATOM    113  CB  ARG A 336      46.768  18.299  17.383  1.00 14.58           C  
ATOM    114  CG  ARG A 336      47.425  18.064  16.012  1.00 19.12           C  
ATOM    115  CD  ARG A 336      47.287  19.235  15.072  1.00 23.78           C  
ATOM    116  NE  ARG A 336      48.261  20.230  15.438  1.00 40.11           N  
ATOM    117  CZ  ARG A 336      48.333  21.425  14.880  1.00100.00           C  
ATOM    118  NH1 ARG A 336      47.460  21.779  13.926  1.00 36.25           N1+
ATOM    119  NH2 ARG A 336      49.290  22.276  15.280  1.00 50.98           N  
ATOM    120  N   LEU A 337      47.357  17.544  20.589  1.00 12.49           N  
ATOM    121  CA  LEU A 337      47.006  17.661  22.010  1.00 13.18           C  
ATOM    122  C   LEU A 337      46.730  19.066  22.495  1.00 21.87           C  
ATOM    123  O   LEU A 337      46.396  19.300  23.642  1.00 22.91           O  
ATOM    124  CB  LEU A 337      48.043  16.942  22.871  1.00 19.70           C  
ATOM    125  CG  LEU A 337      48.160  15.445  22.549  1.00 15.71           C  
ATOM    126  CD1 LEU A 337      49.167  14.812  23.482  1.00 31.28           C  
ATOM    127  CD2 LEU A 337      46.824  14.741  22.796  1.00 18.71           C  
ATOM    128  N   LYS A 338      46.834  20.011  21.595  1.00 18.49           N  
ATOM    129  CA  LYS A 338      46.532  21.372  21.934  1.00 14.07           C  
ATOM    130  C   LYS A 338      45.470  21.871  20.962  1.00 19.09           C  
ATOM    131  O   LYS A 338      45.387  21.415  19.828  1.00 20.59           O  
ATOM    132  CB  LYS A 338      47.834  22.195  21.849  1.00 19.67           C  
ATOM    133  CG  LYS A 338      47.594  23.690  21.809  1.00100.00           C  
ATOM    134  CD  LYS A 338      47.758  24.351  23.176  1.00100.00           C  
ATOM    135  CE  LYS A 338      46.431  24.779  23.807  1.00100.00           C  
ATOM    136  NZ  LYS A 338      46.374  26.185  24.251  1.00100.00           N1+
ATOM    137  N   ILE A 339      44.592  22.767  21.399  1.00 10.67           N  
ATOM    138  CA  ILE A 339      43.578  23.259  20.472  1.00 10.82           C  
ATOM    139  C   ILE A 339      44.174  23.750  19.157  1.00 20.99           C  
ATOM    140  O   ILE A 339      45.181  24.503  19.155  1.00 14.84           O  
ATOM    141  CB  ILE A 339      42.724  24.402  21.072  1.00 13.60           C  
ATOM    142  CG1 ILE A 339      41.898  23.858  22.240  1.00 13.36           C  
ATOM    143  CG2 ILE A 339      41.798  25.091  20.003  1.00 13.69           C  
ATOM    144  CD1 ILE A 339      41.178  24.958  23.007  1.00 14.19           C  
ATOM    145  N   TYR A 340      43.532  23.399  18.045  1.00 16.00           N  
ATOM    146  CA  TYR A 340      44.002  23.862  16.720  1.00  9.30           C  
ATOM    147  C   TYR A 340      42.815  24.177  15.850  1.00 15.84           C  
ATOM    148  O   TYR A 340      41.674  23.867  16.216  1.00 17.14           O  
ATOM    149  CB  TYR A 340      44.954  22.843  16.033  1.00 12.92           C  
ATOM    150  CG  TYR A 340      44.258  21.554  15.685  1.00 18.23           C  
ATOM    151  CD1 TYR A 340      44.042  20.558  16.645  1.00 13.69           C  
ATOM    152  CD2 TYR A 340      43.766  21.368  14.386  1.00 23.23           C  
ATOM    153  CE1 TYR A 340      43.365  19.385  16.291  1.00 23.39           C  
ATOM    154  CE2 TYR A 340      43.111  20.190  14.011  1.00 15.80           C  
ATOM    155  CZ  TYR A 340      42.903  19.205  14.978  1.00 24.46           C  
ATOM    156  OH  TYR A 340      42.287  18.037  14.617  1.00 24.78           O  
ATOM    157  N   LYS A 341      43.061  24.804  14.690  1.00  8.80           N  
ATOM    158  CA  LYS A 341      41.973  25.033  13.767  1.00  8.41           C  
ATOM    159  C   LYS A 341      41.996  23.986  12.651  1.00 14.38           C  
ATOM    160  O   LYS A 341      43.068  23.602  12.125  1.00 15.92           O  
ATOM    161  CB  LYS A 341      42.109  26.360  13.115  1.00 15.44           C  
ATOM    162  CG  LYS A 341      41.785  27.436  14.039  1.00 12.09           C  
ATOM    163  CD  LYS A 341      41.373  28.652  13.275  1.00 23.83           C  
ATOM    164  CE  LYS A 341      41.364  29.889  14.159  1.00 32.65           C  
ATOM    165  NZ  LYS A 341      41.318  31.178  13.437  1.00 31.42           N1+
ATOM    166  N   ASP A 342      40.801  23.482  12.338  1.00 18.02           N  
ATOM    167  CA  ASP A 342      40.654  22.483  11.325  1.00 13.32           C  
ATOM    168  C   ASP A 342      40.736  23.074   9.898  1.00 14.91           C  
ATOM    169  O   ASP A 342      40.997  24.263   9.729  1.00 13.71           O  
ATOM    170  CB  ASP A 342      39.419  21.612  11.604  1.00 11.71           C  
ATOM    171  CG  ASP A 342      38.095  22.174  11.209  1.00 13.96           C  
ATOM    172  OD1 ASP A 342      38.096  23.368  10.731  1.00 12.08           O  
ATOM    173  OD2 ASP A 342      37.104  21.530  11.292  1.00 19.42           O1-
ATOM    174  N   THR A 343      40.483  22.219   8.880  1.00 18.17           N  
ATOM    175  CA  THR A 343      40.577  22.670   7.487  1.00 14.93           C  
ATOM    176  C   THR A 343      39.642  23.794   7.191  1.00 23.63           C  
ATOM    177  O   THR A 343      39.889  24.606   6.291  1.00 17.14           O  
ATOM    178  CB  THR A 343      40.488  21.532   6.446  1.00 29.68           C  
ATOM    180  CG2 THR A 343      41.459  20.412   6.817  1.00 19.29           C  
ATOM    179  OG1 THR A 343      39.191  20.981   6.464  1.00 22.63           O  
ATOM    181  N   GLU A 344      38.567  23.856   7.982  1.00 21.45           N  
ATOM    182  CA  GLU A 344      37.519  24.883   7.825  1.00 13.20           C  
ATOM    183  C   GLU A 344      37.707  26.120   8.746  1.00 15.06           C  
ATOM    184  O   GLU A 344      36.925  27.031   8.679  1.00 18.95           O  
ATOM    185  CB  GLU A 344      36.143  24.247   8.114  1.00 12.07           C  
ATOM    186  CG  GLU A 344      35.745  23.073   7.184  1.00 23.82           C  
ATOM    187  CD  GLU A 344      35.395  23.503   5.773  1.00 26.60           C  
ATOM    188  OE1 GLU A 344      34.607  24.555   5.749  1.00100.00           O  
ATOM    189  OE2 GLU A 344      35.765  22.894   4.768  1.00 58.42           O1-
ATOM    190  N   GLY A 345      38.796  26.150   9.566  1.00 12.47           N  
ATOM    191  CA  GLY A 345      39.095  27.217  10.520  1.00 13.36           C  
ATOM    192  C   GLY A 345      38.360  27.065  11.871  1.00 18.67           C  
ATOM    193  O   GLY A 345      38.273  28.045  12.640  1.00 24.37           O  
ATOM    194  N   TYR A 346      37.762  25.871  12.159  1.00 15.78           N  
ATOM    195  CA  TYR A 346      37.037  25.682  13.430  1.00 15.41           C  
ATOM    196  C   TYR A 346      37.917  25.051  14.440  1.00 15.63           C  
ATOM    197  O   TYR A 346      38.697  24.159  14.067  1.00 17.81           O  
ATOM    198  CB  TYR A 346      35.874  24.690  13.359  1.00 14.21           C  
ATOM    199  CG  TYR A 346      34.896  25.158  12.368  1.00 19.82           C  
ATOM    200  CD1 TYR A 346      34.484  26.486  12.405  1.00 30.04           C  
ATOM    201  CD2 TYR A 346      34.373  24.291  11.411  1.00 22.09           C  
ATOM    202  CE1 TYR A 346      33.539  26.928  11.481  1.00 47.10           C  
ATOM    203  CE2 TYR A 346      33.447  24.720  10.461  1.00 23.23           C  
ATOM    204  CZ  TYR A 346      33.035  26.056  10.510  1.00 45.85           C  
ATOM    205  OH  TYR A 346      32.099  26.523   9.618  1.00 48.37           O  
ATOM    206  N   TYR A 347      37.753  25.504  15.714  1.00 14.21           N  
ATOM    207  CA  TYR A 347      38.521  25.007  16.841  1.00 12.87           C  
ATOM    208  C   TYR A 347      38.242  23.511  17.116  1.00 15.05           C  
ATOM    209  O   TYR A 347      37.103  23.090  17.293  1.00 16.62           O  
ATOM    210  CB  TYR A 347      38.216  25.840  18.068  1.00 18.28           C  
ATOM    211  CG  TYR A 347      38.850  27.190  17.948  1.00 17.32           C  
ATOM    212  CD1 TYR A 347      40.235  27.304  17.831  1.00 17.30           C  
ATOM    213  CD2 TYR A 347      38.037  28.323  17.965  1.00 14.76           C  
ATOM    214  CE1 TYR A 347      40.789  28.581  17.783  1.00 22.80           C  
ATOM    215  CE2 TYR A 347      38.587  29.610  17.895  1.00 18.16           C  
ATOM    216  CZ  TYR A 347      39.974  29.725  17.811  1.00 28.08           C  
ATOM    217  OH  TYR A 347      40.528  30.991  17.728  1.00 30.64           O  
ATOM    218  N   THR A 348      39.325  22.743  17.120  1.00  8.83           N  
ATOM    219  CA  THR A 348      39.267  21.300  17.222  1.00 15.03           C  
ATOM    220  C   THR A 348      40.390  20.867  18.128  1.00 17.64           C  
ATOM    221  O   THR A 348      41.330  21.639  18.360  1.00 14.37           O  
ATOM    222  CB  THR A 348      39.587  20.777  15.743  1.00 13.84           C  
ATOM    224  CG2 THR A 348      39.672  19.243  15.573  1.00  5.73           C  
ATOM    223  OG1 THR A 348      38.591  21.253  14.860  1.00 15.44           O  
ATOM    225  N   ILE A 349      40.351  19.610  18.592  1.00 11.91           N  
ATOM    226  CA  ILE A 349      41.470  19.093  19.400  1.00 14.37           C  
ATOM    227  C   ILE A 349      41.517  17.559  19.234  1.00 15.66           C  
ATOM    228  O   ILE A 349      40.557  16.956  18.795  1.00 13.14           O  
ATOM    229  CB  ILE A 349      41.312  19.435  20.905  1.00 10.34           C  
ATOM    230  CG1 ILE A 349      42.672  19.293  21.656  1.00 10.37           C  
ATOM    231  CG2 ILE A 349      40.156  18.612  21.485  1.00 12.87           C  
ATOM    232  CD1 ILE A 349      42.725  20.092  22.919  1.00 19.05           C  
ATOM    233  N   GLY A 350      42.605  16.936  19.591  1.00 10.48           N  
ATOM    234  CA  GLY A 350      42.660  15.507  19.582  1.00  9.51           C  
ATOM    235  C   GLY A 350      42.687  14.934  18.192  1.00 16.33           C  
ATOM    236  O   GLY A 350      43.452  15.359  17.319  1.00 11.18           O  
ATOM    237  N   ILE A 351      41.849  13.929  18.021  1.00  9.88           N  
ATOM    238  CA  ILE A 351      41.752  13.263  16.719  1.00 12.30           C  
ATOM    239  C   ILE A 351      40.513  13.731  15.989  1.00 14.30           C  
ATOM    240  O   ILE A 351      39.531  13.010  15.917  1.00 11.64           O  
ATOM    241  CB  ILE A 351      41.741  11.767  16.921  1.00  8.61           C  
ATOM    242  CG1 ILE A 351      43.079  11.349  17.638  1.00 10.25           C  
ATOM    243  CG2 ILE A 351      41.531  11.083  15.578  1.00 15.05           C  
ATOM    244  CD1 ILE A 351      43.060   9.987  18.304  1.00 16.79           C  
ATOM    245  N   GLY A 352      40.568  14.993  15.524  1.00  9.18           N  
ATOM    246  CA  GLY A 352      39.464  15.549  14.785  1.00  8.00           C  
ATOM    247  C   GLY A 352      38.240  15.798  15.649  1.00 11.98           C  
ATOM    248  O   GLY A 352      37.131  15.813  15.152  1.00 12.14           O  
ATOM    249  N   HIS A 353      38.411  16.033  16.933  1.00  6.85           N  
ATOM    250  CA  HIS A 353      37.239  16.333  17.761  1.00  7.35           C  
ATOM    251  C   HIS A 353      36.846  17.821  17.663  1.00 14.72           C  
ATOM    252  O   HIS A 353      37.514  18.703  18.223  1.00 10.59           O  
ATOM    253  CB  HIS A 353      37.474  15.944  19.250  1.00  5.85           C  
ATOM    254  CG  HIS A 353      36.212  16.227  20.044  1.00 12.67           C  
ATOM    256  CD2 HIS A 353      35.810  17.341  20.787  1.00  9.90           C  
ATOM    255  ND1 HIS A 353      35.137  15.347  20.049  1.00 11.55           N  
ATOM    257  CE1 HIS A 353      34.127  15.900  20.760  1.00  9.27           C  
ATOM    258  NE2 HIS A 353      34.515  17.085  21.258  1.00  9.98           N  
ATOM    259  N   LEU A 354      35.760  18.150  16.949  1.00 11.33           N  
ATOM    260  CA  LEU A 354      35.390  19.568  16.804  1.00 15.50           C  
ATOM    261  C   LEU A 354      34.872  20.117  18.119  1.00 14.92           C  
ATOM    262  O   LEU A 354      34.035  19.481  18.795  1.00 15.39           O  
ATOM    263  CB  LEU A 354      34.313  19.737  15.710  1.00 20.49           C  
ATOM    264  CG  LEU A 354      33.734  21.155  15.725  1.00 33.65           C  
ATOM    265  CD1 LEU A 354      34.674  22.096  14.998  1.00 20.10           C  
ATOM    266  CD2 LEU A 354      32.381  21.160  15.039  1.00 30.16           C  
ATOM    267  N   LEU A 355      35.325  21.294  18.490  1.00 14.85           N  
ATOM    268  CA  LEU A 355      34.863  21.828  19.739  1.00 14.94           C  
ATOM    269  C   LEU A 355      33.747  22.814  19.540  1.00 25.57           C  
ATOM    270  O   LEU A 355      32.844  22.902  20.372  1.00 16.40           O  
ATOM    271  CB  LEU A 355      36.019  22.515  20.515  1.00 14.83           C  
ATOM    272  CG  LEU A 355      37.128  21.562  20.898  1.00 10.34           C  
ATOM    273  CD1 LEU A 355      38.327  22.448  21.178  1.00 15.12           C  
ATOM    274  CD2 LEU A 355      36.688  20.823  22.172  1.00  9.59           C  
ATOM    275  N   THR A 356      33.872  23.632  18.507  1.00 16.06           N  
ATOM    276  CA  THR A 356      32.856  24.643  18.271  1.00 17.71           C  
ATOM    277  C   THR A 356      33.093  25.316  16.950  1.00 20.77           C  
ATOM    278  O   THR A 356      34.198  25.399  16.442  1.00 23.69           O  
ATOM    279  CB  THR A 356      32.888  25.777  19.353  1.00 25.18           C  
ATOM    281  CG2 THR A 356      34.234  26.507  19.474  1.00 20.00           C  
ATOM    280  OG1 THR A 356      31.906  26.740  19.074  1.00 32.43           O  
ATOM    282  N   LYS A 357      32.022  25.859  16.444  1.00 22.59           N  
ATOM    283  CA  LYS A 357      32.099  26.617  15.222  1.00 30.61           C  
ATOM    284  C   LYS A 357      32.276  28.100  15.513  1.00 30.48           C  
ATOM    285  O   LYS A 357      32.528  28.913  14.617  1.00 29.92           O  
ATOM    286  CB  LYS A 357      30.948  26.342  14.308  1.00 29.70           C  
ATOM    287  CG  LYS A 357      30.971  24.931  13.786  1.00 20.37           C  
ATOM    288  CD  LYS A 357      29.932  24.730  12.727  1.00 30.00           C  
ATOM    289  CE  LYS A 357      29.854  23.329  12.171  1.00 52.63           C  
ATOM    290  NZ  LYS A 357      28.569  23.106  11.469  1.00100.00           N1+
ATOM    291  N   SER A 358      32.229  28.451  16.783  1.00 29.89           N  
ATOM    292  CA  SER A 358      32.456  29.837  17.158  1.00 31.77           C  
ATOM    293  C   SER A 358      33.917  30.221  16.999  1.00 27.17           C  
ATOM    294  O   SER A 358      34.855  29.432  17.190  1.00 24.73           O  
ATOM    295  CB  SER A 358      31.972  30.165  18.571  1.00 39.04           C  
ATOM    296  OG  SER A 358      32.730  31.234  19.113  1.00 53.87           O  
ATOM    297  N   PRO A 359      34.103  31.501  16.719  1.00 35.62           N  
ATOM    298  CA  PRO A 359      35.403  32.114  16.532  1.00 20.29           C  
ATOM    299  C   PRO A 359      36.144  32.395  17.815  1.00 35.98           C  
ATOM    300  O   PRO A 359      37.350  32.668  17.791  1.00 68.71           O  
ATOM    301  CB  PRO A 359      35.149  33.423  15.804  1.00 31.75           C  
ATOM    302  CG  PRO A 359      33.675  33.498  15.499  1.00 35.41           C  
ATOM    303  CD  PRO A 359      33.041  32.205  15.984  1.00 31.55           C  
ATOM    304  N   SER A 360      35.412  32.308  18.934  1.00 29.19           N  
ATOM    305  CA  SER A 360      36.037  32.547  20.216  1.00 34.30           C  
ATOM    306  C   SER A 360      36.834  31.350  20.709  1.00 30.52           C  
ATOM    307  O   SER A 360      36.280  30.263  20.872  1.00 25.42           O  
ATOM    308  CB  SER A 360      35.066  33.018  21.330  1.00 23.39           C  
ATOM    309  OG  SER A 360      35.839  33.475  22.454  1.00 55.41           O  
ATOM    310  N   LEU A 361      38.106  31.604  20.995  1.00 19.70           N  
ATOM    311  CA  LEU A 361      38.979  30.607  21.590  1.00 36.08           C  
ATOM    312  C   LEU A 361      38.545  30.293  23.011  1.00 29.15           C  
ATOM    313  O   LEU A 361      38.707  29.197  23.538  1.00 24.01           O  
ATOM    314  CB  LEU A 361      40.411  31.094  21.581  1.00 30.70           C  
ATOM    315  CG  LEU A 361      41.352  30.120  22.234  1.00 36.20           C  
ATOM    316  CD1 LEU A 361      41.257  28.788  21.510  1.00 23.41           C  
ATOM    317  CD2 LEU A 361      42.747  30.689  22.093  1.00 27.72           C  
ATOM    318  N   ASN A 362      37.938  31.292  23.620  1.00 29.86           N  
ATOM    319  CA  ASN A 362      37.407  31.125  24.970  1.00 33.69           C  
ATOM    320  C   ASN A 362      36.229  30.175  24.965  1.00 19.30           C  
ATOM    321  O   ASN A 362      36.153  29.285  25.811  1.00 24.54           O  
ATOM    322  CB  ASN A 362      37.067  32.458  25.653  1.00 35.96           C  
ATOM    323  CG  ASN A 362      38.368  33.161  25.899  1.00100.00           C  
ATOM    325  ND2 ASN A 362      38.430  34.401  25.408  1.00100.00           N  
ATOM    324  OD1 ASN A 362      39.333  32.542  26.407  1.00100.00           O  
ATOM    326  N   ALA A 363      35.324  30.390  23.993  1.00 20.91           N  
ATOM    327  CA  ALA A 363      34.220  29.475  23.818  1.00 28.14           C  
ATOM    328  C   ALA A 363      34.795  28.073  23.591  1.00 34.86           C  
ATOM    329  O   ALA A 363      34.291  27.093  24.101  1.00 18.26           O  
ATOM    330  CB  ALA A 363      33.383  29.906  22.636  1.00 17.53           C  
ATOM    331  N   ALA A 364      35.892  27.970  22.850  1.00 15.63           N  
ATOM    332  CA  ALA A 364      36.458  26.650  22.618  1.00 15.14           C  
ATOM    333  C   ALA A 364      37.025  26.035  23.845  1.00 16.47           C  
ATOM    334  O   ALA A 364      36.885  24.812  24.112  1.00 17.85           O  
ATOM    335  CB  ALA A 364      37.557  26.747  21.586  1.00 23.15           C  
ATOM    336  N   LYS A 365      37.706  26.880  24.597  1.00 11.98           N  
ATOM    337  CA  LYS A 365      38.312  26.396  25.828  1.00 16.01           C  
ATOM    338  C   LYS A 365      37.234  25.969  26.792  1.00 15.83           C  
ATOM    339  O   LYS A 365      37.391  25.009  27.504  1.00 20.23           O  
ATOM    340  CB  LYS A 365      39.174  27.424  26.514  1.00 20.19           C  
ATOM    341  CG  LYS A 365      40.541  27.510  25.895  1.00 23.03           C  
ATOM    342  CD  LYS A 365      41.272  28.824  26.208  1.00 43.52           C  
ATOM    343  CE  LYS A 365      42.779  28.764  25.983  1.00 86.21           C  
ATOM    344  NZ  LYS A 365      43.570  29.091  27.184  1.00100.00           N1+
ATOM    345  N   SER A 366      36.111  26.649  26.744  1.00 13.95           N  
ATOM    346  CA  SER A 366      35.000  26.300  27.620  1.00 12.88           C  
ATOM    347  C   SER A 366      34.398  24.953  27.221  1.00 15.11           C  
ATOM    348  O   SER A 366      34.123  24.098  28.028  1.00 15.59           O  
ATOM    349  CB  SER A 366      33.940  27.398  27.623  1.00 24.91           C  
ATOM    350  OG  SER A 366      32.797  26.982  28.346  1.00 41.00           O  
ATOM    351  N   GLU A 367      34.192  24.793  25.955  1.00 17.58           N  
ATOM    352  CA  GLU A 367      33.652  23.559  25.454  1.00 13.58           C  
ATOM    353  C   GLU A 367      34.644  22.441  25.776  1.00 15.01           C  
ATOM    354  O   GLU A 367      34.275  21.309  26.116  1.00 14.98           O  
ATOM    355  CB  GLU A 367      33.572  23.627  23.922  1.00 13.02           C  
ATOM    356  CG  GLU A 367      32.334  24.393  23.462  1.00 14.59           C  
ATOM    357  CD  GLU A 367      31.044  23.798  24.022  1.00 20.80           C  
ATOM    358  OE1 GLU A 367      30.722  22.640  23.932  1.00 20.27           O  
ATOM    359  OE2 GLU A 367      30.246  24.647  24.554  1.00 24.32           O1-
ATOM    360  N   LEU A 368      35.922  22.765  25.672  1.00  8.46           N  
ATOM    361  CA  LEU A 368      36.874  21.715  25.935  1.00  9.48           C  
ATOM    362  C   LEU A 368      36.838  21.204  27.387  1.00 28.10           C  
ATOM    363  O   LEU A 368      36.894  20.008  27.677  1.00 13.28           O  
ATOM    364  CB  LEU A 368      38.286  22.214  25.534  1.00 13.55           C  
ATOM    365  CG  LEU A 368      39.405  21.197  25.816  1.00 15.00           C  
ATOM    366  CD1 LEU A 368      39.206  19.900  25.021  1.00 10.40           C  
ATOM    367  CD2 LEU A 368      40.783  21.804  25.507  1.00 17.90           C  
ATOM    368  N   ASP A 369      36.788  22.130  28.332  1.00 13.01           N  
ATOM    369  CA  ASP A 369      36.778  21.755  29.720  1.00 13.00           C  
ATOM    370  C   ASP A 369      35.532  20.969  30.100  1.00 11.36           C  
ATOM    371  O   ASP A 369      35.629  20.025  30.863  1.00 16.37           O  
ATOM    372  CB  ASP A 369      36.962  22.954  30.638  1.00 20.71           C  
ATOM    373  CG  ASP A 369      38.314  23.630  30.550  1.00 20.90           C  
ATOM    374  OD1 ASP A 369      39.391  23.086  30.256  1.00 23.56           O  
ATOM    375  OD2 ASP A 369      38.147  24.885  30.856  1.00 28.40           O1-
ATOM    376  N   LYS A 370      34.400  21.366  29.507  1.00 16.82           N  
ATOM    377  CA  LYS A 370      33.118  20.665  29.667  1.00 13.07           C  
ATOM    378  C   LYS A 370      33.177  19.178  29.132  1.00 10.93           C  
ATOM    379  O   LYS A 370      32.690  18.236  29.739  1.00 12.06           O  
ATOM    380  CB  LYS A 370      32.028  21.457  28.928  1.00 15.72           C  
ATOM    381  CG  LYS A 370      30.740  20.699  28.746  1.00 22.47           C  
ATOM    382  CD  LYS A 370      29.537  21.612  28.514  1.00 31.39           C  
ATOM    383  CE  LYS A 370      29.626  22.407  27.215  1.00 16.49           C  
ATOM    384  NZ  LYS A 370      29.256  21.601  26.057  1.00 18.30           N1+
ATOM    385  N   ALA A 371      33.850  18.967  27.977  1.00 16.74           N  
ATOM    386  CA  ALA A 371      33.986  17.643  27.358  1.00 19.13           C  
ATOM    387  C   ALA A 371      34.915  16.709  28.131  1.00 13.62           C  
ATOM    388  O   ALA A 371      34.708  15.521  28.143  1.00 13.45           O  
ATOM    389  CB  ALA A 371      34.530  17.813  25.930  1.00 10.07           C  
ATOM    390  N   ILE A 372      35.990  17.260  28.746  1.00 11.60           N  
ATOM    391  CA  ILE A 372      36.986  16.490  29.481  1.00 11.31           C  
ATOM    392  C   ILE A 372      36.666  16.359  30.956  1.00 18.40           C  
ATOM    393  O   ILE A 372      37.083  15.402  31.576  1.00 21.49           O  
ATOM    394  CB  ILE A 372      38.360  17.169  29.354  1.00 14.84           C  
ATOM    395  CG1 ILE A 372      38.754  17.325  27.893  1.00 22.92           C  
ATOM    396  CG2 ILE A 372      39.458  16.481  30.164  1.00 16.71           C  
ATOM    397  CD1 ILE A 372      38.806  15.972  27.196  1.00 19.89           C  
ATOM    398  N   GLY A 373      35.924  17.319  31.491  1.00 16.38           N  
ATOM    399  CA  GLY A 373      35.614  17.277  32.905  1.00 17.80           C  
ATOM    400  C   GLY A 373      36.731  17.850  33.793  1.00 22.02           C  
ATOM    401  O   GLY A 373      36.873  17.453  34.923  1.00 29.09           O  
ATOM    402  N   ARG A 374      37.516  18.801  33.278  1.00 24.40           N  
ATOM    403  CA  ARG A 374      38.554  19.438  34.084  1.00 19.29           C  
ATOM    404  C   ARG A 374      38.988  20.697  33.439  1.00 36.41           C  
ATOM    405  O   ARG A 374      38.680  20.923  32.266  1.00 25.94           O  
ATOM    406  CB  ARG A 374      39.783  18.570  34.346  1.00 18.33           C  
ATOM    407  CG  ARG A 374      40.754  18.464  33.201  1.00 22.89           C  
ATOM    408  CD  ARG A 374      41.590  17.223  33.347  1.00 18.55           C  
ATOM    409  NE  ARG A 374      42.572  17.036  32.298  1.00 18.16           N  
ATOM    410  CZ  ARG A 374      43.492  17.905  31.951  1.00 38.90           C  
ATOM    411  NH1 ARG A 374      43.643  19.058  32.594  1.00 36.56           N1+
ATOM    412  NH2 ARG A 374      44.315  17.590  30.948  1.00 29.35           N  
ATOM    413  N   ASN A 375      39.725  21.478  34.225  1.00 21.31           N  
ATOM    414  CA  ASN A 375      40.300  22.709  33.746  1.00 21.07           C  
ATOM    415  C   ASN A 375      41.513  22.315  32.932  1.00 20.32           C  
ATOM    416  O   ASN A 375      42.540  21.904  33.494  1.00 31.74           O  
ATOM    417  CB  ASN A 375      40.733  23.583  34.930  1.00 32.38           C  
ATOM    418  CG  ASN A 375      40.028  24.897  34.850  1.00 92.13           C  
ATOM    420  ND2 ASN A 375      40.719  25.906  34.320  1.00 62.39           N  
ATOM    419  OD1 ASN A 375      38.833  24.973  35.173  1.00100.00           O  
ATOM    421  N   THR A 376      41.390  22.347  31.586  1.00 24.97           N  
ATOM    422  CA  THR A 376      42.490  21.861  30.748  1.00 18.83           C  
ATOM    423  C   THR A 376      43.502  22.939  30.351  1.00 21.12           C  
ATOM    424  O   THR A 376      44.668  22.635  30.031  1.00 29.24           O  
ATOM    425  CB  THR A 376      41.944  21.210  29.437  1.00 18.56           C  
ATOM    427  CG2 THR A 376      40.886  20.131  29.728  1.00 16.29           C  
ATOM    426  OG1 THR A 376      41.360  22.236  28.643  1.00 16.54           O  
ATOM    428  N   ASN A 377      43.032  24.171  30.281  1.00 21.94           N  
ATOM    429  CA  ASN A 377      43.882  25.263  29.836  1.00 41.53           C  
ATOM    430  C   ASN A 377      44.254  25.051  28.352  1.00 36.34           C  
ATOM    431  O   ASN A 377      45.315  25.465  27.879  1.00 36.05           O  
ATOM    432  CB  ASN A 377      45.108  25.478  30.787  1.00 33.93           C  
ATOM    433  CG  ASN A 377      45.867  26.816  30.642  1.00100.00           C  
ATOM    435  ND2 ASN A 377      47.183  26.780  30.946  1.00 62.73           N  
ATOM    434  OD1 ASN A 377      45.290  27.864  30.263  1.00 75.14           O  
ATOM    436  N   GLY A 378      43.370  24.363  27.601  1.00 21.63           N  
ATOM    437  CA  GLY A 378      43.572  24.122  26.164  1.00 20.62           C  
ATOM    438  C   GLY A 378      44.446  22.938  25.754  1.00 19.32           C  
ATOM    439  O   GLY A 378      44.710  22.717  24.576  1.00 29.90           O  
ATOM    440  N   VAL A 379      44.909  22.180  26.717  1.00 14.29           N  
ATOM    441  CA  VAL A 379      45.755  21.034  26.431  1.00 14.75           C  
ATOM    442  C   VAL A 379      45.208  19.767  27.105  1.00 21.57           C  
ATOM    443  O   VAL A 379      44.746  19.827  28.225  1.00 21.66           O  
ATOM    444  CB  VAL A 379      47.147  21.317  26.959  1.00 28.15           C  
ATOM    445  CG1 VAL A 379      48.068  20.136  26.684  1.00 25.08           C  
ATOM    446  CG2 VAL A 379      47.631  22.580  26.279  1.00 33.35           C  
ATOM    447  N   ILE A 380      45.269  18.632  26.425  1.00 14.77           N  
ATOM    448  CA  ILE A 380      44.813  17.376  26.956  1.00 12.56           C  
ATOM    449  C   ILE A 380      45.882  16.336  26.762  1.00 25.56           C  
ATOM    450  O   ILE A 380      46.881  16.561  26.063  1.00 20.56           O  
ATOM    451  CB  ILE A 380      43.558  16.922  26.205  1.00 15.83           C  
ATOM    452  CG1 ILE A 380      43.848  16.685  24.702  1.00 12.63           C  
ATOM    453  CG2 ILE A 380      42.431  17.927  26.416  1.00 16.76           C  
ATOM    454  CD1 ILE A 380      42.670  16.005  23.996  1.00 16.49           C  
ATOM    455  N   THR A 381      45.664  15.181  27.375  1.00 12.54           N  
ATOM    456  CA  THR A 381      46.558  14.107  27.240  1.00 10.33           C  
ATOM    457  C   THR A 381      46.124  13.181  26.112  1.00 18.43           C  
ATOM    458  O   THR A 381      45.032  13.290  25.568  1.00 17.54           O  
ATOM    459  CB  THR A 381      46.607  13.273  28.544  1.00 28.51           C  
ATOM    461  CG2 THR A 381      46.874  14.165  29.764  1.00 16.99           C  
ATOM    460  OG1 THR A 381      45.353  12.588  28.712  1.00 19.28           O  
ATOM    462  N   LYS A 382      47.007  12.230  25.787  1.00 12.31           N  
ATOM    463  CA  LYS A 382      46.794  11.238  24.771  1.00 16.65           C  
ATOM    464  C   LYS A 382      45.613  10.369  25.063  1.00 20.70           C  
ATOM    465  O   LYS A 382      44.827  10.066  24.167  1.00 16.26           O  
ATOM    466  CB  LYS A 382      47.979  10.337  24.544  1.00 21.38           C  
ATOM    467  CG  LYS A 382      47.754   9.513  23.283  1.00 38.17           C  
ATOM    468  CD  LYS A 382      48.997   8.774  22.798  1.00 59.52           C  
ATOM    469  CE  LYS A 382      48.773   7.967  21.514  1.00100.00           C  
ATOM    470  NZ  LYS A 382      49.735   8.253  20.417  1.00100.00           N1+
ATOM    471  N   ASP A 383      45.529   9.964  26.336  1.00 14.91           N  
ATOM    472  CA  ASP A 383      44.407   9.194  26.801  1.00 14.70           C  
ATOM    473  C   ASP A 383      43.091   9.936  26.659  1.00 16.88           C  
ATOM    474  O   ASP A 383      42.088   9.339  26.258  1.00 13.65           O  
ATOM    475  CB  ASP A 383      44.566   8.763  28.271  1.00 16.93           C  
ATOM    476  CG  ASP A 383      45.592   7.656  28.374  1.00 55.04           C  
ATOM    477  OD1 ASP A 383      46.146   7.339  27.213  1.00 66.90           O  
ATOM    478  OD2 ASP A 383      45.889   7.139  29.432  1.00 92.12           O1-
ATOM    479  N   GLU A 384      43.079  11.220  27.029  1.00 13.67           N  
ATOM    480  CA  GLU A 384      41.871  11.990  26.910  1.00 11.26           C  
ATOM    481  C   GLU A 384      41.469  12.131  25.443  1.00  8.37           C  
ATOM    482  O   GLU A 384      40.327  12.102  25.109  1.00 11.59           O  
ATOM    483  CB  GLU A 384      42.101  13.380  27.454  1.00 13.00           C  
ATOM    484  CG  GLU A 384      42.122  13.336  28.982  1.00 15.50           C  
ATOM    485  CD  GLU A 384      42.684  14.576  29.650  1.00 25.59           C  
ATOM    486  OE1 GLU A 384      43.432  15.403  29.123  1.00 16.04           O  
ATOM    487  OE2 GLU A 384      42.265  14.650  30.879  1.00 19.49           O1-
ATOM    488  N   ALA A 385      42.433  12.395  24.592  1.00 10.38           N  
ATOM    489  CA  ALA A 385      42.148  12.470  23.173  1.00 11.25           C  
ATOM    490  C   ALA A 385      41.552  11.148  22.692  1.00 14.70           C  
ATOM    491  O   ALA A 385      40.603  11.133  21.913  1.00 11.42           O  
ATOM    492  CB  ALA A 385      43.437  12.736  22.391  1.00 10.00           C  
ATOM    493  N   GLU A 386      42.130  10.016  23.133  1.00  9.77           N  
ATOM    494  CA  GLU A 386      41.611   8.745  22.705  1.00  6.07           C  
ATOM    495  C   GLU A 386      40.229   8.484  23.238  1.00 12.54           C  
ATOM    496  O   GLU A 386      39.440   7.774  22.630  1.00 12.39           O  
ATOM    497  CB  GLU A 386      42.560   7.591  23.002  1.00 11.56           C  
ATOM    498  CG  GLU A 386      43.710   7.617  21.995  1.00 16.47           C  
ATOM    499  CD  GLU A 386      44.833   6.736  22.368  1.00100.00           C  
ATOM    500  OE1 GLU A 386      44.865   6.054  23.370  1.00 34.49           O  
ATOM    501  OE2 GLU A 386      45.763   6.778  21.471  1.00 31.69           O1-
ATOM    502  N   LYS A 387      39.931   9.047  24.384  1.00 11.82           N  
ATOM    503  CA  LYS A 387      38.592   8.887  24.917  1.00 14.99           C  
ATOM    504  C   LYS A 387      37.556   9.641  24.103  1.00  9.14           C  
ATOM    505  O   LYS A 387      36.465   9.121  23.808  1.00 12.29           O  
ATOM    506  CB  LYS A 387      38.504   9.232  26.366  1.00 16.79           C  
ATOM    507  CG  LYS A 387      37.255   8.650  26.958  1.00 39.15           C  
ATOM    508  CD  LYS A 387      37.281   8.721  28.460  1.00 48.06           C  
ATOM    509  CE  LYS A 387      35.962   8.274  29.055  1.00 51.60           C  
ATOM    510  NZ  LYS A 387      35.946   8.452  30.507  1.00 58.45           N1+
ATOM    511  N   LEU A 388      37.874  10.878  23.703  1.00 10.85           N  
ATOM    512  CA  LEU A 388      36.986  11.659  22.847  1.00  6.36           C  
ATOM    513  C   LEU A 388      36.760  10.927  21.523  1.00  8.08           C  
ATOM    514  O   LEU A 388      35.628  10.911  20.986  1.00 10.41           O  
ATOM    515  CB  LEU A 388      37.535  13.049  22.537  1.00  9.57           C  
ATOM    516  CG  LEU A 388      37.630  13.877  23.807  1.00 11.96           C  
ATOM    517  CD1 LEU A 388      38.288  15.214  23.500  1.00 15.92           C  
ATOM    518  CD2 LEU A 388      36.245  14.126  24.362  1.00 18.56           C  
ATOM    519  N   PHE A 389      37.854  10.307  21.051  1.00  8.87           N  
ATOM    520  CA  PHE A 389      37.828   9.579  19.783  1.00  7.44           C  
ATOM    521  C   PHE A 389      36.866   8.378  19.823  1.00 11.11           C  
ATOM    522  O   PHE A 389      36.012   8.171  18.922  1.00  9.71           O  
ATOM    523  CB  PHE A 389      39.269   9.201  19.403  1.00  7.59           C  
ATOM    524  CG  PHE A 389      39.431   8.557  18.038  1.00 11.68           C  
ATOM    525  CD1 PHE A 389      38.730   9.039  16.918  1.00  8.52           C  
ATOM    526  CD2 PHE A 389      40.322   7.488  17.868  1.00 12.85           C  
ATOM    527  CE1 PHE A 389      38.941   8.491  15.649  1.00 11.83           C  
ATOM    528  CE2 PHE A 389      40.522   6.914  16.607  1.00 21.55           C  
ATOM    529  CZ  PHE A 389      39.818   7.415  15.510  1.00 11.74           C  
ATOM    530  N   CYS A 390      36.959   7.629  20.891  1.00  9.98           N  
ATOM    531  CA  CYS A 390      36.058   6.506  21.112  1.00 10.57           C  
ATOM    532  C   CYS A 390      34.595   6.972  21.039  1.00  9.57           C  
ATOM    533  O   CYS A 390      33.747   6.412  20.362  1.00  7.84           O  
ATOM    534  CB  CYS A 390      36.360   5.906  22.486  1.00 13.72           C  
ATOM    535  SG  CYS A 390      35.419   4.440  22.990  1.00 13.52           S  
ATOM    536  N   GLN A 391      34.301   8.035  21.788  1.00 12.23           N  
ATOM    537  CA  GLN A 391      32.968   8.581  21.834  1.00  9.09           C  
ATOM    538  C   GLN A 391      32.489   9.027  20.508  1.00 11.77           C  
ATOM    539  O   GLN A 391      31.311   8.823  20.168  1.00 13.12           O  
ATOM    540  CB  GLN A 391      32.877   9.781  22.802  1.00  7.03           C  
ATOM    541  CG  GLN A 391      33.084   9.306  24.247  1.00  8.97           C  
ATOM    542  CD  GLN A 391      33.281  10.448  25.221  1.00 20.75           C  
ATOM    544  NE2 GLN A 391      33.323  11.678  24.723  1.00 10.60           N  
ATOM    543  OE1 GLN A 391      33.388  10.224  26.442  1.00 17.04           O  
ATOM    545  N   ASP A 392      33.393   9.690  19.795  1.00  9.36           N  
ATOM    546  CA  ASP A 392      33.079  10.173  18.469  1.00 14.30           C  
ATOM    547  C   ASP A 392      32.828   9.072  17.448  1.00 12.34           C  
ATOM    548  O   ASP A 392      31.979   9.234  16.617  1.00 12.91           O  
ATOM    549  CB  ASP A 392      34.136  11.181  17.936  1.00 13.75           C  
ATOM    550  CG  ASP A 392      34.129  12.501  18.681  1.00 12.38           C  
ATOM    551  OD1 ASP A 392      33.211  12.902  19.382  1.00 11.88           O  
ATOM    552  OD2 ASP A 392      35.192  13.200  18.468  1.00 14.39           O1-
ATOM    553  N   VAL A 393      33.560   7.942  17.506  1.00 10.56           N  
ATOM    554  CA  VAL A 393      33.320   6.886  16.566  1.00 11.16           C  
ATOM    555  C   VAL A 393      32.030   6.248  16.918  1.00 14.79           C  
ATOM    556  O   VAL A 393      31.195   5.954  16.049  1.00 11.72           O  
ATOM    557  CB  VAL A 393      34.499   5.897  16.558  1.00 10.33           C  
ATOM    558  CG1 VAL A 393      34.149   4.655  15.758  1.00  9.63           C  
ATOM    559  CG2 VAL A 393      35.740   6.562  15.961  1.00  9.59           C  
ATOM    560  N   ASP A 394      31.830   6.036  18.189  1.00  9.47           N  
ATOM    561  CA  ASP A 394      30.582   5.401  18.612  1.00  7.69           C  
ATOM    562  C   ASP A 394      29.363   6.212  18.149  1.00  4.74           C  
ATOM    563  O   ASP A 394      28.358   5.723  17.639  1.00 10.97           O  
ATOM    564  CB  ASP A 394      30.655   5.319  20.139  1.00  7.14           C  
ATOM    565  CG  ASP A 394      29.733   4.337  20.845  1.00 23.89           C  
ATOM    566  OD1 ASP A 394      29.138   3.409  20.143  1.00 35.40           O  
ATOM    567  OD2 ASP A 394      29.682   4.343  22.033  1.00 28.13           O1-
ATOM    568  N   ALA A 395      29.456   7.501  18.352  1.00 10.30           N  
ATOM    569  CA  ALA A 395      28.371   8.397  17.980  1.00 15.63           C  
ATOM    570  C   ALA A 395      28.128   8.403  16.481  1.00 12.52           C  
ATOM    571  O   ALA A 395      26.982   8.502  16.001  1.00 15.03           O  
ATOM    572  CB  ALA A 395      28.620   9.834  18.494  1.00 11.93           C  
ATOM    573  N   ALA A 396      29.201   8.323  15.700  1.00 10.16           N  
ATOM    574  CA  ALA A 396      28.992   8.296  14.271  1.00 16.20           C  
ATOM    575  C   ALA A 396      28.178   7.043  13.863  1.00  9.98           C  
ATOM    576  O   ALA A 396      27.277   7.122  13.013  1.00 10.47           O  
ATOM    577  CB  ALA A 396      30.293   8.412  13.465  1.00 12.07           C  
ATOM    578  N   VAL A 397      28.580   5.872  14.409  1.00 12.84           N  
ATOM    579  CA  VAL A 397      27.904   4.621  14.041  1.00 13.14           C  
ATOM    580  C   VAL A 397      26.448   4.673  14.472  1.00 15.31           C  
ATOM    581  O   VAL A 397      25.535   4.282  13.741  1.00 13.38           O  
ATOM    582  CB  VAL A 397      28.572   3.387  14.649  1.00 12.73           C  
ATOM    583  CG1 VAL A 397      27.768   2.128  14.187  1.00 11.76           C  
ATOM    584  CG2 VAL A 397      30.032   3.274  14.153  1.00 11.21           C  
ATOM    585  N   ARG A 398      26.256   5.168  15.696  1.00 15.55           N  
ATOM    586  CA  ARG A 398      24.912   5.268  16.193  1.00 15.75           C  
ATOM    587  C   ARG A 398      24.068   6.232  15.404  1.00 15.73           C  
ATOM    588  O   ARG A 398      22.899   5.955  15.155  1.00 18.56           O  
ATOM    589  CB  ARG A 398      24.816   5.374  17.733  1.00 18.68           C  
ATOM    590  CG  ARG A 398      25.455   4.113  18.353  1.00 37.11           C  
ATOM    591  CD  ARG A 398      25.314   3.978  19.883  1.00 88.09           C  
ATOM    592  NE  ARG A 398      26.297   4.799  20.597  1.00100.00           N  
ATOM    593  CZ  ARG A 398      26.238   6.150  20.649  1.00100.00           C  
ATOM    594  NH1 ARG A 398      25.237   6.844  20.074  1.00100.00           N1+
ATOM    595  NH2 ARG A 398      27.192   6.844  21.298  1.00 34.64           N  
ATOM    596  N   GLY A 399      24.664   7.338  14.934  1.00 11.23           N  
ATOM    597  CA  GLY A 399      23.961   8.286  14.104  1.00 12.57           C  
ATOM    598  C   GLY A 399      23.521   7.650  12.773  1.00 16.69           C  
ATOM    599  O   GLY A 399      22.431   7.905  12.229  1.00 19.48           O  
ATOM    600  N   ILE A 400      24.388   6.825  12.215  1.00 10.25           N  
ATOM    601  CA  ILE A 400      24.097   6.120  10.995  1.00 14.18           C  
ATOM    602  C   ILE A 400      22.903   5.168  11.192  1.00 23.31           C  
ATOM    603  O   ILE A 400      21.955   5.141  10.389  1.00 14.31           O  
ATOM    604  CB  ILE A 400      25.342   5.311  10.503  1.00  9.48           C  
ATOM    605  CG1 ILE A 400      26.390   6.246   9.839  1.00 10.23           C  
ATOM    606  CG2 ILE A 400      24.872   4.257   9.500  1.00 12.44           C  
ATOM    607  CD1 ILE A 400      27.697   5.503   9.507  1.00  9.98           C  
ATOM    608  N   LEU A 401      22.937   4.386  12.303  1.00 10.44           N  
ATOM    609  CA  LEU A 401      21.919   3.403  12.538  1.00 11.25           C  
ATOM    610  C   LEU A 401      20.582   3.962  12.802  1.00 21.34           C  
ATOM    611  O   LEU A 401      19.604   3.265  12.606  1.00 21.80           O  
ATOM    612  CB  LEU A 401      22.314   2.492  13.680  1.00 12.41           C  
ATOM    613  CG  LEU A 401      23.564   1.699  13.358  1.00 21.45           C  
ATOM    614  CD1 LEU A 401      24.000   0.870  14.548  1.00 21.81           C  
ATOM    615  CD2 LEU A 401      23.376   0.799  12.124  1.00 18.15           C  
ATOM    616  N   ARG A 402      20.543   5.206  13.280  1.00 13.68           N  
ATOM    617  CA  ARG A 402      19.258   5.863  13.580  1.00 17.44           C  
ATOM    618  C   ARG A 402      18.749   6.690  12.408  1.00 32.77           C  
ATOM    619  O   ARG A 402      17.644   7.182  12.477  1.00 28.72           O  
ATOM    620  CB  ARG A 402      19.300   6.756  14.807  1.00 22.80           C  
ATOM    621  CG  ARG A 402      20.038   6.207  16.039  1.00 96.65           C  
ATOM    622  CD  ARG A 402      19.830   7.099  17.278  1.00100.00           C  
ATOM    623  NE  ARG A 402      21.011   7.838  17.806  1.00100.00           N  
ATOM    624  CZ  ARG A 402      21.559   9.020  17.381  1.00100.00           C  
ATOM    625  NH1 ARG A 402      21.117   9.735  16.322  1.00 95.43           N1+
ATOM    626  NH2 ARG A 402      22.613   9.490  18.063  1.00 90.89           N  
ATOM    627  N   ASN A 403      19.559   6.853  11.345  1.00 18.47           N  
ATOM    628  CA  ASN A 403      19.158   7.669  10.233  1.00 12.53           C  
ATOM    629  C   ASN A 403      18.471   6.870   9.158  1.00 27.34           C  
ATOM    630  O   ASN A 403      18.992   5.896   8.649  1.00 18.40           O  
ATOM    631  CB  ASN A 403      20.332   8.463   9.718  1.00 13.52           C  
ATOM    632  CG  ASN A 403      19.921   9.375   8.603  1.00 19.70           C  
ATOM    634  ND2 ASN A 403      20.165  10.657   8.788  1.00 18.07           N  
ATOM    633  OD1 ASN A 403      19.491   8.926   7.559  1.00 27.40           O  
ATOM    635  N   ALA A 404      17.255   7.260   8.827  1.00 16.16           N  
ATOM    636  CA  ALA A 404      16.512   6.490   7.848  1.00 17.68           C  
ATOM    637  C   ALA A 404      17.178   6.425   6.479  1.00 25.31           C  
ATOM    638  O   ALA A 404      16.976   5.486   5.705  1.00 22.78           O  
ATOM    639  CB  ALA A 404      15.096   7.032   7.691  1.00 22.26           C  
ATOM    640  N   LYS A 405      17.951   7.434   6.145  1.00 19.74           N  
ATOM    641  CA  LYS A 405      18.589   7.426   4.836  1.00 26.73           C  
ATOM    642  C   LYS A 405      19.869   6.642   4.789  1.00 23.45           C  
ATOM    643  O   LYS A 405      20.246   6.050   3.775  1.00 23.00           O  
ATOM    644  CB  LYS A 405      18.932   8.833   4.428  1.00 23.45           C  
ATOM    645  CG  LYS A 405      17.717   9.627   4.024  1.00 59.74           C  
ATOM    646  CD  LYS A 405      17.320  10.610   5.110  1.00100.00           C  
ATOM    647  CE  LYS A 405      16.557  11.801   4.545  1.00100.00           C  
ATOM    648  NZ  LYS A 405      17.353  12.607   3.591  1.00100.00           N1+
ATOM    649  N   LEU A 406      20.540   6.678   5.902  1.00 19.20           N  
ATOM    650  CA  LEU A 406      21.829   6.034   5.994  1.00 13.83           C  
ATOM    651  C   LEU A 406      21.828   4.558   6.340  1.00 10.90           C  
ATOM    652  O   LEU A 406      22.681   3.787   5.892  1.00 16.80           O  
ATOM    653  CB  LEU A 406      22.700   6.842   7.015  1.00 10.16           C  
ATOM    654  CG  LEU A 406      22.991   8.266   6.561  1.00 13.54           C  
ATOM    655  CD1 LEU A 406      23.804   8.982   7.621  1.00 13.00           C  
ATOM    656  CD2 LEU A 406      23.745   8.279   5.225  1.00 17.78           C  
ATOM    657  N   LYS A 407      20.963   4.186   7.255  1.00 12.04           N  
ATOM    658  CA  LYS A 407      21.003   2.809   7.708  1.00 14.17           C  
ATOM    659  C   LYS A 407      20.949   1.750   6.611  1.00 11.67           C  
ATOM    660  O   LYS A 407      21.707   0.796   6.561  1.00 13.34           O  
ATOM    661  CB  LYS A 407      20.003   2.597   8.804  1.00 12.42           C  
ATOM    662  CG  LYS A 407      19.929   1.150   9.249  1.00 15.68           C  
ATOM    663  CD  LYS A 407      19.165   1.031  10.526  1.00 32.85           C  
ATOM    664  CE  LYS A 407      19.213  -0.396  11.013  1.00 32.24           C  
ATOM    665  NZ  LYS A 407      18.460  -1.257  10.095  1.00 29.85           N1+
ATOM    666  N   PRO A 408      20.024   1.914   5.695  1.00 11.59           N  
ATOM    667  CA  PRO A 408      19.884   0.906   4.666  1.00 23.56           C  
ATOM    668  C   PRO A 408      21.128   0.810   3.841  1.00 12.13           C  
ATOM    669  O   PRO A 408      21.497  -0.261   3.353  1.00 12.27           O  
ATOM    670  CB  PRO A 408      18.677   1.293   3.815  1.00 17.58           C  
ATOM    671  CG  PRO A 408      18.100   2.570   4.439  1.00 18.93           C  
ATOM    672  CD  PRO A 408      18.921   2.906   5.681  1.00 12.10           C  
ATOM    673  N   VAL A 409      21.800   1.946   3.675  1.00 10.35           N  
ATOM    674  CA  VAL A 409      23.032   1.907   2.908  1.00 11.41           C  
ATOM    675  C   VAL A 409      24.087   1.125   3.648  1.00  8.58           C  
ATOM    676  O   VAL A 409      24.729   0.196   3.167  1.00 10.71           O  
ATOM    677  CB  VAL A 409      23.545   3.316   2.530  1.00 21.64           C  
ATOM    678  CG1 VAL A 409      24.833   3.186   1.692  1.00 13.58           C  
ATOM    679  CG2 VAL A 409      22.459   4.096   1.783  1.00 13.33           C  
ATOM    680  N   TYR A 410      24.234   1.494   4.888  1.00  8.17           N  
ATOM    681  CA  TYR A 410      25.218   0.848   5.730  1.00 10.04           C  
ATOM    682  C   TYR A 410      24.962  -0.676   5.847  1.00  7.64           C  
ATOM    683  O   TYR A 410      25.892  -1.547   5.731  1.00 10.79           O  
ATOM    684  CB  TYR A 410      25.092   1.519   7.122  1.00 11.70           C  
ATOM    685  CG  TYR A 410      26.111   1.060   8.121  1.00 15.36           C  
ATOM    686  CD1 TYR A 410      27.350   1.686   8.229  1.00 10.98           C  
ATOM    687  CD2 TYR A 410      25.773   0.029   9.001  1.00 23.55           C  
ATOM    688  CE1 TYR A 410      28.229   1.269   9.231  1.00 12.71           C  
ATOM    689  CE2 TYR A 410      26.678  -0.435   9.955  1.00 20.57           C  
ATOM    690  CZ  TYR A 410      27.907   0.214  10.085  1.00 22.86           C  
ATOM    691  OH  TYR A 410      28.825  -0.262  11.003  1.00 21.61           O  
ATOM    692  N   ASP A 411      23.696  -0.995   6.006  1.00 10.84           N  
ATOM    693  CA  ASP A 411      23.312  -2.410   6.127  1.00 10.45           C  
ATOM    694  C   ASP A 411      23.658  -3.183   4.906  1.00 15.91           C  
ATOM    695  O   ASP A 411      24.020  -4.332   5.014  1.00 13.19           O  
ATOM    696  CB  ASP A 411      21.823  -2.572   6.434  1.00 15.76           C  
ATOM    697  CG  ASP A 411      21.454  -2.346   7.877  1.00 16.62           C  
ATOM    698  OD1 ASP A 411      22.472  -2.202   8.690  1.00 24.15           O  
ATOM    699  OD2 ASP A 411      20.307  -2.197   8.192  1.00 27.28           O1-
ATOM    700  N   SER A 412      23.602  -2.541   3.740  1.00  8.78           N  
ATOM    701  CA  SER A 412      23.914  -3.236   2.501  1.00  8.09           C  
ATOM    702  C   SER A 412      25.410  -3.448   2.184  1.00 10.13           C  
ATOM    703  O   SER A 412      25.793  -4.241   1.289  1.00 10.89           O  
ATOM    704  CB  SER A 412      23.286  -2.501   1.346  1.00 11.82           C  
ATOM    705  OG  SER A 412      24.047  -1.328   1.046  1.00 13.40           O  
ATOM    706  N   LEU A 413      26.274  -2.669   2.849  1.00  7.04           N  
ATOM    707  CA  LEU A 413      27.672  -2.736   2.566  1.00  8.80           C  
ATOM    708  C   LEU A 413      28.438  -3.827   3.309  1.00 12.38           C  
ATOM    709  O   LEU A 413      28.019  -4.236   4.398  1.00 11.29           O  
ATOM    710  CB  LEU A 413      28.306  -1.385   2.983  1.00  7.85           C  
ATOM    711  CG  LEU A 413      27.810  -0.195   2.156  1.00  7.24           C  
ATOM    712  CD1 LEU A 413      28.382   1.107   2.742  1.00 10.47           C  
ATOM    713  CD2 LEU A 413      28.306  -0.311   0.722  1.00 10.32           C  
ATOM    714  N   ASP A 414      29.601  -4.211   2.722  1.00  7.30           N  
ATOM    715  CA  ASP A 414      30.548  -5.100   3.372  1.00  5.03           C  
ATOM    716  C   ASP A 414      31.298  -4.316   4.474  1.00 12.41           C  
ATOM    717  O   ASP A 414      31.235  -3.084   4.566  1.00  8.98           O  
ATOM    718  CB  ASP A 414      31.546  -5.695   2.392  1.00  7.69           C  
ATOM    719  CG  ASP A 414      32.313  -4.569   1.722  1.00 14.31           C  
ATOM    720  OD1 ASP A 414      31.692  -4.075   0.672  1.00 16.65           O  
ATOM    721  OD2 ASP A 414      33.421  -4.153   2.107  1.00 13.92           O1-
ATOM    722  N   CYS A 415      32.067  -5.027   5.314  1.00  7.83           N  
ATOM    723  CA  CYS A 415      32.772  -4.437   6.426  1.00  8.70           C  
ATOM    724  C   CYS A 415      33.736  -3.280   6.075  1.00  8.94           C  
ATOM    725  O   CYS A 415      33.769  -2.243   6.774  1.00  9.48           O  
ATOM    726  CB  CYS A 415      33.416  -5.530   7.349  1.00 10.88           C  
ATOM    727  SG  CYS A 415      33.490  -4.986   9.086  1.00 16.93           S  
ATOM    728  N   VAL A 416      34.530  -3.456   5.048  1.00 13.19           N  
ATOM    729  CA  VAL A 416      35.463  -2.424   4.649  1.00 12.16           C  
ATOM    730  C   VAL A 416      34.758  -1.162   4.205  1.00  9.63           C  
ATOM    731  O   VAL A 416      35.078  -0.010   4.586  1.00  8.31           O  
ATOM    732  CB  VAL A 416      36.461  -2.915   3.599  1.00 10.99           C  
ATOM    733  CG1 VAL A 416      37.415  -1.797   3.185  1.00 11.08           C  
ATOM    734  CG2 VAL A 416      37.258  -4.072   4.200  1.00 13.72           C  
ATOM    735  N   ARG A 417      33.755  -1.373   3.397  1.00  7.79           N  
ATOM    736  CA  ARG A 417      33.032  -0.215   2.878  1.00  7.32           C  
ATOM    737  C   ARG A 417      32.286   0.519   3.941  1.00 12.50           C  
ATOM    738  O   ARG A 417      32.053   1.724   3.859  1.00 10.78           O  
ATOM    739  CB  ARG A 417      32.129  -0.561   1.682  1.00  9.41           C  
ATOM    740  CG  ARG A 417      32.943  -0.912   0.440  1.00  8.97           C  
ATOM    741  CD  ARG A 417      32.038  -1.302  -0.754  1.00 12.14           C  
ATOM    742  NE  ARG A 417      32.791  -1.442  -1.993  1.00 10.22           N  
ATOM    743  CZ  ARG A 417      33.210  -2.576  -2.476  1.00 11.80           C  
ATOM    744  NH1 ARG A 417      33.004  -3.699  -1.785  1.00  9.92           N1+
ATOM    745  NH2 ARG A 417      33.862  -2.606  -3.669  1.00 11.10           N  
ATOM    746  N   ARG A 418      31.826  -0.226   4.934  1.00 10.11           N  
ATOM    747  CA  ARG A 418      31.137   0.416   6.044  1.00  5.82           C  
ATOM    748  C   ARG A 418      32.020   1.462   6.698  1.00  6.28           C  
ATOM    749  O   ARG A 418      31.541   2.476   7.159  1.00  8.74           O  
ATOM    750  CB  ARG A 418      30.744  -0.632   7.089  1.00  9.60           C  
ATOM    751  CG  ARG A 418      29.441  -1.305   6.694  1.00  6.73           C  
ATOM    752  CD  ARG A 418      29.083  -2.454   7.652  1.00 11.07           C  
ATOM    753  NE  ARG A 418      27.950  -3.147   7.039  1.00 21.20           N  
ATOM    754  CZ  ARG A 418      27.225  -4.059   7.620  1.00 19.28           C  
ATOM    755  NH1 ARG A 418      27.471  -4.375   8.860  1.00 26.25           N1+
ATOM    756  NH2 ARG A 418      26.202  -4.641   6.948  1.00 16.03           N  
ATOM    757  N   ALA A 419      33.287   1.148   6.771  1.00  6.91           N  
ATOM    758  CA  ALA A 419      34.258   2.033   7.368  1.00  6.91           C  
ATOM    759  C   ALA A 419      34.339   3.320   6.592  1.00  7.76           C  
ATOM    760  O   ALA A 419      34.494   4.403   7.185  1.00  9.65           O  
ATOM    761  CB  ALA A 419      35.651   1.374   7.494  1.00  6.03           C  
ATOM    762  N   ALA A 420      34.232   3.226   5.260  1.00  6.04           N  
ATOM    763  CA  ALA A 420      34.285   4.448   4.453  1.00 10.40           C  
ATOM    764  C   ALA A 420      33.099   5.367   4.756  1.00 11.24           C  
ATOM    765  O   ALA A 420      33.185   6.601   4.775  1.00  8.17           O  
ATOM    766  CB  ALA A 420      34.350   4.112   2.965  1.00  6.37           C  
ATOM    767  N   LEU A 421      31.957   4.754   4.982  1.00  4.98           N  
ATOM    768  CA  LEU A 421      30.763   5.546   5.281  1.00  6.67           C  
ATOM    769  C   LEU A 421      30.887   6.181   6.654  1.00  5.62           C  
ATOM    770  O   LEU A 421      30.489   7.330   6.860  1.00  6.64           O  
ATOM    771  CB  LEU A 421      29.510   4.624   5.243  1.00  8.74           C  
ATOM    772  CG  LEU A 421      28.193   5.316   5.354  1.00  9.36           C  
ATOM    773  CD1 LEU A 421      27.977   6.305   4.220  1.00 11.78           C  
ATOM    774  CD2 LEU A 421      27.072   4.266   5.286  1.00 13.09           C  
ATOM    775  N   ILE A 422      31.464   5.426   7.593  1.00  8.39           N  
ATOM    776  CA  ILE A 422      31.623   5.996   8.917  1.00  7.91           C  
ATOM    777  C   ILE A 422      32.550   7.198   8.835  1.00 11.37           C  
ATOM    778  O   ILE A 422      32.348   8.252   9.486  1.00 10.30           O  
ATOM    779  CB  ILE A 422      32.133   4.918   9.909  1.00  7.38           C  
ATOM    780  CG1 ILE A 422      31.046   3.805  10.149  1.00  4.56           C  
ATOM    781  CG2 ILE A 422      32.586   5.626  11.233  1.00  5.88           C  
ATOM    782  CD1 ILE A 422      31.655   2.518  10.712  1.00  6.99           C  
ATOM    783  N   ASN A 423      33.597   7.052   8.048  1.00  6.59           N  
ATOM    784  CA  ASN A 423      34.566   8.114   7.901  1.00  4.70           C  
ATOM    785  C   ASN A 423      33.903   9.375   7.416  1.00 10.09           C  
ATOM    786  O   ASN A 423      34.110  10.468   7.955  1.00 10.51           O  
ATOM    787  CB  ASN A 423      35.687   7.696   6.922  1.00  9.90           C  
ATOM    788  CG  ASN A 423      36.930   8.563   6.920  1.00 14.69           C  
ATOM    790  ND2 ASN A 423      38.110   7.952   6.984  1.00  8.52           N  
ATOM    789  OD1 ASN A 423      36.834   9.786   6.785  1.00 14.37           O  
ATOM    791  N   MET A 424      33.077   9.265   6.394  1.00  6.48           N  
ATOM    792  CA  MET A 424      32.405  10.486   5.943  1.00  9.08           C  
ATOM    793  C   MET A 424      31.521  11.112   7.033  1.00 10.78           C  
ATOM    794  O   MET A 424      31.479  12.334   7.219  1.00 10.08           O  
ATOM    795  CB  MET A 424      31.517  10.214   4.700  1.00  6.90           C  
ATOM    796  CG  MET A 424      32.310   9.724   3.464  1.00 13.59           C  
ATOM    797  SD  MET A 424      31.144   9.494   2.080  1.00 15.09           S  
ATOM    798  CE  MET A 424      30.699  11.228   1.708  1.00 10.13           C  
ATOM    799  N   VAL A 425      30.781  10.253   7.766  1.00 10.39           N  
ATOM    800  CA  VAL A 425      29.864  10.816   8.755  1.00  5.71           C  
ATOM    801  C   VAL A 425      30.669  11.519   9.830  1.00 11.95           C  
ATOM    802  O   VAL A 425      30.302  12.587  10.282  1.00 14.54           O  
ATOM    803  CB  VAL A 425      28.939   9.753   9.316  1.00  8.21           C  
ATOM    804  CG1 VAL A 425      28.178  10.333  10.495  1.00 13.71           C  
ATOM    805  CG2 VAL A 425      27.935   9.352   8.205  1.00 10.18           C  
ATOM    806  N   PHE A 426      31.814  10.940  10.185  1.00  7.95           N  
ATOM    807  CA  PHE A 426      32.656  11.528  11.185  1.00 10.35           C  
ATOM    808  C   PHE A 426      33.131  12.910  10.774  1.00 20.16           C  
ATOM    809  O   PHE A 426      33.233  13.855  11.558  1.00 17.39           O  
ATOM    810  CB  PHE A 426      33.880  10.601  11.364  1.00 10.60           C  
ATOM    811  CG  PHE A 426      34.828  11.015  12.514  1.00 10.15           C  
ATOM    812  CD1 PHE A 426      35.794  12.000  12.311  1.00  7.45           C  
ATOM    813  CD2 PHE A 426      34.790  10.354  13.752  1.00 12.39           C  
ATOM    814  CE1 PHE A 426      36.666  12.359  13.341  1.00 11.35           C  
ATOM    815  CE2 PHE A 426      35.672  10.676  14.787  1.00 13.84           C  
ATOM    816  CZ  PHE A 426      36.620  11.681  14.564  1.00 16.14           C  
ATOM    817  N   GLN A 427      33.462  13.036   9.512  1.00 12.15           N  
ATOM    818  CA  GLN A 427      33.989  14.280   9.043  1.00 11.02           C  
ATOM    819  C   GLN A 427      32.904  15.307   8.817  1.00 17.33           C  
ATOM    820  O   GLN A 427      33.079  16.506   9.042  1.00 15.52           O  
ATOM    821  CB  GLN A 427      34.718  14.012   7.686  1.00 11.64           C  
ATOM    822  CG  GLN A 427      35.439  15.294   7.166  1.00 17.34           C  
ATOM    823  CD  GLN A 427      36.072  15.217   5.782  1.00 24.13           C  
ATOM    825  NE2 GLN A 427      36.624  16.345   5.315  1.00 12.57           N  
ATOM    824  OE1 GLN A 427      36.067  14.163   5.134  1.00 15.57           O  
ATOM    826  N   MET A 428      31.808  14.851   8.262  1.00 15.72           N  
ATOM    827  CA  MET A 428      30.821  15.821   7.863  1.00 15.06           C  
ATOM    828  C   MET A 428      29.447  15.855   8.508  1.00 22.31           C  
ATOM    829  O   MET A 428      28.645  16.729   8.205  1.00 20.28           O  
ATOM    830  CB  MET A 428      30.902  16.041   6.326  1.00 27.07           C  
ATOM    831  CG  MET A 428      30.237  15.055   5.403  1.00 28.64           C  
ATOM    832  SD  MET A 428      30.772  15.464   3.705  1.00 37.02           S  
ATOM    833  CE  MET A 428      31.676  13.994   3.211  1.00 29.92           C  
ATOM    834  N   GLY A 429      29.195  14.919   9.392  1.00 11.50           N  
ATOM    835  CA  GLY A 429      27.935  14.855  10.040  1.00 13.61           C  
ATOM    836  C   GLY A 429      26.981  14.068   9.224  1.00 15.08           C  
ATOM    837  O   GLY A 429      27.048  13.963   8.005  1.00 17.71           O  
ATOM    838  N   GLU A 430      26.061  13.520   9.955  1.00 14.93           N  
ATOM    839  CA  GLU A 430      25.032  12.672   9.410  1.00 29.54           C  
ATOM    840  C   GLU A 430      24.158  13.404   8.394  1.00 24.83           C  
ATOM    841  O   GLU A 430      23.735  12.900   7.358  1.00 23.01           O  
ATOM    842  CB  GLU A 430      24.234  12.206  10.642  1.00 30.78           C  
ATOM    843  CG  GLU A 430      23.040  11.292  10.424  1.00 46.26           C  
ATOM    844  CD  GLU A 430      22.204  11.253  11.669  1.00100.00           C  
ATOM    845  OE1 GLU A 430      22.905  11.361  12.780  1.00 61.30           O  
ATOM    846  OE2 GLU A 430      20.997  11.167  11.638  1.00 67.82           O1-
ATOM    847  N   THR A 431      23.896  14.654   8.694  1.00 20.36           N  
ATOM    848  CA  THR A 431      23.069  15.424   7.832  1.00 25.10           C  
ATOM    849  C   THR A 431      23.769  15.691   6.537  1.00 27.14           C  
ATOM    850  O   THR A 431      23.141  15.640   5.454  1.00 25.99           O  
ATOM    851  CB  THR A 431      22.678  16.757   8.507  1.00 43.20           C  
ATOM    853  CG2 THR A 431      21.880  17.604   7.540  1.00 46.09           C  
ATOM    852  OG1 THR A 431      21.923  16.508   9.676  1.00 42.82           O  
ATOM    854  N   GLY A 432      25.064  15.981   6.684  1.00 23.62           N  
ATOM    855  CA  GLY A 432      25.903  16.262   5.543  1.00 27.34           C  
ATOM    856  C   GLY A 432      25.930  15.106   4.544  1.00 32.04           C  
ATOM    857  O   GLY A 432      25.688  15.266   3.353  1.00 29.46           O  
ATOM    858  N   VAL A 433      26.203  13.916   5.042  1.00 25.03           N  
ATOM    859  CA  VAL A 433      26.283  12.741   4.210  1.00 12.79           C  
ATOM    860  C   VAL A 433      24.909  12.316   3.654  1.00 30.85           C  
ATOM    861  O   VAL A 433      24.791  11.901   2.491  1.00 16.00           O  
ATOM    862  CB  VAL A 433      26.879  11.601   5.027  1.00 13.45           C  
ATOM    863  CG1 VAL A 433      26.915  10.316   4.183  1.00 16.34           C  
ATOM    864  CG2 VAL A 433      28.275  12.048   5.503  1.00 12.91           C  
ATOM    865  N   ALA A 434      23.885  12.390   4.520  1.00 20.22           N  
ATOM    866  CA  ALA A 434      22.515  11.978   4.185  1.00 24.82           C  
ATOM    867  C   ALA A 434      22.031  12.728   2.940  1.00 54.53           C  
ATOM    868  O   ALA A 434      21.196  12.291   2.154  1.00 29.71           O  
ATOM    869  CB  ALA A 434      21.564  12.014   5.400  1.00 28.23           C  
ATOM    870  N   GLY A 435      22.643  13.866   2.702  1.00 21.50           N  
ATOM    871  CA  GLY A 435      22.340  14.654   1.489  1.00 27.21           C  
ATOM    872  C   GLY A 435      23.047  14.224   0.166  1.00100.00           C  
ATOM    873  O   GLY A 435      22.758  14.823  -0.862  1.00 50.23           O  
ATOM    874  N   PHE A 436      23.961  13.225   0.181  1.00 20.95           N  
ATOM    875  CA  PHE A 436      24.608  12.716  -1.013  1.00 11.57           C  
ATOM    876  C   PHE A 436      23.661  11.638  -1.617  1.00 17.17           C  
ATOM    877  O   PHE A 436      24.035  10.504  -1.917  1.00 17.13           O  
ATOM    878  CB  PHE A 436      25.980  12.101  -0.698  1.00 21.13           C  
ATOM    879  CG  PHE A 436      27.188  13.030  -0.489  1.00 16.85           C  
ATOM    880  CD1 PHE A 436      27.183  14.039   0.466  1.00 32.55           C  
ATOM    881  CD2 PHE A 436      28.357  12.864  -1.239  1.00 26.19           C  
ATOM    882  CE1 PHE A 436      28.303  14.850   0.657  1.00 25.44           C  
ATOM    883  CE2 PHE A 436      29.487  13.665  -1.064  1.00 25.71           C  
ATOM    884  CZ  PHE A 436      29.461  14.664  -0.093  1.00 34.97           C  
ATOM    885  N   THR A 437      22.403  12.000  -1.769  1.00 14.46           N  
ATOM    886  CA  THR A 437      21.377  11.122  -2.250  1.00 15.53           C  
ATOM    887  C   THR A 437      21.713  10.225  -3.396  1.00 21.89           C  
ATOM    888  O   THR A 437      21.405   9.029  -3.419  1.00 16.02           O  
ATOM    889  CB  THR A 437      20.168  11.891  -2.763  1.00 27.89           C  
ATOM    891  CG2 THR A 437      19.142  10.850  -3.157  1.00 42.60           C  
ATOM    890  OG1 THR A 437      19.648  12.622  -1.702  1.00 33.38           O  
ATOM    892  N   ASN A 438      22.211  10.841  -4.427  1.00 14.77           N  
ATOM    893  CA  ASN A 438      22.525  10.061  -5.612  1.00 14.22           C  
ATOM    894  C   ASN A 438      23.652   9.076  -5.410  1.00 10.70           C  
ATOM    895  O   ASN A 438      23.626   7.942  -5.930  1.00 13.30           O  
ATOM    896  CB  ASN A 438      22.790  10.992  -6.832  1.00 15.47           C  
ATOM    897  CG  ASN A 438      21.553  11.901  -7.059  1.00 36.85           C  
ATOM    899  ND2 ASN A 438      21.753  13.134  -7.495  1.00 22.31           N  
ATOM    898  OD1 ASN A 438      20.400  11.511  -6.813  1.00 39.45           O  
ATOM    900  N   SER A 439      24.673   9.512  -4.666  1.00 11.08           N  
ATOM    901  CA  SER A 439      25.801   8.635  -4.401  1.00  9.49           C  
ATOM    902  C   SER A 439      25.365   7.430  -3.541  1.00 11.02           C  
ATOM    903  O   SER A 439      25.846   6.289  -3.726  1.00 12.09           O  
ATOM    904  CB  SER A 439      26.896   9.361  -3.608  1.00 16.88           C  
ATOM    905  OG  SER A 439      27.465  10.357  -4.424  1.00 22.55           O  
ATOM    906  N   LEU A 440      24.522   7.762  -2.579  1.00 10.34           N  
ATOM    907  CA  LEU A 440      23.988   6.783  -1.647  1.00 11.95           C  
ATOM    908  C   LEU A 440      23.280   5.677  -2.418  1.00 14.40           C  
ATOM    909  O   LEU A 440      23.431   4.465  -2.162  1.00 14.90           O  
ATOM    910  CB  LEU A 440      23.046   7.449  -0.597  1.00 18.09           C  
ATOM    911  CG  LEU A 440      23.786   8.395   0.403  1.00 32.37           C  
ATOM    912  CD1 LEU A 440      22.824   9.075   1.412  1.00 17.92           C  
ATOM    913  CD2 LEU A 440      24.838   7.614   1.171  1.00 14.15           C  
ATOM    914  N   ARG A 441      22.446   6.103  -3.359  1.00 10.48           N  
ATOM    915  CA  ARG A 441      21.722   5.121  -4.129  1.00 15.28           C  
ATOM    916  C   ARG A 441      22.634   4.190  -4.920  1.00 14.95           C  
ATOM    917  O   ARG A 441      22.448   2.966  -4.964  1.00 12.73           O  
ATOM    918  CB  ARG A 441      20.704   5.853  -4.977  1.00 15.40           C  
ATOM    919  CG  ARG A 441      20.086   4.953  -6.061  1.00 30.01           C  
ATOM    920  CD  ARG A 441      19.176   5.743  -7.027  1.00100.00           C  
ATOM    921  NE  ARG A 441      19.900   6.497  -8.070  1.00100.00           N  
ATOM    922  CZ  ARG A 441      20.145   7.825  -8.042  1.00100.00           C  
ATOM    923  NH1 ARG A 441      19.711   8.604  -7.040  1.00 99.99           N1+
ATOM    924  NH2 ARG A 441      20.831   8.390  -9.050  1.00100.00           N  
ATOM    925  N   MET A 442      23.672   4.776  -5.526  1.00 12.16           N  
ATOM    926  CA  MET A 442      24.613   4.022  -6.297  1.00 11.31           C  
ATOM    927  C   MET A 442      25.339   3.048  -5.394  1.00 12.13           C  
ATOM    928  O   MET A 442      25.677   1.944  -5.786  1.00 14.33           O  
ATOM    929  CB  MET A 442      25.626   4.926  -7.054  1.00 11.41           C  
ATOM    930  CG  MET A 442      24.967   5.607  -8.234  1.00 18.93           C  
ATOM    931  SD  MET A 442      26.049   6.902  -8.875  1.00 24.19           S  
ATOM    932  CE  MET A 442      24.838   8.032  -9.582  1.00 25.89           C  
ATOM    933  N   LEU A 443      25.665   3.476  -4.188  1.00 12.79           N  
ATOM    934  CA  LEU A 443      26.374   2.570  -3.315  1.00 12.31           C  
ATOM    935  C   LEU A 443      25.446   1.401  -2.981  1.00 11.26           C  
ATOM    936  O   LEU A 443      25.828   0.246  -2.946  1.00 11.82           O  
ATOM    937  CB  LEU A 443      26.887   3.279  -2.021  1.00  7.17           C  
ATOM    938  CG  LEU A 443      28.009   4.243  -2.297  1.00 10.96           C  
ATOM    939  CD1 LEU A 443      28.171   5.134  -1.084  1.00 16.15           C  
ATOM    940  CD2 LEU A 443      29.317   3.536  -2.584  1.00 12.91           C  
ATOM    941  N   GLN A 444      24.201   1.745  -2.749  1.00  9.48           N  
ATOM    942  CA  GLN A 444      23.279   0.723  -2.385  1.00 14.88           C  
ATOM    943  C   GLN A 444      23.117  -0.268  -3.513  1.00 24.18           C  
ATOM    944  O   GLN A 444      22.926  -1.473  -3.293  1.00 19.31           O  
ATOM    945  CB  GLN A 444      21.967   1.331  -1.982  1.00 12.12           C  
ATOM    946  CG  GLN A 444      21.038   0.363  -1.260  1.00 28.03           C  
ATOM    947  CD  GLN A 444      19.968   1.170  -0.552  1.00 73.26           C  
ATOM    949  NE2 GLN A 444      19.033   0.463   0.075  1.00100.00           N  
ATOM    948  OE1 GLN A 444      19.981   2.427  -0.575  1.00 54.15           O  
ATOM    950  N   GLN A 445      23.229   0.234  -4.752  1.00 15.85           N  
ATOM    951  CA  GLN A 445      23.124  -0.669  -5.894  1.00 11.53           C  
ATOM    952  C   GLN A 445      24.409  -1.405  -6.193  1.00 19.02           C  
ATOM    953  O   GLN A 445      24.433  -2.219  -7.126  1.00 18.58           O  
ATOM    954  CB  GLN A 445      22.690   0.115  -7.127  1.00 13.82           C  
ATOM    955  CG  GLN A 445      21.247   0.616  -6.950  1.00 22.80           C  
ATOM    956  CD  GLN A 445      20.849   1.512  -8.101  1.00 31.01           C  
ATOM    958  NE2 GLN A 445      21.207   2.779  -7.992  1.00 67.01           N  
ATOM    957  OE1 GLN A 445      20.309   1.063  -9.106  1.00 58.66           O  
ATOM    959  N   LYS A 446      25.505  -1.107  -5.454  1.00  9.38           N  
ATOM    960  CA  LYS A 446      26.802  -1.729  -5.706  1.00 12.37           C  
ATOM    961  C   LYS A 446      27.434  -1.387  -7.079  1.00 12.81           C  
ATOM    962  O   LYS A 446      28.195  -2.165  -7.682  1.00 12.05           O  
ATOM    963  CB  LYS A 446      26.859  -3.239  -5.436  1.00 13.26           C  
ATOM    964  CG  LYS A 446      26.128  -3.634  -4.165  1.00 16.53           C  
ATOM    965  CD  LYS A 446      26.559  -4.988  -3.615  1.00 15.18           C  
ATOM    966  CE  LYS A 446      26.039  -5.218  -2.184  1.00 15.12           C  
ATOM    967  NZ  LYS A 446      26.815  -4.513  -1.184  1.00 29.46           N1+
ATOM    968  N   ARG A 447      27.147  -0.178  -7.534  1.00 11.71           N  
ATOM    969  CA  ARG A 447      27.678   0.367  -8.786  1.00 11.62           C  
ATOM    970  C   ARG A 447      28.864   1.197  -8.357  1.00  9.17           C  
ATOM    971  O   ARG A 447      28.773   2.422  -8.232  1.00 14.37           O  
ATOM    972  CB  ARG A 447      26.634   1.277  -9.407  1.00 13.00           C  
ATOM    973  CG  ARG A 447      25.523   0.528 -10.147  1.00 21.76           C  
ATOM    974  CD  ARG A 447      24.252   1.385 -10.190  1.00 27.86           C  
ATOM    975  NE  ARG A 447      23.458   1.381 -11.432  1.00 69.09           N  
ATOM    976  CZ  ARG A 447      22.428   0.550 -11.684  1.00100.00           C  
ATOM    977  NH1 ARG A 447      22.046  -0.419 -10.841  1.00100.00           N1+
ATOM    978  NH2 ARG A 447      21.762   0.682 -12.830  1.00 75.25           N  
ATOM    979  N   TRP A 448      29.953   0.485  -8.036  1.00 16.55           N  
ATOM    980  CA  TRP A 448      31.142   1.114  -7.465  1.00 13.72           C  
ATOM    981  C   TRP A 448      31.817   2.230  -8.239  1.00 12.50           C  
ATOM    982  O   TRP A 448      32.117   3.311  -7.686  1.00 12.59           O  
ATOM    983  CB  TRP A 448      32.173   0.142  -6.907  1.00  8.47           C  
ATOM    984  CG  TRP A 448      31.582  -1.037  -6.194  1.00  7.67           C  
ATOM    985  CD1 TRP A 448      31.712  -2.353  -6.565  1.00 13.94           C  
ATOM    986  CD2 TRP A 448      30.787  -1.048  -5.004  1.00 11.13           C  
ATOM    988  CE2 TRP A 448      30.495  -2.419  -4.706  1.00 12.54           C  
ATOM    989  CE3 TRP A 448      30.294  -0.043  -4.167  1.00 12.60           C  
ATOM    987  NE1 TRP A 448      31.048  -3.186  -5.712  1.00 12.55           N  
ATOM    990  CZ2 TRP A 448      29.734  -2.783  -3.574  1.00 14.99           C  
ATOM    991  CZ3 TRP A 448      29.532  -0.392  -3.067  1.00 12.57           C  
ATOM    992  CH2 TRP A 448      29.250  -1.759  -2.767  1.00 17.48           C  
ATOM    993  N   ASP A 449      32.101   1.966  -9.493  1.00 13.19           N  
ATOM    994  CA  ASP A 449      32.763   2.995 -10.289  1.00 15.53           C  
ATOM    995  C   ASP A 449      31.904   4.251 -10.481  1.00 14.15           C  
ATOM    996  O   ASP A 449      32.378   5.384 -10.430  1.00 17.76           O  
ATOM    997  CB  ASP A 449      33.170   2.334 -11.580  1.00 17.21           C  
ATOM    998  CG  ASP A 449      34.410   1.449 -11.436  1.00 26.46           C  
ATOM    999  OD1 ASP A 449      34.792   0.873 -10.437  1.00 32.92           O  
ATOM   1000  OD2 ASP A 449      35.029   1.340 -12.549  1.00 35.24           O1-
ATOM   1001  N   GLU A 450      30.591   4.049 -10.623  1.00 12.85           N  
ATOM   1002  CA  GLU A 450      29.693   5.145 -10.795  1.00 10.49           C  
ATOM   1003  C   GLU A 450      29.582   5.965  -9.560  1.00 18.75           C  
ATOM   1004  O   GLU A 450      29.565   7.164  -9.621  1.00 14.26           O  
ATOM   1005  CB  GLU A 450      28.293   4.665 -11.225  1.00 21.11           C  
ATOM   1006  CG  GLU A 450      28.384   3.919 -12.569  1.00 19.70           C  
ATOM   1007  CD  GLU A 450      27.098   3.245 -12.969  1.00 47.45           C  
ATOM   1008  OE1 GLU A 450      26.061   4.066 -12.983  1.00100.00           O  
ATOM   1009  OE2 GLU A 450      27.045   2.062 -13.277  1.00 75.89           O1-
ATOM   1010  N   ALA A 451      29.512   5.290  -8.425  1.00 11.84           N  
ATOM   1011  CA  ALA A 451      29.420   6.012  -7.186  1.00  8.81           C  
ATOM   1012  C   ALA A 451      30.690   6.852  -6.944  1.00  8.10           C  
ATOM   1013  O   ALA A 451      30.627   7.964  -6.482  1.00 11.97           O  
ATOM   1014  CB  ALA A 451      29.145   5.002  -6.050  1.00  9.14           C  
ATOM   1015  N   ALA A 452      31.834   6.308  -7.309  1.00 11.98           N  
ATOM   1016  CA  ALA A 452      33.126   6.961  -7.140  1.00 11.32           C  
ATOM   1017  C   ALA A 452      33.152   8.248  -7.936  1.00 16.98           C  
ATOM   1018  O   ALA A 452      33.613   9.308  -7.528  1.00 15.16           O  
ATOM   1019  CB  ALA A 452      34.202   6.024  -7.632  1.00 12.83           C  
ATOM   1020  N   VAL A 453      32.615   8.161  -9.111  1.00 12.60           N  
ATOM   1021  CA  VAL A 453      32.565   9.337  -9.918  1.00 12.17           C  
ATOM   1022  C   VAL A 453      31.632  10.398  -9.326  1.00 17.54           C  
ATOM   1023  O   VAL A 453      31.939  11.589  -9.261  1.00 14.91           O  
ATOM   1024  CB  VAL A 453      32.154   8.914 -11.339  1.00 24.54           C  
ATOM   1025  CG1 VAL A 453      31.688  10.102 -12.163  1.00 16.93           C  
ATOM   1026  CG2 VAL A 453      33.334   8.237 -12.047  1.00 20.12           C  
ATOM   1027  N   ASN A 454      30.442   9.983  -8.950  1.00 12.71           N  
ATOM   1028  CA  ASN A 454      29.487  10.900  -8.398  1.00  6.71           C  
ATOM   1029  C   ASN A 454      29.969  11.517  -7.086  1.00 13.47           C  
ATOM   1030  O   ASN A 454      29.786  12.708  -6.815  1.00 13.97           O  
ATOM   1031  CB  ASN A 454      28.146  10.154  -8.238  1.00 13.72           C  
ATOM   1032  CG  ASN A 454      26.993  11.073  -7.858  1.00 27.44           C  
ATOM   1034  ND2 ASN A 454      26.403  11.707  -8.855  1.00 21.83           N  
ATOM   1033  OD1 ASN A 454      26.673  11.293  -6.680  1.00 19.40           O  
ATOM   1035  N   LEU A 455      30.620  10.723  -6.251  1.00 11.68           N  
ATOM   1036  CA  LEU A 455      31.088  11.284  -4.959  1.00  8.69           C  
ATOM   1037  C   LEU A 455      32.081  12.408  -5.159  1.00 10.78           C  
ATOM   1038  O   LEU A 455      32.195  13.312  -4.310  1.00 12.67           O  
ATOM   1039  CB  LEU A 455      31.836  10.205  -4.081  1.00  6.96           C  
ATOM   1040  CG  LEU A 455      30.902   9.214  -3.357  1.00  9.73           C  
ATOM   1041  CD1 LEU A 455      31.609   7.905  -2.944  1.00 11.72           C  
ATOM   1042  CD2 LEU A 455      30.178   9.896  -2.228  1.00 13.86           C  
ATOM   1043  N   ALA A 456      32.870  12.301  -6.233  1.00 12.82           N  
ATOM   1044  CA  ALA A 456      33.911  13.302  -6.538  1.00 14.28           C  
ATOM   1045  C   ALA A 456      33.324  14.665  -6.945  1.00 19.64           C  
ATOM   1046  O   ALA A 456      33.958  15.703  -6.876  1.00 16.30           O  
ATOM   1047  CB  ALA A 456      34.956  12.745  -7.549  1.00 13.51           C  
ATOM   1048  N   LYS A 457      32.085  14.686  -7.390  1.00  8.41           N  
ATOM   1049  CA  LYS A 457      31.510  15.968  -7.743  1.00 19.19           C  
ATOM   1050  C   LYS A 457      30.945  16.624  -6.502  1.00 21.12           C  
ATOM   1051  O   LYS A 457      29.716  16.700  -6.322  1.00 17.52           O  
ATOM   1052  CB  LYS A 457      30.372  15.701  -8.716  1.00 18.53           C  
ATOM   1053  CG  LYS A 457      30.897  15.017  -9.955  1.00 16.90           C  
ATOM   1054  CD  LYS A 457      29.747  14.806 -10.882  1.00 31.67           C  
ATOM   1055  CE  LYS A 457      30.184  14.214 -12.202  1.00 44.68           C  
ATOM   1056  NZ  LYS A 457      29.060  14.140 -13.154  1.00100.00           N1+
ATOM   1057  N   SER A 458      31.797  17.053  -5.611  1.00  7.48           N  
ATOM   1058  CA  SER A 458      31.239  17.583  -4.366  1.00  4.62           C  
ATOM   1059  C   SER A 458      32.193  18.588  -3.836  1.00  7.71           C  
ATOM   1060  O   SER A 458      33.425  18.556  -4.128  1.00 14.18           O  
ATOM   1061  CB  SER A 458      31.159  16.427  -3.292  1.00  4.80           C  
ATOM   1062  OG  SER A 458      32.451  15.778  -3.189  1.00  9.43           O  
ATOM   1063  N   ARG A 459      31.646  19.427  -2.967  1.00  6.03           N  
ATOM   1064  CA  ARG A 459      32.556  20.356  -2.313  1.00 11.98           C  
ATOM   1065  C   ARG A 459      33.614  19.622  -1.476  1.00 12.35           C  
ATOM   1066  O   ARG A 459      34.787  20.012  -1.417  1.00 13.45           O  
ATOM   1067  CB  ARG A 459      31.754  21.290  -1.429  1.00 10.46           C  
ATOM   1068  CG  ARG A 459      32.742  22.092  -0.625  1.00 13.77           C  
ATOM   1069  CD  ARG A 459      32.032  22.960   0.385  1.00 18.65           C  
ATOM   1070  NE  ARG A 459      32.894  24.032   0.875  1.00 30.21           N  
ATOM   1071  CZ  ARG A 459      33.604  23.916   1.979  1.00 41.89           C  
ATOM   1072  NH1 ARG A 459      33.526  22.793   2.704  1.00 32.59           N1+
ATOM   1073  NH2 ARG A 459      34.385  24.949   2.368  1.00 53.15           N  
ATOM   1074  N   TRP A 460      33.160  18.519  -0.790  1.00 11.50           N  
ATOM   1075  CA  TRP A 460      34.020  17.667   0.024  1.00 10.59           C  
ATOM   1076  C   TRP A 460      35.284  17.272  -0.719  1.00 10.31           C  
ATOM   1077  O   TRP A 460      36.401  17.449  -0.279  1.00 11.26           O  
ATOM   1078  CB  TRP A 460      33.157  16.419   0.302  1.00  9.57           C  
ATOM   1079  CG  TRP A 460      33.935  15.313   0.952  1.00 12.74           C  
ATOM   1080  CD1 TRP A 460      34.656  15.368   2.142  1.00 20.58           C  
ATOM   1081  CD2 TRP A 460      33.981  13.948   0.471  1.00  8.51           C  
ATOM   1083  CE2 TRP A 460      34.751  13.215   1.440  1.00  7.06           C  
ATOM   1084  CE3 TRP A 460      33.425  13.312  -0.663  1.00  9.42           C  
ATOM   1082  NE1 TRP A 460      35.205  14.133   2.415  1.00 11.34           N  
ATOM   1085  CZ2 TRP A 460      34.994  11.839   1.273  1.00  8.42           C  
ATOM   1086  CZ3 TRP A 460      33.694  11.980  -0.814  1.00 14.22           C  
ATOM   1087  CH2 TRP A 460      34.444  11.250   0.145  1.00 13.33           C  
ATOM   1088  N   TYR A 461      35.110  16.785  -1.938  1.00  8.22           N  
ATOM   1089  CA  TYR A 461      36.242  16.358  -2.700  1.00  8.83           C  
ATOM   1090  C   TYR A 461      37.161  17.514  -3.078  1.00 13.14           C  
ATOM   1091  O   TYR A 461      38.367  17.389  -3.068  1.00 13.20           O  
ATOM   1092  CB  TYR A 461      35.675  15.725  -3.958  1.00 11.65           C  
ATOM   1093  CG  TYR A 461      36.785  15.265  -4.878  1.00 14.40           C  
ATOM   1094  CD1 TYR A 461      37.318  13.989  -4.688  1.00 14.07           C  
ATOM   1095  CD2 TYR A 461      37.262  16.077  -5.917  1.00 20.00           C  
ATOM   1096  CE1 TYR A 461      38.325  13.490  -5.503  1.00 20.66           C  
ATOM   1097  CE2 TYR A 461      38.266  15.591  -6.756  1.00 27.73           C  
ATOM   1098  CZ  TYR A 461      38.783  14.307  -6.534  1.00 51.94           C  
ATOM   1099  OH  TYR A 461      39.761  13.774  -7.317  1.00 40.46           O  
ATOM   1100  N   ASN A 462      36.542  18.645  -3.440  1.00 10.32           N  
ATOM   1101  CA  ASN A 462      37.315  19.793  -3.873  1.00  7.84           C  
ATOM   1102  C   ASN A 462      38.077  20.441  -2.746  1.00 13.92           C  
ATOM   1103  O   ASN A 462      39.141  20.997  -2.961  1.00 16.48           O  
ATOM   1104  CB  ASN A 462      36.388  20.823  -4.599  1.00  9.39           C  
ATOM   1105  CG  ASN A 462      36.044  20.331  -5.978  1.00 21.80           C  
ATOM   1107  ND2 ASN A 462      37.048  20.335  -6.837  1.00 14.52           N  
ATOM   1106  OD1 ASN A 462      34.983  19.745  -6.229  1.00 19.48           O  
ATOM   1108  N   GLN A 463      37.528  20.416  -1.521  1.00  9.87           N  
ATOM   1109  CA  GLN A 463      38.194  20.997  -0.371  1.00 11.43           C  
ATOM   1110  C   GLN A 463      39.234  20.095   0.258  1.00 15.30           C  
ATOM   1111  O   GLN A 463      40.270  20.565   0.715  1.00 14.99           O  
ATOM   1112  CB  GLN A 463      37.209  21.515   0.718  1.00 11.51           C  
ATOM   1113  CG  GLN A 463      36.232  22.541   0.117  1.00 18.39           C  
ATOM   1114  CD  GLN A 463      36.867  23.803  -0.433  1.00 58.67           C  
ATOM   1116  NE2 GLN A 463      37.700  24.395   0.410  1.00 16.59           N  
ATOM   1115  OE1 GLN A 463      36.599  24.248  -1.583  1.00 20.39           O  
ATOM   1117  N   THR A 464      38.950  18.798   0.352  1.00  7.95           N  
ATOM   1118  CA  THR A 464      39.931  17.909   0.944  1.00  7.08           C  
ATOM   1119  C   THR A 464      40.074  16.732  -0.001  1.00 18.89           C  
ATOM   1120  O   THR A 464      39.620  15.598   0.233  1.00 11.74           O  
ATOM   1121  CB  THR A 464      39.494  17.388   2.339  1.00 12.71           C  
ATOM   1123  CG2 THR A 464      39.567  18.516   3.390  1.00 12.86           C  
ATOM   1122  OG1 THR A 464      38.152  16.885   2.301  1.00 10.98           O  
ATOM   1124  N   PRO A 465      40.724  16.994  -1.097  1.00 15.47           N  
ATOM   1125  CA  PRO A 465      40.898  15.988  -2.155  1.00 10.81           C  
ATOM   1126  C   PRO A 465      41.707  14.729  -1.754  1.00 11.79           C  
ATOM   1127  O   PRO A 465      41.362  13.607  -2.141  1.00 12.46           O  
ATOM   1128  CB  PRO A 465      41.621  16.718  -3.281  1.00 13.94           C  
ATOM   1129  CG  PRO A 465      42.199  17.996  -2.688  1.00 13.24           C  
ATOM   1130  CD  PRO A 465      41.436  18.278  -1.388  1.00 12.20           C  
ATOM   1131  N   ASN A 466      42.796  14.883  -1.011  1.00  6.45           N  
ATOM   1132  CA  ASN A 466      43.571  13.678  -0.667  1.00  9.71           C  
ATOM   1133  C   ASN A 466      42.840  12.668   0.204  1.00  9.32           C  
ATOM   1134  O   ASN A 466      42.790  11.464  -0.032  1.00 11.36           O  
ATOM   1135  CB  ASN A 466      44.963  14.003  -0.127  1.00 11.15           C  
ATOM   1136  CG  ASN A 466      45.881  14.565  -1.238  1.00 24.94           C  
ATOM   1138  ND2 ASN A 466      46.720  15.534  -0.898  1.00 19.83           N  
ATOM   1137  OD1 ASN A 466      45.812  14.138  -2.393  1.00 49.01           O  
ATOM   1139  N   ARG A 467      42.202  13.221   1.186  1.00 10.61           N  
ATOM   1140  CA  ARG A 467      41.378  12.430   2.036  1.00  7.86           C  
ATOM   1141  C   ARG A 467      40.204  11.834   1.270  1.00 15.15           C  
ATOM   1142  O   ARG A 467      39.870  10.647   1.426  1.00 11.97           O  
ATOM   1143  CB  ARG A 467      40.838  13.283   3.189  1.00 11.73           C  
ATOM   1144  CG  ARG A 467      40.008  12.366   4.070  1.00 20.59           C  
ATOM   1145  CD  ARG A 467      39.306  13.100   5.137  1.00 18.36           C  
ATOM   1146  NE  ARG A 467      38.657  12.203   6.099  1.00 13.41           N  
ATOM   1147  CZ  ARG A 467      38.523  12.624   7.365  1.00 21.80           C  
ATOM   1148  NH1 ARG A 467      39.004  13.820   7.702  1.00 13.49           N1+
ATOM   1149  NH2 ARG A 467      37.899  11.863   8.275  1.00 13.21           N  
ATOM   1150  N   ALA A 468      39.522  12.672   0.468  1.00  9.84           N  
ATOM   1151  CA  ALA A 468      38.354  12.194  -0.264  1.00 10.40           C  
ATOM   1152  C   ALA A 468      38.749  11.061  -1.189  1.00 16.66           C  
ATOM   1153  O   ALA A 468      38.055  10.055  -1.337  1.00 13.01           O  
ATOM   1154  CB  ALA A 468      37.622  13.319  -0.982  1.00 10.70           C  
ATOM   1155  N   LYS A 469      39.894  11.214  -1.822  1.00 14.75           N  
ATOM   1156  CA  LYS A 469      40.364  10.167  -2.700  1.00 12.91           C  
ATOM   1157  C   LYS A 469      40.537   8.845  -1.956  1.00 14.58           C  
ATOM   1158  O   LYS A 469      40.296   7.752  -2.534  1.00  8.76           O  
ATOM   1159  CB  LYS A 469      41.717  10.539  -3.328  1.00 12.34           C  
ATOM   1160  CG  LYS A 469      41.542  11.632  -4.345  1.00 24.84           C  
ATOM   1161  CD  LYS A 469      42.828  11.853  -5.111  1.00 44.67           C  
ATOM   1162  CE  LYS A 469      42.778  13.138  -5.911  1.00 35.02           C  
ATOM   1163  NZ  LYS A 469      43.843  14.087  -5.525  1.00100.00           N1+
ATOM   1164  N   ARG A 470      41.057   8.925  -0.712  1.00  7.40           N  
ATOM   1165  CA  ARG A 470      41.298   7.673   0.000  1.00 12.49           C  
ATOM   1166  C   ARG A 470      39.972   6.981   0.295  1.00 12.26           C  
ATOM   1167  O   ARG A 470      39.818   5.764   0.163  1.00 11.16           O  
ATOM   1168  CB  ARG A 470      42.047   7.929   1.306  1.00  9.44           C  
ATOM   1169  CG  ARG A 470      43.502   8.259   1.102  1.00  8.63           C  
ATOM   1170  CD  ARG A 470      44.298   8.241   2.377  1.00  9.01           C  
ATOM   1171  NE  ARG A 470      43.943   9.309   3.287  1.00 12.64           N  
ATOM   1172  CZ  ARG A 470      44.516  10.513   3.269  1.00 22.39           C  
ATOM   1173  NH1 ARG A 470      45.441  10.788   2.348  1.00 14.93           N1+
ATOM   1174  NH2 ARG A 470      44.186  11.447   4.143  1.00 10.45           N  
ATOM   1175  N   VAL A 471      39.025   7.796   0.732  1.00  9.64           N  
ATOM   1176  CA  VAL A 471      37.689   7.279   1.103  1.00  5.00           C  
ATOM   1177  C   VAL A 471      36.986   6.702  -0.133  1.00 11.29           C  
ATOM   1178  O   VAL A 471      36.467   5.571  -0.129  1.00 11.81           O  
ATOM   1179  CB  VAL A 471      36.866   8.338   1.795  1.00  7.08           C  
ATOM   1180  CG1 VAL A 471      35.411   7.898   1.924  1.00 10.56           C  
ATOM   1181  CG2 VAL A 471      37.528   8.688   3.140  1.00  9.59           C  
ATOM   1182  N   ILE A 472      37.034   7.477  -1.239  1.00  9.37           N  
ATOM   1183  CA  ILE A 472      36.462   7.042  -2.504  1.00  7.17           C  
ATOM   1184  C   ILE A 472      37.088   5.745  -3.029  1.00 15.02           C  
ATOM   1185  O   ILE A 472      36.393   4.833  -3.481  1.00 11.59           O  
ATOM   1186  CB  ILE A 472      36.527   8.119  -3.603  1.00 12.00           C  
ATOM   1187  CG1 ILE A 472      35.516   9.245  -3.304  1.00 13.16           C  
ATOM   1188  CG2 ILE A 472      36.212   7.429  -4.933  1.00 14.05           C  
ATOM   1189  CD1 ILE A 472      35.786  10.540  -4.062  1.00  7.33           C  
ATOM   1190  N   THR A 473      38.418   5.600  -2.975  1.00  9.38           N  
ATOM   1191  CA  THR A 473      39.018   4.338  -3.431  1.00  8.95           C  
ATOM   1192  C   THR A 473      38.580   3.183  -2.579  1.00  9.90           C  
ATOM   1193  O   THR A 473      38.526   2.048  -3.036  1.00 11.61           O  
ATOM   1194  CB  THR A 473      40.524   4.448  -3.272  1.00  9.52           C  
ATOM   1196  CG2 THR A 473      41.236   3.140  -3.505  1.00 11.86           C  
ATOM   1195  OG1 THR A 473      40.922   5.461  -4.187  1.00 17.67           O  
ATOM   1197  N   THR A 474      38.305   3.499  -1.312  1.00  7.25           N  
ATOM   1198  CA  THR A 474      37.865   2.480  -0.374  1.00 10.23           C  
ATOM   1199  C   THR A 474      36.494   1.977  -0.803  1.00 18.15           C  
ATOM   1200  O   THR A 474      36.224   0.766  -0.830  1.00 13.88           O  
ATOM   1201  CB  THR A 474      37.912   2.957   1.081  1.00  7.24           C  
ATOM   1203  CG2 THR A 474      37.505   1.814   2.021  1.00  6.24           C  
ATOM   1202  OG1 THR A 474      39.244   3.339   1.362  1.00 10.14           O  
ATOM   1204  N   PHE A 475      35.631   2.924  -1.186  1.00 10.51           N  
ATOM   1205  CA  PHE A 475      34.298   2.505  -1.656  1.00  8.30           C  
ATOM   1206  C   PHE A 475      34.383   1.773  -3.004  1.00 18.63           C  
ATOM   1207  O   PHE A 475      33.631   0.860  -3.311  1.00 16.22           O  
ATOM   1208  CB  PHE A 475      33.372   3.719  -1.868  1.00  9.36           C  
ATOM   1209  CG  PHE A 475      32.707   4.300  -0.648  1.00 12.94           C  
ATOM   1210  CD1 PHE A 475      31.883   3.495   0.144  1.00 16.27           C  
ATOM   1211  CD2 PHE A 475      32.783   5.662  -0.366  1.00 15.18           C  
ATOM   1212  CE1 PHE A 475      31.167   4.006   1.230  1.00 12.14           C  
ATOM   1213  CE2 PHE A 475      32.075   6.191   0.716  1.00 13.39           C  
ATOM   1214  CZ  PHE A 475      31.269   5.367   1.512  1.00 12.88           C  
ATOM   1215  N   ARG A 476      35.292   2.215  -3.859  1.00 12.67           N  
ATOM   1216  CA  ARG A 476      35.442   1.610  -5.148  1.00 13.70           C  
ATOM   1217  C   ARG A 476      35.959   0.193  -5.090  1.00 18.57           C  
ATOM   1218  O   ARG A 476      35.430  -0.664  -5.791  1.00 22.98           O  
ATOM   1219  CB  ARG A 476      36.393   2.418  -6.029  1.00 14.92           C  
ATOM   1220  CG  ARG A 476      36.296   2.024  -7.519  1.00 22.32           C  
ATOM   1221  CD  ARG A 476      37.038   3.012  -8.462  1.00 17.79           C  
ATOM   1222  NE  ARG A 476      38.333   3.448  -7.930  1.00100.00           N  
ATOM   1223  CZ  ARG A 476      39.456   2.709  -7.942  1.00100.00           C  
ATOM   1224  NH1 ARG A 476      39.487   1.476  -8.468  1.00 71.13           N1+
ATOM   1225  NH2 ARG A 476      40.582   3.217  -7.415  1.00100.00           N  
ATOM   1226  N   THR A 477      36.983  -0.044  -4.262  1.00 10.44           N  
ATOM   1227  CA  THR A 477      37.593  -1.360  -4.250  1.00  8.85           C  
ATOM   1228  C   THR A 477      37.139  -2.309  -3.162  1.00 15.88           C  
ATOM   1229  O   THR A 477      37.315  -3.523  -3.257  1.00 19.46           O  
ATOM   1230  CB  THR A 477      39.106  -1.171  -4.112  1.00 18.32           C  
ATOM   1232  CG2 THR A 477      39.649  -0.350  -5.285  1.00 13.42           C  
ATOM   1231  OG1 THR A 477      39.404  -0.570  -2.847  1.00 19.70           O  
ATOM   1233  N   GLY A 478      36.641  -1.799  -2.037  1.00 12.26           N  
ATOM   1234  CA  GLY A 478      36.286  -2.665  -0.932  1.00  9.44           C  
ATOM   1235  C   GLY A 478      37.541  -3.192  -0.243  1.00 15.38           C  
ATOM   1236  O   GLY A 478      37.452  -4.150   0.509  1.00 14.34           O  
ATOM   1237  N   THR A 479      38.703  -2.533  -0.451  1.00 10.71           N  
ATOM   1238  CA  THR A 479      39.945  -2.896   0.204  1.00 12.55           C  
ATOM   1239  C   THR A 479      40.503  -1.689   0.928  1.00 15.39           C  
ATOM   1240  O   THR A 479      40.063  -0.568   0.753  1.00 13.34           O  
ATOM   1241  CB  THR A 479      41.051  -3.280  -0.826  1.00 18.47           C  
ATOM   1243  CG2 THR A 479      40.573  -4.353  -1.793  1.00 18.84           C  
ATOM   1242  OG1 THR A 479      41.451  -2.108  -1.519  1.00 20.44           O  
ATOM   1244  N   TRP A 480      41.552  -1.931   1.690  1.00 14.27           N  
ATOM   1245  CA  TRP A 480      42.230  -0.862   2.408  1.00  9.46           C  
ATOM   1246  C   TRP A 480      43.446  -0.358   1.664  1.00 12.37           C  
ATOM   1247  O   TRP A 480      44.275   0.317   2.249  1.00 18.19           O  
ATOM   1248  CB  TRP A 480      42.741  -1.384   3.791  1.00 12.36           C  
ATOM   1249  CG  TRP A 480      41.683  -1.822   4.739  1.00 10.18           C  
ATOM   1250  CD1 TRP A 480      41.449  -3.106   5.189  1.00 11.77           C  
ATOM   1251  CD2 TRP A 480      40.767  -0.960   5.449  1.00 15.26           C  
ATOM   1253  CE2 TRP A 480      39.981  -1.789   6.295  1.00 25.86           C  
ATOM   1254  CE3 TRP A 480      40.535   0.433   5.449  1.00 13.59           C  
ATOM   1252  NE1 TRP A 480      40.412  -3.081   6.099  1.00 16.26           N  
ATOM   1255  CZ2 TRP A 480      38.969  -1.282   7.126  1.00 16.60           C  
ATOM   1256  CZ3 TRP A 480      39.593   0.893   6.355  1.00 14.24           C  
ATOM   1257  CH2 TRP A 480      38.772   0.065   7.119  1.00 11.77           C  
ATOM   1258  N   ASP A 481      43.578  -0.664   0.400  1.00 15.99           N  
ATOM   1259  CA  ASP A 481      44.759  -0.236  -0.329  1.00 19.71           C  
ATOM   1260  C   ASP A 481      45.149   1.247  -0.192  1.00 22.69           C  
ATOM   1261  O   ASP A 481      46.324   1.566  -0.181  1.00 18.89           O  
ATOM   1262  CB  ASP A 481      44.627  -0.602  -1.798  1.00 25.97           C  
ATOM   1263  CG  ASP A 481      44.612  -2.094  -2.085  1.00 47.75           C  
ATOM   1264  OD1 ASP A 481      45.108  -2.823  -1.107  1.00 31.20           O  
ATOM   1265  OD2 ASP A 481      44.163  -2.570  -3.122  1.00 74.75           O1-
ATOM   1266  N   ALA A 482      44.182   2.158  -0.142  1.00 12.70           N  
ATOM   1267  CA  ALA A 482      44.506   3.614  -0.085  1.00  8.72           C  
ATOM   1268  C   ALA A 482      45.181   3.964   1.206  1.00 15.35           C  
ATOM   1269  O   ALA A 482      45.807   5.010   1.337  1.00 19.96           O  
ATOM   1270  CB  ALA A 482      43.245   4.481  -0.216  1.00 12.66           C  
ATOM   1271  N   TYR A 483      45.050   3.076   2.192  1.00 14.27           N  
ATOM   1272  CA  TYR A 483      45.608   3.376   3.504  1.00 15.69           C  
ATOM   1273  C   TYR A 483      46.860   2.597   3.801  1.00 30.70           C  
ATOM   1274  O   TYR A 483      47.541   2.841   4.792  1.00 24.34           O  
ATOM   1275  CB  TYR A 483      44.581   3.136   4.631  1.00 10.68           C  
ATOM   1276  CG  TYR A 483      43.498   4.201   4.608  1.00 10.71           C  
ATOM   1277  CD1 TYR A 483      42.393   4.044   3.775  1.00 10.79           C  
ATOM   1278  CD2 TYR A 483      43.623   5.379   5.346  1.00 10.25           C  
ATOM   1279  CE1 TYR A 483      41.418   5.030   3.695  1.00  7.79           C  
ATOM   1280  CE2 TYR A 483      42.658   6.392   5.283  1.00  7.35           C  
ATOM   1281  CZ  TYR A 483      41.535   6.185   4.466  1.00 13.59           C  
ATOM   1282  OH  TYR A 483      40.538   7.140   4.341  1.00  9.82           O  
ATOM   1283  N   LYS A 484      47.120   1.641   2.951  1.00 24.77           N  
ATOM   1284  CA  LYS A 484      49.260  -0.050   3.211  1.00 60.78           C  
ATOM   1285  C   LYS A 484      49.278   2.411   1.371  1.00 30.79           C  
ATOM   1286  O   LYS A 484      50.664   2.328   2.999  1.00 46.74           O  
ATOM   1287  CB  LYS A 484      48.664  -1.299   2.641  1.00100.00           C  
ATOM   1288  CG  LYS A 484      47.279  -1.484   3.267  1.00 77.46           C  
ATOM   1289  CD  LYS A 484      46.725  -2.906   3.157  1.00100.00           C  
ATOM   1290  CE  LYS A 484      46.748  -3.443   1.726  1.00100.00           C  
ATOM   1291  NZ  LYS A 484      45.407  -3.558   1.117  1.00 92.25           N1+
TER
ATOM      1  N   MET B   1      44.133   3.085  23.059  1.00 23.01           N  
ATOM      2  CA  MET B   1      43.503   1.774  23.157  1.00 13.42           C  
ATOM      3  C   MET B   1      42.084   1.900  22.654  1.00 15.83           C  
ATOM      4  O   MET B   1      41.464   2.937  22.811  1.00 17.27           O  
ATOM      5  CB  MET B   1      43.529   1.325  24.653  1.00 15.52           C  
ATOM      6  CG  MET B   1      42.943  -0.043  24.958  1.00 28.26           C  
ATOM      7  SD  MET B   1      43.821  -1.412  24.182  1.00 26.44           S  
ATOM      8  CE  MET B   1      45.499  -1.078  24.665  1.00 18.33           C  
ATOM      9  N   ASN B   2      41.581   0.854  22.031  1.00 13.18           N  
ATOM     10  CA  ASN B   2      40.221   0.786  21.549  1.00 10.14           C  
ATOM     11  C   ASN B   2      39.835  -0.709  21.501  1.00  5.70           C  
ATOM     12  O   ASN B   2      40.675  -1.558  21.735  1.00  9.62           O  
ATOM     13  CB  ASN B   2      40.045   1.469  20.171  1.00 10.85           C  
ATOM     14  CG  ASN B   2      40.917   0.856  19.122  1.00 22.07           C  
ATOM     16  ND2 ASN B   2      41.794   1.684  18.579  1.00 14.54           N  
ATOM     15  OD1 ASN B   2      40.815  -0.344  18.807  1.00 14.48           O  
ATOM     17  N   ILE B   3      38.597  -0.967  21.146  1.00  9.67           N  
ATOM     18  CA  ILE B   3      38.016  -2.310  21.084  1.00  6.01           C  
ATOM     19  C   ILE B   3      38.806  -3.266  20.230  1.00  9.87           C  
ATOM     20  O   ILE B   3      39.019  -4.456  20.569  1.00 10.71           O  
ATOM     21  CB  ILE B   3      36.513  -2.268  20.755  1.00  6.03           C  
ATOM     22  CG1 ILE B   3      35.858  -3.637  20.859  1.00  8.25           C  
ATOM     23  CG2 ILE B   3      36.294  -1.692  19.376  1.00  7.63           C  
ATOM     24  CD1 ILE B   3      36.118  -4.356  22.211  1.00  7.21           C  
ATOM     25  N   PHE B   4      39.270  -2.741  19.110  1.00  7.99           N  
ATOM     26  CA  PHE B   4      40.055  -3.597  18.232  1.00  8.71           C  
ATOM     27  C   PHE B   4      41.369  -4.048  18.845  1.00  9.67           C  
ATOM     28  O   PHE B   4      41.713  -5.211  18.776  1.00 10.64           O  
ATOM     29  CB  PHE B   4      40.298  -2.934  16.868  1.00 10.06           C  
ATOM     30  CG  PHE B   4      39.058  -2.930  16.007  1.00 13.62           C  
ATOM     31  CD1 PHE B   4      38.704  -4.028  15.218  1.00 14.06           C  
ATOM     32  CD2 PHE B   4      38.211  -1.823  16.016  1.00 14.25           C  
ATOM     33  CE1 PHE B   4      37.545  -4.012  14.444  1.00 17.88           C  
ATOM     34  CE2 PHE B   4      37.042  -1.793  15.256  1.00 12.39           C  
ATOM     35  CZ  PHE B   4      36.730  -2.878  14.439  1.00 13.39           C  
ATOM     36  N   GLU B   5      42.114  -3.090  19.401  1.00 11.22           N  
ATOM     37  CA  GLU B   5      43.383  -3.396  20.014  1.00  8.31           C  
ATOM     38  C   GLU B   5      43.161  -4.271  21.231  1.00 11.21           C  
ATOM     39  O   GLU B   5      43.944  -5.144  21.529  1.00 12.93           O  
ATOM     40  CB  GLU B   5      44.068  -2.129  20.540  1.00  9.19           C  
ATOM     41  CG  GLU B   5      44.522  -1.132  19.464  1.00 34.00           C  
ATOM     42  CD  GLU B   5      45.358   0.015  20.015  1.00 38.06           C  
ATOM     43  OE1 GLU B   5      45.857   0.005  21.131  1.00100.00           O  
ATOM     44  OE2 GLU B   5      45.600   0.954  19.131  1.00 98.64           O1-
ATOM     45  N   MET B   6      42.100  -3.985  21.961  1.00  7.20           N  
ATOM     46  CA  MET B   6      41.857  -4.762  23.153  1.00  5.09           C  
ATOM     47  C   MET B   6      41.613  -6.219  22.799  1.00 10.69           C  
ATOM     48  O   MET B   6      42.160  -7.152  23.427  1.00 10.94           O  
ATOM     49  CB  MET B   6      40.586  -4.168  23.761  1.00  9.45           C  
ATOM     50  CG  MET B   6      40.188  -4.832  25.062  1.00  6.75           C  
ATOM     51  SD  MET B   6      38.406  -4.532  25.422  1.00 10.44           S  
ATOM     52  CE  MET B   6      38.259  -4.476  27.254  1.00 14.07           C  
ATOM     53  N   LEU B   7      40.721  -6.441  21.823  1.00  6.76           N  
ATOM     54  CA  LEU B   7      40.463  -7.829  21.475  1.00  6.17           C  
ATOM     55  C   LEU B   7      41.686  -8.519  20.845  1.00 11.33           C  
ATOM     56  O   LEU B   7      41.910  -9.731  21.026  1.00 12.02           O  
ATOM     57  CB  LEU B   7      39.244  -7.936  20.556  1.00  8.97           C  
ATOM     58  CG  LEU B   7      37.982  -7.949  21.381  1.00 12.81           C  
ATOM     59  CD1 LEU B   7      36.839  -7.473  20.490  1.00 10.99           C  
ATOM     60  CD2 LEU B   7      37.738  -9.332  22.025  1.00 10.40           C  
ATOM     61  N   ARG B   8      42.464  -7.769  20.067  1.00  8.26           N  
ATOM     62  CA  ARG B   8      43.671  -8.350  19.458  1.00  8.10           C  
ATOM     63  C   ARG B   8      44.611  -8.860  20.527  1.00 13.99           C  
ATOM     64  O   ARG B   8      45.210  -9.881  20.360  1.00 11.76           O  
ATOM     65  CB  ARG B   8      44.393  -7.335  18.599  1.00 13.42           C  
ATOM     66  CG  ARG B   8      45.808  -7.810  18.299  1.00 24.52           C  
ATOM     67  CD  ARG B   8      45.940  -8.410  16.890  1.00 34.70           C  
ATOM     68  NE  ARG B   8      47.211  -9.097  16.601  1.00 46.59           N  
ATOM     69  CZ  ARG B   8      47.948  -9.824  17.450  1.00100.00           C  
ATOM     70  NH1 ARG B   8      47.626 -10.015  18.730  1.00 35.72           N1+
ATOM     71  NH2 ARG B   8      49.067 -10.374  16.990  1.00100.00           N  
ATOM     72  N   ILE B   9      44.708  -8.165  21.664  1.00 12.69           N  
ATOM     73  CA  ILE B   9      45.509  -8.598  22.786  1.00 10.10           C  
ATOM     74  C   ILE B   9      44.889  -9.837  23.466  1.00 15.70           C  
ATOM     75  O   ILE B   9      45.579 -10.825  23.757  1.00 14.66           O  
ATOM     76  CB  ILE B   9      45.666  -7.485  23.816  1.00 22.03           C  
ATOM     77  CG1 ILE B   9      46.676  -6.446  23.352  1.00 19.21           C  
ATOM     78  CG2 ILE B   9      46.036  -8.076  25.183  1.00 12.86           C  
ATOM     79  CD1 ILE B   9      46.453  -5.087  23.998  1.00 15.51           C  
ATOM     80  N   ASP B  10      43.584  -9.831  23.696  1.00 10.91           N  
ATOM     81  CA  ASP B  10      42.948 -10.978  24.316  1.00  9.98           C  
ATOM     82  C   ASP B  10      42.904 -12.275  23.478  1.00 13.96           C  
ATOM     83  O   ASP B  10      42.919 -13.386  24.014  1.00 16.84           O  
ATOM     84  CB  ASP B  10      41.540 -10.668  24.791  1.00  9.37           C  
ATOM     85  CG  ASP B  10      41.591  -9.839  26.052  1.00  9.71           C  
ATOM     86  OD1 ASP B  10      42.506  -9.881  26.837  1.00 12.56           O  
ATOM     87  OD2 ASP B  10      40.585  -9.037  26.180  1.00 12.29           O1-
ATOM     88  N   GLU B  11      42.810 -12.131  22.189  1.00 10.49           N  
ATOM     89  CA  GLU B  11      42.615 -13.242  21.296  1.00 17.43           C  
ATOM     90  C   GLU B  11      43.848 -13.686  20.537  1.00 15.28           C  
ATOM     91  O   GLU B  11      43.901 -14.823  20.113  1.00 19.64           O  
ATOM     92  CB  GLU B  11      41.538 -12.906  20.245  1.00  8.30           C  
ATOM     93  CG  GLU B  11      40.215 -12.621  20.947  1.00 11.13           C  
ATOM     94  CD  GLU B  11      39.507 -13.859  21.439  1.00 18.53           C  
ATOM     95  OE1 GLU B  11      40.122 -15.008  21.203  1.00 19.40           O  
ATOM     96  OE2 GLU B  11      38.446 -13.798  21.960  1.00 17.19           O1-
ATOM     97  N   GLY B  12      44.802 -12.802  20.350  1.00 13.87           N  
ATOM     98  CA  GLY B  12      45.968 -13.136  19.585  1.00 11.17           C  
ATOM     99  C   GLY B  12      45.664 -13.110  18.086  1.00 16.10           C  
ATOM    100  O   GLY B  12      44.600 -12.704  17.633  1.00 17.54           O  
ATOM    101  N   LEU B  13      46.620 -13.583  17.321  1.00 16.27           N  
ATOM    102  CA  LEU B  13      46.422 -13.706  15.893  1.00 16.82           C  
ATOM    103  C   LEU B  13      47.173 -14.936  15.382  1.00 19.11           C  
ATOM    104  O   LEU B  13      48.389 -15.051  15.570  1.00 18.40           O  
ATOM    105  CB  LEU B  13      46.878 -12.417  15.213  1.00 20.67           C  
ATOM    106  CG  LEU B  13      47.160 -12.592  13.727  1.00 28.71           C  
ATOM    107  CD1 LEU B  13      45.866 -12.878  12.996  1.00 22.56           C  
ATOM    108  CD2 LEU B  13      47.757 -11.279  13.246  1.00 31.27           C  
ATOM    109  N   ARG B  14      46.438 -15.864  14.778  1.00 15.44           N  
ATOM    110  CA  ARG B  14      46.995 -17.076  14.206  1.00 13.13           C  
ATOM    111  C   ARG B  14      46.444 -17.258  12.838  1.00 17.00           C  
ATOM    112  O   ARG B  14      45.238 -17.124  12.668  1.00 15.79           O  
ATOM    113  CB  ARG B  14      46.768 -18.299  15.090  1.00 14.58           C  
ATOM    114  CG  ARG B  14      47.425 -18.064  16.461  1.00 19.12           C  
ATOM    115  CD  ARG B  14      47.287 -19.235  17.401  1.00 23.78           C  
ATOM    116  NE  ARG B  14      48.261 -20.230  17.035  1.00 40.11           N  
ATOM    117  CZ  ARG B  14      48.333 -21.425  17.593  1.00100.00           C  
ATOM    118  NH1 ARG B  14      47.460 -21.779  18.547  1.00 36.25           N1+
ATOM    119  NH2 ARG B  14      49.290 -22.276  17.193  1.00 50.98           N  
ATOM    120  N   LEU B  15      47.357 -17.544  11.884  1.00 12.49           N  
ATOM    121  CA  LEU B  15      47.006 -17.661  10.463  1.00 13.18           C  
ATOM    122  C   LEU B  15      46.730 -19.066   9.978  1.00 21.87           C  
ATOM    123  O   LEU B  15      46.396 -19.300   8.831  1.00 22.91           O  
ATOM    124  CB  LEU B  15      48.043 -16.942   9.602  1.00 19.70           C  
ATOM    125  CG  LEU B  15      48.160 -15.445   9.924  1.00 15.71           C  
ATOM    126  CD1 LEU B  15      49.167 -14.812   8.991  1.00 31.28           C  
ATOM    127  CD2 LEU B  15      46.824 -14.741   9.677  1.00 18.71           C  
ATOM    128  N   LYS B  16      46.834 -20.011  10.878  1.00 18.49           N  
ATOM    129  CA  LYS B  16      46.532 -21.372  10.539  1.00 14.07           C  
ATOM    130  C   LYS B  16      45.470 -21.871  11.511  1.00 19.09           C  
ATOM    131  O   LYS B  16      45.387 -21.415  12.645  1.00 20.59           O  
ATOM    132  CB  LYS B  16      47.834 -22.195  10.624  1.00 19.67           C  
ATOM    133  CG  LYS B  16      47.594 -23.690  10.664  1.00100.00           C  
ATOM    134  CD  LYS B  16      47.758 -24.351   9.297  1.00100.00           C  
ATOM    135  CE  LYS B  16      46.431 -24.779   8.666  1.00100.00           C  
ATOM    136  NZ  LYS B  16      46.374 -26.185   8.222  1.00100.00           N1+
ATOM    137  N   ILE B  17      44.592 -22.767  11.074  1.00 10.67           N  
ATOM    138  CA  ILE B  17      43.578 -23.259  12.001  1.00 10.82           C  
ATOM    139  C   ILE B  17      44.174 -23.750  13.316  1.00 20.99           C  
ATOM    140  O   ILE B  17      45.181 -24.503  13.318  1.00 14.84           O  
ATOM    141  CB  ILE B  17      42.724 -24.402  11.401  1.00 13.60           C  
ATOM    142  CG1 ILE B  17      41.898 -23.858  10.233  1.00 13.36           C  
ATOM    143  CG2 ILE B  17      41.798 -25.091  12.470  1.00 13.69           C  
ATOM    144  CD1 ILE B  17      41.178 -24.958   9.466  1.00 14.19           C  
ATOM    145  N   TYR B  18      43.532 -23.399  14.428  1.00 16.00           N  
ATOM    146  CA  TYR B  18      44.002 -23.862  15.753  1.00  9.30           C  
ATOM    147  C   TYR B  18      42.815 -24.177  16.623  1.00 15.84           C  
ATOM    148  O   TYR B  18      41.674 -23.867  16.257  1.00 17.14           O  
ATOM    149  CB  TYR B  18      44.954 -22.843  16.440  1.00 12.92           C  
ATOM    150  CG  TYR B  18      44.258 -21.554  16.788  1.00 18.23           C  
ATOM    151  CD1 TYR B  18      44.042 -20.558  15.828  1.00 13.69           C  
ATOM    152  CD2 TYR B  18      43.766 -21.368  18.087  1.00 23.23           C  
ATOM    153  CE1 TYR B  18      43.365 -19.385  16.182  1.00 23.39           C  
ATOM    154  CE2 TYR B  18      43.111 -20.190  18.462  1.00 15.80           C  
ATOM    155  CZ  TYR B  18      42.903 -19.205  17.495  1.00 24.46           C  
ATOM    156  OH  TYR B  18      42.287 -18.037  17.856  1.00 24.78           O  
ATOM    157  N   LYS B  19      43.061 -24.804  17.783  1.00  8.80           N  
ATOM    158  CA  LYS B  19      41.973 -25.033  18.706  1.00  8.41           C  
ATOM    159  C   LYS B  19      41.996 -23.986  19.822  1.00 14.38           C  
ATOM    160  O   LYS B  19      43.068 -23.602  20.348  1.00 15.92           O  
ATOM    161  CB  LYS B  19      42.109 -26.360  19.358  1.00 15.44           C  
ATOM    162  CG  LYS B  19      41.785 -27.436  18.434  1.00 12.09           C  
ATOM    163  CD  LYS B  19      41.373 -28.652  19.198  1.00 23.83           C  
ATOM    164  CE  LYS B  19      41.364 -29.889  18.314  1.00 32.65           C  
ATOM    165  NZ  LYS B  19      41.318 -31.178  19.036  1.00 31.42           N1+
ATOM    166  N   ASP B  20      40.801 -23.482  20.135  1.00 18.02           N  
ATOM    167  CA  ASP B  20      40.654 -22.483  21.148  1.00 13.32           C  
ATOM    168  C   ASP B  20      40.736 -23.074  22.575  1.00 14.91           C  
ATOM    169  O   ASP B  20      40.997 -24.263  22.744  1.00 13.71           O  
ATOM    170  CB  ASP B  20      39.419 -21.612  20.869  1.00 11.71           C  
ATOM    171  CG  ASP B  20      38.095 -22.174  21.264  1.00 13.96           C  
ATOM    172  OD1 ASP B  20      38.096 -23.368  21.742  1.00 12.08           O  
ATOM    173  OD2 ASP B  20      37.104 -21.530  21.181  1.00 19.42           O1-
ATOM    174  N   THR B  21      40.483 -22.219  23.593  1.00 18.17           N  
ATOM    175  CA  THR B  21      40.577 -22.670  24.986  1.00 14.93           C  
ATOM    176  C   THR B  21      39.642 -23.794  25.282  1.00 23.63           C  
ATOM    177  O   THR B  21      39.889 -24.606  26.182  1.00 17.14           O  
ATOM    178  CB  THR B  21      40.488 -21.532  26.027  1.00 29.68           C  
ATOM    180  CG2 THR B  21      41.459 -20.412  25.656  1.00 19.29           C  
ATOM    179  OG1 THR B  21      39.191 -20.981  26.009  1.00 22.63           O  
ATOM    181  N   GLU B  22      38.567 -23.856  24.491  1.00 21.45           N  
ATOM    182  CA  GLU B  22      37.519 -24.883  24.648  1.00 13.20           C  
ATOM    183  C   GLU B  22      37.707 -26.120  23.727  1.00 15.06           C  
ATOM    184  O   GLU B  22      36.925 -27.031  23.794  1.00 18.95           O  
ATOM    185  CB  GLU B  22      36.143 -24.247  24.359  1.00 12.07           C  
ATOM    186  CG  GLU B  22      35.745 -23.073  25.289  1.00 23.82           C  
ATOM    187  CD  GLU B  22      35.395 -23.503  26.700  1.00 26.60           C  
ATOM    188  OE1 GLU B  22      34.607 -24.555  26.724  1.00100.00           O  
ATOM    189  OE2 GLU B  22      35.765 -22.894  27.705  1.00 58.42           O1-
ATOM    190  N   GLY B  23      38.796 -26.150  22.907  1.00 12.47           N  
ATOM    191  CA  GLY B  23      39.095 -27.217  21.953  1.00 13.36           C  
ATOM    192  C   GLY B  23      38.360 -27.065  20.602  1.00 18.67           C  
ATOM    193  O   GLY B  23      38.273 -28.045  19.833  1.00 24.37           O  
ATOM    194  N   TYR B  24      37.762 -25.871  20.314  1.00 15.78           N  
ATOM    195  CA  TYR B  24      37.037 -25.682  19.043  1.00 15.41           C  
ATOM    196  C   TYR B  24      37.917 -25.051  18.033  1.00 15.63           C  
ATOM    197  O   TYR B  24      38.697 -24.159  18.406  1.00 17.81           O  
ATOM    198  CB  TYR B  24      35.874 -24.690  19.114  1.00 14.21           C  
ATOM    199  CG  TYR B  24      34.896 -25.158  20.105  1.00 19.82           C  
ATOM    200  CD1 TYR B  24      34.484 -26.486  20.068  1.00 30.04           C  
ATOM    201  CD2 TYR B  24      34.373 -24.291  21.062  1.00 22.09           C  
ATOM    202  CE1 TYR B  24      33.539 -26.928  20.992  1.00 47.10           C  
ATOM    203  CE2 TYR B  24      33.447 -24.720  22.012  1.00 23.23           C  
ATOM    204  CZ  TYR B  24      33.035 -26.056  21.963  1.00 45.85           C  
ATOM    205  OH  TYR B  24      32.099 -26.523  22.855  1.00 48.37           O  
ATOM    206  N   TYR B  25      37.753 -25.504  16.759  1.00 14.21           N  
ATOM    207  CA  TYR B  25      38.521 -25.007  15.632  1.00 12.87           C  
ATOM    208  C   TYR B  25      38.242 -23.511  15.357  1.00 15.05           C  
ATOM    209  O   TYR B  25      37.103 -23.090  15.180  1.00 16.62           O  
ATOM    210  CB  TYR B  25      38.216 -25.840  14.405  1.00 18.28           C  
ATOM    211  CG  TYR B  25      38.850 -27.190  14.525  1.00 17.32           C  
ATOM    212  CD1 TYR B  25      40.235 -27.304  14.642  1.00 17.30           C  
ATOM    213  CD2 TYR B  25      38.037 -28.323  14.508  1.00 14.76           C  
ATOM    214  CE1 TYR B  25      40.789 -28.581  14.690  1.00 22.80           C  
ATOM    215  CE2 TYR B  25      38.587 -29.610  14.578  1.00 18.16           C  
ATOM    216  CZ  TYR B  25      39.974 -29.725  14.662  1.00 28.08           C  
ATOM    217  OH  TYR B  25      40.528 -30.991  14.745  1.00 30.64           O  
ATOM    218  N   THR B  26      39.325 -22.743  15.353  1.00  8.83           N  
ATOM    219  CA  THR B  26      39.267 -21.300  15.251  1.00 15.03           C  
ATOM    220  C   THR B  26      40.390 -20.867  14.345  1.00 17.64           C  
ATOM    221  O   THR B  26      41.330 -21.639  14.113  1.00 14.37           O  
ATOM    222  CB  THR B  26      39.587 -20.777  16.730  1.00 13.84           C  
ATOM    224  CG2 THR B  26      39.672 -19.243  16.900  1.00  5.73           C  
ATOM    223  OG1 THR B  26      38.591 -21.253  17.613  1.00 15.44           O  
ATOM    225  N   ILE B  27      40.351 -19.610  13.881  1.00 11.91           N  
ATOM    226  CA  ILE B  27      41.470 -19.093  13.073  1.00 14.37           C  
ATOM    227  C   ILE B  27      41.517 -17.559  13.239  1.00 15.66           C  
ATOM    228  O   ILE B  27      40.557 -16.956  13.678  1.00 13.14           O  
ATOM    229  CB  ILE B  27      41.312 -19.435  11.568  1.00 10.34           C  
ATOM    230  CG1 ILE B  27      42.672 -19.293  10.817  1.00 10.37           C  
ATOM    231  CG2 ILE B  27      40.156 -18.612  10.988  1.00 12.87           C  
ATOM    232  CD1 ILE B  27      42.725 -20.092   9.554  1.00 19.05           C  
ATOM    233  N   GLY B  28      42.605 -16.936  12.882  1.00 10.48           N  
ATOM    234  CA  GLY B  28      42.660 -15.507  12.891  1.00  9.51           C  
ATOM    235  C   GLY B  28      42.687 -14.934  14.281  1.00 16.33           C  
ATOM    236  O   GLY B  28      43.452 -15.359  15.154  1.00 11.18           O  
ATOM    237  N   ILE B  29      41.849 -13.929  14.452  1.00  9.88           N  
ATOM    238  CA  ILE B  29      41.752 -13.263  15.754  1.00 12.30           C  
ATOM    239  C   ILE B  29      40.513 -13.731  16.484  1.00 14.30           C  
ATOM    240  O   ILE B  29      39.531 -13.010  16.556  1.00 11.64           O  
ATOM    241  CB  ILE B  29      41.741 -11.767  15.552  1.00  8.61           C  
ATOM    242  CG1 ILE B  29      43.079 -11.349  14.835  1.00 10.25           C  
ATOM    243  CG2 ILE B  29      41.531 -11.083  16.895  1.00 15.05           C  
ATOM    244  CD1 ILE B  29      43.060  -9.987  14.169  1.00 16.79           C  
ATOM    245  N   GLY B  30      40.568 -14.993  16.949  1.00  9.18           N  
ATOM    246  CA  GLY B  30      39.464 -15.549  17.688  1.00  8.00           C  
ATOM    247  C   GLY B  30      38.240 -15.798  16.824  1.00 11.98           C  
ATOM    248  O   GLY B  30      37.131 -15.813  17.321  1.00 12.14           O  
ATOM    249  N   HIS B  31      38.411 -16.033  15.540  1.00  6.85           N  
ATOM    250  CA  HIS B  31      37.239 -16.333  14.712  1.00  7.35           C  
ATOM    251  C   HIS B  31      36.846 -17.821  14.810  1.00 14.72           C  
ATOM    252  O   HIS B  31      37.514 -18.703  14.250  1.00 10.59           O  
ATOM    253  CB  HIS B  31      37.474 -15.944  13.223  1.00  5.85           C  
ATOM    254  CG  HIS B  31      36.212 -16.227  12.429  1.00 12.67           C  
ATOM    256  CD2 HIS B  31      35.810 -17.341  11.686  1.00  9.90           C  
ATOM    255  ND1 HIS B  31      35.137 -15.347  12.424  1.00 11.55           N  
ATOM    257  CE1 HIS B  31      34.127 -15.900  11.713  1.00  9.27           C  
ATOM    258  NE2 HIS B  31      34.515 -17.085  11.215  1.00  9.98           N  
ATOM    259  N   LEU B  32      35.760 -18.150  15.524  1.00 11.33           N  
ATOM    260  CA  LEU B  32      35.390 -19.568  15.669  1.00 15.50           C  
ATOM    261  C   LEU B  32      34.872 -20.117  14.354  1.00 14.92           C  
ATOM    262  O   LEU B  32      34.035 -19.481  13.678  1.00 15.39           O  
ATOM    263  CB  LEU B  32      34.313 -19.737  16.763  1.00 20.49           C  
ATOM    264  CG  LEU B  32      33.734 -21.155  16.748  1.00 33.65           C  
ATOM    265  CD1 LEU B  32      34.674 -22.096  17.475  1.00 20.10           C  
ATOM    266  CD2 LEU B  32      32.381 -21.160  17.434  1.00 30.16           C  
ATOM    267  N   LEU B  33      35.325 -21.294  13.983  1.00 14.85           N  
ATOM    268  CA  LEU B  33      34.863 -21.828  12.734  1.00 14.94           C  
ATOM    269  C   LEU B  33      33.747 -22.814  12.933  1.00 25.57           C  
ATOM    270  O   LEU B  33      32.844 -22.902  12.101  1.00 16.40           O  
ATOM    271  CB  LEU B  33      36.019 -22.515  11.958  1.00 14.83           C  
ATOM    272  CG  LEU B  33      37.128 -21.562  11.575  1.00 10.34           C  
ATOM    273  CD1 LEU B  33      38.327 -22.448  11.295  1.00 15.12           C  
ATOM    274  CD2 LEU B  33      36.688 -20.823  10.301  1.00  9.59           C  
ATOM    275  N   THR B  34      33.872 -23.632  13.966  1.00 16.06           N  
ATOM    276  CA  THR B  34      32.856 -24.643  14.202  1.00 17.71           C  
ATOM    277  C   THR B  34      33.093 -25.316  15.523  1.00 20.77           C  
ATOM    278  O   THR B  34      34.198 -25.399  16.031  1.00 23.69           O  
ATOM    279  CB  THR B  34      32.888 -25.777  13.120  1.00 25.18           C  
ATOM    281  CG2 THR B  34      34.234 -26.507  12.999  1.00 20.00           C  
ATOM    280  OG1 THR B  34      31.906 -26.740  13.399  1.00 32.43           O  
ATOM    282  N   LYS B  35      32.022 -25.859  16.029  1.00 22.59           N  
ATOM    283  CA  LYS B  35      32.099 -26.617  17.251  1.00 30.61           C  
ATOM    284  C   LYS B  35      32.276 -28.100  16.960  1.00 30.48           C  
ATOM    285  O   LYS B  35      32.528 -28.913  17.856  1.00 29.92           O  
ATOM    286  CB  LYS B  35      30.948 -26.342  18.165  1.00 29.70           C  
ATOM    287  CG  LYS B  35      30.971 -24.931  18.687  1.00 20.37           C  
ATOM    288  CD  LYS B  35      29.932 -24.730  19.746  1.00 30.00           C  
ATOM    289  CE  LYS B  35      29.854 -23.329  20.302  1.00 52.63           C  
ATOM    290  NZ  LYS B  35      28.569 -23.106  21.004  1.00100.00           N1+
ATOM    291  N   SER B  36      32.229 -28.451  15.690  1.00 29.89           N  
ATOM    292  CA  SER B  36      32.456 -29.837  15.315  1.00 31.77           C  
ATOM    293  C   SER B  36      33.917 -30.221  15.474  1.00 27.17           C  
ATOM    294  O   SER B  36      34.855 -29.432  15.283  1.00 24.73           O  
ATOM    295  CB  SER B  36      31.972 -30.165  13.902  1.00 39.04           C  
ATOM    296  OG  SER B  36      32.730 -31.234  13.360  1.00 53.87           O  
ATOM    297  N   PRO B  37      34.103 -31.501  15.754  1.00 35.62           N  
ATOM    298  CA  PRO B  37      35.403 -32.114  15.941  1.00 20.29           C  
ATOM    299  C   PRO B  37      36.144 -32.395  14.658  1.00 35.98           C  
ATOM    300  O   PRO B  37      37.350 -32.668  14.682  1.00 68.71           O  
ATOM    301  CB  PRO B  37      35.149 -33.423  16.669  1.00 31.75           C  
ATOM    302  CG  PRO B  37      33.675 -33.498  16.974  1.00 35.41           C  
ATOM    303  CD  PRO B  37      33.041 -32.205  16.489  1.00 31.55           C  
ATOM    304  N   SER B  38      35.412 -32.308  13.539  1.00 29.19           N  
ATOM    305  CA  SER B  38      36.037 -32.547  12.257  1.00 34.30           C  
ATOM    306  C   SER B  38      36.834 -31.350  11.764  1.00 30.52           C  
ATOM    307  O   SER B  38      36.280 -30.263  11.601  1.00 25.42           O  
ATOM    308  CB  SER B  38      35.066 -33.018  11.143  1.00 23.39           C  
ATOM    309  OG  SER B  38      35.839 -33.475  10.019  1.00 55.41           O  
ATOM    310  N   LEU B  39      38.106 -31.604  11.478  1.00 19.70           N  
ATOM    311  CA  LEU B  39      38.979 -30.607  10.883  1.00 36.08           C  
ATOM    312  C   LEU B  39      38.545 -30.293   9.462  1.00 29.15           C  
ATOM    313  O   LEU B  39      38.707 -29.197   8.935  1.00 24.01           O  
ATOM    314  CB  LEU B  39      40.411 -31.094  10.892  1.00 30.70           C  
ATOM    315  CG  LEU B  39      41.352 -30.120  10.239  1.00 36.20           C  
ATOM    316  CD1 LEU B  39      41.257 -28.788  10.963  1.00 23.41           C  
ATOM    317  CD2 LEU B  39      42.747 -30.689  10.380  1.00 27.72           C  
ATOM    318  N   ASN B  40      37.938 -31.292   8.853  1.00 29.86           N  
ATOM    319  CA  ASN B  40      37.407 -31.125   7.503  1.00 33.69           C  
ATOM    320  C   ASN B  40      36.229 -30.175   7.508  1.00 19.30           C  
ATOM    321  O   ASN B  40      36.153 -29.285   6.662  1.00 24.54           O  
ATOM    322  CB  ASN B  40      37.067 -32.458   6.820  1.00 35.96           C  
ATOM    323  CG  ASN B  40      38.368 -33.161   6.574  1.00100.00           C  
ATOM    325  ND2 ASN B  40      38.430 -34.401   7.065  1.00100.00           N  
ATOM    324  OD1 ASN B  40      39.333 -32.542   6.066  1.00100.00           O  
ATOM    326  N   ALA B  41      35.324 -30.390   8.480  1.00 20.91           N  
ATOM    327  CA  ALA B  41      34.220 -29.475   8.655  1.00 28.14           C  
ATOM    328  C   ALA B  41      34.795 -28.073   8.882  1.00 34.86           C  
ATOM    329  O   ALA B  41      34.291 -27.093   8.372  1.00 18.26           O  
ATOM    330  CB  ALA B  41      33.383 -29.906   9.837  1.00 17.53           C  
ATOM    331  N   ALA B  42      35.892 -27.970   9.623  1.00 15.63           N  
ATOM    332  CA  ALA B  42      36.458 -26.650   9.855  1.00 15.14           C  
ATOM    333  C   ALA B  42      37.025 -26.035   8.628  1.00 16.47           C  
ATOM    334  O   ALA B  42      36.885 -24.812   8.361  1.00 17.85           O  
ATOM    335  CB  ALA B  42      37.557 -26.747  10.887  1.00 23.15           C  
ATOM    336  N   LYS B  43      37.706 -26.880   7.876  1.00 11.98           N  
ATOM    337  CA  LYS B  43      38.312 -26.396   6.645  1.00 16.01           C  
ATOM    338  C   LYS B  43      37.234 -25.969   5.681  1.00 15.83           C  
ATOM    339  O   LYS B  43      37.391 -25.009   4.969  1.00 20.23           O  
ATOM    340  CB  LYS B  43      39.174 -27.424   5.959  1.00 20.19           C  
ATOM    341  CG  LYS B  43      40.541 -27.510   6.578  1.00 23.03           C  
ATOM    342  CD  LYS B  43      41.272 -28.824   6.265  1.00 43.52           C  
ATOM    343  CE  LYS B  43      42.779 -28.764   6.490  1.00 86.21           C  
ATOM    344  NZ  LYS B  43      43.570 -29.091   5.289  1.00100.00           N1+
ATOM    345  N   SER B  44      36.111 -26.649   5.729  1.00 13.95           N  
ATOM    346  CA  SER B  44      35.000 -26.300   4.853  1.00 12.88           C  
ATOM    347  C   SER B  44      34.398 -24.953   5.252  1.00 15.11           C  
ATOM    348  O   SER B  44      34.123 -24.098   4.445  1.00 15.59           O  
ATOM    349  CB  SER B  44      33.940 -27.398   4.850  1.00 24.91           C  
ATOM    350  OG  SER B  44      32.797 -26.982   4.127  1.00 41.00           O  
ATOM    351  N   GLU B  45      34.192 -24.793   6.518  1.00 17.58           N  
ATOM    352  CA  GLU B  45      33.652 -23.559   7.019  1.00 13.58           C  
ATOM    353  C   GLU B  45      34.644 -22.441   6.697  1.00 15.01           C  
ATOM    354  O   GLU B  45      34.275 -21.309   6.357  1.00 14.98           O  
ATOM    355  CB  GLU B  45      33.572 -23.627   8.551  1.00 13.02           C  
ATOM    356  CG  GLU B  45      32.334 -24.393   9.011  1.00 14.59           C  
ATOM    357  CD  GLU B  45      31.044 -23.798   8.451  1.00 20.80           C  
ATOM    358  OE1 GLU B  45      30.722 -22.640   8.541  1.00 20.27           O  
ATOM    359  OE2 GLU B  45      30.246 -24.647   7.919  1.00 24.32           O1-
ATOM    360  N   LEU B  46      35.922 -22.765   6.801  1.00  8.46           N  
ATOM    361  CA  LEU B  46      36.874 -21.715   6.538  1.00  9.48           C  
ATOM    362  C   LEU B  46      36.838 -21.204   5.086  1.00 28.10           C  
ATOM    363  O   LEU B  46      36.894 -20.008   4.796  1.00 13.28           O  
ATOM    364  CB  LEU B  46      38.286 -22.214   6.939  1.00 13.55           C  
ATOM    365  CG  LEU B  46      39.405 -21.197   6.657  1.00 15.00           C  
ATOM    366  CD1 LEU B  46      39.206 -19.900   7.452  1.00 10.40           C  
ATOM    367  CD2 LEU B  46      40.783 -21.804   6.966  1.00 17.90           C  
ATOM    368  N   ASP B  47      36.788 -22.130   4.141  1.00 13.01           N  
ATOM    369  CA  ASP B  47      36.778 -21.755   2.753  1.00 13.00           C  
ATOM    370  C   ASP B  47      35.532 -20.969   2.373  1.00 11.36           C  
ATOM    371  O   ASP B  47      35.629 -20.025   1.610  1.00 16.37           O  
ATOM    372  CB  ASP B  47      36.962 -22.954   1.835  1.00 20.71           C  
ATOM    373  CG  ASP B  47      38.314 -23.630   1.923  1.00 20.90           C  
ATOM    374  OD1 ASP B  47      39.391 -23.086   2.217  1.00 23.56           O  
ATOM    375  OD2 ASP B  47      38.147 -24.885   1.617  1.00 28.40           O1-
ATOM    376  N   LYS B  48      34.400 -21.366   2.966  1.00 16.82           N  
ATOM    377  CA  LYS B  48      33.118 -20.665   2.806  1.00 13.07           C  
ATOM    378  C   LYS B  48      33.177 -19.178   3.341  1.00 10.93           C  
ATOM    379  O   LYS B  48      32.690 -18.236   2.734  1.00 12.06           O  
ATOM    380  CB  LYS B  48      32.028 -21.457   3.545  1.00 15.72           C  
ATOM    381  CG  LYS B  48      30.740 -20.699   3.727  1.00 22.47           C  
ATOM    382  CD  LYS B  48      29.537 -21.612   3.959  1.00 31.39           C  
ATOM    383  CE  LYS B  48      29.626 -22.407   5.258  1.00 16.49           C  
ATOM    384  NZ  LYS B  48      29.256 -21.601   6.416  1.00 18.30           N1+
ATOM    385  N   ALA B  49      33.850 -18.967   4.496  1.00 16.74           N  
ATOM    386  CA  ALA B  49      33.986 -17.643   5.115  1.00 19.13           C  
ATOM    387  C   ALA B  49      34.915 -16.709   4.342  1.00 13.62           C  
ATOM    388  O   ALA B  49      34.708 -15.521   4.330  1.00 13.45           O  
ATOM    389  CB  ALA B  49      34.530 -17.813   6.543  1.00 10.07           C  
ATOM    390  N   ILE B  50      35.990 -17.260   3.727  1.00 11.60           N  
ATOM    391  CA  ILE B  50      36.986 -16.490   2.992  1.00 11.31           C  
ATOM    392  C   ILE B  50      36.666 -16.359   1.517  1.00 18.40           C  
ATOM    393  O   ILE B  50      37.083 -15.402   0.897  1.00 21.49           O  
ATOM    394  CB  ILE B  50      38.360 -17.169   3.119  1.00 14.84           C  
ATOM    395  CG1 ILE B  50      38.754 -17.325   4.580  1.00 22.92           C  
ATOM    396  CG2 ILE B  50      39.458 -16.481   2.309  1.00 16.71           C  
ATOM    397  CD1 ILE B  50      38.806 -15.972   5.277  1.00 19.89           C  
ATOM    398  N   GLY B  51      35.924 -17.319   0.982  1.00 16.38           N  
ATOM    399  CA  GLY B  51      35.614 -17.277  -0.432  1.00 17.80           C  
ATOM    400  C   GLY B  51      36.731 -17.850  -1.320  1.00 22.02           C  
ATOM    401  O   GLY B  51      36.873 -17.453  -2.450  1.00 29.09           O  
ATOM    402  N   ARG B  52      37.516 -18.801  -0.805  1.00 24.40           N  
ATOM    403  CA  ARG B  52      38.554 -19.438  -1.611  1.00 19.29           C  
ATOM    404  C   ARG B  52      38.988 -20.697  -0.966  1.00 36.41           C  
ATOM    405  O   ARG B  52      38.680 -20.923   0.207  1.00 25.94           O  
ATOM    406  CB  ARG B  52      39.783 -18.570  -1.873  1.00 18.33           C  
ATOM    407  CG  ARG B  52      40.754 -18.464  -0.728  1.00 22.89           C  
ATOM    408  CD  ARG B  52      41.590 -17.223  -0.874  1.00 18.55           C  
ATOM    409  NE  ARG B  52      42.572 -17.036   0.175  1.00 18.16           N  
ATOM    410  CZ  ARG B  52      43.492 -17.905   0.522  1.00 38.90           C  
ATOM    411  NH1 ARG B  52      43.643 -19.058  -0.121  1.00 36.56           N1+
ATOM    412  NH2 ARG B  52      44.315 -17.590   1.525  1.00 29.35           N  
ATOM    413  N   ASN B  53      39.725 -21.478  -1.752  1.00 21.31           N  
ATOM    414  CA  ASN B  53      40.300 -22.709  -1.273  1.00 21.07           C  
ATOM    415  C   ASN B  53      41.513 -22.315  -0.459  1.00 20.32           C  
ATOM    416  O   ASN B  53      42.540 -21.904  -1.021  1.00 31.74           O  
ATOM    417  CB  ASN B  53      40.733 -23.583  -2.457  1.00 32.38           C  
ATOM    418  CG  ASN B  53      40.028 -24.897  -2.377  1.00 92.13           C  
ATOM    420  ND2 ASN B  53      40.719 -25.906  -1.847  1.00 62.39           N  
ATOM    419  OD1 ASN B  53      38.833 -24.973  -2.700  1.00100.00           O  
ATOM    421  N   THR B  54      41.390 -22.347   0.887  1.00 24.97           N  
ATOM    422  CA  THR B  54      42.490 -21.861   1.725  1.00 18.83           C  
ATOM    423  C   THR B  54      43.502 -22.939   2.122  1.00 21.12           C  
ATOM    424  O   THR B  54      44.668 -22.635   2.442  1.00 29.24           O  
ATOM    425  CB  THR B  54      41.944 -21.210   3.036  1.00 18.56           C  
ATOM    427  CG2 THR B  54      40.886 -20.131   2.745  1.00 16.29           C  
ATOM    426  OG1 THR B  54      41.360 -22.236   3.830  1.00 16.54           O  
ATOM    428  N   ASN B  55      43.032 -24.171   2.192  1.00 21.94           N  
ATOM    429  CA  ASN B  55      43.882 -25.263   2.637  1.00 41.53           C  
ATOM    430  C   ASN B  55      44.254 -25.051   4.121  1.00 36.34           C  
ATOM    431  O   ASN B  55      45.315 -25.465   4.594  1.00 36.05           O  
ATOM    432  CB  ASN B  55      45.108 -25.478   1.686  1.00 33.93           C  
ATOM    433  CG  ASN B  55      45.867 -26.816   1.831  1.00100.00           C  
ATOM    435  ND2 ASN B  55      47.183 -26.780   1.527  1.00 62.73           N  
ATOM    434  OD1 ASN B  55      45.290 -27.864   2.210  1.00 75.14           O  
ATOM    436  N   GLY B  56      43.370 -24.363   4.872  1.00 21.63           N  
ATOM    437  CA  GLY B  56      43.572 -24.122   6.309  1.00 20.62           C  
ATOM    438  C   GLY B  56      44.446 -22.938   6.719  1.00 19.32           C  
ATOM    439  O   GLY B  56      44.710 -22.717   7.897  1.00 29.90           O  
ATOM    440  N   VAL B  57      44.909 -22.180   5.756  1.00 14.29           N  
ATOM    441  CA  VAL B  57      45.755 -21.034   6.042  1.00 14.75           C  
ATOM    442  C   VAL B  57      45.208 -19.767   5.368  1.00 21.57           C  
ATOM    443  O   VAL B  57      44.746 -19.827   4.248  1.00 21.66           O  
ATOM    444  CB  VAL B  57      47.147 -21.317   5.514  1.00 28.15           C  
ATOM    445  CG1 VAL B  57      48.068 -20.136   5.789  1.00 25.08           C  
ATOM    446  CG2 VAL B  57      47.631 -22.580   6.194  1.00 33.35           C  
ATOM    447  N   ILE B  58      45.269 -18.632   6.048  1.00 14.77           N  
ATOM    448  CA  ILE B  58      44.813 -17.376   5.517  1.00 12.56           C  
ATOM    449  C   ILE B  58      45.882 -16.336   5.711  1.00 25.56           C  
ATOM    450  O   ILE B  58      46.881 -16.561   6.410  1.00 20.56           O  
ATOM    451  CB  ILE B  58      43.558 -16.922   6.268  1.00 15.83           C  
ATOM    452  CG1 ILE B  58      43.848 -16.685   7.771  1.00 12.63           C  
ATOM    453  CG2 ILE B  58      42.431 -17.927   6.057  1.00 16.76           C  
ATOM    454  CD1 ILE B  58      42.670 -16.005   8.477  1.00 16.49           C  
ATOM    455  N   THR B  59      45.664 -15.181   5.098  1.00 12.54           N  
ATOM    456  CA  THR B  59      46.558 -14.107   5.233  1.00 10.33           C  
ATOM    457  C   THR B  59      46.124 -13.181   6.361  1.00 18.43           C  
ATOM    458  O   THR B  59      45.032 -13.290   6.905  1.00 17.54           O  
ATOM    459  CB  THR B  59      46.607 -13.273   3.929  1.00 28.51           C  
ATOM    461  CG2 THR B  59      46.874 -14.165   2.709  1.00 16.99           C  
ATOM    460  OG1 THR B  59      45.353 -12.588   3.761  1.00 19.28           O  
ATOM    462  N   LYS B  60      47.007 -12.230   6.686  1.00 12.31           N  
ATOM    463  CA  LYS B  60      46.794 -11.238   7.702  1.00 16.65           C  
ATOM    464  C   LYS B  60      45.613 -10.369   7.410  1.00 20.70           C  
ATOM    465  O   LYS B  60      44.827 -10.066   8.306  1.00 16.26           O  
ATOM    466  CB  LYS B  60      47.979 -10.337   7.929  1.00 21.38           C  
ATOM    467  CG  LYS B  60      47.754  -9.513   9.190  1.00 38.17           C  
ATOM    468  CD  LYS B  60      48.997  -8.774   9.675  1.00 59.52           C  
ATOM    469  CE  LYS B  60      48.773  -7.967  10.959  1.00100.00           C  
ATOM    470  NZ  LYS B  60      49.735  -8.253  12.056  1.00100.00           N1+
ATOM    471  N   ASP B  61      45.529  -9.964   6.137  1.00 14.91           N  
ATOM    472  CA  ASP B  61      44.407  -9.194   5.672  1.00 14.70           C  
ATOM    473  C   ASP B  61      43.091  -9.936   5.814  1.00 16.88           C  
ATOM    474  O   ASP B  61      42.088  -9.339   6.215  1.00 13.65           O  
ATOM    475  CB  ASP B  61      44.566  -8.763   4.202  1.00 16.93           C  
ATOM    476  CG  ASP B  61      45.592  -7.656   4.099  1.00 55.04           C  
ATOM    477  OD1 ASP B  61      46.146  -7.339   5.260  1.00 66.90           O  
ATOM    478  OD2 ASP B  61      45.889  -7.139   3.041  1.00 92.12           O1-
ATOM    479  N   GLU B  62      43.079 -11.220   5.444  1.00 13.67           N  
ATOM    480  CA  GLU B  62      41.871 -11.990   5.563  1.00 11.26           C  
ATOM    481  C   GLU B  62      41.469 -12.131   7.030  1.00  8.37           C  
ATOM    482  O   GLU B  62      40.327 -12.102   7.364  1.00 11.59           O  
ATOM    483  CB  GLU B  62      42.101 -13.380   5.019  1.00 13.00           C  
ATOM    484  CG  GLU B  62      42.122 -13.336   3.491  1.00 15.50           C  
ATOM    485  CD  GLU B  62      42.684 -14.576   2.823  1.00 25.59           C  
ATOM    486  OE1 GLU B  62      43.432 -15.403   3.350  1.00 16.04           O  
ATOM    487  OE2 GLU B  62      42.265 -14.650   1.594  1.00 19.49           O1-
ATOM    488  N   ALA B  63      42.433 -12.395   7.881  1.00 10.38           N  
ATOM    489  CA  ALA B  63      42.148 -12.470   9.300  1.00 11.25           C  
ATOM    490  C   ALA B  63      41.552 -11.148   9.781  1.00 14.70           C  
ATOM    491  O   ALA B  63      40.603 -11.133  10.560  1.00 11.42           O  
ATOM    492  CB  ALA B  63      43.437 -12.736  10.082  1.00 10.00           C  
ATOM    493  N   GLU B  64      42.130 -10.016   9.340  1.00  9.77           N  
ATOM    494  CA  GLU B  64      41.611  -8.745   9.768  1.00  6.07           C  
ATOM    495  C   GLU B  64      40.229  -8.484   9.235  1.00 12.54           C  
ATOM    496  O   GLU B  64      39.440  -7.774   9.843  1.00 12.39           O  
ATOM    497  CB  GLU B  64      42.560  -7.591   9.471  1.00 11.56           C  
ATOM    498  CG  GLU B  64      43.710  -7.617  10.478  1.00 16.47           C  
ATOM    499  CD  GLU B  64      44.833  -6.736  10.105  1.00100.00           C  
ATOM    500  OE1 GLU B  64      44.865  -6.054   9.103  1.00 34.49           O  
ATOM    501  OE2 GLU B  64      45.763  -6.778  11.002  1.00 31.69           O1-
ATOM    502  N   LYS B  65      39.931  -9.047   8.089  1.00 11.82           N  
ATOM    503  CA  LYS B  65      38.592  -8.887   7.556  1.00 14.99           C  
ATOM    504  C   LYS B  65      37.556  -9.641   8.370  1.00  9.14           C  
ATOM    505  O   LYS B  65      36.465  -9.121   8.665  1.00 12.29           O  
ATOM    506  CB  LYS B  65      38.504  -9.232   6.107  1.00 16.79           C  
ATOM    507  CG  LYS B  65      37.255  -8.650   5.515  1.00 39.15           C  
ATOM    508  CD  LYS B  65      37.281  -8.721   4.013  1.00 48.06           C  
ATOM    509  CE  LYS B  65      35.962  -8.274   3.418  1.00 51.60           C  
ATOM    510  NZ  LYS B  65      35.946  -8.452   1.966  1.00 58.45           N1+
ATOM    511  N   LEU B  66      37.874 -10.878   8.770  1.00 10.85           N  
ATOM    512  CA  LEU B  66      36.986 -11.659   9.626  1.00  6.36           C  
ATOM    513  C   LEU B  66      36.760 -10.927  10.950  1.00  8.08           C  
ATOM    514  O   LEU B  66      35.628 -10.911  11.487  1.00 10.41           O  
ATOM    515  CB  LEU B  66      37.535 -13.049   9.936  1.00  9.57           C  
ATOM    516  CG  LEU B  66      37.630 -13.877   8.666  1.00 11.96           C  
ATOM    517  CD1 LEU B  66      38.288 -15.214   8.973  1.00 15.92           C  
ATOM    518  CD2 LEU B  66      36.245 -14.126   8.111  1.00 18.56           C  
ATOM    519  N   PHE B  67      37.854 -10.307  11.422  1.00  8.87           N  
ATOM    520  CA  PHE B  67      37.828  -9.579  12.690  1.00  7.44           C  
ATOM    521  C   PHE B  67      36.866  -8.378  12.650  1.00 11.11           C  
ATOM    522  O   PHE B  67      36.012  -8.171  13.551  1.00  9.71           O  
ATOM    523  CB  PHE B  67      39.269  -9.201  13.070  1.00  7.59           C  
ATOM    524  CG  PHE B  67      39.431  -8.557  14.435  1.00 11.68           C  
ATOM    525  CD1 PHE B  67      38.730  -9.039  15.555  1.00  8.52           C  
ATOM    526  CD2 PHE B  67      40.322  -7.488  14.605  1.00 12.85           C  
ATOM    527  CE1 PHE B  67      38.941  -8.491  16.824  1.00 11.83           C  
ATOM    528  CE2 PHE B  67      40.522  -6.914  15.866  1.00 21.55           C  
ATOM    529  CZ  PHE B  67      39.818  -7.415  16.963  1.00 11.74           C  
ATOM    530  N   CYS B  68      36.959  -7.629  11.582  1.00  9.98           N  
ATOM    531  CA  CYS B  68      36.058  -6.506  11.361  1.00 10.57           C  
ATOM    532  C   CYS B  68      34.595  -6.972  11.434  1.00  9.57           C  
ATOM    533  O   CYS B  68      33.747  -6.412  12.111  1.00  7.84           O  
ATOM    534  CB  CYS B  68      36.360  -5.906   9.987  1.00 13.72           C  
ATOM    535  SG  CYS B  68      35.419  -4.440   9.483  1.00 13.52           S  
ATOM    536  N   GLN B  69      34.301  -8.035  10.685  1.00 12.23           N  
ATOM    537  CA  GLN B  69      32.968  -8.581  10.639  1.00  9.09           C  
ATOM    538  C   GLN B  69      32.489  -9.027  11.965  1.00 11.77           C  
ATOM    539  O   GLN B  69      31.311  -8.823  12.305  1.00 13.12           O  
ATOM    540  CB  GLN B  69      32.877  -9.781   9.671  1.00  7.03           C  
ATOM    541  CG  GLN B  69      33.084  -9.306   8.226  1.00  8.97           C  
ATOM    542  CD  GLN B  69      33.281 -10.448   7.252  1.00 20.75           C  
ATOM    544  NE2 GLN B  69      33.323 -11.678   7.750  1.00 10.60           N  
ATOM    543  OE1 GLN B  69      33.388 -10.224   6.031  1.00 17.04           O  
ATOM    545  N   ASP B  70      33.393  -9.690  12.678  1.00  9.36           N  
ATOM    546  CA  ASP B  70      33.079 -10.173  14.004  1.00 14.30           C  
ATOM    547  C   ASP B  70      32.828  -9.072  15.025  1.00 12.34           C  
ATOM    548  O   ASP B  70      31.979  -9.234  15.856  1.00 12.91           O  
ATOM    549  CB  ASP B  70      34.136 -11.181  14.537  1.00 13.75           C  
ATOM    550  CG  ASP B  70      34.129 -12.501  13.792  1.00 12.38           C  
ATOM    551  OD1 ASP B  70      33.211 -12.902  13.091  1.00 11.88           O  
ATOM    552  OD2 ASP B  70      35.192 -13.200  14.005  1.00 14.39           O1-
ATOM    553  N   VAL B  71      33.560  -7.942  14.967  1.00 10.56           N  
ATOM    554  CA  VAL B  71      33.320  -6.886  15.907  1.00 11.16           C  
ATOM    555  C   VAL B  71      32.030  -6.248  15.555  1.00 14.79           C  
ATOM    556  O   VAL B  71      31.195  -5.954  16.424  1.00 11.72           O  
ATOM    557  CB  VAL B  71      34.499  -5.897  15.915  1.00 10.33           C  
ATOM    558  CG1 VAL B  71      34.149  -4.655  16.715  1.00  9.63           C  
ATOM    559  CG2 VAL B  71      35.740  -6.562  16.512  1.00  9.59           C  
ATOM    560  N   ASP B  72      31.830  -6.036  14.284  1.00  9.47           N  
ATOM    561  CA  ASP B  72      30.582  -5.401  13.861  1.00  7.69           C  
ATOM    562  C   ASP B  72      29.363  -6.212  14.324  1.00  4.74           C  
ATOM    563  O   ASP B  72      28.358  -5.723  14.834  1.00 10.97           O  
ATOM    564  CB  ASP B  72      30.655  -5.319  12.334  1.00  7.14           C  
ATOM    565  CG  ASP B  72      29.733  -4.337  11.628  1.00 23.89           C  
ATOM    566  OD1 ASP B  72      29.138  -3.409  12.330  1.00 35.40           O  
ATOM    567  OD2 ASP B  72      29.682  -4.343  10.440  1.00 28.13           O1-
ATOM    568  N   ALA B  73      29.456  -7.501  14.121  1.00 10.30           N  
ATOM    569  CA  ALA B  73      28.371  -8.397  14.493  1.00 15.63           C  
ATOM    570  C   ALA B  73      28.128  -8.403  15.992  1.00 12.52           C  
ATOM    571  O   ALA B  73      26.982  -8.502  16.472  1.00 15.03           O  
ATOM    572  CB  ALA B  73      28.620  -9.834  13.979  1.00 11.93           C  
ATOM    573  N   ALA B  74      29.201  -8.323  16.773  1.00 10.16           N  
ATOM    574  CA  ALA B  74      28.992  -8.296  18.202  1.00 16.20           C  
ATOM    575  C   ALA B  74      28.178  -7.043  18.610  1.00  9.98           C  
ATOM    576  O   ALA B  74      27.277  -7.122  19.460  1.00 10.47           O  
ATOM    577  CB  ALA B  74      30.293  -8.412  19.008  1.00 12.07           C  
ATOM    578  N   VAL B  75      28.580  -5.872  18.064  1.00 12.84           N  
ATOM    579  CA  VAL B  75      27.904  -4.621  18.432  1.00 13.14           C  
ATOM    580  C   VAL B  75      26.448  -4.673  18.001  1.00 15.31           C  
ATOM    581  O   VAL B  75      25.535  -4.282  18.732  1.00 13.38           O  
ATOM    582  CB  VAL B  75      28.572  -3.387  17.824  1.00 12.73           C  
ATOM    583  CG1 VAL B  75      27.768  -2.128  18.286  1.00 11.76           C  
ATOM    584  CG2 VAL B  75      30.032  -3.274  18.320  1.00 11.21           C  
ATOM    585  N   ARG B  76      26.256  -5.168  16.777  1.00 15.55           N  
ATOM    586  CA  ARG B  76      24.912  -5.268  16.280  1.00 15.75           C  
ATOM    587  C   ARG B  76      24.068  -6.232  17.069  1.00 15.73           C  
ATOM    588  O   ARG B  76      22.899  -5.955  17.318  1.00 18.56           O  
ATOM    589  CB  ARG B  76      24.816  -5.374  14.740  1.00 18.68           C  
ATOM    590  CG  ARG B  76      25.455  -4.113  14.120  1.00 37.11           C  
ATOM    591  CD  ARG B  76      25.314  -3.978  12.590  1.00 88.09           C  
ATOM    592  NE  ARG B  76      26.297  -4.799  11.876  1.00100.00           N  
ATOM    593  CZ  ARG B  76      26.238  -6.150  11.824  1.00100.00           C  
ATOM    594  NH1 ARG B  76      25.237  -6.844  12.399  1.00100.00           N1+
ATOM    595  NH2 ARG B  76      27.192  -6.844  11.175  1.00 34.64           N  
ATOM    596  N   GLY B  77      24.664  -7.338  17.539  1.00 11.23           N  
ATOM    597  CA  GLY B  77      23.961  -8.286  18.369  1.00 12.57           C  
ATOM    598  C   GLY B  77      23.521  -7.650  19.700  1.00 16.69           C  
ATOM    599  O   GLY B  77      22.431  -7.905  20.244  1.00 19.48           O  
ATOM    600  N   ILE B  78      24.388  -6.825  20.258  1.00 10.25           N  
ATOM    601  CA  ILE B  78      24.097  -6.120  21.478  1.00 14.18           C  
ATOM    602  C   ILE B  78      22.903  -5.168  21.281  1.00 23.31           C  
ATOM    603  O   ILE B  78      21.955  -5.141  22.084  1.00 14.31           O  
ATOM    604  CB  ILE B  78      25.342  -5.311  21.970  1.00  9.48           C  
ATOM    605  CG1 ILE B  78      26.390  -6.246  22.634  1.00 10.23           C  
ATOM    606  CG2 ILE B  78      24.872  -4.257  22.973  1.00 12.44           C  
ATOM    607  CD1 ILE B  78      27.697  -5.503  22.966  1.00  9.98           C  
ATOM    608  N   LEU B  79      22.937  -4.386  20.170  1.00 10.44           N  
ATOM    609  CA  LEU B  79      21.919  -3.403  19.935  1.00 11.25           C  
ATOM    610  C   LEU B  79      20.582  -3.962  19.671  1.00 21.34           C  
ATOM    611  O   LEU B  79      19.604  -3.265  19.867  1.00 21.80           O  
ATOM    612  CB  LEU B  79      22.314  -2.492  18.793  1.00 12.41           C  
ATOM    613  CG  LEU B  79      23.564  -1.699  19.115  1.00 21.45           C  
ATOM    614  CD1 LEU B  79      24.000  -0.870  17.925  1.00 21.81           C  
ATOM    615  CD2 LEU B  79      23.376  -0.799  20.349  1.00 18.15           C  
ATOM    616  N   ARG B  80      20.543  -5.206  19.193  1.00 13.68           N  
ATOM    617  CA  ARG B  80      19.258  -5.863  18.893  1.00 17.44           C  
ATOM    618  C   ARG B  80      18.749  -6.690  20.065  1.00 32.77           C  
ATOM    619  O   ARG B  80      17.644  -7.182  19.996  1.00 28.72           O  
ATOM    620  CB  ARG B  80      19.300  -6.756  17.666  1.00 22.80           C  
ATOM    621  CG  ARG B  80      20.038  -6.207  16.434  1.00 96.65           C  
ATOM    622  CD  ARG B  80      19.830  -7.099  15.195  1.00100.00           C  
ATOM    623  NE  ARG B  80      21.011  -7.838  14.667  1.00100.00           N  
ATOM    624  CZ  ARG B  80      21.559  -9.020  15.092  1.00100.00           C  
ATOM    625  NH1 ARG B  80      21.117  -9.735  16.151  1.00 95.43           N1+
ATOM    626  NH2 ARG B  80      22.613  -9.490  14.410  1.00 90.89           N  
ATOM    627  N   ASN B  81      19.559  -6.853  21.128  1.00 18.47           N  
ATOM    628  CA  ASN B  81      19.158  -7.669  22.240  1.00 12.53           C  
ATOM    629  C   ASN B  81      18.471  -6.870  23.315  1.00 27.34           C  
ATOM    630  O   ASN B  81      18.992  -5.896  23.824  1.00 18.40           O  
ATOM    631  CB  ASN B  81      20.332  -8.463  22.755  1.00 13.52           C  
ATOM    632  CG  ASN B  81      19.921  -9.375  23.870  1.00 19.70           C  
ATOM    634  ND2 ASN B  81      20.165 -10.657  23.685  1.00 18.07           N  
ATOM    633  OD1 ASN B  81      19.491  -8.926  24.914  1.00 27.40           O  
ATOM    635  N   ALA B  82      17.255  -7.260  23.646  1.00 16.16           N  
ATOM    636  CA  ALA B  82      16.512  -6.490  24.625  1.00 17.68           C  
ATOM    637  C   ALA B  82      17.178  -6.425  25.994  1.00 25.31           C  
ATOM    638  O   ALA B  82      16.976  -5.486  26.768  1.00 22.78           O  
ATOM    639  CB  ALA B  82      15.096  -7.032  24.782  1.00 22.26           C  
ATOM    640  N   LYS B  83      17.951  -7.434  26.328  1.00 19.74           N  
ATOM    641  CA  LYS B  83      18.589  -7.426  27.637  1.00 26.73           C  
ATOM    642  C   LYS B  83      19.869  -6.642  27.684  1.00 23.45           C  
ATOM    643  O   LYS B  83      20.246  -6.050  28.698  1.00 23.00           O  
ATOM    644  CB  LYS B  83      18.932  -8.833  28.045  1.00 23.45           C  
ATOM    645  CG  LYS B  83      17.717  -9.627  28.449  1.00 59.74           C  
ATOM    646  CD  LYS B  83      17.320 -10.610  27.363  1.00100.00           C  
ATOM    647  CE  LYS B  83      16.557 -11.801  27.928  1.00100.00           C  
ATOM    648  NZ  LYS B  83      17.353 -12.607  28.882  1.00100.00           N1+
ATOM    649  N   LEU B  84      20.540  -6.678  26.571  1.00 19.20           N  
ATOM    650  CA  LEU B  84      21.829  -6.034  26.479  1.00 13.83           C  
ATOM    651  C   LEU B  84      21.828  -4.558  26.133  1.00 10.90           C  
ATOM    652  O   LEU B  84      22.681  -3.787  26.581  1.00 16.80           O  
ATOM    653  CB  LEU B  84      22.700  -6.842  25.458  1.00 10.16           C  
ATOM    654  CG  LEU B  84      22.991  -8.266  25.912  1.00 13.54           C  
ATOM    655  CD1 LEU B  84      23.804  -8.982  24.852  1.00 13.00           C  
ATOM    656  CD2 LEU B  84      23.745  -8.279  27.248  1.00 17.78           C  
ATOM    657  N   LYS B  85      20.963  -4.186  25.218  1.00 12.04           N  
ATOM    658  CA  LYS B  85      21.003  -2.809  24.765  1.00 14.17           C  
ATOM    659  C   LYS B  85      20.949  -1.750  25.862  1.00 11.67           C  
ATOM    660  O   LYS B  85      21.707  -0.796  25.912  1.00 13.34           O  
ATOM    661  CB  LYS B  85      20.003  -2.597  23.669  1.00 12.42           C  
ATOM    662  CG  LYS B  85      19.929  -1.150  23.224  1.00 15.68           C  
ATOM    663  CD  LYS B  85      19.165  -1.031  21.947  1.00 32.85           C  
ATOM    664  CE  LYS B  85      19.213   0.396  21.460  1.00 32.24           C  
ATOM    665  NZ  LYS B  85      18.460   1.257  22.378  1.00 29.85           N1+
ATOM    666  N   PRO B  86      20.024  -1.914  26.778  1.00 11.59           N  
ATOM    667  CA  PRO B  86      19.884  -0.906  27.807  1.00 23.56           C  
ATOM    668  C   PRO B  86      21.128  -0.810  28.632  1.00 12.13           C  
ATOM    669  O   PRO B  86      21.497   0.261  29.120  1.00 12.27           O  
ATOM    670  CB  PRO B  86      18.677  -1.293  28.658  1.00 17.58           C  
ATOM    671  CG  PRO B  86      18.100  -2.570  28.034  1.00 18.93           C  
ATOM    672  CD  PRO B  86      18.921  -2.906  26.792  1.00 12.10           C  
ATOM    673  N   VAL B  87      21.800  -1.946  28.798  1.00 10.35           N  
ATOM    674  CA  VAL B  87      23.032  -1.907  29.565  1.00 11.41           C  
ATOM    675  C   VAL B  87      24.087  -1.125  28.825  1.00  8.58           C  
ATOM    676  O   VAL B  87      24.729  -0.196  29.306  1.00 10.71           O  
ATOM    677  CB  VAL B  87      23.545  -3.316  29.943  1.00 21.64           C  
ATOM    678  CG1 VAL B  87      24.833  -3.186  30.781  1.00 13.58           C  
ATOM    679  CG2 VAL B  87      22.459  -4.096  30.690  1.00 13.33           C  
ATOM    680  N   TYR B  88      24.234  -1.494  27.585  1.00  8.17           N  
ATOM    681  CA  TYR B  88      25.218  -0.848  26.743  1.00 10.04           C  
ATOM    682  C   TYR B  88      24.962   0.676  26.626  1.00  7.64           C  
ATOM    683  O   TYR B  88      25.892   1.547  26.742  1.00 10.79           O  
ATOM    684  CB  TYR B  88      25.092  -1.519  25.351  1.00 11.70           C  
ATOM    685  CG  TYR B  88      26.111  -1.060  24.352  1.00 15.36           C  
ATOM    686  CD1 TYR B  88      27.350  -1.686  24.244  1.00 10.98           C  
ATOM    687  CD2 TYR B  88      25.773  -0.029  23.472  1.00 23.55           C  
ATOM    688  CE1 TYR B  88      28.229  -1.269  23.242  1.00 12.71           C  
ATOM    689  CE2 TYR B  88      26.678   0.435  22.518  1.00 20.57           C  
ATOM    690  CZ  TYR B  88      27.907  -0.214  22.388  1.00 22.86           C  
ATOM    691  OH  TYR B  88      28.825   0.262  21.470  1.00 21.61           O  
ATOM    692  N   ASP B  89      23.696   0.995  26.467  1.00 10.84           N  
ATOM    693  CA  ASP B  89      23.312   2.410  26.346  1.00 10.45           C  
ATOM    694  C   ASP B  89      23.658   3.183  27.567  1.00 15.91           C  
ATOM    695  O   ASP B  89      24.020   4.332  27.459  1.00 13.19           O  
ATOM    696  CB  ASP B  89      21.823   2.572  26.039  1.00 15.76           C  
ATOM    697  CG  ASP B  89      21.454   2.346  24.596  1.00 16.62           C  
ATOM    698  OD1 ASP B  89      22.472   2.202  23.783  1.00 24.15           O  
ATOM    699  OD2 ASP B  89      20.307   2.197  24.281  1.00 27.28           O1-
ATOM    700  N   SER B  90      23.602   2.541  28.733  1.00  8.78           N  
ATOM    701  CA  SER B  90      23.914   3.236  29.972  1.00  8.09           C  
ATOM    702  C   SER B  90      25.410   3.448  30.289  1.00 10.13           C  
ATOM    703  O   SER B  90      25.793   4.241  31.184  1.00 10.89           O  
ATOM    704  CB  SER B  90      23.286   2.501  31.127  1.00 11.82           C  
ATOM    705  OG  SER B  90      24.047   1.328  31.427  1.00 13.40           O  
ATOM    706  N   LEU B  91      26.274   2.669  29.624  1.00  7.04           N  
ATOM    707  CA  LEU B  91      27.672   2.736  29.907  1.00  8.80           C  
ATOM    708  C   LEU B  91      28.438   3.827  29.164  1.00 12.38           C  
ATOM    709  O   LEU B  91      28.019   4.236  28.075  1.00 11.29           O  
ATOM    710  CB  LEU B  91      28.306   1.385  29.490  1.00  7.85           C  
ATOM    711  CG  LEU B  91      27.810   0.195  30.317  1.00  7.24           C  
ATOM    712  CD1 LEU B  91      28.382  -1.107  29.731  1.00 10.47           C  
ATOM    713  CD2 LEU B  91      28.306   0.311  31.751  1.00 10.32           C  
ATOM    714  N   ASP B  92      29.601   4.211  29.751  1.00  7.30           N  
ATOM    715  CA  ASP B  92      30.548   5.100  29.101  1.00  5.03           C  
ATOM    716  C   ASP B  92      31.298   4.316  27.999  1.00 12.41           C  
ATOM    717  O   ASP B  92      31.235   3.084  27.907  1.00  8.98           O  
ATOM    718  CB  ASP B  92      31.546   5.695  30.081  1.00  7.69           C  
ATOM    719  CG  ASP B  92      32.313   4.569  30.751  1.00 14.31           C  
ATOM    720  OD1 ASP B  92      31.692   4.075  31.801  1.00 16.65           O  
ATOM    721  OD2 ASP B  92      33.421   4.153  30.366  1.00 13.92           O1-
ATOM    722  N   CYS B  93      32.067   5.027  27.159  1.00  7.83           N  
ATOM    723  CA  CYS B  93      32.772   4.437  26.047  1.00  8.70           C  
ATOM    724  C   CYS B  93      33.736   3.280  26.398  1.00  8.94           C  
ATOM    725  O   CYS B  93      33.769   2.243  25.699  1.00  9.48           O  
ATOM    726  CB  CYS B  93      33.416   5.530  25.124  1.00 10.88           C  
ATOM    727  SG  CYS B  93      33.490   4.986  23.387  1.00 16.93           S  
ATOM    728  N   VAL B  94      34.530   3.456  27.425  1.00 13.19           N  
ATOM    729  CA  VAL B  94      35.463   2.424  27.824  1.00 12.16           C  
ATOM    730  C   VAL B  94      34.758   1.162  28.268  1.00  9.63           C  
ATOM    731  O   VAL B  94      35.078   0.010  27.887  1.00  8.31           O  
ATOM    732  CB  VAL B  94      36.461   2.915  28.874  1.00 10.99           C  
ATOM    733  CG1 VAL B  94      37.415   1.797  29.288  1.00 11.08           C  
ATOM    734  CG2 VAL B  94      37.258   4.072  28.273  1.00 13.72           C  
ATOM    735  N   ARG B  95      33.755   1.373  29.076  1.00  7.79           N  
ATOM    736  CA  ARG B  95      33.032   0.215  29.595  1.00  7.32           C  
ATOM    737  C   ARG B  95      32.286  -0.519  28.532  1.00 12.50           C  
ATOM    738  O   ARG B  95      32.053  -1.724  28.614  1.00 10.78           O  
ATOM    739  CB  ARG B  95      32.129   0.561  30.791  1.00  9.41           C  
ATOM    740  CG  ARG B  95      32.943   0.912  32.033  1.00  8.97           C  
ATOM    741  CD  ARG B  95      32.038   1.302  33.227  1.00 12.14           C  
ATOM    742  NE  ARG B  95      32.791   1.442  34.466  1.00 10.22           N  
ATOM    743  CZ  ARG B  95      33.210   2.576  34.949  1.00 11.80           C  
ATOM    744  NH1 ARG B  95      33.004   3.699  34.258  1.00  9.92           N1+
ATOM    745  NH2 ARG B  95      33.862   2.606  36.142  1.00 11.10           N  
ATOM    746  N   ARG B  96      31.826   0.226  27.539  1.00 10.11           N  
ATOM    747  CA  ARG B  96      31.137  -0.416  26.429  1.00  5.82           C  
ATOM    748  C   ARG B  96      32.020  -1.462  25.775  1.00  6.28           C  
ATOM    749  O   ARG B  96      31.541  -2.476  25.314  1.00  8.74           O  
ATOM    750  CB  ARG B  96      30.744   0.632  25.384  1.00  9.60           C  
ATOM    751  CG  ARG B  96      29.441   1.305  25.779  1.00  6.73           C  
ATOM    752  CD  ARG B  96      29.083   2.454  24.821  1.00 11.07           C  
ATOM    753  NE  ARG B  96      27.950   3.147  25.434  1.00 21.20           N  
ATOM    754  CZ  ARG B  96      27.225   4.059  24.853  1.00 19.28           C  
ATOM    755  NH1 ARG B  96      27.471   4.375  23.613  1.00 26.25           N1+
ATOM    756  NH2 ARG B  96      26.202   4.641  25.525  1.00 16.03           N  
ATOM    757  N   ALA B  97      33.287  -1.148  25.702  1.00  6.91           N  
ATOM    758  CA  ALA B  97      34.258  -2.033  25.105  1.00  6.91           C  
ATOM    759  C   ALA B  97      34.339  -3.320  25.881  1.00  7.76           C  
ATOM    760  O   ALA B  97      34.494  -4.403  25.288  1.00  9.65           O  
ATOM    761  CB  ALA B  97      35.651  -1.374  24.979  1.00  6.03           C  
ATOM    762  N   ALA B  98      34.232  -3.226  27.213  1.00  6.04           N  
ATOM    763  CA  ALA B  98      34.285  -4.448  28.020  1.00 10.40           C  
ATOM    764  C   ALA B  98      33.099  -5.367  27.717  1.00 11.24           C  
ATOM    765  O   ALA B  98      33.185  -6.601  27.698  1.00  8.17           O  
ATOM    766  CB  ALA B  98      34.350  -4.112  29.508  1.00  6.37           C  
ATOM    767  N   LEU B  99      31.957  -4.754  27.491  1.00  4.98           N  
ATOM    768  CA  LEU B  99      30.763  -5.546  27.192  1.00  6.67           C  
ATOM    769  C   LEU B  99      30.887  -6.181  25.819  1.00  5.62           C  
ATOM    770  O   LEU B  99      30.489  -7.330  25.613  1.00  6.64           O  
ATOM    771  CB  LEU B  99      29.510  -4.624  27.230  1.00  8.74           C  
ATOM    772  CG  LEU B  99      28.193  -5.316  27.119  1.00  9.36           C  
ATOM    773  CD1 LEU B  99      27.977  -6.305  28.253  1.00 11.78           C  
ATOM    774  CD2 LEU B  99      27.072  -4.266  27.187  1.00 13.09           C  
ATOM    775  N   ILE B 100      31.464  -5.426  24.880  1.00  8.39           N  
ATOM    776  CA  ILE B 100      31.623  -5.996  23.556  1.00  7.91           C  
ATOM    777  C   ILE B 100      32.550  -7.198  23.638  1.00 11.37           C  
ATOM    778  O   ILE B 100      32.348  -8.252  22.987  1.00 10.30           O  
ATOM    779  CB  ILE B 100      32.133  -4.918  22.564  1.00  7.38           C  
ATOM    780  CG1 ILE B 100      31.046  -3.805  22.324  1.00  4.56           C  
ATOM    781  CG2 ILE B 100      32.586  -5.626  21.240  1.00  5.88           C  
ATOM    782  CD1 ILE B 100      31.655  -2.518  21.761  1.00  6.99           C  
ATOM    783  N   ASN B 101      33.597  -7.052  24.425  1.00  6.59           N  
ATOM    784  CA  ASN B 101      34.566  -8.114  24.572  1.00  4.70           C  
ATOM    785  C   ASN B 101      33.903  -9.375  25.057  1.00 10.09           C  
ATOM    786  O   ASN B 101      34.110 -10.468  24.518  1.00 10.51           O  
ATOM    787  CB  ASN B 101      35.687  -7.696  25.551  1.00  9.90           C  
ATOM    788  CG  ASN B 101      36.930  -8.563  25.553  1.00 14.69           C  
ATOM    790  ND2 ASN B 101      38.110  -7.952  25.489  1.00  8.52           N  
ATOM    789  OD1 ASN B 101      36.834  -9.786  25.688  1.00 14.37           O  
ATOM    791  N   MET B 102      33.077  -9.265  26.079  1.00  6.48           N  
ATOM    792  CA  MET B 102      32.405 -10.486  26.530  1.00  9.08           C  
ATOM    793  C   MET B 102      31.521 -11.112  25.440  1.00 10.78           C  
ATOM    794  O   MET B 102      31.479 -12.334  25.254  1.00 10.08           O  
ATOM    795  CB  MET B 102      31.517 -10.214  27.773  1.00  6.90           C  
ATOM    796  CG  MET B 102      32.310  -9.724  29.009  1.00 13.59           C  
ATOM    797  SD  MET B 102      31.144  -9.494  30.393  1.00 15.09           S  
ATOM    798  CE  MET B 102      30.699 -11.228  30.765  1.00 10.13           C  
ATOM    799  N   VAL B 103      30.781 -10.253  24.707  1.00 10.39           N  
ATOM    800  CA  VAL B 103      29.864 -10.816  23.718  1.00  5.71           C  
ATOM    801  C   VAL B 103      30.669 -11.519  22.643  1.00 11.95           C  
ATOM    802  O   VAL B 103      30.302 -12.587  22.191  1.00 14.54           O  
ATOM    803  CB  VAL B 103      28.939  -9.753  23.157  1.00  8.21           C  
ATOM    804  CG1 VAL B 103      28.178 -10.333  21.978  1.00 13.71           C  
ATOM    805  CG2 VAL B 103      27.935  -9.352  24.268  1.00 10.18           C  
ATOM    806  N   PHE B 104      31.814 -10.940  22.288  1.00  7.95           N  
ATOM    807  CA  PHE B 104      32.656 -11.528  21.288  1.00 10.35           C  
ATOM    808  C   PHE B 104      33.131 -12.910  21.699  1.00 20.16           C  
ATOM    809  O   PHE B 104      33.233 -13.855  20.915  1.00 17.39           O  
ATOM    810  CB  PHE B 104      33.880 -10.601  21.109  1.00 10.60           C  
ATOM    811  CG  PHE B 104      34.828 -11.015  19.959  1.00 10.15           C  
ATOM    812  CD1 PHE B 104      35.794 -12.000  20.162  1.00  7.45           C  
ATOM    813  CD2 PHE B 104      34.790 -10.354  18.721  1.00 12.39           C  
ATOM    814  CE1 PHE B 104      36.666 -12.359  19.132  1.00 11.35           C  
ATOM    815  CE2 PHE B 104      35.672 -10.676  17.686  1.00 13.84           C  
ATOM    816  CZ  PHE B 104      36.620 -11.681  17.909  1.00 16.14           C  
ATOM    817  N   GLN B 105      33.462 -13.036  22.961  1.00 12.15           N  
ATOM    818  CA  GLN B 105      33.989 -14.280  23.430  1.00 11.02           C  
ATOM    819  C   GLN B 105      32.904 -15.307  23.656  1.00 17.33           C  
ATOM    820  O   GLN B 105      33.079 -16.506  23.431  1.00 15.52           O  
ATOM    821  CB  GLN B 105      34.718 -14.012  24.787  1.00 11.64           C  
ATOM    822  CG  GLN B 105      35.439 -15.294  25.307  1.00 17.34           C  
ATOM    823  CD  GLN B 105      36.072 -15.217  26.691  1.00 24.13           C  
ATOM    825  NE2 GLN B 105      36.624 -16.345  27.158  1.00 12.57           N  
ATOM    824  OE1 GLN B 105      36.067 -14.163  27.339  1.00 15.57           O  
ATOM    826  N   MET B 106      31.808 -14.851  24.211  1.00 15.72           N  
ATOM    827  CA  MET B 106      30.821 -15.821  24.610  1.00 15.06           C  
ATOM    828  C   MET B 106      29.447 -15.855  23.965  1.00 22.31           C  
ATOM    829  O   MET B 106      28.645 -16.729  24.268  1.00 20.28           O  
ATOM    830  CB  MET B 106      30.902 -16.041  26.147  1.00 27.07           C  
ATOM    831  CG  MET B 106      30.237 -15.055  27.070  1.00 28.64           C  
ATOM    832  SD  MET B 106      30.772 -15.464  28.768  1.00 37.02           S  
ATOM    833  CE  MET B 106      31.676 -13.994  29.262  1.00 29.92           C  
ATOM    834  N   GLY B 107      29.195 -14.919  23.081  1.00 11.50           N  
ATOM    835  CA  GLY B 107      27.935 -14.855  22.433  1.00 13.61           C  
ATOM    836  C   GLY B 107      26.981 -14.068  23.249  1.00 15.08           C  
ATOM    837  O   GLY B 107      27.048 -13.963  24.468  1.00 17.71           O  
ATOM    838  N   GLU B 108      26.061 -13.520  22.518  1.00 14.93           N  
ATOM    839  CA  GLU B 108      25.032 -12.672  23.063  1.00 29.54           C  
ATOM    840  C   GLU B 108      24.158 -13.404  24.079  1.00 24.83           C  
ATOM    841  O   GLU B 108      23.735 -12.900  25.115  1.00 23.01           O  
ATOM    842  CB  GLU B 108      24.234 -12.206  21.831  1.00 30.78           C  
ATOM    843  CG  GLU B 108      23.040 -11.292  22.049  1.00 46.26           C  
ATOM    844  CD  GLU B 108      22.204 -11.253  20.804  1.00100.00           C  
ATOM    845  OE1 GLU B 108      22.905 -11.361  19.693  1.00 61.30           O  
ATOM    846  OE2 GLU B 108      20.997 -11.167  20.835  1.00 67.82           O1-
ATOM    847  N   THR B 109      23.896 -14.654  23.779  1.00 20.36           N  
ATOM    848  CA  THR B 109      23.069 -15.424  24.641  1.00 25.10           C  
ATOM    849  C   THR B 109      23.769 -15.691  25.936  1.00 27.14           C  
ATOM    850  O   THR B 109      23.141 -15.640  27.019  1.00 25.99           O  
ATOM    851  CB  THR B 109      22.678 -16.757  23.966  1.00 43.20           C  
ATOM    853  CG2 THR B 109      21.880 -17.604  24.933  1.00 46.09           C  
ATOM    852  OG1 THR B 109      21.923 -16.508  22.797  1.00 42.82           O  
ATOM    854  N   GLY B 110      25.064 -15.981  25.789  1.00 23.62           N  
ATOM    855  CA  GLY B 110      25.903 -16.262  26.930  1.00 27.34           C  
ATOM    856  C   GLY B 110      25.930 -15.106  27.929  1.00 32.04           C  
ATOM    857  O   GLY B 110      25.688 -15.266  29.120  1.00 29.46           O  
ATOM    858  N   VAL B 111      26.203 -13.916  27.431  1.00 25.03           N  
ATOM    859  CA  VAL B 111      26.283 -12.741  28.263  1.00 12.79           C  
ATOM    860  C   VAL B 111      24.909 -12.316  28.819  1.00 30.85           C  
ATOM    861  O   VAL B 111      24.791 -11.901  29.982  1.00 16.00           O  
ATOM    862  CB  VAL B 111      26.879 -11.601  27.446  1.00 13.45           C  
ATOM    863  CG1 VAL B 111      26.915 -10.316  28.290  1.00 16.34           C  
ATOM    864  CG2 VAL B 111      28.275 -12.048  26.970  1.00 12.91           C  
ATOM    865  N   ALA B 112      23.885 -12.390  27.953  1.00 20.22           N  
ATOM    866  CA  ALA B 112      22.515 -11.978  28.288  1.00 24.82           C  
ATOM    867  C   ALA B 112      22.031 -12.728  29.533  1.00 54.53           C  
ATOM    868  O   ALA B 112      21.196 -12.291  30.319  1.00 29.71           O  
ATOM    869  CB  ALA B 112      21.564 -12.014  27.073  1.00 28.23           C  
ATOM    870  N   GLY B 113      22.643 -13.866  29.771  1.00 21.50           N  
ATOM    871  CA  GLY B 113      22.340 -14.654  30.984  1.00 27.21           C  
ATOM    872  C   GLY B 113      23.047 -14.224  32.307  1.00100.00           C  
ATOM    873  O   GLY B 113      22.758 -14.823  33.335  1.00 50.23           O  
ATOM    874  N   PHE B 114      23.961 -13.225  32.292  1.00 20.95           N  
ATOM    875  CA  PHE B 114      24.608 -12.716  33.486  1.00 11.57           C  
ATOM    876  C   PHE B 114      23.661 -11.638  34.090  1.00 17.17           C  
ATOM    877  O   PHE B 114      24.035 -10.504  34.390  1.00 17.13           O  
ATOM    878  CB  PHE B 114      25.980 -12.101  33.171  1.00 21.13           C  
ATOM    879  CG  PHE B 114      27.188 -13.030  32.962  1.00 16.85           C  
ATOM    880  CD1 PHE B 114      27.183 -14.039  32.007  1.00 32.55           C  
ATOM    881  CD2 PHE B 114      28.357 -12.864  33.712  1.00 26.19           C  
ATOM    882  CE1 PHE B 114      28.303 -14.850  31.816  1.00 25.44           C  
ATOM    883  CE2 PHE B 114      29.487 -13.665  33.537  1.00 25.71           C  
ATOM    884  CZ  PHE B 114      29.461 -14.664  32.566  1.00 34.97           C  
ATOM    885  N   THR B 115      22.403 -12.000  34.242  1.00 14.46           N  
ATOM    886  CA  THR B 115      21.377 -11.122  34.723  1.00 15.53           C  
ATOM    887  C   THR B 115      21.713 -10.225  35.869  1.00 21.89           C  
ATOM    888  O   THR B 115      21.405  -9.029  35.892  1.00 16.02           O  
ATOM    889  CB  THR B 115      20.168 -11.891  35.236  1.00 27.89           C  
ATOM    891  CG2 THR B 115      19.142 -10.850  35.630  1.00 42.60           C  
ATOM    890  OG1 THR B 115      19.648 -12.622  34.175  1.00 33.38           O  
ATOM    892  N   ASN B 116      22.211 -10.841  36.900  1.00 14.77           N  
ATOM    893  CA  ASN B 116      22.525 -10.061  38.085  1.00 14.22           C  
ATOM    894  C   ASN B 116      23.652  -9.076  37.883  1.00 10.70           C  
ATOM    895  O   ASN B 116      23.626  -7.942  38.403  1.00 13.30           O  
ATOM    896  CB  ASN B 116      22.790 -10.992  39.305  1.00 15.47           C  
ATOM    897  CG  ASN B 116      21.553 -11.901  39.532  1.00 36.85           C  
ATOM    899  ND2 ASN B 116      21.753 -13.134  39.968  1.00 22.31           N  
ATOM    898  OD1 ASN B 116      20.400 -11.511  39.286  1.00 39.45           O  
ATOM    900  N   SER B 117      24.673  -9.512  37.139  1.00 11.08           N  
ATOM    901  CA  SER B 117      25.801  -8.635  36.874  1.00  9.49           C  
ATOM    902  C   SER B 117      25.365  -7.430  36.014  1.00 11.02           C  
ATOM    903  O   SER B 117      25.846  -6.289  36.199  1.00 12.09           O  
ATOM    904  CB  SER B 117      26.896  -9.361  36.081  1.00 16.88           C  
ATOM    905  OG  SER B 117      27.465 -10.357  36.897  1.00 22.55           O  
ATOM    906  N   LEU B 118      24.522  -7.762  35.052  1.00 10.34           N  
ATOM    907  CA  LEU B 118      23.988  -6.783  34.120  1.00 11.95           C  
ATOM    908  C   LEU B 118      23.280  -5.677  34.891  1.00 14.40           C  
ATOM    909  O   LEU B 118      23.431  -4.465  34.635  1.00 14.90           O  
ATOM    910  CB  LEU B 118      23.046  -7.449  33.070  1.00 18.09           C  
ATOM    911  CG  LEU B 118      23.786  -8.395  32.070  1.00 32.37           C  
ATOM    912  CD1 LEU B 118      22.824  -9.075  31.061  1.00 17.92           C  
ATOM    913  CD2 LEU B 118      24.838  -7.614  31.302  1.00 14.15           C  
ATOM    914  N   ARG B 119      22.446  -6.103  35.832  1.00 10.48           N  
ATOM    915  CA  ARG B 119      21.722  -5.121  36.602  1.00 15.28           C  
ATOM    916  C   ARG B 119      22.634  -4.190  37.393  1.00 14.95           C  
ATOM    917  O   ARG B 119      22.448  -2.966  37.437  1.00 12.73           O  
ATOM    918  CB  ARG B 119      20.704  -5.853  37.450  1.00 15.40           C  
ATOM    919  CG  ARG B 119      20.086  -4.953  38.534  1.00 30.01           C  
ATOM    920  CD  ARG B 119      19.176  -5.743  39.500  1.00100.00           C  
ATOM    921  NE  ARG B 119      19.900  -6.497  40.543  1.00100.00           N  
ATOM    922  CZ  ARG B 119      20.145  -7.825  40.515  1.00100.00           C  
ATOM    923  NH1 ARG B 119      19.711  -8.604  39.513  1.00 99.99           N1+
ATOM    924  NH2 ARG B 119      20.831  -8.390  41.523  1.00100.00           N  
ATOM    925  N   MET B 120      23.672  -4.776  37.999  1.00 12.16           N  
ATOM    926  CA  MET B 120      24.613  -4.022  38.770  1.00 11.31           C  
ATOM    927  C   MET B 120      25.339  -3.048  37.867  1.00 12.13           C  
ATOM    928  O   MET B 120      25.677  -1.944  38.259  1.00 14.33           O  
ATOM    929  CB  MET B 120      25.626  -4.926  39.527  1.00 11.41           C  
ATOM    930  CG  MET B 120      24.967  -5.607  40.707  1.00 18.93           C  
ATOM    931  SD  MET B 120      26.049  -6.902  41.348  1.00 24.19           S  
ATOM    932  CE  MET B 120      24.838  -8.032  42.055  1.00 25.89           C  
ATOM    933  N   LEU B 121      25.665  -3.476  36.661  1.00 12.79           N  
ATOM    934  CA  LEU B 121      26.374  -2.570  35.788  1.00 12.31           C  
ATOM    935  C   LEU B 121      25.446  -1.401  35.454  1.00 11.26           C  
ATOM    936  O   LEU B 121      25.828  -0.246  35.419  1.00 11.82           O  
ATOM    937  CB  LEU B 121      26.887  -3.279  34.494  1.00  7.17           C  
ATOM    938  CG  LEU B 121      28.009  -4.243  34.770  1.00 10.96           C  
ATOM    939  CD1 LEU B 121      28.171  -5.134  33.557  1.00 16.15           C  
ATOM    940  CD2 LEU B 121      29.317  -3.536  35.057  1.00 12.91           C  
ATOM    941  N   GLN B 122      24.201  -1.745  35.222  1.00  9.48           N  
ATOM    942  CA  GLN B 122      23.279  -0.723  34.858  1.00 14.88           C  
ATOM    943  C   GLN B 122      23.117   0.268  35.986  1.00 24.18           C  
ATOM    944  O   GLN B 122      22.926   1.473  35.766  1.00 19.31           O  
ATOM    945  CB  GLN B 122      21.967  -1.331  34.455  1.00 12.12           C  
ATOM    946  CG  GLN B 122      21.038  -0.363  33.733  1.00 28.03           C  
ATOM    947  CD  GLN B 122      19.968  -1.170  33.025  1.00 73.26           C  
ATOM    949  NE2 GLN B 122      19.033  -0.463  32.398  1.00100.00           N  
ATOM    948  OE1 GLN B 122      19.981  -2.427  33.048  1.00 54.15           O  
ATOM    950  N   GLN B 123      23.229  -0.234  37.225  1.00 15.85           N  
ATOM    951  CA  GLN B 123      23.124   0.669  38.367  1.00 11.53           C  
ATOM    952  C   GLN B 123      24.409   1.405  38.666  1.00 19.02           C  
ATOM    953  O   GLN B 123      24.433   2.219  39.599  1.00 18.58           O  
ATOM    954  CB  GLN B 123      22.690  -0.115  39.600  1.00 13.82           C  
ATOM    955  CG  GLN B 123      21.247  -0.616  39.423  1.00 22.80           C  
ATOM    956  CD  GLN B 123      20.849  -1.512  40.574  1.00 31.01           C  
ATOM    958  NE2 GLN B 123      21.207  -2.779  40.465  1.00 67.01           N  
ATOM    957  OE1 GLN B 123      20.309  -1.063  41.579  1.00 58.66           O  
ATOM    959  N   LYS B 124      25.505   1.107  37.927  1.00  9.38           N  
ATOM    960  CA  LYS B 124      26.802   1.729  38.179  1.00 12.37           C  
ATOM    961  C   LYS B 124      27.434   1.387  39.552  1.00 12.81           C  
ATOM    962  O   LYS B 124      28.195   2.165  40.155  1.00 12.05           O  
ATOM    963  CB  LYS B 124      26.859   3.239  37.909  1.00 13.26           C  
ATOM    964  CG  LYS B 124      26.128   3.634  36.638  1.00 16.53           C  
ATOM    965  CD  LYS B 124      26.559   4.988  36.088  1.00 15.18           C  
ATOM    966  CE  LYS B 124      26.039   5.218  34.657  1.00 15.12           C  
ATOM    967  NZ  LYS B 124      26.815   4.513  33.657  1.00 29.46           N1+
ATOM    968  N   ARG B 125      27.147   0.178  40.007  1.00 11.71           N  
ATOM    969  CA  ARG B 125      27.678  -0.367  41.259  1.00 11.62           C  
ATOM    970  C   ARG B 125      28.864  -1.197  40.830  1.00  9.17           C  
ATOM    971  O   ARG B 125      28.773  -2.422  40.705  1.00 14.37           O  
ATOM    972  CB  ARG B 125      26.634  -1.277  41.880  1.00 13.00           C  
ATOM    973  CG  ARG B 125      25.523  -0.528  42.620  1.00 21.76           C  
ATOM    974  CD  ARG B 125      24.252  -1.385  42.663  1.00 27.86           C  
ATOM    975  NE  ARG B 125      23.458  -1.381  43.905  1.00 69.09           N  
ATOM    976  CZ  ARG B 125      22.428  -0.550  44.157  1.00100.00           C  
ATOM    977  NH1 ARG B 125      22.046   0.419  43.314  1.00100.00           N1+
ATOM    978  NH2 ARG B 125      21.762  -0.682  45.303  1.00 75.25           N  
ATOM    979  N   TRP B 126      29.953  -0.485  40.509  1.00 16.55           N  
ATOM    980  CA  TRP B 126      31.142  -1.114  39.938  1.00 13.72           C  
ATOM    981  C   TRP B 126      31.817  -2.230  40.712  1.00 12.50           C  
ATOM    982  O   TRP B 126      32.117  -3.311  40.159  1.00 12.59           O  
ATOM    983  CB  TRP B 126      32.173  -0.142  39.380  1.00  8.47           C  
ATOM    984  CG  TRP B 126      31.582   1.037  38.667  1.00  7.67           C  
ATOM    985  CD1 TRP B 126      31.712   2.353  39.038  1.00 13.94           C  
ATOM    986  CD2 TRP B 126      30.787   1.048  37.477  1.00 11.13           C  
ATOM    988  CE2 TRP B 126      30.495   2.419  37.179  1.00 12.54           C  
ATOM    989  CE3 TRP B 126      30.294   0.043  36.640  1.00 12.60           C  
ATOM    987  NE1 TRP B 126      31.048   3.186  38.185  1.00 12.55           N  
ATOM    990  CZ2 TRP B 126      29.734   2.783  36.047  1.00 14.99           C  
ATOM    991  CZ3 TRP B 126      29.532   0.392  35.540  1.00 12.57           C  
ATOM    992  CH2 TRP B 126      29.250   1.759  35.240  1.00 17.48           C  
ATOM    993  N   ASP B 127      32.101  -1.966  41.966  1.00 13.19           N  
ATOM    994  CA  ASP B 127      32.763  -2.995  42.762  1.00 15.53           C  
ATOM    995  C   ASP B 127      31.904  -4.251  42.954  1.00 14.15           C  
ATOM    996  O   ASP B 127      32.378  -5.384  42.903  1.00 17.76           O  
ATOM    997  CB  ASP B 127      33.170  -2.334  44.053  1.00 17.21           C  
ATOM    998  CG  ASP B 127      34.410  -1.449  43.909  1.00 26.46           C  
ATOM    999  OD1 ASP B 127      34.792  -0.873  42.910  1.00 32.92           O  
ATOM   1000  OD2 ASP B 127      35.029  -1.340  45.022  1.00 35.24           O1-
ATOM   1001  N   GLU B 128      30.591  -4.049  43.096  1.00 12.85           N  
ATOM   1002  CA  GLU B 128      29.693  -5.145  43.268  1.00 10.49           C  
ATOM   1003  C   GLU B 128      29.582  -5.965  42.033  1.00 18.75           C  
ATOM   1004  O   GLU B 128      29.565  -7.164  42.094  1.00 14.26           O  
ATOM   1005  CB  GLU B 128      28.293  -4.665  43.698  1.00 21.11           C  
ATOM   1006  CG  GLU B 128      28.384  -3.919  45.042  1.00 19.70           C  
ATOM   1007  CD  GLU B 128      27.098  -3.245  45.442  1.00 47.45           C  
ATOM   1008  OE1 GLU B 128      26.061  -4.066  45.456  1.00100.00           O  
ATOM   1009  OE2 GLU B 128      27.045  -2.062  45.750  1.00 75.89           O1-
ATOM   1010  N   ALA B 129      29.512  -5.290  40.898  1.00 11.84           N  
ATOM   1011  CA  ALA B 129      29.420  -6.012  39.659  1.00  8.81           C  
ATOM   1012  C   ALA B 129      30.690  -6.852  39.417  1.00  8.10           C  
ATOM   1013  O   ALA B 129      30.627  -7.964  38.955  1.00 11.97           O  
ATOM   1014  CB  ALA B 129      29.145  -5.002  38.523  1.00  9.14           C  
ATOM   1015  N   ALA B 130      31.834  -6.308  39.782  1.00 11.98           N  
ATOM   1016  CA  ALA B 130      33.126  -6.961  39.613  1.00 11.32           C  
ATOM   1017  C   ALA B 130      33.152  -8.248  40.409  1.00 16.98           C  
ATOM   1018  O   ALA B 130      33.613  -9.308  40.001  1.00 15.16           O  
ATOM   1019  CB  ALA B 130      34.202  -6.024  40.105  1.00 12.83           C  
ATOM   1020  N   VAL B 131      32.615  -8.161  41.584  1.00 12.60           N  
ATOM   1021  CA  VAL B 131      32.565  -9.337  42.391  1.00 12.17           C  
ATOM   1022  C   VAL B 131      31.632 -10.398  41.799  1.00 17.54           C  
ATOM   1023  O   VAL B 131      31.939 -11.589  41.734  1.00 14.91           O  
ATOM   1024  CB  VAL B 131      32.154  -8.914  43.812  1.00 24.54           C  
ATOM   1025  CG1 VAL B 131      31.688 -10.102  44.636  1.00 16.93           C  
ATOM   1026  CG2 VAL B 131      33.334  -8.237  44.520  1.00 20.12           C  
ATOM   1027  N   ASN B 132      30.442  -9.983  41.423  1.00 12.71           N  
ATOM   1028  CA  ASN B 132      29.487 -10.900  40.871  1.00  6.71           C  
ATOM   1029  C   ASN B 132      29.969 -11.517  39.559  1.00 13.47           C  
ATOM   1030  O   ASN B 132      29.786 -12.708  39.288  1.00 13.97           O  
ATOM   1031  CB  ASN B 132      28.146 -10.154  40.711  1.00 13.72           C  
ATOM   1032  CG  ASN B 132      26.993 -11.073  40.331  1.00 27.44           C  
ATOM   1034  ND2 ASN B 132      26.403 -11.707  41.328  1.00 21.83           N  
ATOM   1033  OD1 ASN B 132      26.673 -11.293  39.153  1.00 19.40           O  
ATOM   1035  N   LEU B 133      30.620 -10.723  38.724  1.00 11.68           N  
ATOM   1036  CA  LEU B 133      31.088 -11.284  37.432  1.00  8.69           C  
ATOM   1037  C   LEU B 133      32.081 -12.408  37.632  1.00 10.78           C  
ATOM   1038  O   LEU B 133      32.195 -13.312  36.783  1.00 12.67           O  
ATOM   1039  CB  LEU B 133      31.836 -10.205  36.554  1.00  6.96           C  
ATOM   1040  CG  LEU B 133      30.902  -9.214  35.830  1.00  9.73           C  
ATOM   1041  CD1 LEU B 133      31.609  -7.905  35.417  1.00 11.72           C  
ATOM   1042  CD2 LEU B 133      30.178  -9.896  34.701  1.00 13.86           C  
ATOM   1043  N   ALA B 134      32.870 -12.301  38.706  1.00 12.82           N  
ATOM   1044  CA  ALA B 134      33.911 -13.302  39.011  1.00 14.28           C  
ATOM   1045  C   ALA B 134      33.324 -14.665  39.418  1.00 19.64           C  
ATOM   1046  O   ALA B 134      33.958 -15.703  39.349  1.00 16.30           O  
ATOM   1047  CB  ALA B 134      34.956 -12.745  40.022  1.00 13.51           C  
ATOM   1048  N   LYS B 135      32.085 -14.686  39.863  1.00  8.41           N  
ATOM   1049  CA  LYS B 135      31.510 -15.968  40.216  1.00 19.19           C  
ATOM   1050  C   LYS B 135      30.945 -16.624  38.975  1.00 21.12           C  
ATOM   1051  O   LYS B 135      29.716 -16.700  38.795  1.00 17.52           O  
ATOM   1052  CB  LYS B 135      30.372 -15.701  41.189  1.00 18.53           C  
ATOM   1053  CG  LYS B 135      30.897 -15.017  42.428  1.00 16.90           C  
ATOM   1054  CD  LYS B 135      29.747 -14.806  43.355  1.00 31.67           C  
ATOM   1055  CE  LYS B 135      30.184 -14.214  44.675  1.00 44.68           C  
ATOM   1056  NZ  LYS B 135      29.060 -14.140  45.627  1.00100.00           N1+
ATOM   1057  N   SER B 136      31.797 -17.053  38.084  1.00  7.48           N  
ATOM   1058  CA  SER B 136      31.239 -17.583  36.839  1.00  4.62           C  
ATOM   1059  C   SER B 136      32.193 -18.588  36.309  1.00  7.71           C  
ATOM   1060  O   SER B 136      33.425 -18.556  36.601  1.00 14.18           O  
ATOM   1061  CB  SER B 136      31.159 -16.427  35.765  1.00  4.80           C  
ATOM   1062  OG  SER B 136      32.451 -15.778  35.662  1.00  9.43           O  
ATOM   1063  N   ARG B 137      31.646 -19.427  35.440  1.00  6.03           N  
ATOM   1064  CA  ARG B 137      32.556 -20.356  34.786  1.00 11.98           C  
ATOM   1065  C   ARG B 137      33.614 -19.622  33.949  1.00 12.35           C  
ATOM   1066  O   ARG B 137      34.787 -20.012  33.890  1.00 13.45           O  
ATOM   1067  CB  ARG B 137      31.754 -21.290  33.902  1.00 10.46           C  
ATOM   1068  CG  ARG B 137      32.742 -22.092  33.098  1.00 13.77           C  
ATOM   1069  CD  ARG B 137      32.032 -22.960  32.088  1.00 18.65           C  
ATOM   1070  NE  ARG B 137      32.894 -24.032  31.598  1.00 30.21           N  
ATOM   1071  CZ  ARG B 137      33.604 -23.916  30.494  1.00 41.89           C  
ATOM   1072  NH1 ARG B 137      33.526 -22.793  29.769  1.00 32.59           N1+
ATOM   1073  NH2 ARG B 137      34.385 -24.949  30.105  1.00 53.15           N  
ATOM   1074  N   TRP B 138      33.160 -18.519  33.263  1.00 11.50           N  
ATOM   1075  CA  TRP B 138      34.020 -17.667  32.449  1.00 10.59           C  
ATOM   1076  C   TRP B 138      35.284 -17.272  33.192  1.00 10.31           C  
ATOM   1077  O   TRP B 138      36.401 -17.449  32.752  1.00 11.26           O  
ATOM   1078  CB  TRP B 138      33.157 -16.419  32.171  1.00  9.57           C  
ATOM   1079  CG  TRP B 138      33.935 -15.313  31.521  1.00 12.74           C  
ATOM   1080  CD1 TRP B 138      34.656 -15.368  30.331  1.00 20.58           C  
ATOM   1081  CD2 TRP B 138      33.981 -13.948  32.002  1.00  8.51           C  
ATOM   1083  CE2 TRP B 138      34.751 -13.215  31.033  1.00  7.06           C  
ATOM   1084  CE3 TRP B 138      33.425 -13.312  33.136  1.00  9.42           C  
ATOM   1082  NE1 TRP B 138      35.205 -14.133  30.058  1.00 11.34           N  
ATOM   1085  CZ2 TRP B 138      34.994 -11.839  31.200  1.00  8.42           C  
ATOM   1086  CZ3 TRP B 138      33.694 -11.980  33.287  1.00 14.22           C  
ATOM   1087  CH2 TRP B 138      34.444 -11.250  32.328  1.00 13.33           C  
ATOM   1088  N   TYR B 139      35.110 -16.785  34.411  1.00  8.22           N  
ATOM   1089  CA  TYR B 139      36.242 -16.358  35.173  1.00  8.83           C  
ATOM   1090  C   TYR B 139      37.161 -17.514  35.551  1.00 13.14           C  
ATOM   1091  O   TYR B 139      38.367 -17.389  35.541  1.00 13.20           O  
ATOM   1092  CB  TYR B 139      35.675 -15.725  36.431  1.00 11.65           C  
ATOM   1093  CG  TYR B 139      36.785 -15.265  37.351  1.00 14.40           C  
ATOM   1094  CD1 TYR B 139      37.318 -13.989  37.161  1.00 14.07           C  
ATOM   1095  CD2 TYR B 139      37.262 -16.077  38.390  1.00 20.00           C  
ATOM   1096  CE1 TYR B 139      38.325 -13.490  37.976  1.00 20.66           C  
ATOM   1097  CE2 TYR B 139      38.266 -15.591  39.229  1.00 27.73           C  
ATOM   1098  CZ  TYR B 139      38.783 -14.307  39.007  1.00 51.94           C  
ATOM   1099  OH  TYR B 139      39.761 -13.774  39.790  1.00 40.46           O  
ATOM   1100  N   ASN B 140      36.542 -18.645  35.913  1.00 10.32           N  
ATOM   1101  CA  ASN B 140      37.315 -19.793  36.346  1.00  7.84           C  
ATOM   1102  C   ASN B 140      38.077 -20.441  35.219  1.00 13.92           C  
ATOM   1103  O   ASN B 140      39.141 -20.997  35.434  1.00 16.48           O  
ATOM   1104  CB  ASN B 140      36.388 -20.823  37.072  1.00  9.39           C  
ATOM   1105  CG  ASN B 140      36.044 -20.331  38.451  1.00 21.80           C  
ATOM   1107  ND2 ASN B 140      37.048 -20.335  39.310  1.00 14.52           N  
ATOM   1106  OD1 ASN B 140      34.983 -19.745  38.702  1.00 19.48           O  
ATOM   1108  N   GLN B 141      37.528 -20.416  33.994  1.00  9.87           N  
ATOM   1109  CA  GLN B 141      38.194 -20.997  32.844  1.00 11.43           C  
ATOM   1110  C   GLN B 141      39.234 -20.095  32.215  1.00 15.30           C  
ATOM   1111  O   GLN B 141      40.270 -20.565  31.758  1.00 14.99           O  
ATOM   1112  CB  GLN B 141      37.209 -21.515  31.755  1.00 11.51           C  
ATOM   1113  CG  GLN B 141      36.232 -22.541  32.356  1.00 18.39           C  
ATOM   1114  CD  GLN B 141      36.867 -23.803  32.906  1.00 58.67           C  
ATOM   1116  NE2 GLN B 141      37.700 -24.395  32.063  1.00 16.59           N  
ATOM   1115  OE1 GLN B 141      36.599 -24.248  34.056  1.00 20.39           O  
ATOM   1117  N   THR B 142      38.950 -18.798  32.121  1.00  7.95           N  
ATOM   1118  CA  THR B 142      39.931 -17.909  31.529  1.00  7.08           C  
ATOM   1119  C   THR B 142      40.074 -16.732  32.474  1.00 18.89           C  
ATOM   1120  O   THR B 142      39.620 -15.598  32.240  1.00 11.74           O  
ATOM   1121  CB  THR B 142      39.494 -17.388  30.134  1.00 12.71           C  
ATOM   1123  CG2 THR B 142      39.567 -18.516  29.083  1.00 12.86           C  
ATOM   1122  OG1 THR B 142      38.152 -16.885  30.172  1.00 10.98           O  
ATOM   1124  N   PRO B 143      40.724 -16.994  33.570  1.00 15.47           N  
ATOM   1125  CA  PRO B 143      40.898 -15.988  34.628  1.00 10.81           C  
ATOM   1126  C   PRO B 143      41.707 -14.729  34.227  1.00 11.79           C  
ATOM   1127  O   PRO B 143      41.362 -13.607  34.614  1.00 12.46           O  
ATOM   1128  CB  PRO B 143      41.621 -16.718  35.754  1.00 13.94           C  
ATOM   1129  CG  PRO B 143      42.199 -17.996  35.161  1.00 13.24           C  
ATOM   1130  CD  PRO B 143      41.436 -18.278  33.861  1.00 12.20           C  
ATOM   1131  N   ASN B 144      42.796 -14.883  33.484  1.00  6.45           N  
ATOM   1132  CA  ASN B 144      43.571 -13.678  33.140  1.00  9.71           C  
ATOM   1133  C   ASN B 144      42.840 -12.668  32.269  1.00  9.32           C  
ATOM   1134  O   ASN B 144      42.790 -11.464  32.505  1.00 11.36           O  
ATOM   1135  CB  ASN B 144      44.963 -14.003  32.600  1.00 11.15           C  
ATOM   1136  CG  ASN B 144      45.881 -14.565  33.711  1.00 24.94           C  
ATOM   1138  ND2 ASN B 144      46.720 -15.534  33.371  1.00 19.83           N  
ATOM   1137  OD1 ASN B 144      45.812 -14.138  34.866  1.00 49.01           O  
ATOM   1139  N   ARG B 145      42.202 -13.221  31.287  1.00 10.61           N  
ATOM   1140  CA  ARG B 145      41.378 -12.430  30.437  1.00  7.86           C  
ATOM   1141  C   ARG B 145      40.204 -11.834  31.203  1.00 15.15           C  
ATOM   1142  O   ARG B 145      39.870 -10.647  31.047  1.00 11.97           O  
ATOM   1143  CB  ARG B 145      40.838 -13.283  29.284  1.00 11.73           C  
ATOM   1144  CG  ARG B 145      40.008 -12.366  28.403  1.00 20.59           C  
ATOM   1145  CD  ARG B 145      39.306 -13.100  27.336  1.00 18.36           C  
ATOM   1146  NE  ARG B 145      38.657 -12.203  26.374  1.00 13.41           N  
ATOM   1147  CZ  ARG B 145      38.523 -12.624  25.108  1.00 21.80           C  
ATOM   1148  NH1 ARG B 145      39.004 -13.820  24.771  1.00 13.49           N1+
ATOM   1149  NH2 ARG B 145      37.899 -11.863  24.198  1.00 13.21           N  
ATOM   1150  N   ALA B 146      39.522 -12.672  32.005  1.00  9.84           N  
ATOM   1151  CA  ALA B 146      38.354 -12.194  32.737  1.00 10.40           C  
ATOM   1152  C   ALA B 146      38.749 -11.061  33.662  1.00 16.66           C  
ATOM   1153  O   ALA B 146      38.055 -10.055  33.810  1.00 13.01           O  
ATOM   1154  CB  ALA B 146      37.622 -13.319  33.455  1.00 10.70           C  
ATOM   1155  N   LYS B 147      39.894 -11.214  34.295  1.00 14.75           N  
ATOM   1156  CA  LYS B 147      40.364 -10.167  35.173  1.00 12.91           C  
ATOM   1157  C   LYS B 147      40.537  -8.845  34.429  1.00 14.58           C  
ATOM   1158  O   LYS B 147      40.296  -7.752  35.007  1.00  8.76           O  
ATOM   1159  CB  LYS B 147      41.717 -10.539  35.801  1.00 12.34           C  
ATOM   1160  CG  LYS B 147      41.542 -11.632  36.818  1.00 24.84           C  
ATOM   1161  CD  LYS B 147      42.828 -11.853  37.584  1.00 44.67           C  
ATOM   1162  CE  LYS B 147      42.778 -13.138  38.384  1.00 35.02           C  
ATOM   1163  NZ  LYS B 147      43.843 -14.087  37.998  1.00100.00           N1+
ATOM   1164  N   ARG B 148      41.057  -8.925  33.185  1.00  7.40           N  
ATOM   1165  CA  ARG B 148      41.298  -7.673  32.473  1.00 12.49           C  
ATOM   1166  C   ARG B 148      39.972  -6.981  32.178  1.00 12.26           C  
ATOM   1167  O   ARG B 148      39.818  -5.764  32.310  1.00 11.16           O  
ATOM   1168  CB  ARG B 148      42.047  -7.929  31.167  1.00  9.44           C  
ATOM   1169  CG  ARG B 148      43.502  -8.259  31.371  1.00  8.63           C  
ATOM   1170  CD  ARG B 148      44.298  -8.241  30.096  1.00  9.01           C  
ATOM   1171  NE  ARG B 148      43.943  -9.309  29.186  1.00 12.64           N  
ATOM   1172  CZ  ARG B 148      44.516 -10.513  29.204  1.00 22.39           C  
ATOM   1173  NH1 ARG B 148      45.441 -10.788  30.125  1.00 14.93           N1+
ATOM   1174  NH2 ARG B 148      44.186 -11.447  28.330  1.00 10.45           N  
ATOM   1175  N   VAL B 149      39.025  -7.796  31.741  1.00  9.64           N  
ATOM   1176  CA  VAL B 149      37.689  -7.279  31.370  1.00  5.00           C  
ATOM   1177  C   VAL B 149      36.986  -6.702  32.606  1.00 11.29           C  
ATOM   1178  O   VAL B 149      36.467  -5.571  32.602  1.00 11.81           O  
ATOM   1179  CB  VAL B 149      36.866  -8.338  30.678  1.00  7.08           C  
ATOM   1180  CG1 VAL B 149      35.411  -7.898  30.549  1.00 10.56           C  
ATOM   1181  CG2 VAL B 149      37.528  -8.688  29.333  1.00  9.59           C  
ATOM   1182  N   ILE B 150      37.034  -7.477  33.712  1.00  9.37           N  
ATOM   1183  CA  ILE B 150      36.462  -7.042  34.977  1.00  7.17           C  
ATOM   1184  C   ILE B 150      37.088  -5.745  35.502  1.00 15.02           C  
ATOM   1185  O   ILE B 150      36.393  -4.833  35.954  1.00 11.59           O  
ATOM   1186  CB  ILE B 150      36.527  -8.119  36.076  1.00 12.00           C  
ATOM   1187  CG1 ILE B 150      35.516  -9.245  35.777  1.00 13.16           C  
ATOM   1188  CG2 ILE B 150      36.212  -7.429  37.406  1.00 14.05           C  
ATOM   1189  CD1 ILE B 150      35.786 -10.540  36.535  1.00  7.33           C  
ATOM   1190  N   THR B 151      38.418  -5.600  35.448  1.00  9.38           N  
ATOM   1191  CA  THR B 151      39.018  -4.338  35.904  1.00  8.95           C  
ATOM   1192  C   THR B 151      38.580  -3.183  35.052  1.00  9.90           C  
ATOM   1193  O   THR B 151      38.526  -2.048  35.509  1.00 11.61           O  
ATOM   1194  CB  THR B 151      40.524  -4.448  35.745  1.00  9.52           C  
ATOM   1196  CG2 THR B 151      41.236  -3.140  35.978  1.00 11.86           C  
ATOM   1195  OG1 THR B 151      40.922  -5.461  36.660  1.00 17.67           O  
ATOM   1197  N   THR B 152      38.305  -3.499  33.785  1.00  7.25           N  
ATOM   1198  CA  THR B 152      37.865  -2.480  32.847  1.00 10.23           C  
ATOM   1199  C   THR B 152      36.494  -1.977  33.276  1.00 18.15           C  
ATOM   1200  O   THR B 152      36.224  -0.766  33.303  1.00 13.88           O  
ATOM   1201  CB  THR B 152      37.912  -2.957  31.392  1.00  7.24           C  
ATOM   1203  CG2 THR B 152      37.505  -1.814  30.452  1.00  6.24           C  
ATOM   1202  OG1 THR B 152      39.244  -3.339  31.111  1.00 10.14           O  
ATOM   1204  N   PHE B 153      35.631  -2.924  33.659  1.00 10.51           N  
ATOM   1205  CA  PHE B 153      34.298  -2.505  34.129  1.00  8.30           C  
ATOM   1206  C   PHE B 153      34.383  -1.773  35.477  1.00 18.63           C  
ATOM   1207  O   PHE B 153      33.631  -0.860  35.784  1.00 16.22           O  
ATOM   1208  CB  PHE B 153      33.372  -3.719  34.341  1.00  9.36           C  
ATOM   1209  CG  PHE B 153      32.707  -4.300  33.121  1.00 12.94           C  
ATOM   1210  CD1 PHE B 153      31.883  -3.495  32.329  1.00 16.27           C  
ATOM   1211  CD2 PHE B 153      32.783  -5.662  32.839  1.00 15.18           C  
ATOM   1212  CE1 PHE B 153      31.167  -4.006  31.243  1.00 12.14           C  
ATOM   1213  CE2 PHE B 153      32.075  -6.191  31.757  1.00 13.39           C  
ATOM   1214  CZ  PHE B 153      31.269  -5.367  30.961  1.00 12.88           C  
ATOM   1215  N   ARG B 154      35.292  -2.215  36.332  1.00 12.67           N  
ATOM   1216  CA  ARG B 154      35.442  -1.610  37.621  1.00 13.70           C  
ATOM   1217  C   ARG B 154      35.959  -0.193  37.563  1.00 18.57           C  
ATOM   1218  O   ARG B 154      35.430   0.664  38.264  1.00 22.98           O  
ATOM   1219  CB  ARG B 154      36.393  -2.418  38.502  1.00 14.92           C  
ATOM   1220  CG  ARG B 154      36.296  -2.024  39.992  1.00 22.32           C  
ATOM   1221  CD  ARG B 154      37.038  -3.012  40.935  1.00 17.79           C  
ATOM   1222  NE  ARG B 154      38.333  -3.448  40.403  1.00100.00           N  
ATOM   1223  CZ  ARG B 154      39.456  -2.709  40.415  1.00100.00           C  
ATOM   1224  NH1 ARG B 154      39.487  -1.476  40.941  1.00 71.13           N1+
ATOM   1225  NH2 ARG B 154      40.582  -3.217  39.888  1.00100.00           N  
ATOM   1226  N   THR B 155      36.983   0.044  36.735  1.00 10.44           N  
ATOM   1227  CA  THR B 155      37.593   1.360  36.723  1.00  8.85           C  
ATOM   1228  C   THR B 155      37.139   2.309  35.635  1.00 15.88           C  
ATOM   1229  O   THR B 155      37.315   3.523  35.730  1.00 19.46           O  
ATOM   1230  CB  THR B 155      39.106   1.171  36.585  1.00 18.32           C  
ATOM   1232  CG2 THR B 155      39.649   0.350  37.758  1.00 13.42           C  
ATOM   1231  OG1 THR B 155      39.404   0.570  35.320  1.00 19.70           O  
ATOM   1233  N   GLY B 156      36.641   1.799  34.510  1.00 12.26           N  
ATOM   1234  CA  GLY B 156      36.286   2.665  33.405  1.00  9.44           C  
ATOM   1235  C   GLY B 156      37.541   3.192  32.716  1.00 15.38           C  
ATOM   1236  O   GLY B 156      37.452   4.150  31.964  1.00 14.34           O  
ATOM   1237  N   THR B 157      38.703   2.533  32.924  1.00 10.71           N  
ATOM   1238  CA  THR B 157      39.945   2.896  32.269  1.00 12.55           C  
ATOM   1239  C   THR B 157      40.503   1.689  31.545  1.00 15.39           C  
ATOM   1240  O   THR B 157      40.063   0.568  31.720  1.00 13.34           O  
ATOM   1241  CB  THR B 157      41.051   3.280  33.299  1.00 18.47           C  
ATOM   1243  CG2 THR B 157      40.573   4.353  34.266  1.00 18.84           C  
ATOM   1242  OG1 THR B 157      41.451   2.108  33.992  1.00 20.44           O  
ATOM   1244  N   TRP B 158      41.552   1.931  30.783  1.00 14.27           N  
ATOM   1245  CA  TRP B 158      42.230   0.862  30.065  1.00  9.46           C  
ATOM   1246  C   TRP B 158      43.446   0.358  30.809  1.00 12.37           C  
ATOM   1247  O   TRP B 158      44.275  -0.317  30.224  1.00 18.19           O  
ATOM   1248  CB  TRP B 158      42.741   1.384  28.682  1.00 12.36           C  
ATOM   1249  CG  TRP B 158      41.683   1.822  27.734  1.00 10.18           C  
ATOM   1250  CD1 TRP B 158      41.449   3.106  27.284  1.00 11.77           C  
ATOM   1251  CD2 TRP B 158      40.767   0.960  27.024  1.00 15.26           C  
ATOM   1253  CE2 TRP B 158      39.981   1.789  26.178  1.00 25.86           C  
ATOM   1254  CE3 TRP B 158      40.535  -0.433  27.024  1.00 13.59           C  
ATOM   1252  NE1 TRP B 158      40.412   3.081  26.374  1.00 16.26           N  
ATOM   1255  CZ2 TRP B 158      38.969   1.282  25.347  1.00 16.60           C  
ATOM   1256  CZ3 TRP B 158      39.593  -0.893  26.118  1.00 14.24           C  
ATOM   1257  CH2 TRP B 158      38.772  -0.065  25.354  1.00 11.77           C  
ATOM   1258  N   ASP B 159      43.578   0.664  32.073  1.00 15.99           N  
ATOM   1259  CA  ASP B 159      44.759   0.236  32.802  1.00 19.71           C  
ATOM   1260  C   ASP B 159      45.149  -1.247  32.665  1.00 22.69           C  
ATOM   1261  O   ASP B 159      46.324  -1.566  32.654  1.00 18.89           O  
ATOM   1262  CB  ASP B 159      44.627   0.602  34.271  1.00 25.97           C  
ATOM   1263  CG  ASP B 159      44.612   2.094  34.558  1.00 47.75           C  
ATOM   1264  OD1 ASP B 159      45.108   2.823  33.580  1.00 31.20           O  
ATOM   1265  OD2 ASP B 159      44.163   2.570  35.595  1.00 74.75           O1-
ATOM   1266  N   ALA B 160      44.182  -2.158  32.615  1.00 12.70           N  
ATOM   1267  CA  ALA B 160      44.506  -3.614  32.558  1.00  8.72           C  
ATOM   1268  C   ALA B 160      45.181  -3.964  31.267  1.00 15.35           C  
ATOM   1269  O   ALA B 160      45.807  -5.010  31.136  1.00 19.96           O  
ATOM   1270  CB  ALA B 160      43.245  -4.481  32.689  1.00 12.66           C  
ATOM   1271  N   TYR B 161      45.050  -3.076  30.281  1.00 14.27           N  
ATOM   1272  CA  TYR B 161      45.608  -3.376  28.969  1.00 15.69           C  
ATOM   1273  C   TYR B 161      46.860  -2.597  28.672  1.00 30.70           C  
ATOM   1274  O   TYR B 161      47.541  -2.841  27.681  1.00 24.34           O  
ATOM   1275  CB  TYR B 161      44.581  -3.136  27.842  1.00 10.68           C  
ATOM   1276  CG  TYR B 161      43.498  -4.201  27.865  1.00 10.71           C  
ATOM   1277  CD1 TYR B 161      42.393  -4.044  28.698  1.00 10.79           C  
ATOM   1278  CD2 TYR B 161      43.623  -5.379  27.127  1.00 10.25           C  
ATOM   1279  CE1 TYR B 161      41.418  -5.030  28.778  1.00  7.79           C  
ATOM   1280  CE2 TYR B 161      42.658  -6.392  27.190  1.00  7.35           C  
ATOM   1281  CZ  TYR B 161      41.535  -6.185  28.007  1.00 13.59           C  
ATOM   1282  OH  TYR B 161      40.538  -7.140  28.132  1.00  9.82           O  
ATOM   1283  N   LYS B 162      47.120  -1.641  29.522  1.00 24.77           N  
ATOM   1284  CA  LYS B 162      49.260   0.050  29.262  1.00 60.78           C  
ATOM   1285  C   LYS B 162      49.278  -2.411  31.102  1.00 30.79           C  
ATOM   1286  O   LYS B 162      50.664  -2.328  29.474  1.00 46.74           O  
ATOM   1287  CB  LYS B 162      48.664   1.299  29.832  1.00100.00           C  
ATOM   1288  CG  LYS B 162      47.279   1.484  29.206  1.00 77.46           C  
ATOM   1289  CD  LYS B 162      46.725   2.906  29.316  1.00100.00           C  
ATOM   1290  CE  LYS B 162      46.748   3.443  30.747  1.00100.00           C  
ATOM   1291  NZ  LYS B 162      45.407   3.558  31.356  1.00 92.25           N1+
