# Supplementary material for: Structural Descriptors for Subunit Interface Regions in Homodimers: Effect of Lipid Membrane and Secondary Structure Type
Source: J Chem Inf Model. 2025 Mar 27;65(7):3117–26. doi: 10.1021/acs.jcim.4c01233 (PMC12004529; doi:10.1021/acs.jcim.4c01233)
Supplement: Supplementary file 3 — ci4c01233_si_003.tar [file ci4c01233_si_003.tar › database/alpha/3e7d_cytop.pdb]

ATOM      1  N   TYR A   1      24.827 -22.881  -9.718  1.00 35.87           N  
ATOM      2  CA  TYR A   1      24.045 -21.870  -8.961  1.00 35.50           C  
ATOM      3  C   TYR A   1      23.410 -20.855  -9.885  1.00 35.69           C  
ATOM      4  O   TYR A   1      23.922 -20.570 -10.964  1.00 35.45           O  
ATOM      5  CB  TYR A   1      24.942 -21.166  -7.950  1.00 35.53           C  
ATOM      6  CG  TYR A   1      26.062 -20.342  -8.550  1.00 34.91           C  
ATOM      7  CD1 TYR A   1      27.317 -20.889  -8.753  1.00 33.73           C  
ATOM      8  CD2 TYR A   1      25.866 -19.001  -8.883  1.00 34.22           C  
ATOM      9  CE1 TYR A   1      28.342 -20.136  -9.283  1.00 33.62           C  
ATOM     10  CE2 TYR A   1      26.889 -18.235  -9.411  1.00 33.22           C  
ATOM     11  CZ  TYR A   1      28.126 -18.810  -9.608  1.00 33.56           C  
ATOM     12  OH  TYR A   1      29.160 -18.068 -10.130  1.00 33.30           O  
ATOM     13  N   ILE A   2      22.292 -20.308  -9.423  1.00 35.98           N  
ATOM     14  CA  ILE A   2      21.491 -19.355 -10.205  1.00 36.31           C  
ATOM     15  C   ILE A   2      22.212 -18.028 -10.340  1.00 36.64           C  
ATOM     16  O   ILE A   2      22.721 -17.471  -9.370  1.00 36.59           O  
ATOM     17  CB  ILE A   2      20.093 -19.139  -9.595  1.00 36.32           C  
ATOM     18  CG1 ILE A   2      19.305 -20.444  -9.662  1.00 36.80           C  
ATOM     19  CG2 ILE A   2      19.352 -18.051 -10.346  1.00 36.09           C  
ATOM     20  CD1 ILE A   2      17.803 -20.281  -9.433  1.00 36.88           C  
ATOM     21  N   ARG A   3      22.247 -17.540 -11.571  1.00 36.82           N  
ATOM     22  CA  ARG A   3      23.063 -16.380 -11.926  1.00 37.14           C  
ATOM     23  C   ARG A   3      22.259 -15.151 -12.302  1.00 36.99           C  
ATOM     24  O   ARG A   3      22.804 -14.129 -12.722  1.00 36.63           O  
ATOM     25  CB  ARG A   3      23.989 -16.752 -13.071  1.00 37.32           C  
ATOM     26  CG  ARG A   3      25.065 -17.680 -12.620  1.00 38.26           C  
ATOM     27  CD  ARG A   3      25.861 -18.223 -13.773  1.00 39.54           C  
ATOM     28  NE  ARG A   3      26.857 -19.178 -13.310  1.00 40.25           N  
ATOM     29  CZ  ARG A   3      28.157 -18.931 -13.314  1.00 41.17           C  
ATOM     30  NH1 ARG A   3      28.604 -17.766 -13.749  1.00 40.55           N1+
ATOM     31  NH2 ARG A   3      29.002 -19.850 -12.875  1.00 41.32           N  
ATOM     32  N   ASP A   4      20.950 -15.252 -12.141  1.00 37.29           N  
ATOM     33  CA  ASP A   4      20.066 -14.192 -12.582  1.00 37.19           C  
ATOM     34  C   ASP A   4      19.377 -13.577 -11.399  1.00 37.02           C  
ATOM     35  O   ASP A   4      18.601 -14.238 -10.707  1.00 36.68           O  
ATOM     36  CB  ASP A   4      19.020 -14.737 -13.561  1.00 37.60           C  
ATOM     37  CG  ASP A   4      17.821 -13.797 -13.736  1.00 38.14           C  
ATOM     38  OD1 ASP A   4      17.935 -12.594 -13.439  1.00 39.83           O  
ATOM     39  OD2 ASP A   4      16.748 -14.268 -14.175  1.00 40.39           O1-
ATOM     40  N   GLY A   5      19.665 -12.296 -11.198  1.00 36.89           N  
ATOM     41  CA  GLY A   5      19.129 -11.530 -10.080  1.00 36.79           C  
ATOM     42  C   GLY A   5      17.626 -11.643  -9.942  1.00 36.58           C  
ATOM     43  O   GLY A   5      17.113 -11.908  -8.866  1.00 36.42           O  
ATOM     44  N   GLN A   6      16.914 -11.447 -11.039  1.00 36.33           N  
ATOM     45  CA  GLN A   6      15.460 -11.389 -10.956  1.00 36.46           C  
ATOM     46  C   GLN A   6      14.932 -12.758 -10.589  1.00 36.07           C  
ATOM     47  O   GLN A   6      13.932 -12.888  -9.886  1.00 36.05           O  
ATOM     48  CB  GLN A   6      14.824 -10.911 -12.269  1.00 36.73           C  
ATOM     49  CG  GLN A   6      13.308 -10.926 -12.255  1.00 37.67           C  
ATOM     50  CD  GLN A   6      12.704  -9.629 -11.768  1.00 39.14           C  
ATOM     51  NE2 GLN A   6      11.557  -9.274 -12.339  1.00 40.44           N  
ATOM     52  OE1 GLN A   6      13.250  -8.947 -10.896  1.00 40.46           O  
ATOM     53  N   ALA A   7      15.637 -13.775 -11.062  1.00 35.36           N  
ATOM     54  CA  ALA A   7      15.197 -15.165 -10.896  1.00 34.91           C  
ATOM     55  C   ALA A   7      15.385 -15.588  -9.449  1.00 34.31           C  
ATOM     56  O   ALA A   7      14.558 -16.289  -8.870  1.00 34.09           O  
ATOM     57  CB  ALA A   7      15.963 -16.101 -11.835  1.00 34.93           C  
ATOM     58  N   ILE A   8      16.506 -15.165  -8.888  1.00 33.74           N  
ATOM     59  CA  ILE A   8      16.829 -15.431  -7.478  1.00 33.40           C  
ATOM     60  C   ILE A   8      15.749 -14.813  -6.607  1.00 33.28           C  
ATOM     61  O   ILE A   8      15.238 -15.421  -5.668  1.00 33.09           O  
ATOM     62  CB  ILE A   8      18.209 -14.838  -7.100  1.00 33.20           C  
ATOM     63  CG1 ILE A   8      19.322 -15.686  -7.734  1.00 32.72           C  
ATOM     64  CG2 ILE A   8      18.366 -14.725  -5.584  1.00 32.95           C  
ATOM     65  CD1 ILE A   8      20.655 -14.977  -7.876  1.00 31.55           C  
ATOM     66  N   TYR A   9      15.370 -13.611  -6.997  1.00 33.51           N  
ATOM     67  CA  TYR A   9      14.437 -12.781  -6.231  1.00 33.73           C  
ATOM     68  C   TYR A   9      13.091 -13.466  -6.227  1.00 33.62           C  
ATOM     69  O   TYR A   9      12.458 -13.652  -5.189  1.00 33.69           O  
ATOM     70  CB  TYR A   9      14.301 -11.406  -6.889  1.00 33.94           C  
ATOM     71  CG  TYR A   9      13.560 -10.352  -6.085  1.00 35.14           C  
ATOM     72  CD1 TYR A   9      14.172  -9.697  -5.021  1.00 36.64           C  
ATOM     73  CD2 TYR A   9      12.270  -9.977  -6.427  1.00 35.94           C  
ATOM     74  CE1 TYR A   9      13.494  -8.707  -4.298  1.00 37.24           C  
ATOM     75  CE2 TYR A   9      11.587  -8.996  -5.720  1.00 36.80           C  
ATOM     76  CZ  TYR A   9      12.202  -8.362  -4.657  1.00 37.55           C  
ATOM     77  OH  TYR A   9      11.522  -7.380  -3.960  1.00 37.51           O  
ATOM     78  N   ASP A  10      12.679 -13.833  -7.432  1.00 33.38           N  
ATOM     79  CA  ASP A  10      11.374 -14.473  -7.671  1.00 33.33           C  
ATOM     80  C   ASP A  10      11.266 -15.842  -7.012  1.00 32.85           C  
ATOM     81  O   ASP A  10      10.212 -16.242  -6.500  1.00 32.52           O  
ATOM     82  CB  ASP A  10      11.105 -14.624  -9.173  1.00 33.71           C  
ATOM     83  CG  ASP A  10      10.859 -13.298  -9.854  1.00 34.67           C  
ATOM     84  OD1 ASP A  10      10.691 -12.289  -9.134  1.00 36.89           O  
ATOM     85  OD2 ASP A  10      10.853 -13.258 -11.108  1.00 37.29           O1-
ATOM     86  N   ARG A  11      12.373 -16.561  -7.024  1.00 32.30           N  
ATOM     87  CA  ARG A  11      12.381 -17.922  -6.512  1.00 32.00           C  
ATOM     88  C   ARG A  11      12.262 -17.945  -4.992  1.00 31.15           C  
ATOM     89  O   ARG A  11      11.558 -18.787  -4.406  1.00 30.89           O  
ATOM     90  CB  ARG A  11      13.645 -18.664  -6.948  1.00 32.52           C  
ATOM     91  CG  ARG A  11      13.944 -19.884  -6.091  1.00 34.40           C  
ATOM     92  CD  ARG A  11      13.453 -21.156  -6.736  1.00 37.01           C  
ATOM     93  NE  ARG A  11      14.554 -21.887  -7.361  1.00 39.44           N  
ATOM     94  CZ  ARG A  11      15.229 -22.888  -6.801  1.00 40.93           C  
ATOM     95  NH1 ARG A  11      16.208 -23.449  -7.483  1.00 41.61           N1+
ATOM     96  NH2 ARG A  11      14.941 -23.347  -5.590  1.00 41.75           N  
ATOM     97  N   SER A  12      12.949 -17.013  -4.349  1.00 30.58           N  
ATOM     98  CA  SER A  12      12.946 -16.978  -2.878  1.00 29.68           C  
ATOM     99  C   SER A  12      11.517 -16.808  -2.381  1.00 28.97           C  
ATOM    100  O   SER A  12      11.085 -17.460  -1.432  1.00 28.93           O  
ATOM    101  CB  SER A  12      13.828 -15.852  -2.326  1.00 29.60           C  
ATOM    102  OG  SER A  12      13.424 -14.589  -2.820  1.00 30.99           O  
ATOM    103  N   PHE A  13      10.774 -15.948  -3.054  1.00 28.03           N  
ATOM    104  CA  PHE A  13       9.459 -15.554  -2.539  1.00 27.76           C  
ATOM    105  C   PHE A  13       8.514 -16.717  -2.713  1.00 27.06           C  
ATOM    106  O   PHE A  13       7.560 -16.894  -1.959  1.00 26.77           O  
ATOM    107  CB  PHE A  13       8.925 -14.286  -3.204  1.00 27.85           C  
ATOM    108  CG  PHE A  13       9.541 -13.034  -2.658  1.00 28.41           C  
ATOM    109  CD1 PHE A  13      10.581 -12.408  -3.327  1.00 28.54           C  
ATOM    110  CD2 PHE A  13       9.108 -12.502  -1.455  1.00 29.03           C  
ATOM    111  CE1 PHE A  13      11.160 -11.271  -2.820  1.00 28.43           C  
ATOM    112  CE2 PHE A  13       9.685 -11.350  -0.945  1.00 29.13           C  
ATOM    113  CZ  PHE A  13      10.709 -10.735  -1.626  1.00 28.53           C  
ATOM    114  N   ALA A  14       8.853 -17.542  -3.694  1.00 27.22           N  
ATOM    115  CA  ALA A  14       8.030 -18.687  -4.069  1.00 26.44           C  
ATOM    116  C   ALA A  14       8.192 -19.745  -3.008  1.00 26.16           C  
ATOM    117  O   ALA A  14       7.239 -20.404  -2.603  1.00 25.90           O  
ATOM    118  CB  ALA A  14       8.433 -19.232  -5.439  1.00 26.85           C  
ATOM    119  N   ILE A  15       9.422 -19.855  -2.528  1.00 25.27           N  
ATOM    120  CA  ILE A  15       9.788 -20.878  -1.554  1.00 24.89           C  
ATOM    121  C   ILE A  15       9.165 -20.510  -0.222  1.00 24.45           C  
ATOM    122  O   ILE A  15       8.610 -21.346   0.489  1.00 23.27           O  
ATOM    123  CB  ILE A  15      11.334 -21.007  -1.409  1.00 24.91           C  
ATOM    124  CG1 ILE A  15      11.915 -21.632  -2.685  1.00 24.95           C  
ATOM    125  CG2 ILE A  15      11.693 -21.837  -0.189  1.00 24.57           C  
ATOM    126  CD1 ILE A  15      13.444 -21.545  -2.789  1.00 25.35           C  
ATOM    127  N   ILE A  16       9.237 -19.221   0.071  1.00 24.16           N  
ATOM    128  CA  ILE A  16       8.763 -18.703   1.330  1.00 24.19           C  
ATOM    129  C   ILE A  16       7.271 -18.976   1.413  1.00 24.93           C  
ATOM    130  O   ILE A  16       6.784 -19.494   2.409  1.00 24.57           O  
ATOM    131  CB  ILE A  16       9.044 -17.193   1.490  1.00 24.50           C  
ATOM    132  CG1 ILE A  16      10.553 -16.937   1.605  1.00 22.57           C  
ATOM    133  CG2 ILE A  16       8.320 -16.662   2.701  1.00 24.14           C  
ATOM    134  CD1 ILE A  16      10.903 -15.459   1.671  1.00 22.32           C  
ATOM    135  N   ARG A  17       6.564 -18.692   0.329  1.00 25.68           N  
ATOM    136  CA  ARG A  17       5.100 -18.833   0.337  1.00 26.79           C  
ATOM    137  C   ARG A  17       4.735 -20.300   0.500  1.00 27.46           C  
ATOM    138  O   ARG A  17       3.746 -20.651   1.150  1.00 28.04           O  
ATOM    139  CB  ARG A  17       4.458 -18.239  -0.922  1.00 26.82           C  
ATOM    140  CG  ARG A  17       4.464 -16.718  -0.912  1.00 28.19           C  
ATOM    141  CD  ARG A  17       3.467 -16.113  -1.889  1.00 28.93           C  
ATOM    142  NE  ARG A  17       3.104 -14.749  -1.506  1.00 30.00           N  
ATOM    143  CZ  ARG A  17       3.807 -13.658  -1.804  1.00 30.91           C  
ATOM    144  NH1 ARG A  17       3.391 -12.464  -1.392  1.00 31.24           N1+
ATOM    145  NH2 ARG A  17       4.932 -13.756  -2.496  1.00 31.29           N  
ATOM    146  N   ALA A  18       5.599 -21.148  -0.045  1.00 27.61           N  
ATOM    147  CA  ALA A  18       5.367 -22.593  -0.064  1.00 28.20           C  
ATOM    148  C   ALA A  18       5.492 -23.172   1.334  1.00 28.45           C  
ATOM    149  O   ALA A  18       4.688 -24.011   1.750  1.00 29.10           O  
ATOM    150  CB  ALA A  18       6.353 -23.289  -1.015  1.00 28.13           C  
ATOM    151  N   GLU A  19       6.489 -22.682   2.064  1.00 28.39           N  
ATOM    152  CA  GLU A  19       6.914 -23.269   3.337  1.00 28.55           C  
ATOM    153  C   GLU A  19       6.240 -22.642   4.536  1.00 28.62           C  
ATOM    154  O   GLU A  19       6.003 -23.309   5.535  1.00 28.31           O  
ATOM    155  CB  GLU A  19       8.422 -23.109   3.540  1.00 28.59           C  
ATOM    156  CG  GLU A  19       9.270 -23.819   2.525  1.00 29.26           C  
ATOM    157  CD  GLU A  19      10.686 -24.030   3.014  1.00 29.23           C  
ATOM    158  OE1 GLU A  19      10.990 -23.640   4.164  1.00 31.35           O  
ATOM    159  OE2 GLU A  19      11.489 -24.600   2.254  1.00 28.18           O1-
ATOM    160  N   ALA A  20       5.980 -21.346   4.441  1.00 28.66           N  
ATOM    161  CA  ALA A  20       5.420 -20.585   5.567  1.00 28.72           C  
ATOM    162  C   ALA A  20       3.966 -20.935   5.805  1.00 29.15           C  
ATOM    163  O   ALA A  20       3.175 -21.075   4.860  1.00 28.95           O  
ATOM    164  CB  ALA A  20       5.552 -19.081   5.332  1.00 28.65           C  
ATOM    165  N   ASP A  21       3.619 -21.047   7.079  1.00 29.55           N  
ATOM    166  CA  ASP A  21       2.211 -21.151   7.476  1.00 29.84           C  
ATOM    167  C   ASP A  21       1.671 -19.767   7.742  1.00 29.45           C  
ATOM    168  O   ASP A  21       1.844 -19.202   8.815  1.00 29.49           O  
ATOM    169  CB  ASP A  21       2.015 -22.015   8.711  1.00 30.58           C  
ATOM    170  CG  ASP A  21       0.564 -22.437   8.886  1.00 31.24           C  
ATOM    171  OD1 ASP A  21      -0.323 -21.814   8.263  1.00 33.05           O  
ATOM    172  OD2 ASP A  21       0.304 -23.401   9.623  1.00 33.60           O1-
ATOM    173  N   LEU A  22       1.018 -19.228   6.731  1.00 29.58           N  
ATOM    174  CA  LEU A  22       0.532 -17.859   6.783  1.00 29.66           C  
ATOM    175  C   LEU A  22      -0.972 -17.885   6.775  1.00 30.07           C  
ATOM    176  O   LEU A  22      -1.619 -16.962   6.284  1.00 29.95           O  
ATOM    177  CB  LEU A  22       1.017 -17.078   5.576  1.00 29.46           C  
ATOM    178  CG  LEU A  22       2.527 -16.899   5.470  1.00 29.58           C  
ATOM    179  CD1 LEU A  22       2.843 -15.926   4.356  1.00 30.03           C  
ATOM    180  CD2 LEU A  22       3.092 -16.404   6.787  1.00 29.92           C  
ATOM    181  N   ARG A  23      -1.516 -18.968   7.319  1.00 30.65           N  
ATOM    182  CA  ARG A  23      -2.962 -19.195   7.306  1.00 30.74           C  
ATOM    183  C   ARG A  23      -3.648 -18.164   8.177  1.00 30.77           C  
ATOM    184  O   ARG A  23      -4.739 -17.682   7.846  1.00 32.08           O  
ATOM    185  CB  ARG A  23      -3.310 -20.607   7.796  1.00 30.82           C  
ATOM    186  N   HIS A  24      -2.972 -17.824   9.270  1.00 30.51           N  
ATOM    187  CA  HIS A  24      -3.510 -16.945  10.313  1.00 30.03           C  
ATOM    188  C   HIS A  24      -3.000 -15.519  10.147  1.00 29.37           C  
ATOM    189  O   HIS A  24      -3.104 -14.684  11.050  1.00 29.04           O  
ATOM    190  CB  HIS A  24      -3.125 -17.456  11.695  1.00 30.17           C  
ATOM    191  N   ILE A  25      -2.444 -15.260   8.975  1.00 28.87           N  
ATOM    192  CA  ILE A  25      -1.994 -13.919   8.626  1.00 28.36           C  
ATOM    193  C   ILE A  25      -3.031 -13.334   7.689  1.00 28.12           C  
ATOM    194  O   ILE A  25      -3.281 -13.902   6.633  1.00 27.64           O  
ATOM    195  CB  ILE A  25      -0.622 -13.927   7.915  1.00 28.10           C  
ATOM    196  CG1 ILE A  25       0.452 -14.565   8.805  1.00 27.64           C  
ATOM    197  CG2 ILE A  25      -0.210 -12.500   7.541  1.00 27.72           C  
ATOM    198  CD1 ILE A  25       0.675 -13.845  10.121  1.00 26.71           C  
ATOM    199  N   PRO A  26      -3.650 -12.199   8.070  1.00 28.09           N  
ATOM    200  CA  PRO A  26      -4.637 -11.558   7.195  1.00 28.12           C  
ATOM    201  C   PRO A  26      -4.054 -11.008   5.897  1.00 27.88           C  
ATOM    202  O   PRO A  26      -2.868 -10.686   5.807  1.00 27.63           O  
ATOM    203  CB  PRO A  26      -5.207 -10.420   8.059  1.00 28.38           C  
ATOM    204  CG  PRO A  26      -4.655 -10.605   9.427  1.00 28.40           C  
ATOM    205  CD  PRO A  26      -3.453 -11.462   9.326  1.00 27.89           C  
ATOM    206  N   ALA A  27      -4.922 -10.936   4.901  1.00 27.43           N  
ATOM    207  CA  ALA A  27      -4.560 -10.507   3.541  1.00 27.17           C  
ATOM    208  C   ALA A  27      -3.708  -9.247   3.508  1.00 26.56           C  
ATOM    209  O   ALA A  27      -2.727  -9.159   2.772  1.00 26.01           O  
ATOM    210  CB  ALA A  27      -5.821 -10.296   2.689  1.00 27.26           C  
ATOM    211  N   ASP A  28      -4.128  -8.270   4.294  1.00 26.15           N  
ATOM    212  CA  ASP A  28      -3.501  -6.941   4.304  1.00 26.03           C  
ATOM    213  C   ASP A  28      -2.089  -6.991   4.875  1.00 25.50           C  
ATOM    214  O   ASP A  28      -1.333  -6.033   4.777  1.00 25.23           O  
ATOM    215  CB  ASP A  28      -4.363  -5.886   5.045  1.00 26.04           C  
ATOM    216  CG  ASP A  28      -4.388  -6.076   6.561  1.00 26.77           C  
ATOM    217  OD1 ASP A  28      -4.606  -7.215   7.031  1.00 28.64           O  
ATOM    218  OD2 ASP A  28      -4.237  -5.077   7.297  1.00 26.11           O1-
ATOM    219  N   LEU A  29      -1.737  -8.135   5.441  1.00 25.08           N  
ATOM    220  CA  LEU A  29      -0.428  -8.296   6.105  1.00 24.54           C  
ATOM    221  C   LEU A  29       0.446  -9.409   5.498  1.00 24.33           C  
ATOM    222  O   LEU A  29       1.594  -9.601   5.890  1.00 23.83           O  
ATOM    223  CB  LEU A  29      -0.627  -8.530   7.607  1.00 24.98           C  
ATOM    224  CG  LEU A  29      -0.974  -7.284   8.431  1.00 25.08           C  
ATOM    225  CD1 LEU A  29      -1.495  -7.680   9.800  1.00 26.18           C  
ATOM    226  CD2 LEU A  29       0.257  -6.375   8.556  1.00 24.63           C  
ATOM    227  N   GLU A  30      -0.095 -10.118   4.523  1.00 23.99           N  
ATOM    228  CA  GLU A  30       0.606 -11.267   3.946  1.00 24.29           C  
ATOM    229  C   GLU A  30       1.950 -10.870   3.348  1.00 23.57           C  
ATOM    230  O   GLU A  30       2.968 -11.504   3.629  1.00 23.29           O  
ATOM    231  CB  GLU A  30      -0.254 -11.965   2.888  1.00 24.71           C  
ATOM    232  CG  GLU A  30       0.300 -13.328   2.438  1.00 26.98           C  
ATOM    233  CD  GLU A  30       1.179 -13.245   1.203  1.00 29.80           C  
ATOM    234  OE1 GLU A  30       1.535 -12.118   0.797  1.00 31.47           O  
ATOM    235  OE2 GLU A  30       1.507 -14.313   0.633  1.00 30.97           O1-
ATOM    236  N   LYS A  31       1.962  -9.804   2.556  1.00 22.81           N  
ATOM    237  CA  LYS A  31       3.198  -9.394   1.895  1.00 22.36           C  
ATOM    238  C   LYS A  31       4.222  -8.983   2.939  1.00 21.56           C  
ATOM    239  O   LYS A  31       5.405  -9.251   2.800  1.00 21.38           O  
ATOM    240  CB  LYS A  31       2.945  -8.282   0.889  1.00 22.92           C  
ATOM    241  CG  LYS A  31       2.172  -8.800  -0.288  1.00 23.60           C  
ATOM    242  CD  LYS A  31       1.944  -7.754  -1.345  1.00 27.01           C  
ATOM    243  CE  LYS A  31       1.893  -8.421  -2.697  1.00 27.97           C  
ATOM    244  NZ  LYS A  31       1.201  -7.598  -3.736  1.00 30.76           N1+
ATOM    245  N   LEU A  32       3.751  -8.349   3.997  1.00 20.34           N  
ATOM    246  CA  LEU A  32       4.646  -7.893   5.049  1.00 19.84           C  
ATOM    247  C   LEU A  32       5.306  -9.110   5.692  1.00 19.71           C  
ATOM    248  O   LEU A  32       6.512  -9.120   5.928  1.00 19.48           O  
ATOM    249  CB  LEU A  32       3.910  -7.021   6.079  1.00 19.15           C  
ATOM    250  CG  LEU A  32       4.682  -6.584   7.327  1.00 18.74           C  
ATOM    251  CD1 LEU A  32       4.154  -5.249   7.861  1.00 17.92           C  
ATOM    252  CD2 LEU A  32       4.614  -7.684   8.416  1.00 16.66           C  
ATOM    253  N   ALA A  33       4.505 -10.140   5.957  1.00 19.27           N  
ATOM    254  CA  ALA A  33       4.995 -11.353   6.625  1.00 18.93           C  
ATOM    255  C   ALA A  33       6.030 -12.008   5.747  1.00 18.87           C  
ATOM    256  O   ALA A  33       7.096 -12.415   6.202  1.00 18.71           O  
ATOM    257  CB  ALA A  33       3.849 -12.348   6.913  1.00 19.29           C  
ATOM    258  N   VAL A  34       5.716 -12.068   4.463  1.00 18.77           N  
ATOM    259  CA  VAL A  34       6.585 -12.752   3.506  1.00 18.57           C  
ATOM    260  C   VAL A  34       7.909 -12.011   3.367  1.00 18.72           C  
ATOM    261  O   VAL A  34       8.950 -12.630   3.192  1.00 18.25           O  
ATOM    262  CB  VAL A  34       5.907 -12.944   2.125  1.00 18.47           C  
ATOM    263  CG1 VAL A  34       6.935 -13.255   1.048  1.00 19.93           C  
ATOM    264  CG2 VAL A  34       4.876 -14.072   2.231  1.00 18.31           C  
ATOM    265  N   ARG A  35       7.862 -10.689   3.505  1.00 18.48           N  
ATOM    266  CA  ARG A  35       9.053  -9.850   3.256  1.00 19.30           C  
ATOM    267  C   ARG A  35       9.956  -9.851   4.471  1.00 19.01           C  
ATOM    268  O   ARG A  35      11.191  -9.805   4.349  1.00 18.04           O  
ATOM    269  CB  ARG A  35       8.695  -8.413   2.871  1.00 19.77           C  
ATOM    270  CG  ARG A  35       9.663  -7.865   1.843  1.00 22.83           C  
ATOM    271  CD  ARG A  35       9.457  -6.389   1.543  1.00 26.69           C  
ATOM    272  NE  ARG A  35      10.385  -5.955   0.501  1.00 29.66           N  
ATOM    273  CZ  ARG A  35      10.237  -6.216  -0.792  1.00 31.54           C  
ATOM    274  NH1 ARG A  35       9.192  -6.903  -1.216  1.00 32.67           N1+
ATOM    275  NH2 ARG A  35      11.142  -5.795  -1.664  1.00 33.28           N  
ATOM    276  N   VAL A  36       9.329  -9.950   5.635  1.00 19.14           N  
ATOM    277  CA  VAL A  36      10.063 -10.035   6.921  1.00 19.43           C  
ATOM    278  C   VAL A  36      10.810 -11.380   7.003  1.00 19.78           C  
ATOM    279  O   VAL A  36      11.993 -11.462   7.415  1.00 19.75           O  
ATOM    280  CB  VAL A  36       9.131  -9.788   8.139  1.00 19.80           C  
ATOM    281  CG1 VAL A  36       9.793 -10.217   9.451  1.00 19.21           C  
ATOM    282  CG2 VAL A  36       8.733  -8.299   8.181  1.00 19.08           C  
ATOM    283  N   ILE A  37      10.130 -12.431   6.569  1.00 19.83           N  
ATOM    284  CA  ILE A  37      10.771 -13.757   6.476  1.00 19.87           C  
ATOM    285  C   ILE A  37      11.996 -13.684   5.557  1.00 20.07           C  
ATOM    286  O   ILE A  37      13.069 -14.223   5.856  1.00 19.66           O  
ATOM    287  CB  ILE A  37       9.796 -14.837   5.945  1.00 20.29           C  
ATOM    288  CG1 ILE A  37       8.706 -15.118   6.975  1.00 19.78           C  
ATOM    289  CG2 ILE A  37      10.557 -16.123   5.609  1.00 19.74           C  
ATOM    290  CD1 ILE A  37       7.473 -15.824   6.424  1.00 19.86           C  
ATOM    291  N   HIS A  38      11.820 -12.970   4.450  1.00 19.89           N  
ATOM    292  CA  HIS A  38      12.811 -12.934   3.378  1.00 19.94           C  
ATOM    293  C   HIS A  38      14.040 -12.228   3.904  1.00 19.36           C  
ATOM    294  O   HIS A  38      15.151 -12.547   3.540  1.00 18.51           O  
ATOM    295  CB  HIS A  38      12.245 -12.232   2.132  1.00 20.18           C  
ATOM    296  CG  HIS A  38      13.237 -12.016   1.027  1.00 22.08           C  
ATOM    297  CD2 HIS A  38      13.962 -10.925   0.686  1.00 23.97           C  
ATOM    298  ND1 HIS A  38      13.532 -12.978   0.083  1.00 23.85           N  
ATOM    299  CE1 HIS A  38      14.410 -12.492  -0.778  1.00 23.60           C  
ATOM    300  NE2 HIS A  38      14.694 -11.252  -0.430  1.00 24.75           N  
ATOM    301  N   ALA A  39      13.809 -11.277   4.794  1.00 18.81           N  
ATOM    302  CA  ALA A  39      14.866 -10.407   5.258  1.00 18.65           C  
ATOM    303  C   ALA A  39      15.765 -11.157   6.211  1.00 18.52           C  
ATOM    304  O   ALA A  39      16.960 -10.892   6.276  1.00 18.38           O  
ATOM    305  CB  ALA A  39      14.281  -9.151   5.927  1.00 18.33           C  
ATOM    306  N   CYS A  40      15.173 -12.116   6.924  1.00 18.36           N  
ATOM    307  CA  CYS A  40      15.833 -12.770   8.083  1.00 18.32           C  
ATOM    308  C   CYS A  40      16.111 -14.257   7.916  1.00 18.06           C  
ATOM    309  O   CYS A  40      16.820 -14.858   8.729  1.00 17.44           O  
ATOM    310  CB  CYS A  40      15.025 -12.574   9.363  1.00 18.00           C  
ATOM    311  SG  CYS A  40      13.490 -13.526   9.452  1.00 19.09           S  
ATOM    312  N   GLY A  41      15.504 -14.840   6.892  1.00 18.54           N  
ATOM    313  CA  GLY A  41      15.738 -16.235   6.533  1.00 18.73           C  
ATOM    314  C   GLY A  41      15.121 -17.255   7.466  1.00 18.88           C  
ATOM    315  O   GLY A  41      15.526 -18.407   7.492  1.00 19.74           O  
ATOM    316  N   MET A  42      14.132 -16.816   8.230  1.00 19.26           N  
ATOM    317  CA  MET A  42      13.415 -17.684   9.179  1.00 19.73           C  
ATOM    318  C   MET A  42      11.911 -17.740   8.939  1.00 20.43           C  
ATOM    319  O   MET A  42      11.169 -16.841   9.318  1.00 20.00           O  
ATOM    320  CB  MET A  42      13.668 -17.199  10.619  1.00 19.58           C  
ATOM    321  CG  MET A  42      15.122 -17.255  11.009  1.00 19.57           C  
ATOM    322  SD  MET A  42      15.489 -16.613  12.652  1.00 20.30           S  
ATOM    323  CE  MET A  42      15.454 -14.866  12.316  1.00 19.23           C  
ATOM    324  N   VAL A  43      11.466 -18.823   8.333  1.00 21.39           N  
ATOM    325  CA  VAL A  43      10.041 -18.975   8.052  1.00 22.46           C  
ATOM    326  C   VAL A  43       9.232 -18.865   9.344  1.00 23.08           C  
ATOM    327  O   VAL A  43       8.117 -18.321   9.359  1.00 22.73           O  
ATOM    328  CB  VAL A  43       9.733 -20.296   7.311  1.00 22.56           C  
ATOM    329  CG1 VAL A  43       8.254 -20.554   7.293  1.00 23.92           C  
ATOM    330  CG2 VAL A  43      10.284 -20.240   5.899  1.00 22.98           C  
ATOM    331  N   ASP A  44       9.824 -19.341  10.438  1.00 24.09           N  
ATOM    332  CA  ASP A  44       9.111 -19.439  11.728  1.00 24.47           C  
ATOM    333  C   ASP A  44       9.028 -18.098  12.438  1.00 24.19           C  
ATOM    334  O   ASP A  44       8.528 -17.995  13.557  1.00 23.99           O  
ATOM    335  CB  ASP A  44       9.724 -20.510  12.651  1.00 25.09           C  
ATOM    336  CG  ASP A  44      11.008 -20.059  13.332  1.00 27.32           C  
ATOM    337  OD1 ASP A  44      11.342 -18.851  13.318  1.00 28.98           O  
ATOM    338  OD2 ASP A  44      11.674 -20.935  13.923  1.00 30.86           O1-
ATOM    339  N   VAL A  45       9.498 -17.053  11.770  1.00 23.70           N  
ATOM    340  CA  VAL A  45       9.401 -15.732  12.373  1.00 23.98           C  
ATOM    341  C   VAL A  45       7.932 -15.318  12.259  1.00 23.76           C  
ATOM    342  O   VAL A  45       7.438 -14.473  12.991  1.00 23.95           O  
ATOM    343  CB  VAL A  45      10.371 -14.709  11.735  1.00 24.01           C  
ATOM    344  CG1 VAL A  45       9.722 -14.028  10.557  1.00 24.17           C  
ATOM    345  CG2 VAL A  45      10.813 -13.702  12.786  1.00 24.32           C  
ATOM    346  N   ALA A  46       7.238 -15.959  11.336  1.00 23.97           N  
ATOM    347  CA  ALA A  46       5.801 -15.695  11.145  1.00 24.43           C  
ATOM    348  C   ALA A  46       5.058 -16.095  12.412  1.00 24.76           C  
ATOM    349  O   ALA A  46       3.960 -15.597  12.692  1.00 25.37           O  
ATOM    350  CB  ALA A  46       5.252 -16.478   9.961  1.00 24.69           C  
ATOM    351  N   ASN A  47       5.688 -16.980  13.168  1.00 24.81           N  
ATOM    352  CA  ASN A  47       5.105 -17.548  14.406  1.00 25.18           C  
ATOM    353  C   ASN A  47       4.952 -16.455  15.448  1.00 24.31           C  
ATOM    354  O   ASN A  47       4.066 -16.488  16.314  1.00 24.32           O  
ATOM    355  CB  ASN A  47       5.969 -18.671  14.999  1.00 25.38           C  
ATOM    356  CG  ASN A  47       5.859 -19.986  14.227  1.00 27.23           C  
ATOM    357  ND2 ASN A  47       6.772 -20.915  14.511  1.00 28.60           N  
ATOM    358  OD1 ASN A  47       4.973 -20.163  13.392  1.00 29.49           O  
ATOM    359  N   ASP A  48       5.820 -15.468  15.325  1.00 22.82           N  
ATOM    360  CA  ASP A  48       5.960 -14.430  16.351  1.00 22.77           C  
ATOM    361  C   ASP A  48       5.407 -13.088  15.904  1.00 21.65           C  
ATOM    362  O   ASP A  48       5.521 -12.102  16.611  1.00 21.62           O  
ATOM    363  CB  ASP A  48       7.415 -14.269  16.774  1.00 22.53           C  
ATOM    364  CG  ASP A  48       7.805 -15.236  17.862  1.00 24.83           C  
ATOM    365  OD1 ASP A  48       7.027 -15.431  18.824  1.00 24.34           O  
ATOM    366  OD2 ASP A  48       8.898 -15.816  17.750  1.00 25.69           O1-
ATOM    367  N   LEU A  49       4.826 -13.052  14.717  1.00 21.41           N  
ATOM    368  CA  LEU A  49       4.155 -11.832  14.258  1.00 21.21           C  
ATOM    369  C   LEU A  49       2.902 -11.582  15.081  1.00 20.96           C  
ATOM    370  O   LEU A  49       2.117 -12.497  15.323  1.00 21.18           O  
ATOM    371  CB  LEU A  49       3.771 -11.907  12.775  1.00 21.66           C  
ATOM    372  CG  LEU A  49       4.877 -11.630  11.760  1.00 22.35           C  
ATOM    373  CD1 LEU A  49       4.396 -12.042  10.384  1.00 23.29           C  
ATOM    374  CD2 LEU A  49       5.292 -10.163  11.804  1.00 20.37           C  
ATOM    375  N   ALA A  50       2.736 -10.343  15.524  1.00 20.45           N  
ATOM    376  CA  ALA A  50       1.500  -9.915  16.189  1.00 20.14           C  
ATOM    377  C   ALA A  50       1.067  -8.562  15.648  1.00 20.08           C  
ATOM    378  O   ALA A  50       1.876  -7.763  15.191  1.00 18.92           O  
ATOM    379  CB  ALA A  50       1.684  -9.845  17.700  1.00 20.03           C  
ATOM    380  N   PHE A  51      -0.229  -8.313  15.707  1.00 20.05           N  
ATOM    381  CA  PHE A  51      -0.761  -7.098  15.091  1.00 20.33           C  
ATOM    382  C   PHE A  51      -2.163  -6.795  15.525  1.00 20.23           C  
ATOM    383  O   PHE A  51      -2.878  -7.650  16.050  1.00 19.58           O  
ATOM    384  CB  PHE A  51      -0.783  -7.286  13.592  1.00 20.89           C  
ATOM    385  CG  PHE A  51      -1.328  -8.621  13.180  1.00 21.95           C  
ATOM    386  CD1 PHE A  51      -0.479  -9.704  13.017  1.00 23.59           C  
ATOM    387  CD2 PHE A  51      -2.689  -8.808  13.014  1.00 22.95           C  
ATOM    388  CE1 PHE A  51      -0.969 -10.940  12.658  1.00 23.86           C  
ATOM    389  CE2 PHE A  51      -3.188 -10.053  12.655  1.00 23.75           C  
ATOM    390  CZ  PHE A  51      -2.327 -11.115  12.488  1.00 24.83           C  
ATOM    391  N   SER A  52      -2.545  -5.559  15.254  1.00 20.53           N  
ATOM    392  CA  SER A  52      -3.931  -5.128  15.389  1.00 20.37           C  
ATOM    393  C   SER A  52      -4.640  -5.410  14.076  1.00 21.14           C  
ATOM    394  O   SER A  52      -4.075  -5.272  13.000  1.00 20.33           O  
ATOM    395  CB  SER A  52      -4.028  -3.644  15.772  1.00 20.63           C  
ATOM    396  OG  SER A  52      -3.503  -2.806  14.754  1.00 20.34           O  
ATOM    397  N   GLU A  53      -5.879  -5.857  14.162  1.00 21.25           N  
ATOM    398  CA  GLU A  53      -6.603  -6.149  12.934  1.00 22.19           C  
ATOM    399  C   GLU A  53      -6.509  -4.924  12.036  1.00 22.06           C  
ATOM    400  O   GLU A  53      -6.738  -3.802  12.472  1.00 22.49           O  
ATOM    401  CB  GLU A  53      -8.070  -6.494  13.206  1.00 22.55           C  
ATOM    402  CG  GLU A  53      -8.317  -7.807  13.937  1.00 24.38           C  
ATOM    403  CD  GLU A  53      -7.529  -9.002  13.402  1.00 26.65           C  
ATOM    404  OE1 GLU A  53      -7.625  -9.353  12.205  1.00 28.84           O  
ATOM    405  OE2 GLU A  53      -6.828  -9.624  14.211  1.00 27.45           O1-
ATOM    406  N   GLY A  54      -6.177  -5.136  10.778  1.00 22.44           N  
ATOM    407  CA  GLY A  54      -6.218  -4.046   9.809  1.00 22.51           C  
ATOM    408  C   GLY A  54      -4.983  -3.165   9.815  1.00 22.27           C  
ATOM    409  O   GLY A  54      -4.928  -2.156   9.104  1.00 22.42           O  
ATOM    410  N   ALA A  55      -4.004  -3.538  10.634  1.00 21.92           N  
ATOM    411  CA  ALA A  55      -2.733  -2.790  10.727  1.00 21.92           C  
ATOM    412  C   ALA A  55      -2.034  -2.615   9.383  1.00 22.06           C  
ATOM    413  O   ALA A  55      -1.380  -1.591   9.117  1.00 21.96           O  
ATOM    414  CB  ALA A  55      -1.773  -3.465  11.716  1.00 21.46           C  
ATOM    415  N   GLY A  56      -2.168  -3.621   8.531  1.00 22.36           N  
ATOM    416  CA  GLY A  56      -1.514  -3.594   7.230  1.00 23.03           C  
ATOM    417  C   GLY A  56      -2.133  -2.523   6.357  1.00 23.41           C  
ATOM    418  O   GLY A  56      -1.439  -1.788   5.639  1.00 23.84           O  
ATOM    419  N   LYS A  57      -3.454  -2.440   6.428  1.00 23.74           N  
ATOM    420  CA  LYS A  57      -4.211  -1.479   5.608  1.00 24.20           C  
ATOM    421  C   LYS A  57      -3.943  -0.064   6.110  1.00 23.77           C  
ATOM    422  O   LYS A  57      -3.884   0.902   5.329  1.00 23.95           O  
ATOM    423  CB  LYS A  57      -5.721  -1.778   5.635  1.00 24.80           C  
ATOM    424  CG  LYS A  57      -6.573  -0.749   4.887  1.00 26.38           C  
ATOM    425  CD  LYS A  57      -8.050  -1.118   4.916  1.00 29.56           C  
ATOM    426  CE  LYS A  57      -8.920   0.044   4.458  1.00 31.53           C  
ATOM    427  NZ  LYS A  57      -8.570   0.557   3.098  1.00 35.12           N1+
ATOM    428  N   ALA A  58      -3.751   0.023   7.418  1.00 22.95           N  
ATOM    429  CA  ALA A  58      -3.516   1.308   8.097  1.00 23.06           C  
ATOM    430  C   ALA A  58      -2.259   1.931   7.529  1.00 22.93           C  
ATOM    431  O   ALA A  58      -2.207   3.111   7.140  1.00 22.03           O  
ATOM    432  CB  ALA A  58      -3.339   1.097   9.606  1.00 23.00           C  
ATOM    433  N   GLY A  59      -1.238   1.087   7.520  1.00 22.57           N  
ATOM    434  CA  GLY A  59       0.102   1.472   7.080  1.00 22.67           C  
ATOM    435  C   GLY A  59       0.140   1.785   5.603  1.00 22.88           C  
ATOM    436  O   GLY A  59       0.710   2.787   5.173  1.00 22.96           O  
ATOM    437  N   ARG A  60      -0.480   0.914   4.822  1.00 22.85           N  
ATOM    438  CA  ARG A  60      -0.440   1.053   3.374  1.00 23.28           C  
ATOM    439  C   ARG A  60      -1.082   2.371   3.004  1.00 22.83           C  
ATOM    440  O   ARG A  60      -0.519   3.152   2.247  1.00 22.08           O  
ATOM    441  CB  ARG A  60      -1.129  -0.116   2.666  1.00 23.27           C  
ATOM    442  CG  ARG A  60      -1.065  -0.054   1.136  1.00 25.58           C  
ATOM    443  CD  ARG A  60      -1.273  -1.438   0.510  1.00 28.34           C  
ATOM    444  NE  ARG A  60      -0.097  -2.309   0.621  1.00 31.05           N  
ATOM    445  CZ  ARG A  60       0.075  -3.215   1.577  1.00 32.23           C  
ATOM    446  NH1 ARG A  60      -0.851  -3.362   2.514  1.00 34.13           N1+
ATOM    447  NH2 ARG A  60       1.168  -3.982   1.598  1.00 32.47           N  
ATOM    448  N   ASN A  61      -2.246   2.625   3.590  1.00 22.97           N  
ATOM    449  CA  ASN A  61      -3.024   3.835   3.262  1.00 23.32           C  
ATOM    450  C   ASN A  61      -2.309   5.112   3.664  1.00 23.49           C  
ATOM    451  O   ASN A  61      -2.348   6.127   2.955  1.00 23.38           O  
ATOM    452  CB  ASN A  61      -4.413   3.815   3.923  1.00 23.60           C  
ATOM    453  CG  ASN A  61      -5.329   2.798   3.307  1.00 23.86           C  
ATOM    454  ND2 ASN A  61      -6.466   2.564   3.951  1.00 26.14           N  
ATOM    455  OD1 ASN A  61      -5.032   2.231   2.253  1.00 25.52           O  
ATOM    456  N   ALA A  62      -1.653   5.063   4.813  1.00 23.37           N  
ATOM    457  CA  ALA A  62      -0.926   6.225   5.298  1.00 23.86           C  
ATOM    458  C   ALA A  62       0.148   6.573   4.291  1.00 23.89           C  
ATOM    459  O   ALA A  62       0.291   7.740   3.893  1.00 24.58           O  
ATOM    460  CB  ALA A  62      -0.311   5.978   6.708  1.00 23.79           C  
ATOM    461  N   LEU A  63       0.861   5.553   3.828  1.00 23.93           N  
ATOM    462  CA  LEU A  63       1.999   5.776   2.935  1.00 24.33           C  
ATOM    463  C   LEU A  63       1.472   6.298   1.608  1.00 24.76           C  
ATOM    464  O   LEU A  63       2.057   7.177   0.993  1.00 24.37           O  
ATOM    465  CB  LEU A  63       2.822   4.508   2.712  1.00 24.50           C  
ATOM    466  CG  LEU A  63       3.636   4.066   3.932  1.00 24.28           C  
ATOM    467  CD1 LEU A  63       4.015   2.601   3.793  1.00 24.89           C  
ATOM    468  CD2 LEU A  63       4.878   4.950   4.126  1.00 24.34           C  
ATOM    469  N   LEU A  64       0.337   5.764   1.190  1.00 25.18           N  
ATOM    470  CA  LEU A  64      -0.276   6.221  -0.066  1.00 26.10           C  
ATOM    471  C   LEU A  64      -0.563   7.721   0.003  1.00 26.26           C  
ATOM    472  O   LEU A  64      -0.625   8.426  -1.014  1.00 27.00           O  
ATOM    473  CB  LEU A  64      -1.581   5.477  -0.341  1.00 26.00           C  
ATOM    474  CG  LEU A  64      -1.406   4.042  -0.828  1.00 26.35           C  
ATOM    475  CD1 LEU A  64      -2.759   3.317  -0.886  1.00 26.18           C  
ATOM    476  CD2 LEU A  64      -0.716   4.047  -2.172  1.00 27.32           C  
ATOM    477  N   ALA A  65      -0.723   8.179   1.230  1.00 26.16           N  
ATOM    478  CA  ALA A  65      -1.274   9.495   1.533  1.00 26.08           C  
ATOM    479  C   ALA A  65      -0.158  10.462   1.852  1.00 25.73           C  
ATOM    480  O   ALA A  65      -0.386  11.617   2.208  1.00 25.90           O  
ATOM    481  CB  ALA A  65      -2.246   9.411   2.692  1.00 26.11           C  
ATOM    482  N   GLY A  66       1.060   9.956   1.726  1.00 25.24           N  
ATOM    483  CA  GLY A  66       2.262  10.782   1.858  1.00 24.69           C  
ATOM    484  C   GLY A  66       2.844  10.862   3.253  1.00 24.27           C  
ATOM    485  O   GLY A  66       3.701  11.696   3.527  1.00 24.17           O  
ATOM    486  N   ALA A  67       2.410   9.958   4.122  1.00 23.36           N  
ATOM    487  CA  ALA A  67       2.917   9.903   5.512  1.00 22.57           C  
ATOM    488  C   ALA A  67       4.445   9.743   5.587  1.00 22.09           C  
ATOM    489  O   ALA A  67       5.033   9.018   4.807  1.00 22.23           O  
ATOM    490  CB  ALA A  67       2.243   8.768   6.285  1.00 22.67           C  
ATOM    491  N   PRO A  68       5.091  10.419   6.541  1.00 21.34           N  
ATOM    492  CA  PRO A  68       6.511  10.156   6.726  1.00 20.87           C  
ATOM    493  C   PRO A  68       6.708   8.900   7.513  1.00 20.04           C  
ATOM    494  O   PRO A  68       5.782   8.424   8.171  1.00 18.76           O  
ATOM    495  CB  PRO A  68       6.972  11.339   7.564  1.00 21.22           C  
ATOM    496  CG  PRO A  68       5.797  11.619   8.419  1.00 21.24           C  
ATOM    497  CD  PRO A  68       4.609  11.438   7.485  1.00 21.88           C  
ATOM    498  N   ILE A  69       7.906   8.355   7.385  1.00 19.81           N  
ATOM    499  CA  ILE A  69       8.345   7.214   8.178  1.00 19.75           C  
ATOM    500  C   ILE A  69       9.455   7.630   9.129  1.00 19.85           C  
ATOM    501  O   ILE A  69      10.535   8.045   8.695  1.00 20.54           O  
ATOM    502  CB  ILE A  69       8.895   6.078   7.285  1.00 19.84           C  
ATOM    503  CG1 ILE A  69       7.873   5.694   6.211  1.00 20.30           C  
ATOM    504  CG2 ILE A  69       9.259   4.873   8.141  1.00 19.04           C  
ATOM    505  CD1 ILE A  69       8.474   5.479   4.886  1.00 21.43           C  
ATOM    506  N   LEU A  70       9.185   7.463  10.415  1.00 19.75           N  
ATOM    507  CA  LEU A  70      10.076   7.895  11.510  1.00 19.55           C  
ATOM    508  C   LEU A  70      10.825   6.712  12.079  1.00 19.47           C  
ATOM    509  O   LEU A  70      10.229   5.793  12.627  1.00 18.93           O  
ATOM    510  CB  LEU A  70       9.280   8.601  12.633  1.00 19.96           C  
ATOM    511  CG  LEU A  70       8.782  10.047  12.461  1.00 20.43           C  
ATOM    512  CD1 LEU A  70       8.327  10.316  11.038  1.00 21.56           C  
ATOM    513  CD2 LEU A  70       7.653  10.336  13.448  1.00 18.81           C  
ATOM    514  N   CYS A  71      12.147   6.769  11.947  1.00 19.39           N  
ATOM    515  CA  CYS A  71      13.045   5.634  12.246  1.00 19.50           C  
ATOM    516  C   CYS A  71      13.958   5.873  13.431  1.00 19.17           C  
ATOM    517  O   CYS A  71      14.578   6.931  13.544  1.00 19.31           O  
ATOM    518  CB  CYS A  71      13.931   5.340  11.038  1.00 18.97           C  
ATOM    519  SG  CYS A  71      13.045   5.183   9.476  1.00 19.50           S  
ATOM    520  N   ASP A  72      14.074   4.856  14.275  1.00 18.74           N  
ATOM    521  CA  ASP A  72      14.864   4.965  15.516  1.00 18.88           C  
ATOM    522  C   ASP A  72      16.348   4.809  15.249  1.00 19.42           C  
ATOM    523  O   ASP A  72      17.190   5.246  16.030  1.00 19.24           O  
ATOM    524  CB  ASP A  72      14.449   3.920  16.562  1.00 18.90           C  
ATOM    525  CG  ASP A  72      14.830   2.506  16.177  1.00 18.75           C  
ATOM    526  OD1 ASP A  72      14.772   2.170  14.986  1.00 19.46           O  
ATOM    527  OD2 ASP A  72      15.153   1.715  17.074  1.00 19.30           O1-
ATOM    528  N   ALA A  73      16.650   4.124  14.163  1.00 19.90           N  
ATOM    529  CA  ALA A  73      18.020   3.750  13.823  1.00 20.32           C  
ATOM    530  C   ALA A  73      18.458   4.088  12.408  1.00 21.15           C  
ATOM    531  O   ALA A  73      17.716   3.970  11.490  1.00 20.54           O  
ATOM    532  CB  ALA A  73      18.223   2.362  14.050  1.00 20.68           C  
ATOM    533  N   ARG A  74      19.715   4.474  12.267  1.00 22.03           N  
ATOM    534  CA  ARG A  74      20.238   4.720  10.960  1.00 23.18           C  
ATOM    535  C   ARG A  74      19.986   3.638   9.958  1.00 22.57           C  
ATOM    536  O   ARG A  74      19.572   3.904   8.904  1.00 22.80           O  
ATOM    537  CB  ARG A  74      21.691   5.114  10.959  1.00 23.56           C  
ATOM    538  CG  ARG A  74      22.020   5.924   9.779  1.00 26.96           C  
ATOM    539  CD  ARG A  74      23.417   6.433   9.807  1.00 32.06           C  
ATOM    540  NE  ARG A  74      24.331   5.390  10.215  1.00 36.01           N  
ATOM    541  CZ  ARG A  74      25.346   4.991   9.474  1.00 39.00           C  
ATOM    542  NH1 ARG A  74      26.103   4.016   9.892  1.00 40.49           N1+
ATOM    543  NH2 ARG A  74      25.562   5.548   8.288  1.00 40.40           N  
ATOM    544  N   MET A  75      20.249   2.407  10.312  1.00 23.04           N  
ATOM    545  CA  MET A  75      20.131   1.309   9.360  1.00 23.33           C  
ATOM    546  C   MET A  75      18.659   1.050   8.981  1.00 22.83           C  
ATOM    547  O   MET A  75      18.357   0.505   7.972  1.00 22.34           O  
ATOM    548  CB  MET A  75      20.739   0.048   9.945  1.00 24.15           C  
ATOM    549  CG  MET A  75      22.092   0.174  10.428  1.00 27.32           C  
ATOM    550  SD  MET A  75      23.274   0.033   9.156  1.00 33.43           S  
ATOM    551  CE  MET A  75      23.237   1.571   8.465  1.00 32.13           C  
ATOM    552  N   VAL A  76      17.734   1.440   9.831  1.00 22.55           N  
ATOM    553  CA  VAL A  76      16.335   1.210   9.503  1.00 22.00           C  
ATOM    554  C   VAL A  76      16.009   2.182   8.392  1.00 22.05           C  
ATOM    555  O   VAL A  76      15.492   1.837   7.395  1.00 20.57           O  
ATOM    556  CB  VAL A  76      15.392   1.465  10.717  1.00 22.46           C  
ATOM    557  CG1 VAL A  76      13.994   1.334  10.303  1.00 21.94           C  
ATOM    558  CG2 VAL A  76      15.689   0.523  11.863  1.00 20.46           C  
ATOM    559  N   ALA A  77      16.408   3.412   8.645  1.00 22.56           N  
ATOM    560  CA  ALA A  77      16.251   4.529   7.711  1.00 23.42           C  
ATOM    561  C   ALA A  77      16.896   4.272   6.359  1.00 24.04           C  
ATOM    562  O   ALA A  77      16.322   4.594   5.314  1.00 23.96           O  
ATOM    563  CB  ALA A  77      16.811   5.838   8.328  1.00 23.53           C  
ATOM    564  N   GLU A  78      18.097   3.705   6.378  1.00 24.98           N  
ATOM    565  CA  GLU A  78      18.833   3.414   5.133  1.00 25.22           C  
ATOM    566  C   GLU A  78      18.279   2.186   4.427  1.00 25.07           C  
ATOM    567  O   GLU A  78      18.479   1.992   3.223  1.00 24.36           O  
ATOM    568  CB  GLU A  78      20.324   3.243   5.409  1.00 25.82           C  
ATOM    569  CG  GLU A  78      20.982   4.550   5.804  1.00 28.17           C  
ATOM    570  CD  GLU A  78      22.426   4.384   6.216  1.00 32.27           C  
ATOM    571  OE1 GLU A  78      22.992   3.309   5.928  1.00 34.87           O  
ATOM    572  OE2 GLU A  78      22.996   5.325   6.823  1.00 33.98           O1-
ATOM    573  N   GLY A  79      17.589   1.352   5.194  1.00 24.63           N  
ATOM    574  CA  GLY A  79      17.069   0.082   4.686  1.00 24.98           C  
ATOM    575  C   GLY A  79      15.821   0.275   3.856  1.00 25.24           C  
ATOM    576  O   GLY A  79      15.403  -0.595   3.097  1.00 24.55           O  
ATOM    577  N   ILE A  80      15.235   1.448   3.997  1.00 25.60           N  
ATOM    578  CA  ILE A  80      14.008   1.770   3.263  1.00 25.82           C  
ATOM    579  C   ILE A  80      14.338   2.089   1.811  1.00 26.73           C  
ATOM    580  O   ILE A  80      15.212   2.891   1.518  1.00 26.69           O  
ATOM    581  CB  ILE A  80      13.230   2.908   3.947  1.00 25.92           C  
ATOM    582  CG1 ILE A  80      12.663   2.403   5.280  1.00 25.17           C  
ATOM    583  CG2 ILE A  80      12.100   3.410   3.055  1.00 24.96           C  
ATOM    584  CD1 ILE A  80      12.124   3.484   6.152  1.00 24.06           C  
ATOM    585  N   THR A  81      13.619   1.439   0.905  1.00 27.38           N  
ATOM    586  CA  THR A  81      13.871   1.562  -0.527  1.00 28.11           C  
ATOM    587  C   THR A  81      13.069   2.732  -1.065  1.00 28.88           C  
ATOM    588  O   THR A  81      11.865   2.637  -1.286  1.00 28.30           O  
ATOM    589  CB  THR A  81      13.526   0.257  -1.286  1.00 28.20           C  
ATOM    590  CG2 THR A  81      13.998   0.313  -2.736  1.00 27.46           C  
ATOM    591  OG1 THR A  81      14.155  -0.849  -0.623  1.00 27.59           O  
ATOM    592  N   ARG A  82      13.750   3.849  -1.272  1.00 29.61           N  
ATOM    593  CA  ARG A  82      13.030   5.091  -1.562  1.00 30.43           C  
ATOM    594  C   ARG A  82      12.214   4.947  -2.847  1.00 31.03           C  
ATOM    595  O   ARG A  82      11.163   5.559  -2.985  1.00 31.23           O  
ATOM    596  CB  ARG A  82      13.971   6.306  -1.599  1.00 30.79           C  
ATOM    597  CG  ARG A  82      14.594   6.582  -0.227  1.00 31.74           C  
ATOM    598  CD  ARG A  82      15.314   7.929  -0.116  1.00 33.59           C  
ATOM    599  NE  ARG A  82      14.499   8.941   0.569  1.00 34.76           N  
ATOM    600  CZ  ARG A  82      14.751   9.449   1.774  1.00 35.74           C  
ATOM    601  NH1 ARG A  82      13.930  10.363   2.275  1.00 36.50           N1+
ATOM    602  NH2 ARG A  82      15.824   9.083   2.472  1.00 36.56           N  
ATOM    603  N   SER A  83      12.679   4.114  -3.769  1.00 31.74           N  
ATOM    604  CA  SER A  83      12.039   4.040  -5.087  1.00 32.48           C  
ATOM    605  C   SER A  83      10.711   3.322  -4.992  1.00 32.63           C  
ATOM    606  O   SER A  83       9.883   3.409  -5.898  1.00 33.38           O  
ATOM    607  CB  SER A  83      12.934   3.347  -6.115  1.00 32.72           C  
ATOM    608  OG  SER A  83      13.348   2.076  -5.665  1.00 33.30           O  
ATOM    609  N   ARG A  84      10.529   2.606  -3.889  1.00 32.57           N  
ATOM    610  CA  ARG A  84       9.304   1.821  -3.648  1.00 32.18           C  
ATOM    611  C   ARG A  84       8.228   2.744  -3.104  1.00 31.68           C  
ATOM    612  O   ARG A  84       7.038   2.434  -3.162  1.00 31.76           O  
ATOM    613  CB  ARG A  84       9.531   0.678  -2.633  1.00 32.68           C  
ATOM    614  CG  ARG A  84      10.405  -0.497  -3.119  1.00 32.99           C  
ATOM    615  CD  ARG A  84      10.459  -1.681  -2.116  1.00 34.13           C  
ATOM    616  NE  ARG A  84       9.154  -2.241  -1.766  1.00 34.16           N  
ATOM    617  CZ  ARG A  84       8.601  -3.282  -2.379  1.00 34.43           C  
ATOM    618  NH1 ARG A  84       7.410  -3.737  -2.000  1.00 34.31           N1+
ATOM    619  NH2 ARG A  84       9.233  -3.862  -3.389  1.00 35.63           N  
ATOM    620  N   LEU A  85       8.661   3.879  -2.561  1.00 30.83           N  
ATOM    621  CA  LEU A  85       7.742   4.772  -1.839  1.00 30.40           C  
ATOM    622  C   LEU A  85       6.699   5.350  -2.799  1.00 30.56           C  
ATOM    623  O   LEU A  85       7.030   5.739  -3.930  1.00 30.71           O  
ATOM    624  CB  LEU A  85       8.477   5.885  -1.094  1.00 30.00           C  
ATOM    625  CG  LEU A  85       9.426   5.410   0.009  1.00 29.29           C  
ATOM    626  CD1 LEU A  85      10.248   6.569   0.559  1.00 27.05           C  
ATOM    627  CD2 LEU A  85       8.656   4.699   1.115  1.00 27.32           C  
ATOM    628  N   PRO A  86       5.430   5.393  -2.366  1.00 30.39           N  
ATOM    629  CA  PRO A  86       4.405   5.731  -3.345  1.00 30.20           C  
ATOM    630  C   PRO A  86       4.146   7.219  -3.482  1.00 29.94           C  
ATOM    631  O   PRO A  86       3.560   7.651  -4.467  1.00 30.45           O  
ATOM    632  CB  PRO A  86       3.160   5.058  -2.769  1.00 30.18           C  
ATOM    633  CG  PRO A  86       3.372   5.129  -1.293  1.00 30.07           C  
ATOM    634  CD  PRO A  86       4.847   4.852  -1.126  1.00 30.35           C  
ATOM    635  N   ALA A  87       4.599   7.995  -2.508  1.00 29.74           N  
ATOM    636  CA  ALA A  87       4.202   9.408  -2.422  1.00 29.43           C  
ATOM    637  C   ALA A  87       5.295  10.311  -1.854  1.00 29.28           C  
ATOM    638  O   ALA A  87       5.046  11.170  -1.010  1.00 29.20           O  
ATOM    639  CB  ALA A  87       2.911   9.548  -1.622  1.00 29.08           C  
ATOM    640  N   ASP A  88       6.506  10.090  -2.342  1.00 29.41           N  
ATOM    641  CA  ASP A  88       7.646  10.952  -2.029  1.00 29.28           C  
ATOM    642  C   ASP A  88       7.808  11.061  -0.530  1.00 28.35           C  
ATOM    643  O   ASP A  88       8.234  12.081  -0.002  1.00 28.46           O  
ATOM    644  CB  ASP A  88       7.434  12.348  -2.622  1.00 29.59           C  
ATOM    645  CG  ASP A  88       7.289  12.332  -4.144  1.00 31.51           C  
ATOM    646  OD1 ASP A  88       7.578  11.289  -4.783  1.00 33.48           O  
ATOM    647  OD2 ASP A  88       6.877  13.372  -4.704  1.00 33.94           O1-
ATOM    648  N   ASN A  89       7.443   9.989   0.148  1.00 26.95           N  
ATOM    649  CA  ASN A  89       7.445   9.961   1.628  1.00 26.42           C  
ATOM    650  C   ASN A  89       8.790  10.293   2.251  1.00 25.84           C  
ATOM    651  O   ASN A  89       9.817   9.766   1.872  1.00 25.85           O  
ATOM    652  CB  ASN A  89       6.993   8.597   2.160  1.00 25.90           C  
ATOM    653  CG  ASN A  89       5.738   8.108   1.500  1.00 24.88           C  
ATOM    654  ND2 ASN A  89       5.878   7.613   0.286  1.00 22.61           N  
ATOM    655  OD1 ASN A  89       4.650   8.181   2.066  1.00 26.25           O  
ATOM    656  N   ARG A  90       8.766  11.170   3.234  1.00 25.98           N  
ATOM    657  CA  ARG A  90       9.987  11.512   3.954  1.00 26.19           C  
ATOM    658  C   ARG A  90      10.373  10.431   4.934  1.00 25.87           C  
ATOM    659  O   ARG A  90       9.530   9.876   5.637  1.00 25.30           O  
ATOM    660  CB  ARG A  90       9.819  12.823   4.706  1.00 26.90           C  
ATOM    661  CG  ARG A  90       9.599  13.950   3.775  1.00 28.77           C  
ATOM    662  CD  ARG A  90      10.023  15.199   4.385  1.00 32.53           C  
ATOM    663  NE  ARG A  90      11.469  15.279   4.423  1.00 33.82           N  
ATOM    664  CZ  ARG A  90      12.101  16.423   4.604  1.00 35.81           C  
ATOM    665  NH1 ARG A  90      13.419  16.469   4.653  1.00 36.47           N1+
ATOM    666  NH2 ARG A  90      11.374  17.522   4.748  1.00 37.41           N  
ATOM    667  N   VAL A  91      11.668  10.145   4.966  1.00 24.93           N  
ATOM    668  CA  VAL A  91      12.222   9.219   5.934  1.00 24.58           C  
ATOM    669  C   VAL A  91      12.941  10.052   6.976  1.00 24.43           C  
ATOM    670  O   VAL A  91      13.954  10.698   6.691  1.00 23.32           O  
ATOM    671  CB  VAL A  91      13.170   8.194   5.253  1.00 24.55           C  
ATOM    672  CG1 VAL A  91      13.799   7.264   6.278  1.00 24.46           C  
ATOM    673  CG2 VAL A  91      12.405   7.388   4.220  1.00 24.28           C  
ATOM    674  N   ILE A  92      12.367  10.079   8.171  1.00 24.41           N  
ATOM    675  CA  ILE A  92      12.878  10.931   9.245  1.00 24.90           C  
ATOM    676  C   ILE A  92      13.698  10.146  10.241  1.00 24.27           C  
ATOM    677  O   ILE A  92      13.256   9.115  10.773  1.00 23.57           O  
ATOM    678  CB  ILE A  92      11.745  11.708   9.934  1.00 25.06           C  
ATOM    679  CG1 ILE A  92      11.269  12.808   8.991  1.00 26.79           C  
ATOM    680  CG2 ILE A  92      12.233  12.342  11.219  1.00 26.42           C  
ATOM    681  CD1 ILE A  92       9.774  12.987   8.938  1.00 27.48           C  
ATOM    682  N   TYR A  93      14.911  10.650  10.456  1.00 23.79           N  
ATOM    683  CA  TYR A  93      15.871  10.078  11.403  1.00 23.88           C  
ATOM    684  C   TYR A  93      16.632  11.194  12.123  1.00 23.69           C  
ATOM    685  O   TYR A  93      17.351  11.971  11.505  1.00 22.13           O  
ATOM    686  CB  TYR A  93      16.839   9.149  10.659  1.00 24.02           C  
ATOM    687  CG  TYR A  93      18.029   8.722  11.457  1.00 24.01           C  
ATOM    688  CD1 TYR A  93      17.904   7.795  12.490  1.00 23.82           C  
ATOM    689  CD2 TYR A  93      19.293   9.218  11.175  1.00 24.38           C  
ATOM    690  CE1 TYR A  93      19.007   7.387  13.230  1.00 24.73           C  
ATOM    691  CE2 TYR A  93      20.398   8.821  11.913  1.00 24.48           C  
ATOM    692  CZ  TYR A  93      20.258   7.904  12.936  1.00 25.39           C  
ATOM    693  OH  TYR A  93      21.369   7.510  13.678  1.00 25.50           O  
ATOM    694  N   THR A  94      16.447  11.258  13.434  1.00 23.76           N  
ATOM    695  CA  THR A  94      16.825  12.446  14.217  1.00 24.02           C  
ATOM    696  C   THR A  94      17.939  12.191  15.210  1.00 24.94           C  
ATOM    697  O   THR A  94      18.330  13.072  15.960  1.00 24.73           O  
ATOM    698  CB  THR A  94      15.618  13.007  15.009  1.00 23.93           C  
ATOM    699  CG2 THR A  94      14.618  13.631  14.080  1.00 23.07           C  
ATOM    700  OG1 THR A  94      14.998  11.961  15.776  1.00 21.85           O  
ATOM    701  N   LEU A  95      18.440  10.972  15.204  1.00 26.21           N  
ATOM    702  CA  LEU A  95      19.419  10.531  16.202  1.00 27.57           C  
ATOM    703  C   LEU A  95      20.728  11.320  16.104  1.00 28.41           C  
ATOM    704  O   LEU A  95      21.430  11.507  17.098  1.00 28.47           O  
ATOM    705  CB  LEU A  95      19.682   9.028  16.050  1.00 27.76           C  
ATOM    706  CG  LEU A  95      20.500   8.293  17.112  1.00 28.35           C  
ATOM    707  CD1 LEU A  95      20.162   8.782  18.510  1.00 28.03           C  
ATOM    708  CD2 LEU A  95      20.279   6.781  16.968  1.00 28.58           C  
ATOM    709  N   SER A  96      21.006  11.818  14.908  1.00 29.23           N  
ATOM    710  CA  SER A  96      22.280  12.489  14.609  1.00 30.22           C  
ATOM    711  C   SER A  96      22.189  13.990  14.779  1.00 30.66           C  
ATOM    712  O   SER A  96      23.160  14.711  14.525  1.00 31.42           O  
ATOM    713  CB  SER A  96      22.765  12.177  13.193  1.00 30.32           C  
ATOM    714  OG  SER A  96      23.243  10.854  13.110  1.00 31.15           O  
ATOM    715  N   ASP A  97      21.028  14.460  15.222  1.00 30.67           N  
ATOM    716  CA  ASP A  97      20.881  15.880  15.522  1.00 31.21           C  
ATOM    717  C   ASP A  97      21.833  16.255  16.670  1.00 31.33           C  
ATOM    718  O   ASP A  97      21.924  15.532  17.667  1.00 31.15           O  
ATOM    719  CB  ASP A  97      19.439  16.274  15.860  1.00 31.28           C  
ATOM    720  CG  ASP A  97      19.275  17.779  15.987  1.00 31.79           C  
ATOM    721  OD1 ASP A  97      19.704  18.318  17.019  1.00 31.18           O  
ATOM    722  OD2 ASP A  97      18.737  18.433  15.060  1.00 32.98           O1-
ATOM    723  N   PRO A  98      22.553  17.383  16.526  1.00 31.80           N  
ATOM    724  CA  PRO A  98      23.607  17.777  17.475  1.00 31.87           C  
ATOM    725  C   PRO A  98      23.076  18.084  18.871  1.00 31.98           C  
ATOM    726  O   PRO A  98      23.841  18.117  19.840  1.00 32.39           O  
ATOM    727  CB  PRO A  98      24.234  19.032  16.833  1.00 31.89           C  
ATOM    728  CG  PRO A  98      23.273  19.494  15.797  1.00 31.72           C  
ATOM    729  CD  PRO A  98      22.421  18.326  15.398  1.00 31.71           C  
ATOM    730  N   SER A  99      21.766  18.265  18.957  1.00 32.12           N  
ATOM    731  CA  SER A  99      21.108  18.655  20.209  1.00 32.13           C  
ATOM    732  C   SER A  99      20.801  17.432  21.078  1.00 32.13           C  
ATOM    733  O   SER A  99      20.500  17.543  22.269  1.00 31.81           O  
ATOM    734  CB  SER A  99      19.809  19.398  19.912  1.00 32.09           C  
ATOM    735  OG  SER A  99      18.831  18.514  19.392  1.00 32.19           O  
ATOM    736  N   VAL A 100      20.904  16.260  20.467  1.00 31.92           N  
ATOM    737  CA  VAL A 100      20.428  15.018  21.110  1.00 32.10           C  
ATOM    738  C   VAL A 100      21.160  14.611  22.408  1.00 32.65           C  
ATOM    739  O   VAL A 100      20.516  14.259  23.395  1.00 32.38           O  
ATOM    740  CB  VAL A 100      20.379  13.830  20.116  1.00 32.12           C  
ATOM    741  CG1 VAL A 100      20.250  12.519  20.856  1.00 31.51           C  
ATOM    742  CG2 VAL A 100      19.193  14.021  19.153  1.00 31.46           C  
ATOM    743  N   PRO A 101      22.499  14.647  22.417  1.00 32.92           N  
ATOM    744  CA  PRO A 101      23.183  14.254  23.652  1.00 33.57           C  
ATOM    745  C   PRO A 101      22.763  15.097  24.866  1.00 33.69           C  
ATOM    746  O   PRO A 101      22.703  14.599  25.991  1.00 33.57           O  
ATOM    747  CB  PRO A 101      24.663  14.478  23.319  1.00 33.63           C  
ATOM    748  CG  PRO A 101      24.746  14.391  21.835  1.00 33.17           C  
ATOM    749  CD  PRO A 101      23.435  14.891  21.306  1.00 33.32           C  
ATOM    750  N   GLU A 102      22.445  16.361  24.627  1.00 34.06           N  
ATOM    751  CA  GLU A 102      22.043  17.248  25.731  1.00 34.38           C  
ATOM    752  C   GLU A 102      20.626  16.919  26.139  1.00 33.98           C  
ATOM    753  O   GLU A 102      20.265  16.988  27.312  1.00 34.06           O  
ATOM    754  CB  GLU A 102      22.138  18.734  25.370  1.00 34.63           C  
ATOM    755  CG  GLU A 102      23.505  19.300  25.624  1.00 35.96           C  
ATOM    756  CD  GLU A 102      24.153  18.672  26.837  1.00 38.44           C  
ATOM    757  OE1 GLU A 102      23.465  18.524  27.873  1.00 39.71           O  
ATOM    758  OE2 GLU A 102      25.349  18.330  26.757  1.00 40.32           O1-
ATOM    759  N   LEU A 103      19.817  16.588  25.146  1.00 33.63           N  
ATOM    760  CA  LEU A 103      18.408  16.258  25.385  1.00 33.41           C  
ATOM    761  C   LEU A 103      18.318  14.987  26.218  1.00 32.86           C  
ATOM    762  O   LEU A 103      17.377  14.796  26.987  1.00 32.52           O  
ATOM    763  CB  LEU A 103      17.637  16.058  24.072  1.00 33.23           C  
ATOM    764  CG  LEU A 103      17.368  17.257  23.166  1.00 34.05           C  
ATOM    765  CD1 LEU A 103      16.672  16.764  21.902  1.00 33.72           C  
ATOM    766  CD2 LEU A 103      16.538  18.316  23.865  1.00 33.82           C  
ATOM    767  N   ALA A 104      19.317  14.131  26.049  1.00 32.39           N  
ATOM    768  CA  ALA A 104      19.334  12.816  26.687  1.00 32.52           C  
ATOM    769  C   ALA A 104      19.620  12.991  28.161  1.00 32.68           C  
ATOM    770  O   ALA A 104      18.981  12.388  29.023  1.00 32.42           O  
ATOM    771  CB  ALA A 104      20.391  11.922  26.054  1.00 32.46           C  
ATOM    772  N   LYS A 105      20.613  13.820  28.430  1.00 33.01           N  
ATOM    773  CA  LYS A 105      21.009  14.124  29.816  1.00 33.40           C  
ATOM    774  C   LYS A 105      19.850  14.820  30.502  1.00 33.55           C  
ATOM    775  O   LYS A 105      19.559  14.610  31.673  1.00 34.01           O  
ATOM    776  CB  LYS A 105      22.266  15.006  29.875  1.00 33.29           C  
ATOM    777  N   LYS A 106      19.159  15.633  29.735  1.00 33.62           N  
ATOM    778  CA  LYS A 106      18.090  16.431  30.281  1.00 33.70           C  
ATOM    779  C   LYS A 106      16.824  15.650  30.635  1.00 33.38           C  
ATOM    780  O   LYS A 106      16.152  15.975  31.616  1.00 33.20           O  
ATOM    781  CB  LYS A 106      17.782  17.581  29.345  1.00 34.06           C  
ATOM    782  CG  LYS A 106      16.400  18.089  29.456  1.00 34.90           C  
ATOM    783  CD  LYS A 106      16.334  19.412  28.742  1.00 36.03           C  
ATOM    784  CE  LYS A 106      14.935  19.844  28.490  1.00 35.99           C  
ATOM    785  NZ  LYS A 106      14.431  19.277  27.203  1.00 37.14           N1+
ATOM    786  N   ILE A 107      16.497  14.619  29.867  1.00 32.44           N  
ATOM    787  CA  ILE A 107      15.295  13.832  30.161  1.00 32.17           C  
ATOM    788  C   ILE A 107      15.691  12.566  30.894  1.00 31.82           C  
ATOM    789  O   ILE A 107      14.851  11.809  31.376  1.00 31.59           O  
ATOM    790  CB  ILE A 107      14.452  13.486  28.901  1.00 32.29           C  
ATOM    791  CG1 ILE A 107      15.141  12.437  28.034  1.00 32.55           C  
ATOM    792  CG2 ILE A 107      14.149  14.732  28.089  1.00 31.57           C  
ATOM    793  CD1 ILE A 107      14.256  11.925  26.929  1.00 32.33           C  
ATOM    794  N   GLY A 108      16.999  12.374  30.968  1.00 31.07           N  
ATOM    795  CA  GLY A 108      17.598  11.250  31.691  1.00 30.95           C  
ATOM    796  C   GLY A 108      17.277   9.900  31.087  1.00 30.31           C  
ATOM    797  O   GLY A 108      16.918   8.962  31.788  1.00 30.48           O  
ATOM    798  N   ASN A 109      17.382   9.831  29.766  1.00 29.70           N  
ATOM    799  CA  ASN A 109      17.140   8.598  29.006  1.00 28.75           C  
ATOM    800  C   ASN A 109      18.313   8.331  28.082  1.00 28.35           C  
ATOM    801  O   ASN A 109      19.351   9.004  28.158  1.00 28.44           O  
ATOM    802  CB  ASN A 109      15.857   8.719  28.171  1.00 28.96           C  
ATOM    803  CG  ASN A 109      15.103   7.396  28.026  1.00 28.09           C  
ATOM    804  ND2 ASN A 109      15.831   6.302  27.855  1.00 25.98           N  
ATOM    805  OD1 ASN A 109      13.868   7.370  28.074  1.00 28.05           O  
ATOM    806  N   THR A 110      18.112   7.374  27.184  1.00 27.17           N  
ATOM    807  CA  THR A 110      19.098   7.075  26.135  1.00 26.61           C  
ATOM    808  C   THR A 110      19.012   8.121  25.040  1.00 25.91           C  
ATOM    809  O   THR A 110      18.055   8.892  24.963  1.00 25.00           O  
ATOM    810  CB  THR A 110      18.888   5.688  25.484  1.00 26.40           C  
ATOM    811  CG2 THR A 110      18.926   4.573  26.540  1.00 26.52           C  
ATOM    812  OG1 THR A 110      17.637   5.674  24.775  1.00 25.85           O  
ATOM    813  N   ARG A 111      20.043   8.162  24.215  1.00 26.01           N  
ATOM    814  CA  ARG A 111      20.053   9.080  23.082  1.00 26.04           C  
ATOM    815  C   ARG A 111      18.961   8.680  22.093  1.00 25.64           C  
ATOM    816  O   ARG A 111      18.318   9.534  21.489  1.00 25.76           O  
ATOM    817  CB  ARG A 111      21.424   9.129  22.393  1.00 27.04           C  
ATOM    818  CG  ARG A 111      22.455   9.955  23.145  1.00 28.62           C  
ATOM    819  CD  ARG A 111      23.767  10.012  22.369  1.00 31.56           C  
ATOM    820  NE  ARG A 111      24.790  10.772  23.071  1.00 34.35           N  
ATOM    821  CZ  ARG A 111      26.062  10.844  22.691  1.00 36.22           C  
ATOM    822  NH1 ARG A 111      26.921  11.558  23.395  1.00 36.90           N1+
ATOM    823  NH2 ARG A 111      26.474  10.205  21.609  1.00 36.90           N  
ATOM    824  N   SER A 112      18.750   7.381  21.934  1.00 25.14           N  
ATOM    825  CA  SER A 112      17.794   6.901  20.914  1.00 24.94           C  
ATOM    826  C   SER A 112      16.405   7.374  21.321  1.00 24.63           C  
ATOM    827  O   SER A 112      15.558   7.679  20.485  1.00 24.28           O  
ATOM    828  CB  SER A 112      17.803   5.370  20.768  1.00 25.03           C  
ATOM    829  OG  SER A 112      19.101   4.877  20.466  1.00 24.90           O  
ATOM    830  N   ALA A 113      16.212   7.470  22.632  1.00 24.67           N  
ATOM    831  CA  ALA A 113      14.909   7.825  23.204  1.00 24.43           C  
ATOM    832  C   ALA A 113      14.756   9.330  23.137  1.00 24.05           C  
ATOM    833  O   ALA A 113      13.713   9.841  22.732  1.00 24.68           O  
ATOM    834  CB  ALA A 113      14.773   7.307  24.657  1.00 24.10           C  
ATOM    835  N   ALA A 114      15.824  10.038  23.479  1.00 23.99           N  
ATOM    836  CA  ALA A 114      15.821  11.522  23.459  1.00 23.76           C  
ATOM    837  C   ALA A 114      15.496  12.066  22.068  1.00 23.47           C  
ATOM    838  O   ALA A 114      14.820  13.089  21.909  1.00 23.15           O  
ATOM    839  CB  ALA A 114      17.156  12.071  23.944  1.00 24.10           C  
ATOM    840  N   ALA A 115      15.943  11.330  21.063  1.00 23.22           N  
ATOM    841  CA  ALA A 115      15.778  11.758  19.662  1.00 22.60           C  
ATOM    842  C   ALA A 115      14.311  11.871  19.312  1.00 22.39           C  
ATOM    843  O   ALA A 115      13.928  12.608  18.399  1.00 21.57           O  
ATOM    844  CB  ALA A 115      16.477  10.787  18.715  1.00 22.88           C  
ATOM    845  N   LEU A 116      13.484  11.156  20.069  1.00 22.78           N  
ATOM    846  CA  LEU A 116      12.024  11.159  19.831  1.00 23.45           C  
ATOM    847  C   LEU A 116      11.370  12.512  20.046  1.00 24.13           C  
ATOM    848  O   LEU A 116      10.308  12.797  19.489  1.00 24.05           O  
ATOM    849  CB  LEU A 116      11.289  10.098  20.665  1.00 23.54           C  
ATOM    850  CG  LEU A 116      11.300   8.759  19.938  1.00 23.49           C  
ATOM    851  CD1 LEU A 116      12.733   8.304  19.711  1.00 23.21           C  
ATOM    852  CD2 LEU A 116      10.479   7.701  20.690  1.00 22.63           C  
ATOM    853  N   ASP A 117      11.994  13.353  20.849  1.00 24.57           N  
ATOM    854  CA  ASP A 117      11.422  14.685  21.071  1.00 25.48           C  
ATOM    855  C   ASP A 117      11.356  15.376  19.706  1.00 25.22           C  
ATOM    856  O   ASP A 117      10.482  16.195  19.421  1.00 24.91           O  
ATOM    857  CB  ASP A 117      12.259  15.519  22.047  1.00 25.69           C  
ATOM    858  CG  ASP A 117      11.915  15.252  23.509  1.00 28.35           C  
ATOM    859  OD1 ASP A 117      11.241  14.246  23.821  1.00 28.67           O  
ATOM    860  OD2 ASP A 117      12.327  16.071  24.369  1.00 32.33           O1-
ATOM    861  N   LEU A 118      12.299  15.000  18.859  1.00 24.62           N  
ATOM    862  CA  LEU A 118      12.523  15.696  17.592  1.00 24.76           C  
ATOM    863  C   LEU A 118      11.485  15.245  16.583  1.00 23.97           C  
ATOM    864  O   LEU A 118      11.312  15.838  15.529  1.00 23.51           O  
ATOM    865  CB  LEU A 118      13.940  15.449  17.065  1.00 24.85           C  
ATOM    866  CG  LEU A 118      15.010  16.380  17.631  1.00 26.00           C  
ATOM    867  CD1 LEU A 118      14.641  16.913  19.007  1.00 27.90           C  
ATOM    868  CD2 LEU A 118      16.364  15.699  17.671  1.00 26.74           C  
ATOM    869  N   TRP A 119      10.759  14.207  16.962  1.00 23.88           N  
ATOM    870  CA  TRP A 119       9.805  13.562  16.045  1.00 23.79           C  
ATOM    871  C   TRP A 119       8.480  14.286  16.100  1.00 23.75           C  
ATOM    872  O   TRP A 119       7.647  14.179  15.215  1.00 24.15           O  
ATOM    873  CB  TRP A 119       9.540  12.116  16.448  1.00 23.40           C  
ATOM    874  CG  TRP A 119      10.606  11.138  16.146  1.00 22.18           C  
ATOM    875  CD1 TRP A 119      11.906  11.385  15.797  1.00 21.83           C  
ATOM    876  CD2 TRP A 119      10.467   9.715  16.217  1.00 21.26           C  
ATOM    877  CE2 TRP A 119      11.717   9.154  15.886  1.00 21.61           C  
ATOM    878  CE3 TRP A 119       9.399   8.863  16.525  1.00 20.90           C  
ATOM    879  NE1 TRP A 119      12.575  10.193  15.621  1.00 21.77           N  
ATOM    880  CZ2 TRP A 119      11.922   7.776  15.832  1.00 21.93           C  
ATOM    881  CZ3 TRP A 119       9.598   7.503  16.475  1.00 20.39           C  
ATOM    882  CH2 TRP A 119      10.854   6.967  16.145  1.00 22.04           C  
ATOM    883  N   LEU A 120       8.309  15.045  17.165  1.00 24.46           N  
ATOM    884  CA  LEU A 120       6.978  15.557  17.515  1.00 24.86           C  
ATOM    885  C   LEU A 120       6.301  16.350  16.366  1.00 24.81           C  
ATOM    886  O   LEU A 120       5.093  16.216  16.130  1.00 24.68           O  
ATOM    887  CB  LEU A 120       7.026  16.339  18.839  1.00 25.53           C  
ATOM    888  CG  LEU A 120       7.252  15.340  19.992  1.00 25.97           C  
ATOM    889  CD1 LEU A 120       7.357  15.983  21.375  1.00 26.99           C  
ATOM    890  CD2 LEU A 120       6.155  14.281  19.970  1.00 26.99           C  
ATOM    891  N   PRO A 121       7.068  17.161  15.630  1.00 24.73           N  
ATOM    892  CA  PRO A 121       6.457  17.975  14.560  1.00 24.61           C  
ATOM    893  C   PRO A 121       6.022  17.138  13.372  1.00 24.51           C  
ATOM    894  O   PRO A 121       5.362  17.623  12.446  1.00 24.69           O  
ATOM    895  CB  PRO A 121       7.592  18.920  14.148  1.00 24.72           C  
ATOM    896  CG  PRO A 121       8.499  18.974  15.311  1.00 24.90           C  
ATOM    897  CD  PRO A 121       8.418  17.625  15.977  1.00 24.95           C  
ATOM    898  N   HIS A 122       6.383  15.868  13.420  1.00 24.07           N  
ATOM    899  CA  HIS A 122       6.190  14.977  12.274  1.00 23.68           C  
ATOM    900  C   HIS A 122       5.392  13.716  12.568  1.00 23.34           C  
ATOM    901  O   HIS A 122       5.105  12.949  11.658  1.00 22.74           O  
ATOM    902  CB  HIS A 122       7.544  14.564  11.713  1.00 23.69           C  
ATOM    903  CG  HIS A 122       8.433  15.720  11.383  1.00 24.25           C  
ATOM    904  CD2 HIS A 122       9.602  16.127  11.923  1.00 26.63           C  
ATOM    905  ND1 HIS A 122       8.144  16.613  10.374  1.00 26.39           N  
ATOM    906  CE1 HIS A 122       9.104  17.517  10.300  1.00 27.32           C  
ATOM    907  NE2 HIS A 122      10.006  17.241  11.227  1.00 26.65           N  
ATOM    908  N   ILE A 123       5.036  13.517  13.830  1.00 23.03           N  
ATOM    909  CA  ILE A 123       4.550  12.203  14.290  1.00 23.07           C  
ATOM    910  C   ILE A 123       3.118  11.900  13.829  1.00 23.14           C  
ATOM    911  O   ILE A 123       2.774  10.766  13.523  1.00 22.56           O  
ATOM    912  CB  ILE A 123       4.696  12.021  15.823  1.00 23.12           C  
ATOM    913  CG1 ILE A 123       4.498  10.554  16.174  1.00 21.79           C  
ATOM    914  CG2 ILE A 123       3.726  12.932  16.605  1.00 23.01           C  
ATOM    915  CD1 ILE A 123       5.176  10.135  17.464  1.00 19.96           C  
ATOM    916  N   GLU A 124       2.311  12.940  13.737  1.00 23.04           N  
ATOM    917  CA  GLU A 124       0.896  12.777  13.398  1.00 23.46           C  
ATOM    918  C   GLU A 124       0.660  12.124  12.032  1.00 22.78           C  
ATOM    919  O   GLU A 124       0.998  12.677  10.985  1.00 22.78           O  
ATOM    920  CB  GLU A 124       0.175  14.131  13.450  1.00 24.11           C  
ATOM    921  CG  GLU A 124      -1.322  14.059  13.219  1.00 25.49           C  
ATOM    922  CD  GLU A 124      -2.014  15.367  13.581  1.00 29.55           C  
ATOM    923  OE1 GLU A 124      -1.397  16.436  13.403  1.00 31.88           O  
ATOM    924  OE2 GLU A 124      -3.169  15.327  14.044  1.00 32.74           O1-
ATOM    925  N   GLY A 125       0.056  10.939  12.071  1.00 21.97           N  
ATOM    926  CA  GLY A 125      -0.340  10.207  10.868  1.00 21.37           C  
ATOM    927  C   GLY A 125       0.825   9.467  10.241  1.00 20.35           C  
ATOM    928  O   GLY A 125       0.750   8.964   9.120  1.00 20.12           O  
ATOM    929  N   SER A 126       1.913   9.423  10.981  1.00 19.88           N  
ATOM    930  CA  SER A 126       3.166   8.795  10.504  1.00 19.18           C  
ATOM    931  C   SER A 126       3.216   7.285  10.587  1.00 18.73           C  
ATOM    932  O   SER A 126       2.356   6.632  11.197  1.00 18.36           O  
ATOM    933  CB  SER A 126       4.350   9.320  11.301  1.00 18.83           C  
ATOM    934  OG  SER A 126       4.317   8.835  12.621  1.00 18.41           O  
ATOM    935  N   ILE A 127       4.258   6.749   9.961  1.00 17.76           N  
ATOM    936  CA  ILE A 127       4.678   5.367  10.194  1.00 17.63           C  
ATOM    937  C   ILE A 127       5.888   5.446  11.103  1.00 17.93           C  
ATOM    938  O   ILE A 127       6.923   6.015  10.745  1.00 16.79           O  
ATOM    939  CB  ILE A 127       5.067   4.577   8.928  1.00 18.39           C  
ATOM    940  CG1 ILE A 127       3.934   4.563   7.889  1.00 19.65           C  
ATOM    941  CG2 ILE A 127       5.424   3.131   9.272  1.00 16.90           C  
ATOM    942  CD1 ILE A 127       2.651   3.939   8.371  1.00 20.47           C  
ATOM    943  N   VAL A 128       5.742   4.865  12.284  1.00 17.36           N  
ATOM    944  CA  VAL A 128       6.850   4.743  13.216  1.00 17.59           C  
ATOM    945  C   VAL A 128       7.476   3.384  12.979  1.00 17.81           C  
ATOM    946  O   VAL A 128       6.785   2.366  12.899  1.00 17.50           O  
ATOM    947  CB  VAL A 128       6.397   4.881  14.681  1.00 17.48           C  
ATOM    948  CG1 VAL A 128       7.541   4.591  15.639  1.00 16.31           C  
ATOM    949  CG2 VAL A 128       5.827   6.272  14.918  1.00 17.71           C  
ATOM    950  N   ALA A 129       8.794   3.412  12.808  1.00 17.33           N  
ATOM    951  CA  ALA A 129       9.574   2.202  12.561  1.00 17.53           C  
ATOM    952  C   ALA A 129      10.710   2.094  13.575  1.00 17.77           C  
ATOM    953  O   ALA A 129      11.752   2.756  13.466  1.00 16.35           O  
ATOM    954  CB  ALA A 129      10.107   2.197  11.134  1.00 18.48           C  
ATOM    955  N   ILE A 130      10.484   1.246  14.563  1.00 17.48           N  
ATOM    956  CA  ILE A 130      11.475   1.037  15.619  1.00 18.02           C  
ATOM    957  C   ILE A 130      12.072  -0.348  15.491  1.00 18.72           C  
ATOM    958  O   ILE A 130      11.397  -1.357  15.662  1.00 18.97           O  
ATOM    959  CB  ILE A 130      10.912   1.312  17.046  1.00 18.08           C  
ATOM    960  CG1 ILE A 130      10.561   2.792  17.192  1.00 17.87           C  
ATOM    961  CG2 ILE A 130      11.967   0.998  18.098  1.00 17.09           C  
ATOM    962  CD1 ILE A 130       9.358   3.092  18.101  1.00 17.63           C  
ATOM    963  N   GLY A 131      13.367  -0.387  15.200  1.00 18.99           N  
ATOM    964  CA  GLY A 131      14.005  -1.631  14.794  1.00 19.67           C  
ATOM    965  C   GLY A 131      15.193  -1.984  15.642  1.00 20.42           C  
ATOM    966  O   GLY A 131      15.766  -3.061  15.545  1.00 20.75           O  
ATOM    967  N   ASN A 132      15.546  -1.057  16.498  1.00 21.23           N  
ATOM    968  CA  ASN A 132      16.785  -1.162  17.216  1.00 22.49           C  
ATOM    969  C   ASN A 132      16.616  -1.027  18.717  1.00 22.48           C  
ATOM    970  O   ASN A 132      16.902  -1.958  19.444  1.00 23.73           O  
ATOM    971  CB  ASN A 132      17.749  -0.109  16.686  1.00 23.20           C  
ATOM    972  CG  ASN A 132      19.105  -0.277  17.239  1.00 25.26           C  
ATOM    973  ND2 ASN A 132      20.072   0.458  16.705  1.00 30.28           N  
ATOM    974  OD1 ASN A 132      19.294  -1.067  18.150  1.00 28.75           O  
ATOM    975  N   ALA A 133      16.083   0.113  19.144  1.00 22.04           N  
ATOM    976  CA  ALA A 133      16.142   0.571  20.546  1.00 21.65           C  
ATOM    977  C   ALA A 133      14.836   0.409  21.316  1.00 21.22           C  
ATOM    978  O   ALA A 133      13.879   1.143  21.081  1.00 21.24           O  
ATOM    979  CB  ALA A 133      16.555   2.024  20.596  1.00 21.73           C  
ATOM    980  N   PRO A 134      14.801  -0.528  22.268  1.00 20.86           N  
ATOM    981  CA  PRO A 134      13.558  -0.637  23.030  1.00 20.39           C  
ATOM    982  C   PRO A 134      13.250   0.607  23.865  1.00 20.73           C  
ATOM    983  O   PRO A 134      12.089   0.844  24.187  1.00 20.60           O  
ATOM    984  CB  PRO A 134      13.791  -1.851  23.916  1.00 20.27           C  
ATOM    985  CG  PRO A 134      14.907  -2.619  23.243  1.00 20.22           C  
ATOM    986  CD  PRO A 134      15.758  -1.591  22.602  1.00 20.60           C  
ATOM    987  N   THR A 135      14.275   1.363  24.242  1.00 20.95           N  
ATOM    988  CA  THR A 135      14.047   2.597  25.013  1.00 20.89           C  
ATOM    989  C   THR A 135      13.271   3.607  24.182  1.00 20.75           C  
ATOM    990  O   THR A 135      12.545   4.446  24.723  1.00 20.65           O  
ATOM    991  CB  THR A 135      15.325   3.240  25.611  1.00 21.00           C  
ATOM    992  CG2 THR A 135      15.846   2.378  26.735  1.00 21.15           C  
ATOM    993  OG1 THR A 135      16.343   3.440  24.622  1.00 20.74           O  
ATOM    994  N   ALA A 136      13.381   3.478  22.864  1.00 20.56           N  
ATOM    995  CA  ALA A 136      12.673   4.367  21.942  1.00 20.43           C  
ATOM    996  C   ALA A 136      11.200   4.054  22.040  1.00 20.17           C  
ATOM    997  O   ALA A 136      10.366   4.944  22.117  1.00 19.93           O  
ATOM    998  CB  ALA A 136      13.162   4.206  20.499  1.00 20.05           C  
ATOM    999  N   LEU A 137      10.908   2.762  22.071  1.00 20.66           N  
ATOM   1000  CA  LEU A 137       9.521   2.271  22.129  1.00 20.66           C  
ATOM   1001  C   LEU A 137       8.937   2.619  23.492  1.00 20.59           C  
ATOM   1002  O   LEU A 137       7.815   3.088  23.594  1.00 19.93           O  
ATOM   1003  CB  LEU A 137       9.442   0.761  21.866  1.00 20.69           C  
ATOM   1004  CG  LEU A 137       8.040   0.203  21.618  1.00 20.42           C  
ATOM   1005  CD1 LEU A 137       7.252   1.145  20.730  1.00 19.98           C  
ATOM   1006  CD2 LEU A 137       8.099  -1.178  20.974  1.00 20.27           C  
ATOM   1007  N   PHE A 138       9.716   2.388  24.538  1.00 20.89           N  
ATOM   1008  CA  PHE A 138       9.283   2.741  25.879  1.00 21.29           C  
ATOM   1009  C   PHE A 138       8.980   4.234  25.935  1.00 21.60           C  
ATOM   1010  O   PHE A 138       7.975   4.673  26.508  1.00 21.33           O  
ATOM   1011  CB  PHE A 138      10.330   2.376  26.937  1.00 21.57           C  
ATOM   1012  CG  PHE A 138      10.335   0.913  27.310  1.00 21.69           C  
ATOM   1013  CD1 PHE A 138      11.525   0.193  27.367  1.00 21.06           C  
ATOM   1014  CD2 PHE A 138       9.156   0.258  27.592  1.00 21.47           C  
ATOM   1015  CE1 PHE A 138      11.528  -1.159  27.722  1.00 21.14           C  
ATOM   1016  CE2 PHE A 138       9.158  -1.085  27.939  1.00 20.88           C  
ATOM   1017  CZ  PHE A 138      10.355  -1.791  27.998  1.00 19.63           C  
ATOM   1018  N   ARG A 139       9.851   5.022  25.328  1.00 21.81           N  
ATOM   1019  CA  ARG A 139       9.718   6.483  25.436  1.00 22.07           C  
ATOM   1020  C   ARG A 139       8.483   6.934  24.671  1.00 21.46           C  
ATOM   1021  O   ARG A 139       7.811   7.913  25.052  1.00 21.86           O  
ATOM   1022  CB  ARG A 139      10.960   7.217  24.922  1.00 21.69           C  
ATOM   1023  CG  ARG A 139      10.742   8.706  24.747  1.00 23.33           C  
ATOM   1024  CD  ARG A 139      10.628   9.432  26.082  1.00 23.89           C  
ATOM   1025  NE  ARG A 139      10.718  10.879  25.909  1.00 25.64           N  
ATOM   1026  CZ  ARG A 139      10.292  11.783  26.784  1.00 26.86           C  
ATOM   1027  NH1 ARG A 139       9.701  11.418  27.917  1.00 27.78           N1+
ATOM   1028  NH2 ARG A 139      10.445  13.068  26.499  1.00 26.23           N  
ATOM   1029  N   LEU A 140       8.192   6.201  23.598  1.00 21.36           N  
ATOM   1030  CA  LEU A 140       7.079   6.530  22.699  1.00 21.28           C  
ATOM   1031  C   LEU A 140       5.789   6.439  23.516  1.00 21.24           C  
ATOM   1032  O   LEU A 140       4.868   7.230  23.329  1.00 21.43           O  
ATOM   1033  CB  LEU A 140       7.017   5.579  21.481  1.00 21.18           C  
ATOM   1034  CG  LEU A 140       5.853   5.806  20.495  1.00 21.59           C  
ATOM   1035  CD1 LEU A 140       5.811   7.242  19.958  1.00 22.32           C  
ATOM   1036  CD2 LEU A 140       5.886   4.830  19.347  1.00 22.32           C  
ATOM   1037  N   PHE A 141       5.764   5.513  24.476  1.00 20.47           N  
ATOM   1038  CA  PHE A 141       4.528   5.266  25.254  1.00 20.76           C  
ATOM   1039  C   PHE A 141       4.255   6.474  26.129  1.00 20.98           C  
ATOM   1040  O   PHE A 141       3.119   6.862  26.356  1.00 20.73           O  
ATOM   1041  CB  PHE A 141       4.608   4.028  26.157  1.00 20.46           C  
ATOM   1042  CG  PHE A 141       4.848   2.724  25.429  1.00 20.62           C  
ATOM   1043  CD1 PHE A 141       4.291   2.481  24.188  1.00 20.90           C  
ATOM   1044  CD2 PHE A 141       5.588   1.714  26.039  1.00 21.17           C  
ATOM   1045  CE1 PHE A 141       4.514   1.285  23.530  1.00 21.61           C  
ATOM   1046  CE2 PHE A 141       5.825   0.517  25.394  1.00 20.44           C  
ATOM   1047  CZ  PHE A 141       5.266   0.293  24.133  1.00 20.87           C  
ATOM   1048  N   GLU A 142       5.344   7.048  26.611  1.00 21.72           N  
ATOM   1049  CA  GLU A 142       5.327   8.202  27.506  1.00 22.57           C  
ATOM   1050  C   GLU A 142       4.797   9.414  26.760  1.00 22.61           C  
ATOM   1051  O   GLU A 142       3.993  10.205  27.277  1.00 21.99           O  
ATOM   1052  CB  GLU A 142       6.745   8.502  28.026  1.00 23.31           C  
ATOM   1053  CG  GLU A 142       7.281   7.444  28.971  1.00 24.76           C  
ATOM   1054  CD  GLU A 142       8.747   7.630  29.321  1.00 26.38           C  
ATOM   1055  OE1 GLU A 142       9.324   8.675  28.966  1.00 26.34           O  
ATOM   1056  OE2 GLU A 142       9.320   6.718  29.958  1.00 28.00           O1-
ATOM   1057  N   LEU A 143       5.251   9.517  25.518  1.00 22.83           N  
ATOM   1058  CA  LEU A 143       4.923  10.645  24.644  1.00 22.98           C  
ATOM   1059  C   LEU A 143       3.450  10.556  24.272  1.00 23.07           C  
ATOM   1060  O   LEU A 143       2.741  11.554  24.236  1.00 22.81           O  
ATOM   1061  CB  LEU A 143       5.800  10.649  23.381  1.00 23.06           C  
ATOM   1062  CG  LEU A 143       7.271  11.028  23.633  1.00 23.81           C  
ATOM   1063  CD1 LEU A 143       8.113  10.942  22.362  1.00 24.42           C  
ATOM   1064  CD2 LEU A 143       7.366  12.413  24.239  1.00 24.54           C  
ATOM   1065  N   LEU A 144       2.991   9.339  24.024  1.00 23.17           N  
ATOM   1066  CA  LEU A 144       1.601   9.127  23.630  1.00 23.55           C  
ATOM   1067  C   LEU A 144       0.689   9.476  24.799  1.00 23.98           C  
ATOM   1068  O   LEU A 144      -0.305  10.193  24.641  1.00 24.40           O  
ATOM   1069  CB  LEU A 144       1.360   7.687  23.157  1.00 23.33           C  
ATOM   1070  CG  LEU A 144       1.980   7.395  21.786  1.00 23.31           C  
ATOM   1071  CD1 LEU A 144       1.929   5.914  21.454  1.00 22.23           C  
ATOM   1072  CD2 LEU A 144       1.302   8.221  20.688  1.00 22.87           C  
ATOM   1073  N   ASP A 145       1.058   8.972  25.971  1.00 24.25           N  
ATOM   1074  CA  ASP A 145       0.275   9.152  27.208  1.00 24.63           C  
ATOM   1075  C   ASP A 145       0.164  10.639  27.552  1.00 24.87           C  
ATOM   1076  O   ASP A 145      -0.792  11.070  28.194  1.00 24.69           O  
ATOM   1077  CB  ASP A 145       0.919   8.430  28.405  1.00 24.47           C  
ATOM   1078  CG  ASP A 145       0.728   6.910  28.382  1.00 25.34           C  
ATOM   1079  OD1 ASP A 145      -0.067   6.390  27.572  1.00 25.37           O  
ATOM   1080  OD2 ASP A 145       1.381   6.233  29.214  1.00 25.26           O1-
ATOM   1081  N   ALA A 146       1.164  11.398  27.117  1.00 24.88           N  
ATOM   1082  CA  ALA A 146       1.223  12.846  27.340  1.00 25.22           C  
ATOM   1083  C   ALA A 146       0.435  13.556  26.259  1.00 25.64           C  
ATOM   1084  O   ALA A 146       0.299  14.775  26.267  1.00 26.56           O  
ATOM   1085  CB  ALA A 146       2.640  13.332  27.344  1.00 25.40           C  
ATOM   1086  N   GLY A 147      -0.072  12.773  25.320  1.00 25.63           N  
ATOM   1087  CA  GLY A 147      -1.023  13.276  24.341  1.00 25.92           C  
ATOM   1088  C   GLY A 147      -0.422  13.724  23.036  1.00 26.11           C  
ATOM   1089  O   GLY A 147      -0.954  14.618  22.391  1.00 26.12           O  
ATOM   1090  N   ALA A 148       0.687  13.098  22.644  1.00 26.10           N  
ATOM   1091  CA  ALA A 148       1.284  13.350  21.319  1.00 25.89           C  
ATOM   1092  C   ALA A 148       0.337  12.920  20.218  1.00 25.44           C  
ATOM   1093  O   ALA A 148      -0.447  12.000  20.413  1.00 25.35           O  
ATOM   1094  CB  ALA A 148       2.618  12.617  21.163  1.00 25.91           C  
ATOM   1095  N   PRO A 149       0.408  13.581  19.049  1.00 24.82           N  
ATOM   1096  CA  PRO A 149      -0.427  13.143  17.944  1.00 24.86           C  
ATOM   1097  C   PRO A 149      -0.087  11.710  17.583  1.00 24.69           C  
ATOM   1098  O   PRO A 149       1.056  11.252  17.743  1.00 24.85           O  
ATOM   1099  CB  PRO A 149      -0.082  14.120  16.812  1.00 24.65           C  
ATOM   1100  CG  PRO A 149       0.613  15.281  17.482  1.00 25.07           C  
ATOM   1101  CD  PRO A 149       1.302  14.686  18.665  1.00 25.41           C  
ATOM   1102  N   LYS A 150      -1.103  10.990  17.150  1.00 24.45           N  
ATOM   1103  CA  LYS A 150      -0.954   9.546  16.951  1.00 24.45           C  
ATOM   1104  C   LYS A 150      -0.461   9.202  15.564  1.00 23.30           C  
ATOM   1105  O   LYS A 150      -0.966   9.721  14.577  1.00 22.61           O  
ATOM   1106  CB  LYS A 150      -2.268   8.822  17.263  1.00 24.84           C  
ATOM   1107  CG  LYS A 150      -2.696   9.067  18.697  1.00 26.57           C  
ATOM   1108  CD  LYS A 150      -3.518   7.954  19.230  1.00 28.67           C  
ATOM   1109  CE  LYS A 150      -4.246   8.369  20.479  1.00 30.10           C  
ATOM   1110  NZ  LYS A 150      -3.395   8.376  21.712  1.00 30.61           N1+
ATOM   1111  N   PRO A 151       0.541   8.312  15.492  1.00 22.22           N  
ATOM   1112  CA  PRO A 151       0.924   7.706  14.222  1.00 21.43           C  
ATOM   1113  C   PRO A 151      -0.226   6.950  13.615  1.00 20.88           C  
ATOM   1114  O   PRO A 151      -1.246   6.703  14.269  1.00 20.90           O  
ATOM   1115  CB  PRO A 151       2.067   6.756  14.592  1.00 21.40           C  
ATOM   1116  CG  PRO A 151       2.567   7.224  15.927  1.00 21.59           C  
ATOM   1117  CD  PRO A 151       1.421   7.914  16.605  1.00 22.10           C  
ATOM   1118  N   ALA A 152      -0.062   6.638  12.344  1.00 20.21           N  
ATOM   1119  CA  ALA A 152      -1.025   5.818  11.596  1.00 19.43           C  
ATOM   1120  C   ALA A 152      -0.775   4.355  11.927  1.00 18.93           C  
ATOM   1121  O   ALA A 152      -1.678   3.521  11.905  1.00 18.22           O  
ATOM   1122  CB  ALA A 152      -0.863   6.040  10.103  1.00 19.54           C  
ATOM   1123  N   LEU A 153       0.492   4.075  12.211  1.00 18.35           N  
ATOM   1124  CA  LEU A 153       0.961   2.720  12.477  1.00 17.72           C  
ATOM   1125  C   LEU A 153       2.295   2.751  13.192  1.00 17.57           C  
ATOM   1126  O   LEU A 153       3.172   3.543  12.873  1.00 16.46           O  
ATOM   1127  CB  LEU A 153       1.070   1.902  11.176  1.00 17.95           C  
ATOM   1128  CG  LEU A 153       1.750   0.512  11.186  1.00 17.30           C  
ATOM   1129  CD1 LEU A 153       0.890  -0.552  11.870  1.00 15.71           C  
ATOM   1130  CD2 LEU A 153       2.102   0.065   9.775  1.00 19.36           C  
ATOM   1131  N   ILE A 154       2.404   1.885  14.185  1.00 16.86           N  
ATOM   1132  CA  ILE A 154       3.674   1.631  14.838  1.00 16.67           C  
ATOM   1133  C   ILE A 154       4.169   0.242  14.480  1.00 16.64           C  
ATOM   1134  O   ILE A 154       3.526  -0.769  14.777  1.00 15.41           O  
ATOM   1135  CB  ILE A 154       3.571   1.778  16.353  1.00 16.48           C  
ATOM   1136  CG1 ILE A 154       3.106   3.179  16.722  1.00 16.53           C  
ATOM   1137  CG2 ILE A 154       4.921   1.491  17.013  1.00 16.59           C  
ATOM   1138  CD1 ILE A 154       2.681   3.332  18.155  1.00 17.25           C  
ATOM   1139  N   ILE A 155       5.331   0.211  13.837  1.00 16.74           N  
ATOM   1140  CA  ILE A 155       6.013  -1.044  13.581  1.00 17.03           C  
ATOM   1141  C   ILE A 155       7.072  -1.202  14.658  1.00 17.13           C  
ATOM   1142  O   ILE A 155       8.068  -0.505  14.653  1.00 17.29           O  
ATOM   1143  CB  ILE A 155       6.708  -1.081  12.218  1.00 17.37           C  
ATOM   1144  CG1 ILE A 155       5.675  -1.040  11.082  1.00 17.64           C  
ATOM   1145  CG2 ILE A 155       7.574  -2.335  12.118  1.00 17.44           C  
ATOM   1146  CD1 ILE A 155       6.235  -0.513   9.802  1.00 19.01           C  
ATOM   1147  N   GLY A 156       6.846  -2.137  15.566  1.00 16.76           N  
ATOM   1148  CA  GLY A 156       7.736  -2.328  16.699  1.00 16.54           C  
ATOM   1149  C   GLY A 156       8.480  -3.647  16.663  1.00 16.85           C  
ATOM   1150  O   GLY A 156       7.951  -4.683  17.052  1.00 16.82           O  
ATOM   1151  N   MET A 157       9.744  -3.572  16.236  1.00 16.82           N  
ATOM   1152  CA  MET A 157      10.579  -4.751  16.036  1.00 17.00           C  
ATOM   1153  C   MET A 157      12.006  -4.600  16.579  1.00 16.89           C  
ATOM   1154  O   MET A 157      12.950  -5.108  15.987  1.00 17.04           O  
ATOM   1155  CB  MET A 157      10.618  -5.119  14.560  1.00 17.69           C  
ATOM   1156  CG  MET A 157       9.248  -5.366  13.962  1.00 18.06           C  
ATOM   1157  SD  MET A 157       9.318  -5.880  12.251  1.00 19.93           S  
ATOM   1158  CE  MET A 157       7.588  -6.144  11.812  1.00 19.65           C  
ATOM   1159  N   PRO A 158      12.157  -3.948  17.734  1.00 16.97           N  
ATOM   1160  CA  PRO A 158      13.500  -3.936  18.309  1.00 17.27           C  
ATOM   1161  C   PRO A 158      13.980  -5.314  18.726  1.00 18.12           C  
ATOM   1162  O   PRO A 158      13.199  -6.189  19.074  1.00 17.10           O  
ATOM   1163  CB  PRO A 158      13.353  -3.002  19.508  1.00 17.18           C  
ATOM   1164  CG  PRO A 158      11.932  -3.141  19.909  1.00 16.95           C  
ATOM   1165  CD  PRO A 158      11.172  -3.312  18.632  1.00 16.70           C  
ATOM   1166  N   VAL A 159      15.298  -5.460  18.680  1.00 18.71           N  
ATOM   1167  CA  VAL A 159      15.967  -6.725  18.864  1.00 19.40           C  
ATOM   1168  C   VAL A 159      16.696  -6.655  20.184  1.00 19.69           C  
ATOM   1169  O   VAL A 159      16.968  -5.571  20.708  1.00 20.31           O  
ATOM   1170  CB  VAL A 159      16.932  -7.046  17.682  1.00 19.29           C  
ATOM   1171  CG1 VAL A 159      18.109  -6.027  17.610  1.00 19.26           C  
ATOM   1172  CG2 VAL A 159      17.443  -8.502  17.726  1.00 19.51           C  
ATOM   1173  N   GLY A 160      16.944  -7.827  20.750  1.00 19.71           N  
ATOM   1174  CA  GLY A 160      17.835  -7.923  21.900  1.00 19.83           C  
ATOM   1175  C   GLY A 160      17.370  -8.589  23.169  1.00 20.16           C  
ATOM   1176  O   GLY A 160      16.324  -9.240  23.248  1.00 19.58           O  
ATOM   1177  N   PHE A 161      18.194  -8.373  24.177  1.00 19.81           N  
ATOM   1178  CA  PHE A 161      18.152  -9.141  25.407  1.00 20.59           C  
ATOM   1179  C   PHE A 161      17.695  -8.310  26.602  1.00 21.09           C  
ATOM   1180  O   PHE A 161      17.473  -8.833  27.700  1.00 21.80           O  
ATOM   1181  CB  PHE A 161      19.533  -9.744  25.653  1.00 20.45           C  
ATOM   1182  CG  PHE A 161      19.883 -10.831  24.680  1.00 21.37           C  
ATOM   1183  CD1 PHE A 161      20.542 -10.542  23.494  1.00 21.20           C  
ATOM   1184  CD2 PHE A 161      19.503 -12.136  24.914  1.00 21.00           C  
ATOM   1185  CE1 PHE A 161      20.836 -11.539  22.593  1.00 20.91           C  
ATOM   1186  CE2 PHE A 161      19.797 -13.137  24.002  1.00 19.02           C  
ATOM   1187  CZ  PHE A 161      20.460 -12.843  22.857  1.00 20.92           C  
ATOM   1188  N   VAL A 162      17.565  -7.012  26.367  1.00 20.96           N  
ATOM   1189  CA  VAL A 162      17.177  -6.061  27.417  1.00 21.42           C  
ATOM   1190  C   VAL A 162      16.065  -5.115  26.969  1.00 20.87           C  
ATOM   1191  O   VAL A 162      16.275  -4.158  26.222  1.00 20.94           O  
ATOM   1192  CB  VAL A 162      18.386  -5.230  27.868  1.00 21.69           C  
ATOM   1193  CG1 VAL A 162      17.997  -4.263  29.006  1.00 23.50           C  
ATOM   1194  CG2 VAL A 162      19.529  -6.136  28.284  1.00 22.12           C  
ATOM   1195  N   GLY A 163      14.863  -5.419  27.425  1.00 20.32           N  
ATOM   1196  CA  GLY A 163      13.713  -4.574  27.172  1.00 20.11           C  
ATOM   1197  C   GLY A 163      13.018  -4.799  25.845  1.00 19.49           C  
ATOM   1198  O   GLY A 163      11.914  -4.316  25.644  1.00 19.74           O  
ATOM   1199  N   ALA A 164      13.653  -5.530  24.936  1.00 19.16           N  
ATOM   1200  CA  ALA A 164      13.099  -5.675  23.553  1.00 19.15           C  
ATOM   1201  C   ALA A 164      11.768  -6.402  23.576  1.00 19.00           C  
ATOM   1202  O   ALA A 164      10.742  -5.951  23.050  1.00 19.40           O  
ATOM   1203  CB  ALA A 164      14.058  -6.439  22.668  1.00 19.20           C  
ATOM   1204  N   ALA A 165      11.830  -7.582  24.168  1.00 18.72           N  
ATOM   1205  CA  ALA A 165      10.666  -8.435  24.329  1.00 18.73           C  
ATOM   1206  C   ALA A 165       9.566  -7.715  25.092  1.00 18.70           C  
ATOM   1207  O   ALA A 165       8.392  -7.748  24.717  1.00 18.92           O  
ATOM   1208  CB  ALA A 165      11.042  -9.721  25.053  1.00 18.83           C  
ATOM   1209  N   GLU A 166       9.967  -7.065  26.169  1.00 18.95           N  
ATOM   1210  CA  GLU A 166       9.010  -6.401  27.074  1.00 19.82           C  
ATOM   1211  C   GLU A 166       8.322  -5.219  26.400  1.00 19.46           C  
ATOM   1212  O   GLU A 166       7.106  -4.998  26.541  1.00 18.51           O  
ATOM   1213  CB  GLU A 166       9.716  -5.917  28.340  1.00 20.49           C  
ATOM   1214  CG  GLU A 166      10.195  -7.059  29.249  1.00 23.50           C  
ATOM   1215  CD  GLU A 166      11.605  -7.569  28.924  1.00 26.92           C  
ATOM   1216  OE1 GLU A 166      12.138  -7.265  27.834  1.00 26.95           O  
ATOM   1217  OE2 GLU A 166      12.184  -8.285  29.773  1.00 28.18           O1-
ATOM   1218  N   SER A 167       9.122  -4.455  25.671  1.00 19.20           N  
ATOM   1219  CA  SER A 167       8.650  -3.207  25.049  1.00 19.15           C  
ATOM   1220  C   SER A 167       7.650  -3.507  23.947  1.00 19.54           C  
ATOM   1221  O   SER A 167       6.688  -2.764  23.739  1.00 19.68           O  
ATOM   1222  CB  SER A 167       9.806  -2.367  24.488  1.00 19.62           C  
ATOM   1223  OG  SER A 167      10.488  -3.023  23.423  1.00 18.20           O  
ATOM   1224  N   LYS A 168       7.873  -4.625  23.272  1.00 18.85           N  
ATOM   1225  CA  LYS A 168       7.006  -5.040  22.168  1.00 18.98           C  
ATOM   1226  C   LYS A 168       5.688  -5.583  22.725  1.00 19.65           C  
ATOM   1227  O   LYS A 168       4.606  -5.325  22.187  1.00 19.11           O  
ATOM   1228  CB  LYS A 168       7.711  -6.061  21.261  1.00 19.05           C  
ATOM   1229  CG  LYS A 168       8.838  -5.430  20.448  1.00 17.80           C  
ATOM   1230  CD  LYS A 168       9.480  -6.399  19.475  1.00 16.81           C  
ATOM   1231  CE  LYS A 168      10.380  -7.370  20.189  1.00 16.77           C  
ATOM   1232  NZ  LYS A 168      11.164  -8.188  19.250  1.00 14.80           N1+
ATOM   1233  N   ASP A 169       5.785  -6.297  23.841  1.00 20.18           N  
ATOM   1234  CA  ASP A 169       4.591  -6.911  24.438  1.00 21.30           C  
ATOM   1235  C   ASP A 169       3.710  -5.808  24.995  1.00 21.66           C  
ATOM   1236  O   ASP A 169       2.494  -5.829  24.832  1.00 21.67           O  
ATOM   1237  CB  ASP A 169       4.935  -7.979  25.502  1.00 21.54           C  
ATOM   1238  CG  ASP A 169       5.314  -9.329  24.880  1.00 22.55           C  
ATOM   1239  OD1 ASP A 169       5.055  -9.527  23.680  1.00 21.86           O  
ATOM   1240  OD2 ASP A 169       5.881 -10.199  25.589  1.00 25.29           O1-
ATOM   1241  N   GLU A 170       4.335  -4.813  25.608  1.00 21.94           N  
ATOM   1242  CA  GLU A 170       3.577  -3.649  26.094  1.00 22.69           C  
ATOM   1243  C   GLU A 170       2.809  -2.949  24.968  1.00 22.26           C  
ATOM   1244  O   GLU A 170       1.639  -2.589  25.129  1.00 21.46           O  
ATOM   1245  CB  GLU A 170       4.483  -2.654  26.824  1.00 23.15           C  
ATOM   1246  CG  GLU A 170       3.800  -1.323  27.136  1.00 26.01           C  
ATOM   1247  CD  GLU A 170       2.453  -1.465  27.850  1.00 30.95           C  
ATOM   1248  OE1 GLU A 170       1.822  -2.549  27.813  1.00 33.94           O  
ATOM   1249  OE2 GLU A 170       2.018  -0.457  28.453  1.00 33.14           O1-
ATOM   1250  N   LEU A 171       3.458  -2.758  23.829  1.00 21.93           N  
ATOM   1251  CA  LEU A 171       2.796  -2.106  22.685  1.00 22.26           C  
ATOM   1252  C   LEU A 171       1.528  -2.862  22.305  1.00 22.84           C  
ATOM   1253  O   LEU A 171       0.483  -2.254  22.106  1.00 23.45           O  
ATOM   1254  CB  LEU A 171       3.721  -2.013  21.469  1.00 21.97           C  
ATOM   1255  CG  LEU A 171       3.121  -1.473  20.165  1.00 21.67           C  
ATOM   1256  CD1 LEU A 171       2.638  -0.030  20.314  1.00 19.56           C  
ATOM   1257  CD2 LEU A 171       4.174  -1.549  19.070  1.00 19.96           C  
ATOM   1258  N   ALA A 172       1.616  -4.191  22.256  1.00 22.89           N  
ATOM   1259  CA  ALA A 172       0.477  -5.026  21.845  1.00 23.06           C  
ATOM   1260  C   ALA A 172      -0.670  -4.928  22.840  1.00 23.00           C  
ATOM   1261  O   ALA A 172      -1.843  -4.904  22.460  1.00 22.98           O  
ATOM   1262  CB  ALA A 172       0.892  -6.499  21.650  1.00 23.06           C  
ATOM   1263  N   ALA A 173      -0.299  -4.814  24.111  1.00 23.01           N  
ATOM   1264  CA  ALA A 173      -1.236  -4.863  25.240  1.00 22.96           C  
ATOM   1265  C   ALA A 173      -1.908  -3.514  25.419  1.00 23.12           C  
ATOM   1266  O   ALA A 173      -3.062  -3.401  25.861  1.00 22.68           O  
ATOM   1267  CB  ALA A 173      -0.498  -5.271  26.524  1.00 22.69           C  
ATOM   1268  N   ASN A 174      -1.169  -2.480  25.067  1.00 22.79           N  
ATOM   1269  CA  ASN A 174      -1.708  -1.121  25.093  1.00 22.86           C  
ATOM   1270  C   ASN A 174      -1.016  -0.198  24.097  1.00 22.62           C  
ATOM   1271  O   ASN A 174       0.002   0.417  24.415  1.00 22.12           O  
ATOM   1272  CB  ASN A 174      -1.615  -0.532  26.489  1.00 23.16           C  
ATOM   1273  CG  ASN A 174      -2.314   0.798  26.592  1.00 23.74           C  
ATOM   1274  ND2 ASN A 174      -2.182   1.441  27.736  1.00 24.67           N  
ATOM   1275  OD1 ASN A 174      -2.971   1.248  25.648  1.00 26.08           O  
ATOM   1276  N   SER A 175      -1.589  -0.126  22.901  1.00 22.58           N  
ATOM   1277  CA  SER A 175      -1.029   0.654  21.782  1.00 22.65           C  
ATOM   1278  C   SER A 175      -1.568   2.077  21.768  1.00 22.66           C  
ATOM   1279  O   SER A 175      -1.333   2.851  20.844  1.00 21.97           O  
ATOM   1280  CB  SER A 175      -1.288  -0.042  20.428  1.00 23.16           C  
ATOM   1281  OG  SER A 175      -2.652  -0.007  20.034  1.00 23.52           O  
ATOM   1282  N   ARG A 176      -2.272   2.425  22.831  1.00 22.23           N  
ATOM   1283  CA  ARG A 176      -2.758   3.803  23.013  1.00 22.52           C  
ATOM   1284  C   ARG A 176      -3.634   4.236  21.848  1.00 22.24           C  
ATOM   1285  O   ARG A 176      -3.660   5.398  21.468  1.00 22.57           O  
ATOM   1286  CB  ARG A 176      -1.591   4.792  23.139  1.00 22.54           C  
ATOM   1287  CG  ARG A 176      -1.009   4.932  24.540  1.00 22.88           C  
ATOM   1288  CD  ARG A 176      -0.171   3.730  24.968  1.00 23.87           C  
ATOM   1289  NE  ARG A 176       0.419   3.959  26.284  1.00 23.26           N  
ATOM   1290  CZ  ARG A 176       1.091   3.061  27.003  1.00 24.21           C  
ATOM   1291  NH1 ARG A 176       1.290   1.820  26.573  1.00 23.16           N1+
ATOM   1292  NH2 ARG A 176       1.573   3.420  28.180  1.00 24.12           N  
ATOM   1293  N   GLY A 177      -4.306   3.261  21.270  1.00 22.42           N  
ATOM   1294  CA  GLY A 177      -5.308   3.497  20.219  1.00 22.79           C  
ATOM   1295  C   GLY A 177      -4.711   3.442  18.831  1.00 22.09           C  
ATOM   1296  O   GLY A 177      -5.401   3.636  17.835  1.00 23.28           O  
ATOM   1297  N   VAL A 178      -3.410   3.182  18.780  1.00 21.55           N  
ATOM   1298  CA  VAL A 178      -2.647   3.180  17.518  1.00 20.78           C  
ATOM   1299  C   VAL A 178      -2.468   1.776  16.942  1.00 19.81           C  
ATOM   1300  O   VAL A 178      -2.159   0.850  17.665  1.00 19.67           O  
ATOM   1301  CB  VAL A 178      -1.243   3.823  17.695  1.00 20.69           C  
ATOM   1302  CG1 VAL A 178      -0.507   3.857  16.381  1.00 21.28           C  
ATOM   1303  CG2 VAL A 178      -1.357   5.204  18.280  1.00 19.90           C  
ATOM   1304  N   PRO A 179      -2.684   1.617  15.631  1.00 18.83           N  
ATOM   1305  CA  PRO A 179      -2.417   0.308  15.037  1.00 18.79           C  
ATOM   1306  C   PRO A 179      -0.964  -0.099  15.209  1.00 18.22           C  
ATOM   1307  O   PRO A 179      -0.106   0.761  15.247  1.00 17.61           O  
ATOM   1308  CB  PRO A 179      -2.738   0.518  13.555  1.00 18.12           C  
ATOM   1309  CG  PRO A 179      -3.702   1.672  13.526  1.00 19.46           C  
ATOM   1310  CD  PRO A 179      -3.294   2.555  14.675  1.00 18.79           C  
ATOM   1311  N   TYR A 180      -0.720  -1.401  15.311  1.00 18.36           N  
ATOM   1312  CA  TYR A 180       0.664  -1.938  15.465  1.00 18.33           C  
ATOM   1313  C   TYR A 180       0.924  -3.259  14.737  1.00 18.28           C  
ATOM   1314  O   TYR A 180       0.025  -4.040  14.431  1.00 18.47           O  
ATOM   1315  CB  TYR A 180       1.018  -2.128  16.951  1.00 18.66           C  
ATOM   1316  CG  TYR A 180       0.173  -3.207  17.609  1.00 19.00           C  
ATOM   1317  CD1 TYR A 180      -1.099  -2.923  18.068  1.00 18.93           C  
ATOM   1318  CD2 TYR A 180       0.627  -4.513  17.707  1.00 18.47           C  
ATOM   1319  CE1 TYR A 180      -1.881  -3.896  18.634  1.00 20.38           C  
ATOM   1320  CE2 TYR A 180      -0.144  -5.493  18.248  1.00 19.23           C  
ATOM   1321  CZ  TYR A 180      -1.407  -5.184  18.711  1.00 20.30           C  
ATOM   1322  OH  TYR A 180      -2.189  -6.171  19.276  1.00 24.27           O  
ATOM   1323  N   VAL A 181       2.201  -3.448  14.428  1.00 17.01           N  
ATOM   1324  CA  VAL A 181       2.754  -4.746  14.062  1.00 17.07           C  
ATOM   1325  C   VAL A 181       4.067  -4.934  14.812  1.00 16.90           C  
ATOM   1326  O   VAL A 181       4.882  -4.022  14.894  1.00 15.61           O  
ATOM   1327  CB  VAL A 181       2.983  -4.881  12.551  1.00 17.81           C  
ATOM   1328  CG1 VAL A 181       3.437  -6.315  12.192  1.00 16.45           C  
ATOM   1329  CG2 VAL A 181       1.706  -4.532  11.808  1.00 17.86           C  
ATOM   1330  N   ILE A 182       4.228  -6.111  15.400  1.00 16.68           N  
ATOM   1331  CA  ILE A 182       5.466  -6.458  16.115  1.00 16.98           C  
ATOM   1332  C   ILE A 182       5.932  -7.854  15.724  1.00 17.71           C  
ATOM   1333  O   ILE A 182       5.182  -8.650  15.152  1.00 16.97           O  
ATOM   1334  CB  ILE A 182       5.305  -6.416  17.653  1.00 17.10           C  
ATOM   1335  CG1 ILE A 182       4.222  -7.387  18.136  1.00 16.64           C  
ATOM   1336  CG2 ILE A 182       4.940  -5.029  18.135  1.00 16.50           C  
ATOM   1337  CD1 ILE A 182       4.147  -7.496  19.652  1.00 17.17           C  
ATOM   1338  N   VAL A 183       7.194  -8.113  16.035  1.00 17.75           N  
ATOM   1339  CA  VAL A 183       7.719  -9.453  16.109  1.00 18.46           C  
ATOM   1340  C   VAL A 183       7.994  -9.742  17.572  1.00 18.69           C  
ATOM   1341  O   VAL A 183       8.842  -9.107  18.187  1.00 19.70           O  
ATOM   1342  CB  VAL A 183       9.037  -9.607  15.292  1.00 18.64           C  
ATOM   1343  CG1 VAL A 183       9.647 -11.001  15.529  1.00 19.52           C  
ATOM   1344  CG2 VAL A 183       8.759  -9.407  13.820  1.00 19.11           C  
ATOM   1345  N   ARG A 184       7.254 -10.668  18.156  1.00 18.88           N  
ATOM   1346  CA  ARG A 184       7.435 -10.956  19.586  1.00 19.48           C  
ATOM   1347  C   ARG A 184       8.756 -11.618  19.833  1.00 19.18           C  
ATOM   1348  O   ARG A 184       9.325 -12.267  18.948  1.00 19.58           O  
ATOM   1349  CB  ARG A 184       6.292 -11.804  20.134  1.00 19.82           C  
ATOM   1350  CG  ARG A 184       4.945 -11.096  19.926  1.00 21.31           C  
ATOM   1351  CD  ARG A 184       3.807 -11.811  20.599  1.00 23.73           C  
ATOM   1352  NE  ARG A 184       4.085 -11.930  22.014  1.00 25.14           N  
ATOM   1353  CZ  ARG A 184       4.185 -13.077  22.662  1.00 28.13           C  
ATOM   1354  NH1 ARG A 184       4.456 -13.073  23.950  1.00 28.29           N1+
ATOM   1355  NH2 ARG A 184       4.032 -14.220  22.030  1.00 30.11           N  
ATOM   1356  N   GLY A 185       9.240 -11.431  21.056  1.00 19.38           N  
ATOM   1357  CA  GLY A 185      10.452 -12.100  21.527  1.00 19.40           C  
ATOM   1358  C   GLY A 185      11.686 -11.228  21.434  1.00 19.01           C  
ATOM   1359  O   GLY A 185      11.611 -10.000  21.455  1.00 17.50           O  
ATOM   1360  N   ARG A 186      12.814 -11.904  21.274  1.00 18.66           N  
ATOM   1361  CA  ARG A 186      14.125 -11.252  21.206  1.00 19.06           C  
ATOM   1362  C   ARG A 186      14.543 -10.897  19.794  1.00 18.99           C  
ATOM   1363  O   ARG A 186      15.474 -10.123  19.584  1.00 18.77           O  
ATOM   1364  CB  ARG A 186      15.201 -12.152  21.811  1.00 19.78           C  
ATOM   1365  CG  ARG A 186      15.122 -12.260  23.299  1.00 20.37           C  
ATOM   1366  CD  ARG A 186      16.020 -13.359  23.823  1.00 21.69           C  
ATOM   1367  NE  ARG A 186      16.122 -13.299  25.275  1.00 22.13           N  
ATOM   1368  CZ  ARG A 186      16.705 -14.230  26.025  1.00 23.52           C  
ATOM   1369  NH1 ARG A 186      17.251 -15.295  25.458  1.00 23.58           N1+
ATOM   1370  NH2 ARG A 186      16.749 -14.082  27.340  1.00 22.89           N  
ATOM   1371  N   ARG A 187      13.883 -11.510  18.825  1.00 18.13           N  
ATOM   1372  CA  ARG A 187      14.219 -11.274  17.431  1.00 18.38           C  
ATOM   1373  C   ARG A 187      13.700  -9.932  16.984  1.00 18.01           C  
ATOM   1374  O   ARG A 187      12.879  -9.308  17.639  1.00 17.40           O  
ATOM   1375  CB  ARG A 187      13.695 -12.383  16.523  1.00 18.62           C  
ATOM   1376  CG  ARG A 187      14.295 -13.766  16.862  1.00 18.31           C  
ATOM   1377  CD  ARG A 187      13.832 -14.894  15.924  1.00 19.85           C  
ATOM   1378  NE  ARG A 187      12.426 -15.252  16.083  1.00 20.71           N  
ATOM   1379  CZ  ARG A 187      11.868 -16.286  15.461  1.00 22.78           C  
ATOM   1380  NH1 ARG A 187      12.609 -17.039  14.657  1.00 22.71           N1+
ATOM   1381  NH2 ARG A 187      10.583 -16.576  15.632  1.00 22.58           N  
ATOM   1382  N   GLY A 188      14.227  -9.519  15.845  1.00 18.42           N  
ATOM   1383  CA  GLY A 188      13.909  -8.225  15.220  1.00 17.73           C  
ATOM   1384  C   GLY A 188      15.118  -7.667  14.514  1.00 17.78           C  
ATOM   1385  O   GLY A 188      15.974  -8.424  14.039  1.00 17.20           O  
ATOM   1386  N   GLY A 189      15.211  -6.341  14.517  1.00 17.40           N  
ATOM   1387  CA  GLY A 189      16.357  -5.627  13.956  1.00 17.73           C  
ATOM   1388  C   GLY A 189      16.021  -4.739  12.771  1.00 17.65           C  
ATOM   1389  O   GLY A 189      14.881  -4.664  12.328  1.00 16.82           O  
ATOM   1390  N   SER A 190      17.049  -4.094  12.235  1.00 17.82           N  
ATOM   1391  CA  SER A 190      16.860  -3.067  11.196  1.00 18.64           C  
ATOM   1392  C   SER A 190      16.338  -3.663   9.884  1.00 18.11           C  
ATOM   1393  O   SER A 190      15.507  -3.064   9.196  1.00 18.65           O  
ATOM   1394  CB  SER A 190      18.177  -2.315  10.939  1.00 19.04           C  
ATOM   1395  OG  SER A 190      18.629  -1.648  12.118  1.00 21.30           O  
ATOM   1396  N   ALA A 191      16.845  -4.837   9.532  1.00 18.40           N  
ATOM   1397  CA  ALA A 191      16.478  -5.478   8.260  1.00 18.54           C  
ATOM   1398  C   ALA A 191      14.994  -5.856   8.236  1.00 18.48           C  
ATOM   1399  O   ALA A 191      14.298  -5.649   7.238  1.00 18.78           O  
ATOM   1400  CB  ALA A 191      17.364  -6.699   7.994  1.00 19.00           C  
ATOM   1401  N   MET A 192      14.512  -6.400   9.343  1.00 18.58           N  
ATOM   1402  CA  MET A 192      13.111  -6.849   9.426  1.00 18.64           C  
ATOM   1403  C   MET A 192      12.167  -5.665   9.366  1.00 18.47           C  
ATOM   1404  O   MET A 192      11.124  -5.686   8.706  1.00 17.92           O  
ATOM   1405  CB  MET A 192      12.843  -7.628  10.707  1.00 19.48           C  
ATOM   1406  CG  MET A 192      13.332  -9.050  10.678  1.00 20.79           C  
ATOM   1407  SD  MET A 192      12.708  -9.946  12.125  1.00 23.74           S  
ATOM   1408  CE  MET A 192      14.016 -11.130  12.397  1.00 23.64           C  
ATOM   1409  N   THR A 193      12.584  -4.605  10.034  1.00 17.85           N  
ATOM   1410  CA  THR A 193      11.743  -3.418  10.193  1.00 17.51           C  
ATOM   1411  C   THR A 193      11.620  -2.721   8.860  1.00 17.61           C  
ATOM   1412  O   THR A 193      10.531  -2.336   8.417  1.00 16.46           O  
ATOM   1413  CB  THR A 193      12.322  -2.467  11.257  1.00 17.13           C  
ATOM   1414  CG2 THR A 193      11.439  -1.263  11.471  1.00 16.33           C  
ATOM   1415  OG1 THR A 193      12.445  -3.172  12.495  1.00 17.32           O  
ATOM   1416  N   ALA A 194      12.761  -2.590   8.207  1.00 16.80           N  
ATOM   1417  CA  ALA A 194      12.801  -1.926   6.923  1.00 17.15           C  
ATOM   1418  C   ALA A 194      11.974  -2.751   5.941  1.00 16.85           C  
ATOM   1419  O   ALA A 194      11.315  -2.225   5.033  1.00 16.82           O  
ATOM   1420  CB  ALA A 194      14.264  -1.767   6.438  1.00 16.80           C  
ATOM   1421  N   ALA A 195      11.992  -4.054   6.166  1.00 17.03           N  
ATOM   1422  CA  ALA A 195      11.296  -5.000   5.285  1.00 17.18           C  
ATOM   1423  C   ALA A 195       9.791  -4.777   5.390  1.00 18.02           C  
ATOM   1424  O   ALA A 195       9.063  -4.808   4.395  1.00 17.51           O  
ATOM   1425  CB  ALA A 195      11.651  -6.455   5.630  1.00 17.28           C  
ATOM   1426  N   ALA A 196       9.366  -4.494   6.609  1.00 18.26           N  
ATOM   1427  CA  ALA A 196       7.937  -4.268   6.911  1.00 18.66           C  
ATOM   1428  C   ALA A 196       7.439  -3.017   6.199  1.00 19.07           C  
ATOM   1429  O   ALA A 196       6.377  -3.012   5.576  1.00 19.30           O  
ATOM   1430  CB  ALA A 196       7.712  -4.150   8.387  1.00 18.84           C  
ATOM   1431  N   VAL A 197       8.254  -1.968   6.260  1.00 19.46           N  
ATOM   1432  CA  VAL A 197       7.907  -0.691   5.628  1.00 19.55           C  
ATOM   1433  C   VAL A 197       7.845  -0.915   4.125  1.00 19.90           C  
ATOM   1434  O   VAL A 197       6.886  -0.551   3.458  1.00 19.34           O  
ATOM   1435  CB  VAL A 197       8.922   0.437   5.959  1.00 20.05           C  
ATOM   1436  CG1 VAL A 197       8.574   1.730   5.197  1.00 20.23           C  
ATOM   1437  CG2 VAL A 197       9.007   0.675   7.473  1.00 19.76           C  
ATOM   1438  N   ASN A 198       8.890  -1.537   3.607  1.00 19.51           N  
ATOM   1439  CA  ASN A 198       9.016  -1.761   2.178  1.00 20.35           C  
ATOM   1440  C   ASN A 198       7.839  -2.545   1.624  1.00 20.49           C  
ATOM   1441  O   ASN A 198       7.375  -2.288   0.527  1.00 21.01           O  
ATOM   1442  CB  ASN A 198      10.334  -2.443   1.829  1.00 20.25           C  
ATOM   1443  CG  ASN A 198      11.504  -1.488   1.877  1.00 21.08           C  
ATOM   1444  ND2 ASN A 198      12.696  -2.024   2.132  1.00 22.60           N  
ATOM   1445  OD1 ASN A 198      11.350  -0.278   1.661  1.00 21.97           O  
ATOM   1446  N   ALA A 199       7.335  -3.468   2.425  1.00 20.76           N  
ATOM   1447  CA  ALA A 199       6.204  -4.324   2.031  1.00 20.89           C  
ATOM   1448  C   ALA A 199       4.927  -3.503   1.841  1.00 21.51           C  
ATOM   1449  O   ALA A 199       4.125  -3.728   0.909  1.00 21.23           O  
ATOM   1450  CB  ALA A 199       5.986  -5.425   3.088  1.00 20.81           C  
ATOM   1451  N   LEU A 200       4.780  -2.517   2.713  1.00 21.41           N  
ATOM   1452  CA  LEU A 200       3.547  -1.712   2.814  1.00 22.28           C  
ATOM   1453  C   LEU A 200       3.538  -0.566   1.814  1.00 22.76           C  
ATOM   1454  O   LEU A 200       2.490   0.002   1.511  1.00 22.85           O  
ATOM   1455  CB  LEU A 200       3.384  -1.154   4.232  1.00 21.92           C  
ATOM   1456  CG  LEU A 200       3.270  -2.165   5.379  1.00 22.04           C  
ATOM   1457  CD1 LEU A 200       3.205  -1.457   6.769  1.00 21.96           C  
ATOM   1458  CD2 LEU A 200       2.053  -3.060   5.171  1.00 21.70           C  
ATOM   1459  N   ALA A 201       4.718  -0.263   1.287  1.00 23.76           N  
ATOM   1460  CA  ALA A 201       4.920   0.940   0.445  1.00 24.54           C  
ATOM   1461  C   ALA A 201       4.461   0.674  -0.965  1.00 25.71           C  
ATOM   1462  O   ALA A 201       4.057   1.573  -1.717  1.00 26.16           O  
ATOM   1463  CB  ALA A 201       6.400   1.353   0.424  1.00 24.38           C  
ATOM   1464  N   SER A 202       4.553  -0.589  -1.318  1.00 27.13           N  
ATOM   1465  CA  SER A 202       4.378  -1.006  -2.705  1.00 28.25           C  
ATOM   1466  C   SER A 202       3.634  -2.337  -2.760  1.00 28.72           C  
ATOM   1467  O   SER A 202       3.931  -3.235  -1.963  1.00 29.91           O  
ATOM   1468  CB  SER A 202       5.755  -1.136  -3.375  1.00 28.46           C  
ATOM   1469  OG  SER A 202       5.673  -1.537  -4.739  1.00 30.48           O  
TER
ATOM   1470  N   TYR B   1      12.195   0.748  33.252  1.00 35.50           N  
ATOM   1471  CA  TYR B   1      13.209   0.178  32.333  1.00 35.53           C  
ATOM   1472  C   TYR B   1      14.531   0.887  32.507  1.00 35.70           C  
ATOM   1473  O   TYR B   1      14.591   1.996  33.032  1.00 35.52           O  
ATOM   1474  CB  TYR B   1      12.728   0.302  30.884  1.00 35.40           C  
ATOM   1475  CG  TYR B   1      12.394   1.713  30.434  1.00 35.11           C  
ATOM   1476  CD1 TYR B   1      11.142   2.272  30.688  1.00 34.63           C  
ATOM   1477  CD2 TYR B   1      13.313   2.473  29.717  1.00 34.85           C  
ATOM   1478  CE1 TYR B   1      10.829   3.556  30.266  1.00 34.51           C  
ATOM   1479  CE2 TYR B   1      13.002   3.755  29.277  1.00 34.30           C  
ATOM   1480  CZ  TYR B   1      11.760   4.292  29.563  1.00 34.13           C  
ATOM   1481  OH  TYR B   1      11.442   5.561  29.135  1.00 33.74           O  
ATOM   1482  N   ILE B   2      15.588   0.217  32.067  1.00 35.93           N  
ATOM   1483  CA  ILE B   2      16.948   0.786  32.097  1.00 36.26           C  
ATOM   1484  C   ILE B   2      17.032   1.898  31.064  1.00 36.60           C  
ATOM   1485  O   ILE B   2      16.664   1.728  29.892  1.00 36.72           O  
ATOM   1486  CB  ILE B   2      18.057  -0.265  31.840  1.00 36.15           C  
ATOM   1487  CG1 ILE B   2      17.892  -1.485  32.750  1.00 36.56           C  
ATOM   1488  CG2 ILE B   2      19.413   0.334  32.082  1.00 35.89           C  
ATOM   1489  CD1 ILE B   2      18.981  -2.519  32.563  1.00 36.67           C  
ATOM   1490  N   ARG B   3      17.495   3.045  31.550  1.00 36.91           N  
ATOM   1491  CA  ARG B   3      17.498   4.302  30.801  1.00 37.10           C  
ATOM   1492  C   ARG B   3      18.916   4.724  30.562  1.00 37.16           C  
ATOM   1493  O   ARG B   3      19.190   5.814  30.073  1.00 36.92           O  
ATOM   1494  CB  ARG B   3      16.783   5.394  31.589  1.00 37.34           C  
ATOM   1495  CG  ARG B   3      15.347   5.101  31.802  1.00 37.78           C  
ATOM   1496  CD  ARG B   3      14.536   6.325  31.994  1.00 39.44           C  
ATOM   1497  NE  ARG B   3      13.182   5.934  32.350  1.00 40.40           N  
ATOM   1498  CZ  ARG B   3      12.119   6.714  32.220  1.00 41.73           C  
ATOM   1499  NH1 ARG B   3      12.249   7.939  31.734  1.00 42.41           N1+
ATOM   1500  NH2 ARG B   3      10.925   6.268  32.571  1.00 42.28           N  
ATOM   1501  N   ASP B   4      19.814   3.828  30.930  1.00 37.38           N  
ATOM   1502  CA  ASP B   4      21.244   4.058  30.781  1.00 37.49           C  
ATOM   1503  C   ASP B   4      21.813   3.193  29.660  1.00 37.36           C  
ATOM   1504  O   ASP B   4      21.782   1.965  29.731  1.00 37.11           O  
ATOM   1505  CB  ASP B   4      21.952   3.762  32.103  1.00 37.78           C  
ATOM   1506  CG  ASP B   4      23.411   4.122  32.066  1.00 38.69           C  
ATOM   1507  OD1 ASP B   4      23.889   4.525  30.985  1.00 41.00           O  
ATOM   1508  OD2 ASP B   4      24.077   4.004  33.113  1.00 40.25           O1-
ATOM   1509  N   GLY B   5      22.319   3.854  28.621  1.00 37.05           N  
ATOM   1510  CA  GLY B   5      22.743   3.176  27.393  1.00 36.85           C  
ATOM   1511  C   GLY B   5      23.899   2.225  27.618  1.00 36.70           C  
ATOM   1512  O   GLY B   5      24.012   1.173  26.982  1.00 36.67           O  
ATOM   1513  N   GLN B   6      24.750   2.592  28.558  1.00 36.24           N  
ATOM   1514  CA  GLN B   6      25.964   1.818  28.810  1.00 36.32           C  
ATOM   1515  C   GLN B   6      25.574   0.629  29.652  1.00 35.64           C  
ATOM   1516  O   GLN B   6      26.084  -0.479  29.472  1.00 35.53           O  
ATOM   1517  CB  GLN B   6      27.034   2.654  29.518  1.00 36.55           C  
ATOM   1518  CG  GLN B   6      28.386   1.961  29.657  1.00 37.62           C  
ATOM   1519  CD  GLN B   6      28.913   1.434  28.343  1.00 38.56           C  
ATOM   1520  NE2 GLN B   6      29.201   0.135  28.297  1.00 38.76           N  
ATOM   1521  OE1 GLN B   6      29.073   2.183  27.380  1.00 39.36           O  
ATOM   1522  N   ALA B   7      24.646   0.877  30.561  1.00 35.15           N  
ATOM   1523  CA  ALA B   7      24.184  -0.152  31.491  1.00 34.59           C  
ATOM   1524  C   ALA B   7      23.479  -1.232  30.702  1.00 34.14           C  
ATOM   1525  O   ALA B   7      23.613  -2.423  30.977  1.00 34.17           O  
ATOM   1526  CB  ALA B   7      23.243   0.449  32.550  1.00 34.87           C  
ATOM   1527  N   ILE B   8      22.741  -0.794  29.690  1.00 33.56           N  
ATOM   1528  CA  ILE B   8      21.947  -1.715  28.862  1.00 33.23           C  
ATOM   1529  C   ILE B   8      22.877  -2.595  28.070  1.00 33.13           C  
ATOM   1530  O   ILE B   8      22.715  -3.811  27.960  1.00 32.61           O  
ATOM   1531  CB  ILE B   8      21.070  -0.978  27.852  1.00 32.98           C  
ATOM   1532  CG1 ILE B   8      19.958  -0.214  28.577  1.00 32.53           C  
ATOM   1533  CG2 ILE B   8      20.464  -1.987  26.873  1.00 32.46           C  
ATOM   1534  CD1 ILE B   8      19.327   0.909  27.766  1.00 31.76           C  
ATOM   1535  N   TYR B   9      23.847  -1.920  27.489  1.00 33.29           N  
ATOM   1536  CA  TYR B   9      24.924  -2.557  26.737  1.00 33.61           C  
ATOM   1537  C   TYR B   9      25.578  -3.682  27.538  1.00 33.31           C  
ATOM   1538  O   TYR B   9      25.596  -4.847  27.141  1.00 33.47           O  
ATOM   1539  CB  TYR B   9      25.977  -1.503  26.397  1.00 33.74           C  
ATOM   1540  CG  TYR B   9      26.900  -1.899  25.273  1.00 35.47           C  
ATOM   1541  CD1 TYR B   9      26.515  -1.777  23.937  1.00 36.67           C  
ATOM   1542  CD2 TYR B   9      28.167  -2.379  25.548  1.00 36.57           C  
ATOM   1543  CE1 TYR B   9      27.373  -2.134  22.917  1.00 37.42           C  
ATOM   1544  CE2 TYR B   9      29.026  -2.736  24.544  1.00 36.96           C  
ATOM   1545  CZ  TYR B   9      28.638  -2.608  23.234  1.00 37.85           C  
ATOM   1546  OH  TYR B   9      29.527  -2.980  22.254  1.00 39.10           O  
ATOM   1547  N   ASP B  10      26.125  -3.295  28.675  1.00 32.95           N  
ATOM   1548  CA  ASP B  10      26.883  -4.214  29.529  1.00 32.85           C  
ATOM   1549  C   ASP B  10      26.027  -5.405  29.930  1.00 32.31           C  
ATOM   1550  O   ASP B  10      26.469  -6.549  29.957  1.00 32.15           O  
ATOM   1551  CB  ASP B  10      27.394  -3.492  30.790  1.00 33.21           C  
ATOM   1552  CG  ASP B  10      28.481  -2.457  30.485  1.00 34.29           C  
ATOM   1553  OD1 ASP B  10      29.008  -2.448  29.355  1.00 36.25           O  
ATOM   1554  OD2 ASP B  10      28.804  -1.648  31.379  1.00 35.86           O1-
ATOM   1555  N   ARG B  11      24.776  -5.122  30.225  1.00 31.83           N  
ATOM   1556  CA  ARG B  11      23.871  -6.148  30.714  1.00 31.65           C  
ATOM   1557  C   ARG B  11      23.590  -7.229  29.691  1.00 30.61           C  
ATOM   1558  O   ARG B  11      23.480  -8.406  30.044  1.00 30.03           O  
ATOM   1559  CB  ARG B  11      22.533  -5.543  31.148  1.00 31.83           C  
ATOM   1560  CG  ARG B  11      21.540  -6.610  31.554  1.00 33.86           C  
ATOM   1561  CD  ARG B  11      20.558  -6.137  32.580  1.00 36.94           C  
ATOM   1562  NE  ARG B  11      20.689  -6.915  33.811  1.00 39.38           N  
ATOM   1563  CZ  ARG B  11      19.782  -7.775  34.256  1.00 40.45           C  
ATOM   1564  NH1 ARG B  11      18.650  -7.983  33.600  1.00 41.19           N1+
ATOM   1565  NH2 ARG B  11      20.012  -8.424  35.373  1.00 41.50           N  
ATOM   1566  N   SER B  12      23.411  -6.822  28.445  1.00 29.66           N  
ATOM   1567  CA  SER B  12      22.980  -7.765  27.416  1.00 29.23           C  
ATOM   1568  C   SER B  12      24.085  -8.768  27.180  1.00 28.43           C  
ATOM   1569  O   SER B  12      23.837  -9.959  27.017  1.00 27.64           O  
ATOM   1570  CB  SER B  12      22.567  -7.076  26.105  1.00 29.55           C  
ATOM   1571  OG  SER B  12      23.268  -5.876  25.891  1.00 31.97           O  
ATOM   1572  N   PHE B  13      25.316  -8.278  27.196  1.00 27.78           N  
ATOM   1573  CA  PHE B  13      26.458  -9.157  26.947  1.00 27.56           C  
ATOM   1574  C   PHE B  13      26.566 -10.185  28.072  1.00 27.02           C  
ATOM   1575  O   PHE B  13      26.905 -11.337  27.846  1.00 26.54           O  
ATOM   1576  CB  PHE B  13      27.749  -8.363  26.739  1.00 27.41           C  
ATOM   1577  CG  PHE B  13      27.791  -7.671  25.415  1.00 28.10           C  
ATOM   1578  CD1 PHE B  13      27.738  -6.299  25.327  1.00 28.97           C  
ATOM   1579  CD2 PHE B  13      27.830  -8.409  24.253  1.00 28.69           C  
ATOM   1580  CE1 PHE B  13      27.751  -5.677  24.104  1.00 29.32           C  
ATOM   1581  CE2 PHE B  13      27.851  -7.789  23.019  1.00 28.76           C  
ATOM   1582  CZ  PHE B  13      27.813  -6.419  22.947  1.00 28.45           C  
ATOM   1583  N   ALA B  14      26.221  -9.759  29.276  1.00 26.70           N  
ATOM   1584  CA  ALA B  14      26.253 -10.656  30.451  1.00 26.43           C  
ATOM   1585  C   ALA B  14      25.218 -11.757  30.304  1.00 25.95           C  
ATOM   1586  O   ALA B  14      25.484 -12.933  30.487  1.00 26.04           O  
ATOM   1587  CB  ALA B  14      25.983  -9.886  31.731  1.00 26.21           C  
ATOM   1588  N   ILE B  15      24.006 -11.333  30.015  1.00 25.55           N  
ATOM   1589  CA  ILE B  15      22.907 -12.265  29.839  1.00 24.75           C  
ATOM   1590  C   ILE B  15      23.247 -13.254  28.736  1.00 24.74           C  
ATOM   1591  O   ILE B  15      22.957 -14.434  28.851  1.00 24.14           O  
ATOM   1592  CB  ILE B  15      21.593 -11.560  29.491  1.00 25.09           C  
ATOM   1593  CG1 ILE B  15      21.062 -10.812  30.715  1.00 25.12           C  
ATOM   1594  CG2 ILE B  15      20.589 -12.576  28.997  1.00 23.74           C  
ATOM   1595  CD1 ILE B  15      19.904  -9.891  30.411  1.00 25.13           C  
ATOM   1596  N   ILE B  16      23.899 -12.777  27.676  1.00 24.60           N  
ATOM   1597  CA  ILE B  16      24.264 -13.672  26.573  1.00 24.32           C  
ATOM   1598  C   ILE B  16      25.236 -14.739  27.075  1.00 24.82           C  
ATOM   1599  O   ILE B  16      25.078 -15.922  26.789  1.00 24.48           O  
ATOM   1600  CB  ILE B  16      24.854 -12.946  25.350  1.00 24.35           C  
ATOM   1601  CG1 ILE B  16      23.732 -12.207  24.611  1.00 22.99           C  
ATOM   1602  CG2 ILE B  16      25.474 -13.971  24.397  1.00 23.31           C  
ATOM   1603  CD1 ILE B  16      24.215 -11.169  23.595  1.00 22.37           C  
ATOM   1604  N   ARG B  17      26.219 -14.310  27.857  1.00 25.49           N  
ATOM   1605  CA  ARG B  17      27.255 -15.233  28.339  1.00 26.48           C  
ATOM   1606  C   ARG B  17      26.644 -16.253  29.303  1.00 26.84           C  
ATOM   1607  O   ARG B  17      27.092 -17.402  29.399  1.00 26.06           O  
ATOM   1608  CB  ARG B  17      28.440 -14.486  28.970  1.00 26.77           C  
ATOM   1609  CG  ARG B  17      29.284 -13.757  27.921  1.00 27.92           C  
ATOM   1610  CD  ARG B  17      30.709 -13.430  28.397  1.00 29.30           C  
ATOM   1611  NE  ARG B  17      31.562 -13.023  27.278  1.00 30.24           N  
ATOM   1612  CZ  ARG B  17      31.614 -11.791  26.782  1.00 30.88           C  
ATOM   1613  NH1 ARG B  17      32.405 -11.512  25.760  1.00 31.39           N1+
ATOM   1614  NH2 ARG B  17      30.874 -10.837  27.309  1.00 30.55           N  
ATOM   1615  N   ALA B  18      25.581 -15.830  29.970  1.00 26.57           N  
ATOM   1616  CA  ALA B  18      24.928 -16.667  30.979  1.00 27.17           C  
ATOM   1617  C   ALA B  18      24.130 -17.785  30.325  1.00 27.20           C  
ATOM   1618  O   ALA B  18      23.963 -18.877  30.892  1.00 26.93           O  
ATOM   1619  CB  ALA B  18      24.012 -15.827  31.877  1.00 27.12           C  
ATOM   1620  N   GLU B  19      23.665 -17.504  29.115  1.00 27.30           N  
ATOM   1621  CA  GLU B  19      22.648 -18.330  28.464  1.00 27.85           C  
ATOM   1622  C   GLU B  19      23.156 -19.154  27.293  1.00 28.11           C  
ATOM   1623  O   GLU B  19      22.646 -20.239  27.021  1.00 28.05           O  
ATOM   1624  CB  GLU B  19      21.507 -17.458  27.935  1.00 27.91           C  
ATOM   1625  CG  GLU B  19      20.552 -16.947  28.958  1.00 28.33           C  
ATOM   1626  CD  GLU B  19      19.229 -16.534  28.323  1.00 28.35           C  
ATOM   1627  OE1 GLU B  19      18.861 -17.122  27.297  1.00 30.76           O  
ATOM   1628  OE2 GLU B  19      18.559 -15.626  28.835  1.00 27.40           O1-
ATOM   1629  N   ALA B  20      24.134 -18.606  26.585  1.00 28.14           N  
ATOM   1630  CA  ALA B  20      24.659 -19.223  25.365  1.00 28.12           C  
ATOM   1631  C   ALA B  20      25.586 -20.383  25.658  1.00 28.16           C  
ATOM   1632  O   ALA B  20      26.342 -20.362  26.617  1.00 27.97           O  
ATOM   1633  CB  ALA B  20      25.385 -18.181  24.508  1.00 28.11           C  
ATOM   1634  N   ASP B  21      25.517 -21.386  24.796  1.00 28.34           N  
ATOM   1635  CA  ASP B  21      26.445 -22.521  24.841  1.00 28.80           C  
ATOM   1636  C   ASP B  21      27.667 -22.229  23.992  1.00 28.38           C  
ATOM   1637  O   ASP B  21      27.656 -22.413  22.775  1.00 28.29           O  
ATOM   1638  CB  ASP B  21      25.787 -23.806  24.351  1.00 29.20           C  
ATOM   1639  CG  ASP B  21      26.659 -25.028  24.587  1.00 30.53           C  
ATOM   1640  OD1 ASP B  21      27.843 -24.853  24.951  1.00 31.40           O  
ATOM   1641  OD2 ASP B  21      26.164 -26.167  24.432  1.00 32.64           O1-
ATOM   1642  N   LEU B  22      28.715 -21.767  24.648  1.00 28.24           N  
ATOM   1643  CA  LEU B  22      29.890 -21.290  23.942  1.00 28.35           C  
ATOM   1644  C   LEU B  22      31.054 -22.225  24.139  1.00 28.80           C  
ATOM   1645  O   LEU B  22      32.200 -21.847  23.961  1.00 28.65           O  
ATOM   1646  CB  LEU B  22      30.268 -19.904  24.435  1.00 28.34           C  
ATOM   1647  CG  LEU B  22      29.168 -18.865  24.258  1.00 28.52           C  
ATOM   1648  CD1 LEU B  22      29.576 -17.524  24.864  1.00 30.03           C  
ATOM   1649  CD2 LEU B  22      28.818 -18.728  22.786  1.00 28.95           C  
ATOM   1650  N   ARG B  23      30.736 -23.456  24.507  1.00 29.23           N  
ATOM   1651  CA  ARG B  23      31.761 -24.425  24.874  1.00 29.86           C  
ATOM   1652  C   ARG B  23      32.688 -24.757  23.732  1.00 29.70           C  
ATOM   1653  O   ARG B  23      33.878 -25.003  23.950  1.00 30.51           O  
ATOM   1654  CB  ARG B  23      31.148 -25.710  25.435  1.00 30.11           C  
ATOM   1655  CG  ARG B  23      30.641 -25.551  26.844  1.00 31.83           C  
ATOM   1656  CD  ARG B  23      29.203 -26.030  26.975  1.00 33.64           C  
ATOM   1657  NE  ARG B  23      29.033 -27.442  26.666  1.00 35.17           N  
ATOM   1658  CZ  ARG B  23      28.746 -28.355  27.583  1.00 37.09           C  
ATOM   1659  NH1 ARG B  23      28.611 -27.981  28.845  1.00 38.66           N1+
ATOM   1660  NH2 ARG B  23      28.591 -29.628  27.252  1.00 37.12           N  
ATOM   1661  N   HIS B  24      32.140 -24.766  22.524  1.00 29.44           N  
ATOM   1662  CA  HIS B  24      32.876 -25.219  21.331  1.00 29.24           C  
ATOM   1663  C   HIS B  24      33.435 -24.041  20.550  1.00 28.75           C  
ATOM   1664  O   HIS B  24      33.896 -24.186  19.424  1.00 28.99           O  
ATOM   1665  CB  HIS B  24      31.973 -26.053  20.418  1.00 29.24           C  
ATOM   1666  N   ILE B  25      33.371 -22.870  21.164  1.00 28.09           N  
ATOM   1667  CA  ILE B  25      33.904 -21.654  20.540  1.00 27.43           C  
ATOM   1668  C   ILE B  25      35.284 -21.337  21.116  1.00 27.37           C  
ATOM   1669  O   ILE B  25      35.420 -21.078  22.308  1.00 27.41           O  
ATOM   1670  CB  ILE B  25      33.006 -20.422  20.781  1.00 27.10           C  
ATOM   1671  CG1 ILE B  25      31.542 -20.742  20.471  1.00 26.10           C  
ATOM   1672  CG2 ILE B  25      33.510 -19.243  19.957  1.00 26.02           C  
ATOM   1673  CD1 ILE B  25      31.274 -21.010  19.010  1.00 24.60           C  
ATOM   1674  N   PRO B  26      36.321 -21.349  20.270  1.00 27.69           N  
ATOM   1675  CA  PRO B  26      37.638 -21.017  20.790  1.00 27.44           C  
ATOM   1676  C   PRO B  26      37.758 -19.560  21.189  1.00 27.33           C  
ATOM   1677  O   PRO B  26      36.979 -18.694  20.763  1.00 26.73           O  
ATOM   1678  CB  PRO B  26      38.597 -21.362  19.638  1.00 27.81           C  
ATOM   1679  CG  PRO B  26      37.763 -21.722  18.483  1.00 28.10           C  
ATOM   1680  CD  PRO B  26      36.323 -21.611  18.826  1.00 27.79           C  
ATOM   1681  N   ALA B  27      38.743 -19.325  22.033  1.00 26.75           N  
ATOM   1682  CA  ALA B  27      38.939 -18.035  22.671  1.00 26.58           C  
ATOM   1683  C   ALA B  27      39.023 -16.897  21.673  1.00 25.75           C  
ATOM   1684  O   ALA B  27      38.571 -15.798  21.961  1.00 25.72           O  
ATOM   1685  CB  ALA B  27      40.196 -18.051  23.551  1.00 26.24           C  
ATOM   1686  N   ASP B  28      39.609 -17.174  20.511  1.00 25.33           N  
ATOM   1687  CA  ASP B  28      39.854 -16.130  19.486  1.00 25.09           C  
ATOM   1688  C   ASP B  28      38.562 -15.775  18.758  1.00 24.44           C  
ATOM   1689  O   ASP B  28      38.501 -14.832  17.968  1.00 24.05           O  
ATOM   1690  CB  ASP B  28      40.956 -16.527  18.479  1.00 25.56           C  
ATOM   1691  CG  ASP B  28      40.535 -17.653  17.551  1.00 25.38           C  
ATOM   1692  OD1 ASP B  28      40.180 -18.720  18.067  1.00 26.98           O  
ATOM   1693  OD2 ASP B  28      40.562 -17.471  16.315  1.00 25.17           O1-
ATOM   1694  N   LEU B  29      37.517 -16.531  19.051  1.00 23.96           N  
ATOM   1695  CA  LEU B  29      36.218 -16.273  18.424  1.00 24.03           C  
ATOM   1696  C   LEU B  29      35.080 -16.005  19.417  1.00 24.05           C  
ATOM   1697  O   LEU B  29      33.933 -15.801  19.014  1.00 23.52           O  
ATOM   1698  CB  LEU B  29      35.838 -17.425  17.495  1.00 23.89           C  
ATOM   1699  CG  LEU B  29      36.536 -17.435  16.141  1.00 24.04           C  
ATOM   1700  CD1 LEU B  29      36.415 -18.815  15.532  1.00 24.99           C  
ATOM   1701  CD2 LEU B  29      35.975 -16.363  15.197  1.00 23.56           C  
ATOM   1702  N   GLU B  30      35.406 -15.970  20.703  1.00 23.95           N  
ATOM   1703  CA  GLU B  30      34.383 -15.823  21.750  1.00 23.87           C  
ATOM   1704  C   GLU B  30      33.678 -14.471  21.654  1.00 23.31           C  
ATOM   1705  O   GLU B  30      32.461 -14.385  21.816  1.00 21.88           O  
ATOM   1706  CB  GLU B  30      34.974 -16.041  23.157  1.00 24.78           C  
ATOM   1707  CG  GLU B  30      33.922 -16.331  24.242  1.00 26.53           C  
ATOM   1708  CD  GLU B  30      33.410 -15.080  24.936  1.00 28.50           C  
ATOM   1709  OE1 GLU B  30      33.936 -13.989  24.655  1.00 29.41           O  
ATOM   1710  OE2 GLU B  30      32.469 -15.187  25.757  1.00 30.23           O1-
ATOM   1711  N   LYS B  31      34.428 -13.417  21.375  1.00 22.09           N  
ATOM   1712  CA  LYS B  31      33.798 -12.092  21.287  1.00 22.60           C  
ATOM   1713  C   LYS B  31      32.922 -12.009  20.047  1.00 21.89           C  
ATOM   1714  O   LYS B  31      31.838 -11.419  20.072  1.00 21.70           O  
ATOM   1715  CB  LYS B  31      34.826 -10.966  21.313  1.00 22.89           C  
ATOM   1716  CG  LYS B  31      35.371 -10.752  22.705  1.00 24.79           C  
ATOM   1717  CD  LYS B  31      36.433  -9.701  22.734  1.00 27.27           C  
ATOM   1718  CE  LYS B  31      36.277  -8.837  23.951  1.00 28.97           C  
ATOM   1719  NZ  LYS B  31      37.555  -8.662  24.693  1.00 30.68           N1+
ATOM   1720  N   LEU B  32      33.402 -12.630  18.973  1.00 20.90           N  
ATOM   1721  CA  LEU B  32      32.680 -12.652  17.699  1.00 20.08           C  
ATOM   1722  C   LEU B  32      31.336 -13.320  17.909  1.00 19.88           C  
ATOM   1723  O   LEU B  32      30.310 -12.801  17.499  1.00 20.10           O  
ATOM   1724  CB  LEU B  32      33.480 -13.380  16.603  1.00 19.27           C  
ATOM   1725  CG  LEU B  32      32.770 -13.429  15.247  1.00 19.42           C  
ATOM   1726  CD1 LEU B  32      33.738 -13.411  14.036  1.00 20.63           C  
ATOM   1727  CD2 LEU B  32      31.884 -14.626  15.205  1.00 16.14           C  
ATOM   1728  N   ALA B  33      31.360 -14.467  18.585  1.00 19.01           N  
ATOM   1729  CA  ALA B  33      30.145 -15.251  18.807  1.00 18.71           C  
ATOM   1730  C   ALA B  33      29.147 -14.436  19.612  1.00 18.14           C  
ATOM   1731  O   ALA B  33      27.958 -14.380  19.301  1.00 17.97           O  
ATOM   1732  CB  ALA B  33      30.466 -16.579  19.538  1.00 18.51           C  
ATOM   1733  N   VAL B  34      29.640 -13.810  20.665  1.00 18.17           N  
ATOM   1734  CA  VAL B  34      28.764 -13.053  21.569  1.00 18.10           C  
ATOM   1735  C   VAL B  34      28.164 -11.883  20.829  1.00 18.54           C  
ATOM   1736  O   VAL B  34      26.976 -11.545  20.985  1.00 17.35           O  
ATOM   1737  CB  VAL B  34      29.527 -12.584  22.826  1.00 18.52           C  
ATOM   1738  CG1 VAL B  34      28.716 -11.558  23.604  1.00 18.37           C  
ATOM   1739  CG2 VAL B  34      29.868 -13.791  23.694  1.00 17.38           C  
ATOM   1740  N   ARG B  35      28.988 -11.282  19.980  1.00 18.42           N  
ATOM   1741  CA  ARG B  35      28.578 -10.077  19.271  1.00 19.37           C  
ATOM   1742  C   ARG B  35      27.578 -10.387  18.176  1.00 18.52           C  
ATOM   1743  O   ARG B  35      26.659  -9.607  17.940  1.00 18.51           O  
ATOM   1744  CB  ARG B  35      29.746  -9.271  18.714  1.00 19.12           C  
ATOM   1745  CG  ARG B  35      29.423  -7.799  18.782  1.00 21.98           C  
ATOM   1746  CD  ARG B  35      30.502  -6.903  18.218  1.00 25.07           C  
ATOM   1747  NE  ARG B  35      30.137  -5.519  18.456  1.00 28.10           N  
ATOM   1748  CZ  ARG B  35      30.304  -4.897  19.615  1.00 31.57           C  
ATOM   1749  NH1 ARG B  35      30.871  -5.518  20.644  1.00 32.42           N1+
ATOM   1750  NH2 ARG B  35      29.912  -3.640  19.735  1.00 33.10           N  
ATOM   1751  N   VAL B  36      27.710 -11.562  17.565  1.00 18.00           N  
ATOM   1752  CA  VAL B  36      26.797 -11.954  16.460  1.00 17.79           C  
ATOM   1753  C   VAL B  36      25.431 -12.283  17.061  1.00 18.53           C  
ATOM   1754  O   VAL B  36      24.377 -11.985  16.491  1.00 17.74           O  
ATOM   1755  CB  VAL B  36      27.343 -13.156  15.649  1.00 17.68           C  
ATOM   1756  CG1 VAL B  36      26.277 -13.694  14.676  1.00 18.12           C  
ATOM   1757  CG2 VAL B  36      28.645 -12.747  14.901  1.00 17.85           C  
ATOM   1758  N   ILE B  37      25.481 -12.878  18.243  1.00 18.71           N  
ATOM   1759  CA  ILE B  37      24.272 -13.246  18.981  1.00 18.87           C  
ATOM   1760  C   ILE B  37      23.577 -11.961  19.418  1.00 19.10           C  
ATOM   1761  O   ILE B  37      22.372 -11.810  19.306  1.00 19.34           O  
ATOM   1762  CB  ILE B  37      24.593 -14.111  20.191  1.00 18.67           C  
ATOM   1763  CG1 ILE B  37      25.056 -15.496  19.727  1.00 19.53           C  
ATOM   1764  CG2 ILE B  37      23.364 -14.223  21.105  1.00 18.59           C  
ATOM   1765  CD1 ILE B  37      25.545 -16.406  20.854  1.00 20.63           C  
ATOM   1766  N   HIS B  38      24.374 -11.024  19.884  1.00 19.18           N  
ATOM   1767  CA  HIS B  38      23.855  -9.713  20.284  1.00 19.97           C  
ATOM   1768  C   HIS B  38      23.082  -9.084  19.124  1.00 19.79           C  
ATOM   1769  O   HIS B  38      21.990  -8.521  19.305  1.00 19.13           O  
ATOM   1770  CB  HIS B  38      24.990  -8.813  20.762  1.00 20.24           C  
ATOM   1771  CG  HIS B  38      24.569  -7.418  21.105  1.00 21.98           C  
ATOM   1772  CD2 HIS B  38      24.551  -6.284  20.363  1.00 22.76           C  
ATOM   1773  ND1 HIS B  38      24.137  -7.060  22.362  1.00 23.03           N  
ATOM   1774  CE1 HIS B  38      23.868  -5.768  22.382  1.00 23.16           C  
ATOM   1775  NE2 HIS B  38      24.113  -5.272  21.182  1.00 24.65           N  
ATOM   1776  N   ALA B  39      23.615  -9.256  17.925  1.00 18.90           N  
ATOM   1777  CA  ALA B  39      23.068  -8.549  16.743  1.00 19.36           C  
ATOM   1778  C   ALA B  39      21.686  -9.068  16.381  1.00 18.99           C  
ATOM   1779  O   ALA B  39      20.829  -8.320  15.884  1.00 18.42           O  
ATOM   1780  CB  ALA B  39      24.008  -8.678  15.543  1.00 19.44           C  
ATOM   1781  N   CYS B  40      21.471 -10.351  16.657  1.00 18.93           N  
ATOM   1782  CA  CYS B  40      20.302 -11.071  16.104  1.00 18.80           C  
ATOM   1783  C   CYS B  40      19.280 -11.550  17.119  1.00 19.14           C  
ATOM   1784  O   CYS B  40      18.153 -11.890  16.758  1.00 18.51           O  
ATOM   1785  CB  CYS B  40      20.748 -12.238  15.212  1.00 18.76           C  
ATOM   1786  SG  CYS B  40      21.438 -13.666  16.094  1.00 18.41           S  
ATOM   1787  N   GLY B  41      19.674 -11.558  18.387  1.00 19.48           N  
ATOM   1788  CA  GLY B  41      18.762 -11.901  19.470  1.00 19.90           C  
ATOM   1789  C   GLY B  41      18.598 -13.390  19.704  1.00 20.12           C  
ATOM   1790  O   GLY B  41      17.722 -13.821  20.450  1.00 20.25           O  
ATOM   1791  N   MET B  42      19.437 -14.180  19.042  1.00 20.03           N  
ATOM   1792  CA  MET B  42      19.306 -15.653  19.084  1.00 20.35           C  
ATOM   1793  C   MET B  42      20.540 -16.365  19.632  1.00 20.88           C  
ATOM   1794  O   MET B  42      21.530 -16.520  18.930  1.00 21.03           O  
ATOM   1795  CB  MET B  42      19.012 -16.190  17.678  1.00 20.27           C  
ATOM   1796  CG  MET B  42      17.703 -15.665  17.095  1.00 19.79           C  
ATOM   1797  SD  MET B  42      17.328 -16.253  15.427  1.00 19.81           S  
ATOM   1798  CE  MET B  42      18.377 -15.141  14.448  1.00 21.13           C  
ATOM   1799  N   VAL B  43      20.471 -16.828  20.873  1.00 22.21           N  
ATOM   1800  CA  VAL B  43      21.644 -17.469  21.491  1.00 22.22           C  
ATOM   1801  C   VAL B  43      22.029 -18.758  20.767  1.00 22.67           C  
ATOM   1802  O   VAL B  43      23.187 -19.177  20.810  1.00 22.61           O  
ATOM   1803  CB  VAL B  43      21.496 -17.762  23.016  1.00 22.69           C  
ATOM   1804  CG1 VAL B  43      21.214 -16.470  23.808  1.00 22.80           C  
ATOM   1805  CG2 VAL B  43      20.454 -18.846  23.300  1.00 22.40           C  
ATOM   1806  N   ASP B  44      21.057 -19.361  20.094  1.00 23.05           N  
ATOM   1807  CA  ASP B  44      21.258 -20.676  19.452  1.00 23.50           C  
ATOM   1808  C   ASP B  44      22.015 -20.548  18.151  1.00 23.23           C  
ATOM   1809  O   ASP B  44      22.278 -21.538  17.472  1.00 21.85           O  
ATOM   1810  CB  ASP B  44      19.931 -21.448  19.253  1.00 24.04           C  
ATOM   1811  CG  ASP B  44      19.071 -20.890  18.156  1.00 25.81           C  
ATOM   1812  OD1 ASP B  44      19.555 -20.057  17.379  1.00 28.92           O  
ATOM   1813  OD2 ASP B  44      17.884 -21.294  18.065  1.00 30.82           O1-
ATOM   1814  N   VAL B  45      22.377 -19.318  17.818  1.00 23.24           N  
ATOM   1815  CA  VAL B  45      23.064 -19.050  16.547  1.00 23.79           C  
ATOM   1816  C   VAL B  45      24.474 -19.588  16.695  1.00 23.91           C  
ATOM   1817  O   VAL B  45      25.138 -19.960  15.731  1.00 23.88           O  
ATOM   1818  CB  VAL B  45      23.045 -17.534  16.157  1.00 23.69           C  
ATOM   1819  CG1 VAL B  45      24.254 -16.806  16.715  1.00 26.02           C  
ATOM   1820  CG2 VAL B  45      22.985 -17.392  14.674  1.00 25.31           C  
ATOM   1821  N   ALA B  46      24.902 -19.691  17.944  1.00 23.85           N  
ATOM   1822  CA  ALA B  46      26.250 -20.172  18.229  1.00 24.48           C  
ATOM   1823  C   ALA B  46      26.357 -21.636  17.806  1.00 24.58           C  
ATOM   1824  O   ALA B  46      27.432 -22.137  17.476  1.00 25.44           O  
ATOM   1825  CB  ALA B  46      26.597 -20.002  19.692  1.00 24.34           C  
ATOM   1826  N   ASN B  47      25.216 -22.301  17.776  1.00 24.77           N  
ATOM   1827  CA  ASN B  47      25.183 -23.720  17.419  1.00 25.00           C  
ATOM   1828  C   ASN B  47      25.551 -23.870  15.958  1.00 24.02           C  
ATOM   1829  O   ASN B  47      25.970 -24.932  15.506  1.00 23.80           O  
ATOM   1830  CB  ASN B  47      23.792 -24.346  17.661  1.00 25.42           C  
ATOM   1831  CG  ASN B  47      23.337 -24.250  19.111  1.00 27.41           C  
ATOM   1832  ND2 ASN B  47      22.047 -24.480  19.335  1.00 31.35           N  
ATOM   1833  OD1 ASN B  47      24.128 -23.982  20.019  1.00 29.53           O  
ATOM   1834  N   ASP B  48      25.382 -22.774  15.230  1.00 23.20           N  
ATOM   1835  CA  ASP B  48      25.443 -22.790  13.765  1.00 22.98           C  
ATOM   1836  C   ASP B  48      26.679 -22.112  13.239  1.00 21.95           C  
ATOM   1837  O   ASP B  48      26.886 -22.019  12.039  1.00 21.14           O  
ATOM   1838  CB  ASP B  48      24.203 -22.172  13.147  1.00 22.95           C  
ATOM   1839  CG  ASP B  48      23.073 -23.175  13.020  1.00 25.64           C  
ATOM   1840  OD1 ASP B  48      23.338 -24.391  13.215  1.00 25.71           O  
ATOM   1841  OD2 ASP B  48      21.929 -22.757  12.730  1.00 26.24           O1-
ATOM   1842  N   LEU B  49      27.509 -21.683  14.175  1.00 20.58           N  
ATOM   1843  CA  LEU B  49      28.798 -21.079  13.842  1.00 20.30           C  
ATOM   1844  C   LEU B  49      29.747 -22.180  13.417  1.00 19.96           C  
ATOM   1845  O   LEU B  49      29.839 -23.244  14.040  1.00 19.98           O  
ATOM   1846  CB  LEU B  49      29.405 -20.292  15.023  1.00 19.84           C  
ATOM   1847  CG  LEU B  49      28.917 -18.864  15.198  1.00 20.93           C  
ATOM   1848  CD1 LEU B  49      29.438 -18.192  16.516  1.00 22.10           C  
ATOM   1849  CD2 LEU B  49      29.304 -18.059  13.963  1.00 22.33           C  
ATOM   1850  N   ALA B  50      30.437 -21.924  12.328  1.00 19.43           N  
ATOM   1851  CA  ALA B  50      31.492 -22.840  11.882  1.00 19.59           C  
ATOM   1852  C   ALA B  50      32.652 -22.020  11.406  1.00 19.74           C  
ATOM   1853  O   ALA B  50      32.485 -20.886  10.937  1.00 19.54           O  
ATOM   1854  CB  ALA B  50      30.995 -23.780  10.802  1.00 19.04           C  
ATOM   1855  N   PHE B  51      33.837 -22.577  11.562  1.00 19.87           N  
ATOM   1856  CA  PHE B  51      35.027 -21.776  11.325  1.00 20.42           C  
ATOM   1857  C   PHE B  51      36.253 -22.639  11.169  1.00 20.12           C  
ATOM   1858  O   PHE B  51      36.273 -23.805  11.565  1.00 19.42           O  
ATOM   1859  CB  PHE B  51      35.213 -20.771  12.461  1.00 20.68           C  
ATOM   1860  CG  PHE B  51      34.921 -21.349  13.816  1.00 22.65           C  
ATOM   1861  CD1 PHE B  51      33.666 -21.204  14.386  1.00 24.10           C  
ATOM   1862  CD2 PHE B  51      35.876 -22.073  14.498  1.00 23.37           C  
ATOM   1863  CE1 PHE B  51      33.379 -21.771  15.603  1.00 24.44           C  
ATOM   1864  CE2 PHE B  51      35.598 -22.632  15.727  1.00 25.03           C  
ATOM   1865  CZ  PHE B  51      34.352 -22.480  16.279  1.00 24.49           C  
ATOM   1866  N   SER B  52      37.257 -22.037  10.558  1.00 19.94           N  
ATOM   1867  CA  SER B  52      38.566 -22.656  10.457  1.00 19.89           C  
ATOM   1868  C   SER B  52      39.279 -22.379  11.758  1.00 20.89           C  
ATOM   1869  O   SER B  52      38.954 -21.432  12.469  1.00 20.53           O  
ATOM   1870  CB  SER B  52      39.356 -22.106   9.253  1.00 20.10           C  
ATOM   1871  OG  SER B  52      39.567 -20.714   9.369  1.00 18.09           O  
ATOM   1872  N   GLU B  53      40.248 -23.218  12.075  1.00 21.67           N  
ATOM   1873  CA  GLU B  53      41.112 -22.978  13.237  1.00 22.93           C  
ATOM   1874  C   GLU B  53      41.879 -21.677  13.160  1.00 22.55           C  
ATOM   1875  O   GLU B  53      42.680 -21.479  12.268  1.00 22.36           O  
ATOM   1876  CB  GLU B  53      42.115 -24.124  13.409  1.00 23.86           C  
ATOM   1877  CG  GLU B  53      41.470 -25.381  13.876  1.00 26.83           C  
ATOM   1878  CD  GLU B  53      40.715 -25.147  15.126  1.00 30.39           C  
ATOM   1879  OE1 GLU B  53      41.374 -24.740  16.099  1.00 33.55           O  
ATOM   1880  OE2 GLU B  53      39.475 -25.353  15.149  1.00 33.58           O1-
ATOM   1881  N   GLY B  54      41.633 -20.811  14.135  1.00 22.26           N  
ATOM   1882  CA  GLY B  54      42.368 -19.561  14.296  1.00 22.17           C  
ATOM   1883  C   GLY B  54      41.833 -18.468  13.407  1.00 21.48           C  
ATOM   1884  O   GLY B  54      42.510 -17.494  13.106  1.00 20.59           O  
ATOM   1885  N   ALA B  55      40.602 -18.661  12.971  1.00 21.46           N  
ATOM   1886  CA  ALA B  55      39.973 -17.729  12.030  1.00 21.44           C  
ATOM   1887  C   ALA B  55      39.797 -16.356  12.667  1.00 21.66           C  
ATOM   1888  O   ALA B  55      39.847 -15.318  11.991  1.00 20.94           O  
ATOM   1889  CB  ALA B  55      38.616 -18.262  11.566  1.00 21.25           C  
ATOM   1890  N   GLY B  56      39.592 -16.377  13.974  1.00 21.96           N  
ATOM   1891  CA  GLY B  56      39.331 -15.161  14.725  1.00 22.63           C  
ATOM   1892  C   GLY B  56      40.572 -14.306  14.786  1.00 23.22           C  
ATOM   1893  O   GLY B  56      40.527 -13.104  14.550  1.00 22.92           O  
ATOM   1894  N   LYS B  57      41.696 -14.935  15.104  1.00 23.62           N  
ATOM   1895  CA  LYS B  57      42.943 -14.193  15.192  1.00 24.19           C  
ATOM   1896  C   LYS B  57      43.441 -13.789  13.813  1.00 23.43           C  
ATOM   1897  O   LYS B  57      44.089 -12.761  13.665  1.00 23.31           O  
ATOM   1898  CB  LYS B  57      44.014 -14.944  15.986  1.00 24.95           C  
ATOM   1899  CG  LYS B  57      44.647 -16.104  15.301  1.00 27.66           C  
ATOM   1900  CD  LYS B  57      46.033 -16.289  15.894  1.00 31.04           C  
ATOM   1901  CE  LYS B  57      46.689 -17.581  15.449  1.00 33.20           C  
ATOM   1902  NZ  LYS B  57      47.136 -17.571  14.009  1.00 34.99           N1+
ATOM   1903  N   ALA B  58      43.117 -14.580  12.801  1.00 22.94           N  
ATOM   1904  CA  ALA B  58      43.486 -14.232  11.429  1.00 22.24           C  
ATOM   1905  C   ALA B  58      42.913 -12.864  11.118  1.00 21.99           C  
ATOM   1906  O   ALA B  58      43.590 -11.984  10.581  1.00 20.92           O  
ATOM   1907  CB  ALA B  58      42.961 -15.261  10.446  1.00 22.33           C  
ATOM   1908  N   GLY B  59      41.651 -12.694  11.492  1.00 21.47           N  
ATOM   1909  CA  GLY B  59      40.900 -11.473  11.190  1.00 21.67           C  
ATOM   1910  C   GLY B  59      41.365 -10.319  12.058  1.00 21.33           C  
ATOM   1911  O   GLY B  59      41.510  -9.189  11.615  1.00 21.04           O  
ATOM   1912  N   ARG B  60      41.624 -10.631  13.311  1.00 21.77           N  
ATOM   1913  CA  ARG B  60      41.979  -9.603  14.285  1.00 22.03           C  
ATOM   1914  C   ARG B  60      43.350  -9.052  13.907  1.00 21.96           C  
ATOM   1915  O   ARG B  60      43.599  -7.840  13.924  1.00 20.95           O  
ATOM   1916  CB  ARG B  60      41.991 -10.180  15.703  1.00 22.52           C  
ATOM   1917  CG  ARG B  60      42.254  -9.135  16.772  1.00 24.97           C  
ATOM   1918  CD  ARG B  60      42.044  -9.667  18.177  1.00 27.48           C  
ATOM   1919  NE  ARG B  60      40.702 -10.212  18.387  1.00 29.91           N  
ATOM   1920  CZ  ARG B  60      39.622  -9.486  18.652  1.00 31.82           C  
ATOM   1921  NH1 ARG B  60      39.707  -8.171  18.728  1.00 33.09           N1+
ATOM   1922  NH2 ARG B  60      38.449 -10.077  18.827  1.00 31.78           N  
ATOM   1923  N   ASN B  61      44.226  -9.976  13.549  1.00 21.57           N  
ATOM   1924  CA  ASN B  61      45.597  -9.622  13.167  1.00 22.03           C  
ATOM   1925  C   ASN B  61      45.611  -8.753  11.917  1.00 21.95           C  
ATOM   1926  O   ASN B  61      46.364  -7.800  11.817  1.00 21.66           O  
ATOM   1927  CB  ASN B  61      46.466 -10.871  12.991  1.00 22.46           C  
ATOM   1928  CG  ASN B  61      46.870 -11.474  14.322  1.00 22.16           C  
ATOM   1929  ND2 ASN B  61      47.490 -12.641  14.291  1.00 21.88           N  
ATOM   1930  OD1 ASN B  61      46.643 -10.876  15.364  1.00 21.89           O  
ATOM   1931  N   ALA B  62      44.739  -9.079  10.973  1.00 22.20           N  
ATOM   1932  CA  ALA B  62      44.715  -8.367   9.691  1.00 22.74           C  
ATOM   1933  C   ALA B  62      44.231  -6.942   9.891  1.00 23.08           C  
ATOM   1934  O   ALA B  62      44.775  -5.988   9.325  1.00 23.00           O  
ATOM   1935  CB  ALA B  62      43.833  -9.083   8.685  1.00 22.89           C  
ATOM   1936  N   LEU B  63      43.196  -6.806  10.704  1.00 23.26           N  
ATOM   1937  CA  LEU B  63      42.621  -5.488  10.977  1.00 23.37           C  
ATOM   1938  C   LEU B  63      43.666  -4.627  11.680  1.00 23.58           C  
ATOM   1939  O   LEU B  63      43.829  -3.450  11.378  1.00 22.70           O  
ATOM   1940  CB  LEU B  63      41.328  -5.591  11.795  1.00 23.39           C  
ATOM   1941  CG  LEU B  63      40.123  -6.086  10.999  1.00 22.61           C  
ATOM   1942  CD1 LEU B  63      38.913  -6.385  11.910  1.00 23.79           C  
ATOM   1943  CD2 LEU B  63      39.757  -5.062   9.953  1.00 23.32           C  
ATOM   1944  N   LEU B  64      44.401  -5.244  12.593  1.00 24.14           N  
ATOM   1945  CA  LEU B  64      45.478  -4.540  13.297  1.00 24.71           C  
ATOM   1946  C   LEU B  64      46.515  -3.997  12.307  1.00 24.74           C  
ATOM   1947  O   LEU B  64      47.112  -2.937  12.519  1.00 24.64           O  
ATOM   1948  CB  LEU B  64      46.165  -5.451  14.323  1.00 24.84           C  
ATOM   1949  CG  LEU B  64      45.481  -5.615  15.675  1.00 25.95           C  
ATOM   1950  CD1 LEU B  64      46.267  -6.600  16.553  1.00 24.99           C  
ATOM   1951  CD2 LEU B  64      45.354  -4.259  16.369  1.00 25.93           C  
ATOM   1952  N   ALA B  65      46.697  -4.744  11.226  1.00 24.53           N  
ATOM   1953  CA  ALA B  65      47.741  -4.481  10.212  1.00 24.67           C  
ATOM   1954  C   ALA B  65      47.264  -3.442   9.205  1.00 24.51           C  
ATOM   1955  O   ALA B  65      48.003  -3.017   8.319  1.00 24.32           O  
ATOM   1956  CB  ALA B  65      48.125  -5.776   9.481  1.00 24.77           C  
ATOM   1957  N   GLY B  66      46.010  -3.046   9.373  1.00 23.66           N  
ATOM   1958  CA  GLY B  66      45.390  -2.021   8.540  1.00 23.43           C  
ATOM   1959  C   GLY B  66      44.672  -2.565   7.333  1.00 23.29           C  
ATOM   1960  O   GLY B  66      44.376  -1.834   6.385  1.00 23.42           O  
ATOM   1961  N   ALA B  67      44.387  -3.861   7.376  1.00 22.38           N  
ATOM   1962  CA  ALA B  67      43.641  -4.531   6.297  1.00 21.79           C  
ATOM   1963  C   ALA B  67      42.328  -3.806   5.977  1.00 21.47           C  
ATOM   1964  O   ALA B  67      41.666  -3.294   6.879  1.00 20.72           O  
ATOM   1965  CB  ALA B  67      43.347  -6.006   6.652  1.00 21.72           C  
ATOM   1966  N   PRO B  68      41.965  -3.744   4.682  1.00 21.30           N  
ATOM   1967  CA  PRO B  68      40.648  -3.235   4.320  1.00 21.05           C  
ATOM   1968  C   PRO B  68      39.565  -4.277   4.488  1.00 20.33           C  
ATOM   1969  O   PRO B  68      39.850  -5.485   4.545  1.00 20.19           O  
ATOM   1970  CB  PRO B  68      40.796  -2.866   2.841  1.00 21.39           C  
ATOM   1971  CG  PRO B  68      41.857  -3.775   2.337  1.00 21.75           C  
ATOM   1972  CD  PRO B  68      42.786  -4.057   3.503  1.00 21.35           C  
ATOM   1973  N   ILE B  69      38.337  -3.789   4.596  1.00 19.59           N  
ATOM   1974  CA  ILE B  69      37.147  -4.649   4.678  1.00 19.68           C  
ATOM   1975  C   ILE B  69      36.312  -4.469   3.420  1.00 19.41           C  
ATOM   1976  O   ILE B  69      35.812  -3.371   3.147  1.00 19.35           O  
ATOM   1977  CB  ILE B  69      36.281  -4.331   5.897  1.00 19.47           C  
ATOM   1978  CG1 ILE B  69      37.129  -4.375   7.161  1.00 20.29           C  
ATOM   1979  CG2 ILE B  69      35.131  -5.338   6.013  1.00 19.70           C  
ATOM   1980  CD1 ILE B  69      36.743  -3.342   8.156  1.00 20.42           C  
ATOM   1981  N   LEU B  70      36.218  -5.563   2.660  1.00 18.88           N  
ATOM   1982  CA  LEU B  70      35.497  -5.612   1.384  1.00 18.97           C  
ATOM   1983  C   LEU B  70      34.108  -6.177   1.628  1.00 18.76           C  
ATOM   1984  O   LEU B  70      33.958  -7.286   2.141  1.00 19.03           O  
ATOM   1985  CB  LEU B  70      36.234  -6.498   0.369  1.00 19.00           C  
ATOM   1986  CG  LEU B  70      37.512  -5.902  -0.223  1.00 19.06           C  
ATOM   1987  CD1 LEU B  70      38.266  -5.092   0.799  1.00 22.19           C  
ATOM   1988  CD2 LEU B  70      38.371  -7.007  -0.798  1.00 19.60           C  
ATOM   1989  N   CYS B  71      33.112  -5.387   1.253  1.00 18.88           N  
ATOM   1990  CA  CYS B  71      31.708  -5.645   1.591  1.00 19.20           C  
ATOM   1991  C   CYS B  71      30.831  -5.814   0.372  1.00 19.18           C  
ATOM   1992  O   CYS B  71      30.852  -4.979  -0.530  1.00 19.51           O  
ATOM   1993  CB  CYS B  71      31.158  -4.470   2.402  1.00 19.03           C  
ATOM   1994  SG  CYS B  71      32.035  -4.105   3.933  1.00 20.72           S  
ATOM   1995  N   ASP B  72      30.034  -6.872   0.393  1.00 19.84           N  
ATOM   1996  CA  ASP B  72      29.185  -7.261  -0.745  1.00 20.23           C  
ATOM   1997  C   ASP B  72      27.963  -6.349  -0.851  1.00 20.50           C  
ATOM   1998  O   ASP B  72      27.345  -6.216  -1.915  1.00 20.46           O  
ATOM   1999  CB  ASP B  72      28.746  -8.736  -0.654  1.00 20.49           C  
ATOM   2000  CG  ASP B  72      27.706  -8.993   0.448  1.00 20.93           C  
ATOM   2001  OD1 ASP B  72      27.765  -8.340   1.509  1.00 21.93           O  
ATOM   2002  OD2 ASP B  72      26.830  -9.850   0.249  1.00 21.89           O1-
ATOM   2003  N   ALA B  73      27.665  -5.695   0.257  1.00 20.84           N  
ATOM   2004  CA  ALA B  73      26.423  -4.930   0.395  1.00 21.17           C  
ATOM   2005  C   ALA B  73      26.600  -3.646   1.170  1.00 21.73           C  
ATOM   2006  O   ALA B  73      27.360  -3.567   2.131  1.00 21.57           O  
ATOM   2007  CB  ALA B  73      25.342  -5.782   1.044  1.00 20.94           C  
ATOM   2008  N   ARG B  74      25.868  -2.637   0.725  1.00 23.02           N  
ATOM   2009  CA  ARG B  74      25.963  -1.294   1.312  1.00 23.68           C  
ATOM   2010  C   ARG B  74      25.699  -1.321   2.802  1.00 23.33           C  
ATOM   2011  O   ARG B  74      26.369  -0.640   3.567  1.00 23.69           O  
ATOM   2012  CB  ARG B  74      24.999  -0.317   0.637  1.00 23.89           C  
ATOM   2013  CG  ARG B  74      25.007   1.086   1.233  1.00 26.18           C  
ATOM   2014  CD  ARG B  74      24.259   2.068   0.300  1.00 29.83           C  
ATOM   2015  NE  ARG B  74      24.152   3.424   0.838  1.00 32.28           N  
ATOM   2016  CZ  ARG B  74      23.086   3.866   1.500  1.00 34.41           C  
ATOM   2017  NH1 ARG B  74      22.044   3.072   1.677  1.00 35.75           N1+
ATOM   2018  NH2 ARG B  74      23.049   5.107   1.963  1.00 34.94           N  
ATOM   2019  N   MET B  75      24.753  -2.163   3.208  1.00 24.26           N  
ATOM   2020  CA  MET B  75      24.298  -2.207   4.601  1.00 24.12           C  
ATOM   2021  C   MET B  75      25.353  -2.871   5.490  1.00 23.64           C  
ATOM   2022  O   MET B  75      25.486  -2.547   6.652  1.00 22.56           O  
ATOM   2023  CB  MET B  75      22.948  -2.921   4.733  1.00 25.23           C  
ATOM   2024  CG  MET B  75      21.785  -2.186   4.062  1.00 27.18           C  
ATOM   2025  SD  MET B  75      21.447  -0.561   4.778  1.00 32.52           S  
ATOM   2026  CE  MET B  75      22.466   0.473   3.757  1.00 32.79           C  
ATOM   2027  N   VAL B  76      26.132  -3.777   4.914  1.00 23.14           N  
ATOM   2028  CA  VAL B  76      27.246  -4.387   5.649  1.00 23.12           C  
ATOM   2029  C   VAL B  76      28.252  -3.278   5.960  1.00 22.91           C  
ATOM   2030  O   VAL B  76      28.660  -3.060   7.096  1.00 23.60           O  
ATOM   2031  CB  VAL B  76      27.902  -5.541   4.840  1.00 22.72           C  
ATOM   2032  CG1 VAL B  76      29.178  -6.036   5.519  1.00 22.66           C  
ATOM   2033  CG2 VAL B  76      26.894  -6.694   4.631  1.00 22.84           C  
ATOM   2034  N   ALA B  77      28.573  -2.518   4.931  1.00 23.66           N  
ATOM   2035  CA  ALA B  77      29.584  -1.462   5.026  1.00 23.77           C  
ATOM   2036  C   ALA B  77      29.186  -0.468   6.089  1.00 24.21           C  
ATOM   2037  O   ALA B  77      29.962  -0.061   6.952  1.00 23.70           O  
ATOM   2038  CB  ALA B  77      29.729  -0.747   3.685  1.00 23.61           C  
ATOM   2039  N   GLU B  78      27.929  -0.095   5.994  1.00 25.17           N  
ATOM   2040  CA  GLU B  78      27.364   0.947   6.846  1.00 25.51           C  
ATOM   2041  C   GLU B  78      27.353   0.530   8.295  1.00 25.31           C  
ATOM   2042  O   GLU B  78      27.389   1.361   9.197  1.00 25.29           O  
ATOM   2043  CB  GLU B  78      25.950   1.283   6.396  1.00 26.21           C  
ATOM   2044  CG  GLU B  78      25.930   2.078   5.116  1.00 27.90           C  
ATOM   2045  CD  GLU B  78      26.060   3.537   5.389  1.00 31.85           C  
ATOM   2046  OE1 GLU B  78      27.167   3.992   5.757  1.00 34.27           O  
ATOM   2047  OE2 GLU B  78      25.044   4.236   5.246  1.00 34.21           O1-
ATOM   2048  N   GLY B  79      27.319  -0.776   8.500  1.00 25.16           N  
ATOM   2049  CA  GLY B  79      27.167  -1.352   9.836  1.00 24.87           C  
ATOM   2050  C   GLY B  79      28.473  -1.482  10.596  1.00 25.05           C  
ATOM   2051  O   GLY B  79      28.496  -1.809  11.778  1.00 23.29           O  
ATOM   2052  N   ILE B  80      29.568  -1.229   9.898  1.00 25.64           N  
ATOM   2053  CA  ILE B  80      30.896  -1.336  10.517  1.00 25.87           C  
ATOM   2054  C   ILE B  80      31.161  -0.055  11.276  1.00 26.52           C  
ATOM   2055  O   ILE B  80      31.096   1.031  10.717  1.00 26.31           O  
ATOM   2056  CB  ILE B  80      31.997  -1.610   9.488  1.00 26.07           C  
ATOM   2057  CG1 ILE B  80      31.879  -3.053   8.993  1.00 26.09           C  
ATOM   2058  CG2 ILE B  80      33.364  -1.387  10.101  1.00 25.93           C  
ATOM   2059  CD1 ILE B  80      32.531  -3.294   7.651  1.00 26.37           C  
ATOM   2060  N   THR B  81      31.450  -0.198  12.562  1.00 27.06           N  
ATOM   2061  CA  THR B  81      31.654   0.957  13.455  1.00 27.47           C  
ATOM   2062  C   THR B  81      33.047   1.538  13.282  1.00 27.83           C  
ATOM   2063  O   THR B  81      34.045   0.953  13.707  1.00 26.75           O  
ATOM   2064  CB  THR B  81      31.446   0.582  14.940  1.00 27.46           C  
ATOM   2065  CG2 THR B  81      31.457   1.822  15.823  1.00 27.53           C  
ATOM   2066  OG1 THR B  81      30.202  -0.098  15.096  1.00 26.58           O  
ATOM   2067  N   ARG B  82      33.099   2.714  12.677  1.00 28.59           N  
ATOM   2068  CA  ARG B  82      34.381   3.279  12.249  1.00 29.45           C  
ATOM   2069  C   ARG B  82      35.279   3.520  13.452  1.00 30.00           C  
ATOM   2070  O   ARG B  82      36.504   3.433  13.360  1.00 29.47           O  
ATOM   2071  CB  ARG B  82      34.197   4.580  11.473  1.00 29.39           C  
ATOM   2072  CG  ARG B  82      33.414   4.415  10.193  1.00 30.02           C  
ATOM   2073  CD  ARG B  82      34.000   3.341   9.340  1.00 29.95           C  
ATOM   2074  NE  ARG B  82      33.725   3.563   7.923  1.00 31.15           N  
ATOM   2075  CZ  ARG B  82      32.688   3.055   7.267  1.00 30.81           C  
ATOM   2076  NH1 ARG B  82      31.806   2.280   7.888  1.00 29.80           N1+
ATOM   2077  NH2 ARG B  82      32.534   3.326   5.980  1.00 30.32           N  
ATOM   2078  N   SER B  83      34.648   3.812  14.581  1.00 30.52           N  
ATOM   2079  CA  SER B  83      35.388   4.228  15.785  1.00 31.23           C  
ATOM   2080  C   SER B  83      36.111   3.031  16.396  1.00 31.43           C  
ATOM   2081  O   SER B  83      36.956   3.175  17.285  1.00 32.27           O  
ATOM   2082  CB  SER B  83      34.456   4.881  16.821  1.00 31.15           C  
ATOM   2083  OG  SER B  83      33.604   3.930  17.452  1.00 30.76           O  
ATOM   2084  N   ARG B  84      35.760   1.851  15.910  1.00 31.37           N  
ATOM   2085  CA  ARG B  84      36.241   0.589  16.494  1.00 31.52           C  
ATOM   2086  C   ARG B  84      37.448   0.077  15.719  1.00 31.09           C  
ATOM   2087  O   ARG B  84      38.167  -0.816  16.173  1.00 31.14           O  
ATOM   2088  CB  ARG B  84      35.139  -0.488  16.520  1.00 31.54           C  
ATOM   2089  CG  ARG B  84      34.191  -0.368  17.704  1.00 32.24           C  
ATOM   2090  CD  ARG B  84      33.122  -1.478  17.739  1.00 33.29           C  
ATOM   2091  NE  ARG B  84      33.652  -2.801  18.061  1.00 33.27           N  
ATOM   2092  CZ  ARG B  84      33.878  -3.235  19.298  1.00 33.79           C  
ATOM   2093  NH1 ARG B  84      34.362  -4.456  19.502  1.00 32.60           N1+
ATOM   2094  NH2 ARG B  84      33.624  -2.446  20.331  1.00 33.75           N  
ATOM   2095  N   LEU B  85      37.657   0.680  14.553  1.00 30.58           N  
ATOM   2096  CA  LEU B  85      38.681   0.232  13.596  1.00 30.11           C  
ATOM   2097  C   LEU B  85      40.064   0.638  14.102  1.00 30.20           C  
ATOM   2098  O   LEU B  85      40.292   1.805  14.399  1.00 30.24           O  
ATOM   2099  CB  LEU B  85      38.420   0.819  12.205  1.00 30.05           C  
ATOM   2100  CG  LEU B  85      37.110   0.349  11.555  1.00 28.95           C  
ATOM   2101  CD1 LEU B  85      36.927   0.938  10.157  1.00 26.56           C  
ATOM   2102  CD2 LEU B  85      37.082  -1.171  11.536  1.00 26.77           C  
ATOM   2103  N   PRO B  86      40.990  -0.327  14.222  1.00 30.31           N  
ATOM   2104  CA  PRO B  86      42.212  -0.041  14.986  1.00 30.09           C  
ATOM   2105  C   PRO B  86      43.309   0.657  14.194  1.00 29.88           C  
ATOM   2106  O   PRO B  86      44.293   1.114  14.773  1.00 29.85           O  
ATOM   2107  CB  PRO B  86      42.688  -1.427  15.415  1.00 30.04           C  
ATOM   2108  CG  PRO B  86      42.139  -2.364  14.392  1.00 30.00           C  
ATOM   2109  CD  PRO B  86      40.860  -1.755  13.876  1.00 30.14           C  
ATOM   2110  N   ALA B  87      43.127   0.746  12.884  1.00 29.38           N  
ATOM   2111  CA  ALA B  87      44.236   1.133  12.004  1.00 29.12           C  
ATOM   2112  C   ALA B  87      43.816   1.872  10.740  1.00 28.93           C  
ATOM   2113  O   ALA B  87      44.409   1.680   9.687  1.00 28.61           O  
ATOM   2114  CB  ALA B  87      45.069  -0.100  11.636  1.00 28.80           C  
ATOM   2115  N   ASP B  88      42.780   2.691  10.861  1.00 28.74           N  
ATOM   2116  CA  ASP B  88      42.376   3.589   9.776  1.00 29.24           C  
ATOM   2117  C   ASP B  88      41.976   2.734   8.580  1.00 28.39           C  
ATOM   2118  O   ASP B  88      42.240   3.042   7.420  1.00 28.89           O  
ATOM   2119  CB  ASP B  88      43.533   4.529   9.409  1.00 29.76           C  
ATOM   2120  CG  ASP B  88      43.869   5.504  10.521  1.00 32.14           C  
ATOM   2121  OD1 ASP B  88      42.927   5.975  11.195  1.00 35.00           O  
ATOM   2122  OD2 ASP B  88      45.068   5.812  10.717  1.00 36.00           O1-
ATOM   2123  N   ASN B  89      41.356   1.623   8.920  1.00 27.62           N  
ATOM   2124  CA  ASN B  89      40.986   0.587   7.953  1.00 26.74           C  
ATOM   2125  C   ASN B  89      39.950   1.083   6.944  1.00 26.60           C  
ATOM   2126  O   ASN B  89      38.927   1.657   7.318  1.00 26.54           O  
ATOM   2127  CB  ASN B  89      40.449  -0.671   8.674  1.00 26.18           C  
ATOM   2128  CG  ASN B  89      41.446  -1.265   9.676  1.00 25.48           C  
ATOM   2129  ND2 ASN B  89      41.543  -0.646  10.843  1.00 22.18           N  
ATOM   2130  OD1 ASN B  89      42.102  -2.276   9.407  1.00 24.56           O  
ATOM   2131  N   ARG B  90      40.214   0.834   5.668  1.00 26.40           N  
ATOM   2132  CA  ARG B  90      39.254   1.194   4.604  1.00 26.92           C  
ATOM   2133  C   ARG B  90      38.106   0.208   4.527  1.00 26.61           C  
ATOM   2134  O   ARG B  90      38.310  -1.013   4.501  1.00 25.56           O  
ATOM   2135  CB  ARG B  90      39.917   1.309   3.224  1.00 27.45           C  
ATOM   2136  CG  ARG B  90      40.593   2.635   3.023  1.00 29.65           C  
ATOM   2137  CD  ARG B  90      41.154   2.795   1.626  1.00 32.81           C  
ATOM   2138  NE  ARG B  90      40.138   2.692   0.581  1.00 35.06           N  
ATOM   2139  CZ  ARG B  90      40.427   2.531  -0.706  1.00 36.60           C  
ATOM   2140  NH1 ARG B  90      41.690   2.459  -1.088  1.00 38.06           N1+
ATOM   2141  NH2 ARG B  90      39.468   2.431  -1.610  1.00 37.87           N  
ATOM   2142  N   VAL B  91      36.897   0.764   4.501  1.00 25.88           N  
ATOM   2143  CA  VAL B  91      35.703  -0.019   4.198  1.00 25.55           C  
ATOM   2144  C   VAL B  91      35.366   0.170   2.729  1.00 25.71           C  
ATOM   2145  O   VAL B  91      35.023   1.266   2.287  1.00 25.94           O  
ATOM   2146  CB  VAL B  91      34.505   0.372   5.093  1.00 25.68           C  
ATOM   2147  CG1 VAL B  91      33.279  -0.446   4.732  1.00 25.01           C  
ATOM   2148  CG2 VAL B  91      34.851   0.184   6.556  1.00 24.35           C  
ATOM   2149  N   ILE B  92      35.497  -0.920   1.983  1.00 25.62           N  
ATOM   2150  CA  ILE B  92      35.356  -0.917   0.531  1.00 25.67           C  
ATOM   2151  C   ILE B  92      34.063  -1.575   0.068  1.00 25.56           C  
ATOM   2152  O   ILE B  92      33.679  -2.662   0.529  1.00 25.42           O  
ATOM   2153  CB  ILE B  92      36.564  -1.597  -0.150  1.00 25.92           C  
ATOM   2154  CG1 ILE B  92      37.822  -0.752   0.067  1.00 26.75           C  
ATOM   2155  CG2 ILE B  92      36.307  -1.780  -1.634  1.00 26.00           C  
ATOM   2156  CD1 ILE B  92      39.094  -1.319  -0.551  1.00 27.34           C  
ATOM   2157  N   TYR B  93      33.412  -0.878  -0.858  1.00 24.77           N  
ATOM   2158  CA  TYR B  93      32.123  -1.281  -1.419  1.00 24.98           C  
ATOM   2159  C   TYR B  93      32.037  -0.828  -2.876  1.00 24.70           C  
ATOM   2160  O   TYR B  93      32.144   0.361  -3.177  1.00 24.35           O  
ATOM   2161  CB  TYR B  93      30.975  -0.665  -0.594  1.00 25.29           C  
ATOM   2162  CG  TYR B  93      29.593  -0.809  -1.214  1.00 24.91           C  
ATOM   2163  CD1 TYR B  93      28.973  -2.038  -1.284  1.00 24.89           C  
ATOM   2164  CD2 TYR B  93      28.910   0.297  -1.717  1.00 25.28           C  
ATOM   2165  CE1 TYR B  93      27.720  -2.178  -1.841  1.00 25.14           C  
ATOM   2166  CE2 TYR B  93      27.650   0.169  -2.272  1.00 25.23           C  
ATOM   2167  CZ  TYR B  93      27.064  -1.073  -2.338  1.00 25.17           C  
ATOM   2168  OH  TYR B  93      25.806  -1.227  -2.879  1.00 26.53           O  
ATOM   2169  N   THR B  94      31.877  -1.782  -3.778  1.00 25.06           N  
ATOM   2170  CA  THR B  94      32.031  -1.487  -5.205  1.00 25.28           C  
ATOM   2171  C   THR B  94      30.768  -1.663  -6.018  1.00 25.76           C  
ATOM   2172  O   THR B  94      30.717  -1.323  -7.203  1.00 26.00           O  
ATOM   2173  CB  THR B  94      33.153  -2.350  -5.825  1.00 25.11           C  
ATOM   2174  CG2 THR B  94      34.506  -1.936  -5.287  1.00 24.60           C  
ATOM   2175  OG1 THR B  94      32.922  -3.721  -5.511  1.00 25.24           O  
ATOM   2176  N   LEU B  95      29.741  -2.178  -5.373  1.00 26.85           N  
ATOM   2177  CA  LEU B  95      28.517  -2.543  -6.078  1.00 27.59           C  
ATOM   2178  C   LEU B  95      27.943  -1.376  -6.871  1.00 28.18           C  
ATOM   2179  O   LEU B  95      27.302  -1.580  -7.897  1.00 28.18           O  
ATOM   2180  CB  LEU B  95      27.462  -3.092  -5.114  1.00 27.98           C  
ATOM   2181  CG  LEU B  95      26.153  -3.553  -5.752  1.00 28.44           C  
ATOM   2182  CD1 LEU B  95      26.417  -4.435  -6.951  1.00 29.11           C  
ATOM   2183  CD2 LEU B  95      25.284  -4.285  -4.737  1.00 30.08           C  
ATOM   2184  N   SER B  96      28.171  -0.161  -6.396  1.00 28.86           N  
ATOM   2185  CA  SER B  96      27.557   1.021  -7.035  1.00 29.90           C  
ATOM   2186  C   SER B  96      28.457   1.690  -8.064  1.00 30.46           C  
ATOM   2187  O   SER B  96      28.181   2.799  -8.533  1.00 30.89           O  
ATOM   2188  CB  SER B  96      27.132   2.054  -5.997  1.00 29.88           C  
ATOM   2189  OG  SER B  96      28.150   2.258  -5.039  1.00 30.69           O  
ATOM   2190  N   ASP B  97      29.530   1.009  -8.422  1.00 30.82           N  
ATOM   2191  CA  ASP B  97      30.402   1.503  -9.485  1.00 31.32           C  
ATOM   2192  C   ASP B  97      29.621   1.461 -10.795  1.00 31.03           C  
ATOM   2193  O   ASP B  97      28.890   0.507 -11.056  1.00 30.57           O  
ATOM   2194  CB  ASP B  97      31.682   0.675  -9.604  1.00 31.59           C  
ATOM   2195  CG  ASP B  97      32.634   1.231 -10.649  1.00 32.50           C  
ATOM   2196  OD1 ASP B  97      32.293   1.189 -11.855  1.00 32.57           O  
ATOM   2197  OD2 ASP B  97      33.720   1.709 -10.259  1.00 33.42           O1-
ATOM   2198  N   PRO B  98      29.756   2.512 -11.617  1.00 31.45           N  
ATOM   2199  CA  PRO B  98      28.955   2.642 -12.830  1.00 31.60           C  
ATOM   2200  C   PRO B  98      29.256   1.564 -13.867  1.00 31.78           C  
ATOM   2201  O   PRO B  98      28.458   1.317 -14.771  1.00 31.80           O  
ATOM   2202  CB  PRO B  98      29.346   4.022 -13.369  1.00 31.70           C  
ATOM   2203  CG  PRO B  98      30.620   4.381 -12.667  1.00 31.94           C  
ATOM   2204  CD  PRO B  98      30.565   3.712 -11.349  1.00 31.47           C  
ATOM   2205  N   SER B  99      30.405   0.923 -13.716  1.00 31.81           N  
ATOM   2206  CA  SER B  99      30.848  -0.078 -14.692  1.00 32.09           C  
ATOM   2207  C   SER B  99      30.266  -1.444 -14.367  1.00 32.09           C  
ATOM   2208  O   SER B  99      30.319  -2.371 -15.179  1.00 31.71           O  
ATOM   2209  CB  SER B  99      32.376  -0.149 -14.758  1.00 32.20           C  
ATOM   2210  OG  SER B  99      32.931  -0.678 -13.563  1.00 32.02           O  
ATOM   2211  N   VAL B 100      29.689  -1.550 -13.181  1.00 32.10           N  
ATOM   2212  CA  VAL B 100      29.230  -2.856 -12.671  1.00 32.46           C  
ATOM   2213  C   VAL B 100      28.123  -3.491 -13.522  1.00 32.70           C  
ATOM   2214  O   VAL B 100      28.159  -4.680 -13.807  1.00 32.30           O  
ATOM   2215  CB  VAL B 100      28.793  -2.786 -11.181  1.00 32.51           C  
ATOM   2216  CG1 VAL B 100      27.967  -4.004 -10.792  1.00 32.16           C  
ATOM   2217  CG2 VAL B 100      30.017  -2.698 -10.300  1.00 32.34           C  
ATOM   2218  N   PRO B 101      27.129  -2.700 -13.932  1.00 33.41           N  
ATOM   2219  CA  PRO B 101      26.023  -3.341 -14.629  1.00 33.67           C  
ATOM   2220  C   PRO B 101      26.414  -4.029 -15.943  1.00 33.98           C  
ATOM   2221  O   PRO B 101      25.887  -5.106 -16.263  1.00 34.25           O  
ATOM   2222  CB  PRO B 101      25.053  -2.179 -14.860  1.00 33.65           C  
ATOM   2223  CG  PRO B 101      25.315  -1.263 -13.693  1.00 33.85           C  
ATOM   2224  CD  PRO B 101      26.787  -1.340 -13.470  1.00 33.21           C  
ATOM   2225  N   GLU B 102      27.345  -3.413 -16.664  1.00 33.98           N  
ATOM   2226  CA  GLU B 102      27.811  -3.927 -17.959  1.00 34.30           C  
ATOM   2227  C   GLU B 102      28.663  -5.165 -17.732  1.00 34.32           C  
ATOM   2228  O   GLU B 102      28.606  -6.137 -18.489  1.00 34.59           O  
ATOM   2229  CB  GLU B 102      28.625  -2.867 -18.722  1.00 34.22           C  
ATOM   2230  N   LEU B 103      29.453  -5.103 -16.672  1.00 34.08           N  
ATOM   2231  CA  LEU B 103      30.269  -6.245 -16.241  1.00 34.09           C  
ATOM   2232  C   LEU B 103      29.382  -7.445 -16.044  1.00 33.70           C  
ATOM   2233  O   LEU B 103      29.568  -8.496 -16.640  1.00 33.68           O  
ATOM   2234  CB  LEU B 103      30.984  -5.979 -14.913  1.00 34.22           C  
ATOM   2235  CG  LEU B 103      32.408  -5.442 -15.036  1.00 34.87           C  
ATOM   2236  CD1 LEU B 103      32.865  -4.803 -13.728  1.00 35.02           C  
ATOM   2237  CD2 LEU B 103      33.366  -6.546 -15.480  1.00 34.77           C  
ATOM   2238  N   ALA B 104      28.426  -7.273 -15.154  1.00 33.21           N  
ATOM   2239  CA  ALA B 104      27.512  -8.349 -14.814  1.00 33.26           C  
ATOM   2240  C   ALA B 104      27.033  -9.050 -16.077  1.00 33.25           C  
ATOM   2241  O   ALA B 104      26.968 -10.273 -16.133  1.00 32.83           O  
ATOM   2242  CB  ALA B 104      26.319  -7.818 -14.001  1.00 33.17           C  
ATOM   2243  N   LYS B 105      26.717  -8.261 -17.097  1.00 33.54           N  
ATOM   2244  CA  LYS B 105      26.127  -8.803 -18.331  1.00 33.88           C  
ATOM   2245  C   LYS B 105      27.157  -9.614 -19.089  1.00 34.05           C  
ATOM   2246  O   LYS B 105      26.879 -10.675 -19.639  1.00 34.55           O  
ATOM   2247  CB  LYS B 105      25.616  -7.676 -19.240  1.00 33.76           C  
ATOM   2248  N   LYS B 106      28.372  -9.102 -19.086  1.00 34.43           N  
ATOM   2249  CA  LYS B 106      29.423  -9.674 -19.894  1.00 34.28           C  
ATOM   2250  C   LYS B 106      29.919 -10.975 -19.285  1.00 34.11           C  
ATOM   2251  O   LYS B 106      30.138 -11.958 -19.994  1.00 34.20           O  
ATOM   2252  CB  LYS B 106      30.547  -8.662 -20.078  1.00 34.43           C  
ATOM   2253  CG  LYS B 106      31.893  -9.175 -19.743  1.00 35.24           C  
ATOM   2254  CD  LYS B 106      32.915  -8.391 -20.514  1.00 35.60           C  
ATOM   2255  CE  LYS B 106      34.236  -9.116 -20.606  1.00 36.30           C  
ATOM   2256  NZ  LYS B 106      35.118  -8.813 -19.446  1.00 36.46           N1+
ATOM   2257  N   ILE B 107      30.074 -10.984 -17.965  1.00 33.57           N  
ATOM   2258  CA  ILE B 107      30.516 -12.200 -17.272  1.00 33.12           C  
ATOM   2259  C   ILE B 107      29.412 -13.217 -16.997  1.00 32.41           C  
ATOM   2260  O   ILE B 107      29.671 -14.304 -16.484  1.00 33.14           O  
ATOM   2261  CB  ILE B 107      31.241 -11.887 -15.978  1.00 33.15           C  
ATOM   2262  CG1 ILE B 107      30.266 -11.429 -14.890  1.00 33.27           C  
ATOM   2263  CG2 ILE B 107      32.294 -10.858 -16.279  1.00 33.24           C  
ATOM   2264  CD1 ILE B 107      30.686 -11.875 -13.469  1.00 33.20           C  
ATOM   2265  N   GLY B 108      28.183 -12.854 -17.329  1.00 31.80           N  
ATOM   2266  CA  GLY B 108      27.038 -13.743 -17.126  1.00 31.00           C  
ATOM   2267  C   GLY B 108      26.755 -14.041 -15.667  1.00 30.34           C  
ATOM   2268  O   GLY B 108      26.537 -15.186 -15.282  1.00 30.32           O  
ATOM   2269  N   ASN B 109      26.753 -13.004 -14.846  1.00 29.51           N  
ATOM   2270  CA  ASN B 109      26.418 -13.173 -13.432  1.00 28.85           C  
ATOM   2271  C   ASN B 109      25.579 -12.032 -12.888  1.00 28.08           C  
ATOM   2272  O   ASN B 109      25.102 -11.168 -13.624  1.00 27.36           O  
ATOM   2273  CB  ASN B 109      27.683 -13.291 -12.582  1.00 29.01           C  
ATOM   2274  CG  ASN B 109      27.576 -14.363 -11.496  1.00 29.54           C  
ATOM   2275  ND2 ASN B 109      26.374 -14.566 -10.959  1.00 27.35           N  
ATOM   2276  OD1 ASN B 109      28.569 -15.015 -11.164  1.00 30.58           O  
ATOM   2277  N   THR B 110      25.454 -12.025 -11.569  1.00 27.07           N  
ATOM   2278  CA  THR B 110      24.707 -10.967 -10.867  1.00 26.57           C  
ATOM   2279  C   THR B 110      25.567  -9.734 -10.749  1.00 26.46           C  
ATOM   2280  O   THR B 110      26.772  -9.760 -11.004  1.00 26.00           O  
ATOM   2281  CB  THR B 110      24.232 -11.387  -9.463  1.00 26.28           C  
ATOM   2282  CG2 THR B 110      23.388 -12.648  -9.545  1.00 26.56           C  
ATOM   2283  OG1 THR B 110      25.363 -11.591  -8.596  1.00 24.77           O  
ATOM   2284  N   ARG B 111      24.936  -8.641 -10.354  1.00 26.57           N  
ATOM   2285  CA  ARG B 111      25.665  -7.384 -10.199  1.00 26.48           C  
ATOM   2286  C   ARG B 111      26.568  -7.529  -9.003  1.00 25.82           C  
ATOM   2287  O   ARG B 111      27.703  -7.058  -9.003  1.00 26.04           O  
ATOM   2288  CB  ARG B 111      24.738  -6.184 -10.043  1.00 26.83           C  
ATOM   2289  CG  ARG B 111      24.249  -5.685 -11.400  1.00 28.50           C  
ATOM   2290  CD  ARG B 111      23.311  -4.508 -11.276  1.00 30.95           C  
ATOM   2291  NE  ARG B 111      22.657  -4.232 -12.555  1.00 34.08           N  
ATOM   2292  CZ  ARG B 111      21.722  -3.307 -12.738  1.00 36.37           C  
ATOM   2293  NH1 ARG B 111      21.315  -2.547 -11.728  1.00 37.33           N1+
ATOM   2294  NH2 ARG B 111      21.188  -3.143 -13.934  1.00 37.35           N  
ATOM   2295  N   SER B 112      26.057  -8.252  -8.018  1.00 25.34           N  
ATOM   2296  CA  SER B 112      26.760  -8.435  -6.725  1.00 25.01           C  
ATOM   2297  C   SER B 112      28.038  -9.215  -6.955  1.00 24.61           C  
ATOM   2298  O   SER B 112      29.076  -8.946  -6.345  1.00 25.13           O  
ATOM   2299  CB  SER B 112      25.872  -9.167  -5.700  1.00 24.63           C  
ATOM   2300  OG  SER B 112      24.801  -8.340  -5.242  1.00 24.64           O  
ATOM   2301  N   ALA B 113      27.950 -10.160  -7.885  1.00 24.08           N  
ATOM   2302  CA  ALA B 113      29.070 -11.048  -8.204  1.00 23.62           C  
ATOM   2303  C   ALA B 113      30.087 -10.299  -9.041  1.00 23.79           C  
ATOM   2304  O   ALA B 113      31.296 -10.399  -8.839  1.00 23.69           O  
ATOM   2305  CB  ALA B 113      28.584 -12.304  -8.926  1.00 23.60           C  
ATOM   2306  N   ALA B 114      29.575  -9.511  -9.972  1.00 23.88           N  
ATOM   2307  CA  ALA B 114      30.426  -8.812 -10.926  1.00 23.82           C  
ATOM   2308  C   ALA B 114      31.293  -7.775 -10.224  1.00 23.82           C  
ATOM   2309  O   ALA B 114      32.422  -7.495 -10.628  1.00 24.20           O  
ATOM   2310  CB  ALA B 114      29.580  -8.175 -12.027  1.00 23.72           C  
ATOM   2311  N   ALA B 115      30.779  -7.256  -9.114  1.00 23.89           N  
ATOM   2312  CA  ALA B 115      31.442  -6.156  -8.388  1.00 23.55           C  
ATOM   2313  C   ALA B 115      32.786  -6.580  -7.803  1.00 23.80           C  
ATOM   2314  O   ALA B 115      33.639  -5.753  -7.462  1.00 22.82           O  
ATOM   2315  CB  ALA B 115      30.539  -5.626  -7.262  1.00 23.35           C  
ATOM   2316  N   LEU B 116      32.941  -7.884  -7.664  1.00 23.89           N  
ATOM   2317  CA  LEU B 116      34.119  -8.447  -6.977  1.00 24.40           C  
ATOM   2318  C   LEU B 116      35.366  -8.233  -7.824  1.00 25.07           C  
ATOM   2319  O   LEU B 116      36.509  -8.306  -7.354  1.00 24.71           O  
ATOM   2320  CB  LEU B 116      33.921  -9.927  -6.659  1.00 24.10           C  
ATOM   2321  CG  LEU B 116      33.343 -10.144  -5.264  1.00 23.69           C  
ATOM   2322  CD1 LEU B 116      31.926  -9.583  -5.137  1.00 22.83           C  
ATOM   2323  CD2 LEU B 116      33.356 -11.620  -4.930  1.00 23.95           C  
ATOM   2324  N   ASP B 117      35.122  -7.946  -9.088  1.00 25.34           N  
ATOM   2325  CA  ASP B 117      36.206  -7.771 -10.049  1.00 26.01           C  
ATOM   2326  C   ASP B 117      36.982  -6.544  -9.611  1.00 25.75           C  
ATOM   2327  O   ASP B 117      38.190  -6.436  -9.827  1.00 25.85           O  
ATOM   2328  CB  ASP B 117      35.687  -7.605 -11.499  1.00 26.41           C  
ATOM   2329  CG  ASP B 117      35.613  -8.927 -12.264  1.00 28.48           C  
ATOM   2330  OD1 ASP B 117      35.768 -10.010 -11.652  1.00 30.48           O  
ATOM   2331  OD2 ASP B 117      35.397  -8.880 -13.498  1.00 33.01           O1-
ATOM   2332  N   LEU B 118      36.265  -5.636  -8.960  1.00 25.51           N  
ATOM   2333  CA  LEU B 118      36.797  -4.332  -8.553  1.00 25.45           C  
ATOM   2334  C   LEU B 118      37.511  -4.441  -7.206  1.00 24.81           C  
ATOM   2335  O   LEU B 118      38.129  -3.488  -6.729  1.00 24.47           O  
ATOM   2336  CB  LEU B 118      35.687  -3.266  -8.473  1.00 25.84           C  
ATOM   2337  CG  LEU B 118      35.247  -2.668  -9.810  1.00 25.94           C  
ATOM   2338  CD1 LEU B 118      35.278  -3.716 -10.880  1.00 28.97           C  
ATOM   2339  CD2 LEU B 118      33.866  -2.032  -9.704  1.00 26.59           C  
ATOM   2340  N   TRP B 119      37.402  -5.621  -6.611  1.00 24.49           N  
ATOM   2341  CA  TRP B 119      37.993  -5.903  -5.288  1.00 24.31           C  
ATOM   2342  C   TRP B 119      39.460  -6.251  -5.464  1.00 24.51           C  
ATOM   2343  O   TRP B 119      40.269  -6.210  -4.529  1.00 24.55           O  
ATOM   2344  CB  TRP B 119      37.319  -7.105  -4.608  1.00 24.07           C  
ATOM   2345  CG  TRP B 119      35.945  -6.849  -4.024  1.00 22.77           C  
ATOM   2346  CD1 TRP B 119      35.152  -5.763  -4.222  1.00 22.54           C  
ATOM   2347  CD2 TRP B 119      35.208  -7.739  -3.178  1.00 21.25           C  
ATOM   2348  CE2 TRP B 119      33.973  -7.122  -2.893  1.00 20.97           C  
ATOM   2349  CE3 TRP B 119      35.481  -8.992  -2.624  1.00 20.23           C  
ATOM   2350  NE1 TRP B 119      33.963  -5.914  -3.542  1.00 23.06           N  
ATOM   2351  CZ2 TRP B 119      33.010  -7.718  -2.085  1.00 21.24           C  
ATOM   2352  CZ3 TRP B 119      34.531  -9.588  -1.828  1.00 21.41           C  
ATOM   2353  CH2 TRP B 119      33.304  -8.948  -1.556  1.00 22.42           C  
ATOM   2354  N   LEU B 120      39.762  -6.647  -6.682  1.00 25.26           N  
ATOM   2355  CA  LEU B 120      41.018  -7.344  -6.985  1.00 26.03           C  
ATOM   2356  C   LEU B 120      42.249  -6.570  -6.522  1.00 26.07           C  
ATOM   2357  O   LEU B 120      43.197  -7.173  -6.009  1.00 26.78           O  
ATOM   2358  CB  LEU B 120      41.106  -7.708  -8.472  1.00 26.57           C  
ATOM   2359  CG  LEU B 120      40.149  -8.841  -8.854  1.00 27.04           C  
ATOM   2360  CD1 LEU B 120      40.317  -9.280 -10.308  1.00 28.52           C  
ATOM   2361  CD2 LEU B 120      40.354 -10.019  -7.932  1.00 28.10           C  
ATOM   2362  N   PRO B 121      42.249  -5.241  -6.701  1.00 25.78           N  
ATOM   2363  CA  PRO B 121      43.408  -4.466  -6.267  1.00 25.46           C  
ATOM   2364  C   PRO B 121      43.541  -4.394  -4.754  1.00 25.10           C  
ATOM   2365  O   PRO B 121      44.556  -3.944  -4.241  1.00 24.05           O  
ATOM   2366  CB  PRO B 121      43.139  -3.072  -6.834  1.00 25.67           C  
ATOM   2367  CG  PRO B 121      42.174  -3.276  -7.942  1.00 25.50           C  
ATOM   2368  CD  PRO B 121      41.352  -4.464  -7.571  1.00 25.84           C  
ATOM   2369  N   HIS B 122      42.508  -4.865  -4.062  1.00 24.58           N  
ATOM   2370  CA  HIS B 122      42.386  -4.664  -2.617  1.00 24.35           C  
ATOM   2371  C   HIS B 122      42.321  -5.952  -1.801  1.00 23.29           C  
ATOM   2372  O   HIS B 122      42.472  -5.937  -0.578  1.00 22.88           O  
ATOM   2373  CB  HIS B 122      41.148  -3.796  -2.315  1.00 24.53           C  
ATOM   2374  CG  HIS B 122      41.249  -2.410  -2.868  1.00 25.86           C  
ATOM   2375  CD2 HIS B 122      42.116  -1.411  -2.596  1.00 26.45           C  
ATOM   2376  ND1 HIS B 122      40.414  -1.934  -3.858  1.00 27.72           N  
ATOM   2377  CE1 HIS B 122      40.757  -0.695  -4.160  1.00 27.69           C  
ATOM   2378  NE2 HIS B 122      41.788  -0.354  -3.408  1.00 28.95           N  
ATOM   2379  N   ILE B 123      42.150  -7.066  -2.498  1.00 22.61           N  
ATOM   2380  CA  ILE B 123      41.746  -8.325  -1.863  1.00 22.35           C  
ATOM   2381  C   ILE B 123      42.843  -8.978  -1.029  1.00 22.31           C  
ATOM   2382  O   ILE B 123      42.567  -9.670  -0.054  1.00 21.72           O  
ATOM   2383  CB  ILE B 123      41.206  -9.343  -2.889  1.00 22.43           C  
ATOM   2384  CG1 ILE B 123      40.311 -10.363  -2.177  1.00 22.92           C  
ATOM   2385  CG2 ILE B 123      42.353 -10.006  -3.646  1.00 22.72           C  
ATOM   2386  CD1 ILE B 123      39.477 -11.244  -3.123  1.00 22.63           C  
ATOM   2387  N   GLU B 124      44.096  -8.750  -1.399  1.00 22.32           N  
ATOM   2388  CA  GLU B 124      45.184  -9.404  -0.670  1.00 22.76           C  
ATOM   2389  C   GLU B 124      45.225  -8.968   0.793  1.00 22.10           C  
ATOM   2390  O   GLU B 124      45.394  -7.791   1.106  1.00 22.50           O  
ATOM   2391  CB  GLU B 124      46.547  -9.188  -1.350  1.00 23.49           C  
ATOM   2392  CG  GLU B 124      47.570 -10.197  -0.879  1.00 25.57           C  
ATOM   2393  CD  GLU B 124      48.969  -9.935  -1.404  1.00 29.42           C  
ATOM   2394  OE1 GLU B 124      49.120  -9.111  -2.326  1.00 30.87           O  
ATOM   2395  OE2 GLU B 124      49.922 -10.560  -0.881  1.00 32.54           O1-
ATOM   2396  N   GLY B 125      45.067  -9.934   1.692  1.00 21.62           N  
ATOM   2397  CA  GLY B 125      45.190  -9.691   3.139  1.00 20.61           C  
ATOM   2398  C   GLY B 125      43.958  -9.041   3.751  1.00 20.04           C  
ATOM   2399  O   GLY B 125      43.929  -8.645   4.924  1.00 18.62           O  
ATOM   2400  N   SER B 126      42.950  -8.895   2.909  1.00 19.08           N  
ATOM   2401  CA  SER B 126      41.674  -8.286   3.313  1.00 18.44           C  
ATOM   2402  C   SER B 126      40.799  -9.119   4.221  1.00 17.86           C  
ATOM   2403  O   SER B 126      40.978 -10.310   4.429  1.00 17.80           O  
ATOM   2404  CB  SER B 126      40.829  -7.913   2.075  1.00 18.14           C  
ATOM   2405  OG  SER B 126      40.418  -9.081   1.377  1.00 18.92           O  
ATOM   2406  N   ILE B 127      39.817  -8.426   4.763  1.00 17.37           N  
ATOM   2407  CA  ILE B 127      38.680  -9.065   5.391  1.00 17.53           C  
ATOM   2408  C   ILE B 127      37.545  -8.998   4.372  1.00 17.29           C  
ATOM   2409  O   ILE B 127      37.123  -7.913   3.962  1.00 16.74           O  
ATOM   2410  CB  ILE B 127      38.222  -8.331   6.643  1.00 17.92           C  
ATOM   2411  CG1 ILE B 127      39.363  -8.259   7.666  1.00 18.67           C  
ATOM   2412  CG2 ILE B 127      37.027  -9.042   7.227  1.00 17.68           C  
ATOM   2413  CD1 ILE B 127      39.904  -9.621   8.013  1.00 20.01           C  
ATOM   2414  N   VAL B 128      37.061 -10.154   3.954  1.00 16.97           N  
ATOM   2415  CA  VAL B 128      35.892 -10.202   3.090  1.00 16.53           C  
ATOM   2416  C   VAL B 128      34.686 -10.406   3.983  1.00 16.69           C  
ATOM   2417  O   VAL B 128      34.657 -11.310   4.822  1.00 16.18           O  
ATOM   2418  CB  VAL B 128      35.958 -11.357   2.064  1.00 16.47           C  
ATOM   2419  CG1 VAL B 128      34.629 -11.501   1.368  1.00 15.98           C  
ATOM   2420  CG2 VAL B 128      37.081 -11.127   1.068  1.00 15.96           C  
ATOM   2421  N   ALA B 129      33.728  -9.517   3.824  1.00 17.11           N  
ATOM   2422  CA  ALA B 129      32.501  -9.521   4.596  1.00 17.23           C  
ATOM   2423  C   ALA B 129      31.308  -9.624   3.654  1.00 17.43           C  
ATOM   2424  O   ALA B 129      30.940  -8.662   2.990  1.00 17.62           O  
ATOM   2425  CB  ALA B 129      32.418  -8.237   5.455  1.00 17.35           C  
ATOM   2426  N   ILE B 130      30.726 -10.819   3.616  1.00 17.51           N  
ATOM   2427  CA  ILE B 130      29.603 -11.126   2.742  1.00 17.74           C  
ATOM   2428  C   ILE B 130      28.384 -11.438   3.587  1.00 18.25           C  
ATOM   2429  O   ILE B 130      28.339 -12.472   4.274  1.00 18.81           O  
ATOM   2430  CB  ILE B 130      29.935 -12.331   1.767  1.00 17.99           C  
ATOM   2431  CG1 ILE B 130      31.021 -11.962   0.756  1.00 18.67           C  
ATOM   2432  CG2 ILE B 130      28.701 -12.796   1.048  1.00 17.16           C  
ATOM   2433  CD1 ILE B 130      31.622 -13.174   0.098  1.00 17.67           C  
ATOM   2434  N   GLY B 131      27.410 -10.523   3.523  1.00 18.92           N  
ATOM   2435  CA  GLY B 131      26.207 -10.579   4.335  1.00 19.30           C  
ATOM   2436  C   GLY B 131      24.912 -10.789   3.576  1.00 20.47           C  
ATOM   2437  O   GLY B 131      23.881 -11.139   4.164  1.00 20.09           O  
ATOM   2438  N   ASN B 132      24.956 -10.585   2.271  1.00 20.91           N  
ATOM   2439  CA  ASN B 132      23.719 -10.544   1.485  1.00 22.44           C  
ATOM   2440  C   ASN B 132      23.623 -11.416   0.251  1.00 22.05           C  
ATOM   2441  O   ASN B 132      22.552 -11.938  -0.028  1.00 22.45           O  
ATOM   2442  CB  ASN B 132      23.405  -9.108   1.113  1.00 23.06           C  
ATOM   2443  CG  ASN B 132      22.334  -8.515   1.985  1.00 26.50           C  
ATOM   2444  ND2 ASN B 132      21.340  -7.906   1.346  1.00 30.42           N  
ATOM   2445  OD1 ASN B 132      22.383  -8.591   3.218  1.00 29.73           O  
ATOM   2446  N   ALA B 133      24.728 -11.595  -0.467  1.00 21.72           N  
ATOM   2447  CA  ALA B 133      24.685 -12.202  -1.809  1.00 21.28           C  
ATOM   2448  C   ALA B 133      25.401 -13.542  -1.945  1.00 21.23           C  
ATOM   2449  O   ALA B 133      26.631 -13.574  -2.077  1.00 21.04           O  
ATOM   2450  CB  ALA B 133      25.246 -11.202  -2.880  1.00 21.34           C  
ATOM   2451  N   PRO B 134      24.643 -14.653  -1.950  1.00 20.79           N  
ATOM   2452  CA  PRO B 134      25.306 -15.931  -2.199  1.00 21.08           C  
ATOM   2453  C   PRO B 134      26.179 -15.909  -3.440  1.00 20.97           C  
ATOM   2454  O   PRO B 134      27.253 -16.501  -3.443  1.00 21.12           O  
ATOM   2455  CB  PRO B 134      24.138 -16.908  -2.378  1.00 21.14           C  
ATOM   2456  CG  PRO B 134      23.016 -16.284  -1.602  1.00 20.65           C  
ATOM   2457  CD  PRO B 134      23.188 -14.816  -1.754  1.00 20.57           C  
ATOM   2458  N   THR B 135      25.721 -15.284  -4.507  1.00 20.96           N  
ATOM   2459  CA  THR B 135      26.459 -15.253  -5.745  1.00 20.93           C  
ATOM   2460  C   THR B 135      27.809 -14.545  -5.649  1.00 20.73           C  
ATOM   2461  O   THR B 135      28.693 -14.813  -6.383  1.00 21.07           O  
ATOM   2462  CB  THR B 135      25.651 -14.672  -6.847  1.00 20.76           C  
ATOM   2463  CG2 THR B 135      24.452 -15.512  -7.096  1.00 20.53           C  
ATOM   2464  OG1 THR B 135      25.260 -13.355  -6.522  1.00 20.15           O  
ATOM   2465  N   ALA B 136      27.951 -13.646  -4.705  1.00 20.73           N  
ATOM   2466  CA  ALA B 136      29.247 -13.092  -4.385  1.00 20.28           C  
ATOM   2467  C   ALA B 136      30.193 -14.149  -3.750  1.00 20.07           C  
ATOM   2468  O   ALA B 136      31.337 -14.226  -4.067  1.00 19.75           O  
ATOM   2469  CB  ALA B 136      29.088 -11.954  -3.501  1.00 20.00           C  
ATOM   2470  N   LEU B 137      29.676 -14.959  -2.863  1.00 20.23           N  
ATOM   2471  CA  LEU B 137      30.502 -15.982  -2.286  1.00 20.57           C  
ATOM   2472  C   LEU B 137      30.889 -16.964  -3.390  1.00 21.09           C  
ATOM   2473  O   LEU B 137      32.027 -17.232  -3.595  1.00 21.03           O  
ATOM   2474  CB  LEU B 137      29.737 -16.706  -1.214  1.00 21.12           C  
ATOM   2475  CG  LEU B 137      30.293 -16.689   0.191  1.00 21.78           C  
ATOM   2476  CD1 LEU B 137      29.724 -17.758   1.025  1.00 21.08           C  
ATOM   2477  CD2 LEU B 137      31.754 -16.801   0.149  1.00 21.65           C  
ATOM   2478  N   PHE B 138      29.896 -17.471  -4.110  1.00 21.29           N  
ATOM   2479  CA  PHE B 138      30.140 -18.364  -5.258  1.00 21.38           C  
ATOM   2480  C   PHE B 138      31.213 -17.818  -6.223  1.00 22.07           C  
ATOM   2481  O   PHE B 138      32.124 -18.501  -6.560  1.00 21.75           O  
ATOM   2482  CB  PHE B 138      28.866 -18.714  -6.013  1.00 22.16           C  
ATOM   2483  CG  PHE B 138      27.951 -19.699  -5.293  1.00 21.32           C  
ATOM   2484  CD1 PHE B 138      26.606 -19.436  -5.168  1.00 22.66           C  
ATOM   2485  CD2 PHE B 138      28.410 -20.876  -4.794  1.00 21.28           C  
ATOM   2486  CE1 PHE B 138      25.779 -20.285  -4.550  1.00 21.58           C  
ATOM   2487  CE2 PHE B 138      27.565 -21.741  -4.142  1.00 21.58           C  
ATOM   2488  CZ  PHE B 138      26.242 -21.435  -4.033  1.00 21.88           C  
ATOM   2489  N   ARG B 139      31.099 -16.565  -6.609  1.00 21.95           N  
ATOM   2490  CA  ARG B 139      32.082 -15.945  -7.483  1.00 22.08           C  
ATOM   2491  C   ARG B 139      33.446 -15.922  -6.871  1.00 21.31           C  
ATOM   2492  O   ARG B 139      34.400 -16.211  -7.491  1.00 20.91           O  
ATOM   2493  CB  ARG B 139      31.676 -14.526  -7.854  1.00 22.20           C  
ATOM   2494  CG  ARG B 139      32.611 -13.798  -8.798  1.00 23.63           C  
ATOM   2495  CD  ARG B 139      32.722 -14.462 -10.152  1.00 24.55           C  
ATOM   2496  NE  ARG B 139      33.588 -13.691 -11.018  1.00 26.03           N  
ATOM   2497  CZ  ARG B 139      34.553 -14.145 -11.787  1.00 27.10           C  
ATOM   2498  NH1 ARG B 139      34.780 -15.425 -11.914  1.00 28.32           N1+
ATOM   2499  NH2 ARG B 139      35.246 -13.280 -12.470  1.00 27.79           N  
ATOM   2500  N   LEU B 140      33.511 -15.486  -5.646  1.00 20.86           N  
ATOM   2501  CA  LEU B 140      34.769 -15.486  -4.930  1.00 20.94           C  
ATOM   2502  C   LEU B 140      35.525 -16.791  -5.061  1.00 20.71           C  
ATOM   2503  O   LEU B 140      36.701 -16.793  -5.230  1.00 20.33           O  
ATOM   2504  CB  LEU B 140      34.563 -15.184  -3.457  1.00 21.02           C  
ATOM   2505  CG  LEU B 140      35.861 -15.056  -2.681  1.00 20.69           C  
ATOM   2506  CD1 LEU B 140      36.755 -14.071  -3.216  1.00 21.54           C  
ATOM   2507  CD2 LEU B 140      35.634 -14.849  -1.291  1.00 23.17           C  
ATOM   2508  N   PHE B 141      34.800 -17.892  -4.947  1.00 20.50           N  
ATOM   2509  CA  PHE B 141      35.384 -19.241  -5.104  1.00 20.54           C  
ATOM   2510  C   PHE B 141      36.103 -19.353  -6.449  1.00 20.66           C  
ATOM   2511  O   PHE B 141      37.203 -19.892  -6.539  1.00 19.26           O  
ATOM   2512  CB  PHE B 141      34.341 -20.381  -4.997  1.00 20.78           C  
ATOM   2513  CG  PHE B 141      33.603 -20.423  -3.699  1.00 20.64           C  
ATOM   2514  CD1 PHE B 141      34.210 -20.020  -2.519  1.00 20.30           C  
ATOM   2515  CD2 PHE B 141      32.296 -20.895  -3.654  1.00 20.19           C  
ATOM   2516  CE1 PHE B 141      33.515 -20.049  -1.338  1.00 21.25           C  
ATOM   2517  CE2 PHE B 141      31.600 -20.931  -2.480  1.00 20.16           C  
ATOM   2518  CZ  PHE B 141      32.201 -20.513  -1.308  1.00 21.41           C  
ATOM   2519  N   GLU B 142      35.450 -18.854  -7.495  1.00 21.44           N  
ATOM   2520  CA  GLU B 142      36.003 -18.885  -8.845  1.00 22.25           C  
ATOM   2521  C   GLU B 142      37.283 -18.079  -8.927  1.00 22.33           C  
ATOM   2522  O   GLU B 142      38.287 -18.550  -9.463  1.00 21.80           O  
ATOM   2523  CB  GLU B 142      34.974 -18.383  -9.874  1.00 23.03           C  
ATOM   2524  CG  GLU B 142      33.731 -19.230  -9.875  1.00 24.27           C  
ATOM   2525  CD  GLU B 142      32.610 -18.682 -10.748  1.00 27.02           C  
ATOM   2526  OE1 GLU B 142      32.828 -17.693 -11.481  1.00 28.34           O  
ATOM   2527  OE2 GLU B 142      31.505 -19.266 -10.701  1.00 30.19           O1-
ATOM   2528  N   LEU B 143      37.243 -16.866  -8.380  1.00 21.95           N  
ATOM   2529  CA  LEU B 143      38.405 -15.969  -8.407  1.00 22.10           C  
ATOM   2530  C   LEU B 143      39.589 -16.548  -7.649  1.00 21.80           C  
ATOM   2531  O   LEU B 143      40.755 -16.369  -8.022  1.00 21.83           O  
ATOM   2532  CB  LEU B 143      38.074 -14.597  -7.807  1.00 21.89           C  
ATOM   2533  CG  LEU B 143      37.258 -13.700  -8.731  1.00 23.10           C  
ATOM   2534  CD1 LEU B 143      36.736 -12.495  -7.948  1.00 23.56           C  
ATOM   2535  CD2 LEU B 143      38.120 -13.275  -9.932  1.00 23.81           C  
ATOM   2536  N   LEU B 144      39.302 -17.237  -6.567  1.00 21.36           N  
ATOM   2537  CA  LEU B 144      40.382 -17.820  -5.802  1.00 22.06           C  
ATOM   2538  C   LEU B 144      40.977 -19.013  -6.521  1.00 22.37           C  
ATOM   2539  O   LEU B 144      42.180 -19.207  -6.524  1.00 21.96           O  
ATOM   2540  CB  LEU B 144      39.904 -18.221  -4.411  1.00 22.48           C  
ATOM   2541  CG  LEU B 144      39.505 -17.028  -3.543  1.00 22.10           C  
ATOM   2542  CD1 LEU B 144      38.677 -17.506  -2.384  1.00 22.42           C  
ATOM   2543  CD2 LEU B 144      40.761 -16.337  -3.065  1.00 21.75           C  
ATOM   2544  N   ASP B 145      40.112 -19.805  -7.127  1.00 22.63           N  
ATOM   2545  CA  ASP B 145      40.543 -20.978  -7.891  1.00 23.05           C  
ATOM   2546  C   ASP B 145      41.465 -20.549  -9.029  1.00 23.33           C  
ATOM   2547  O   ASP B 145      42.352 -21.294  -9.459  1.00 21.80           O  
ATOM   2548  CB  ASP B 145      39.340 -21.702  -8.477  1.00 23.40           C  
ATOM   2549  CG  ASP B 145      38.671 -22.646  -7.492  1.00 23.62           C  
ATOM   2550  OD1 ASP B 145      39.256 -22.974  -6.432  1.00 25.50           O  
ATOM   2551  OD2 ASP B 145      37.541 -23.070  -7.789  1.00 24.40           O1-
ATOM   2552  N   ALA B 146      41.225 -19.329  -9.503  1.00 24.05           N  
ATOM   2553  CA  ALA B 146      41.882 -18.775 -10.685  1.00 24.63           C  
ATOM   2554  C   ALA B 146      43.185 -18.086 -10.333  1.00 25.17           C  
ATOM   2555  O   ALA B 146      43.889 -17.598 -11.209  1.00 26.79           O  
ATOM   2556  CB  ALA B 146      40.958 -17.794 -11.381  1.00 24.63           C  
ATOM   2557  N   GLY B 147      43.488 -18.024  -9.045  1.00 25.33           N  
ATOM   2558  CA  GLY B 147      44.763 -17.480  -8.582  1.00 25.44           C  
ATOM   2559  C   GLY B 147      44.694 -16.087  -7.974  1.00 25.53           C  
ATOM   2560  O   GLY B 147      45.719 -15.440  -7.755  1.00 25.58           O  
ATOM   2561  N   ALA B 148      43.484 -15.622  -7.703  1.00 25.16           N  
ATOM   2562  CA  ALA B 148      43.310 -14.328  -7.036  1.00 25.06           C  
ATOM   2563  C   ALA B 148      44.070 -14.305  -5.728  1.00 24.73           C  
ATOM   2564  O   ALA B 148      44.137 -15.319  -5.032  1.00 24.98           O  
ATOM   2565  CB  ALA B 148      41.827 -14.038  -6.765  1.00 24.98           C  
ATOM   2566  N   PRO B 149      44.621 -13.138  -5.354  1.00 24.46           N  
ATOM   2567  CA  PRO B 149      45.233 -13.019  -4.028  1.00 24.10           C  
ATOM   2568  C   PRO B 149      44.265 -13.355  -2.895  1.00 23.84           C  
ATOM   2569  O   PRO B 149      43.053 -13.108  -2.983  1.00 23.08           O  
ATOM   2570  CB  PRO B 149      45.672 -11.551  -3.961  1.00 24.32           C  
ATOM   2571  CG  PRO B 149      45.729 -11.091  -5.313  1.00 24.58           C  
ATOM   2572  CD  PRO B 149      44.767 -11.904  -6.135  1.00 24.48           C  
ATOM   2573  N   LYS B 150      44.808 -13.932  -1.834  1.00 23.48           N  
ATOM   2574  CA  LYS B 150      43.958 -14.409  -0.748  1.00 23.05           C  
ATOM   2575  C   LYS B 150      43.667 -13.351   0.313  1.00 22.50           C  
ATOM   2576  O   LYS B 150      44.581 -12.702   0.825  1.00 21.19           O  
ATOM   2577  CB  LYS B 150      44.558 -15.662  -0.097  1.00 23.84           C  
ATOM   2578  CG  LYS B 150      44.781 -16.772  -1.070  1.00 25.75           C  
ATOM   2579  CD  LYS B 150      44.633 -18.084  -0.384  1.00 28.84           C  
ATOM   2580  CE  LYS B 150      45.476 -18.059   0.839  1.00 29.12           C  
ATOM   2581  NZ  LYS B 150      46.165 -19.343   1.062  1.00 32.25           N1+
ATOM   2582  N   PRO B 151      42.379 -13.187   0.671  1.00 21.28           N  
ATOM   2583  CA  PRO B 151      42.031 -12.435   1.860  1.00 20.99           C  
ATOM   2584  C   PRO B 151      42.642 -13.080   3.090  1.00 20.21           C  
ATOM   2585  O   PRO B 151      43.038 -14.244   3.027  1.00 20.00           O  
ATOM   2586  CB  PRO B 151      40.499 -12.581   1.946  1.00 20.85           C  
ATOM   2587  CG  PRO B 151      40.051 -12.953   0.654  1.00 20.49           C  
ATOM   2588  CD  PRO B 151      41.185 -13.690  -0.024  1.00 21.93           C  
ATOM   2589  N   ALA B 152      42.697 -12.320   4.185  1.00 19.56           N  
ATOM   2590  CA  ALA B 152      43.156 -12.836   5.500  1.00 19.28           C  
ATOM   2591  C   ALA B 152      42.078 -13.657   6.175  1.00 18.89           C  
ATOM   2592  O   ALA B 152      42.345 -14.510   7.035  1.00 18.21           O  
ATOM   2593  CB  ALA B 152      43.575 -11.696   6.422  1.00 19.54           C  
ATOM   2594  N   LEU B 153      40.852 -13.350   5.780  1.00 18.31           N  
ATOM   2595  CA  LEU B 153      39.641 -13.948   6.365  1.00 17.85           C  
ATOM   2596  C   LEU B 153      38.411 -13.694   5.514  1.00 17.22           C  
ATOM   2597  O   LEU B 153      38.234 -12.618   4.941  1.00 16.78           O  
ATOM   2598  CB  LEU B 153      39.381 -13.393   7.762  1.00 17.76           C  
ATOM   2599  CG  LEU B 153      38.128 -13.851   8.513  1.00 18.12           C  
ATOM   2600  CD1 LEU B 153      38.171 -15.347   8.834  1.00 16.33           C  
ATOM   2601  CD2 LEU B 153      37.993 -13.069   9.812  1.00 18.83           C  
ATOM   2602  N   ILE B 154      37.562 -14.704   5.434  1.00 17.33           N  
ATOM   2603  CA  ILE B 154      36.271 -14.550   4.756  1.00 16.75           C  
ATOM   2604  C   ILE B 154      35.151 -14.770   5.745  1.00 16.44           C  
ATOM   2605  O   ILE B 154      35.049 -15.833   6.357  1.00 15.97           O  
ATOM   2606  CB  ILE B 154      36.092 -15.538   3.556  1.00 16.79           C  
ATOM   2607  CG1 ILE B 154      37.146 -15.293   2.483  1.00 16.80           C  
ATOM   2608  CG2 ILE B 154      34.709 -15.392   2.967  1.00 17.34           C  
ATOM   2609  CD1 ILE B 154      37.292 -16.429   1.481  1.00 16.05           C  
ATOM   2610  N   ILE B 155      34.335 -13.739   5.913  1.00 16.23           N  
ATOM   2611  CA  ILE B 155      33.131 -13.804   6.738  1.00 16.56           C  
ATOM   2612  C   ILE B 155      31.949 -14.025   5.816  1.00 16.70           C  
ATOM   2613  O   ILE B 155      31.493 -13.109   5.158  1.00 16.52           O  
ATOM   2614  CB  ILE B 155      32.938 -12.509   7.565  1.00 16.62           C  
ATOM   2615  CG1 ILE B 155      34.072 -12.370   8.599  1.00 16.65           C  
ATOM   2616  CG2 ILE B 155      31.566 -12.520   8.264  1.00 17.14           C  
ATOM   2617  CD1 ILE B 155      34.207 -11.007   9.205  1.00 19.63           C  
ATOM   2618  N   GLY B 156      31.501 -15.265   5.763  1.00 16.59           N  
ATOM   2619  CA  GLY B 156      30.418 -15.681   4.858  1.00 16.17           C  
ATOM   2620  C   GLY B 156      29.127 -15.912   5.608  1.00 15.89           C  
ATOM   2621  O   GLY B 156      28.845 -17.004   6.129  1.00 15.22           O  
ATOM   2622  N   MET B 157      28.331 -14.860   5.663  1.00 16.30           N  
ATOM   2623  CA  MET B 157      27.061 -14.908   6.372  1.00 16.73           C  
ATOM   2624  C   MET B 157      25.889 -14.406   5.528  1.00 16.52           C  
ATOM   2625  O   MET B 157      25.092 -13.612   6.000  1.00 17.44           O  
ATOM   2626  CB  MET B 157      27.157 -14.086   7.663  1.00 16.22           C  
ATOM   2627  CG  MET B 157      27.983 -14.792   8.740  1.00 17.86           C  
ATOM   2628  SD  MET B 157      28.194 -13.757  10.173  1.00 18.67           S  
ATOM   2629  CE  MET B 157      29.544 -14.602  11.029  1.00 18.69           C  
ATOM   2630  N   PRO B 158      25.784 -14.870   4.286  1.00 17.12           N  
ATOM   2631  CA  PRO B 158      24.619 -14.448   3.530  1.00 17.50           C  
ATOM   2632  C   PRO B 158      23.375 -15.120   4.037  1.00 17.91           C  
ATOM   2633  O   PRO B 158      23.402 -16.237   4.549  1.00 18.01           O  
ATOM   2634  CB  PRO B 158      24.943 -14.879   2.101  1.00 17.14           C  
ATOM   2635  CG  PRO B 158      25.919 -15.993   2.266  1.00 17.52           C  
ATOM   2636  CD  PRO B 158      26.748 -15.594   3.439  1.00 16.70           C  
ATOM   2637  N   VAL B 159      22.293 -14.382   3.927  1.00 18.40           N  
ATOM   2638  CA  VAL B 159      21.000 -14.823   4.444  1.00 18.62           C  
ATOM   2639  C   VAL B 159      20.123 -15.243   3.294  1.00 19.44           C  
ATOM   2640  O   VAL B 159      20.299 -14.777   2.188  1.00 20.73           O  
ATOM   2641  CB  VAL B 159      20.284 -13.694   5.224  1.00 18.14           C  
ATOM   2642  CG1 VAL B 159      19.966 -12.488   4.291  1.00 17.68           C  
ATOM   2643  CG2 VAL B 159      19.027 -14.221   5.883  1.00 17.68           C  
ATOM   2644  N   GLY B 160      19.183 -16.137   3.578  1.00 20.00           N  
ATOM   2645  CA  GLY B 160      18.081 -16.409   2.651  1.00 20.32           C  
ATOM   2646  C   GLY B 160      17.889 -17.814   2.152  1.00 20.43           C  
ATOM   2647  O   GLY B 160      18.392 -18.752   2.712  1.00 20.17           O  
ATOM   2648  N   PHE B 161      17.162 -17.905   1.041  1.00 20.81           N  
ATOM   2649  CA  PHE B 161      16.472 -19.128   0.621  1.00 21.31           C  
ATOM   2650  C   PHE B 161      16.974 -19.683  -0.706  1.00 21.90           C  
ATOM   2651  O   PHE B 161      16.595 -20.779  -1.142  1.00 22.39           O  
ATOM   2652  CB  PHE B 161      14.956 -18.848   0.520  1.00 21.22           C  
ATOM   2653  CG  PHE B 161      14.321 -18.549   1.828  1.00 20.79           C  
ATOM   2654  CD1 PHE B 161      14.269 -17.247   2.309  1.00 20.63           C  
ATOM   2655  CD2 PHE B 161      13.812 -19.577   2.624  1.00 20.29           C  
ATOM   2656  CE1 PHE B 161      13.706 -16.973   3.539  1.00 20.33           C  
ATOM   2657  CE2 PHE B 161      13.242 -19.289   3.862  1.00 19.95           C  
ATOM   2658  CZ  PHE B 161      13.191 -17.993   4.311  1.00 20.48           C  
ATOM   2659  N   VAL B 162      17.806 -18.901  -1.362  1.00 21.74           N  
ATOM   2660  CA  VAL B 162      18.354 -19.313  -2.643  1.00 22.09           C  
ATOM   2661  C   VAL B 162      19.862 -19.135  -2.675  1.00 21.43           C  
ATOM   2662  O   VAL B 162      20.367 -18.043  -2.873  1.00 21.27           O  
ATOM   2663  CB  VAL B 162      17.722 -18.575  -3.807  1.00 22.02           C  
ATOM   2664  CG1 VAL B 162      18.256 -19.145  -5.138  1.00 24.43           C  
ATOM   2665  CG2 VAL B 162      16.201 -18.691  -3.741  1.00 22.41           C  
ATOM   2666  N   GLY B 163      20.547 -20.243  -2.446  1.00 20.74           N  
ATOM   2667  CA  GLY B 163      21.997 -20.303  -2.564  1.00 20.30           C  
ATOM   2668  C   GLY B 163      22.739 -19.981  -1.299  1.00 20.05           C  
ATOM   2669  O   GLY B 163      23.943 -20.218  -1.211  1.00 19.58           O  
ATOM   2670  N   ALA B 164      22.029 -19.436  -0.311  1.00 19.78           N  
ATOM   2671  CA  ALA B 164      22.694 -18.927   0.891  1.00 19.22           C  
ATOM   2672  C   ALA B 164      23.337 -20.053   1.673  1.00 19.35           C  
ATOM   2673  O   ALA B 164      24.553 -20.073   1.913  1.00 18.50           O  
ATOM   2674  CB  ALA B 164      21.723 -18.147   1.773  1.00 19.31           C  
ATOM   2675  N   ALA B 165      22.512 -21.011   2.057  1.00 18.56           N  
ATOM   2676  CA  ALA B 165      23.007 -22.118   2.854  1.00 19.48           C  
ATOM   2677  C   ALA B 165      24.112 -22.833   2.083  1.00 19.26           C  
ATOM   2678  O   ALA B 165      25.155 -23.190   2.630  1.00 19.17           O  
ATOM   2679  CB  ALA B 165      21.853 -23.100   3.218  1.00 18.86           C  
ATOM   2680  N   GLU B 166      23.882 -22.966   0.784  1.00 19.74           N  
ATOM   2681  CA  GLU B 166      24.740 -23.777  -0.087  1.00 20.06           C  
ATOM   2682  C   GLU B 166      26.110 -23.148  -0.238  1.00 19.47           C  
ATOM   2683  O   GLU B 166      27.142 -23.837  -0.242  1.00 19.34           O  
ATOM   2684  CB  GLU B 166      24.125 -23.947  -1.483  1.00 20.50           C  
ATOM   2685  CG  GLU B 166      22.942 -24.908  -1.531  1.00 23.40           C  
ATOM   2686  CD  GLU B 166      21.621 -24.255  -1.161  1.00 27.38           C  
ATOM   2687  OE1 GLU B 166      21.599 -23.033  -0.866  1.00 30.44           O  
ATOM   2688  OE2 GLU B 166      20.596 -24.968  -1.147  1.00 29.79           O1-
ATOM   2689  N   SER B 167      26.106 -21.831  -0.361  1.00 18.87           N  
ATOM   2690  CA  SER B 167      27.342 -21.084  -0.609  1.00 18.85           C  
ATOM   2691  C   SER B 167      28.223 -21.166   0.636  1.00 19.16           C  
ATOM   2692  O   SER B 167      29.462 -21.307   0.555  1.00 18.58           O  
ATOM   2693  CB  SER B 167      27.046 -19.630  -1.073  1.00 19.07           C  
ATOM   2694  OG  SER B 167      26.464 -18.790  -0.083  1.00 17.28           O  
ATOM   2695  N   LYS B 168      27.561 -21.164   1.783  1.00 19.22           N  
ATOM   2696  CA  LYS B 168      28.264 -21.169   3.076  1.00 19.32           C  
ATOM   2697  C   LYS B 168      28.847 -22.546   3.322  1.00 19.67           C  
ATOM   2698  O   LYS B 168      29.990 -22.675   3.761  1.00 19.82           O  
ATOM   2699  CB  LYS B 168      27.369 -20.693   4.226  1.00 19.32           C  
ATOM   2700  CG  LYS B 168      27.178 -19.196   4.190  1.00 18.33           C  
ATOM   2701  CD  LYS B 168      26.241 -18.640   5.252  1.00 17.23           C  
ATOM   2702  CE  LYS B 168      24.856 -19.265   5.205  1.00 16.71           C  
ATOM   2703  NZ  LYS B 168      23.869 -18.480   6.055  1.00 16.31           N1+
ATOM   2704  N   ASP B 169      28.085 -23.581   2.985  1.00 20.30           N  
ATOM   2705  CA  ASP B 169      28.561 -24.965   3.168  1.00 21.31           C  
ATOM   2706  C   ASP B 169      29.812 -25.237   2.319  1.00 21.20           C  
ATOM   2707  O   ASP B 169      30.723 -25.983   2.714  1.00 20.03           O  
ATOM   2708  CB  ASP B 169      27.486 -26.004   2.806  1.00 21.85           C  
ATOM   2709  CG  ASP B 169      26.457 -26.224   3.910  1.00 23.39           C  
ATOM   2710  OD1 ASP B 169      26.663 -25.797   5.057  1.00 20.71           O  
ATOM   2711  OD2 ASP B 169      25.403 -26.821   3.602  1.00 24.79           O1-
ATOM   2712  N   GLU B 170      29.835 -24.610   1.156  1.00 21.63           N  
ATOM   2713  CA  GLU B 170      30.904 -24.808   0.168  1.00 21.86           C  
ATOM   2714  C   GLU B 170      32.163 -24.152   0.688  1.00 21.65           C  
ATOM   2715  O   GLU B 170      33.266 -24.660   0.535  1.00 21.34           O  
ATOM   2716  CB  GLU B 170      30.518 -24.217  -1.188  1.00 21.73           C  
ATOM   2717  N   LEU B 171      31.962 -23.020   1.345  1.00 21.79           N  
ATOM   2718  CA  LEU B 171      33.069 -22.207   1.869  1.00 21.63           C  
ATOM   2719  C   LEU B 171      33.773 -23.013   2.931  1.00 21.86           C  
ATOM   2720  O   LEU B 171      34.999 -23.114   2.967  1.00 21.24           O  
ATOM   2721  CB  LEU B 171      32.557 -20.906   2.503  1.00 22.20           C  
ATOM   2722  CG  LEU B 171      33.585 -20.021   3.201  1.00 20.81           C  
ATOM   2723  CD1 LEU B 171      34.782 -19.711   2.318  1.00 21.23           C  
ATOM   2724  CD2 LEU B 171      32.952 -18.732   3.719  1.00 21.28           C  
ATOM   2725  N   ALA B 172      32.954 -23.591   3.791  1.00 21.74           N  
ATOM   2726  CA  ALA B 172      33.452 -24.451   4.868  1.00 22.12           C  
ATOM   2727  C   ALA B 172      34.132 -25.691   4.297  1.00 22.23           C  
ATOM   2728  O   ALA B 172      35.163 -26.125   4.801  1.00 23.19           O  
ATOM   2729  CB  ALA B 172      32.321 -24.862   5.812  1.00 21.91           C  
ATOM   2730  N   ALA B 173      33.551 -26.261   3.250  1.00 21.90           N  
ATOM   2731  CA  ALA B 173      34.082 -27.523   2.676  1.00 22.15           C  
ATOM   2732  C   ALA B 173      35.394 -27.305   1.914  1.00 22.49           C  
ATOM   2733  O   ALA B 173      36.287 -28.166   1.904  1.00 22.04           O  
ATOM   2734  CB  ALA B 173      33.068 -28.186   1.776  1.00 23.28           C  
ATOM   2735  N   ASN B 174      35.477 -26.161   1.248  1.00 22.03           N  
ATOM   2736  CA  ASN B 174      36.677 -25.793   0.477  1.00 22.28           C  
ATOM   2737  C   ASN B 174      36.850 -24.292   0.423  1.00 21.82           C  
ATOM   2738  O   ASN B 174      36.311 -23.633  -0.461  1.00 21.34           O  
ATOM   2739  CB  ASN B 174      36.605 -26.347  -0.951  1.00 22.56           C  
ATOM   2740  CG  ASN B 174      37.878 -26.057  -1.773  1.00 23.31           C  
ATOM   2741  ND2 ASN B 174      37.862 -26.447  -3.041  1.00 23.65           N  
ATOM   2742  OD1 ASN B 174      38.846 -25.483  -1.264  1.00 24.21           O  
ATOM   2743  N   SER B 175      37.616 -23.779   1.380  1.00 21.80           N  
ATOM   2744  CA  SER B 175      37.807 -22.337   1.553  1.00 22.16           C  
ATOM   2745  C   SER B 175      39.048 -21.839   0.817  1.00 21.95           C  
ATOM   2746  O   SER B 175      39.466 -20.698   0.990  1.00 21.06           O  
ATOM   2747  CB  SER B 175      37.915 -21.969   3.031  1.00 22.47           C  
ATOM   2748  OG  SER B 175      39.066 -22.534   3.609  1.00 23.14           O  
ATOM   2749  N   ARG B 176      39.604 -22.704  -0.018  1.00 21.56           N  
ATOM   2750  CA  ARG B 176      40.724 -22.317  -0.894  1.00 21.99           C  
ATOM   2751  C   ARG B 176      41.910 -21.771  -0.093  1.00 21.88           C  
ATOM   2752  O   ARG B 176      42.659 -20.891  -0.535  1.00 22.57           O  
ATOM   2753  CB  ARG B 176      40.274 -21.301  -1.942  1.00 21.99           C  
ATOM   2754  CG  ARG B 176      39.585 -21.917  -3.193  1.00 22.56           C  
ATOM   2755  CD  ARG B 176      38.131 -22.393  -2.951  1.00 22.51           C  
ATOM   2756  NE  ARG B 176      37.528 -22.920  -4.176  1.00 22.12           N  
ATOM   2757  CZ  ARG B 176      36.330 -23.495  -4.273  1.00 24.16           C  
ATOM   2758  NH1 ARG B 176      35.542 -23.633  -3.215  1.00 23.39           N1+
ATOM   2759  NH2 ARG B 176      35.906 -23.927  -5.457  1.00 25.44           N  
ATOM   2760  N   GLY B 177      42.066 -22.303   1.097  1.00 22.11           N  
ATOM   2761  CA  GLY B 177      43.274 -22.066   1.877  1.00 22.29           C  
ATOM   2762  C   GLY B 177      43.124 -20.800   2.684  1.00 21.91           C  
ATOM   2763  O   GLY B 177      44.056 -20.342   3.376  1.00 21.90           O  
ATOM   2764  N   VAL B 178      41.916 -20.253   2.605  1.00 20.79           N  
ATOM   2765  CA  VAL B 178      41.578 -19.002   3.314  1.00 20.41           C  
ATOM   2766  C   VAL B 178      40.793 -19.246   4.633  1.00 20.27           C  
ATOM   2767  O   VAL B 178      39.826 -19.999   4.646  1.00 19.58           O  
ATOM   2768  CB  VAL B 178      40.756 -18.031   2.412  1.00 20.13           C  
ATOM   2769  CG1 VAL B 178      40.558 -16.693   3.118  1.00 20.27           C  
ATOM   2770  CG2 VAL B 178      41.426 -17.814   1.072  1.00 20.01           C  
ATOM   2771  N   PRO B 179      41.219 -18.594   5.745  1.00 19.52           N  
ATOM   2772  CA  PRO B 179      40.425 -18.628   6.986  1.00 19.38           C  
ATOM   2773  C   PRO B 179      39.001 -18.169   6.735  1.00 18.78           C  
ATOM   2774  O   PRO B 179      38.767 -17.279   5.910  1.00 17.97           O  
ATOM   2775  CB  PRO B 179      41.165 -17.662   7.915  1.00 19.57           C  
ATOM   2776  CG  PRO B 179      42.627 -17.718   7.436  1.00 19.19           C  
ATOM   2777  CD  PRO B 179      42.513 -17.909   5.923  1.00 20.17           C  
ATOM   2778  N   TYR B 180      38.067 -18.825   7.408  1.00 18.62           N  
ATOM   2779  CA  TYR B 180      36.620 -18.515   7.256  1.00 18.51           C  
ATOM   2780  C   TYR B 180      35.822 -18.598   8.551  1.00 18.40           C  
ATOM   2781  O   TYR B 180      36.148 -19.340   9.497  1.00 18.80           O  
ATOM   2782  CB  TYR B 180      35.960 -19.442   6.209  1.00 18.22           C  
ATOM   2783  CG  TYR B 180      35.773 -20.854   6.718  1.00 19.08           C  
ATOM   2784  CD1 TYR B 180      36.760 -21.814   6.527  1.00 18.54           C  
ATOM   2785  CD2 TYR B 180      34.637 -21.222   7.428  1.00 18.00           C  
ATOM   2786  CE1 TYR B 180      36.622 -23.093   7.019  1.00 19.58           C  
ATOM   2787  CE2 TYR B 180      34.500 -22.508   7.928  1.00 19.03           C  
ATOM   2788  CZ  TYR B 180      35.493 -23.435   7.716  1.00 18.99           C  
ATOM   2789  OH  TYR B 180      35.353 -24.720   8.195  1.00 20.55           O  
ATOM   2790  N   VAL B 181      34.747 -17.820   8.578  1.00 17.52           N  
ATOM   2791  CA  VAL B 181      33.692 -17.992   9.582  1.00 17.76           C  
ATOM   2792  C   VAL B 181      32.345 -17.887   8.897  1.00 16.75           C  
ATOM   2793  O   VAL B 181      32.134 -16.980   8.117  1.00 16.20           O  
ATOM   2794  CB  VAL B 181      33.765 -16.928  10.727  1.00 18.07           C  
ATOM   2795  CG1 VAL B 181      32.696 -17.190  11.816  1.00 18.47           C  
ATOM   2796  CG2 VAL B 181      35.145 -16.927  11.358  1.00 20.03           C  
ATOM   2797  N   ILE B 182      31.455 -18.828   9.187  1.00 16.31           N  
ATOM   2798  CA  ILE B 182      30.091 -18.789   8.644  1.00 16.32           C  
ATOM   2799  C   ILE B 182      29.012 -18.956   9.705  1.00 16.51           C  
ATOM   2800  O   ILE B 182      29.262 -19.322  10.853  1.00 15.71           O  
ATOM   2801  CB  ILE B 182      29.888 -19.887   7.543  1.00 16.67           C  
ATOM   2802  CG1 ILE B 182      29.930 -21.292   8.162  1.00 16.00           C  
ATOM   2803  CG2 ILE B 182      30.940 -19.735   6.481  1.00 15.55           C  
ATOM   2804  CD1 ILE B 182      29.498 -22.421   7.219  1.00 17.73           C  
ATOM   2805  N   VAL B 183      27.794 -18.654   9.305  1.00 16.57           N  
ATOM   2806  CA  VAL B 183      26.626 -19.104  10.060  1.00 17.25           C  
ATOM   2807  C   VAL B 183      25.910 -20.036   9.136  1.00 17.97           C  
ATOM   2808  O   VAL B 183      25.487 -19.624   8.060  1.00 18.36           O  
ATOM   2809  CB  VAL B 183      25.682 -17.965  10.491  1.00 16.95           C  
ATOM   2810  CG1 VAL B 183      24.361 -18.535  11.074  1.00 16.29           C  
ATOM   2811  CG2 VAL B 183      26.361 -17.073  11.507  1.00 17.97           C  
ATOM   2812  N   ARG B 184      25.820 -21.298   9.543  1.00 18.58           N  
ATOM   2813  CA  ARG B 184      25.230 -22.354   8.697  1.00 19.26           C  
ATOM   2814  C   ARG B 184      23.733 -22.140   8.542  1.00 18.83           C  
ATOM   2815  O   ARG B 184      23.092 -21.559   9.419  1.00 19.04           O  
ATOM   2816  CB  ARG B 184      25.495 -23.751   9.279  1.00 19.60           C  
ATOM   2817  CG  ARG B 184      26.917 -24.237   9.115  1.00 21.55           C  
ATOM   2818  CD  ARG B 184      26.954 -25.678   9.525  1.00 25.27           C  
ATOM   2819  NE  ARG B 184      27.153 -25.760  10.957  1.00 28.32           N  
ATOM   2820  CZ  ARG B 184      28.136 -26.447  11.507  1.00 30.59           C  
ATOM   2821  NH1 ARG B 184      28.962 -27.144  10.731  1.00 30.99           N1+
ATOM   2822  NH2 ARG B 184      28.273 -26.450  12.821  1.00 32.52           N  
ATOM   2823  N   GLY B 185      23.200 -22.544   7.393  1.00 18.77           N  
ATOM   2824  CA  GLY B 185      21.766 -22.433   7.150  1.00 18.73           C  
ATOM   2825  C   GLY B 185      21.339 -21.141   6.505  1.00 18.54           C  
ATOM   2826  O   GLY B 185      22.104 -20.497   5.810  1.00 18.24           O  
ATOM   2827  N   ARG B 186      20.100 -20.756   6.775  1.00 18.79           N  
ATOM   2828  CA  ARG B 186      19.442 -19.661   6.057  1.00 18.88           C  
ATOM   2829  C   ARG B 186      19.641 -18.318   6.752  1.00 18.60           C  
ATOM   2830  O   ARG B 186      19.397 -17.266   6.178  1.00 17.60           O  
ATOM   2831  CB  ARG B 186      17.931 -19.916   5.930  1.00 19.67           C  
ATOM   2832  CG  ARG B 186      17.595 -20.964   4.939  1.00 20.17           C  
ATOM   2833  CD  ARG B 186      16.198 -21.431   5.131  1.00 21.51           C  
ATOM   2834  NE  ARG B 186      15.775 -22.267   4.017  1.00 22.08           N  
ATOM   2835  CZ  ARG B 186      14.561 -22.774   3.915  1.00 24.11           C  
ATOM   2836  NH1 ARG B 186      13.678 -22.544   4.879  1.00 24.42           N1+
ATOM   2837  NH2 ARG B 186      14.242 -23.515   2.874  1.00 25.25           N  
ATOM   2838  N   ARG B 187      20.090 -18.383   7.999  1.00 18.13           N  
ATOM   2839  CA  ARG B 187      20.285 -17.172   8.812  1.00 18.39           C  
ATOM   2840  C   ARG B 187      21.559 -16.439   8.448  1.00 18.69           C  
ATOM   2841  O   ARG B 187      22.486 -17.003   7.910  1.00 18.27           O  
ATOM   2842  CB  ARG B 187      20.278 -17.494  10.304  1.00 18.15           C  
ATOM   2843  CG  ARG B 187      18.904 -17.912  10.790  1.00 19.34           C  
ATOM   2844  CD  ARG B 187      18.846 -18.152  12.287  1.00 19.64           C  
ATOM   2845  NE  ARG B 187      19.623 -19.311  12.688  1.00 20.26           N  
ATOM   2846  CZ  ARG B 187      19.778 -19.729  13.941  1.00 22.14           C  
ATOM   2847  NH1 ARG B 187      19.209 -19.072  14.943  1.00 23.74           N1+
ATOM   2848  NH2 ARG B 187      20.515 -20.805  14.189  1.00 23.02           N  
ATOM   2849  N   GLY B 188      21.584 -15.159   8.765  1.00 18.88           N  
ATOM   2850  CA  GLY B 188      22.753 -14.309   8.462  1.00 19.00           C  
ATOM   2851  C   GLY B 188      22.327 -12.865   8.300  1.00 19.27           C  
ATOM   2852  O   GLY B 188      21.403 -12.422   8.965  1.00 19.24           O  
ATOM   2853  N   GLY B 189      22.969 -12.150   7.387  1.00 18.30           N  
ATOM   2854  CA  GLY B 189      22.556 -10.788   7.044  1.00 18.57           C  
ATOM   2855  C   GLY B 189      23.559  -9.722   7.433  1.00 18.85           C  
ATOM   2856  O   GLY B 189      24.619  -9.985   8.023  1.00 18.86           O  
ATOM   2857  N   SER B 190      23.187  -8.496   7.128  1.00 19.54           N  
ATOM   2858  CA  SER B 190      24.101  -7.354   7.259  1.00 19.99           C  
ATOM   2859  C   SER B 190      24.486  -7.107   8.705  1.00 19.83           C  
ATOM   2860  O   SER B 190      25.653  -6.855   9.020  1.00 19.33           O  
ATOM   2861  CB  SER B 190      23.489  -6.093   6.661  1.00 20.57           C  
ATOM   2862  OG  SER B 190      23.121  -6.331   5.307  1.00 23.04           O  
ATOM   2863  N   ALA B 191      23.500  -7.196   9.592  1.00 19.54           N  
ATOM   2864  CA  ALA B 191      23.745  -6.860  10.992  1.00 19.26           C  
ATOM   2865  C   ALA B 191      24.714  -7.879  11.588  1.00 19.48           C  
ATOM   2866  O   ALA B 191      25.658  -7.499  12.289  1.00 19.40           O  
ATOM   2867  CB  ALA B 191      22.443  -6.806  11.806  1.00 19.37           C  
ATOM   2868  N   MET B 192      24.482  -9.162  11.311  1.00 18.82           N  
ATOM   2869  CA  MET B 192      25.321 -10.219  11.904  1.00 19.34           C  
ATOM   2870  C   MET B 192      26.736 -10.114  11.357  1.00 18.61           C  
ATOM   2871  O   MET B 192      27.711 -10.365  12.056  1.00 17.49           O  
ATOM   2872  CB  MET B 192      24.813 -11.621  11.596  1.00 19.30           C  
ATOM   2873  CG  MET B 192      23.650 -12.108  12.422  1.00 21.52           C  
ATOM   2874  SD  MET B 192      23.410 -13.868  12.085  1.00 23.46           S  
ATOM   2875  CE  MET B 192      21.710 -14.073  12.589  1.00 23.98           C  
ATOM   2876  N   THR B 193      26.810  -9.734  10.093  1.00 18.07           N  
ATOM   2877  CA  THR B 193      28.088  -9.710   9.354  1.00 18.10           C  
ATOM   2878  C   THR B 193      28.938  -8.550   9.846  1.00 18.04           C  
ATOM   2879  O   THR B 193      30.153  -8.668  10.068  1.00 18.58           O  
ATOM   2880  CB  THR B 193      27.829  -9.674   7.826  1.00 18.14           C  
ATOM   2881  CG2 THR B 193      29.138  -9.466   7.056  1.00 17.18           C  
ATOM   2882  OG1 THR B 193      27.210 -10.918   7.451  1.00 15.64           O  
ATOM   2883  N   ALA B 194      28.267  -7.434  10.076  1.00 18.12           N  
ATOM   2884  CA  ALA B 194      28.932  -6.233  10.574  1.00 18.12           C  
ATOM   2885  C   ALA B 194      29.400  -6.520  11.985  1.00 17.90           C  
ATOM   2886  O   ALA B 194      30.498  -6.136  12.386  1.00 17.79           O  
ATOM   2887  CB  ALA B 194      28.004  -5.020  10.530  1.00 18.14           C  
ATOM   2888  N   ALA B 195      28.570  -7.256  12.720  1.00 18.10           N  
ATOM   2889  CA  ALA B 195      28.866  -7.567  14.117  1.00 17.84           C  
ATOM   2890  C   ALA B 195      30.161  -8.340  14.220  1.00 18.21           C  
ATOM   2891  O   ALA B 195      30.983  -8.081  15.107  1.00 17.39           O  
ATOM   2892  CB  ALA B 195      27.726  -8.341  14.775  1.00 17.72           C  
ATOM   2893  N   ALA B 196      30.316  -9.310  13.331  1.00 18.15           N  
ATOM   2894  CA  ALA B 196      31.528 -10.130  13.305  1.00 18.84           C  
ATOM   2895  C   ALA B 196      32.756  -9.261  13.070  1.00 19.44           C  
ATOM   2896  O   ALA B 196      33.769  -9.416  13.744  1.00 19.75           O  
ATOM   2897  CB  ALA B 196      31.437 -11.217  12.258  1.00 18.64           C  
ATOM   2898  N   VAL B 197      32.663  -8.332  12.125  1.00 19.10           N  
ATOM   2899  CA  VAL B 197      33.814  -7.472  11.825  1.00 19.13           C  
ATOM   2900  C   VAL B 197      34.110  -6.621  13.051  1.00 19.63           C  
ATOM   2901  O   VAL B 197      35.262  -6.465  13.459  1.00 19.29           O  
ATOM   2902  CB  VAL B 197      33.578  -6.563  10.605  1.00 19.37           C  
ATOM   2903  CG1 VAL B 197      34.757  -5.577  10.444  1.00 18.76           C  
ATOM   2904  CG2 VAL B 197      33.368  -7.406   9.319  1.00 19.13           C  
ATOM   2905  N   ASN B 198      33.049  -6.079  13.640  1.00 18.98           N  
ATOM   2906  CA  ASN B 198      33.172  -5.163  14.769  1.00 19.78           C  
ATOM   2907  C   ASN B 198      33.836  -5.843  15.957  1.00 19.91           C  
ATOM   2908  O   ASN B 198      34.597  -5.231  16.676  1.00 19.87           O  
ATOM   2909  CB  ASN B 198      31.807  -4.591  15.185  1.00 19.59           C  
ATOM   2910  CG  ASN B 198      31.311  -3.536  14.226  1.00 19.28           C  
ATOM   2911  ND2 ASN B 198      29.988  -3.325  14.178  1.00 19.71           N  
ATOM   2912  OD1 ASN B 198      32.105  -2.901  13.544  1.00 18.85           O  
ATOM   2913  N   ALA B 199      33.579  -7.135  16.113  1.00 20.46           N  
ATOM   2914  CA  ALA B 199      34.104  -7.874  17.258  1.00 21.05           C  
ATOM   2915  C   ALA B 199      35.613  -8.046  17.118  1.00 21.47           C  
ATOM   2916  O   ALA B 199      36.356  -8.036  18.100  1.00 21.25           O  
ATOM   2917  CB  ALA B 199      33.432  -9.222  17.385  1.00 21.06           C  
ATOM   2918  N   LEU B 200      36.046  -8.186  15.880  1.00 22.20           N  
ATOM   2919  CA  LEU B 200      37.447  -8.567  15.588  1.00 22.81           C  
ATOM   2920  C   LEU B 200      38.300  -7.309  15.480  1.00 23.98           C  
ATOM   2921  O   LEU B 200      39.536  -7.364  15.406  1.00 23.77           O  
ATOM   2922  CB  LEU B 200      37.541  -9.374  14.295  1.00 22.57           C  
ATOM   2923  CG  LEU B 200      36.908 -10.765  14.272  1.00 22.52           C  
ATOM   2924  CD1 LEU B 200      37.172 -11.453  12.938  1.00 23.02           C  
ATOM   2925  CD2 LEU B 200      37.402 -11.611  15.456  1.00 22.80           C  
ATOM   2926  N   ALA B 201      37.609  -6.177  15.508  1.00 25.08           N  
ATOM   2927  CA  ALA B 201      38.219  -4.853  15.246  1.00 26.87           C  
ATOM   2928  C   ALA B 201      38.769  -4.240  16.513  1.00 28.66           C  
ATOM   2929  O   ALA B 201      39.759  -3.510  16.512  1.00 29.03           O  
ATOM   2930  CB  ALA B 201      37.207  -3.904  14.633  1.00 26.69           C  
ATOM   2931  N   SER B 202      38.098  -4.533  17.602  1.00 30.97           N  
ATOM   2932  CA  SER B 202      38.522  -4.016  18.890  1.00 32.65           C  
ATOM   2933  C   SER B 202      38.428  -5.069  19.965  1.00 34.35           C  
ATOM   2934  O   SER B 202      37.619  -6.001  19.896  1.00 33.89           O  
ATOM   2935  CB  SER B 202      37.684  -2.791  19.277  1.00 32.72           C  
ATOM   2936  OG  SER B 202      37.815  -2.480  20.657  1.00 33.09           O  
ATOM   2937  N   GLU B 203      39.284  -4.884  20.960  1.00 36.26           N  
ATOM   2938  CA  GLU B 203      39.270  -5.704  22.170  1.00 38.05           C  
ATOM   2939  C   GLU B 203      38.036  -5.381  22.993  1.00 38.90           C  
ATOM   2940  O   GLU B 203      37.648  -6.135  23.881  1.00 39.29           O  
ATOM   2941  CB  GLU B 203      40.527  -5.508  23.011  1.00 38.32           C  
ATOM   2942  CG  GLU B 203      41.669  -6.364  22.539  1.00 39.88           C  
ATOM   2943  CD  GLU B 203      42.790  -6.405  23.553  1.00 41.81           C  
ATOM   2944  OE1 GLU B 203      43.233  -5.317  23.976  1.00 43.20           O  
ATOM   2945  OE2 GLU B 203      43.223  -7.518  23.931  1.00 44.29           O1-
ATOM   2946  N   ARG B 204      37.429  -4.244  22.684  1.00 40.02           N  
ATOM   2947  CA  ARG B 204      36.086  -3.959  23.168  1.00 40.83           C  
ATOM   2948  C   ARG B 204      36.114  -2.956  24.314  1.00 41.13           C  
ATOM   2949  O   ARG B 204      35.890  -1.756  24.109  1.00 42.06           O  
ATOM   2950  CB  ARG B 204      35.434  -5.276  23.610  1.00 41.01           C  
ATOM   2951  CG  ARG B 204      33.913  -5.326  23.551  1.00 42.07           C  
ATOM   2952  CD  ARG B 204      33.409  -6.638  22.931  1.00 42.67           C  
ATOM   2953  NE  ARG B 204      32.849  -7.574  23.912  1.00 43.00           N  
ATOM   2954  CZ  ARG B 204      32.070  -8.619  23.626  1.00 42.52           C  
ATOM   2955  NH1 ARG B 204      31.699  -8.926  22.375  1.00 41.92           N1+
ATOM   2956  NH2 ARG B 204      31.652  -9.371  24.618  1.00 42.26           N  
