# Supplementary material for: Structural Descriptors for Subunit Interface Regions in Homodimers: Effect of Lipid Membrane and Secondary Structure Type
Source: J Chem Inf Model. 2025 Mar 27;65(7):3117–26. doi: 10.1021/acs.jcim.4c01233 (PMC12004529; doi:10.1021/acs.jcim.4c01233)
Supplement: Supplementary file 3 — ci4c01233_si_003.tar [file ci4c01233_si_003.tar › database/alpha/3hmq_cytop.pdb]

HEADER    3hmq_chain_A
ATOM      9  N   THR A   2     -46.998  55.334  -0.077  1.00 85.59           N  
ATOM     10  CA  THR A   2     -47.032  54.159  -0.890  1.00 85.59           C  
ATOM     14  C   THR A   2     -45.968  53.261  -0.358  1.00 85.59           C  
ATOM     15  O   THR A   2     -44.918  53.725   0.081  1.00 85.59           O  
ATOM     11  CB  THR A   2     -46.698  54.415  -2.330  1.00 85.59           C  
ATOM     13  CG2 THR A   2     -46.765  53.083  -3.094  1.00 85.59           C  
ATOM     12  OG1 THR A   2     -47.608  55.350  -2.889  1.00 85.59           O  
ATOM     16  N   LEU A   3     -46.226  51.941  -0.356  1.00 38.00           N  
ATOM     17  CA  LEU A   3     -45.235  51.039   0.142  1.00 38.00           C  
ATOM     22  C   LEU A   3     -44.064  51.116  -0.779  1.00 38.00           C  
ATOM     23  O   LEU A   3     -42.916  51.090  -0.340  1.00 38.00           O  
ATOM     18  CB  LEU A   3     -45.707  49.577   0.217  1.00 38.00           C  
ATOM     19  CG  LEU A   3     -44.624  48.624   0.758  1.00 38.00           C  
ATOM     20  CD1 LEU A   3     -44.210  49.004   2.189  1.00 38.00           C  
ATOM     21  CD2 LEU A   3     -45.064  47.156   0.644  1.00 38.00           C  
ATOM     24  N   GLN A   4     -44.327  51.232  -2.095  1.00 46.03           N  
ATOM     25  CA  GLN A   4     -43.246  51.301  -3.036  1.00 46.03           C  
ATOM     31  C   GLN A   4     -42.445  52.527  -2.742  1.00 46.03           C  
ATOM     32  O   GLN A   4     -41.217  52.503  -2.798  1.00 46.03           O  
ATOM     26  CB  GLN A   4     -43.691  51.405  -4.503  1.00 46.03           C  
ATOM     27  CG  GLN A   4     -42.488  51.476  -5.449  1.00 46.03           C  
ATOM     28  CD  GLN A   4     -42.974  51.575  -6.885  1.00 46.03           C  
ATOM     30  NE2 GLN A   4     -43.780  50.572  -7.324  1.00 46.03           N  
ATOM     29  OE1 GLN A   4     -42.636  52.514  -7.604  1.00 46.03           O  
ATOM     33  N   GLN A   5     -43.128  53.637  -2.413  1.00113.74           N  
ATOM     34  CA  GLN A   5     -42.453  54.874  -2.152  1.00113.74           C  
ATOM     40  C   GLN A   5     -41.589  54.705  -0.938  1.00113.74           C  
ATOM     41  O   GLN A   5     -40.461  55.191  -0.893  1.00113.74           O  
ATOM     35  CB  GLN A   5     -43.443  56.013  -1.859  1.00113.74           C  
ATOM     36  CG  GLN A   5     -42.788  57.389  -1.784  1.00113.74           C  
ATOM     37  CD  GLN A   5     -42.549  57.843  -3.214  1.00113.74           C  
ATOM     39  NE2 GLN A   5     -43.178  57.131  -4.187  1.00113.74           N  
ATOM     38  OE1 GLN A   5     -41.824  58.806  -3.462  1.00113.74           O  
ATOM     42  N   GLU A   6     -42.108  53.993   0.081  1.00 66.77           N  
ATOM     43  CA  GLU A   6     -41.412  53.805   1.322  1.00 66.77           C  
ATOM     49  C   GLU A   6     -40.138  53.063   1.056  1.00 66.77           C  
ATOM     50  O   GLU A   6     -39.073  53.443   1.541  1.00 66.77           O  
ATOM     44  CB  GLU A   6     -42.223  52.926   2.293  1.00 66.77           C  
ATOM     45  CG  GLU A   6     -43.546  53.541   2.757  1.00 66.77           C  
ATOM     46  CD  GLU A   6     -43.348  54.100   4.158  1.00 66.77           C  
ATOM     47  OE1 GLU A   6     -42.614  55.114   4.300  1.00 66.77           O  
ATOM     48  OE2 GLU A   6     -43.929  53.510   5.109  1.00 66.77           O1-
ATOM     51  N   ILE A   7     -40.221  51.985   0.254  1.00 41.12           N  
ATOM     52  CA  ILE A   7     -39.088  51.145  -0.011  1.00 41.12           C  
ATOM     57  C   ILE A   7     -38.038  51.908  -0.758  1.00 41.12           C  
ATOM     58  O   ILE A   7     -36.856  51.824  -0.432  1.00 41.12           O  
ATOM     53  CB  ILE A   7     -39.443  49.922  -0.811  1.00 41.12           C  
ATOM     54  CG1 ILE A   7     -40.404  49.026  -0.009  1.00 41.12           C  
ATOM     55  CG2 ILE A   7     -38.139  49.210  -1.216  1.00 41.12           C  
ATOM     56  CD1 ILE A   7     -41.060  47.927  -0.842  1.00 41.12           C  
ATOM     59  N   ILE A   8     -38.440  52.697  -1.769  1.00 36.05           N  
ATOM     60  CA  ILE A   8     -37.493  53.406  -2.585  1.00 36.05           C  
ATOM     65  C   ILE A   8     -36.728  54.354  -1.717  1.00 36.05           C  
ATOM     66  O   ILE A   8     -35.505  54.455  -1.815  1.00 36.05           O  
ATOM     61  CB  ILE A   8     -38.161  54.240  -3.644  1.00 36.05           C  
ATOM     62  CG1 ILE A   8     -39.020  53.361  -4.568  1.00 36.05           C  
ATOM     63  CG2 ILE A   8     -37.069  55.031  -4.385  1.00 36.05           C  
ATOM     64  CD1 ILE A   8     -39.971  54.155  -5.467  1.00 36.05           C  
ATOM     67  N   GLN A   9     -37.443  55.070  -0.831  1.00 73.65           N  
ATOM     68  CA  GLN A   9     -36.849  56.075  -0.000  1.00 73.65           C  
ATOM     74  C   GLN A   9     -35.856  55.449   0.930  1.00 73.65           C  
ATOM     75  O   GLN A   9     -34.751  55.960   1.094  1.00 73.65           O  
ATOM     69  CB  GLN A   9     -37.896  56.797   0.869  1.00 73.65           C  
ATOM     70  CG  GLN A   9     -37.353  58.002   1.642  1.00 73.65           C  
ATOM     71  CD  GLN A   9     -37.228  59.166   0.667  1.00 73.65           C  
ATOM     73  NE2 GLN A   9     -38.014  60.249   0.914  1.00 73.65           N  
ATOM     72  OE1 GLN A   9     -36.457  59.113  -0.290  1.00 73.65           O  
ATOM     76  N   ALA A  10     -36.212  54.308   1.552  1.00 38.48           N  
ATOM     77  CA  ALA A  10     -35.338  53.710   2.523  1.00 38.48           C  
ATOM     79  C   ALA A  10     -34.051  53.288   1.871  1.00 38.48           C  
ATOM     80  O   ALA A  10     -32.971  53.503   2.420  1.00 38.48           O  
ATOM     78  CB  ALA A  10     -35.949  52.457   3.176  1.00 38.48           C  
ATOM     81  N   LEU A  11     -34.152  52.659   0.684  1.00113.20           N  
ATOM     82  CA  LEU A  11     -33.059  52.134  -0.096  1.00113.20           C  
ATOM     87  C   LEU A  11     -32.199  53.223  -0.679  1.00113.20           C  
ATOM     88  O   LEU A  11     -30.994  53.031  -0.842  1.00113.20           O  
ATOM     83  CB  LEU A  11     -33.555  51.247  -1.255  1.00113.20           C  
ATOM     84  CG  LEU A  11     -34.079  49.853  -0.844  1.00113.20           C  
ATOM     85  CD1 LEU A  11     -32.929  48.875  -0.571  1.00113.20           C  
ATOM     86  CD2 LEU A  11     -35.045  49.924   0.346  1.00113.20           C  
ATOM     89  N   GLY A  12     -32.797  54.375  -1.054  1.00 27.34           N  
ATOM     90  CA  GLY A  12     -32.041  55.469  -1.610  1.00 27.34           C  
ATOM     91  C   GLY A  12     -31.938  55.313  -3.098  1.00 27.34           C  
ATOM     92  O   GLY A  12     -31.126  55.976  -3.742  1.00 27.34           O  
ATOM     93  N   ALA A  13     -32.763  54.433  -3.694  1.00 42.64           N  
ATOM     94  CA  ALA A  13     -32.672  54.199  -5.113  1.00 42.64           C  
ATOM     96  C   ALA A  13     -33.279  55.321  -5.904  1.00 42.64           C  
ATOM     97  O   ALA A  13     -34.220  55.981  -5.468  1.00 42.64           O  
ATOM     95  CB  ALA A  13     -33.356  52.893  -5.553  1.00 42.64           C  
ATOM     98  N   LYS A  14     -32.727  55.563  -7.115  1.00102.43           N  
ATOM     99  CA  LYS A  14     -33.236  56.574  -8.005  1.00102.43           C  
ATOM    105  C   LYS A  14     -33.449  55.926  -9.339  1.00102.43           C  
ATOM    106  O   LYS A  14     -32.782  54.951  -9.680  1.00102.43           O  
ATOM    100  CB  LYS A  14     -32.254  57.727  -8.272  1.00102.43           C  
ATOM    101  CG  LYS A  14     -31.957  58.628  -7.073  1.00102.43           C  
ATOM    102  CD  LYS A  14     -30.733  59.514  -7.313  1.00102.43           C  
ATOM    103  CE  LYS A  14     -30.795  60.293  -8.629  1.00102.43           C  
ATOM    104  NZ  LYS A  14     -29.538  61.047  -8.829  1.00102.43           N1+
ATOM    107  N   PRO A  15     -34.379  56.421 -10.114  1.00235.29           N  
ATOM    108  CA  PRO A  15     -34.492  55.952 -11.468  1.00235.29           C  
ATOM    112  C   PRO A  15     -33.307  56.664 -12.010  1.00235.29           C  
ATOM    113  O   PRO A  15     -33.003  57.664 -11.396  1.00235.29           O  
ATOM    110  CB  PRO A  15     -35.811  56.510 -11.990  1.00235.29           C  
ATOM    111  CG  PRO A  15     -36.659  56.692 -10.717  1.00235.29           C  
ATOM    109  CD  PRO A  15     -35.637  56.921  -9.592  1.00235.29           C  
ATOM    114  N   HIS A  16     -32.595  56.209 -13.052  0.50167.53           N  
ATOM    115  CA  HIS A  16     -31.522  56.959 -13.679  0.50167.53           C  
ATOM    122  C   HIS A  16     -30.355  57.334 -12.794  0.50167.53           C  
ATOM    123  O   HIS A  16     -30.508  57.920 -11.723  0.50167.53           O  
ATOM    118  CB  HIS A  16     -31.994  58.280 -14.301  0.50167.53           C  
ATOM    117  CG  HIS A  16     -33.168  58.112 -15.207  0.50167.53           C  
ATOM    120  CD2 HIS A  16     -34.429  58.608 -15.094  0.50167.53           C  
ATOM    116  ND1 HIS A  16     -33.146  57.393 -16.379  0.50167.53           N  
ATOM    121  CE1 HIS A  16     -34.389  57.487 -16.914  0.50167.53           C  
ATOM    119  NE2 HIS A  16     -35.202  58.215 -16.170  0.50167.53           N  
ATOM    124  N   ILE A  17     -29.123  57.028 -13.272  1.00108.41           N  
ATOM    125  CA  ILE A  17     -27.900  57.410 -12.611  1.00108.41           C  
ATOM    130  C   ILE A  17     -26.847  57.697 -13.647  1.00108.41           C  
ATOM    131  O   ILE A  17     -26.959  57.272 -14.796  1.00108.41           O  
ATOM    126  CB  ILE A  17     -27.391  56.372 -11.642  1.00108.41           C  
ATOM    127  CG1 ILE A  17     -27.130  55.012 -12.322  1.00108.41           C  
ATOM    128  CG2 ILE A  17     -28.399  56.300 -10.483  1.00108.41           C  
ATOM    129  CD1 ILE A  17     -25.885  54.950 -13.206  1.00108.41           C  
ATOM    132  N   ASN A  18     -25.803  58.470 -13.267  1.00 53.98           N  
ATOM    133  CA  ASN A  18     -24.705  58.760 -14.150  1.00 53.98           C  
ATOM    138  C   ASN A  18     -23.591  57.871 -13.687  1.00 53.98           C  
ATOM    139  O   ASN A  18     -23.111  58.016 -12.564  1.00 53.98           O  
ATOM    134  CB  ASN A  18     -24.220  60.218 -14.037  1.00 53.98           C  
ATOM    135  CG  ASN A  18     -23.201  60.494 -15.136  1.00 53.98           C  
ATOM    137  ND2 ASN A  18     -23.441  61.576 -15.922  1.00 53.98           N  
ATOM    136  OD1 ASN A  18     -22.221  59.767 -15.292  1.00 53.98           O  
ATOM    140  N   PRO A  19     -23.169  56.946 -14.511  1.00 76.91           N  
ATOM    141  CA  PRO A  19     -22.165  55.999 -14.104  1.00 76.91           C  
ATOM    145  C   PRO A  19     -20.849  56.587 -13.705  1.00 76.91           C  
ATOM    146  O   PRO A  19     -20.276  56.135 -12.715  1.00 76.91           O  
ATOM    143  CB  PRO A  19     -22.081  54.977 -15.237  1.00 76.91           C  
ATOM    144  CG  PRO A  19     -23.500  54.994 -15.838  1.00 76.91           C  
ATOM    142  CD  PRO A  19     -24.018  56.418 -15.567  1.00 76.91           C  
ATOM    147  N   GLU A  20     -20.346  57.595 -14.435  0.50 64.78           N  
ATOM    148  CA  GLU A  20     -19.072  58.141 -14.070  0.50 64.78           C  
ATOM    154  C   GLU A  20     -19.199  58.787 -12.732  0.50 64.78           C  
ATOM    155  O   GLU A  20     -18.303  58.683 -11.897  0.50 64.78           O  
ATOM    149  CB  GLU A  20     -18.555  59.204 -15.052  0.50 64.78           C  
ATOM    150  CG  GLU A  20     -17.993  58.606 -16.342  0.50 64.78           C  
ATOM    151  CD  GLU A  20     -16.626  58.024 -16.008  0.50 64.78           C  
ATOM    152  OE1 GLU A  20     -16.096  58.352 -14.913  0.50 64.78           O  
ATOM    153  OE2 GLU A  20     -16.094  57.244 -16.842  0.50 64.78           O1-
ATOM    156  N   GLU A  21     -20.331  59.473 -12.497  1.00 43.14           N  
ATOM    157  CA  GLU A  21     -20.519  60.171 -11.260  1.00 43.14           C  
ATOM    163  C   GLU A  21     -20.567  59.191 -10.131  1.00 43.14           C  
ATOM    164  O   GLU A  21     -19.977  59.421  -9.077  1.00 43.14           O  
ATOM    158  CB  GLU A  21     -21.821  60.988 -11.215  1.00 43.14           C  
ATOM    159  CG  GLU A  21     -21.921  61.840  -9.949  1.00 43.14           C  
ATOM    160  CD  GLU A  21     -23.197  62.660 -10.019  1.00 43.14           C  
ATOM    161  OE1 GLU A  21     -24.101  62.283 -10.813  1.00 43.14           O  
ATOM    162  OE2 GLU A  21     -23.285  63.676  -9.279  1.00 43.14           O1-
ATOM    165  N   GLU A  22     -21.268  58.060 -10.331  1.00 88.58           N  
ATOM    166  CA  GLU A  22     -21.435  57.076  -9.297  1.00 88.58           C  
ATOM    172  C   GLU A  22     -20.120  56.437  -8.958  1.00 88.58           C  
ATOM    173  O   GLU A  22     -19.848  56.146  -7.794  1.00 88.58           O  
ATOM    167  CB  GLU A  22     -22.401  55.945  -9.699  1.00 88.58           C  
ATOM    168  CG  GLU A  22     -23.852  56.404  -9.856  1.00 88.58           C  
ATOM    169  CD  GLU A  22     -24.407  56.656  -8.464  1.00 88.58           C  
ATOM    170  OE1 GLU A  22     -23.782  56.160  -7.487  1.00 88.58           O  
ATOM    171  OE2 GLU A  22     -25.458  57.342  -8.354  1.00 88.58           O1-
ATOM    174  N   ILE A  23     -19.265  56.181  -9.968  1.00 36.88           N  
ATOM    175  CA  ILE A  23     -18.014  55.531  -9.697  1.00 36.88           C  
ATOM    180  C   ILE A  23     -17.199  56.414  -8.806  1.00 36.88           C  
ATOM    181  O   ILE A  23     -16.616  55.962  -7.819  1.00 36.88           O  
ATOM    176  CB  ILE A  23     -17.202  55.288 -10.939  1.00 36.88           C  
ATOM    177  CG1 ILE A  23     -17.928  54.311 -11.879  1.00 36.88           C  
ATOM    178  CG2 ILE A  23     -15.803  54.810 -10.516  1.00 36.88           C  
ATOM    179  CD1 ILE A  23     -17.323  54.255 -13.282  1.00 36.88           C  
ATOM    182  N   ARG A  24     -17.145  57.714  -9.142  1.00143.41           N  
ATOM    183  CA  ARG A  24     -16.354  58.632  -8.377  1.00143.41           C  
ATOM    191  C   ARG A  24     -16.899  58.770  -6.993  1.00143.41           C  
ATOM    192  O   ARG A  24     -16.137  58.795  -6.028  1.00143.41           O  
ATOM    184  CB  ARG A  24     -16.251  60.026  -9.015  1.00143.41           C  
ATOM    185  CG  ARG A  24     -15.563  61.056  -8.115  1.00143.41           C  
ATOM    186  CD  ARG A  24     -14.210  60.610  -7.554  1.00143.41           C  
ATOM    187  NE  ARG A  24     -13.464  59.884  -8.620  1.00143.41           N  
ATOM    188  CZ  ARG A  24     -12.251  59.329  -8.325  1.00143.41           C  
ATOM    189  NH1 ARG A  24     -11.717  59.482  -7.078  1.00143.41           N1+
ATOM    190  NH2 ARG A  24     -11.575  58.616  -9.272  1.00143.41           N  
ATOM    193  N   ARG A  25     -18.237  58.834  -6.853  0.50140.03           N  
ATOM    194  CA  ARG A  25     -18.814  59.050  -5.559  0.50140.03           C  
ATOM    202  C   ARG A  25     -18.448  57.924  -4.639  0.50140.03           C  
ATOM    203  O   ARG A  25     -18.082  58.160  -3.489  0.50140.03           O  
ATOM    195  CB  ARG A  25     -20.340  59.229  -5.612  0.50140.03           C  
ATOM    196  CG  ARG A  25     -21.078  58.072  -6.275  0.50140.03           C  
ATOM    197  CD  ARG A  25     -22.484  58.456  -6.730  0.50140.03           C  
ATOM    198  NE  ARG A  25     -23.289  58.755  -5.515  0.50140.03           N  
ATOM    199  CZ  ARG A  25     -24.329  59.635  -5.592  0.50140.03           C  
ATOM    200  NH1 ARG A  25     -24.578  60.300  -6.757  0.50140.03           N1+
ATOM    201  NH2 ARG A  25     -25.126  59.841  -4.502  0.50140.03           N  
ATOM    204  N   SER A  26     -18.513  56.668  -5.117  1.00 39.52           N  
ATOM    205  CA  SER A  26     -18.195  55.545  -4.279  1.00 39.52           C  
ATOM    208  C   SER A  26     -16.734  55.562  -3.922  1.00 39.52           C  
ATOM    209  O   SER A  26     -16.359  55.278  -2.785  1.00 39.52           O  
ATOM    206  CB  SER A  26     -18.499  54.200  -4.961  1.00 39.52           C  
ATOM    207  OG  SER A  26     -19.896  54.081  -5.185  1.00 39.52           O  
ATOM    210  N   VAL A  27     -15.861  55.895  -4.893  1.00 46.15           N  
ATOM    211  CA  VAL A  27     -14.439  55.890  -4.663  1.00 46.15           C  
ATOM    215  C   VAL A  27     -14.082  56.926  -3.638  1.00 46.15           C  
ATOM    216  O   VAL A  27     -13.297  56.652  -2.730  1.00 46.15           O  
ATOM    212  CB  VAL A  27     -13.654  56.205  -5.906  1.00 46.15           C  
ATOM    213  CG1 VAL A  27     -12.163  56.318  -5.544  1.00 46.15           C  
ATOM    214  CG2 VAL A  27     -13.955  55.124  -6.958  1.00 46.15           C  
ATOM    217  N   ASP A  28     -14.653  58.144  -3.766  1.00 46.07           N  
ATOM    218  CA  ASP A  28     -14.353  59.229  -2.871  1.00 46.07           C  
ATOM    223  C   ASP A  28     -14.839  58.901  -1.496  1.00 46.07           C  
ATOM    224  O   ASP A  28     -14.198  59.256  -0.509  1.00 46.07           O  
ATOM    219  CB  ASP A  28     -14.997  60.564  -3.286  1.00 46.07           C  
ATOM    220  CG  ASP A  28     -14.179  61.144  -4.430  1.00 46.07           C  
ATOM    221  OD1 ASP A  28     -13.031  60.666  -4.636  1.00 46.07           O  
ATOM    222  OD2 ASP A  28     -14.686  62.079  -5.106  1.00 46.07           O1-
ATOM    225  N   PHE A  29     -15.991  58.214  -1.399  1.00 66.77           N  
ATOM    226  CA  PHE A  29     -16.576  57.834  -0.143  1.00 66.77           C  
ATOM    234  C   PHE A  29     -15.592  56.999   0.612  1.00 66.77           C  
ATOM    235  O   PHE A  29     -15.311  57.251   1.782  1.00 66.77           O  
ATOM    227  CB  PHE A  29     -17.836  56.973  -0.376  1.00 66.77           C  
ATOM    228  CG  PHE A  29     -18.219  56.232   0.863  1.00 66.77           C  
ATOM    229  CD1 PHE A  29     -18.926  56.838   1.874  1.00 66.77           C  
ATOM    230  CD2 PHE A  29     -17.881  54.904   0.996  1.00 66.77           C  
ATOM    231  CE1 PHE A  29     -19.275  56.129   3.002  1.00 66.77           C  
ATOM    232  CE2 PHE A  29     -18.227  54.191   2.120  1.00 66.77           C  
ATOM    233  CZ  PHE A  29     -18.927  54.805   3.128  1.00 66.77           C  
ATOM    236  N   LEU A  30     -15.021  55.987  -0.058  1.00 58.08           N  
ATOM    237  CA  LEU A  30     -14.094  55.101   0.583  1.00 58.08           C  
ATOM    242  C   LEU A  30     -12.888  55.875   1.024  1.00 58.08           C  
ATOM    243  O   LEU A  30     -12.395  55.672   2.132  1.00 58.08           O  
ATOM    238  CB  LEU A  30     -13.597  53.982  -0.351  1.00 58.08           C  
ATOM    239  CG  LEU A  30     -14.703  53.008  -0.799  1.00 58.08           C  
ATOM    240  CD1 LEU A  30     -14.136  51.909  -1.713  1.00 58.08           C  
ATOM    241  CD2 LEU A  30     -15.473  52.439   0.404  1.00 58.08           C  
ATOM    244  N   LYS A  31     -12.381  56.782   0.166  1.00 91.45           N  
ATOM    245  CA  LYS A  31     -11.185  57.524   0.465  1.00 91.45           C  
ATOM    251  C   LYS A  31     -11.406  58.405   1.656  1.00 91.45           C  
ATOM    252  O   LYS A  31     -10.578  58.452   2.564  1.00 91.45           O  
ATOM    246  CB  LYS A  31     -10.758  58.474  -0.669  1.00 91.45           C  
ATOM    247  CG  LYS A  31     -10.388  57.795  -1.989  1.00 91.45           C  
ATOM    248  CD  LYS A  31     -10.148  58.789  -3.128  1.00 91.45           C  
ATOM    249  CE  LYS A  31      -8.936  59.695  -2.887  1.00 91.45           C  
ATOM    250  NZ  LYS A  31      -8.730  60.602  -4.039  1.00 91.45           N1+
ATOM    253  N   ALA A  32     -12.545  59.122   1.679  1.00 32.39           N  
ATOM    254  CA  ALA A  32     -12.832  60.062   2.723  1.00 32.39           C  
ATOM    256  C   ALA A  32     -12.927  59.345   4.031  1.00 32.39           C  
ATOM    257  O   ALA A  32     -12.457  59.843   5.053  1.00 32.39           O  
ATOM    255  CB  ALA A  32     -14.166  60.797   2.510  1.00 32.39           C  
ATOM    258  N   TYR A  33     -13.545  58.150   4.026  1.00 55.33           N  
ATOM    259  CA  TYR A  33     -13.764  57.392   5.224  1.00 55.33           C  
ATOM    268  C   TYR A  33     -12.430  57.045   5.808  1.00 55.33           C  
ATOM    269  O   TYR A  33     -12.195  57.222   7.003  1.00 55.33           O  
ATOM    260  CB  TYR A  33     -14.513  56.078   4.906  1.00 55.33           C  
ATOM    261  CG  TYR A  33     -14.812  55.333   6.160  1.00 55.33           C  
ATOM    262  CD1 TYR A  33     -15.947  55.620   6.884  1.00 55.33           C  
ATOM    263  CD2 TYR A  33     -13.970  54.339   6.603  1.00 55.33           C  
ATOM    264  CE1 TYR A  33     -16.226  54.935   8.041  1.00 55.33           C  
ATOM    265  CE2 TYR A  33     -14.243  53.650   7.761  1.00 55.33           C  
ATOM    266  CZ  TYR A  33     -15.373  53.952   8.481  1.00 55.33           C  
ATOM    267  OH  TYR A  33     -15.665  53.255   9.672  1.00 55.33           O  
ATOM    270  N   LEU A  34     -11.509  56.569   4.951  1.00 59.09           N  
ATOM    271  CA  LEU A  34     -10.206  56.132   5.370  1.00 59.09           C  
ATOM    276  C   LEU A  34      -9.452  57.284   5.950  1.00 59.09           C  
ATOM    277  O   LEU A  34      -8.783  57.149   6.974  1.00 59.09           O  
ATOM    272  CB  LEU A  34      -9.366  55.604   4.191  1.00 59.09           C  
ATOM    273  CG  LEU A  34      -9.960  54.361   3.502  1.00 59.09           C  
ATOM    274  CD1 LEU A  34      -9.071  53.892   2.340  1.00 59.09           C  
ATOM    275  CD2 LEU A  34     -10.242  53.240   4.514  1.00 59.09           C  
ATOM    278  N   LYS A  35      -9.546  58.457   5.304  0.50105.80           N  
ATOM    279  CA  LYS A  35      -8.798  59.599   5.736  0.50105.80           C  
ATOM    285  C   LYS A  35      -9.268  60.027   7.091  0.50105.80           C  
ATOM    286  O   LYS A  35      -8.477  60.513   7.899  0.50105.80           O  
ATOM    280  CB  LYS A  35      -8.883  60.770   4.745  0.50105.80           C  
ATOM    281  CG  LYS A  35      -7.765  61.795   4.936  0.50105.80           C  
ATOM    282  CD  LYS A  35      -7.530  62.696   3.722  0.50105.80           C  
ATOM    283  CE  LYS A  35      -6.457  62.156   2.772  0.50105.80           C  
ATOM    284  NZ  LYS A  35      -6.267  63.084   1.636  0.50105.80           N1+
ATOM    287  N   THR A  36     -10.574  59.869   7.373  1.00 34.04           N  
ATOM    288  CA  THR A  36     -11.108  60.277   8.640  1.00 34.04           C  
ATOM    292  C   THR A  36     -10.487  59.460   9.734  1.00 34.04           C  
ATOM    293  O   THR A  36     -10.152  59.997  10.788  1.00 34.04           O  
ATOM    289  CB  THR A  36     -12.595  60.109   8.731  1.00 34.04           C  
ATOM    291  CG2 THR A  36     -13.051  60.585  10.120  1.00 34.04           C  
ATOM    290  OG1 THR A  36     -13.240  60.869   7.717  1.00 34.04           O  
ATOM    294  N   TYR A  37     -10.325  58.135   9.517  1.00 80.56           N  
ATOM    295  CA  TYR A  37      -9.761  57.280  10.527  1.00 80.56           C  
ATOM    304  C   TYR A  37      -8.420  56.824  10.015  1.00 80.56           C  
ATOM    305  O   TYR A  37      -8.302  55.760   9.408  1.00 80.56           O  
ATOM    296  CB  TYR A  37     -10.593  56.002  10.708  1.00 80.56           C  
ATOM    297  CG  TYR A  37     -12.000  56.419  10.956  1.00 80.56           C  
ATOM    298  CD1 TYR A  37     -12.447  56.697  12.226  1.00 80.56           C  
ATOM    299  CD2 TYR A  37     -12.871  56.539   9.897  1.00 80.56           C  
ATOM    300  CE1 TYR A  37     -13.750  57.082  12.435  1.00 80.56           C  
ATOM    301  CE2 TYR A  37     -14.172  56.923  10.100  1.00 80.56           C  
ATOM    302  CZ  TYR A  37     -14.612  57.193  11.372  1.00 80.56           C  
ATOM    303  OH  TYR A  37     -15.949  57.587  11.582  1.00 80.56           O  
ATOM    306  N   PRO A  38      -7.403  57.584  10.311  1.00 75.05           N  
ATOM    307  CA  PRO A  38      -6.058  57.367   9.837  1.00 75.05           C  
ATOM    311  C   PRO A  38      -5.477  56.045  10.244  1.00 75.05           C  
ATOM    312  O   PRO A  38      -4.520  55.607   9.608  1.00 75.05           O  
ATOM    309  CB  PRO A  38      -5.245  58.521  10.423  1.00 75.05           C  
ATOM    310  CG  PRO A  38      -5.990  58.855  11.730  1.00 75.05           C  
ATOM    308  CD  PRO A  38      -7.458  58.538  11.406  1.00 75.05           C  
ATOM    313  N   PHE A  39      -5.988  55.418  11.318  1.00 75.07           N  
ATOM    314  CA  PHE A  39      -5.485  54.157  11.783  1.00 75.07           C  
ATOM    322  C   PHE A  39      -5.759  53.077  10.773  1.00 75.07           C  
ATOM    323  O   PHE A  39      -4.980  52.132  10.655  1.00 75.07           O  
ATOM    315  CB  PHE A  39      -6.052  53.742  13.158  1.00 75.07           C  
ATOM    316  CG  PHE A  39      -7.542  53.773  13.114  1.00 75.07           C  
ATOM    317  CD1 PHE A  39      -8.273  52.688  12.689  1.00 75.07           C  
ATOM    318  CD2 PHE A  39      -8.208  54.909  13.514  1.00 75.07           C  
ATOM    319  CE1 PHE A  39      -9.648  52.740  12.661  1.00 75.07           C  
ATOM    320  CE2 PHE A  39      -9.580  54.966  13.487  1.00 75.07           C  
ATOM    321  CZ  PHE A  39     -10.304  53.880  13.059  1.00 75.07           C  
ATOM    324  N   LEU A  40      -6.887  53.165  10.038  1.00 88.12           N  
ATOM    325  CA  LEU A  40      -7.266  52.127   9.110  1.00 88.12           C  
ATOM    330  C   LEU A  40      -6.317  52.057   7.945  1.00 88.12           C  
ATOM    331  O   LEU A  40      -6.104  53.041   7.242  1.00 88.12           O  
ATOM    326  CB  LEU A  40      -8.669  52.346   8.512  1.00 88.12           C  
ATOM    327  CG  LEU A  40      -9.823  52.262   9.531  1.00 88.12           C  
ATOM    328  CD1 LEU A  40     -11.184  52.496   8.854  1.00 88.12           C  
ATOM    329  CD2 LEU A  40      -9.791  50.931  10.297  1.00 88.12           C  
ATOM    332  N   LYS A  41      -5.640  50.898   7.787  1.00195.73           N  
ATOM    333  CA  LYS A  41      -4.758  50.583   6.694  1.00195.73           C  
ATOM    339  C   LYS A  41      -5.382  49.890   5.505  1.00195.73           C  
ATOM    340  O   LYS A  41      -4.901  50.062   4.387  1.00195.73           O  
ATOM    334  CB  LYS A  41      -3.533  49.786   7.165  1.00195.73           C  
ATOM    335  CG  LYS A  41      -2.736  50.623   8.166  1.00195.73           C  
ATOM    336  CD  LYS A  41      -2.389  52.004   7.604  1.00195.73           C  
ATOM    337  CE  LYS A  41      -1.941  53.018   8.657  1.00195.73           C  
ATOM    338  NZ  LYS A  41      -0.495  52.868   8.914  1.00195.73           N1+
ATOM    341  N   SER A  42      -6.431  49.048   5.678  1.00 75.63           N  
ATOM    342  CA  SER A  42      -6.814  48.273   4.521  1.00 75.63           C  
ATOM    345  C   SER A  42      -8.295  48.110   4.385  1.00 75.63           C  
ATOM    346  O   SER A  42      -9.050  48.247   5.345  1.00 75.63           O  
ATOM    343  CB  SER A  42      -6.245  46.844   4.543  1.00 75.63           C  
ATOM    344  OG  SER A  42      -4.827  46.876   4.541  1.00 75.63           O  
ATOM    347  N   LEU A  43      -8.748  47.840   3.137  1.00105.65           N  
ATOM    348  CA  LEU A  43     -10.117  47.444   2.978  1.00105.65           C  
ATOM    353  C   LEU A  43     -10.095  46.005   2.570  1.00105.65           C  
ATOM    354  O   LEU A  43      -9.262  45.570   1.773  1.00105.65           O  
ATOM    349  CB  LEU A  43     -11.038  48.278   2.065  1.00105.65           C  
ATOM    350  CG  LEU A  43     -11.374  49.675   2.633  1.00105.65           C  
ATOM    351  CD1 LEU A  43     -12.291  50.451   1.673  1.00105.65           C  
ATOM    352  CD2 LEU A  43     -11.932  49.594   4.063  1.00105.65           C  
ATOM    355  N   VAL A  44     -11.004  45.214   3.165  1.00 63.88           N  
ATOM    356  CA  VAL A  44     -11.004  43.796   2.943  1.00 63.88           C  
ATOM    360  C   VAL A  44     -12.283  43.425   2.267  1.00 63.88           C  
ATOM    361  O   VAL A  44     -13.353  43.897   2.649  1.00 63.88           O  
ATOM    357  CB  VAL A  44     -10.997  43.020   4.227  1.00 63.88           C  
ATOM    358  CG1 VAL A  44     -10.999  41.516   3.904  1.00 63.88           C  
ATOM    359  CG2 VAL A  44      -9.831  43.508   5.101  1.00 63.88           C  
ATOM    362  N   LEU A  45     -12.209  42.563   1.228  1.00 77.40           N  
ATOM    363  CA  LEU A  45     -13.422  42.183   0.562  1.00 77.40           C  
ATOM    368  C   LEU A  45     -13.307  40.792   0.008  1.00 77.40           C  
ATOM    369  O   LEU A  45     -12.321  40.450  -0.641  1.00 77.40           O  
ATOM    364  CB  LEU A  45     -13.778  43.111  -0.612  1.00 77.40           C  
ATOM    365  CG  LEU A  45     -15.079  42.718  -1.340  1.00 77.40           C  
ATOM    366  CD1 LEU A  45     -16.301  42.817  -0.409  1.00 77.40           C  
ATOM    367  CD2 LEU A  45     -15.254  43.522  -2.639  1.00 77.40           C  
ATOM    370  N   GLY A  46     -14.327  39.945   0.267  1.00 44.81           N  
ATOM    371  CA  GLY A  46     -14.341  38.623  -0.296  1.00 44.81           C  
ATOM    372  C   GLY A  46     -14.734  38.759  -1.737  1.00 44.81           C  
ATOM    373  O   GLY A  46     -15.679  39.476  -2.058  1.00 44.81           O  
ATOM    374  N   ILE A  47     -14.030  38.048  -2.647  1.00 62.06           N  
ATOM    375  CA  ILE A  47     -14.353  38.134  -4.048  1.00 62.06           C  
ATOM    380  C   ILE A  47     -14.652  36.760  -4.579  1.00 62.06           C  
ATOM    381  O   ILE A  47     -13.911  35.812  -4.317  1.00 62.06           O  
ATOM    376  CB  ILE A  47     -13.249  38.720  -4.887  1.00 62.06           C  
ATOM    377  CG1 ILE A  47     -11.989  37.839  -4.829  1.00 62.06           C  
ATOM    378  CG2 ILE A  47     -13.023  40.171  -4.429  1.00 62.06           C  
ATOM    379  CD1 ILE A  47     -10.926  38.215  -5.862  1.00 62.06           C  
ATOM    382  N   SER A  48     -15.837  36.613  -5.222  1.00 85.56           N  
ATOM    383  CA  SER A  48     -16.291  35.397  -5.854  1.00 85.56           C  
ATOM    386  C   SER A  48     -16.111  35.359  -7.350  1.00 85.56           C  
ATOM    387  O   SER A  48     -16.084  34.277  -7.934  1.00 85.56           O  
ATOM    384  CB  SER A  48     -17.777  35.115  -5.582  1.00 85.56           C  
ATOM    385  OG  SER A  48     -18.577  36.108  -6.203  1.00 85.56           O  
ATOM    388  N   GLY A  49     -15.993  36.523  -8.023  1.00 36.16           N  
ATOM    389  CA  GLY A  49     -16.011  36.526  -9.462  1.00 36.16           C  
ATOM    390  C   GLY A  49     -17.395  36.941  -9.877  1.00 36.16           C  
ATOM    391  O   GLY A  49     -17.704  37.010 -11.066  1.00 36.16           O  
ATOM    392  N   GLY A  50     -18.274  37.225  -8.892  1.00 33.13           N  
ATOM    393  CA  GLY A  50     -19.619  37.646  -9.187  1.00 33.13           C  
ATOM    394  C   GLY A  50     -19.608  39.118  -9.482  1.00 33.13           C  
ATOM    395  O   GLY A  50     -18.615  39.806  -9.258  1.00 33.13           O  
ATOM    396  N   GLN A  51     -20.751  39.643  -9.970  1.00 62.43           N  
ATOM    397  CA  GLN A  51     -20.860  41.012 -10.399  1.00 62.43           C  
ATOM    403  C   GLN A  51     -20.650  41.971  -9.267  1.00 62.43           C  
ATOM    404  O   GLN A  51     -19.869  42.914  -9.391  1.00 62.43           O  
ATOM    398  CB  GLN A  51     -22.240  41.331 -11.002  1.00 62.43           C  
ATOM    399  CG  GLN A  51     -22.392  42.781 -11.472  1.00 62.43           C  
ATOM    400  CD  GLN A  51     -23.798  42.947 -12.034  1.00 62.43           C  
ATOM    402  NE2 GLN A  51     -24.485  44.050 -11.630  1.00 62.43           N  
ATOM    401  OE1 GLN A  51     -24.275  42.119 -12.806  1.00 62.43           O  
ATOM    405  N   ASP A  52     -21.317  41.743  -8.122  1.00 59.98           N  
ATOM    406  CA  ASP A  52     -21.274  42.709  -7.058  1.00 59.98           C  
ATOM    411  C   ASP A  52     -19.890  42.843  -6.486  1.00 59.98           C  
ATOM    412  O   ASP A  52     -19.407  43.956  -6.275  1.00 59.98           O  
ATOM    407  CB  ASP A  52     -22.255  42.370  -5.926  1.00 59.98           C  
ATOM    408  CG  ASP A  52     -23.660  42.551  -6.492  1.00 59.98           C  
ATOM    409  OD1 ASP A  52     -23.768  42.957  -7.681  1.00 59.98           O  
ATOM    410  OD2 ASP A  52     -24.642  42.290  -5.749  1.00 59.98           O1-
ATOM    413  N   SER A  53     -19.214  41.708  -6.228  1.00 89.25           N  
ATOM    414  CA  SER A  53     -17.907  41.717  -5.626  1.00 89.25           C  
ATOM    417  C   SER A  53     -16.920  42.314  -6.583  1.00 89.25           C  
ATOM    418  O   SER A  53     -15.971  42.984  -6.177  1.00 89.25           O  
ATOM    415  CB  SER A  53     -17.398  40.303  -5.300  1.00 89.25           C  
ATOM    416  OG  SER A  53     -18.263  39.674  -4.368  1.00 89.25           O  
ATOM    419  N   THR A  54     -17.101  42.063  -7.891  1.00 44.65           N  
ATOM    420  CA  THR A  54     -16.166  42.582  -8.846  1.00 44.65           C  
ATOM    424  C   THR A  54     -16.223  44.081  -8.822  1.00 44.65           C  
ATOM    425  O   THR A  54     -15.188  44.745  -8.826  1.00 44.65           O  
ATOM    421  CB  THR A  54     -16.460  42.136 -10.248  1.00 44.65           C  
ATOM    423  CG2 THR A  54     -15.407  42.737 -11.195  1.00 44.65           C  
ATOM    422  OG1 THR A  54     -16.431  40.719 -10.322  1.00 44.65           O  
ATOM    426  N   LEU A  55     -17.440  44.663  -8.802  1.00121.38           N  
ATOM    427  CA  LEU A  55     -17.550  46.097  -8.835  1.00121.38           C  
ATOM    432  C   LEU A  55     -17.012  46.689  -7.564  1.00121.38           C  
ATOM    433  O   LEU A  55     -16.262  47.663  -7.598  1.00121.38           O  
ATOM    428  CB  LEU A  55     -18.995  46.591  -9.059  1.00121.38           C  
ATOM    429  CG  LEU A  55     -19.135  48.097  -9.404  1.00121.38           C  
ATOM    430  CD1 LEU A  55     -20.584  48.436  -9.768  1.00121.38           C  
ATOM    431  CD2 LEU A  55     -18.609  49.035  -8.309  1.00121.38           C  
ATOM    434  N   ALA A  56     -17.371  46.111  -6.401  1.00 45.57           N  
ATOM    435  CA  ALA A  56     -16.947  46.646  -5.136  1.00 45.57           C  
ATOM    437  C   ALA A  56     -15.450  46.582  -5.056  1.00 45.57           C  
ATOM    438  O   ALA A  56     -14.809  47.490  -4.529  1.00 45.57           O  
ATOM    436  CB  ALA A  56     -17.521  45.863  -3.943  1.00 45.57           C  
ATOM    439  N   GLY A  57     -14.854  45.487  -5.561  1.00 29.28           N  
ATOM    440  CA  GLY A  57     -13.429  45.307  -5.507  1.00 29.28           C  
ATOM    441  C   GLY A  57     -12.731  46.341  -6.339  1.00 29.28           C  
ATOM    442  O   GLY A  57     -11.708  46.888  -5.930  1.00 29.28           O  
ATOM    443  N   LYS A  58     -13.260  46.622  -7.543  1.00 82.90           N  
ATOM    444  CA  LYS A  58     -12.616  47.554  -8.421  1.00 82.90           C  
ATOM    450  C   LYS A  58     -12.615  48.894  -7.766  1.00 82.90           C  
ATOM    451  O   LYS A  58     -11.625  49.618  -7.807  1.00 82.90           O  
ATOM    445  CB  LYS A  58     -13.348  47.700  -9.766  1.00 82.90           C  
ATOM    446  CG  LYS A  58     -12.669  48.664 -10.742  1.00 82.90           C  
ATOM    447  CD  LYS A  58     -11.333  48.156 -11.290  1.00 82.90           C  
ATOM    448  CE  LYS A  58     -10.702  49.098 -12.320  1.00 82.90           C  
ATOM    449  NZ  LYS A  58      -9.417  48.543 -12.804  1.00 82.90           N1+
ATOM    452  N   LEU A  59     -13.749  49.287  -7.172  1.00 75.88           N  
ATOM    453  CA  LEU A  59     -13.820  50.564  -6.525  1.00 75.88           C  
ATOM    458  C   LEU A  59     -13.007  50.571  -5.250  1.00 75.88           C  
ATOM    459  O   LEU A  59     -12.323  51.549  -4.953  1.00 75.88           O  
ATOM    454  CB  LEU A  59     -15.261  50.937  -6.138  1.00 75.88           C  
ATOM    455  CG  LEU A  59     -16.220  51.011  -7.342  1.00 75.88           C  
ATOM    456  CD1 LEU A  59     -17.630  51.436  -6.903  1.00 75.88           C  
ATOM    457  CD2 LEU A  59     -15.648  51.892  -8.464  1.00 75.88           C  
ATOM    460  N   SER A  60     -13.073  49.453  -4.488  1.00200.14           N  
ATOM    461  CA  SER A  60     -12.643  49.306  -3.113  1.00200.14           C  
ATOM    464  C   SER A  60     -11.241  49.641  -2.794  1.00200.14           C  
ATOM    465  O   SER A  60     -10.785  50.772  -2.901  1.00200.14           O  
ATOM    462  CB  SER A  60     -12.922  47.890  -2.574  1.00200.14           C  
ATOM    463  OG  SER A  60     -12.570  47.806  -1.202  1.00200.14           O  
ATOM    466  N   GLN A  61     -10.386  48.679  -2.448  1.00171.83           N  
ATOM    467  CA  GLN A  61      -9.177  49.372  -2.164  1.00171.83           C  
ATOM    473  C   GLN A  61      -8.416  49.520  -3.411  1.00171.83           C  
ATOM    474  O   GLN A  61      -7.205  49.727  -3.403  1.00171.83           O  
ATOM    468  CB  GLN A  61      -8.264  48.834  -1.070  1.00171.83           C  
ATOM    469  CG  GLN A  61      -8.796  48.956   0.345  1.00171.83           C  
ATOM    470  CD  GLN A  61      -9.358  50.353   0.621  1.00171.83           C  
ATOM    472  NE2 GLN A  61      -8.920  50.953   1.760  1.00171.83           N  
ATOM    471  OE1 GLN A  61     -10.170  50.893  -0.127  1.00171.83           O  
ATOM    475  N   MET A  62      -9.131  49.430  -4.542  1.00234.93           N  
ATOM    476  CA  MET A  62      -8.403  49.918  -5.613  1.00234.93           C  
ATOM    481  C   MET A  62      -8.280  51.419  -5.280  1.00234.93           C  
ATOM    482  O   MET A  62      -7.214  51.936  -5.584  1.00234.93           O  
ATOM    477  CB  MET A  62      -9.033  49.717  -6.992  1.00234.93           C  
ATOM    478  CG  MET A  62      -8.030  49.857  -8.143  1.00234.93           C  
ATOM    479  SD  MET A  62      -7.365  51.528  -8.413  1.00234.93           S  
ATOM    480  CE  MET A  62      -5.992  50.986  -9.470  1.00234.93           C  
ATOM    483  N   ALA A  63      -9.294  52.103  -4.591  1.00202.54           N  
ATOM    484  CA  ALA A  63      -9.402  53.493  -4.108  1.00202.54           C  
ATOM    486  C   ALA A  63      -8.178  53.715  -3.267  1.00202.54           C  
ATOM    487  O   ALA A  63      -7.711  54.842  -3.091  1.00202.54           O  
ATOM    485  CB  ALA A  63     -10.633  53.712  -3.211  1.00202.54           C  
ATOM    488  N   ILE A  64      -7.649  52.627  -2.685  1.00154.55           N  
ATOM    489  CA  ILE A  64      -6.423  52.705  -1.939  1.00154.55           C  
ATOM    494  C   ILE A  64      -5.323  53.231  -2.801  1.00154.55           C  
ATOM    495  O   ILE A  64      -4.472  53.981  -2.328  1.00154.55           O  
ATOM    490  CB  ILE A  64      -5.916  51.395  -1.396  1.00154.55           C  
ATOM    491  CG1 ILE A  64      -6.613  51.054  -0.082  1.00154.55           C  
ATOM    492  CG2 ILE A  64      -4.383  51.453  -1.278  1.00154.55           C  
ATOM    493  CD1 ILE A  64      -6.388  52.081   1.025  1.00154.55           C  
ATOM    496  N   ALA A  65      -5.291  52.852  -4.089  1.00 42.59           N  
ATOM    497  CA  ALA A  65      -4.200  53.257  -4.926  1.00 42.59           C  
ATOM    499  C   ALA A  65      -4.126  54.751  -4.963  1.00 42.59           C  
ATOM    500  O   ALA A  65      -3.040  55.325  -4.895  1.00 42.59           O  
ATOM    498  CB  ALA A  65      -4.341  52.754  -6.374  1.00 42.59           C  
ATOM    501  N   GLU A  66      -5.280  55.427  -5.073  1.00 95.45           N  
ATOM    502  CA  GLU A  66      -5.276  56.858  -5.153  1.00 95.45           C  
ATOM    508  C   GLU A  66      -4.789  57.439  -3.854  1.00 95.45           C  
ATOM    509  O   GLU A  66      -3.953  58.343  -3.854  1.00 95.45           O  
ATOM    503  CB  GLU A  66      -6.678  57.398  -5.470  1.00 95.45           C  
ATOM    504  CG  GLU A  66      -6.689  58.806  -6.055  1.00 95.45           C  
ATOM    505  CD  GLU A  66      -8.038  58.986  -6.739  1.00 95.45           C  
ATOM    506  OE1 GLU A  66      -8.586  57.964  -7.234  1.00 95.45           O  
ATOM    507  OE2 GLU A  66      -8.535  60.141  -6.781  1.00 95.45           O1-
ATOM    510  N   LEU A  67      -5.273  56.921  -2.702  1.00168.60           N  
ATOM    511  CA  LEU A  67      -4.861  57.461  -1.429  1.00168.60           C  
ATOM    516  C   LEU A  67      -3.397  57.249  -1.238  1.00168.60           C  
ATOM    517  O   LEU A  67      -2.702  58.125  -0.728  1.00168.60           O  
ATOM    512  CB  LEU A  67      -5.476  56.806  -0.176  1.00168.60           C  
ATOM    513  CG  LEU A  67      -6.925  57.187   0.152  1.00168.60           C  
ATOM    514  CD1 LEU A  67      -7.061  58.691   0.447  1.00168.60           C  
ATOM    515  CD2 LEU A  67      -7.888  56.663  -0.916  1.00168.60           C  
ATOM    518  N   ARG A  68      -2.893  56.067  -1.634  1.00121.69           N  
ATOM    519  CA  ARG A  68      -1.517  55.738  -1.394  1.00121.69           C  
ATOM    527  C   ARG A  68      -0.646  56.726  -2.102  1.00121.69           C  
ATOM    528  O   ARG A  68       0.362  57.168  -1.555  1.00121.69           O  
ATOM    520  CB  ARG A  68      -1.125  54.338  -1.908  1.00121.69           C  
ATOM    521  CG  ARG A  68       0.312  53.929  -1.559  1.00121.69           C  
ATOM    522  CD  ARG A  68       0.751  52.620  -2.224  1.00121.69           C  
ATOM    523  NE  ARG A  68      -0.201  51.557  -1.796  1.00121.69           N  
ATOM    524  CZ  ARG A  68      -0.390  50.451  -2.573  1.00121.69           C  
ATOM    525  NH1 ARG A  68       0.310  50.292  -3.733  1.00121.69           N1+
ATOM    526  NH2 ARG A  68      -1.284  49.499  -2.188  1.00121.69           N  
ATOM    529  N   GLU A  69      -1.002  57.095  -3.345  1.00 43.02           N  
ATOM    530  CA  GLU A  69      -0.195  58.020  -4.089  1.00 43.02           C  
ATOM    536  C   GLU A  69      -0.185  59.347  -3.399  1.00 43.02           C  
ATOM    537  O   GLU A  69       0.870  59.950  -3.204  1.00 43.02           O  
ATOM    531  CB  GLU A  69      -0.760  58.292  -5.494  1.00 43.02           C  
ATOM    532  CG  GLU A  69       0.041  59.323  -6.294  1.00 43.02           C  
ATOM    533  CD  GLU A  69      -0.781  59.712  -7.519  1.00 43.02           C  
ATOM    534  OE1 GLU A  69      -1.851  60.352  -7.337  1.00 43.02           O  
ATOM    535  OE2 GLU A  69      -0.350  59.370  -8.652  1.00 43.02           O1-
ATOM    538  N   GLU A  70      -1.374  59.830  -3.004  1.00 56.93           N  
ATOM    539  CA  GLU A  70      -1.483  61.141  -2.441  1.00 56.93           C  
ATOM    545  C   GLU A  70      -0.728  61.216  -1.145  1.00 56.93           C  
ATOM    546  O   GLU A  70       0.118  62.092  -0.962  1.00 56.93           O  
ATOM    540  CB  GLU A  70      -2.955  61.494  -2.163  1.00 56.93           C  
ATOM    541  CG  GLU A  70      -3.808  61.533  -3.435  1.00 56.93           C  
ATOM    542  CD  GLU A  70      -5.275  61.417  -3.042  1.00 56.93           C  
ATOM    543  OE1 GLU A  70      -5.593  60.516  -2.222  1.00 56.93           O  
ATOM    544  OE2 GLU A  70      -6.098  62.220  -3.557  1.00 56.93           O1-
ATOM    547  N   THR A  71      -1.020  60.286  -0.217  1.00 51.85           N  
ATOM    548  CA  THR A  71      -0.437  60.253   1.098  1.00 51.85           C  
ATOM    552  C   THR A  71       0.989  59.790   1.092  1.00 51.85           C  
ATOM    553  O   THR A  71       1.816  60.312   1.839  1.00 51.85           O  
ATOM    549  CB  THR A  71      -1.207  59.366   2.037  1.00 51.85           C  
ATOM    551  CG2 THR A  71      -2.661  59.870   2.108  1.00 51.85           C  
ATOM    550  OG1 THR A  71      -1.176  58.022   1.580  1.00 51.85           O  
ATOM    554  N   GLY A  72       1.325  58.793   0.255  1.00 23.42           N  
ATOM    555  CA  GLY A  72       2.652  58.243   0.273  1.00 23.42           C  
ATOM    556  C   GLY A  72       2.684  57.171   1.324  1.00 23.42           C  
ATOM    557  O   GLY A  72       3.755  56.757   1.767  1.00 23.42           O  
ATOM    558  N   ASP A  73       1.498  56.692   1.754  1.00 51.48           N  
ATOM    559  CA  ASP A  73       1.416  55.686   2.779  1.00 51.48           C  
ATOM    564  C   ASP A  73       1.417  54.333   2.125  1.00 51.48           C  
ATOM    565  O   ASP A  73       0.418  53.886   1.566  1.00 51.48           O  
ATOM    560  CB  ASP A  73       0.129  55.806   3.624  1.00 51.48           C  
ATOM    561  CG  ASP A  73       0.204  54.870   4.826  1.00 51.48           C  
ATOM    562  OD1 ASP A  73       1.138  54.026   4.871  1.00 51.48           O  
ATOM    563  OD2 ASP A  73      -0.677  54.991   5.718  1.00 51.48           O1-
ATOM    566  N   ASN A  74       2.564  53.638   2.218  1.00 57.96           N  
ATOM    567  CA  ASN A  74       2.821  52.355   1.619  1.00 57.96           C  
ATOM    572  C   ASN A  74       1.969  51.301   2.256  1.00 57.96           C  
ATOM    573  O   ASN A  74       1.678  50.272   1.648  1.00 57.96           O  
ATOM    568  CB  ASN A  74       4.281  51.923   1.805  1.00 57.96           C  
ATOM    569  CG  ASN A  74       5.148  52.944   1.087  1.00 57.96           C  
ATOM    571  ND2 ASN A  74       6.312  53.290   1.700  1.00 57.96           N  
ATOM    570  OD1 ASN A  74       4.793  53.429   0.014  1.00 57.96           O  
ATOM    574  N   ALA A  75       1.595  51.524   3.524  1.00 54.29           N  
ATOM    575  CA  ALA A  75       0.846  50.594   4.323  1.00 54.29           C  
ATOM    577  C   ALA A  75      -0.510  50.326   3.728  1.00 54.29           C  
ATOM    578  O   ALA A  75      -1.034  49.223   3.879  1.00 54.29           O  
ATOM    576  CB  ALA A  75       0.624  51.095   5.759  1.00 54.29           C  
ATOM    579  N   LEU A  76      -1.132  51.322   3.063  1.00 68.34           N  
ATOM    580  CA  LEU A  76      -2.471  51.138   2.564  1.00 68.34           C  
ATOM    585  C   LEU A  76      -2.491  49.959   1.643  1.00 68.34           C  
ATOM    586  O   LEU A  76      -1.561  49.765   0.863  1.00 68.34           O  
ATOM    581  CB  LEU A  76      -2.997  52.358   1.786  1.00 68.34           C  
ATOM    582  CG  LEU A  76      -3.168  53.617   2.658  1.00 68.34           C  
ATOM    583  CD1 LEU A  76      -3.698  54.803   1.836  1.00 68.34           C  
ATOM    584  CD2 LEU A  76      -4.033  53.324   3.893  1.00 68.34           C  
ATOM    587  N   GLN A  77      -3.555  49.120   1.739  0.50 85.49           N  
ATOM    588  CA  GLN A  77      -3.612  47.942   0.917  0.50 85.49           C  
ATOM    594  C   GLN A  77      -5.035  47.489   0.747  0.50 85.49           C  
ATOM    595  O   GLN A  77      -5.832  47.528   1.686  0.50 85.49           O  
ATOM    589  CB  GLN A  77      -2.885  46.736   1.541  0.50 85.49           C  
ATOM    590  CG  GLN A  77      -1.405  46.976   1.852  0.50 85.49           C  
ATOM    591  CD  GLN A  77      -0.623  46.936   0.550  0.50 85.49           C  
ATOM    593  NE2 GLN A  77       0.385  47.840   0.421  0.50 85.49           N  
ATOM    592  OE1 GLN A  77      -0.901  46.122  -0.330  0.50 85.49           O  
ATOM    596  N   PHE A  78      -5.355  47.023  -0.483  1.00113.58           N  
ATOM    597  CA  PHE A  78      -6.608  46.426  -0.857  1.00113.58           C  
ATOM    605  C   PHE A  78      -6.420  44.959  -0.692  1.00113.58           C  
ATOM    606  O   PHE A  78      -5.499  44.386  -1.272  1.00113.58           O  
ATOM    598  CB  PHE A  78      -6.925  46.590  -2.361  1.00113.58           C  
ATOM    599  CG  PHE A  78      -8.142  45.785  -2.679  1.00113.58           C  
ATOM    600  CD1 PHE A  78      -9.355  46.089  -2.112  1.00113.58           C  
ATOM    601  CD2 PHE A  78      -8.083  44.734  -3.564  1.00113.58           C  
ATOM    602  CE1 PHE A  78     -10.486  45.363  -2.401  1.00113.58           C  
ATOM    603  CE2 PHE A  78      -9.210  44.000  -3.861  1.00113.58           C  
ATOM    604  CZ  PHE A  78     -10.415  44.313  -3.281  1.00113.58           C  
ATOM    607  N   ILE A  79      -7.274  44.299   0.111  1.00160.27           N  
ATOM    608  CA  ILE A  79      -7.072  42.886   0.226  1.00160.27           C  
ATOM    613  C   ILE A  79      -8.286  42.135  -0.213  1.00160.27           C  
ATOM    614  O   ILE A  79      -9.342  42.183   0.419  1.00160.27           O  
ATOM    609  CB  ILE A  79      -6.679  42.446   1.601  1.00160.27           C  
ATOM    610  CG1 ILE A  79      -7.711  42.864   2.647  1.00160.27           C  
ATOM    611  CG2 ILE A  79      -5.287  43.001   1.876  1.00160.27           C  
ATOM    612  CD1 ILE A  79      -7.310  42.408   4.048  1.00160.27           C  
ATOM    615  N   ALA A  80      -8.148  41.427  -1.352  1.00 54.44           N  
ATOM    616  CA  ALA A  80      -9.196  40.580  -1.843  1.00 54.44           C  
ATOM    618  C   ALA A  80      -9.045  39.258  -1.158  1.00 54.44           C  
ATOM    619  O   ALA A  80      -7.928  38.799  -0.921  1.00 54.44           O  
ATOM    617  CB  ALA A  80      -9.130  40.329  -3.360  1.00 54.44           C  
ATOM    620  N   VAL A  81     -10.173  38.600  -0.822  1.00 62.32           N  
ATOM    621  CA  VAL A  81     -10.058  37.324  -0.177  1.00 62.32           C  
ATOM    625  C   VAL A  81     -10.941  36.341  -0.882  1.00 62.32           C  
ATOM    626  O   VAL A  81     -12.142  36.565  -1.037  1.00 62.32           O  
ATOM    622  CB  VAL A  81     -10.479  37.358   1.264  1.00 62.32           C  
ATOM    623  CG1 VAL A  81     -10.336  35.946   1.859  1.00 62.32           C  
ATOM    624  CG2 VAL A  81      -9.633  38.417   1.989  1.00 62.32           C  
ATOM    627  N   ARG A  82     -10.357  35.215  -1.340  0.50 92.41           N  
ATOM    628  CA  ARG A  82     -11.158  34.192  -1.949  0.50 92.41           C  
ATOM    636  C   ARG A  82     -11.564  33.280  -0.838  0.50 92.41           C  
ATOM    637  O   ARG A  82     -10.740  32.925   0.004  0.50 92.41           O  
ATOM    629  CB  ARG A  82     -10.420  33.339  -2.996  0.50 92.41           C  
ATOM    630  CG  ARG A  82      -9.969  34.126  -4.230  0.50 92.41           C  
ATOM    631  CD  ARG A  82      -9.520  33.247  -5.402  0.50 92.41           C  
ATOM    632  NE  ARG A  82      -8.371  32.416  -4.947  0.50 92.41           N  
ATOM    633  CZ  ARG A  82      -7.843  31.470  -5.778  0.50 92.41           C  
ATOM    634  NH1 ARG A  82      -8.330  31.321  -7.044  0.50 92.41           N1+
ATOM    635  NH2 ARG A  82      -6.825  30.672  -5.341  0.50 92.41           N  
ATOM    638  N   LEU A  83     -12.853  32.885  -0.790  1.00107.56           N  
ATOM    639  CA  LEU A  83     -13.264  32.030   0.286  1.00107.56           C  
ATOM    644  C   LEU A  83     -13.985  30.837  -0.273  1.00107.56           C  
ATOM    645  O   LEU A  83     -15.207  30.735  -0.186  1.00107.56           O  
ATOM    640  CB  LEU A  83     -14.212  32.745   1.263  1.00107.56           C  
ATOM    641  CG  LEU A  83     -13.511  33.874   2.040  1.00107.56           C  
ATOM    642  CD1 LEU A  83     -14.470  34.593   2.997  1.00107.56           C  
ATOM    643  CD2 LEU A  83     -12.270  33.338   2.769  1.00107.56           C  
ATOM    646  N   PRO A  84     -13.271  29.895  -0.815  1.00 91.63           N  
ATOM    647  CA  PRO A  84     -13.931  28.743  -1.353  1.00 91.63           C  
ATOM    651  C   PRO A  84     -14.334  27.793  -0.279  1.00 91.63           C  
ATOM    652  O   PRO A  84     -13.722  27.791   0.789  1.00 91.63           O  
ATOM    649  CB  PRO A  84     -12.975  28.137  -2.385  1.00 91.63           C  
ATOM    650  CG  PRO A  84     -11.627  28.829  -2.119  1.00 91.63           C  
ATOM    648  CD  PRO A  84     -12.031  30.182  -1.513  1.00 91.63           C  
ATOM    653  N   TYR A  85     -15.373  26.983  -0.542  1.00 79.97           N  
ATOM    654  CA  TYR A  85     -15.758  25.994   0.412  1.00 79.97           C  
ATOM    663  C   TYR A  85     -15.246  24.713  -0.154  1.00 79.97           C  
ATOM    664  O   TYR A  85     -15.863  24.118  -1.038  1.00 79.97           O  
ATOM    655  CB  TYR A  85     -17.284  25.878   0.581  1.00 79.97           C  
ATOM    656  CG  TYR A  85     -17.592  24.742   1.498  1.00 79.97           C  
ATOM    657  CD1 TYR A  85     -17.517  24.889   2.865  1.00 79.97           C  
ATOM    658  CD2 TYR A  85     -17.969  23.523   0.981  1.00 79.97           C  
ATOM    659  CE1 TYR A  85     -17.812  23.834   3.697  1.00 79.97           C  
ATOM    660  CE2 TYR A  85     -18.265  22.466   1.808  1.00 79.97           C  
ATOM    661  CZ  TYR A  85     -18.186  22.620   3.169  1.00 79.97           C  
ATOM    662  OH  TYR A  85     -18.491  21.536   4.020  1.00 79.97           O  
ATOM    665  N   GLY A  86     -14.070  24.279   0.341  1.00 34.33           N  
ATOM    666  CA  GLY A  86     -13.476  23.045  -0.080  1.00 34.33           C  
ATOM    667  C   GLY A  86     -12.557  23.306  -1.227  1.00 34.33           C  
ATOM    668  O   GLY A  86     -12.561  24.386  -1.817  1.00 34.33           O  
ATOM    669  N   VAL A  87     -11.736  22.287  -1.562  1.00 56.33           N  
ATOM    670  CA  VAL A  87     -10.828  22.404  -2.664  1.00 56.33           C  
ATOM    674  C   VAL A  87     -11.634  22.109  -3.886  1.00 56.33           C  
ATOM    675  O   VAL A  87     -11.610  21.008  -4.434  1.00 56.33           O  
ATOM    671  CB  VAL A  87      -9.716  21.399  -2.608  1.00 56.33           C  
ATOM    672  CG1 VAL A  87      -8.868  21.532  -3.886  1.00 56.33           C  
ATOM    673  CG2 VAL A  87      -8.937  21.600  -1.297  1.00 56.33           C  
ATOM    676  N   GLN A  88     -12.389  23.136  -4.299  1.00166.53           N  
ATOM    677  CA  GLN A  88     -13.312  23.236  -5.388  1.00166.53           C  
ATOM    683  C   GLN A  88     -12.689  23.382  -6.747  1.00166.53           C  
ATOM    684  O   GLN A  88     -13.418  23.230  -7.722  1.00166.53           O  
ATOM    678  CB  GLN A  88     -14.385  24.310  -5.104  1.00166.53           C  
ATOM    679  CG  GLN A  88     -13.828  25.672  -4.683  1.00166.53           C  
ATOM    680  CD  GLN A  88     -13.418  26.424  -5.929  1.00166.53           C  
ATOM    682  NE2 GLN A  88     -12.754  27.596  -5.749  1.00166.53           N  
ATOM    681  OE1 GLN A  88     -13.688  25.977  -7.041  1.00166.53           O  
ATOM    685  N   ALA A  89     -11.407  23.816  -6.856  1.00271.70           N  
ATOM    686  CA  ALA A  89     -10.667  23.973  -8.095  1.00271.70           C  
ATOM    688  C   ALA A  89     -10.386  25.430  -8.213  1.00271.70           C  
ATOM    689  O   ALA A  89     -10.397  26.147  -7.215  1.00271.70           O  
ATOM    687  CB  ALA A  89     -11.333  23.536  -9.417  1.00271.70           C  
ATOM    690  N   ASP A  90     -10.076  25.901  -9.437  0.50 86.97           N  
ATOM    691  CA  ASP A  90      -9.824  27.301  -9.637  0.50 86.97           C  
ATOM    696  C   ASP A  90     -10.827  27.813 -10.640  0.50 86.97           C  
ATOM    697  O   ASP A  90     -10.819  27.407 -11.801  0.50 86.97           O  
ATOM    692  CB  ASP A  90      -8.409  27.559 -10.188  0.50 86.97           C  
ATOM    693  CG  ASP A  90      -8.094  29.046 -10.116  0.50 86.97           C  
ATOM    694  OD1 ASP A  90      -9.040  29.853  -9.916  0.50 86.97           O  
ATOM    695  OD2 ASP A  90      -6.892  29.395 -10.264  0.50 86.97           O1-
ATOM    698  N   GLU A  91     -11.737  28.715 -10.209  0.50 95.78           N  
ATOM    699  CA  GLU A  91     -12.771  29.230 -11.075  0.50 95.78           C  
ATOM    705  C   GLU A  91     -12.267  30.377 -11.903  0.50 95.78           C  
ATOM    706  O   GLU A  91     -11.591  31.279 -11.409  0.50 95.78           O  
ATOM    700  CB  GLU A  91     -14.004  29.701 -10.290  0.50 95.78           C  
ATOM    701  CG  GLU A  91     -13.676  30.785  -9.260  0.50 95.78           C  
ATOM    702  CD  GLU A  91     -14.932  31.055  -8.443  0.50 95.78           C  
ATOM    703  OE1 GLU A  91     -15.951  30.357  -8.688  0.50 95.78           O  
ATOM    704  OE2 GLU A  91     -14.891  31.956  -7.562  0.50 95.78           O1-
ATOM    707  N   GLN A  92     -12.631  30.365 -13.206  1.00127.04           N  
ATOM    708  CA  GLN A  92     -12.217  31.359 -14.160  1.00127.04           C  
ATOM    714  C   GLN A  92     -12.800  32.703 -13.876  1.00127.04           C  
ATOM    715  O   GLN A  92     -12.110  33.712 -14.007  1.00127.04           O  
ATOM    709  CB  GLN A  92     -12.572  31.023 -15.617  1.00127.04           C  
ATOM    710  CG  GLN A  92     -11.545  30.120 -16.296  1.00127.04           C  
ATOM    711  CD  GLN A  92     -10.288  30.955 -16.529  1.00127.04           C  
ATOM    713  NE2 GLN A  92      -9.651  31.433 -15.427  1.00127.04           N  
ATOM    712  OE1 GLN A  92      -9.881  31.182 -17.667  1.00127.04           O  
ATOM    716  N   ASP A  93     -14.081  32.766 -13.478  1.00 39.88           N  
ATOM    717  CA  ASP A  93     -14.689  34.053 -13.288  1.00 39.88           C  
ATOM    722  C   ASP A  93     -13.939  34.786 -12.225  1.00 39.88           C  
ATOM    723  O   ASP A  93     -13.709  35.989 -12.337  1.00 39.88           O  
ATOM    718  CB  ASP A  93     -16.159  33.963 -12.847  1.00 39.88           C  
ATOM    719  CG  ASP A  93     -16.988  33.501 -14.037  1.00 39.88           C  
ATOM    720  OD1 ASP A  93     -16.453  33.521 -15.178  1.00 39.88           O  
ATOM    721  OD2 ASP A  93     -18.171  33.128 -13.822  1.00 39.88           O1-
ATOM    724  N   CYS A  94     -13.539  34.080 -11.154  1.00 35.37           N  
ATOM    725  CA  CYS A  94     -12.833  34.732 -10.090  1.00 35.37           C  
ATOM    728  C   CYS A  94     -11.506  35.209 -10.602  1.00 35.37           C  
ATOM    729  O   CYS A  94     -11.063  36.309 -10.276  1.00 35.37           O  
ATOM    726  CB  CYS A  94     -12.580  33.803  -8.889  1.00 35.37           C  
ATOM    727  SG  CYS A  94     -11.703  34.629  -7.528  0.89 35.37           S  
ATOM    730  N   GLN A  95     -10.841  34.385 -11.433  1.00108.29           N  
ATOM    731  CA  GLN A  95      -9.531  34.700 -11.925  1.00108.29           C  
ATOM    737  C   GLN A  95      -9.625  35.923 -12.781  1.00108.29           C  
ATOM    738  O   GLN A  95      -8.773  36.809 -12.716  1.00108.29           O  
ATOM    732  CB  GLN A  95      -8.955  33.562 -12.783  1.00108.29           C  
ATOM    733  CG  GLN A  95      -7.434  33.605 -12.914  1.00108.29           C  
ATOM    734  CD  GLN A  95      -6.858  33.060 -11.615  1.00108.29           C  
ATOM    736  NE2 GLN A  95      -5.517  32.830 -11.593  1.00108.29           N  
ATOM    735  OE1 GLN A  95      -7.581  32.841 -10.643  1.00108.29           O  
ATOM    739  N   ASP A  96     -10.685  35.996 -13.606  1.00 45.19           N  
ATOM    740  CA  ASP A  96     -10.901  37.080 -14.519  1.00 45.19           C  
ATOM    745  C   ASP A  96     -11.111  38.343 -13.735  1.00 45.19           C  
ATOM    746  O   ASP A  96     -10.618  39.407 -14.110  1.00 45.19           O  
ATOM    741  CB  ASP A  96     -12.159  36.846 -15.372  1.00 45.19           C  
ATOM    742  CG  ASP A  96     -11.940  35.572 -16.183  1.00 45.19           C  
ATOM    743  OD1 ASP A  96     -10.757  35.253 -16.475  1.00 45.19           O  
ATOM    744  OD2 ASP A  96     -12.951  34.896 -16.510  1.00 45.19           O1-
ATOM    747  N   ALA A  97     -11.863  38.258 -12.623  1.00 32.10           N  
ATOM    748  CA  ALA A  97     -12.150  39.405 -11.805  1.00 32.10           C  
ATOM    750  C   ALA A  97     -10.876  39.939 -11.223  1.00 32.10           C  
ATOM    751  O   ALA A  97     -10.687  41.151 -11.130  1.00 32.10           O  
ATOM    749  CB  ALA A  97     -13.094  39.087 -10.633  1.00 32.10           C  
ATOM    752  N   ILE A  98      -9.973  39.038 -10.802  1.00 38.05           N  
ATOM    753  CA  ILE A  98      -8.726  39.422 -10.200  1.00 38.05           C  
ATOM    758  C   ILE A  98      -7.909  40.183 -11.199  1.00 38.05           C  
ATOM    759  O   ILE A  98      -7.301  41.199 -10.868  1.00 38.05           O  
ATOM    754  CB  ILE A  98      -7.918  38.237  -9.759  1.00 38.05           C  
ATOM    755  CG1 ILE A  98      -8.650  37.468  -8.649  1.00 38.05           C  
ATOM    756  CG2 ILE A  98      -6.519  38.720  -9.350  1.00 38.05           C  
ATOM    757  CD1 ILE A  98      -8.022  36.106  -8.363  1.00 38.05           C  
ATOM    760  N   ALA A  99      -7.877  39.710 -12.459  1.00 26.27           N  
ATOM    761  CA  ALA A  99      -7.075  40.341 -13.467  1.00 26.27           C  
ATOM    763  C   ALA A  99      -7.550  41.747 -13.656  1.00 26.27           C  
ATOM    764  O   ALA A  99      -6.751  42.667 -13.823  1.00 26.27           O  
ATOM    762  CB  ALA A  99      -7.172  39.631 -14.829  1.00 26.27           C  
ATOM    765  N   PHE A 100      -8.879  41.943 -13.655  1.00 66.69           N  
ATOM    766  CA  PHE A 100      -9.465  43.234 -13.865  1.00 66.69           C  
ATOM    774  C   PHE A 100      -9.139  44.169 -12.730  1.00 66.69           C  
ATOM    775  O   PHE A 100      -8.742  45.312 -12.957  1.00 66.69           O  
ATOM    767  CB  PHE A 100     -10.995  43.119 -14.007  1.00 66.69           C  
ATOM    768  CG  PHE A 100     -11.592  44.464 -14.222  1.00 66.69           C  
ATOM    769  CD1 PHE A 100     -11.350  45.164 -15.381  1.00 66.69           C  
ATOM    770  CD2 PHE A 100     -12.430  45.008 -13.277  1.00 66.69           C  
ATOM    771  CE1 PHE A 100     -11.913  46.403 -15.579  1.00 66.69           C  
ATOM    772  CE2 PHE A 100     -12.997  46.245 -13.470  1.00 66.69           C  
ATOM    773  CZ  PHE A 100     -12.737  46.946 -14.623  1.00 66.69           C  
ATOM    776  N   ILE A 101      -9.316  43.703 -11.476  1.00 66.05           N  
ATOM    777  CA  ILE A 101      -9.114  44.480 -10.279  1.00 66.05           C  
ATOM    782  C   ILE A 101      -7.665  44.801 -10.037  1.00 66.05           C  
ATOM    783  O   ILE A 101      -7.328  45.929  -9.686  1.00 66.05           O  
ATOM    778  CB  ILE A 101      -9.637  43.801  -9.045  1.00 66.05           C  
ATOM    779  CG1 ILE A 101     -11.155  43.573  -9.160  1.00 66.05           C  
ATOM    780  CG2 ILE A 101      -9.244  44.662  -7.833  1.00 66.05           C  
ATOM    781  CD1 ILE A 101     -11.722  42.632  -8.097  1.00 66.05           C  
ATOM    784  N   GLN A 102      -6.762  43.822 -10.243  1.00 78.89           N  
ATOM    785  CA  GLN A 102      -5.354  43.993  -9.971  1.00 78.89           C  
ATOM    791  C   GLN A 102      -5.139  44.330  -8.513  1.00 78.89           C  
ATOM    792  O   GLN A 102      -4.414  45.268  -8.185  1.00 78.89           O  
ATOM    786  CB  GLN A 102      -4.719  45.126 -10.800  1.00 78.89           C  
ATOM    787  CG  GLN A 102      -4.829  44.949 -12.320  1.00 78.89           C  
ATOM    788  CD  GLN A 102      -3.885  43.845 -12.770  1.00 78.89           C  
ATOM    790  NE2 GLN A 102      -3.097  44.120 -13.845  1.00 78.89           N  
ATOM    789  OE1 GLN A 102      -3.845  42.765 -12.182  1.00 78.89           O  
ATOM    793  N   PRO A 103      -5.731  43.574  -7.623  1.00 82.98           N  
ATOM    794  CA  PRO A 103      -5.657  43.810  -6.202  1.00 82.98           C  
ATOM    798  C   PRO A 103      -4.255  43.807  -5.670  1.00 82.98           C  
ATOM    799  O   PRO A 103      -3.406  43.090  -6.202  1.00 82.98           O  
ATOM    796  CB  PRO A 103      -6.457  42.677  -5.571  1.00 82.98           C  
ATOM    797  CG  PRO A 103      -6.234  41.512  -6.553  1.00 82.98           C  
ATOM    795  CD  PRO A 103      -6.101  42.200  -7.922  1.00 82.98           C  
ATOM    800  N   ASP A 104      -4.006  44.604  -4.605  1.00 56.26           N  
ATOM    801  CA  ASP A 104      -2.702  44.668  -4.009  1.00 56.26           C  
ATOM    806  C   ASP A 104      -2.358  43.312  -3.486  1.00 56.26           C  
ATOM    807  O   ASP A 104      -1.260  42.819  -3.735  1.00 56.26           O  
ATOM    802  CB  ASP A 104      -2.637  45.649  -2.825  1.00 56.26           C  
ATOM    803  CG  ASP A 104      -2.767  47.069  -3.361  1.00 56.26           C  
ATOM    804  OD1 ASP A 104      -2.289  47.325  -4.498  1.00 56.26           O  
ATOM    805  OD2 ASP A 104      -3.357  47.915  -2.637  1.00 56.26           O1-
ATOM    808  N   ARG A 105      -3.279  42.663  -2.738  1.00164.36           N  
ATOM    809  CA  ARG A 105      -2.943  41.333  -2.307  1.00164.36           C  
ATOM    817  C   ARG A 105      -4.154  40.458  -2.328  1.00164.36           C  
ATOM    818  O   ARG A 105      -5.284  40.924  -2.189  1.00164.36           O  
ATOM    810  CB  ARG A 105      -2.233  41.200  -0.939  1.00164.36           C  
ATOM    811  CG  ARG A 105      -2.957  41.702   0.309  1.00164.36           C  
ATOM    812  CD  ARG A 105      -2.227  41.258   1.586  1.00164.36           C  
ATOM    813  NE  ARG A 105      -2.731  42.070   2.727  1.00164.36           N  
ATOM    814  CZ  ARG A 105      -3.182  41.474   3.869  1.00164.36           C  
ATOM    815  NH1 ARG A 105      -3.152  40.115   3.999  1.00164.36           N1+
ATOM    816  NH2 ARG A 105      -3.678  42.243   4.881  1.00164.36           N  
ATOM    819  N   VAL A 106      -3.935  39.144  -2.549  1.00 43.46           N  
ATOM    820  CA  VAL A 106      -5.027  38.214  -2.588  1.00 43.46           C  
ATOM    824  C   VAL A 106      -4.761  37.160  -1.557  1.00 43.46           C  
ATOM    825  O   VAL A 106      -3.654  36.635  -1.456  1.00 43.46           O  
ATOM    821  CB  VAL A 106      -5.170  37.520  -3.914  1.00 43.46           C  
ATOM    822  CG1 VAL A 106      -6.319  36.500  -3.824  1.00 43.46           C  
ATOM    823  CG2 VAL A 106      -5.370  38.589  -5.003  1.00 43.46           C  
ATOM    826  N   LEU A 107      -5.790  36.835  -0.747  1.00105.73           N  
ATOM    827  CA  LEU A 107      -5.666  35.832   0.271  1.00105.73           C  
ATOM    832  C   LEU A 107      -6.665  34.768  -0.072  1.00105.73           C  
ATOM    833  O   LEU A 107      -7.750  35.072  -0.565  1.00105.73           O  
ATOM    828  CB  LEU A 107      -6.069  36.337   1.673  1.00105.73           C  
ATOM    829  CG  LEU A 107      -5.316  37.584   2.191  1.00105.73           C  
ATOM    830  CD1 LEU A 107      -3.813  37.318   2.367  1.00105.73           C  
ATOM    831  CD2 LEU A 107      -5.627  38.828   1.345  1.00105.73           C  
ATOM    834  N   THR A 108      -6.325  33.481   0.155  1.00 43.98           N  
ATOM    835  CA  THR A 108      -7.285  32.444  -0.115  1.00 43.98           C  
ATOM    839  C   THR A 108      -7.494  31.672   1.153  1.00 43.98           C  
ATOM    840  O   THR A 108      -6.548  31.116   1.709  1.00 43.98           O  
ATOM    836  CB  THR A 108      -6.838  31.479  -1.177  1.00 43.98           C  
ATOM    838  CG2 THR A 108      -7.935  30.423  -1.390  1.00 43.98           C  
ATOM    837  OG1 THR A 108      -6.589  32.172  -2.392  1.00 43.98           O  
ATOM    841  N   VAL A 109      -8.749  31.617   1.650  1.00 50.54           N  
ATOM    842  CA  VAL A 109      -8.995  30.894   2.867  1.00 50.54           C  
ATOM    846  C   VAL A 109     -10.050  29.858   2.608  1.00 50.54           C  
ATOM    847  O   VAL A 109     -11.122  30.159   2.086  1.00 50.54           O  
ATOM    843  CB  VAL A 109      -9.476  31.766   3.990  1.00 50.54           C  
ATOM    844  CG1 VAL A 109      -9.763  30.878   5.212  1.00 50.54           C  
ATOM    845  CG2 VAL A 109      -8.424  32.861   4.242  1.00 50.54           C  
ATOM    848  N   ASN A 110      -9.770  28.597   3.002  1.00 59.88           N  
ATOM    849  CA  ASN A 110     -10.675  27.503   2.782  1.00 59.88           C  
ATOM    854  C   ASN A 110     -11.539  27.360   4.001  1.00 59.88           C  
ATOM    855  O   ASN A 110     -11.090  26.935   5.063  1.00 59.88           O  
ATOM    850  CB  ASN A 110      -9.943  26.166   2.580  1.00 59.88           C  
ATOM    851  CG  ASN A 110     -10.948  25.097   2.178  1.00 59.88           C  
ATOM    853  ND2 ASN A 110     -10.431  23.879   1.863  1.00 59.88           N  
ATOM    852  OD1 ASN A 110     -12.155  25.331   2.151  1.00 59.88           O  
ATOM    856  N   ILE A 111     -12.822  27.718   3.832  1.00177.30           N  
ATOM    857  CA  ILE A 111     -13.890  27.756   4.797  1.00177.30           C  
ATOM    862  C   ILE A 111     -14.332  26.399   5.280  1.00177.30           C  
ATOM    863  O   ILE A 111     -14.811  26.268   6.405  1.00177.30           O  
ATOM    858  CB  ILE A 111     -15.079  28.506   4.250  1.00177.30           C  
ATOM    859  CG1 ILE A 111     -16.226  28.559   5.260  1.00177.30           C  
ATOM    860  CG2 ILE A 111     -15.470  27.903   2.897  1.00177.30           C  
ATOM    861  CD1 ILE A 111     -17.396  29.424   4.791  1.00177.30           C  
ATOM    864  N   LYS A 112     -14.205  25.349   4.446  1.00 65.62           N  
ATOM    865  CA  LYS A 112     -14.818  24.071   4.712  1.00 65.62           C  
ATOM    871  C   LYS A 112     -14.481  23.479   6.053  1.00 65.62           C  
ATOM    872  O   LYS A 112     -15.381  23.000   6.741  1.00 65.62           O  
ATOM    866  CB  LYS A 112     -14.438  23.003   3.670  1.00 65.62           C  
ATOM    867  CG  LYS A 112     -15.084  21.639   3.932  1.00 65.62           C  
ATOM    868  CD  LYS A 112     -14.911  20.636   2.789  1.00 65.62           C  
ATOM    869  CE  LYS A 112     -15.504  19.259   3.099  1.00 65.62           C  
ATOM    870  NZ  LYS A 112     -15.346  18.359   1.935  1.00 65.62           N1+
ATOM    873  N   GLY A 113     -13.208  23.492   6.488  1.00 25.85           N  
ATOM    874  CA  GLY A 113     -12.887  22.792   7.706  1.00 25.85           C  
ATOM    875  C   GLY A 113     -13.664  23.345   8.859  1.00 25.85           C  
ATOM    876  O   GLY A 113     -14.174  22.592   9.687  1.00 25.85           O  
ATOM    877  N   ALA A 114     -13.760  24.683   8.949  1.00 31.95           N  
ATOM    878  CA  ALA A 114     -14.436  25.333  10.036  1.00 31.95           C  
ATOM    880  C   ALA A 114     -15.897  25.000  10.021  1.00 31.95           C  
ATOM    881  O   ALA A 114     -16.490  24.756  11.070  1.00 31.95           O  
ATOM    879  CB  ALA A 114     -14.322  26.865   9.967  1.00 31.95           C  
ATOM    882  N   VAL A 115     -16.521  24.989   8.827  1.00 34.20           N  
ATOM    883  CA  VAL A 115     -17.935  24.753   8.731  1.00 34.20           C  
ATOM    887  C   VAL A 115     -18.242  23.383   9.242  1.00 34.20           C  
ATOM    888  O   VAL A 115     -19.188  23.196  10.004  1.00 34.20           O  
ATOM    884  CB  VAL A 115     -18.442  24.832   7.321  1.00 34.20           C  
ATOM    885  CG1 VAL A 115     -19.932  24.444   7.303  1.00 34.20           C  
ATOM    886  CG2 VAL A 115     -18.166  26.248   6.794  1.00 34.20           C  
ATOM    889  N   LEU A 116     -17.433  22.385   8.839  1.00 35.19           N  
ATOM    890  CA  LEU A 116     -17.676  21.034   9.249  1.00 35.19           C  
ATOM    895  C   LEU A 116     -17.528  20.945  10.733  1.00 35.19           C  
ATOM    896  O   LEU A 116     -18.298  20.255  11.398  1.00 35.19           O  
ATOM    891  CB  LEU A 116     -16.697  20.028   8.621  1.00 35.19           C  
ATOM    892  CG  LEU A 116     -16.843  19.892   7.094  1.00 35.19           C  
ATOM    893  CD1 LEU A 116     -15.899  18.809   6.544  1.00 35.19           C  
ATOM    894  CD2 LEU A 116     -18.307  19.662   6.687  1.00 35.19           C  
ATOM    897  N   ALA A 117     -16.526  21.649  11.292  1.00 18.73           N  
ATOM    898  CA  ALA A 117     -16.273  21.588  12.703  1.00 18.73           C  
ATOM    900  C   ALA A 117     -17.461  22.118  13.436  1.00 18.73           C  
ATOM    901  O   ALA A 117     -17.860  21.570  14.462  1.00 18.73           O  
ATOM    899  CB  ALA A 117     -15.065  22.436  13.134  1.00 18.73           C  
ATOM    902  N   SER A 118     -18.057  23.210  12.924  1.00 27.12           N  
ATOM    903  CA  SER A 118     -19.175  23.822  13.583  1.00 27.12           C  
ATOM    906  C   SER A 118     -20.308  22.847  13.611  1.00 27.12           C  
ATOM    907  O   SER A 118     -21.003  22.726  14.619  1.00 27.12           O  
ATOM    904  CB  SER A 118     -19.663  25.093  12.861  1.00 27.12           C  
ATOM    905  OG  SER A 118     -18.662  26.101  12.906  1.00 27.12           O  
ATOM    908  N   GLU A 119     -20.500  22.102  12.507  0.50 42.72           N  
ATOM    909  CA  GLU A 119     -21.589  21.173  12.384  0.50 42.72           C  
ATOM    915  C   GLU A 119     -21.442  20.119  13.430  0.50 42.72           C  
ATOM    916  O   GLU A 119     -22.429  19.676  14.014  0.50 42.72           O  
ATOM    910  CB  GLU A 119     -21.627  20.482  11.007  0.50 42.72           C  
ATOM    911  CG  GLU A 119     -22.834  19.563  10.796  0.50 42.72           C  
ATOM    912  CD  GLU A 119     -22.881  19.163   9.325  0.50 42.72           C  
ATOM    913  OE1 GLU A 119     -21.789  19.033   8.708  0.50 42.72           O  
ATOM    914  OE2 GLU A 119     -24.011  18.987   8.799  0.50 42.72           O1-
ATOM    917  N   GLN A 120     -20.191  19.693  13.689  1.00 40.69           N  
ATOM    918  CA  GLN A 120     -19.912  18.667  14.652  1.00 40.69           C  
ATOM    924  C   GLN A 120     -20.288  19.125  16.028  1.00 40.69           C  
ATOM    925  O   GLN A 120     -20.823  18.346  16.814  1.00 40.69           O  
ATOM    919  CB  GLN A 120     -18.426  18.272  14.689  1.00 40.69           C  
ATOM    920  CG  GLN A 120     -18.098  17.296  15.819  1.00 40.69           C  
ATOM    921  CD  GLN A 120     -18.849  15.997  15.570  1.00 40.69           C  
ATOM    923  NE2 GLN A 120     -18.947  15.147  16.627  1.00 40.69           N  
ATOM    922  OE1 GLN A 120     -19.333  15.742  14.468  1.00 40.69           O  
ATOM    926  N   ALA A 121     -20.018  20.402  16.364  1.00 22.03           N  
ATOM    927  CA  ALA A 121     -20.318  20.880  17.684  1.00 22.03           C  
ATOM    929  C   ALA A 121     -21.795  20.780  17.896  1.00 22.03           C  
ATOM    930  O   ALA A 121     -22.248  20.355  18.957  1.00 22.03           O  
ATOM    928  CB  ALA A 121     -19.921  22.354  17.888  1.00 22.03           C  
ATOM    931  N   LEU A 122     -22.586  21.168  16.877  1.00 86.17           N  
ATOM    932  CA  LEU A 122     -24.019  21.119  16.971  1.00 86.17           C  
ATOM    937  C   LEU A 122     -24.467  19.696  17.104  1.00 86.17           C  
ATOM    938  O   LEU A 122     -25.355  19.389  17.897  1.00 86.17           O  
ATOM    933  CB  LEU A 122     -24.746  21.683  15.732  1.00 86.17           C  
ATOM    934  CG  LEU A 122     -24.751  23.220  15.589  1.00 86.17           C  
ATOM    935  CD1 LEU A 122     -25.634  23.881  16.655  1.00 86.17           C  
ATOM    936  CD2 LEU A 122     -23.336  23.804  15.565  1.00 86.17           C  
ATOM    939  N   ARG A 123     -23.842  18.786  16.335  0.50 75.81           N  
ATOM    940  CA  ARG A 123     -24.238  17.407  16.305  0.50 75.81           C  
ATOM    948  C   ARG A 123     -24.103  16.816  17.674  0.50 75.81           C  
ATOM    949  O   ARG A 123     -24.962  16.053  18.112  0.50 75.81           O  
ATOM    941  CB  ARG A 123     -23.372  16.571  15.350  0.50 75.81           C  
ATOM    942  CG  ARG A 123     -23.760  15.093  15.305  0.50 75.81           C  
ATOM    943  CD  ARG A 123     -22.946  14.290  14.292  0.50 75.81           C  
ATOM    944  NE  ARG A 123     -23.373  14.733  12.936  0.50 75.81           N  
ATOM    945  CZ  ARG A 123     -22.437  15.101  12.014  0.50 75.81           C  
ATOM    946  NH1 ARG A 123     -21.114  15.113  12.352  0.50 75.81           N1+
ATOM    947  NH2 ARG A 123     -22.826  15.465  10.758  0.50 75.81           N  
ATOM    950  N   GLU A 124     -23.020  17.164  18.391  1.00 28.02           N  
ATOM    951  CA  GLU A 124     -22.788  16.630  19.701  1.00 28.02           C  
ATOM    957  C   GLU A 124     -23.918  17.065  20.578  1.00 28.02           C  
ATOM    958  O   GLU A 124     -24.388  16.313  21.430  1.00 28.02           O  
ATOM    952  CB  GLU A 124     -21.477  17.151  20.311  1.00 28.02           C  
ATOM    953  CG  GLU A 124     -20.235  16.664  19.560  1.00 28.02           C  
ATOM    954  CD  GLU A 124     -19.033  17.440  20.078  1.00 28.02           C  
ATOM    955  OE1 GLU A 124     -19.246  18.419  20.843  1.00 28.02           O  
ATOM    956  OE2 GLU A 124     -17.886  17.069  19.710  1.00 28.02           O1-
ATOM    959  N   ALA A 125     -24.377  18.313  20.377  1.00 34.51           N  
ATOM    960  CA  ALA A 125     -25.461  18.888  21.116  1.00 34.51           C  
ATOM    962  C   ALA A 125     -26.696  18.089  20.835  1.00 34.51           C  
ATOM    963  O   ALA A 125     -27.543  17.921  21.709  1.00 34.51           O  
ATOM    961  CB  ALA A 125     -25.741  20.350  20.723  1.00 34.51           C  
ATOM    964  N   GLY A 126     -26.831  17.551  19.607  1.00 31.81           N  
ATOM    965  CA  GLY A 126     -28.029  16.834  19.274  1.00 31.81           C  
ATOM    966  C   GLY A 126     -28.806  17.647  18.284  1.00 31.81           C  
ATOM    967  O   GLY A 126     -29.969  17.352  18.009  1.00 31.81           O  
ATOM    968  N   ILE A 127     -28.176  18.704  17.728  1.00 83.22           N  
ATOM    969  CA  ILE A 127     -28.818  19.535  16.747  1.00 83.22           C  
ATOM    974  C   ILE A 127     -28.225  19.218  15.406  1.00 83.22           C  
ATOM    975  O   ILE A 127     -27.018  19.339  15.201  1.00 83.22           O  
ATOM    970  CB  ILE A 127     -28.596  21.005  16.985  1.00 83.22           C  
ATOM    971  CG1 ILE A 127     -29.244  21.449  18.307  1.00 83.22           C  
ATOM    972  CG2 ILE A 127     -29.111  21.775  15.758  1.00 83.22           C  
ATOM    973  CD1 ILE A 127     -28.571  20.869  19.549  1.00 83.22           C  
ATOM    976  N   GLU A 128     -29.081  18.793  14.453  1.00 71.70           N  
ATOM    977  CA  GLU A 128     -28.639  18.462  13.127  1.00 71.70           C  
ATOM    983  C   GLU A 128     -29.052  19.590  12.233  1.00 71.70           C  
ATOM    984  O   GLU A 128     -30.218  19.980  12.200  1.00 71.70           O  
ATOM    978  CB  GLU A 128     -29.283  17.179  12.570  1.00 71.70           C  
ATOM    979  CG  GLU A 128     -28.835  15.899  13.283  1.00 71.70           C  
ATOM    980  CD  GLU A 128     -27.423  15.572  12.817  1.00 71.70           C  
ATOM    981  OE1 GLU A 128     -26.981  16.178  11.805  1.00 71.70           O  
ATOM    982  OE2 GLU A 128     -26.767  14.711  13.464  1.00 71.70           O1-
ATOM    985  N   LEU A 129     -28.081  20.148  11.487  1.00 50.09           N  
ATOM    986  CA  LEU A 129     -28.346  21.266  10.624  1.00 50.09           C  
ATOM    991  C   LEU A 129     -28.890  20.792   9.312  1.00 50.09           C  
ATOM    992  O   LEU A 129     -28.547  19.716   8.827  1.00 50.09           O  
ATOM    987  CB  LEU A 129     -27.086  22.097  10.324  1.00 50.09           C  
ATOM    988  CG  LEU A 129     -26.454  22.739  11.574  1.00 50.09           C  
ATOM    989  CD1 LEU A 129     -25.203  23.553  11.210  1.00 50.09           C  
ATOM    990  CD2 LEU A 129     -27.482  23.562  12.365  1.00 50.09           C  
ATOM    993  N   SER A 130     -29.773  21.614   8.710  1.00 72.24           N  
ATOM    994  CA  SER A 130     -30.339  21.345   7.419  1.00 72.24           C  
ATOM    997  C   SER A 130     -29.381  21.871   6.393  1.00 72.24           C  
ATOM    998  O   SER A 130     -28.443  22.597   6.714  1.00 72.24           O  
ATOM    995  CB  SER A 130     -31.683  22.061   7.193  1.00 72.24           C  
ATOM    996  OG  SER A 130     -32.191  21.760   5.904  1.00 72.24           O  
ATOM    999  N   ASP A 131     -29.596  21.497   5.116  1.00 30.16           N  
ATOM   1000  CA  ASP A 131     -28.760  21.946   4.036  1.00 30.16           C  
ATOM   1005  C   ASP A 131     -28.920  23.428   3.928  1.00 30.16           C  
ATOM   1006  O   ASP A 131     -27.954  24.153   3.695  1.00 30.16           O  
ATOM   1001  CB  ASP A 131     -29.186  21.370   2.674  1.00 30.16           C  
ATOM   1002  CG  ASP A 131     -28.921  19.873   2.672  1.00 30.16           C  
ATOM   1003  OD1 ASP A 131     -27.821  19.466   3.131  1.00 30.16           O  
ATOM   1004  OD2 ASP A 131     -29.821  19.115   2.219  1.00 30.16           O1-
ATOM   1007  N   PHE A 132     -30.165  23.911   4.102  1.00 36.85           N  
ATOM   1008  CA  PHE A 132     -30.455  25.309   3.972  1.00 36.85           C  
ATOM   1016  C   PHE A 132     -29.682  26.065   5.002  1.00 36.85           C  
ATOM   1017  O   PHE A 132     -29.048  27.073   4.696  1.00 36.85           O  
ATOM   1009  CB  PHE A 132     -31.945  25.631   4.183  1.00 36.85           C  
ATOM   1010  CG  PHE A 132     -32.116  27.114   4.158  1.00 36.85           C  
ATOM   1011  CD1 PHE A 132     -32.179  27.801   2.967  1.00 36.85           C  
ATOM   1012  CD2 PHE A 132     -32.223  27.821   5.336  1.00 36.85           C  
ATOM   1013  CE1 PHE A 132     -32.340  29.168   2.952  1.00 36.85           C  
ATOM   1014  CE2 PHE A 132     -32.384  29.187   5.327  1.00 36.85           C  
ATOM   1015  CZ  PHE A 132     -32.441  29.864   4.133  1.00 36.85           C  
ATOM   1018  N   VAL A 133     -29.705  25.575   6.253  1.00 37.45           N  
ATOM   1019  CA  VAL A 133     -29.050  26.231   7.347  1.00 37.45           C  
ATOM   1023  C   VAL A 133     -27.572  26.253   7.098  1.00 37.45           C  
ATOM   1024  O   VAL A 133     -26.900  27.231   7.417  1.00 37.45           O  
ATOM   1020  CB  VAL A 133     -29.279  25.537   8.658  1.00 37.45           C  
ATOM   1021  CG1 VAL A 133     -28.505  26.287   9.756  1.00 37.45           C  
ATOM   1022  CG2 VAL A 133     -30.794  25.457   8.911  1.00 37.45           C  
ATOM   1025  N   ARG A 134     -27.031  25.174   6.501  1.00 91.33           N  
ATOM   1026  CA  ARG A 134     -25.614  25.066   6.292  1.00 91.33           C  
ATOM   1034  C   ARG A 134     -25.160  26.203   5.424  1.00 91.33           C  
ATOM   1035  O   ARG A 134     -24.062  26.727   5.604  1.00 91.33           O  
ATOM   1027  CB  ARG A 134     -25.194  23.751   5.601  1.00 91.33           C  
ATOM   1028  CG  ARG A 134     -23.674  23.554   5.582  1.00 91.33           C  
ATOM   1029  CD  ARG A 134     -23.178  22.293   4.865  1.00 91.33           C  
ATOM   1030  NE  ARG A 134     -23.573  21.099   5.664  1.00 91.33           N  
ATOM   1031  CZ  ARG A 134     -24.728  20.430   5.381  1.00 91.33           C  
ATOM   1032  NH1 ARG A 134     -25.537  20.857   4.367  1.00 91.33           N1+
ATOM   1033  NH2 ARG A 134     -25.068  19.323   6.103  1.00 91.33           N  
ATOM   1036  N   GLY A 135     -25.994  26.608   4.447  1.00 20.01           N  
ATOM   1037  CA  GLY A 135     -25.622  27.663   3.544  1.00 20.01           C  
ATOM   1038  C   GLY A 135     -25.402  28.935   4.308  1.00 20.01           C  
ATOM   1039  O   GLY A 135     -24.474  29.691   4.020  1.00 20.01           O  
ATOM   1040  N   ASN A 136     -26.275  29.221   5.290  1.00 35.58           N  
ATOM   1041  CA  ASN A 136     -26.143  30.422   6.063  1.00 35.58           C  
ATOM   1046  C   ASN A 136     -24.884  30.331   6.867  1.00 35.58           C  
ATOM   1047  O   ASN A 136     -24.182  31.323   7.054  1.00 35.58           O  
ATOM   1042  CB  ASN A 136     -27.316  30.645   7.033  1.00 35.58           C  
ATOM   1043  CG  ASN A 136     -28.529  31.073   6.219  1.00 35.58           C  
ATOM   1045  ND2 ASN A 136     -29.702  31.187   6.901  1.00 35.58           N  
ATOM   1044  OD1 ASN A 136     -28.438  31.317   5.017  1.00 35.58           O  
ATOM   1048  N   GLU A 137     -24.568  29.116   7.350  0.50 44.03           N  
ATOM   1049  CA  GLU A 137     -23.430  28.872   8.187  0.50 44.03           C  
ATOM   1055  C   GLU A 137     -22.191  29.243   7.431  0.50 44.03           C  
ATOM   1056  O   GLU A 137     -21.282  29.863   7.980  0.50 44.03           O  
ATOM   1050  CB  GLU A 137     -23.342  27.384   8.578  0.50 44.03           C  
ATOM   1051  CG  GLU A 137     -22.245  27.035   9.584  0.50 44.03           C  
ATOM   1052  CD  GLU A 137     -22.356  25.543   9.872  0.50 44.03           C  
ATOM   1053  OE1 GLU A 137     -22.592  24.769   8.905  0.50 44.03           O  
ATOM   1054  OE2 GLU A 137     -22.213  25.157  11.064  0.50 44.03           O1-
ATOM   1057  N   LYS A 138     -22.129  28.880   6.137  1.00 43.71           N  
ATOM   1058  CA  LYS A 138     -20.981  29.179   5.336  1.00 43.71           C  
ATOM   1064  C   LYS A 138     -20.837  30.663   5.191  1.00 43.71           C  
ATOM   1065  O   LYS A 138     -19.725  31.187   5.223  1.00 43.71           O  
ATOM   1059  CB  LYS A 138     -21.046  28.553   3.933  1.00 43.71           C  
ATOM   1060  CG  LYS A 138     -20.894  27.031   3.964  1.00 43.71           C  
ATOM   1061  CD  LYS A 138     -21.220  26.339   2.641  1.00 43.71           C  
ATOM   1062  CE  LYS A 138     -21.060  24.818   2.704  1.00 43.71           C  
ATOM   1063  NZ  LYS A 138     -21.421  24.208   1.405  1.00 43.71           N1+
ATOM   1066  N   ALA A 139     -21.962  31.384   5.033  1.00 35.78           N  
ATOM   1067  CA  ALA A 139     -21.930  32.812   4.858  1.00 35.78           C  
ATOM   1069  C   ALA A 139     -21.329  33.440   6.076  1.00 35.78           C  
ATOM   1070  O   ALA A 139     -20.583  34.412   5.975  1.00 35.78           O  
ATOM   1068  CB  ALA A 139     -23.329  33.429   4.691  1.00 35.78           C  
ATOM   1071  N   ARG A 140     -21.685  32.918   7.264  1.00 96.97           N  
ATOM   1072  CA  ARG A 140     -21.211  33.428   8.523  1.00 96.97           C  
ATOM   1080  C   ARG A 140     -19.741  33.143   8.705  1.00 96.97           C  
ATOM   1081  O   ARG A 140     -19.022  33.953   9.289  1.00 96.97           O  
ATOM   1073  CB  ARG A 140     -21.985  32.856   9.724  1.00 96.97           C  
ATOM   1074  CG  ARG A 140     -23.443  33.328   9.776  1.00 96.97           C  
ATOM   1075  CD  ARG A 140     -24.198  32.898  11.038  1.00 96.97           C  
ATOM   1076  NE  ARG A 140     -25.550  33.526  10.999  1.00 96.97           N  
ATOM   1077  CZ  ARG A 140     -26.590  32.870  10.408  1.00 96.97           C  
ATOM   1078  NH1 ARG A 140     -26.392  31.625   9.884  1.00 96.97           N1+
ATOM   1079  NH2 ARG A 140     -27.824  33.454  10.344  1.00 96.97           N  
ATOM   1082  N   GLU A 141     -19.256  31.985   8.202  1.00138.23           N  
ATOM   1083  CA  GLU A 141     -17.886  31.554   8.352  1.00138.23           C  
ATOM   1089  C   GLU A 141     -16.981  32.500   7.663  1.00138.23           C  
ATOM   1090  O   GLU A 141     -15.806  32.637   7.995  1.00138.23           O  
ATOM   1084  CB  GLU A 141     -17.583  30.144   7.819  1.00138.23           C  
ATOM   1085  CG  GLU A 141     -16.095  29.792   7.936  1.00138.23           C  
ATOM   1086  CD  GLU A 141     -15.657  29.922   9.391  1.00138.23           C  
ATOM   1087  OE1 GLU A 141     -16.540  30.114  10.268  1.00138.23           O  
ATOM   1088  OE2 GLU A 141     -14.425  29.829   9.646  1.00138.23           O1-
ATOM   1091  N   ARG A 142     -17.544  33.256   6.722  1.00245.36           N  
ATOM   1092  CA  ARG A 142     -16.865  34.251   5.953  1.00245.36           C  
ATOM   1100  C   ARG A 142     -16.265  35.301   6.902  1.00245.36           C  
ATOM   1101  O   ARG A 142     -15.652  36.240   6.401  1.00245.36           O  
ATOM   1093  CB  ARG A 142     -17.790  34.922   4.926  1.00245.36           C  
ATOM   1094  CG  ARG A 142     -18.434  33.870   4.018  1.00245.36           C  
ATOM   1095  CD  ARG A 142     -17.429  33.006   3.256  1.00245.36           C  
ATOM   1096  NE  ARG A 142     -18.153  31.772   2.834  1.00245.36           N  
ATOM   1097  CZ  ARG A 142     -18.053  31.300   1.558  1.00245.36           C  
ATOM   1098  NH1 ARG A 142     -17.391  32.023   0.611  1.00245.36           N1+
ATOM   1099  NH2 ARG A 142     -18.616  30.100   1.232  1.00245.36           N  
ATOM   1102  N   MET A 143     -16.439  35.157   8.266  0.50287.07           N  
ATOM   1103  CA  MET A 143     -16.038  35.874   9.468  0.50287.07           C  
ATOM   1108  C   MET A 143     -14.556  36.001   9.388  0.50287.07           C  
ATOM   1109  O   MET A 143     -13.941  36.807  10.085  0.50287.07           O  
ATOM   1104  CB  MET A 143     -16.344  35.098  10.763  0.50287.07           C  
ATOM   1105  CG  MET A 143     -15.590  33.768  10.854  0.50287.07           C  
ATOM   1106  SD  MET A 143     -15.897  32.798  12.359  1.00287.07           S  
ATOM   1107  CE  MET A 143     -14.520  33.551  13.268  0.50287.07           C  
ATOM   1110  N   LYS A 144     -13.947  35.145   8.553  1.00142.48           N  
ATOM   1111  CA  LYS A 144     -12.540  35.184   8.316  1.00142.48           C  
ATOM   1117  C   LYS A 144     -12.175  36.575   7.864  1.00142.48           C  
ATOM   1118  O   LYS A 144     -11.063  37.035   8.120  1.00142.48           O  
ATOM   1112  CB  LYS A 144     -12.097  34.175   7.248  1.00142.48           C  
ATOM   1113  CG  LYS A 144     -12.353  32.734   7.693  1.00142.48           C  
ATOM   1114  CD  LYS A 144     -12.249  31.711   6.563  1.00142.48           C  
ATOM   1115  CE  LYS A 144     -13.056  32.093   5.322  1.00142.48           C  
ATOM   1116  NZ  LYS A 144     -14.486  32.266   5.667  1.00142.48           N1+
ATOM   1119  N   ALA A 145     -13.087  37.284   7.168  1.00 43.70           N  
ATOM   1120  CA  ALA A 145     -12.816  38.639   6.749  1.00 43.70           C  
ATOM   1122  C   ALA A 145     -12.587  39.491   7.969  1.00 43.70           C  
ATOM   1123  O   ALA A 145     -11.710  40.352   7.975  1.00 43.70           O  
ATOM   1121  CB  ALA A 145     -13.976  39.264   5.953  1.00 43.70           C  
ATOM   1124  N   GLN A 146     -13.390  39.283   9.032  1.00 50.69           N  
ATOM   1125  CA  GLN A 146     -13.271  40.020  10.262  1.00 50.69           C  
ATOM   1131  C   GLN A 146     -11.971  39.671  10.935  1.00 50.69           C  
ATOM   1132  O   GLN A 146     -11.351  40.490  11.608  1.00 50.69           O  
ATOM   1126  CB  GLN A 146     -14.424  39.729  11.240  1.00 50.69           C  
ATOM   1127  CG  GLN A 146     -15.780  40.222  10.726  1.00 50.69           C  
ATOM   1128  CD  GLN A 146     -16.835  39.878  11.766  1.00 50.69           C  
ATOM   1130  NE2 GLN A 146     -16.402  39.204  12.863  1.00 50.69           N  
ATOM   1129  OE1 GLN A 146     -18.012  40.202  11.609  1.00 50.69           O  
ATOM   1133  N   TYR A 147     -11.520  38.416  10.825  1.00136.48           N  
ATOM   1134  CA  TYR A 147     -10.279  38.108  11.470  1.00136.48           C  
ATOM   1143  C   TYR A 147      -9.176  38.866  10.793  1.00136.48           C  
ATOM   1144  O   TYR A 147      -8.332  39.466  11.455  1.00136.48           O  
ATOM   1135  CB  TYR A 147      -9.940  36.612  11.414  1.00136.48           C  
ATOM   1136  CG  TYR A 147      -8.641  36.426  12.119  1.00136.48           C  
ATOM   1137  CD1 TYR A 147      -8.594  36.475  13.494  1.00136.48           C  
ATOM   1138  CD2 TYR A 147      -7.482  36.195  11.417  1.00136.48           C  
ATOM   1139  CE1 TYR A 147      -7.404  36.301  14.160  1.00136.48           C  
ATOM   1140  CE2 TYR A 147      -6.289  36.020  12.079  1.00136.48           C  
ATOM   1141  CZ  TYR A 147      -6.249  36.074  13.451  1.00136.48           C  
ATOM   1142  OH  TYR A 147      -5.029  35.895  14.136  1.00136.48           O  
ATOM   1145  N   SER A 148      -9.167  38.877   9.444  1.00 77.18           N  
ATOM   1146  CA  SER A 148      -8.120  39.533   8.709  1.00 77.18           C  
ATOM   1149  C   SER A 148      -8.145  40.998   9.022  1.00 77.18           C  
ATOM   1150  O   SER A 148      -7.108  41.613   9.255  1.00 77.18           O  
ATOM   1147  CB  SER A 148      -8.273  39.384   7.184  1.00 77.18           C  
ATOM   1148  OG  SER A 148      -7.208  40.051   6.522  1.00 77.18           O  
ATOM   1151  N   ILE A 149      -9.358  41.576   9.026  1.00133.44           N  
ATOM   1152  CA  ILE A 149      -9.694  42.957   9.249  1.00133.44           C  
ATOM   1157  C   ILE A 149      -9.428  43.395  10.669  1.00133.44           C  
ATOM   1158  O   ILE A 149      -9.011  44.530  10.903  1.00133.44           O  
ATOM   1153  CB  ILE A 149     -11.166  43.196   8.999  1.00133.44           C  
ATOM   1154  CG1 ILE A 149     -11.475  44.663   8.863  1.00133.44           C  
ATOM   1155  CG2 ILE A 149     -12.007  42.669  10.151  1.00133.44           C  
ATOM   1156  CD1 ILE A 149     -12.970  44.900   8.724  1.00133.44           C  
ATOM   1159  N   ALA A 150      -9.621  42.485  11.646  1.00163.73           N  
ATOM   1160  CA  ALA A 150      -9.801  42.795  13.042  1.00163.73           C  
ATOM   1162  C   ALA A 150      -8.747  43.647  13.663  1.00163.73           C  
ATOM   1163  O   ALA A 150      -9.087  44.580  14.388  1.00163.73           O  
ATOM   1161  CB  ALA A 150      -9.931  41.531  13.909  1.00163.73           C  
ATOM   1164  N   GLY A 151      -7.452  43.391  13.450  1.00176.01           N  
ATOM   1165  CA  GLY A 151      -6.930  42.329  12.666  1.00176.01           C  
ATOM   1166  C   GLY A 151      -5.512  42.728  12.498  1.00176.01           C  
ATOM   1167  O   GLY A 151      -5.108  43.801  12.944  1.00176.01           O  
ATOM   1168  N   MET A 152      -4.710  41.882  11.848  1.00 95.47           N  
ATOM   1169  CA  MET A 152      -3.354  42.270  11.639  1.00 95.47           C  
ATOM   1174  C   MET A 152      -3.430  43.473  10.761  1.00 95.47           C  
ATOM   1175  O   MET A 152      -2.656  44.419  10.888  1.00 95.47           O  
ATOM   1170  CB  MET A 152      -2.549  41.188  10.897  1.00 95.47           C  
ATOM   1171  CG  MET A 152      -2.409  39.887  11.692  1.00 95.47           C  
ATOM   1172  SD  MET A 152      -1.498  38.562  10.842  1.00 95.47           S  
ATOM   1173  CE  MET A 152      -2.862  38.124   9.727  1.00 95.47           C  
ATOM   1176  N   THR A 153      -4.425  43.442   9.858  1.00237.97           N  
ATOM   1177  CA  THR A 153      -4.626  44.386   8.802  1.00237.97           C  
ATOM   1181  C   THR A 153      -5.028  45.770   9.221  1.00237.97           C  
ATOM   1182  O   THR A 153      -4.705  46.718   8.505  1.00237.97           O  
ATOM   1178  CB  THR A 153      -5.651  43.953   7.794  1.00237.97           C  
ATOM   1180  CG2 THR A 153      -7.051  44.204   8.376  1.00237.97           C  
ATOM   1179  OG1 THR A 153      -5.507  44.709   6.602  1.00237.97           O  
ATOM   1183  N   HIS A 154      -5.751  45.956  10.345  1.00 80.78           N  
ATOM   1184  CA  HIS A 154      -6.231  47.283  10.633  1.00 80.78           C  
ATOM   1191  C   HIS A 154      -7.082  47.686   9.473  1.00 80.78           C  
ATOM   1192  O   HIS A 154      -6.921  48.760   8.897  1.00 80.78           O  
ATOM   1187  CB  HIS A 154      -5.107  48.322  10.787  1.00 80.78           C  
ATOM   1186  CG  HIS A 154      -4.255  48.103  12.001  1.00 80.78           C  
ATOM   1189  CD2 HIS A 154      -4.299  48.708  13.220  1.00 80.78           C  
ATOM   1185  ND1 HIS A 154      -3.218  47.199  12.067  1.00 80.78           N  
ATOM   1190  CE1 HIS A 154      -2.688  47.303  13.312  1.00 80.78           C  
ATOM   1188  NE2 HIS A 154      -3.311  48.206  14.048  1.00 80.78           N  
ATOM   1193  N   GLY A 155      -8.032  46.806   9.102  1.00 44.56           N  
ATOM   1194  CA  GLY A 155      -8.828  47.062   7.938  1.00 44.56           C  
ATOM   1195  C   GLY A 155     -10.266  47.245   8.302  1.00 44.56           C  
ATOM   1196  O   GLY A 155     -10.651  47.207   9.471  1.00 44.56           O  
ATOM   1197  N   VAL A 156     -11.102  47.429   7.259  1.00122.81           N  
ATOM   1198  CA  VAL A 156     -12.527  47.562   7.355  1.00122.81           C  
ATOM   1202  C   VAL A 156     -13.079  46.617   6.332  1.00122.81           C  
ATOM   1203  O   VAL A 156     -12.425  46.342   5.329  1.00122.81           O  
ATOM   1199  CB  VAL A 156     -12.991  48.944   6.992  1.00122.81           C  
ATOM   1200  CG1 VAL A 156     -14.519  48.960   6.951  1.00122.81           C  
ATOM   1201  CG2 VAL A 156     -12.399  49.944   7.998  1.00122.81           C  
ATOM   1204  N   VAL A 157     -14.298  46.082   6.552  1.00118.50           N  
ATOM   1205  CA  VAL A 157     -14.789  45.101   5.630  1.00118.50           C  
ATOM   1209  C   VAL A 157     -15.797  45.750   4.737  1.00118.50           C  
ATOM   1210  O   VAL A 157     -16.769  46.348   5.195  1.00118.50           O  
ATOM   1206  CB  VAL A 157     -15.411  43.908   6.309  1.00118.50           C  
ATOM   1207  CG1 VAL A 157     -16.702  44.323   7.032  1.00118.50           C  
ATOM   1208  CG2 VAL A 157     -15.604  42.808   5.257  1.00118.50           C  
ATOM   1211  N   VAL A 158     -15.570  45.654   3.412  1.00 54.15           N  
ATOM   1212  CA  VAL A 158     -16.475  46.250   2.469  1.00 54.15           C  
ATOM   1216  C   VAL A 158     -17.568  45.260   2.162  1.00 54.15           C  
ATOM   1217  O   VAL A 158     -17.322  44.057   2.089  1.00 54.15           O  
ATOM   1213  CB  VAL A 158     -15.811  46.645   1.179  1.00 54.15           C  
ATOM   1214  CG1 VAL A 158     -16.888  47.156   0.210  1.00 54.15           C  
ATOM   1215  CG2 VAL A 158     -14.716  47.683   1.483  1.00 54.15           C  
ATOM   1218  N   GLY A 159     -18.815  45.751   1.976  1.00 44.26           N  
ATOM   1219  CA  GLY A 159     -19.934  44.888   1.680  1.00 44.26           C  
ATOM   1220  C   GLY A 159     -20.452  45.224   0.303  1.00 44.26           C  
ATOM   1221  O   GLY A 159     -20.341  46.360  -0.153  1.00 44.26           O  
ATOM   1222  N   THR A 160     -20.984  44.204  -0.410  1.00 96.67           N  
ATOM   1223  CA  THR A 160     -21.512  44.295  -1.753  1.00 96.67           C  
ATOM   1227  C   THR A 160     -22.941  44.770  -1.843  1.00 96.67           C  
ATOM   1228  O   THR A 160     -23.420  45.115  -2.919  1.00 96.67           O  
ATOM   1224  CB  THR A 160     -21.405  43.029  -2.548  1.00 96.67           C  
ATOM   1226  CG2 THR A 160     -19.948  42.541  -2.487  1.00 96.67           C  
ATOM   1225  OG1 THR A 160     -22.269  42.040  -2.022  1.00 96.67           O  
ATOM   1229  N   ASP A 161     -23.690  44.734  -0.733  1.00107.41           N  
ATOM   1230  CA  ASP A 161     -25.097  45.007  -0.738  1.00107.41           C  
ATOM   1235  C   ASP A 161     -25.488  46.260  -1.464  1.00107.41           C  
ATOM   1236  O   ASP A 161     -24.834  47.299  -1.377  1.00107.41           O  
ATOM   1231  CB  ASP A 161     -25.719  45.060   0.659  1.00107.41           C  
ATOM   1232  CG  ASP A 161     -27.142  45.526   0.446  1.00107.41           C  
ATOM   1233  OD1 ASP A 161     -28.021  44.686   0.133  1.00107.41           O  
ATOM   1234  OD2 ASP A 161     -27.376  46.755   0.571  1.00107.41           O1-
ATOM   1237  N   HIS A 162     -26.596  46.141  -2.237  1.00 74.14           N  
ATOM   1238  CA  HIS A 162     -27.205  47.217  -2.958  1.00 74.14           C  
ATOM   1245  C   HIS A 162     -28.696  47.039  -2.871  1.00 74.14           C  
ATOM   1246  O   HIS A 162     -29.190  46.077  -2.283  1.00 74.14           O  
ATOM   1241  CB  HIS A 162     -26.780  47.301  -4.436  1.00 74.14           C  
ATOM   1240  CG  HIS A 162     -26.926  46.012  -5.184  1.00 74.14           C  
ATOM   1243  CD2 HIS A 162     -25.998  45.064  -5.493  1.00 74.14           C  
ATOM   1239  ND1 HIS A 162     -28.113  45.563  -5.717  1.00 74.14           N  
ATOM   1244  CE1 HIS A 162     -27.849  44.374  -6.316  1.00 74.14           C  
ATOM   1242  NE2 HIS A 162     -26.579  44.031  -6.208  1.00 74.14           N  
ATOM   1247  N   ALA A 163     -29.451  47.977  -3.478  1.00 45.23           N  
ATOM   1248  CA  ALA A 163     -30.884  48.038  -3.378  1.00 45.23           C  
ATOM   1250  C   ALA A 163     -31.541  46.801  -3.914  1.00 45.23           C  
ATOM   1251  O   ALA A 163     -32.498  46.299  -3.322  1.00 45.23           O  
ATOM   1249  CB  ALA A 163     -31.473  49.226  -4.156  1.00 45.23           C  
ATOM   1252  N   ALA A 164     -31.048  46.269  -5.045  1.00 62.67           N  
ATOM   1253  CA  ALA A 164     -31.670  45.136  -5.668  1.00 62.67           C  
ATOM   1255  C   ALA A 164     -31.638  43.971  -4.736  1.00 62.67           C  
ATOM   1256  O   ALA A 164     -32.557  43.154  -4.751  1.00 62.67           O  
ATOM   1254  CB  ALA A 164     -30.974  44.700  -6.971  1.00 62.67           C  
ATOM   1257  N   GLU A 165     -30.536  43.806  -3.977  1.00149.57           N  
ATOM   1258  CA  GLU A 165     -30.442  42.728  -3.032  1.00149.57           C  
ATOM   1264  C   GLU A 165     -31.339  42.992  -1.862  1.00149.57           C  
ATOM   1265  O   GLU A 165     -32.174  42.168  -1.491  1.00149.57           O  
ATOM   1259  CB  GLU A 165     -29.052  42.629  -2.393  1.00149.57           C  
ATOM   1260  CG  GLU A 165     -27.900  42.391  -3.359  1.00149.57           C  
ATOM   1261  CD  GLU A 165     -26.654  42.709  -2.574  1.00149.57           C  
ATOM   1262  OE1 GLU A 165     -26.837  43.016  -1.368  1.00149.57           O  
ATOM   1263  OE2 GLU A 165     -25.530  42.672  -3.144  1.00149.57           O1-
ATOM   1266  N   ALA A 166     -31.180  44.187  -1.271  1.00 69.57           N  
ATOM   1267  CA  ALA A 166     -31.725  44.551   0.006  1.00 69.57           C  
ATOM   1269  C   ALA A 166     -33.210  44.455   0.033  1.00 69.57           C  
ATOM   1270  O   ALA A 166     -33.786  44.041   1.037  1.00 69.57           O  
ATOM   1268  CB  ALA A 166     -31.413  46.008   0.369  1.00 69.57           C  
ATOM   1271  N   ILE A 167     -33.874  44.824  -1.069  1.00 71.33           N  
ATOM   1272  CA  ILE A 167     -35.304  44.915  -1.048  1.00 71.33           C  
ATOM   1277  C   ILE A 167     -35.916  43.604  -0.636  1.00 71.33           C  
ATOM   1278  O   ILE A 167     -36.879  43.584   0.128  1.00 71.33           O  
ATOM   1273  CB  ILE A 167     -35.871  45.325  -2.382  1.00 71.33           C  
ATOM   1274  CG1 ILE A 167     -37.360  45.681  -2.258  1.00 71.33           C  
ATOM   1275  CG2 ILE A 167     -35.575  44.220  -3.407  1.00 71.33           C  
ATOM   1276  CD1 ILE A 167     -37.910  46.395  -3.491  1.00 71.33           C  
ATOM   1279  N   THR A 168     -35.409  42.483  -1.174  1.00 94.72           N  
ATOM   1280  CA  THR A 168     -35.867  41.147  -0.893  1.00 94.72           C  
ATOM   1284  C   THR A 168     -35.351  40.609   0.415  1.00 94.72           C  
ATOM   1285  O   THR A 168     -35.976  39.732   1.009  1.00 94.72           O  
ATOM   1281  CB  THR A 168     -35.513  40.193  -2.002  1.00 94.72           C  
ATOM   1283  CG2 THR A 168     -36.173  40.670  -3.306  1.00 94.72           C  
ATOM   1282  OG1 THR A 168     -34.105  40.115  -2.169  1.00 94.72           O  
ATOM   1286  N   GLY A 169     -34.173  41.071   0.881  1.00 54.57           N  
ATOM   1287  CA  GLY A 169     -33.611  40.542   2.091  1.00 54.57           C  
ATOM   1288  C   GLY A 169     -32.940  39.239   1.776  1.00 54.57           C  
ATOM   1289  O   GLY A 169     -32.750  38.403   2.657  1.00 54.57           O  
ATOM   1290  N   PHE A 170     -32.565  39.015   0.501  1.00131.10           N  
ATOM   1291  CA  PHE A 170     -31.909  37.783   0.187  1.00131.10           C  
ATOM   1299  C   PHE A 170     -30.445  37.863   0.470  1.00131.10           C  
ATOM   1300  O   PHE A 170     -29.630  37.925  -0.446  1.00131.10           O  
ATOM   1292  CB  PHE A 170     -32.095  37.338  -1.274  1.00131.10           C  
ATOM   1293  CG  PHE A 170     -33.461  36.755  -1.370  1.00131.10           C  
ATOM   1294  CD1 PHE A 170     -34.565  37.544  -1.190  1.00131.10           C  
ATOM   1295  CD2 PHE A 170     -33.650  35.423  -1.652  1.00131.10           C  
ATOM   1296  CE1 PHE A 170     -35.835  37.032  -1.277  1.00131.10           C  
ATOM   1297  CE2 PHE A 170     -34.918  34.899  -1.742  1.00131.10           C  
ATOM   1298  CZ  PHE A 170     -36.015  35.701  -1.552  1.00131.10           C  
ATOM   1301  N   PHE A 171     -30.079  37.825   1.764  1.00188.72           N  
ATOM   1302  CA  PHE A 171     -28.716  37.728   2.213  1.00188.72           C  
ATOM   1310  C   PHE A 171     -28.820  37.071   3.543  1.00188.72           C  
ATOM   1311  O   PHE A 171     -29.921  36.900   4.066  1.00188.72           O  
ATOM   1303  CB  PHE A 171     -27.980  39.043   2.476  1.00188.72           C  
ATOM   1304  CG  PHE A 171     -28.666  39.715   3.607  1.00188.72           C  
ATOM   1305  CD1 PHE A 171     -29.985  40.058   3.485  1.00188.72           C  
ATOM   1306  CD2 PHE A 171     -28.025  39.939   4.804  1.00188.72           C  
ATOM   1307  CE1 PHE A 171     -30.649  40.671   4.518  1.00188.72           C  
ATOM   1308  CE2 PHE A 171     -28.682  40.552   5.845  1.00188.72           C  
ATOM   1309  CZ  PHE A 171     -29.994  40.924   5.698  1.00188.72           C  
ATOM   1312  N   THR A 172     -27.669  36.700   4.126  1.00 54.06           N  
ATOM   1313  CA  THR A 172     -27.683  36.028   5.389  1.00 54.06           C  
ATOM   1317  C   THR A 172     -27.439  37.038   6.465  1.00 54.06           C  
ATOM   1318  O   THR A 172     -26.525  37.858   6.377  1.00 54.06           O  
ATOM   1314  CB  THR A 172     -26.620  34.973   5.516  1.00 54.06           C  
ATOM   1316  CG2 THR A 172     -26.747  34.313   6.900  1.00 54.06           C  
ATOM   1315  OG1 THR A 172     -26.773  33.995   4.498  1.00 54.06           O  
ATOM   1319  N   LYS A 173     -28.283  36.990   7.515  1.00 96.05           N  
ATOM   1320  CA  LYS A 173     -28.183  37.897   8.620  1.00 96.05           C  
ATOM   1326  C   LYS A 173     -26.845  37.682   9.248  1.00 96.05           C  
ATOM   1327  O   LYS A 173     -26.538  36.604   9.755  1.00 96.05           O  
ATOM   1321  CB  LYS A 173     -29.232  37.628   9.716  1.00 96.05           C  
ATOM   1322  CG  LYS A 173     -29.136  38.590  10.903  1.00 96.05           C  
ATOM   1323  CD  LYS A 173     -30.191  38.359  11.990  1.00 96.05           C  
ATOM   1324  CE  LYS A 173     -31.469  39.181  11.820  1.00 96.05           C  
ATOM   1325  NZ  LYS A 173     -32.401  38.885  12.933  1.00 96.05           N1+
ATOM   1328  N   TYR A 174     -26.027  38.749   9.241  1.00163.08           N  
ATOM   1329  CA  TYR A 174     -24.707  38.753   9.790  1.00163.08           C  
ATOM   1338  C   TYR A 174     -23.786  37.907   8.963  1.00163.08           C  
ATOM   1339  O   TYR A 174     -22.612  37.775   9.309  1.00163.08           O  
ATOM   1330  CB  TYR A 174     -24.673  38.275  11.252  1.00163.08           C  
ATOM   1331  CG  TYR A 174     -25.239  39.390  12.064  1.00163.08           C  
ATOM   1332  CD1 TYR A 174     -26.595  39.514  12.270  1.00163.08           C  
ATOM   1333  CD2 TYR A 174     -24.399  40.336  12.605  1.00163.08           C  
ATOM   1334  CE1 TYR A 174     -27.098  40.556  13.015  1.00163.08           C  
ATOM   1335  CE2 TYR A 174     -24.896  41.379  13.351  1.00163.08           C  
ATOM   1336  CZ  TYR A 174     -26.249  41.493  13.558  1.00163.08           C  
ATOM   1337  OH  TYR A 174     -26.759  42.565  14.321  1.00163.08           O  
ATOM   1340  N   GLY A 175     -24.266  37.214   7.906  1.00 99.41           N  
ATOM   1341  CA  GLY A 175     -23.228  36.596   7.129  1.00 99.41           C  
ATOM   1342  C   GLY A 175     -22.610  37.587   6.182  1.00 99.41           C  
ATOM   1343  O   GLY A 175     -21.644  38.283   6.488  1.00 99.41           O  
ATOM   1344  N   ASP A 176     -23.274  37.755   5.016  1.00 98.03           N  
ATOM   1345  CA  ASP A 176     -22.859  38.696   4.015  1.00 98.03           C  
ATOM   1350  C   ASP A 176     -23.347  40.028   4.457  1.00 98.03           C  
ATOM   1351  O   ASP A 176     -22.835  41.066   4.057  1.00 98.03           O  
ATOM   1346  CB  ASP A 176     -23.327  38.382   2.577  1.00 98.03           C  
ATOM   1347  CG  ASP A 176     -24.840  38.363   2.508  1.00 98.03           C  
ATOM   1348  OD1 ASP A 176     -25.451  37.946   3.525  1.00 98.03           O  
ATOM   1349  OD2 ASP A 176     -25.406  38.758   1.452  1.00 98.03           O1-
ATOM   1352  N   GLY A 177     -24.411  40.020   5.272  1.00 57.05           N  
ATOM   1353  CA  GLY A 177     -24.975  41.213   5.829  1.00 57.05           C  
ATOM   1354  C   GLY A 177     -23.985  41.841   6.776  1.00 57.05           C  
ATOM   1355  O   GLY A 177     -24.020  43.044   7.011  1.00 57.05           O  
ATOM   1356  N   GLY A 178     -23.100  41.060   7.420  1.00 55.67           N  
ATOM   1357  CA  GLY A 178     -22.224  41.704   8.369  1.00 55.67           C  
ATOM   1358  C   GLY A 178     -21.077  42.373   7.658  1.00 55.67           C  
ATOM   1359  O   GLY A 178     -20.122  41.712   7.250  1.00 55.67           O  
ATOM   1360  N   THR A 179     -21.129  43.728   7.555  1.00 85.21           N  
ATOM   1361  CA  THR A 179     -20.131  44.503   6.856  1.00 85.21           C  
ATOM   1365  C   THR A 179     -19.971  45.848   7.516  1.00 85.21           C  
ATOM   1366  O   THR A 179     -20.878  46.325   8.197  1.00 85.21           O  
ATOM   1362  CB  THR A 179     -20.564  44.845   5.471  1.00 85.21           C  
ATOM   1364  CG2 THR A 179     -20.837  43.551   4.688  1.00 85.21           C  
ATOM   1363  OG1 THR A 179     -21.746  45.629   5.554  1.00 85.21           O  
ATOM   1367  N   ASP A 180     -18.766  46.458   7.392  1.00 85.47           N  
ATOM   1368  CA  ASP A 180     -18.507  47.783   7.892  1.00 85.47           C  
ATOM   1373  C   ASP A 180     -18.988  48.898   6.989  1.00 85.47           C  
ATOM   1374  O   ASP A 180     -19.671  49.810   7.455  1.00 85.47           O  
ATOM   1369  CB  ASP A 180     -17.017  47.997   8.184  1.00 85.47           C  
ATOM   1370  CG  ASP A 180     -16.672  47.087   9.356  1.00 85.47           C  
ATOM   1371  OD1 ASP A 180     -17.557  46.900  10.234  1.00 85.47           O  
ATOM   1372  OD2 ASP A 180     -15.529  46.557   9.384  1.00 85.47           O1-
ATOM   1375  N   ILE A 181     -18.641  48.881   5.675  1.00139.32           N  
ATOM   1376  CA  ILE A 181     -19.054  49.977   4.826  1.00139.32           C  
ATOM   1381  C   ILE A 181     -19.494  49.443   3.492  1.00139.32           C  
ATOM   1382  O   ILE A 181     -18.875  48.532   2.945  1.00139.32           O  
ATOM   1377  CB  ILE A 181     -18.001  51.024   4.574  1.00139.32           C  
ATOM   1378  CG1 ILE A 181     -16.835  50.500   3.727  1.00139.32           C  
ATOM   1379  CG2 ILE A 181     -17.551  51.552   5.943  1.00139.32           C  
ATOM   1380  CD1 ILE A 181     -15.914  51.626   3.250  1.00139.32           C  
ATOM   1383  N   ASN A 182     -20.588  50.000   2.928  1.00130.07           N  
ATOM   1384  CA  ASN A 182     -21.070  49.511   1.663  1.00130.07           C  
ATOM   1389  C   ASN A 182     -21.207  50.607   0.650  1.00130.07           C  
ATOM   1390  O   ASN A 182     -22.138  51.410   0.666  1.00130.07           O  
ATOM   1385  CB  ASN A 182     -22.385  48.733   1.760  1.00130.07           C  
ATOM   1386  CG  ASN A 182     -23.325  49.449   2.710  1.00130.07           C  
ATOM   1388  ND2 ASN A 182     -24.535  49.812   2.210  1.00130.07           N  
ATOM   1387  OD1 ASN A 182     -23.003  49.651   3.879  1.00130.07           O  
ATOM   1391  N   PRO A 183     -20.264  50.611  -0.257  1.00 96.43           N  
ATOM   1392  CA  PRO A 183     -20.182  51.577  -1.325  1.00 96.43           C  
ATOM   1396  C   PRO A 183     -21.240  51.470  -2.383  1.00 96.43           C  
ATOM   1397  O   PRO A 183     -21.483  52.465  -3.065  1.00 96.43           O  
ATOM   1394  CB  PRO A 183     -18.766  51.450  -1.894  1.00 96.43           C  
ATOM   1395  CG  PRO A 183     -18.264  50.084  -1.392  1.00 96.43           C  
ATOM   1393  CD  PRO A 183     -19.019  49.888  -0.068  1.00 96.43           C  
ATOM   1398  N   LEU A 184     -21.799  50.263  -2.593  1.00 94.10           N  
ATOM   1399  CA  LEU A 184     -22.806  49.967  -3.579  1.00 94.10           C  
ATOM   1404  C   LEU A 184     -24.182  50.410  -3.190  1.00 94.10           C  
ATOM   1405  O   LEU A 184     -25.047  50.536  -4.056  1.00 94.10           O  
ATOM   1400  CB  LEU A 184     -22.838  48.490  -4.005  1.00 94.10           C  
ATOM   1401  CG  LEU A 184     -21.579  48.101  -4.807  1.00 94.10           C  
ATOM   1402  CD1 LEU A 184     -21.697  46.691  -5.408  1.00 94.10           C  
ATOM   1403  CD2 LEU A 184     -21.241  49.173  -5.857  1.00 94.10           C  
ATOM   1406  N   HIS A 185     -24.438  50.588  -1.878  1.00 78.62           N  
ATOM   1407  CA  HIS A 185     -25.757  50.905  -1.401  1.00 78.62           C  
ATOM   1414  C   HIS A 185     -26.281  52.072  -2.183  1.00 78.62           C  
ATOM   1415  O   HIS A 185     -25.550  53.034  -2.415  1.00 78.62           O  
ATOM   1410  CB  HIS A 185     -25.785  51.276   0.092  1.00 78.62           C  
ATOM   1409  CG  HIS A 185     -27.161  51.240   0.686  1.00 78.62           C  
ATOM   1412  CD2 HIS A 185     -28.191  52.118   0.559  1.00 78.62           C  
ATOM   1408  ND1 HIS A 185     -27.625  50.231   1.503  1.00 78.62           N  
ATOM   1413  CE1 HIS A 185     -28.904  50.549   1.828  1.00 78.62           C  
ATOM   1411  NE2 HIS A 185     -29.291  51.686   1.279  1.00 78.62           N  
ATOM   1416  N   ARG A 186     -27.591  51.992  -2.523  1.00131.20           N  
ATOM   1417  CA  ARG A 186     -28.460  52.836  -3.318  1.00131.20           C  
ATOM   1425  C   ARG A 186     -28.544  52.418  -4.767  1.00131.20           C  
ATOM   1426  O   ARG A 186     -29.476  52.846  -5.446  1.00131.20           O  
ATOM   1418  CB  ARG A 186     -28.064  54.329  -3.381  1.00131.20           C  
ATOM   1419  CG  ARG A 186     -26.815  54.618  -4.221  1.00131.20           C  
ATOM   1420  CD  ARG A 186     -26.162  55.973  -3.942  1.00131.20           C  
ATOM   1421  NE  ARG A 186     -24.896  56.025  -4.730  1.00131.20           N  
ATOM   1422  CZ  ARG A 186     -23.741  55.500  -4.221  1.00131.20           C  
ATOM   1423  NH1 ARG A 186     -23.738  54.908  -2.990  1.00131.20           N1+
ATOM   1424  NH2 ARG A 186     -22.590  55.563  -4.951  1.00131.20           N  
ATOM   1427  N   LEU A 187     -27.659  51.537  -5.279  1.00 73.57           N  
ATOM   1428  CA  LEU A 187     -27.711  51.192  -6.686  1.00 73.57           C  
ATOM   1433  C   LEU A 187     -28.572  49.980  -6.922  1.00 73.57           C  
ATOM   1434  O   LEU A 187     -28.653  49.096  -6.071  1.00 73.57           O  
ATOM   1429  CB  LEU A 187     -26.328  50.857  -7.272  1.00 73.57           C  
ATOM   1430  CG  LEU A 187     -25.346  52.040  -7.275  1.00 73.57           C  
ATOM   1431  CD1 LEU A 187     -23.990  51.636  -7.873  1.00 73.57           C  
ATOM   1432  CD2 LEU A 187     -25.960  53.266  -7.970  1.00 73.57           C  
ATOM   1435  N   ASN A 188     -29.249  49.922  -8.098  1.00 91.56           N  
ATOM   1436  CA  ASN A 188     -30.000  48.752  -8.477  1.00 91.56           C  
ATOM   1441  C   ASN A 188     -29.083  47.886  -9.289  1.00 91.56           C  
ATOM   1442  O   ASN A 188     -27.931  48.239  -9.535  1.00 91.56           O  
ATOM   1437  CB  ASN A 188     -31.319  49.007  -9.258  1.00 91.56           C  
ATOM   1438  CG  ASN A 188     -31.123  49.553 -10.675  1.00 91.56           C  
ATOM   1440  ND2 ASN A 188     -32.241  50.035 -11.284  1.00 91.56           N  
ATOM   1439  OD1 ASN A 188     -30.030  49.550 -11.238  1.00 91.56           O  
ATOM   1443  N   LYS A 189     -29.564  46.703  -9.711  1.00112.21           N  
ATOM   1444  CA  LYS A 189     -28.720  45.753 -10.387  1.00112.21           C  
ATOM   1450  C   LYS A 189     -28.230  46.244 -11.722  1.00112.21           C  
ATOM   1451  O   LYS A 189     -27.039  46.145 -12.018  1.00112.21           O  
ATOM   1445  CB  LYS A 189     -29.436  44.420 -10.640  1.00112.21           C  
ATOM   1446  CG  LYS A 189     -28.490  43.297 -11.068  1.00112.21           C  
ATOM   1447  CD  LYS A 189     -27.575  42.816  -9.939  1.00112.21           C  
ATOM   1448  CE  LYS A 189     -26.656  41.656 -10.332  1.00112.21           C  
ATOM   1449  NZ  LYS A 189     -25.862  41.223  -9.160  1.00112.21           N1+
ATOM   1452  N   ARG A 190     -29.130  46.796 -12.561  1.00195.96           N  
ATOM   1453  CA  ARG A 190     -28.759  47.182 -13.897  1.00195.96           C  
ATOM   1461  C   ARG A 190     -27.746  48.266 -13.807  1.00195.96           C  
ATOM   1462  O   ARG A 190     -26.799  48.316 -14.591  1.00195.96           O  
ATOM   1454  CB  ARG A 190     -29.948  47.725 -14.709  1.00195.96           C  
ATOM   1455  CG  ARG A 190     -31.068  46.698 -14.860  1.00195.96           C  
ATOM   1456  CD  ARG A 190     -32.031  46.978 -16.017  1.00195.96           C  
ATOM   1457  NE  ARG A 190     -32.888  48.143 -15.670  1.00195.96           N  
ATOM   1458  CZ  ARG A 190     -34.235  48.055 -15.873  1.00195.96           C  
ATOM   1459  NH1 ARG A 190     -34.783  46.877 -16.291  1.00195.96           N1+
ATOM   1460  NH2 ARG A 190     -35.035  49.139 -15.657  1.00195.96           N  
ATOM   1463  N   GLN A 191     -27.935  49.164 -12.829  1.00 66.01           N  
ATOM   1464  CA  GLN A 191     -27.058  50.279 -12.645  1.00 66.01           C  
ATOM   1470  C   GLN A 191     -25.688  49.780 -12.300  1.00 66.01           C  
ATOM   1471  O   GLN A 191     -24.694  50.361 -12.725  1.00 66.01           O  
ATOM   1465  CB  GLN A 191     -27.589  51.245 -11.574  1.00 66.01           C  
ATOM   1466  CG  GLN A 191     -28.884  51.904 -12.065  1.00 66.01           C  
ATOM   1467  CD  GLN A 191     -29.592  52.618 -10.925  1.00 66.01           C  
ATOM   1469  NE2 GLN A 191     -30.805  53.158 -11.224  1.00 66.01           N  
ATOM   1468  OE1 GLN A 191     -29.095  52.685  -9.802  1.00 66.01           O  
ATOM   1472  N   GLY A 192     -25.583  48.679 -11.533  1.00 30.77           N  
ATOM   1473  CA  GLY A 192     -24.283  48.166 -11.191  1.00 30.77           C  
ATOM   1474  C   GLY A 192     -23.578  47.779 -12.457  1.00 30.77           C  
ATOM   1475  O   GLY A 192     -22.373  47.981 -12.592  1.00 30.77           O  
ATOM   1476  N   LYS A 193     -24.323  47.196 -13.415  1.00 73.18           N  
ATOM   1477  CA  LYS A 193     -23.771  46.759 -14.669  1.00 73.18           C  
ATOM   1483  C   LYS A 193     -23.252  47.948 -15.410  1.00 73.18           C  
ATOM   1484  O   LYS A 193     -22.218  47.883 -16.073  1.00 73.18           O  
ATOM   1478  CB  LYS A 193     -24.811  46.090 -15.587  1.00 73.18           C  
ATOM   1479  CG  LYS A 193     -25.314  44.733 -15.086  1.00 73.18           C  
ATOM   1480  CD  LYS A 193     -26.554  44.224 -15.832  1.00 73.18           C  
ATOM   1481  CE  LYS A 193     -26.957  42.790 -15.473  1.00 73.18           C  
ATOM   1482  NZ  LYS A 193     -27.522  42.746 -14.106  1.00 73.18           N1+
ATOM   1485  N   GLN A 194     -23.972  49.076 -15.318  1.00 43.65           N  
ATOM   1486  CA  GLN A 194     -23.604  50.264 -16.033  1.00 43.65           C  
ATOM   1492  C   GLN A 194     -22.261  50.730 -15.553  1.00 43.65           C  
ATOM   1493  O   GLN A 194     -21.429  51.156 -16.353  1.00 43.65           O  
ATOM   1487  CB  GLN A 194     -24.628  51.391 -15.822  1.00 43.65           C  
ATOM   1488  CG  GLN A 194     -26.016  51.043 -16.369  1.00 43.65           C  
ATOM   1489  CD  GLN A 194     -26.978  52.144 -15.948  1.00 43.65           C  
ATOM   1491  NE2 GLN A 194     -28.267  52.025 -16.363  1.00 43.65           N  
ATOM   1490  OE1 GLN A 194     -26.595  53.088 -15.259  1.00 43.65           O  
ATOM   1494  N   LEU A 195     -22.010  50.673 -14.230  1.00 90.56           N  
ATOM   1495  CA  LEU A 195     -20.737  51.118 -13.735  1.00 90.56           C  
ATOM   1500  C   LEU A 195     -19.657  50.216 -14.248  1.00 90.56           C  
ATOM   1501  O   LEU A 195     -18.620  50.695 -14.697  1.00 90.56           O  
ATOM   1496  CB  LEU A 195     -20.634  51.180 -12.200  1.00 90.56           C  
ATOM   1497  CG  LEU A 195     -21.414  52.355 -11.576  1.00 90.56           C  
ATOM   1498  CD1 LEU A 195     -22.926  52.224 -11.790  1.00 90.56           C  
ATOM   1499  CD2 LEU A 195     -21.038  52.555 -10.102  1.00 90.56           C  
ATOM   1502  N   LEU A 196     -19.883  48.888 -14.237  1.00 52.31           N  
ATOM   1503  CA  LEU A 196     -18.860  47.975 -14.670  1.00 52.31           C  
ATOM   1508  C   LEU A 196     -18.534  48.251 -16.104  1.00 52.31           C  
ATOM   1509  O   LEU A 196     -17.370  48.190 -16.500  1.00 52.31           O  
ATOM   1504  CB  LEU A 196     -19.266  46.496 -14.546  1.00 52.31           C  
ATOM   1505  CG  LEU A 196     -19.321  46.002 -13.089  1.00 52.31           C  
ATOM   1506  CD1 LEU A 196     -19.728  44.522 -13.011  1.00 52.31           C  
ATOM   1507  CD2 LEU A 196     -17.984  46.267 -12.376  1.00 52.31           C  
ATOM   1510  N   ALA A 197     -19.549  48.561 -16.929  1.00 26.86           N  
ATOM   1511  CA  ALA A 197     -19.303  48.822 -18.320  1.00 26.86           C  
ATOM   1513  C   ALA A 197     -18.402  50.020 -18.437  1.00 26.86           C  
ATOM   1514  O   ALA A 197     -17.474  50.034 -19.244  1.00 26.86           O  
ATOM   1512  CB  ALA A 197     -20.591  49.117 -19.107  1.00 26.86           C  
ATOM   1515  N   ALA A 198     -18.643  51.059 -17.613  1.00 32.79           N  
ATOM   1516  CA  ALA A 198     -17.859  52.264 -17.656  1.00 32.79           C  
ATOM   1518  C   ALA A 198     -16.438  51.926 -17.307  1.00 32.79           C  
ATOM   1519  O   ALA A 198     -15.502  52.489 -17.871  1.00 32.79           O  
ATOM   1517  CB  ALA A 198     -18.348  53.326 -16.654  1.00 32.79           C  
ATOM   1520  N   LEU A 199     -16.256  51.008 -16.340  1.00120.43           N  
ATOM   1521  CA  LEU A 199     -14.981  50.545 -15.859  1.00120.43           C  
ATOM   1526  C   LEU A 199     -14.246  49.754 -16.904  1.00120.43           C  
ATOM   1527  O   LEU A 199     -13.018  49.695 -16.871  1.00120.43           O  
ATOM   1522  CB  LEU A 199     -15.083  49.668 -14.593  1.00120.43           C  
ATOM   1523  CG  LEU A 199     -15.250  50.426 -13.255  1.00120.43           C  
ATOM   1524  CD1 LEU A 199     -13.938  51.092 -12.822  1.00120.43           C  
ATOM   1525  CD2 LEU A 199     -16.400  51.436 -13.286  1.00120.43           C  
ATOM   1528  N   GLY A 200     -14.957  49.080 -17.832  1.00 29.76           N  
ATOM   1529  CA  GLY A 200     -14.267  48.311 -18.833  1.00 29.76           C  
ATOM   1530  C   GLY A 200     -14.140  46.889 -18.374  1.00 29.76           C  
ATOM   1531  O   GLY A 200     -13.257  46.157 -18.821  1.00 29.76           O  
ATOM   1532  N   CYS A 201     -15.021  46.460 -17.452  1.00 49.60           N  
ATOM   1533  CA  CYS A 201     -14.983  45.109 -16.973  1.00 49.60           C  
ATOM   1536  C   CYS A 201     -15.411  44.202 -18.092  1.00 49.60           C  
ATOM   1537  O   CYS A 201     -16.158  44.604 -18.983  1.00 49.60           O  
ATOM   1534  CB  CYS A 201     -15.915  44.876 -15.768  1.00 49.60           C  
ATOM   1535  SG  CYS A 201     -15.883  43.171 -15.141  1.00 49.60           S  
ATOM   1538  N   PRO A 202     -14.932  42.981 -18.078  1.00 81.12           N  
ATOM   1539  CA  PRO A 202     -15.307  42.036 -19.097  1.00 81.12           C  
ATOM   1543  C   PRO A 202     -16.774  41.765 -18.963  1.00 81.12           C  
ATOM   1544  O   PRO A 202     -17.247  41.616 -17.839  1.00 81.12           O  
ATOM   1541  CB  PRO A 202     -14.412  40.820 -18.880  1.00 81.12           C  
ATOM   1542  CG  PRO A 202     -13.143  41.418 -18.242  1.00 81.12           C  
ATOM   1540  CD  PRO A 202     -13.636  42.674 -17.497  1.00 81.12           C  
ATOM   1545  N   GLU A 203     -17.497  41.657 -20.094  1.00 55.31           N  
ATOM   1546  CA  GLU A 203     -18.930  41.534 -20.104  1.00 55.31           C  
ATOM   1552  C   GLU A 203     -19.399  40.272 -19.447  1.00 55.31           C  
ATOM   1553  O   GLU A 203     -20.442  40.263 -18.795  1.00 55.31           O  
ATOM   1547  CB  GLU A 203     -19.550  41.579 -21.513  1.00 55.31           C  
ATOM   1548  CG  GLU A 203     -19.533  42.972 -22.150  1.00 55.31           C  
ATOM   1549  CD  GLU A 203     -20.526  42.964 -23.303  1.00 55.31           C  
ATOM   1550  OE1 GLU A 203     -21.114  41.881 -23.564  1.00 55.31           O  
ATOM   1551  OE2 GLU A 203     -20.718  44.039 -23.933  1.00 55.31           O1-
ATOM   1554  N   HIS A 204     -18.647  39.169 -19.581  1.00 67.81           N  
ATOM   1555  CA  HIS A 204     -19.130  37.918 -19.072  1.00 67.81           C  
ATOM   1562  C   HIS A 204     -19.300  37.983 -17.582  1.00 67.81           C  
ATOM   1563  O   HIS A 204     -20.111  37.251 -17.017  1.00 67.81           O  
ATOM   1558  CB  HIS A 204     -18.259  36.702 -19.443  1.00 67.81           C  
ATOM   1557  CG  HIS A 204     -16.923  36.628 -18.769  1.00 67.81           C  
ATOM   1560  CD2 HIS A 204     -16.538  35.891 -17.690  1.00 67.81           C  
ATOM   1556  ND1 HIS A 204     -15.797  37.297 -19.189  1.00 67.81           N  
ATOM   1561  CE1 HIS A 204     -14.791  36.932 -18.354  1.00 67.81           C  
ATOM   1559  NE2 HIS A 204     -15.194  36.080 -17.428  1.00 67.81           N  
ATOM   1564  N   LEU A 205     -18.514  38.822 -16.888  1.00120.13           N  
ATOM   1565  CA  LEU A 205     -18.628  38.904 -15.457  1.00120.13           C  
ATOM   1570  C   LEU A 205     -19.983  39.420 -15.043  1.00120.13           C  
ATOM   1571  O   LEU A 205     -20.532  38.966 -14.039  1.00120.13           O  
ATOM   1566  CB  LEU A 205     -17.581  39.851 -14.843  1.00120.13           C  
ATOM   1567  CG  LEU A 205     -16.131  39.341 -14.946  1.00120.13           C  
ATOM   1568  CD1 LEU A 205     -15.892  38.133 -14.032  1.00120.13           C  
ATOM   1569  CD2 LEU A 205     -15.740  39.040 -16.396  1.00120.13           C  
ATOM   1572  N   TYR A 206     -20.478  40.489 -15.703  1.00127.92           N  
ATOM   1573  CA  TYR A 206     -21.781  41.062 -15.445  1.00127.92           C  
ATOM   1582  C   TYR A 206     -22.957  40.485 -16.190  1.00127.92           C  
ATOM   1583  O   TYR A 206     -24.076  40.504 -15.675  1.00127.92           O  
ATOM   1574  CB  TYR A 206     -21.833  42.607 -15.451  1.00127.92           C  
ATOM   1575  CG  TYR A 206     -21.241  43.216 -16.671  1.00127.92           C  
ATOM   1576  CD1 TYR A 206     -19.876  43.349 -16.780  1.00127.92           C  
ATOM   1577  CD2 TYR A 206     -22.045  43.688 -17.683  1.00127.92           C  
ATOM   1578  CE1 TYR A 206     -19.313  43.926 -17.892  1.00127.92           C  
ATOM   1579  CE2 TYR A 206     -21.486  44.266 -18.797  1.00127.92           C  
ATOM   1580  CZ  TYR A 206     -20.120  44.386 -18.904  1.00127.92           C  
ATOM   1581  OH  TYR A 206     -19.549  44.982 -20.048  1.00127.92           O  
ATOM   1584  N   LYS A 207     -22.760  40.008 -17.437  1.00105.70           N  
ATOM   1585  CA  LYS A 207     -23.858  39.563 -18.260  1.00105.70           C  
ATOM   1591  C   LYS A 207     -24.717  38.572 -17.514  1.00105.70           C  
ATOM   1592  O   LYS A 207     -24.236  37.806 -16.682  1.00105.70           O  
ATOM   1586  CB  LYS A 207     -23.423  38.913 -19.582  1.00105.70           C  
ATOM   1587  CG  LYS A 207     -24.596  38.647 -20.527  1.00105.70           C  
ATOM   1588  CD  LYS A 207     -24.169  38.377 -21.971  1.00105.70           C  
ATOM   1589  CE  LYS A 207     -23.416  37.059 -22.161  1.00105.70           C  
ATOM   1590  NZ  LYS A 207     -23.037  36.892 -23.583  1.00105.70           N1+
ATOM   1593  N   LYS A 208     -26.026  38.560 -17.856  1.00170.80           N  
ATOM   1594  CA  LYS A 208     -27.111  37.902 -17.165  1.00170.80           C  
ATOM   1600  C   LYS A 208     -27.053  36.406 -17.072  1.00170.80           C  
ATOM   1601  O   LYS A 208     -26.641  35.731 -18.012  1.00170.80           O  
ATOM   1595  CB  LYS A 208     -28.490  38.253 -17.754  1.00170.80           C  
ATOM   1596  CG  LYS A 208     -29.661  37.925 -16.826  1.00170.80           C  
ATOM   1597  CD  LYS A 208     -29.794  38.895 -15.649  1.00170.80           C  
ATOM   1598  CE  LYS A 208     -30.948  39.887 -15.804  1.00170.80           C  
ATOM   1599  NZ  LYS A 208     -30.843  40.597 -17.099  1.00170.80           N1+
ATOM   1602  N   VAL A 209     -27.493  35.896 -15.883  1.00195.69           N  
ATOM   1603  CA  VAL A 209     -27.662  34.518 -15.465  1.00195.69           C  
ATOM   1607  C   VAL A 209     -28.041  34.512 -14.010  1.00195.69           C  
ATOM   1608  O   VAL A 209     -28.392  35.528 -13.407  1.00195.69           O  
ATOM   1604  CB  VAL A 209     -26.433  33.643 -15.536  1.00195.69           C  
ATOM   1605  CG1 VAL A 209     -26.107  33.265 -16.990  1.00195.69           C  
ATOM   1606  CG2 VAL A 209     -25.294  34.375 -14.810  1.00195.69           C  
ATOM   1609  N   PRO A 210     -28.067  33.323 -13.468  1.00176.57           N  
ATOM   1610  CA  PRO A 210     -28.214  33.199 -12.042  1.00176.57           C  
ATOM   1614  C   PRO A 210     -26.835  33.369 -11.481  1.00176.57           C  
ATOM   1615  O   PRO A 210     -25.879  33.183 -12.230  1.00176.57           O  
ATOM   1612  CB  PRO A 210     -28.799  31.811 -11.790  1.00176.57           C  
ATOM   1613  CG  PRO A 210     -29.536  31.480 -13.098  1.00176.57           C  
ATOM   1611  CD  PRO A 210     -28.745  32.244 -14.171  1.00176.57           C  
ATOM   1616  N   THR A 211     -26.684  33.725 -10.189  1.00278.16           N  
ATOM   1617  CA  THR A 211     -25.348  33.873  -9.684  1.00278.16           C  
ATOM   1621  C   THR A 211     -25.260  33.202  -8.350  1.00278.16           C  
ATOM   1622  O   THR A 211     -26.261  33.052  -7.651  1.00278.16           O  
ATOM   1618  CB  THR A 211     -24.939  35.303  -9.477  1.00278.16           C  
ATOM   1620  CG2 THR A 211     -25.768  35.890  -8.321  1.00278.16           C  
ATOM   1619  OG1 THR A 211     -23.553  35.380  -9.175  1.00278.16           O  
ATOM   1623  N   ALA A 212     -24.044  32.754  -7.976  1.00226.04           N  
ATOM   1624  CA  ALA A 212     -23.853  32.157  -6.687  1.00226.04           C  
ATOM   1626  C   ALA A 212     -23.786  33.282  -5.705  1.00226.04           C  
ATOM   1627  O   ALA A 212     -23.476  34.413  -6.073  1.00226.04           O  
ATOM   1625  CB  ALA A 212     -22.555  31.339  -6.560  1.00226.04           C  
ATOM   1628  N   ASP A 213     -24.097  33.006  -4.425  1.00205.56           N  
ATOM   1629  CA  ASP A 213     -24.064  34.061  -3.454  1.00205.56           C  
ATOM   1634  C   ASP A 213     -22.635  34.437  -3.237  1.00205.56           C  
ATOM   1635  O   ASP A 213     -21.730  33.623  -3.410  1.00205.56           O  
ATOM   1630  CB  ASP A 213     -24.687  33.682  -2.099  1.00205.56           C  
ATOM   1631  CG  ASP A 213     -26.193  33.569  -2.306  1.00205.56           C  
ATOM   1632  OD1 ASP A 213     -26.625  32.577  -2.953  1.00205.56           O  
ATOM   1633  OD2 ASP A 213     -26.929  34.469  -1.822  1.00205.56           O1-
ATOM   1636  N   LEU A 214     -22.405  35.712  -2.868  1.00255.55           N  
ATOM   1637  CA  LEU A 214     -21.077  36.218  -2.668  1.00255.55           C  
ATOM   1642  C   LEU A 214     -21.013  36.730  -1.268  1.00255.55           C  
ATOM   1643  O   LEU A 214     -22.009  36.713  -0.545  1.00255.55           O  
ATOM   1638  CB  LEU A 214     -20.750  37.428  -3.562  1.00255.55           C  
ATOM   1639  CG  LEU A 214     -20.891  37.153  -5.071  1.00255.55           C  
ATOM   1640  CD1 LEU A 214     -22.346  36.844  -5.457  1.00255.55           C  
ATOM   1641  CD2 LEU A 214     -20.285  38.294  -5.905  1.00255.55           C  
ATOM   1644  N   GLU A 215     -19.811  37.165  -0.833  1.00223.07           N  
ATOM   1645  CA  GLU A 215     -19.713  37.779   0.458  1.00223.07           C  
ATOM   1651  C   GLU A 215     -20.229  39.161   0.231  1.00223.07           C  
ATOM   1652  O   GLU A 215     -19.544  40.012  -0.332  1.00223.07           O  
ATOM   1646  CB  GLU A 215     -18.270  37.893   0.988  1.00223.07           C  
ATOM   1647  CG  GLU A 215     -17.623  36.550   1.344  1.00223.07           C  
ATOM   1648  CD  GLU A 215     -17.152  35.868   0.065  1.00223.07           C  
ATOM   1649  OE1 GLU A 215     -16.067  36.254  -0.449  1.00223.07           O  
ATOM   1650  OE2 GLU A 215     -17.867  34.946  -0.413  1.00223.07           O1-
ATOM   1653  N   ASP A 216     -21.478  39.406   0.663  1.00175.35           N  
ATOM   1654  CA  ASP A 216     -22.118  40.652   0.372  1.00175.35           C  
ATOM   1659  C   ASP A 216     -21.973  41.617   1.497  1.00175.35           C  
ATOM   1660  O   ASP A 216     -21.068  41.514   2.323  1.00175.35           O  
ATOM   1655  CB  ASP A 216     -23.619  40.515   0.069  1.00175.35           C  
ATOM   1656  CG  ASP A 216     -23.747  39.808  -1.271  1.00175.35           C  
ATOM   1657  OD1 ASP A 216     -22.965  38.853  -1.518  1.00175.35           O  
ATOM   1658  OD2 ASP A 216     -24.607  40.242  -2.082  1.00175.35           O1-
ATOM   1661  N   ASP A 217     -22.839  42.655   1.459  1.00212.96           N  
ATOM   1662  CA  ASP A 217     -22.947  43.642   2.491  1.00212.96           C  
ATOM   1667  C   ASP A 217     -24.187  43.311   3.261  1.00212.96           C  
ATOM   1668  O   ASP A 217     -24.816  42.275   3.050  1.00212.96           O  
ATOM   1663  CB  ASP A 217     -23.080  45.082   1.967  1.00212.96           C  
ATOM   1664  CG  ASP A 217     -22.788  46.129   3.026  1.00212.96           C  
ATOM   1665  OD1 ASP A 217     -21.591  46.501   3.146  1.00212.96           O  
ATOM   1666  OD2 ASP A 217     -23.745  46.637   3.671  1.00212.96           O1-
ATOM   1669  N   ARG A 218     -24.581  44.222   4.163  1.00131.32           N  
ATOM   1670  CA  ARG A 218     -25.660  43.994   5.066  1.00131.32           C  
ATOM   1678  C   ARG A 218     -26.950  43.759   4.344  1.00131.32           C  
ATOM   1679  O   ARG A 218     -27.632  42.793   4.670  1.00131.32           O  
ATOM   1671  CB  ARG A 218     -25.878  45.178   6.041  1.00131.32           C  
ATOM   1672  CG  ARG A 218     -24.613  45.704   6.724  1.00131.32           C  
ATOM   1673  CD  ARG A 218     -24.802  47.084   7.365  1.00131.32           C  
ATOM   1674  NE  ARG A 218     -25.188  46.901   8.793  1.00131.32           N  
ATOM   1675  CZ  ARG A 218     -25.556  47.993   9.526  1.00131.32           C  
ATOM   1676  NH1 ARG A 218     -25.585  49.223   8.935  1.00131.32           N1+
ATOM   1677  NH2 ARG A 218     -25.904  47.861  10.840  1.00131.32           N  
ATOM   1680  N   PRO A 219     -27.357  44.534   3.376  1.00272.62           N  
ATOM   1681  CA  PRO A 219     -28.697  44.234   2.972  1.00272.62           C  
ATOM   1685  C   PRO A 219     -29.122  42.988   2.243  1.00272.62           C  
ATOM   1686  O   PRO A 219     -30.225  42.607   2.614  1.00272.62           O  
ATOM   1683  CB  PRO A 219     -29.328  45.535   2.494  1.00272.62           C  
ATOM   1684  CG  PRO A 219     -28.535  46.613   3.249  1.00272.62           C  
ATOM   1682  CD  PRO A 219     -27.150  45.978   3.442  1.00272.62           C  
ATOM   1687  N   SER A 220     -28.372  42.362   1.269  1.00263.67           N  
ATOM   1688  CA  SER A 220     -28.794  41.113   0.618  1.00263.67           C  
ATOM   1691  C   SER A 220     -27.877  40.626  -0.495  1.00263.67           C  
ATOM   1692  O   SER A 220     -26.654  40.697  -0.399  1.00263.67           O  
ATOM   1689  CB  SER A 220     -30.136  41.042  -0.091  1.00263.67           C  
ATOM   1690  OG  SER A 220     -31.255  41.279   0.743  1.00263.67           O  
ATOM   1693  N   LEU A 221     -28.506  39.984  -1.535  1.00312.48           N  
ATOM   1694  CA  LEU A 221     -27.912  39.454  -2.755  1.00312.48           C  
ATOM   1699  C   LEU A 221     -28.914  38.595  -3.527  1.00312.48           C  
ATOM   1700  O   LEU A 221     -29.402  37.597  -3.001  1.00312.48           O  
ATOM   1695  CB  LEU A 221     -26.703  38.539  -2.516  1.00312.48           C  
ATOM   1696  CG  LEU A 221     -26.092  37.996  -3.820  1.00312.48           C  
ATOM   1697  CD1 LEU A 221     -25.596  39.143  -4.712  1.00312.48           C  
ATOM   1698  CD2 LEU A 221     -24.992  36.964  -3.529  1.00312.48           C  
ATOM   1701  N   PRO A 222     -29.249  38.963  -4.756  1.00193.03           N  
ATOM   1702  CA  PRO A 222     -30.172  38.172  -5.573  1.00193.03           C  
ATOM   1706  C   PRO A 222     -29.581  37.128  -6.510  1.00193.03           C  
ATOM   1707  O   PRO A 222     -28.366  37.107  -6.698  1.00193.03           O  
ATOM   1704  CB  PRO A 222     -30.998  39.176  -6.381  1.00193.03           C  
ATOM   1705  CG  PRO A 222     -30.884  40.488  -5.600  1.00193.03           C  
ATOM   1703  CD  PRO A 222     -29.511  40.381  -4.929  1.00193.03           C  
ATOM   1708  N   ASP A 223     -30.454  36.257  -7.099  1.00145.43           N  
ATOM   1709  CA  ASP A 223     -30.207  35.263  -8.137  1.00145.43           C  
ATOM   1714  C   ASP A 223     -31.280  35.546  -9.167  1.00145.43           C  
ATOM   1715  O   ASP A 223     -31.480  36.716  -9.494  1.00145.43           O  
ATOM   1710  CB  ASP A 223     -30.422  33.808  -7.673  1.00145.43           C  
ATOM   1711  CG  ASP A 223     -29.364  33.435  -6.639  1.00145.43           C  
ATOM   1712  OD1 ASP A 223     -28.950  34.334  -5.860  1.00145.43           O  
ATOM   1713  OD2 ASP A 223     -28.954  32.242  -6.620  1.00145.43           O1-
ATOM   1716  N   GLU A 224     -31.943  34.504  -9.761  1.00177.16           N  
ATOM   1717  CA  GLU A 224     -33.192  34.786 -10.436  1.00177.16           C  
ATOM   1723  C   GLU A 224     -33.788  35.349  -9.229  1.00177.16           C  
ATOM   1724  O   GLU A 224     -33.694  34.699  -8.191  1.00177.16           O  
ATOM   1718  CB  GLU A 224     -34.024  33.539 -10.772  1.00177.16           C  
ATOM   1719  CG  GLU A 224     -35.414  33.873 -11.311  1.00177.16           C  
ATOM   1720  CD  GLU A 224     -36.272  32.621 -11.200  1.00177.16           C  
ATOM   1721  OE1 GLU A 224     -35.956  31.761 -10.336  1.00177.16           O  
ATOM   1722  OE2 GLU A 224     -37.263  32.516 -11.971  1.00177.16           O1-
ATOM   1725  N   ALA A 225     -34.343  36.564  -9.323  1.00 88.62           N  
ATOM   1726  CA  ALA A 225     -34.529  37.273  -8.100  1.00 88.62           C  
ATOM   1728  C   ALA A 225     -35.379  36.506  -7.145  1.00 88.62           C  
ATOM   1729  O   ALA A 225     -34.969  36.225  -6.020  1.00 88.62           O  
ATOM   1727  CB  ALA A 225     -35.175  38.646  -8.327  1.00 88.62           C  
ATOM   1730  N   ALA A 226     -36.533  36.035  -7.609  1.00 59.33           N  
ATOM   1731  CA  ALA A 226     -37.356  35.268  -6.738  1.00 59.33           C  
ATOM   1733  C   ALA A 226     -38.240  34.516  -7.654  1.00 59.33           C  
ATOM   1734  O   ALA A 226     -38.176  34.712  -8.866  1.00 59.33           O  
ATOM   1732  CB  ALA A 226     -38.247  36.113  -5.813  1.00 59.33           C  
ATOM   1735  N   LEU A 227     -39.070  33.610  -7.117  1.00 57.02           N  
ATOM   1736  CA  LEU A 227     -39.883  32.906  -8.052  1.00 57.02           C  
ATOM   1741  C   LEU A 227     -40.790  33.900  -8.689  1.00 57.02           C  
ATOM   1742  O   LEU A 227     -41.517  34.631  -8.016  1.00 57.02           O  
ATOM   1737  CB  LEU A 227     -40.755  31.797  -7.438  1.00 57.02           C  
ATOM   1738  CG  LEU A 227     -41.629  31.053  -8.467  1.00 57.02           C  
ATOM   1739  CD1 LEU A 227     -40.773  30.289  -9.492  1.00 57.02           C  
ATOM   1740  CD2 LEU A 227     -42.654  30.151  -7.761  1.00 57.02           C  
ATOM   1743  N   GLY A 228     -40.735  33.957 -10.031  1.00 42.83           N  
ATOM   1744  CA  GLY A 228     -41.604  34.820 -10.763  1.00 42.83           C  
ATOM   1745  C   GLY A 228     -41.115  36.228 -10.677  1.00 42.83           C  
ATOM   1746  O   GLY A 228     -41.852  37.151 -11.018  1.00 42.83           O  
ATOM   1747  N   VAL A 229     -39.871  36.447 -10.206  1.00 67.72           N  
ATOM   1748  CA  VAL A 229     -39.415  37.804 -10.161  1.00 67.72           C  
ATOM   1752  C   VAL A 229     -38.056  37.845 -10.771  1.00 67.72           C  
ATOM   1753  O   VAL A 229     -37.149  37.126 -10.356  1.00 67.72           O  
ATOM   1749  CB  VAL A 229     -39.306  38.350  -8.768  1.00 67.72           C  
ATOM   1750  CG1 VAL A 229     -38.769  39.790  -8.840  1.00 67.72           C  
ATOM   1751  CG2 VAL A 229     -40.683  38.231  -8.095  1.00 67.72           C  
ATOM   1754  N   THR A 230     -37.888  38.713 -11.783  1.00127.30           N  
ATOM   1755  CA  THR A 230     -36.640  38.829 -12.467  1.00127.30           C  
ATOM   1759  C   THR A 230     -35.964  40.018 -11.869  1.00127.30           C  
ATOM   1760  O   THR A 230     -36.572  40.780 -11.120  1.00127.30           O  
ATOM   1756  CB  THR A 230     -36.804  39.199 -13.911  1.00127.30           C  
ATOM   1758  CG2 THR A 230     -35.459  39.008 -14.626  1.00127.30           C  
ATOM   1757  OG1 THR A 230     -37.756  38.358 -14.532  1.00127.30           O  
ATOM   1761  N   TYR A 231     -34.676  40.207 -12.199  0.60154.00           N  
ATOM   1762  CA  TYR A 231     -33.980  41.371 -11.752  0.60154.00           C  
ATOM   1771  C   TYR A 231     -34.633  42.547 -12.388  0.60154.00           C  
ATOM   1772  O   TYR A 231     -34.773  43.602 -11.774  0.60154.00           O  
ATOM   1763  CB  TYR A 231     -32.524  41.504 -12.229  0.60154.00           C  
ATOM   1764  CG  TYR A 231     -31.612  40.529 -11.578  0.60154.00           C  
ATOM   1765  CD1 TYR A 231     -31.079  40.804 -10.341  0.60154.00           C  
ATOM   1766  CD2 TYR A 231     -31.291  39.350 -12.208  0.60154.00           C  
ATOM   1767  CE1 TYR A 231     -30.222  39.915  -9.741  0.60154.00           C  
ATOM   1768  CE2 TYR A 231     -30.434  38.459 -11.612  0.60154.00           C  
ATOM   1769  CZ  TYR A 231     -29.897  38.744 -10.380  0.60154.00           C  
ATOM   1770  OH  TYR A 231     -29.019  37.824  -9.772  0.60154.00           O  
ATOM   1773  N   ASP A 232     -35.029  42.394 -13.664  1.00 64.00           N  
ATOM   1774  CA  ASP A 232     -35.598  43.488 -14.392  1.00 64.00           C  
ATOM   1779  C   ASP A 232     -36.806  43.945 -13.655  1.00 64.00           C  
ATOM   1780  O   ASP A 232     -37.060  45.144 -13.549  1.00 64.00           O  
ATOM   1775  CB  ASP A 232     -36.028  43.100 -15.815  1.00 64.00           C  
ATOM   1776  CG  ASP A 232     -34.765  42.984 -16.654  1.00 64.00           C  
ATOM   1777  OD1 ASP A 232     -33.949  43.944 -16.620  1.00 64.00           O  
ATOM   1778  OD2 ASP A 232     -34.592  41.933 -17.328  1.00 64.00           O1-
ATOM   1781  N   ASN A 233     -37.583  42.996 -13.111  1.00 59.32           N  
ATOM   1782  CA  ASN A 233     -38.775  43.363 -12.408  1.00 59.32           C  
ATOM   1787  C   ASN A 233     -38.399  44.193 -11.215  1.00 59.32           C  
ATOM   1788  O   ASN A 233     -39.003  45.231 -10.950  1.00 59.32           O  
ATOM   1783  CB  ASN A 233     -39.555  42.141 -11.894  1.00 59.32           C  
ATOM   1784  CG  ASN A 233     -40.112  41.373 -13.087  1.00 59.32           C  
ATOM   1786  ND2 ASN A 233     -40.346  42.084 -14.222  1.00 59.32           N  
ATOM   1785  OD1 ASN A 233     -40.335  40.166 -13.008  1.00 59.32           O  
ATOM   1789  N   ILE A 234     -37.367  43.756 -10.470  1.00 60.27           N  
ATOM   1790  CA  ILE A 234     -36.951  44.424  -9.267  1.00 60.27           C  
ATOM   1795  C   ILE A 234     -36.444  45.801  -9.574  1.00 60.27           C  
ATOM   1796  O   ILE A 234     -36.796  46.758  -8.886  1.00 60.27           O  
ATOM   1791  CB  ILE A 234     -35.836  43.712  -8.558  1.00 60.27           C  
ATOM   1792  CG1 ILE A 234     -36.301  42.343  -8.043  1.00 60.27           C  
ATOM   1793  CG2 ILE A 234     -35.300  44.637  -7.456  1.00 60.27           C  
ATOM   1794  CD1 ILE A 234     -35.137  41.484  -7.554  1.00 60.27           C  
ATOM   1797  N   ASP A 235     -35.604  45.943 -10.617  1.00 49.82           N  
ATOM   1798  CA  ASP A 235     -35.011  47.207 -10.938  1.00 49.82           C  
ATOM   1803  C   ASP A 235     -36.096  48.172 -11.296  1.00 49.82           C  
ATOM   1804  O   ASP A 235     -36.086  49.325 -10.869  1.00 49.82           O  
ATOM   1799  CB  ASP A 235     -34.046  47.115 -12.135  1.00 49.82           C  
ATOM   1800  CG  ASP A 235     -32.844  46.291 -11.694  1.00 49.82           C  
ATOM   1801  OD1 ASP A 235     -32.551  46.281 -10.469  1.00 49.82           O  
ATOM   1802  OD2 ASP A 235     -32.205  45.655 -12.575  1.00 49.82           O1-
ATOM   1805  N   ASP A 236     -37.089  47.710 -12.073  1.00 46.93           N  
ATOM   1806  CA  ASP A 236     -38.156  48.560 -12.512  1.00 46.93           C  
ATOM   1811  C   ASP A 236     -38.892  49.070 -11.310  1.00 46.93           C  
ATOM   1812  O   ASP A 236     -39.290  50.231 -11.262  1.00 46.93           O  
ATOM   1807  CB  ASP A 236     -39.185  47.831 -13.396  1.00 46.93           C  
ATOM   1808  CG  ASP A 236     -38.561  47.554 -14.757  1.00 46.93           C  
ATOM   1809  OD1 ASP A 236     -37.470  48.114 -15.042  1.00 46.93           O  
ATOM   1810  OD2 ASP A 236     -39.180  46.780 -15.536  1.00 46.93           O1-
ATOM   1813  N   TYR A 237     -39.086  48.204 -10.303  1.00 62.12           N  
ATOM   1814  CA  TYR A 237     -39.819  48.533  -9.111  1.00 62.12           C  
ATOM   1823  C   TYR A 237     -39.077  49.619  -8.385  1.00 62.12           C  
ATOM   1824  O   TYR A 237     -39.674  50.594  -7.928  1.00 62.12           O  
ATOM   1815  CB  TYR A 237     -39.928  47.308  -8.181  1.00 62.12           C  
ATOM   1816  CG  TYR A 237     -40.714  47.640  -6.959  1.00 62.12           C  
ATOM   1817  CD1 TYR A 237     -42.090  47.567  -6.978  1.00 62.12           C  
ATOM   1818  CD2 TYR A 237     -40.080  48.002  -5.794  1.00 62.12           C  
ATOM   1819  CE1 TYR A 237     -42.823  47.864  -5.854  1.00 62.12           C  
ATOM   1820  CE2 TYR A 237     -40.808  48.301  -4.667  1.00 62.12           C  
ATOM   1821  CZ  TYR A 237     -42.181  48.231  -4.697  1.00 62.12           C  
ATOM   1822  OH  TYR A 237     -42.929  48.537  -3.541  1.00 62.12           O  
ATOM   1825  N   LEU A 238     -37.739  49.479  -8.284  1.00 70.89           N  
ATOM   1826  CA  LEU A 238     -36.886  50.404  -7.587  1.00 70.89           C  
ATOM   1831  C   LEU A 238     -36.912  51.731  -8.285  1.00 70.89           C  
ATOM   1832  O   LEU A 238     -36.710  52.771  -7.662  1.00 70.89           O  
ATOM   1827  CB  LEU A 238     -35.426  49.921  -7.490  1.00 70.89           C  
ATOM   1828  CG  LEU A 238     -35.261  48.703  -6.559  1.00 70.89           C  
ATOM   1829  CD1 LEU A 238     -33.797  48.242  -6.484  1.00 70.89           C  
ATOM   1830  CD2 LEU A 238     -35.852  48.984  -5.167  1.00 70.89           C  
ATOM   1833  N   GLU A 239     -37.090  51.702  -9.615  1.00 95.53           N  
ATOM   1834  CA  GLU A 239     -37.183  52.832 -10.496  1.00 95.53           C  
ATOM   1840  C   GLU A 239     -38.494  53.551 -10.296  1.00 95.53           C  
ATOM   1841  O   GLU A 239     -38.647  54.694 -10.720  1.00 95.53           O  
ATOM   1835  CB  GLU A 239     -37.002  52.423 -11.968  1.00 95.53           C  
ATOM   1836  CG  GLU A 239     -35.585  51.888 -12.204  1.00 95.53           C  
ATOM   1837  CD  GLU A 239     -35.415  51.475 -13.657  1.00 95.53           C  
ATOM   1838  OE1 GLU A 239     -36.416  51.529 -14.419  1.00 95.53           O  
ATOM   1839  OE2 GLU A 239     -34.269  51.093 -14.018  1.00 95.53           O1-
ATOM   1842  N   GLY A 240     -39.512  52.895  -9.700  1.00 38.29           N  
ATOM   1843  CA  GLY A 240     -40.757  53.585  -9.459  1.00 38.29           C  
ATOM   1844  C   GLY A 240     -41.784  53.215 -10.490  1.00 38.29           C  
ATOM   1845  O   GLY A 240     -42.846  53.833 -10.562  1.00 38.29           O  
ATOM   1846  N   LYS A 241     -41.483  52.189 -11.307  1.00151.79           N  
ATOM   1847  CA  LYS A 241     -42.350  51.707 -12.350  1.00151.79           C  
ATOM   1853  C   LYS A 241     -43.497  50.960 -11.731  1.00151.79           C  
ATOM   1854  O   LYS A 241     -43.404  50.476 -10.604  1.00151.79           O  
ATOM   1848  CB  LYS A 241     -41.634  50.703 -13.270  1.00151.79           C  
ATOM   1849  CG  LYS A 241     -40.365  51.260 -13.915  1.00151.79           C  
ATOM   1850  CD  LYS A 241     -40.620  52.377 -14.921  1.00151.79           C  
ATOM   1851  CE  LYS A 241     -40.819  51.861 -16.345  1.00151.79           C  
ATOM   1852  NZ  LYS A 241     -39.537  51.358 -16.887  1.00151.79           N1+
ATOM   1855  N   THR A 242     -44.623  50.851 -12.470  1.00 39.65           N  
ATOM   1856  CA  THR A 242     -45.780  50.147 -11.985  1.00 39.65           C  
ATOM   1860  C   THR A 242     -45.786  48.798 -12.639  1.00 39.65           C  
ATOM   1861  O   THR A 242     -45.769  48.692 -13.864  1.00 39.65           O  
ATOM   1857  CB  THR A 242     -47.069  50.823 -12.351  1.00 39.65           C  
ATOM   1859  CG2 THR A 242     -48.241  49.994 -11.797  1.00 39.65           C  
ATOM   1858  OG1 THR A 242     -47.102  52.141 -11.822  1.00 39.65           O  
ATOM   1862  N   LEU A 243     -45.819  47.724 -11.822  1.00 63.39           N  
ATOM   1863  CA  LEU A 243     -45.754  46.382 -12.337  1.00 63.39           C  
ATOM   1868  C   LEU A 243     -47.034  45.671 -12.030  1.00 63.39           C  
ATOM   1869  O   LEU A 243     -47.924  46.204 -11.372  1.00 63.39           O  
ATOM   1864  CB  LEU A 243     -44.627  45.545 -11.706  1.00 63.39           C  
ATOM   1865  CG  LEU A 243     -43.212  46.091 -11.972  1.00 63.39           C  
ATOM   1866  CD1 LEU A 243     -42.135  45.212 -11.317  1.00 63.39           C  
ATOM   1867  CD2 LEU A 243     -42.965  46.289 -13.474  1.00 63.39           C  
ATOM   1870  N   ASP A 244     -47.146  44.424 -12.532  1.00 55.70           N  
ATOM   1871  CA  ASP A 244     -48.284  43.585 -12.291  1.00 55.70           C  
ATOM   1876  C   ASP A 244     -48.401  43.496 -10.803  1.00 55.70           C  
ATOM   1877  O   ASP A 244     -47.398  43.417 -10.095  1.00 55.70           O  
ATOM   1872  CB  ASP A 244     -48.058  42.164 -12.854  1.00 55.70           C  
ATOM   1873  CG  ASP A 244     -49.254  41.250 -12.612  1.00 55.70           C  
ATOM   1874  OD1 ASP A 244     -50.260  41.709 -12.010  1.00 55.70           O  
ATOM   1875  OD2 ASP A 244     -49.167  40.063 -13.026  1.00 55.70           O1-
ATOM   1878  N   PRO A 245     -49.602  43.527 -10.299  1.00 63.76           N  
ATOM   1879  CA  PRO A 245     -49.761  43.477  -8.876  1.00 63.76           C  
ATOM   1883  C   PRO A 245     -49.224  42.212  -8.289  1.00 63.76           C  
ATOM   1884  O   PRO A 245     -48.839  42.223  -7.121  1.00 63.76           O  
ATOM   1881  CB  PRO A 245     -51.243  43.740  -8.623  1.00 63.76           C  
ATOM   1882  CG  PRO A 245     -51.641  44.660  -9.793  1.00 63.76           C  
ATOM   1880  CD  PRO A 245     -50.673  44.282 -10.932  1.00 63.76           C  
ATOM   1885  N   ALA A 246     -49.202  41.109  -9.060  1.00 30.01           N  
ATOM   1886  CA  ALA A 246     -48.705  39.865  -8.544  1.00 30.01           C  
ATOM   1888  C   ALA A 246     -47.243  39.998  -8.241  1.00 30.01           C  
ATOM   1889  O   ALA A 246     -46.774  39.542  -7.200  1.00 30.01           O  
ATOM   1887  CB  ALA A 246     -48.867  38.700  -9.536  1.00 30.01           C  
ATOM   1890  N   ILE A 247     -46.483  40.622  -9.163  1.00 43.19           N  
ATOM   1891  CA  ILE A 247     -45.064  40.782  -9.010  1.00 43.19           C  
ATOM   1896  C   ILE A 247     -44.787  41.717  -7.871  1.00 43.19           C  
ATOM   1897  O   ILE A 247     -43.936  41.449  -7.024  1.00 43.19           O  
ATOM   1892  CB  ILE A 247     -44.429  41.366 -10.240  1.00 43.19           C  
ATOM   1893  CG1 ILE A 247     -44.684  40.455 -11.453  1.00 43.19           C  
ATOM   1894  CG2 ILE A 247     -42.938  41.602  -9.942  1.00 43.19           C  
ATOM   1895  CD1 ILE A 247     -44.330  41.096 -12.794  1.00 43.19           C  
ATOM   1898  N   ALA A 248     -45.516  42.848  -7.820  1.00 30.98           N  
ATOM   1899  CA  ALA A 248     -45.295  43.845  -6.810  1.00 30.98           C  
ATOM   1901  C   ALA A 248     -45.587  43.268  -5.463  1.00 30.98           C  
ATOM   1902  O   ALA A 248     -44.855  43.503  -4.502  1.00 30.98           O  
ATOM   1900  CB  ALA A 248     -46.186  45.085  -6.991  1.00 30.98           C  
ATOM   1903  N   LYS A 249     -46.668  42.478  -5.364  0.50126.30           N  
ATOM   1904  CA  LYS A 249     -47.071  41.936  -4.101  0.50126.30           C  
ATOM   1910  C   LYS A 249     -45.996  41.033  -3.580  0.50126.30           C  
ATOM   1911  O   LYS A 249     -45.682  41.063  -2.391  0.50126.30           O  
ATOM   1905  CB  LYS A 249     -48.367  41.115  -4.206  0.50126.30           C  
ATOM   1906  CG  LYS A 249     -49.021  40.825  -2.856  0.50126.30           C  
ATOM   1907  CD  LYS A 249     -49.648  42.060  -2.204  0.50126.30           C  
ATOM   1908  CE  LYS A 249     -50.936  42.523  -2.891  0.50126.30           C  
ATOM   1909  NZ  LYS A 249     -51.485  43.716  -2.205  0.50126.30           N1+
ATOM   1912  N   THR A 250     -45.395  40.202  -4.456  1.00102.26           N  
ATOM   1913  CA  THR A 250     -44.396  39.281  -3.995  1.00102.26           C  
ATOM   1917  C   THR A 250     -43.201  40.040  -3.502  1.00102.26           C  
ATOM   1918  O   THR A 250     -42.619  39.690  -2.477  1.00102.26           O  
ATOM   1914  CB  THR A 250     -43.947  38.296  -5.042  1.00102.26           C  
ATOM   1916  CG2 THR A 250     -43.087  39.014  -6.092  1.00102.26           C  
ATOM   1915  OG1 THR A 250     -43.203  37.250  -4.437  1.00102.26           O  
ATOM   1919  N   ILE A 251     -42.806  41.110  -4.219  1.00 43.33           N  
ATOM   1920  CA  ILE A 251     -41.640  41.857  -3.840  1.00 43.33           C  
ATOM   1925  C   ILE A 251     -41.872  42.491  -2.504  1.00 43.33           C  
ATOM   1926  O   ILE A 251     -41.016  42.444  -1.621  1.00 43.33           O  
ATOM   1921  CB  ILE A 251     -41.309  42.959  -4.807  1.00 43.33           C  
ATOM   1922  CG1 ILE A 251     -40.959  42.372  -6.185  1.00 43.33           C  
ATOM   1923  CG2 ILE A 251     -40.185  43.818  -4.202  1.00 43.33           C  
ATOM   1924  CD1 ILE A 251     -40.879  43.423  -7.291  1.00 43.33           C  
ATOM   1927  N   GLU A 252     -43.058  43.093  -2.322  1.00 58.38           N  
ATOM   1928  CA  GLU A 252     -43.387  43.802  -1.120  1.00 58.38           C  
ATOM   1934  C   GLU A 252     -43.466  42.857   0.041  1.00 58.38           C  
ATOM   1935  O   GLU A 252     -43.120  43.226   1.162  1.00 58.38           O  
ATOM   1929  CB  GLU A 252     -44.683  44.616  -1.281  1.00 58.38           C  
ATOM   1930  CG  GLU A 252     -44.464  45.760  -2.281  1.00 58.38           C  
ATOM   1931  CD  GLU A 252     -45.796  46.354  -2.712  1.00 58.38           C  
ATOM   1932  OE1 GLU A 252     -46.829  46.046  -2.061  1.00 58.38           O  
ATOM   1933  OE2 GLU A 252     -45.794  47.125  -3.709  1.00 58.38           O1-
ATOM   1936  N   GLY A 253     -43.926  41.612  -0.188  1.00 19.15           N  
ATOM   1937  CA  GLY A 253     -44.046  40.657   0.879  1.00 19.15           C  
ATOM   1938  C   GLY A 253     -42.689  40.354   1.442  1.00 19.15           C  
ATOM   1939  O   GLY A 253     -42.522  40.236   2.654  1.00 19.15           O  
ATOM   1940  N   TRP A 254     -41.681  40.207   0.562  1.00 63.13           N  
ATOM   1941  CA  TRP A 254     -40.347  39.878   0.988  1.00 63.13           C  
ATOM   1952  C   TRP A 254     -39.810  40.996   1.822  1.00 63.13           C  
ATOM   1953  O   TRP A 254     -39.164  40.772   2.843  1.00 63.13           O  
ATOM   1942  CB  TRP A 254     -39.351  39.709  -0.174  1.00 63.13           C  
ATOM   1943  CG  TRP A 254     -39.595  38.511  -1.057  1.00 63.13           C  
ATOM   1945  CD1 TRP A 254     -40.042  38.454  -2.345  1.00 63.13           C  
ATOM   1944  CD2 TRP A 254     -39.389  37.156  -0.635  1.00 63.13           C  
ATOM   1947  CE2 TRP A 254     -39.721  36.334  -1.711  1.00 63.13           C  
ATOM   1948  CE3 TRP A 254     -38.960  36.639   0.556  1.00 63.13           C  
ATOM   1946  NE1 TRP A 254     -40.117  37.144  -2.756  1.00 63.13           N  
ATOM   1949  CZ2 TRP A 254     -39.628  34.975  -1.616  1.00 63.13           C  
ATOM   1950  CZ3 TRP A 254     -38.868  35.268   0.649  1.00 63.13           C  
ATOM   1951  CH2 TRP A 254     -39.196  34.454  -0.417  1.00 63.13           C  
ATOM   1954  N   TYR A 255     -40.071  42.243   1.397  1.00 62.36           N  
ATOM   1955  CA  TYR A 255     -39.532  43.401   2.044  1.00 62.36           C  
ATOM   1964  C   TYR A 255     -40.020  43.443   3.464  1.00 62.36           C  
ATOM   1965  O   TYR A 255     -39.233  43.607   4.396  1.00 62.36           O  
ATOM   1956  CB  TYR A 255     -40.022  44.678   1.337  1.00 62.36           C  
ATOM   1957  CG  TYR A 255     -39.321  45.866   1.889  1.00 62.36           C  
ATOM   1958  CD1 TYR A 255     -38.080  46.214   1.410  1.00 62.36           C  
ATOM   1959  CD2 TYR A 255     -39.905  46.637   2.868  1.00 62.36           C  
ATOM   1960  CE1 TYR A 255     -37.423  47.314   1.903  1.00 62.36           C  
ATOM   1961  CE2 TYR A 255     -39.251  47.738   3.365  1.00 62.36           C  
ATOM   1962  CZ  TYR A 255     -38.009  48.075   2.883  1.00 62.36           C  
ATOM   1963  OH  TYR A 255     -37.339  49.206   3.393  1.00 62.36           O  
ATOM   1966  N   VAL A 256     -41.337  43.255   3.666  1.00 32.74           N  
ATOM   1967  CA  VAL A 256     -41.920  43.354   4.974  1.00 32.74           C  
ATOM   1971  C   VAL A 256     -41.369  42.288   5.870  1.00 32.74           C  
ATOM   1972  O   VAL A 256     -41.054  42.548   7.029  1.00 32.74           O  
ATOM   1968  CB  VAL A 256     -43.415  43.201   4.961  1.00 32.74           C  
ATOM   1969  CG1 VAL A 256     -43.917  43.207   6.415  1.00 32.74           C  
ATOM   1970  CG2 VAL A 256     -44.019  44.319   4.092  1.00 32.74           C  
ATOM   1973  N   LYS A 257     -41.228  41.055   5.356  1.00 78.04           N  
ATOM   1974  CA  LYS A 257     -40.796  39.953   6.173  1.00 78.04           C  
ATOM   1980  C   LYS A 257     -39.405  40.191   6.690  1.00 78.04           C  
ATOM   1981  O   LYS A 257     -39.096  39.892   7.841  1.00 78.04           O  
ATOM   1975  CB  LYS A 257     -40.756  38.627   5.395  1.00 78.04           C  
ATOM   1976  CG  LYS A 257     -40.306  37.430   6.234  1.00 78.04           C  
ATOM   1977  CD  LYS A 257     -40.438  36.087   5.509  1.00 78.04           C  
ATOM   1978  CE  LYS A 257     -41.848  35.498   5.543  1.00 78.04           C  
ATOM   1979  NZ  LYS A 257     -41.870  34.202   4.826  1.00 78.04           N1+
ATOM   1982  N   THR A 258     -38.549  40.729   5.812  1.00166.64           N  
ATOM   1983  CA  THR A 258     -37.133  40.955   5.914  1.00166.64           C  
ATOM   1987  C   THR A 258     -36.743  42.140   6.756  1.00166.64           C  
ATOM   1988  O   THR A 258     -35.553  42.317   7.006  1.00166.64           O  
ATOM   1984  CB  THR A 258     -36.530  41.097   4.542  1.00166.64           C  
ATOM   1986  CG2 THR A 258     -34.997  41.133   4.621  1.00166.64           C  
ATOM   1985  OG1 THR A 258     -36.897  39.969   3.764  1.00166.64           O  
ATOM   1989  N   GLU A 259     -37.688  42.996   7.199  0.50 87.42           N  
ATOM   1990  CA  GLU A 259     -37.350  44.256   7.820  0.50 87.42           C  
ATOM   1996  C   GLU A 259     -36.325  44.104   8.908  0.50 87.42           C  
ATOM   1997  O   GLU A 259     -35.441  44.948   9.029  0.50 87.42           O  
ATOM   1991  CB  GLU A 259     -38.554  44.986   8.439  0.50 87.42           C  
ATOM   1992  CG  GLU A 259     -39.513  45.577   7.405  0.50 87.42           C  
ATOM   1993  CD  GLU A 259     -40.595  46.347   8.149  0.50 87.42           C  
ATOM   1994  OE1 GLU A 259     -40.918  45.957   9.303  0.50 87.42           O  
ATOM   1995  OE2 GLU A 259     -41.111  47.343   7.573  0.50 87.42           O1-
ATOM   1998  N   HIS A 260     -36.370  43.023   9.703  1.00 58.72           N  
ATOM   1999  CA  HIS A 260     -35.430  42.887  10.781  1.00 58.72           C  
ATOM   2006  C   HIS A 260     -34.022  42.865  10.252  1.00 58.72           C  
ATOM   2007  O   HIS A 260     -33.100  43.350  10.904  1.00 58.72           O  
ATOM   2002  CB  HIS A 260     -35.665  41.630  11.643  1.00 58.72           C  
ATOM   2001  CG  HIS A 260     -35.523  40.336  10.901  1.00 58.72           C  
ATOM   2004  CD2 HIS A 260     -36.444  39.622  10.195  1.00 58.72           C  
ATOM   2000  ND1 HIS A 260     -34.352  39.616  10.825  1.00 58.72           N  
ATOM   2005  CE1 HIS A 260     -34.621  38.512  10.086  1.00 58.72           C  
ATOM   2003  NE2 HIS A 260     -35.878  38.471   9.680  1.00 58.72           N  
ATOM   2008  N   LYS A 261     -33.806  42.297   9.054  1.00134.33           N  
ATOM   2009  CA  LYS A 261     -32.488  42.186   8.491  1.00134.33           C  
ATOM   2015  C   LYS A 261     -31.892  43.548   8.261  1.00134.33           C  
ATOM   2016  O   LYS A 261     -30.684  43.730   8.389  1.00134.33           O  
ATOM   2010  CB  LYS A 261     -32.505  41.484   7.127  1.00134.33           C  
ATOM   2011  CG  LYS A 261     -33.010  40.039   7.162  1.00134.33           C  
ATOM   2012  CD  LYS A 261     -32.173  39.091   8.016  1.00134.33           C  
ATOM   2013  CE  LYS A 261     -32.667  37.644   7.951  1.00134.33           C  
ATOM   2014  NZ  LYS A 261     -32.261  37.026   6.672  1.00134.33           N1+
ATOM   2017  N   ARG A 262     -32.723  44.517   7.835  1.00165.32           N  
ATOM   2018  CA  ARG A 262     -32.328  45.860   7.508  1.00165.32           C  
ATOM   2026  C   ARG A 262     -32.020  46.705   8.706  1.00165.32           C  
ATOM   2027  O   ARG A 262     -31.241  47.650   8.597  1.00165.32           O  
ATOM   2019  CB  ARG A 262     -33.387  46.590   6.674  1.00165.32           C  
ATOM   2020  CG  ARG A 262     -33.659  45.891   5.342  1.00165.32           C  
ATOM   2021  CD  ARG A 262     -34.654  46.648   4.467  1.00165.32           C  
ATOM   2022  NE  ARG A 262     -35.126  45.711   3.413  1.00165.32           N  
ATOM   2023  CZ  ARG A 262     -36.172  44.883   3.700  1.00165.32           C  
ATOM   2024  NH1 ARG A 262     -36.708  44.887   4.955  1.00165.32           N1+
ATOM   2025  NH2 ARG A 262     -36.695  44.069   2.740  1.00165.32           N  
ATOM   2028  N   ARG A 263     -32.650  46.420   9.864  1.00117.13           N  
ATOM   2029  CA  ARG A 263     -32.547  47.284  11.009  1.00117.13           C  
ATOM   2037  C   ARG A 263     -31.570  46.766  12.014  1.00117.13           C  
ATOM   2038  O   ARG A 263     -31.091  45.636  11.938  1.00117.13           O  
ATOM   2030  CB  ARG A 263     -33.888  47.470  11.736  1.00117.13           C  
ATOM   2031  CG  ARG A 263     -34.919  48.246  10.915  1.00117.13           C  
ATOM   2032  CD  ARG A 263     -36.251  48.436  11.640  1.00117.13           C  
ATOM   2033  NE  ARG A 263     -37.054  49.418  10.860  1.00117.13           N  
ATOM   2034  CZ  ARG A 263     -37.889  48.992   9.870  1.00117.13           C  
ATOM   2035  NH1 ARG A 263     -37.979  47.661   9.583  1.00117.13           N1+
ATOM   2036  NH2 ARG A 263     -38.644  49.896   9.182  1.00117.13           N  
ATOM   2039  N   LEU A 264     -31.248  47.647  12.986  1.00 54.22           N  
ATOM   2040  CA  LEU A 264     -30.349  47.368  14.065  1.00 54.22           C  
ATOM   2045  C   LEU A 264     -31.065  46.429  14.974  1.00 54.22           C  
ATOM   2046  O   LEU A 264     -32.263  46.193  14.826  1.00 54.22           O  
ATOM   2041  CB  LEU A 264     -29.987  48.612  14.901  1.00 54.22           C  
ATOM   2042  CG  LEU A 264     -29.247  49.711  14.115  1.00 54.22           C  
ATOM   2043  CD1 LEU A 264     -28.923  50.917  15.013  1.00 54.22           C  
ATOM   2044  CD2 LEU A 264     -28.004  49.149  13.406  1.00 54.22           C  
ATOM   2047  N   PRO A 265     -30.354  45.867  15.908  1.00140.06           N  
ATOM   2048  CA  PRO A 265     -30.991  44.966  16.812  1.00140.06           C  
ATOM   2052  C   PRO A 265     -32.074  45.708  17.517  1.00140.06           C  
ATOM   2053  O   PRO A 265     -31.891  46.870  17.878  1.00140.06           O  
ATOM   2050  CB  PRO A 265     -29.863  44.355  17.652  1.00140.06           C  
ATOM   2051  CG  PRO A 265     -28.575  45.049  17.149  1.00140.06           C  
ATOM   2049  CD  PRO A 265     -28.949  45.553  15.748  1.00140.06           C  
ATOM   2054  N   ILE A 266     -33.225  45.040  17.696  1.00141.58           N  
ATOM   2055  CA  ILE A 266     -34.383  45.702  18.202  1.00141.58           C  
ATOM   2060  C   ILE A 266     -34.332  45.841  19.674  1.00141.58           C  
ATOM   2061  O   ILE A 266     -33.867  44.967  20.405  1.00141.58           O  
ATOM   2056  CB  ILE A 266     -35.684  45.074  17.797  1.00141.58           C  
ATOM   2057  CG1 ILE A 266     -35.747  43.611  18.246  1.00141.58           C  
ATOM   2058  CG2 ILE A 266     -35.879  45.293  16.293  1.00141.58           C  
ATOM   2059  CD1 ILE A 266     -37.116  42.976  18.011  1.00141.58           C  
ATOM   2062  N   THR A 267     -34.806  47.017  20.118  1.00 50.97           N  
ATOM   2063  CA  THR A 267     -34.858  47.388  21.493  1.00 50.97           C  
ATOM   2067  C   THR A 267     -36.306  47.433  21.860  1.00 50.97           C  
ATOM   2068  O   THR A 267     -37.185  47.289  21.014  1.00 50.97           O  
ATOM   2064  CB  THR A 267     -34.297  48.756  21.739  1.00 50.97           C  
ATOM   2066  CG2 THR A 267     -32.851  48.797  21.212  1.00 50.97           C  
ATOM   2065  OG1 THR A 267     -35.082  49.731  21.068  1.00 50.97           O  
ATOM   2069  N   VAL A 268     -36.577  47.631  23.160  1.00 98.85           N  
ATOM   2070  CA  VAL A 268     -37.910  47.670  23.684  1.00 98.85           C  
ATOM   2074  C   VAL A 268     -38.620  48.835  23.071  1.00 98.85           C  
ATOM   2075  O   VAL A 268     -39.843  48.837  22.954  1.00 98.85           O  
ATOM   2071  CB  VAL A 268     -37.937  47.850  25.171  1.00 98.85           C  
ATOM   2072  CG1 VAL A 268     -39.402  47.904  25.632  1.00 98.85           C  
ATOM   2073  CG2 VAL A 268     -37.118  46.716  25.810  1.00 98.85           C  
ATOM   2076  N   PHE A 269     -37.852  49.880  22.714  1.00 69.69           N  
ATOM   2077  CA  PHE A 269     -38.367  51.116  22.199  1.00 69.69           C  
ATOM   2085  C   PHE A 269     -39.011  50.969  20.838  1.00 69.69           C  
ATOM   2086  O   PHE A 269     -40.062  51.562  20.601  1.00 69.69           O  
ATOM   2078  CB  PHE A 269     -37.263  52.180  22.081  1.00 69.69           C  
ATOM   2079  CG  PHE A 269     -36.618  52.257  23.424  1.00 69.69           C  
ATOM   2080  CD1 PHE A 269     -37.247  52.861  24.487  1.00 69.69           C  
ATOM   2081  CD2 PHE A 269     -35.364  51.720  23.613  1.00 69.69           C  
ATOM   2082  CE1 PHE A 269     -36.635  52.917  25.718  1.00 69.69           C  
ATOM   2083  CE2 PHE A 269     -34.747  51.775  24.839  1.00 69.69           C  
ATOM   2084  CZ  PHE A 269     -35.385  52.375  25.898  1.00 69.69           C  
ATOM   2087  N   ASP A 270     -38.409  50.180  19.918  1.00 73.03           N  
ATOM   2088  CA  ASP A 270     -38.816  50.113  18.528  1.00 73.03           C  
ATOM   2093  C   ASP A 270     -40.241  49.669  18.331  1.00 73.03           C  
ATOM   2094  O   ASP A 270     -40.683  48.657  18.869  1.00 73.03           O  
ATOM   2089  CB  ASP A 270     -37.920  49.189  17.688  1.00 73.03           C  
ATOM   2090  CG  ASP A 270     -36.547  49.842  17.598  1.00 73.03           C  
ATOM   2091  OD1 ASP A 270     -36.486  51.100  17.620  1.00 73.03           O  
ATOM   2092  OD2 ASP A 270     -35.541  49.088  17.515  1.00 73.03           O1-
ATOM   2095  N   ASP A 271     -41.007  50.509  17.596  1.00 84.75           N  
ATOM   2096  CA  ASP A 271     -42.382  50.356  17.185  1.00 84.75           C  
ATOM   2101  C   ASP A 271     -42.624  49.592  15.897  1.00 84.75           C  
ATOM   2102  O   ASP A 271     -43.693  49.007  15.729  1.00 84.75           O  
ATOM   2097  CB  ASP A 271     -43.096  51.711  17.067  1.00 84.75           C  
ATOM   2098  CG  ASP A 271     -43.244  52.251  18.483  1.00 84.75           C  
ATOM   2099  OD1 ASP A 271     -43.471  51.423  19.406  1.00 84.75           O  
ATOM   2100  OD2 ASP A 271     -43.123  53.492  18.663  1.00 84.75           O1-
ATOM   2103  N   PHE A 272     -41.658  49.557  14.953  1.00162.88           N  
ATOM   2104  CA  PHE A 272     -41.934  49.136  13.595  1.00162.88           C  
ATOM   2112  C   PHE A 272     -42.555  47.770  13.503  1.00162.88           C  
ATOM   2113  O   PHE A 272     -43.504  47.570  12.745  1.00162.88           O  
ATOM   2105  CB  PHE A 272     -40.687  49.152  12.684  1.00162.88           C  
ATOM   2106  CG  PHE A 272     -39.721  48.092  13.099  1.00162.88           C  
ATOM   2107  CD1 PHE A 272     -38.750  48.346  14.039  1.00162.88           C  
ATOM   2108  CD2 PHE A 272     -39.779  46.836  12.537  1.00162.88           C  
ATOM   2109  CE1 PHE A 272     -37.860  47.366  14.416  1.00162.88           C  
ATOM   2110  CE2 PHE A 272     -38.891  45.852  12.910  1.00162.88           C  
ATOM   2111  CZ  PHE A 272     -37.925  46.115  13.852  1.00162.88           C  
ATOM   2114  N   TRP A 273     -42.036  46.786  14.251  1.00 83.31           N  
ATOM   2115  CA  TRP A 273     -42.507  45.431  14.171  1.00 83.31           C  
ATOM   2126  C   TRP A 273     -43.915  45.280  14.674  1.00 83.31           C  
ATOM   2127  O   TRP A 273     -44.681  44.475  14.146  1.00 83.31           O  
ATOM   2116  CB  TRP A 273     -41.566  44.446  14.892  1.00 83.31           C  
ATOM   2117  CG  TRP A 273     -41.257  44.760  16.335  1.00 83.31           C  
ATOM   2119  CD1 TRP A 273     -40.395  45.688  16.844  1.00 83.31           C  
ATOM   2118  CD2 TRP A 273     -41.782  44.034  17.457  1.00 83.31           C  
ATOM   2121  CE2 TRP A 273     -41.201  44.574  18.604  1.00 83.31           C  
ATOM   2122  CE3 TRP A 273     -42.662  42.992  17.524  1.00 83.31           C  
ATOM   2120  NE1 TRP A 273     -40.356  45.592  18.214  1.00 83.31           N  
ATOM   2123  CZ2 TRP A 273     -41.498  44.081  19.842  1.00 83.31           C  
ATOM   2124  CZ3 TRP A 273     -42.968  42.504  18.774  1.00 83.31           C  
ATOM   2125  CH2 TRP A 273     -42.396  43.038  19.910  1.00 83.31           C  
ATOM   2128  N   LYS A 274     -44.306  46.064  15.693  1.00113.33           N  
ATOM   2129  CA  LYS A 274     -45.586  45.924  16.332  1.00113.33           C  
ATOM   2135  C   LYS A 274     -46.699  45.897  15.338  1.00113.33           C  
ATOM   2136  O   LYS A 274     -46.649  46.519  14.278  1.00113.33           O  
ATOM   2130  CB  LYS A 274     -45.895  47.046  17.342  1.00113.33           C  
ATOM   2131  CG  LYS A 274     -45.063  46.969  18.622  1.00113.33           C  
ATOM   2132  CD  LYS A 274     -43.577  47.260  18.426  1.00113.33           C  
ATOM   2133  CE  LYS A 274     -42.770  47.091  19.713  1.00113.33           C  
ATOM   2134  NZ  LYS A 274     -43.233  48.066  20.727  1.00113.33           N1+
ATOM   2137  N   ARG A 275     -47.738  45.112  15.689  1.00125.94           N  
ATOM   2138  CA  ARG A 275     -48.929  44.952  14.911  1.00125.94           C  
ATOM   2146  C   ARG A 275     -49.713  46.245  15.074  1.00125.94           C  
ATOM   2147  O   ARG A 275     -50.101  46.543  16.235  1.00125.94           O  
ATOM   2139  CB  ARG A 275     -49.816  43.813  15.446  1.00125.94           C  
ATOM   2140  CG  ARG A 275     -51.107  43.573  14.661  1.00125.94           C  
ATOM   2141  CD  ARG A 275     -50.894  42.879  13.317  1.00125.94           C  
ATOM   2142  NE  ARG A 275     -52.243  42.642  12.734  1.00125.94           N  
ATOM   2143  CZ  ARG A 275     -52.830  43.617  11.982  1.00125.94           C  
ATOM   2144  NH1 ARG A 275     -52.157  44.778  11.733  1.00125.94           N1+
ATOM   2145  NH2 ARG A 275     -54.086  43.429  11.479  1.00125.94           N  
ATOM   2148  OXT ARG A 275     -49.936  46.948  14.053  1.00125.94           O1-
TER   
HEADER    3hmq_chain_B
ATOM      9  N   THR B   2     -24.347  68.517  25.198  1.00 91.38           N  
ATOM     10  CA  THR B   2     -23.401  67.808  26.003  1.00 91.38           C  
ATOM     14  C   THR B   2     -23.175  66.472  25.376  1.00 91.38           C  
ATOM     15  O   THR B   2     -24.095  65.865  24.830  1.00 91.38           O  
ATOM     11  CB  THR B   2     -23.867  67.535  27.403  1.00 91.38           C  
ATOM     13  CG2 THR B   2     -22.798  66.700  28.123  1.00 91.38           C  
ATOM     12  OG1 THR B   2     -24.098  68.749  28.101  1.00 91.38           O  
ATOM     16  N   LEU B   3     -21.916  66.000  25.419  1.00 41.74           N  
ATOM     17  CA  LEU B   3     -21.589  64.707  24.899  1.00 41.74           C  
ATOM     22  C   LEU B   3     -22.280  63.703  25.762  1.00 41.74           C  
ATOM     23  O   LEU B   3     -22.834  62.720  25.273  1.00 41.74           O  
ATOM     18  CB  LEU B   3     -20.083  64.408  24.960  1.00 41.74           C  
ATOM     19  CG  LEU B   3     -19.712  63.022  24.402  1.00 41.74           C  
ATOM     20  CD1 LEU B   3     -20.041  62.918  22.905  1.00 41.74           C  
ATOM     21  CD2 LEU B   3     -18.245  62.674  24.697  1.00 41.74           C  
ATOM     24  N   GLN B   4     -22.276  63.945  27.087  1.00 96.32           N  
ATOM     25  CA  GLN B   4     -22.889  63.022  27.999  1.00 96.32           C  
ATOM     31  C   GLN B   4     -24.349  62.946  27.688  1.00 96.32           C  
ATOM     32  O   GLN B   4     -24.942  61.870  27.743  1.00 96.32           O  
ATOM     26  CB  GLN B   4     -22.800  63.427  29.478  1.00 96.32           C  
ATOM     27  CG  GLN B   4     -21.422  63.278  30.119  1.00 96.32           C  
ATOM     28  CD  GLN B   4     -21.574  63.680  31.579  1.00 96.32           C  
ATOM     30  NE2 GLN B   4     -21.048  62.832  32.502  1.00 96.32           N  
ATOM     29  OE1 GLN B   4     -22.150  64.718  31.894  1.00 96.32           O  
ATOM     33  N   GLN B   5     -24.972  64.094  27.361  1.00121.92           N  
ATOM     34  CA  GLN B   5     -26.383  64.114  27.096  1.00121.92           C  
ATOM     40  C   GLN B   5     -26.687  63.282  25.888  1.00121.92           C  
ATOM     41  O   GLN B   5     -27.654  62.522  25.880  1.00121.92           O  
ATOM     35  CB  GLN B   5     -26.918  65.528  26.812  1.00121.92           C  
ATOM     36  CG  GLN B   5     -28.423  65.560  26.525  1.00121.92           C  
ATOM     37  CD  GLN B   5     -29.174  65.187  27.793  1.00121.92           C  
ATOM     39  NE2 GLN B   5     -30.176  66.023  28.170  1.00121.92           N  
ATOM     38  OE1 GLN B   5     -28.878  64.179  28.433  1.00121.92           O  
ATOM     42  N   GLU B   6     -25.858  63.406  24.836  1.00 75.37           N  
ATOM     43  CA  GLU B   6     -26.076  62.684  23.614  1.00 75.37           C  
ATOM     49  C   GLU B   6     -25.948  61.229  23.914  1.00 75.37           C  
ATOM     50  O   GLU B   6     -26.709  60.399  23.419  1.00 75.37           O  
ATOM     44  CB  GLU B   6     -25.026  63.040  22.548  1.00 75.37           C  
ATOM     45  CG  GLU B   6     -25.197  62.313  21.215  1.00 75.37           C  
ATOM     46  CD  GLU B   6     -24.070  62.771  20.301  1.00 75.37           C  
ATOM     47  OE1 GLU B   6     -23.791  63.999  20.273  1.00 75.37           O  
ATOM     48  OE2 GLU B   6     -23.462  61.897  19.627  1.00 75.37           O1-
ATOM     51  N   ILE B   7     -24.974  60.908  24.778  1.00127.83           N  
ATOM     52  CA  ILE B   7     -24.637  59.587  25.207  1.00127.83           C  
ATOM     57  C   ILE B   7     -25.832  58.954  25.829  1.00127.83           C  
ATOM     58  O   ILE B   7     -26.290  57.916  25.361  1.00127.83           O  
ATOM     53  CB  ILE B   7     -23.563  59.758  26.254  1.00127.83           C  
ATOM     54  CG1 ILE B   7     -22.182  59.816  25.576  1.00127.83           C  
ATOM     55  CG2 ILE B   7     -23.792  58.862  27.488  1.00127.83           C  
ATOM     56  CD1 ILE B   7     -21.042  60.219  26.508  1.00127.83           C  
ATOM     59  N   ILE B   8     -26.424  59.621  26.830  1.00105.40           N  
ATOM     60  CA  ILE B   8     -27.496  59.080  27.611  1.00105.40           C  
ATOM     65  C   ILE B   8     -28.688  58.856  26.740  1.00105.40           C  
ATOM     66  O   ILE B   8     -29.340  57.817  26.829  1.00105.40           O  
ATOM     61  CB  ILE B   8     -27.898  60.016  28.716  1.00105.40           C  
ATOM     62  CG1 ILE B   8     -26.689  60.331  29.614  1.00105.40           C  
ATOM     63  CG2 ILE B   8     -29.083  59.397  29.473  1.00105.40           C  
ATOM     64  CD1 ILE B   8     -26.029  59.097  30.225  1.00105.40           C  
ATOM     67  N   GLN B   9     -28.987  59.831  25.865  1.00 70.07           N  
ATOM     68  CA  GLN B   9     -30.161  59.780  25.046  1.00 70.07           C  
ATOM     74  C   GLN B   9     -30.085  58.608  24.120  1.00 70.07           C  
ATOM     75  O   GLN B   9     -31.073  57.903  23.923  1.00 70.07           O  
ATOM     69  CB  GLN B   9     -30.322  61.032  24.167  1.00 70.07           C  
ATOM     70  CG  GLN B   9     -31.646  61.069  23.405  1.00 70.07           C  
ATOM     71  CD  GLN B   9     -32.729  61.506  24.382  1.00 70.07           C  
ATOM     73  NE2 GLN B   9     -33.696  62.324  23.884  1.00 70.07           N  
ATOM     72  OE1 GLN B   9     -32.715  61.137  25.556  1.00 70.07           O  
ATOM     76  N   ALA B  10     -28.905  58.359  23.530  1.00 40.70           N  
ATOM     77  CA  ALA B  10     -28.805  57.296  22.576  1.00 40.70           C  
ATOM     79  C   ALA B  10     -29.102  55.987  23.250  1.00 40.70           C  
ATOM     80  O   ALA B  10     -29.784  55.136  22.680  1.00 40.70           O  
ATOM     78  CB  ALA B  10     -27.404  57.182  21.951  1.00 40.70           C  
ATOM     81  N   LEU B  11     -28.570  55.802  24.475  1.00122.03           N  
ATOM     82  CA  LEU B  11     -28.654  54.599  25.272  1.00122.03           C  
ATOM     87  C   LEU B  11     -30.048  54.365  25.737  1.00122.03           C  
ATOM     88  O   LEU B  11     -30.486  53.220  25.822  1.00122.03           O  
ATOM     83  CB  LEU B  11     -27.980  54.728  26.631  1.00122.03           C  
ATOM     84  CG  LEU B  11     -26.698  55.514  26.505  1.00122.03           C  
ATOM     85  CD1 LEU B  11     -25.962  55.663  27.840  1.00122.03           C  
ATOM     86  CD2 LEU B  11     -25.929  55.078  25.253  1.00122.03           C  
ATOM     89  N   GLY B  12     -30.738  55.455  26.129  1.00 31.51           N  
ATOM     90  CA  GLY B  12     -32.054  55.348  26.686  1.00 31.51           C  
ATOM     91  C   GLY B  12     -31.944  55.185  28.177  1.00 31.51           C  
ATOM     92  O   GLY B  12     -32.909  54.789  28.828  1.00 31.51           O  
ATOM     93  N   ALA B  13     -30.765  55.486  28.761  1.00 43.35           N  
ATOM     94  CA  ALA B  13     -30.566  55.311  30.178  1.00 43.35           C  
ATOM     96  C   ALA B  13     -31.269  56.382  30.963  1.00 43.35           C  
ATOM     97  O   ALA B  13     -31.411  57.517  30.508  1.00 43.35           O  
ATOM     95  CB  ALA B  13     -29.085  55.325  30.598  1.00 43.35           C  
ATOM     98  N   LYS B  14     -31.727  56.020  32.185  1.00 74.00           N  
ATOM     99  CA  LYS B  14     -32.415  56.921  33.074  1.00 74.00           C  
ATOM    105  C   LYS B  14     -31.730  56.875  34.411  1.00 74.00           C  
ATOM    106  O   LYS B  14     -31.095  55.886  34.775  1.00 74.00           O  
ATOM    100  CB  LYS B  14     -33.889  56.540  33.307  1.00 74.00           C  
ATOM    101  CG  LYS B  14     -34.777  56.722  32.073  1.00 74.00           C  
ATOM    102  CD  LYS B  14     -36.129  56.005  32.176  1.00 74.00           C  
ATOM    103  CE  LYS B  14     -37.141  56.682  33.102  1.00 74.00           C  
ATOM    104  NZ  LYS B  14     -38.395  55.893  33.132  1.00 74.00           N1+
ATOM    107  N   PRO B  15     -31.834  57.955  35.145  1.00 71.57           N  
ATOM    108  CA  PRO B  15     -31.222  58.025  36.446  1.00 71.57           C  
ATOM    112  C   PRO B  15     -31.793  57.079  37.458  1.00 71.57           C  
ATOM    113  O   PRO B  15     -31.050  56.664  38.346  1.00 71.57           O  
ATOM    110  CB  PRO B  15     -31.296  59.490  36.864  1.00 71.57           C  
ATOM    111  CG  PRO B  15     -31.292  60.248  35.522  1.00 71.57           C  
ATOM    109  CD  PRO B  15     -31.942  59.268  34.528  1.00 71.57           C  
ATOM    114  N   HIS B  16     -33.094  56.735  37.372  0.50 46.51           N  
ATOM    115  CA  HIS B  16     -33.652  55.860  38.365  0.50 46.51           C  
ATOM    122  C   HIS B  16     -34.654  54.971  37.694  0.50 46.51           C  
ATOM    123  O   HIS B  16     -35.269  55.358  36.700  0.50 46.51           O  
ATOM    118  CB  HIS B  16     -34.409  56.616  39.472  0.50 46.51           C  
ATOM    117  CG  HIS B  16     -33.551  57.588  40.232  0.50 46.51           C  
ATOM    120  CD2 HIS B  16     -32.936  57.457  41.438  0.50 46.51           C  
ATOM    116  ND1 HIS B  16     -33.242  58.855  39.790  0.50 46.51           N  
ATOM    121  CE1 HIS B  16     -32.462  59.424  40.744  0.50 46.51           C  
ATOM    119  NE2 HIS B  16     -32.249  58.612  41.764  0.50 46.51           N  
ATOM    124  N   ILE B  17     -34.825  53.738  38.219  1.00 66.39           N  
ATOM    125  CA  ILE B  17     -35.785  52.831  37.657  1.00 66.39           C  
ATOM    130  C   ILE B  17     -36.481  52.088  38.758  1.00 66.39           C  
ATOM    131  O   ILE B  17     -35.986  51.994  39.880  1.00 66.39           O  
ATOM    126  CB  ILE B  17     -35.192  51.778  36.768  1.00 66.39           C  
ATOM    127  CG1 ILE B  17     -34.220  50.895  37.570  1.00 66.39           C  
ATOM    128  CG2 ILE B  17     -34.572  52.472  35.546  1.00 66.39           C  
ATOM    129  CD1 ILE B  17     -33.892  49.565  36.894  1.00 66.39           C  
ATOM    132  N   ASN B  18     -37.684  51.558  38.443  1.00 54.19           N  
ATOM    133  CA  ASN B  18     -38.444  50.731  39.339  1.00 54.19           C  
ATOM    138  C   ASN B  18     -38.189  49.337  38.849  1.00 54.19           C  
ATOM    139  O   ASN B  18     -38.531  49.010  37.717  1.00 54.19           O  
ATOM    134  CB  ASN B  18     -39.960  50.988  39.242  1.00 54.19           C  
ATOM    135  CG  ASN B  18     -40.684  50.155  40.290  1.00 54.19           C  
ATOM    137  ND2 ASN B  18     -41.770  50.732  40.869  1.00 54.19           N  
ATOM    136  OD1 ASN B  18     -40.298  49.023  40.583  1.00 54.19           O  
ATOM    140  N   PRO B  19     -37.576  48.510  39.654  1.00 79.89           N  
ATOM    141  CA  PRO B  19     -37.239  47.190  39.197  1.00 79.89           C  
ATOM    145  C   PRO B  19     -38.405  46.332  38.823  1.00 79.89           C  
ATOM    146  O   PRO B  19     -38.317  45.604  37.834  1.00 79.89           O  
ATOM    143  CB  PRO B  19     -36.334  46.605  40.275  1.00 79.89           C  
ATOM    144  CG  PRO B  19     -35.642  47.845  40.876  1.00 79.89           C  
ATOM    142  CD  PRO B  19     -36.653  48.986  40.673  1.00 79.89           C  
ATOM    147  N   GLU B  20     -39.512  46.401  39.579  0.50114.69           N  
ATOM    148  CA  GLU B  20     -40.629  45.566  39.260  0.50114.69           C  
ATOM    154  C   GLU B  20     -41.160  45.978  37.929  0.50114.69           C  
ATOM    155  O   GLU B  20     -41.533  45.144  37.106  0.50114.69           O  
ATOM    149  CB  GLU B  20     -41.771  45.676  40.281  0.50114.69           C  
ATOM    150  CG  GLU B  20     -42.959  44.782  39.928  0.50114.69           C  
ATOM    151  CD  GLU B  20     -42.445  43.359  39.777  0.50114.69           C  
ATOM    152  OE1 GLU B  20     -41.772  42.863  40.720  0.50114.69           O  
ATOM    153  OE2 GLU B  20     -42.709  42.752  38.706  0.50114.69           O1-
ATOM    156  N   GLU B  21     -41.194  47.298  37.688  1.00 39.41           N  
ATOM    157  CA  GLU B  21     -41.737  47.832  36.476  1.00 39.41           C  
ATOM    163  C   GLU B  21     -40.905  47.390  35.311  1.00 39.41           C  
ATOM    164  O   GLU B  21     -41.439  46.991  34.277  1.00 39.41           O  
ATOM    158  CB  GLU B  21     -41.756  49.368  36.513  1.00 39.41           C  
ATOM    159  CG  GLU B  21     -42.483  50.034  35.347  1.00 39.41           C  
ATOM    160  CD  GLU B  21     -42.543  51.521  35.673  1.00 39.41           C  
ATOM    161  OE1 GLU B  21     -42.192  51.879  36.828  1.00 39.41           O  
ATOM    162  OE2 GLU B  21     -42.936  52.316  34.778  1.00 39.41           O1-
ATOM    165  N   GLU B  22     -39.568  47.442  35.457  1.00 86.66           N  
ATOM    166  CA  GLU B  22     -38.671  47.118  34.381  1.00 86.66           C  
ATOM    172  C   GLU B  22     -38.758  45.658  34.046  1.00 86.66           C  
ATOM    173  O   GLU B  22     -38.670  45.277  32.879  1.00 86.66           O  
ATOM    167  CB  GLU B  22     -37.205  47.445  34.709  1.00 86.66           C  
ATOM    168  CG  GLU B  22     -36.957  48.939  34.931  1.00 86.66           C  
ATOM    169  CD  GLU B  22     -37.384  49.685  33.673  1.00 86.66           C  
ATOM    170  OE1 GLU B  22     -37.612  49.009  32.635  1.00 86.66           O  
ATOM    171  OE2 GLU B  22     -37.492  50.940  33.732  1.00 86.66           O1-
ATOM    174  N   ILE B  23     -38.910  44.789  35.063  1.00 44.92           N  
ATOM    175  CA  ILE B  23     -38.964  43.378  34.797  1.00 44.92           C  
ATOM    180  C   ILE B  23     -40.182  43.086  33.976  1.00 44.92           C  
ATOM    181  O   ILE B  23     -40.133  42.315  33.014  1.00 44.92           O  
ATOM    176  CB  ILE B  23     -39.027  42.557  36.054  1.00 44.92           C  
ATOM    177  CG1 ILE B  23     -37.739  42.752  36.878  1.00 44.92           C  
ATOM    178  CG2 ILE B  23     -39.296  41.094  35.658  1.00 44.92           C  
ATOM    179  CD1 ILE B  23     -37.828  42.220  38.306  1.00 44.92           C  
ATOM    182  N   ARG B  24     -41.319  43.704  34.338  1.00102.86           N  
ATOM    183  CA  ARG B  24     -42.519  43.422  33.615  1.00102.86           C  
ATOM    191  C   ARG B  24     -42.360  43.912  32.212  1.00102.86           C  
ATOM    192  O   ARG B  24     -42.721  43.209  31.271  1.00102.86           O  
ATOM    184  CB  ARG B  24     -43.770  44.090  34.208  1.00102.86           C  
ATOM    185  CG  ARG B  24     -45.064  43.410  33.756  1.00102.86           C  
ATOM    186  CD  ARG B  24     -45.309  43.440  32.249  1.00102.86           C  
ATOM    187  NE  ARG B  24     -46.419  42.486  31.978  1.00102.86           N  
ATOM    188  CZ  ARG B  24     -46.145  41.194  31.631  1.00102.86           C  
ATOM    189  NH1 ARG B  24     -44.855  40.789  31.456  1.00102.86           N1+
ATOM    190  NH2 ARG B  24     -47.165  40.304  31.453  1.00102.86           N  
ATOM    193  N   ARG B  25     -41.759  45.110  32.048  0.50 65.01           N  
ATOM    194  CA  ARG B  25     -41.631  45.769  30.777  0.50 65.01           C  
ATOM    202  C   ARG B  25     -40.902  44.873  29.822  0.50 65.01           C  
ATOM    203  O   ARG B  25     -41.340  44.670  28.690  0.50 65.01           O  
ATOM    195  CB  ARG B  25     -40.807  47.064  30.900  0.50 65.01           C  
ATOM    196  CG  ARG B  25     -40.688  47.868  29.607  0.50 65.01           C  
ATOM    197  CD  ARG B  25     -39.674  49.009  29.699  0.50 65.01           C  
ATOM    198  NE  ARG B  25     -39.962  49.764  30.951  0.50 65.01           N  
ATOM    199  CZ  ARG B  25     -41.005  50.642  31.008  0.50 65.01           C  
ATOM    200  NH1 ARG B  25     -41.823  50.808  29.929  0.50 65.01           N1+
ATOM    201  NH2 ARG B  25     -41.237  51.338  32.160  0.50 65.01           N  
ATOM    204  N   SER B  26     -39.770  44.299  30.259  1.00 45.38           N  
ATOM    205  CA  SER B  26     -38.992  43.458  29.393  1.00 45.38           C  
ATOM    208  C   SER B  26     -39.760  42.210  29.060  1.00 45.38           C  
ATOM    209  O   SER B  26     -39.736  41.733  27.926  1.00 45.38           O  
ATOM    206  CB  SER B  26     -37.658  43.023  30.026  1.00 45.38           C  
ATOM    207  OG  SER B  26     -36.835  44.159  30.247  1.00 45.38           O  
ATOM    210  N   VAL B  27     -40.462  41.635  30.053  1.00 54.30           N  
ATOM    211  CA  VAL B  27     -41.170  40.400  29.842  1.00 54.30           C  
ATOM    215  C   VAL B  27     -42.269  40.585  28.839  1.00 54.30           C  
ATOM    216  O   VAL B  27     -42.416  39.772  27.925  1.00 54.30           O  
ATOM    212  CB  VAL B  27     -41.813  39.893  31.102  1.00 54.30           C  
ATOM    213  CG1 VAL B  27     -42.642  38.641  30.770  1.00 54.30           C  
ATOM    214  CG2 VAL B  27     -40.716  39.650  32.153  1.00 54.30           C  
ATOM    217  N   ASP B  28     -43.083  41.654  28.991  1.00149.06           N  
ATOM    218  CA  ASP B  28     -44.180  41.836  28.083  1.00149.06           C  
ATOM    223  C   ASP B  28     -43.687  42.212  26.725  1.00149.06           C  
ATOM    224  O   ASP B  28     -44.335  41.902  25.729  1.00149.06           O  
ATOM    219  CB  ASP B  28     -45.290  42.807  28.535  1.00149.06           C  
ATOM    220  CG  ASP B  28     -44.749  44.205  28.731  1.00149.06           C  
ATOM    221  OD1 ASP B  28     -44.697  44.983  27.743  1.00149.06           O  
ATOM    222  OD2 ASP B  28     -44.387  44.511  29.894  1.00149.06           O1-
ATOM    225  N   PHE B  29     -42.533  42.900  26.646  1.00 63.22           N  
ATOM    226  CA  PHE B  29     -41.978  43.297  25.385  1.00 63.22           C  
ATOM    234  C   PHE B  29     -41.684  42.067  24.577  1.00 63.22           C  
ATOM    235  O   PHE B  29     -42.040  41.985  23.403  1.00 63.22           O  
ATOM    227  CB  PHE B  29     -40.692  44.118  25.586  1.00 63.22           C  
ATOM    228  CG  PHE B  29     -40.049  44.360  24.270  1.00 63.22           C  
ATOM    229  CD1 PHE B  29     -40.656  45.152  23.325  1.00 63.22           C  
ATOM    230  CD2 PHE B  29     -38.817  43.817  23.998  1.00 63.22           C  
ATOM    231  CE1 PHE B  29     -40.053  45.380  22.111  1.00 63.22           C  
ATOM    232  CE2 PHE B  29     -38.212  44.044  22.785  1.00 63.22           C  
ATOM    233  CZ  PHE B  29     -38.827  44.823  21.836  1.00 63.22           C  
ATOM    236  N   LEU B  30     -41.049  41.061  25.201  1.00 54.37           N  
ATOM    237  CA  LEU B  30     -40.715  39.838  24.522  1.00 54.37           C  
ATOM    242  C   LEU B  30     -41.968  39.134  24.098  1.00 54.37           C  
ATOM    243  O   LEU B  30     -42.020  38.560  23.012  1.00 54.37           O  
ATOM    238  CB  LEU B  30     -39.908  38.862  25.395  1.00 54.37           C  
ATOM    239  CG  LEU B  30     -38.482  39.358  25.689  1.00 54.37           C  
ATOM    240  CD1 LEU B  30     -37.704  38.362  26.562  1.00 54.37           C  
ATOM    241  CD2 LEU B  30     -37.744  39.707  24.390  1.00 54.37           C  
ATOM    244  N   LYS B  31     -43.005  39.139  24.957  1.00 90.32           N  
ATOM    245  CA  LYS B  31     -44.228  38.452  24.643  1.00 90.32           C  
ATOM    251  C   LYS B  31     -44.902  39.104  23.471  1.00 90.32           C  
ATOM    252  O   LYS B  31     -45.369  38.422  22.560  1.00 90.32           O  
ATOM    246  CB  LYS B  31     -45.227  38.464  25.811  1.00 90.32           C  
ATOM    247  CG  LYS B  31     -44.747  37.699  27.045  1.00 90.32           C  
ATOM    248  CD  LYS B  31     -45.595  37.982  28.287  1.00 90.32           C  
ATOM    249  CE  LYS B  31     -47.009  37.407  28.196  1.00 90.32           C  
ATOM    250  NZ  LYS B  31     -47.752  37.682  29.445  1.00 90.32           N1+
ATOM    253  N   ALA B  32     -44.957  40.451  23.457  1.00 29.85           N  
ATOM    254  CA  ALA B  32     -45.644  41.177  22.424  1.00 29.85           C  
ATOM    256  C   ALA B  32     -44.983  40.913  21.108  1.00 29.85           C  
ATOM    257  O   ALA B  32     -45.654  40.759  20.088  1.00 29.85           O  
ATOM    255  CB  ALA B  32     -45.621  42.697  22.653  1.00 29.85           C  
ATOM    258  N   TYR B  33     -43.640  40.852  21.108  1.00 59.31           N  
ATOM    259  CA  TYR B  33     -42.868  40.648  19.917  1.00 59.31           C  
ATOM    268  C   TYR B  33     -43.225  39.319  19.325  1.00 59.31           C  
ATOM    269  O   TYR B  33     -43.475  39.210  18.125  1.00 59.31           O  
ATOM    260  CB  TYR B  33     -41.359  40.640  20.246  1.00 59.31           C  
ATOM    261  CG  TYR B  33     -40.565  40.412  19.006  1.00 59.31           C  
ATOM    262  CD1 TYR B  33     -40.223  41.461  18.185  1.00 59.31           C  
ATOM    263  CD2 TYR B  33     -40.150  39.143  18.672  1.00 59.31           C  
ATOM    264  CE1 TYR B  33     -39.487  41.240  17.043  1.00 59.31           C  
ATOM    265  CE2 TYR B  33     -39.417  38.916  17.532  1.00 59.31           C  
ATOM    266  CZ  TYR B  33     -39.085  39.968  16.714  1.00 59.31           C  
ATOM    267  OH  TYR B  33     -38.332  39.744  15.542  1.00 59.31           O  
ATOM    270  N   LEU B  34     -43.285  38.269  20.161  1.00 51.03           N  
ATOM    271  CA  LEU B  34     -43.573  36.952  19.662  1.00 51.03           C  
ATOM    276  C   LEU B  34     -44.960  36.918  19.102  1.00 51.03           C  
ATOM    277  O   LEU B  34     -45.214  36.268  18.088  1.00 51.03           O  
ATOM    272  CB  LEU B  34     -43.452  35.864  20.741  1.00 51.03           C  
ATOM    273  CG  LEU B  34     -42.014  35.701  21.264  1.00 51.03           C  
ATOM    274  CD1 LEU B  34     -41.922  34.565  22.292  1.00 51.03           C  
ATOM    275  CD2 LEU B  34     -41.015  35.549  20.105  1.00 51.03           C  
ATOM    278  N   LYS B  35     -45.899  37.622  19.759  0.50139.47           N  
ATOM    279  CA  LYS B  35     -47.266  37.635  19.330  0.50139.47           C  
ATOM    285  C   LYS B  35     -47.354  38.246  17.968  0.50139.47           C  
ATOM    286  O   LYS B  35     -48.164  37.813  17.150  0.50139.47           O  
ATOM    280  CB  LYS B  35     -48.168  38.458  20.264  0.50139.47           C  
ATOM    281  CG  LYS B  35     -48.363  37.820  21.640  0.50139.47           C  
ATOM    282  CD  LYS B  35     -49.065  36.463  21.577  0.50139.47           C  
ATOM    283  CE  LYS B  35     -50.571  36.563  21.311  0.50139.47           C  
ATOM    284  NZ  LYS B  35     -51.267  37.094  22.504  0.50139.47           N1+
ATOM    287  N   THR B  36     -46.541  39.282  17.684  1.00112.63           N  
ATOM    288  CA  THR B  36     -46.631  39.921  16.403  1.00112.63           C  
ATOM    292  C   THR B  36     -46.235  38.952  15.328  1.00112.63           C  
ATOM    293  O   THR B  36     -46.849  38.936  14.263  1.00112.63           O  
ATOM    289  CB  THR B  36     -45.790  41.161  16.266  1.00112.63           C  
ATOM    291  CG2 THR B  36     -46.210  42.165  17.352  1.00112.63           C  
ATOM    290  OG1 THR B  36     -44.411  40.853  16.381  1.00112.63           O  
ATOM    294  N   TYR B  37     -45.193  38.127  15.564  1.00 93.71           N  
ATOM    295  CA  TYR B  37     -44.802  37.171  14.561  1.00 93.71           C  
ATOM    304  C   TYR B  37     -45.131  35.809  15.098  1.00 93.71           C  
ATOM    305  O   TYR B  37     -44.309  35.176  15.758  1.00 93.71           O  
ATOM    296  CB  TYR B  37     -43.286  37.127  14.324  1.00 93.71           C  
ATOM    297  CG  TYR B  37     -42.813  38.459  13.871  1.00 93.71           C  
ATOM    298  CD1 TYR B  37     -42.954  38.837  12.558  1.00 93.71           C  
ATOM    299  CD2 TYR B  37     -42.217  39.321  14.763  1.00 93.71           C  
ATOM    300  CE1 TYR B  37     -42.510  40.066  12.138  1.00 93.71           C  
ATOM    301  CE2 TYR B  37     -41.771  40.551  14.348  1.00 93.71           C  
ATOM    302  CZ  TYR B  37     -41.918  40.922  13.034  1.00 93.71           C  
ATOM    303  OH  TYR B  37     -41.462  42.182  12.595  1.00 93.71           O  
ATOM    306  N   PRO B  38     -46.289  35.309  14.785  1.00 80.21           N  
ATOM    307  CA  PRO B  38     -46.774  34.047  15.279  1.00 80.21           C  
ATOM    311  C   PRO B  38     -45.964  32.855  14.862  1.00 80.21           C  
ATOM    312  O   PRO B  38     -46.073  31.819  15.517  1.00 80.21           O  
ATOM    309  CB  PRO B  38     -48.234  33.965  14.822  1.00 80.21           C  
ATOM    310  CG  PRO B  38     -48.334  34.974  13.662  1.00 80.21           C  
ATOM    308  CD  PRO B  38     -47.278  36.034  14.007  1.00 80.21           C  
ATOM    313  N   PHE B  39     -45.189  32.950  13.769  1.00154.57           N  
ATOM    314  CA  PHE B  39     -44.387  31.848  13.318  1.00154.57           C  
ATOM    322  C   PHE B  39     -43.266  31.559  14.283  1.00154.57           C  
ATOM    323  O   PHE B  39     -42.832  30.414  14.391  1.00154.57           O  
ATOM    315  CB  PHE B  39     -43.894  31.990  11.863  1.00154.57           C  
ATOM    316  CG  PHE B  39     -43.270  33.322  11.647  1.00154.57           C  
ATOM    317  CD1 PHE B  39     -44.074  34.404  11.371  1.00154.57           C  
ATOM    318  CD2 PHE B  39     -41.909  33.499  11.708  1.00154.57           C  
ATOM    319  CE1 PHE B  39     -43.535  35.649  11.162  1.00154.57           C  
ATOM    320  CE2 PHE B  39     -41.363  34.743  11.495  1.00154.57           C  
ATOM    321  CZ  PHE B  39     -42.174  35.819  11.221  1.00154.57           C  
ATOM    324  N   LEU B  40     -42.745  32.584  14.990  1.00139.52           N  
ATOM    325  CA  LEU B  40     -41.653  32.391  15.919  1.00139.52           C  
ATOM    330  C   LEU B  40     -42.069  31.524  17.075  1.00139.52           C  
ATOM    331  O   LEU B  40     -43.032  31.827  17.778  1.00139.52           O  
ATOM    326  CB  LEU B  40     -41.159  33.694  16.573  1.00139.52           C  
ATOM    327  CG  LEU B  40     -40.401  34.661  15.653  1.00139.52           C  
ATOM    328  CD1 LEU B  40     -41.225  35.027  14.420  1.00139.52           C  
ATOM    329  CD2 LEU B  40     -39.988  35.917  16.428  1.00139.52           C  
ATOM    332  N   LYS B  41     -41.398  30.360  17.225  1.00169.13           N  
ATOM    333  CA  LYS B  41     -41.556  29.425  18.310  1.00169.13           C  
ATOM    339  C   LYS B  41     -40.647  29.624  19.502  1.00169.13           C  
ATOM    340  O   LYS B  41     -41.041  29.323  20.628  1.00169.13           O  
ATOM    334  CB  LYS B  41     -41.381  27.973  17.845  1.00169.13           C  
ATOM    335  CG  LYS B  41     -42.384  27.602  16.754  1.00169.13           C  
ATOM    336  CD  LYS B  41     -43.838  27.820  17.174  1.00169.13           C  
ATOM    337  CE  LYS B  41     -44.855  27.525  16.068  1.00169.13           C  
ATOM    338  NZ  LYS B  41     -46.231  27.740  16.571  1.00169.13           N1+
ATOM    341  N   SER B  42     -39.387  30.089  19.310  1.00 73.25           N  
ATOM    342  CA  SER B  42     -38.485  30.008  20.434  1.00 73.25           C  
ATOM    345  C   SER B  42     -37.644  31.233  20.613  1.00 73.25           C  
ATOM    346  O   SER B  42     -37.464  32.046  19.710  1.00 73.25           O  
ATOM    343  CB  SER B  42     -37.494  28.837  20.315  1.00 73.25           C  
ATOM    344  OG  SER B  42     -38.193  27.602  20.248  1.00 73.25           O  
ATOM    347  N   LEU B  43     -37.122  31.384  21.848  1.00 80.57           N  
ATOM    348  CA  LEU B  43     -36.190  32.420  22.195  1.00 80.57           C  
ATOM    353  C   LEU B  43     -34.921  31.697  22.519  1.00 80.57           C  
ATOM    354  O   LEU B  43     -34.924  30.787  23.348  1.00 80.57           O  
ATOM    349  CB  LEU B  43     -36.589  33.261  23.421  1.00 80.57           C  
ATOM    350  CG  LEU B  43     -37.804  34.172  23.165  1.00 80.57           C  
ATOM    351  CD1 LEU B  43     -38.148  35.009  24.406  1.00 80.57           C  
ATOM    352  CD2 LEU B  43     -37.597  35.036  21.911  1.00 80.57           C  
ATOM    355  N   VAL B  44     -33.801  32.067  21.859  1.00 65.18           N  
ATOM    356  CA  VAL B  44     -32.575  31.368  22.117  1.00 65.18           C  
ATOM    360  C   VAL B  44     -31.600  32.309  22.750  1.00 65.18           C  
ATOM    361  O   VAL B  44     -31.526  33.481  22.381  1.00 65.18           O  
ATOM    357  CB  VAL B  44     -31.954  30.803  20.872  1.00 65.18           C  
ATOM    358  CG1 VAL B  44     -30.570  30.223  21.208  1.00 65.18           C  
ATOM    359  CG2 VAL B  44     -32.934  29.765  20.298  1.00 65.18           C  
ATOM    362  N   LEU B  45     -30.846  31.825  23.761  1.00 92.42           N  
ATOM    363  CA  LEU B  45     -29.885  32.691  24.390  1.00 92.42           C  
ATOM    368  C   LEU B  45     -28.743  31.906  24.962  1.00 92.42           C  
ATOM    369  O   LEU B  45     -28.945  30.903  25.649  1.00 92.42           O  
ATOM    364  CB  LEU B  45     -30.464  33.535  25.537  1.00 92.42           C  
ATOM    365  CG  LEU B  45     -29.415  34.452  26.193  1.00 92.42           C  
ATOM    366  CD1 LEU B  45     -28.845  35.465  25.188  1.00 92.42           C  
ATOM    367  CD2 LEU B  45     -29.972  35.124  27.457  1.00 92.42           C  
ATOM    370  N   GLY B  46     -27.500  32.361  24.683  1.00 50.33           N  
ATOM    371  CA  GLY B  46     -26.328  31.745  25.245  1.00 50.33           C  
ATOM    372  C   GLY B  46     -26.266  32.142  26.691  1.00 50.33           C  
ATOM    373  O   GLY B  46     -26.456  33.310  27.026  1.00 50.33           O  
ATOM    374  N   ILE B  47     -25.958  31.171  27.579  1.00164.11           N  
ATOM    375  CA  ILE B  47     -25.922  31.381  29.006  1.00164.11           C  
ATOM    380  C   ILE B  47     -24.563  31.003  29.546  1.00164.11           C  
ATOM    381  O   ILE B  47     -24.074  29.901  29.296  1.00164.11           O  
ATOM    376  CB  ILE B  47     -26.966  30.539  29.683  1.00164.11           C  
ATOM    377  CG1 ILE B  47     -26.899  30.636  31.211  1.00164.11           C  
ATOM    378  CG2 ILE B  47     -26.877  29.123  29.107  1.00164.11           C  
ATOM    379  CD1 ILE B  47     -28.019  29.861  31.905  1.00164.11           C  
ATOM    382  N   SER B  48     -23.881  31.979  30.201  1.00139.70           N  
ATOM    383  CA  SER B  48     -22.584  31.847  30.825  1.00139.70           C  
ATOM    386  C   SER B  48     -22.630  31.567  32.301  1.00139.70           C  
ATOM    387  O   SER B  48     -21.730  30.924  32.842  1.00139.70           O  
ATOM    384  CB  SER B  48     -21.773  33.147  30.732  1.00139.70           C  
ATOM    385  OG  SER B  48     -21.714  33.605  29.394  1.00139.70           O  
ATOM    388  N   GLY B  49     -23.670  32.058  33.002  1.00 43.28           N  
ATOM    389  CA  GLY B  49     -23.642  32.033  34.436  1.00 43.28           C  
ATOM    390  C   GLY B  49     -23.266  33.426  34.862  1.00 43.28           C  
ATOM    391  O   GLY B  49     -23.142  33.715  36.051  1.00 43.28           O  
ATOM    392  N   GLY B  50     -23.062  34.331  33.881  1.00 36.98           N  
ATOM    393  CA  GLY B  50     -22.731  35.702  34.176  1.00 36.98           C  
ATOM    394  C   GLY B  50     -24.004  36.446  34.464  1.00 36.98           C  
ATOM    395  O   GLY B  50     -25.100  35.938  34.235  1.00 36.98           O  
ATOM    396  N   GLN B  51     -23.879  37.702  34.946  1.00 76.17           N  
ATOM    397  CA  GLN B  51     -24.997  38.510  35.369  1.00 76.17           C  
ATOM    403  C   GLN B  51     -25.943  38.794  34.239  1.00 76.17           C  
ATOM    404  O   GLN B  51     -27.151  38.601  34.369  1.00 76.17           O  
ATOM    398  CB  GLN B  51     -24.558  39.893  35.886  1.00 76.17           C  
ATOM    399  CG  GLN B  51     -25.721  40.806  36.293  1.00 76.17           C  
ATOM    400  CD  GLN B  51     -25.146  42.188  36.588  1.00 76.17           C  
ATOM    402  NE2 GLN B  51     -25.674  43.232  35.893  1.00 76.17           N  
ATOM    401  OE1 GLN B  51     -24.239  42.337  37.405  1.00 76.17           O  
ATOM    405  N   ASP B  52     -25.414  39.240  33.085  1.00 62.17           N  
ATOM    406  CA  ASP B  52     -26.255  39.688  32.009  1.00 62.17           C  
ATOM    411  C   ASP B  52     -27.088  38.571  31.450  1.00 62.17           C  
ATOM    412  O   ASP B  52     -28.290  38.740  31.241  1.00 62.17           O  
ATOM    407  CB  ASP B  52     -25.438  40.294  30.858  1.00 62.17           C  
ATOM    408  CG  ASP B  52     -24.827  41.588  31.381  1.00 62.17           C  
ATOM    409  OD1 ASP B  52     -25.376  42.140  32.372  1.00 62.17           O  
ATOM    410  OD2 ASP B  52     -23.802  42.039  30.803  1.00 62.17           O1-
ATOM    413  N   SER B  53     -26.472  37.402  31.187  1.00 50.41           N  
ATOM    414  CA  SER B  53     -27.181  36.301  30.591  1.00 50.41           C  
ATOM    417  C   SER B  53     -28.170  35.745  31.568  1.00 50.41           C  
ATOM    418  O   SER B  53     -29.234  35.259  31.182  1.00 50.41           O  
ATOM    415  CB  SER B  53     -26.253  35.149  30.158  1.00 50.41           C  
ATOM    416  OG  SER B  53     -25.641  34.551  31.292  1.00 50.41           O  
ATOM    419  N   THR B  54     -27.841  35.780  32.871  1.00 43.66           N  
ATOM    420  CA  THR B  54     -28.752  35.237  33.836  1.00 43.66           C  
ATOM    424  C   THR B  54     -30.003  36.062  33.824  1.00 43.66           C  
ATOM    425  O   THR B  54     -31.110  35.525  33.839  1.00 43.66           O  
ATOM    421  CB  THR B  54     -28.190  35.248  35.227  1.00 43.66           C  
ATOM    423  CG2 THR B  54     -29.226  34.639  36.188  1.00 43.66           C  
ATOM    422  OG1 THR B  54     -26.986  34.495  35.264  1.00 43.66           O  
ATOM    426  N   LEU B  55     -29.855  37.402  33.791  1.00 63.86           N  
ATOM    427  CA  LEU B  55     -30.997  38.276  33.811  1.00 63.86           C  
ATOM    432  C   LEU B  55     -31.821  38.090  32.569  1.00 63.86           C  
ATOM    433  O   LEU B  55     -33.036  37.907  32.641  1.00 63.86           O  
ATOM    428  CB  LEU B  55     -30.592  39.762  33.878  1.00 63.86           C  
ATOM    429  CG  LEU B  55     -31.783  40.742  33.899  1.00 63.86           C  
ATOM    430  CD1 LEU B  55     -32.648  40.552  35.155  1.00 63.86           C  
ATOM    431  CD2 LEU B  55     -31.317  42.197  33.718  1.00 63.86           C  
ATOM    434  N   ALA B  56     -31.172  38.107  31.391  1.00 49.01           N  
ATOM    435  CA  ALA B  56     -31.869  37.992  30.140  1.00 49.01           C  
ATOM    437  C   ALA B  56     -32.524  36.650  30.060  1.00 49.01           C  
ATOM    438  O   ALA B  56     -33.617  36.516  29.518  1.00 49.01           O  
ATOM    436  CB  ALA B  56     -30.937  38.134  28.925  1.00 49.01           C  
ATOM    439  N   GLY B  57     -31.850  35.604  30.566  1.00 44.66           N  
ATOM    440  CA  GLY B  57     -32.386  34.274  30.510  1.00 44.66           C  
ATOM    441  C   GLY B  57     -33.611  34.168  31.352  1.00 44.66           C  
ATOM    442  O   GLY B  57     -34.537  33.451  30.988  1.00 44.66           O  
ATOM    443  N   LYS B  58     -33.605  34.812  32.534  1.00127.23           N  
ATOM    444  CA  LYS B  58     -34.698  34.802  33.463  1.00127.23           C  
ATOM    450  C   LYS B  58     -35.857  35.593  32.946  1.00127.23           C  
ATOM    451  O   LYS B  58     -36.975  35.265  33.315  1.00127.23           O  
ATOM    445  CB  LYS B  58     -34.323  35.396  34.830  1.00127.23           C  
ATOM    446  CG  LYS B  58     -35.485  35.387  35.821  1.00127.23           C  
ATOM    447  CD  LYS B  58     -35.923  33.981  36.242  1.00127.23           C  
ATOM    448  CE  LYS B  58     -37.100  33.989  37.220  1.00127.23           C  
ATOM    449  NZ  LYS B  58     -37.455  32.605  37.604  1.00127.23           N1+
ATOM    452  N   LEU B  59     -35.609  36.723  32.235  1.00108.29           N  
ATOM    453  CA  LEU B  59     -36.593  37.590  31.601  1.00108.29           C  
ATOM    458  C   LEU B  59     -37.111  37.038  30.304  1.00108.29           C  
ATOM    459  O   LEU B  59     -38.303  37.082  30.006  1.00108.29           O  
ATOM    454  CB  LEU B  59     -36.056  39.008  31.333  1.00108.29           C  
ATOM    455  CG  LEU B  59     -35.701  39.784  32.617  1.00108.29           C  
ATOM    456  CD1 LEU B  59     -35.214  41.207  32.296  1.00108.29           C  
ATOM    457  CD2 LEU B  59     -36.862  39.767  33.626  1.00108.29           C  
ATOM    460  N   SER B  60     -36.211  36.412  29.496  1.00149.23           N  
ATOM    461  CA  SER B  60     -36.562  35.704  28.283  1.00149.23           C  
ATOM    464  C   SER B  60     -37.304  34.639  28.883  1.00149.23           C  
ATOM    465  O   SER B  60     -38.248  34.107  28.302  1.00149.23           O  
ATOM    462  CB  SER B  60     -35.354  35.095  27.557  1.00149.23           C  
ATOM    463  OG  SER B  60     -34.512  36.127  27.066  1.00149.23           O  
ATOM    466  N   GLN B  61     -36.780  34.379  30.096  1.00243.44           N  
ATOM    467  CA  GLN B  61     -37.256  33.625  31.171  1.00243.44           C  
ATOM    473  C   GLN B  61     -37.740  32.544  30.467  1.00243.44           C  
ATOM    474  O   GLN B  61     -37.214  31.982  29.507  1.00243.44           O  
ATOM    468  CB  GLN B  61     -38.691  33.912  31.707  1.00243.44           C  
ATOM    469  CG  GLN B  61     -39.243  35.331  31.862  1.00243.44           C  
ATOM    470  CD  GLN B  61     -40.641  35.213  32.454  1.00243.44           C  
ATOM    472  NE2 GLN B  61     -41.191  36.355  32.946  1.00243.44           N  
ATOM    471  OE1 GLN B  61     -41.227  34.132  32.480  1.00243.44           O  
ATOM    475  N   MET B  62     -38.804  32.190  31.108  1.00319.18           N  
ATOM    476  CA  MET B  62     -39.630  31.511  30.297  1.00319.18           C  
ATOM    481  C   MET B  62     -40.217  32.550  29.349  1.00319.18           C  
ATOM    482  O   MET B  62     -39.936  32.275  28.203  1.00319.18           O  
ATOM    477  CB  MET B  62     -40.752  30.781  31.030  1.00319.18           C  
ATOM    478  CG  MET B  62     -40.277  29.555  31.813  1.00319.18           C  
ATOM    479  SD  MET B  62     -39.344  29.926  33.329  1.00319.18           S  
ATOM    480  CE  MET B  62     -40.805  30.426  34.284  1.00319.18           C  
ATOM    483  N   ALA B  63     -40.947  33.727  29.716  1.00172.44           N  
ATOM    484  CA  ALA B  63     -41.628  34.797  28.909  1.00172.44           C  
ATOM    486  C   ALA B  63     -42.710  34.108  28.105  1.00172.44           C  
ATOM    487  O   ALA B  63     -43.876  34.486  28.006  1.00172.44           O  
ATOM    485  CB  ALA B  63     -40.682  35.524  27.932  1.00172.44           C  
ATOM    488  N   ILE B  64     -42.257  32.989  27.557  1.00149.90           N  
ATOM    489  CA  ILE B  64     -42.771  31.890  26.843  1.00149.90           C  
ATOM    494  C   ILE B  64     -43.644  31.142  27.779  1.00149.90           C  
ATOM    495  O   ILE B  64     -44.665  30.613  27.360  1.00149.90           O  
ATOM    490  CB  ILE B  64     -41.700  30.959  26.348  1.00149.90           C  
ATOM    491  CG1 ILE B  64     -40.942  31.595  25.171  1.00149.90           C  
ATOM    492  CG2 ILE B  64     -42.350  29.609  26.006  1.00149.90           C  
ATOM    493  CD1 ILE B  64     -40.203  32.877  25.538  1.00149.90           C  
ATOM    496  N   ALA B  65     -43.263  31.052  29.071  1.00 42.86           N  
ATOM    497  CA  ALA B  65     -44.107  30.300  29.957  1.00 42.86           C  
ATOM    499  C   ALA B  65     -45.453  30.949  29.997  1.00 42.86           C  
ATOM    500  O   ALA B  65     -46.476  30.269  29.899  1.00 42.86           O  
ATOM    498  CB  ALA B  65     -43.612  30.251  31.410  1.00 42.86           C  
ATOM    501  N   GLU B  66     -45.494  32.288  30.136  1.00 55.98           N  
ATOM    502  CA  GLU B  66     -46.760  32.962  30.223  1.00 55.98           C  
ATOM    508  C   GLU B  66     -47.485  32.831  28.921  1.00 55.98           C  
ATOM    509  O   GLU B  66     -48.676  32.520  28.888  1.00 55.98           O  
ATOM    503  CB  GLU B  66     -46.639  34.475  30.516  1.00 55.98           C  
ATOM    504  CG  GLU B  66     -46.108  34.815  31.913  1.00 55.98           C  
ATOM    505  CD  GLU B  66     -46.155  36.330  32.101  1.00 55.98           C  
ATOM    506  OE1 GLU B  66     -45.637  37.064  31.215  1.00 55.98           O  
ATOM    507  OE2 GLU B  66     -46.719  36.777  33.135  1.00 55.98           O1-
ATOM    510  N   LEU B  67     -46.770  33.040  27.802  1.00 59.82           N  
ATOM    511  CA  LEU B  67     -47.403  33.026  26.515  1.00 59.82           C  
ATOM    516  C   LEU B  67     -47.933  31.656  26.236  1.00 59.82           C  
ATOM    517  O   LEU B  67     -49.025  31.507  25.690  1.00 59.82           O  
ATOM    512  CB  LEU B  67     -46.447  33.425  25.376  1.00 59.82           C  
ATOM    513  CG  LEU B  67     -47.108  33.447  23.986  1.00 59.82           C  
ATOM    514  CD1 LEU B  67     -48.259  34.463  23.939  1.00 59.82           C  
ATOM    515  CD2 LEU B  67     -46.074  33.697  22.878  1.00 59.82           C  
ATOM    518  N   ARG B  68     -47.174  30.614  26.617  1.00143.71           N  
ATOM    519  CA  ARG B  68     -47.568  29.269  26.314  1.00143.71           C  
ATOM    527  C   ARG B  68     -48.847  28.945  27.016  1.00143.71           C  
ATOM    528  O   ARG B  68     -49.709  28.282  26.445  1.00143.71           O  
ATOM    520  CB  ARG B  68     -46.533  28.212  26.740  1.00143.71           C  
ATOM    521  CG  ARG B  68     -46.882  26.815  26.218  1.00143.71           C  
ATOM    522  CD  ARG B  68     -46.022  25.673  26.775  1.00143.71           C  
ATOM    523  NE  ARG B  68     -44.600  25.921  26.399  1.00143.71           N  
ATOM    524  CZ  ARG B  68     -43.754  26.531  27.281  1.00143.71           C  
ATOM    525  NH1 ARG B  68     -44.197  26.872  28.526  1.00143.71           N1+
ATOM    526  NH2 ARG B  68     -42.458  26.780  26.926  1.00143.71           N  
ATOM    529  N   GLU B  69     -49.009  29.371  28.283  1.00100.19           N  
ATOM    530  CA  GLU B  69     -50.222  29.000  28.956  1.00100.19           C  
ATOM    536  C   GLU B  69     -51.375  29.713  28.316  1.00100.19           C  
ATOM    537  O   GLU B  69     -52.445  29.134  28.135  1.00100.19           O  
ATOM    531  CB  GLU B  69     -50.217  29.294  30.471  1.00100.19           C  
ATOM    532  CG  GLU B  69     -50.494  30.744  30.865  1.00100.19           C  
ATOM    533  CD  GLU B  69     -51.998  30.859  31.077  1.00100.19           C  
ATOM    534  OE1 GLU B  69     -52.668  29.793  31.133  1.00100.19           O  
ATOM    535  OE2 GLU B  69     -52.496  32.010  31.190  1.00100.19           O1-
ATOM    538  N   GLU B  70     -51.183  30.994  27.946  1.00 68.63           N  
ATOM    539  CA  GLU B  70     -52.258  31.773  27.398  1.00 68.63           C  
ATOM    545  C   GLU B  70     -52.728  31.146  26.118  1.00 68.63           C  
ATOM    546  O   GLU B  70     -53.909  30.839  25.960  1.00 68.63           O  
ATOM    540  CB  GLU B  70     -51.781  33.183  27.027  1.00 68.63           C  
ATOM    541  CG  GLU B  70     -51.202  33.967  28.203  1.00 68.63           C  
ATOM    542  CD  GLU B  70     -50.417  35.128  27.611  1.00 68.63           C  
ATOM    543  OE1 GLU B  70     -51.064  36.048  27.045  1.00 68.63           O  
ATOM    544  OE2 GLU B  70     -49.162  35.104  27.703  1.00 68.63           O1-
ATOM    547  N   THR B  71     -51.786  30.945  25.176  1.00116.04           N  
ATOM    548  CA  THR B  71     -52.029  30.412  23.864  1.00116.04           C  
ATOM    552  C   THR B  71     -52.354  28.948  23.881  1.00116.04           C  
ATOM    553  O   THR B  71     -53.224  28.494  23.141  1.00116.04           O  
ATOM    549  CB  THR B  71     -50.854  30.610  22.949  1.00116.04           C  
ATOM    551  CG2 THR B  71     -49.616  29.920  23.538  1.00116.04           C  
ATOM    550  OG1 THR B  71     -51.142  30.074  21.670  1.00116.04           O  
ATOM    554  N   GLY B  72     -51.662  28.163  24.721  1.00 25.34           N  
ATOM    555  CA  GLY B  72     -51.863  26.742  24.732  1.00 25.34           C  
ATOM    556  C   GLY B  72     -50.928  26.140  23.726  1.00 25.34           C  
ATOM    557  O   GLY B  72     -51.036  24.959  23.401  1.00 25.34           O  
ATOM    558  N   ASP B  73     -49.974  26.946  23.213  1.00 60.96           N  
ATOM    559  CA  ASP B  73     -49.056  26.487  22.207  1.00 60.96           C  
ATOM    564  C   ASP B  73     -47.867  25.863  22.879  1.00 60.96           C  
ATOM    565  O   ASP B  73     -46.982  26.549  23.391  1.00 60.96           O  
ATOM    560  CB  ASP B  73     -48.563  27.628  21.291  1.00 60.96           C  
ATOM    561  CG  ASP B  73     -47.827  27.041  20.093  1.00 60.96           C  
ATOM    562  OD1 ASP B  73     -47.472  25.835  20.144  1.00 60.96           O  
ATOM    563  OD2 ASP B  73     -47.608  27.795  19.106  1.00 60.96           O1-
ATOM    566  N   ASN B  74     -47.821  24.517  22.865  1.00 60.18           N  
ATOM    567  CA  ASN B  74     -46.795  23.719  23.477  1.00 60.18           C  
ATOM    572  C   ASN B  74     -45.490  23.896  22.761  1.00 60.18           C  
ATOM    573  O   ASN B  74     -44.426  23.632  23.321  1.00 60.18           O  
ATOM    568  CB  ASN B  74     -47.142  22.223  23.510  1.00 60.18           C  
ATOM    569  CG  ASN B  74     -48.189  22.047  24.602  1.00 60.18           C  
ATOM    571  ND2 ASN B  74     -48.907  20.893  24.580  1.00 60.18           N  
ATOM    570  OD1 ASN B  74     -48.351  22.911  25.463  1.00 60.18           O  
ATOM    574  N   ALA B  75     -45.544  24.306  21.483  1.00 56.09           N  
ATOM    575  CA  ALA B  75     -44.381  24.478  20.658  1.00 56.09           C  
ATOM    577  C   ALA B  75     -43.461  25.534  21.218  1.00 56.09           C  
ATOM    578  O   ALA B  75     -42.244  25.428  21.066  1.00 56.09           O  
ATOM    576  CB  ALA B  75     -44.733  24.893  19.219  1.00 56.09           C  
ATOM    579  N   LEU B  76     -43.991  26.600  21.859  1.00123.73           N  
ATOM    580  CA  LEU B  76     -43.098  27.646  22.286  1.00123.73           C  
ATOM    585  C   LEU B  76     -42.126  27.122  23.295  1.00123.73           C  
ATOM    586  O   LEU B  76     -42.481  26.308  24.145  1.00123.73           O  
ATOM    581  CB  LEU B  76     -43.784  28.899  22.854  1.00123.73           C  
ATOM    582  CG  LEU B  76     -44.580  29.680  21.793  1.00123.73           C  
ATOM    583  CD1 LEU B  76     -45.904  28.991  21.434  1.00123.73           C  
ATOM    584  CD2 LEU B  76     -44.738  31.150  22.194  1.00123.73           C  
ATOM    587  N   GLN B  77     -40.847  27.568  23.199  0.50 81.73           N  
ATOM    588  CA  GLN B  77     -39.831  27.085  24.096  0.50 81.73           C  
ATOM    594  C   GLN B  77     -38.748  28.114  24.248  0.50 81.73           C  
ATOM    595  O   GLN B  77     -38.431  28.848  23.313  0.50 81.73           O  
ATOM    589  CB  GLN B  77     -39.117  25.832  23.564  0.50 81.73           C  
ATOM    590  CG  GLN B  77     -40.050  24.649  23.304  0.50 81.73           C  
ATOM    591  CD  GLN B  77     -40.409  24.026  24.641  0.50 81.73           C  
ATOM    593  NE2 GLN B  77     -41.735  23.867  24.903  0.50 81.73           N  
ATOM    592  OE1 GLN B  77     -39.532  23.689  25.434  0.50 81.73           O  
ATOM    596  N   PHE B  78     -38.147  28.180  25.457  1.00 94.40           N  
ATOM    597  CA  PHE B  78     -37.021  29.033  25.712  1.00 94.40           C  
ATOM    605  C   PHE B  78     -35.831  28.124  25.696  1.00 94.40           C  
ATOM    606  O   PHE B  78     -35.797  27.126  26.412  1.00 94.40           O  
ATOM    598  CB  PHE B  78     -37.100  29.737  27.076  1.00 94.40           C  
ATOM    599  CG  PHE B  78     -35.782  30.382  27.326  1.00 94.40           C  
ATOM    600  CD1 PHE B  78     -35.357  31.452  26.572  1.00 94.40           C  
ATOM    601  CD2 PHE B  78     -34.977  29.918  28.340  1.00 94.40           C  
ATOM    602  CE1 PHE B  78     -34.137  32.039  26.819  1.00 94.40           C  
ATOM    603  CE2 PHE B  78     -33.759  30.502  28.591  1.00 94.40           C  
ATOM    604  CZ  PHE B  78     -33.334  31.563  27.829  1.00 94.40           C  
ATOM    607  N   ILE B  79     -34.822  28.429  24.853  1.00 68.70           N  
ATOM    608  CA  ILE B  79     -33.710  27.527  24.761  1.00 68.70           C  
ATOM    613  C   ILE B  79     -32.460  28.211  25.231  1.00 68.70           C  
ATOM    614  O   ILE B  79     -32.018  29.201  24.649  1.00 68.70           O  
ATOM    609  CB  ILE B  79     -33.467  27.048  23.359  1.00 68.70           C  
ATOM    610  CG1 ILE B  79     -34.706  26.306  22.825  1.00 68.70           C  
ATOM    611  CG2 ILE B  79     -32.200  26.178  23.361  1.00 68.70           C  
ATOM    612  CD1 ILE B  79     -34.656  26.036  21.323  1.00 68.70           C  
ATOM    615  N   ALA B  80     -31.870  27.694  26.331  1.00 55.38           N  
ATOM    616  CA  ALA B  80     -30.626  28.212  26.829  1.00 55.38           C  
ATOM    618  C   ALA B  80     -29.538  27.425  26.167  1.00 55.38           C  
ATOM    619  O   ALA B  80     -29.672  26.218  25.980  1.00 55.38           O  
ATOM    617  CB  ALA B  80     -30.451  28.043  28.348  1.00 55.38           C  
ATOM    620  N   VAL B  81     -28.422  28.081  25.790  1.00 65.70           N  
ATOM    621  CA  VAL B  81     -27.384  27.325  25.157  1.00 65.70           C  
ATOM    625  C   VAL B  81     -26.094  27.622  25.853  1.00 65.70           C  
ATOM    626  O   VAL B  81     -25.701  28.780  25.980  1.00 65.70           O  
ATOM    622  CB  VAL B  81     -27.206  27.674  23.705  1.00 65.70           C  
ATOM    623  CG1 VAL B  81     -26.074  26.817  23.115  1.00 65.70           C  
ATOM    624  CG2 VAL B  81     -28.562  27.518  22.989  1.00 65.70           C  
ATOM    627  N   ARG B  82     -25.398  26.578  26.354  0.50187.03           N  
ATOM    628  CA  ARG B  82     -24.116  26.869  26.926  0.50187.03           C  
ATOM    636  C   ARG B  82     -23.106  26.683  25.845  0.50187.03           C  
ATOM    637  O   ARG B  82     -23.188  25.731  25.069  0.50187.03           O  
ATOM    629  CB  ARG B  82     -23.750  26.100  28.218  0.50187.03           C  
ATOM    630  CG  ARG B  82     -23.753  24.576  28.169  0.50187.03           C  
ATOM    631  CD  ARG B  82     -23.462  23.964  29.545  0.50187.03           C  
ATOM    632  NE  ARG B  82     -23.467  22.481  29.404  0.50187.03           N  
ATOM    633  CZ  ARG B  82     -23.258  21.679  30.490  0.50187.03           C  
ATOM    634  NH1 ARG B  82     -23.090  22.234  31.727  0.50187.03           N1+
ATOM    635  NH2 ARG B  82     -23.218  20.322  30.337  0.50187.03           N  
ATOM    638  N   LEU B  83     -22.149  27.628  25.731  1.00105.01           N  
ATOM    639  CA  LEU B  83     -21.199  27.561  24.658  1.00105.01           C  
ATOM    644  C   LEU B  83     -19.816  27.603  25.228  1.00105.01           C  
ATOM    645  O   LEU B  83     -19.127  28.621  25.169  1.00105.01           O  
ATOM    640  CB  LEU B  83     -21.338  28.753  23.700  1.00105.01           C  
ATOM    641  CG  LEU B  83     -22.682  28.759  22.950  1.00105.01           C  
ATOM    642  CD1 LEU B  83     -22.807  29.971  22.019  1.00105.01           C  
ATOM    643  CD2 LEU B  83     -22.897  27.439  22.195  1.00105.01           C  
ATOM    646  N   PRO B  84     -19.365  26.497  25.741  1.00 91.21           N  
ATOM    647  CA  PRO B  84     -18.058  26.449  26.321  1.00 91.21           C  
ATOM    651  C   PRO B  84     -17.003  26.395  25.274  1.00 91.21           C  
ATOM    652  O   PRO B  84     -17.268  25.929  24.167  1.00 91.21           O  
ATOM    649  CB  PRO B  84     -18.050  25.239  27.260  1.00 91.21           C  
ATOM    650  CG  PRO B  84     -19.289  24.423  26.849  1.00 91.21           C  
ATOM    648  CD  PRO B  84     -20.249  25.484  26.287  1.00 91.21           C  
ATOM    653  N   TYR B  85     -15.798  26.880  25.613  1.00 84.66           N  
ATOM    654  CA  TYR B  85     -14.703  26.795  24.703  1.00 84.66           C  
ATOM    663  C   TYR B  85     -13.864  25.689  25.258  1.00 84.66           C  
ATOM    664  O   TYR B  85     -13.048  25.902  26.154  1.00 84.66           O  
ATOM    655  CB  TYR B  85     -13.877  28.095  24.682  1.00 84.66           C  
ATOM    656  CG  TYR B  85     -12.729  27.983  23.735  1.00 84.66           C  
ATOM    657  CD1 TYR B  85     -12.911  28.099  22.376  1.00 84.66           C  
ATOM    658  CD2 TYR B  85     -11.456  27.787  24.221  1.00 84.66           C  
ATOM    659  CE1 TYR B  85     -11.839  28.004  21.518  1.00 84.66           C  
ATOM    660  CE2 TYR B  85     -10.383  27.692  23.368  1.00 84.66           C  
ATOM    661  CZ  TYR B  85     -10.574  27.804  22.014  1.00 84.66           C  
ATOM    662  OH  TYR B  85      -9.472  27.710  21.137  1.00 84.66           O  
ATOM    665  N   GLY B  86     -14.081  24.461  24.743  1.00 31.73           N  
ATOM    666  CA  GLY B  86     -13.337  23.305  25.158  1.00 31.73           C  
ATOM    667  C   GLY B  86     -14.066  22.637  26.277  1.00 31.73           C  
ATOM    668  O   GLY B  86     -14.964  23.217  26.886  1.00 31.73           O  
ATOM    669  N   VAL B  87     -13.682  21.374  26.572  1.00119.73           N  
ATOM    670  CA  VAL B  87     -14.286  20.675  27.666  1.00119.73           C  
ATOM    674  C   VAL B  87     -13.583  21.142  28.899  1.00119.73           C  
ATOM    675  O   VAL B  87     -12.638  20.534  29.400  1.00119.73           O  
ATOM    671  CB  VAL B  87     -14.196  19.178  27.554  1.00119.73           C  
ATOM    672  CG1 VAL B  87     -15.123  18.729  26.413  1.00119.73           C  
ATOM    673  CG2 VAL B  87     -12.731  18.779  27.302  1.00119.73           C  
ATOM    676  N   GLN B  88     -14.066  22.295  29.382  1.00248.21           N  
ATOM    677  CA  GLN B  88     -13.612  23.052  30.507  1.00248.21           C  
ATOM    683  C   GLN B  88     -13.969  22.417  31.808  1.00248.21           C  
ATOM    684  O   GLN B  88     -13.333  22.751  32.797  1.00248.21           O  
ATOM    678  CB  GLN B  88     -14.280  24.421  30.587  1.00248.21           C  
ATOM    679  CG  GLN B  88     -14.057  25.335  29.389  1.00248.21           C  
ATOM    680  CD  GLN B  88     -15.076  26.434  29.597  1.00248.21           C  
ATOM    682  NE2 GLN B  88     -14.812  27.642  29.035  1.00248.21           N  
ATOM    681  OE1 GLN B  88     -16.088  26.212  30.263  1.00248.21           O  
ATOM    685  N   ALA B  89     -15.077  21.642  31.863  1.00326.17           N  
ATOM    686  CA  ALA B  89     -15.612  21.002  33.046  1.00326.17           C  
ATOM    688  C   ALA B  89     -16.980  21.582  33.180  1.00326.17           C  
ATOM    689  O   ALA B  89     -17.529  22.095  32.208  1.00326.17           O  
ATOM    687  CB  ALA B  89     -14.898  21.232  34.398  1.00326.17           C  
ATOM    690  N   ASP B  90     -17.580  21.481  34.382  0.50 96.94           N  
ATOM    691  CA  ASP B  90     -18.890  22.028  34.598  0.50 96.94           C  
ATOM    696  C   ASP B  90     -18.767  23.174  35.569  0.50 96.94           C  
ATOM    697  O   ASP B  90     -18.340  22.985  36.708  0.50 96.94           O  
ATOM    692  CB  ASP B  90     -19.854  21.002  35.215  0.50 96.94           C  
ATOM    693  CG  ASP B  90     -21.267  21.556  35.142  0.50 96.94           C  
ATOM    694  OD1 ASP B  90     -21.430  22.712  34.669  0.50 96.94           O  
ATOM    695  OD2 ASP B  90     -22.203  20.826  35.561  0.50 96.94           O1-
ATOM    698  N   GLU B  91     -19.125  24.403  35.136  0.50 99.17           N  
ATOM    699  CA  GLU B  91     -19.014  25.574  35.972  0.50 99.17           C  
ATOM    705  C   GLU B  91     -20.230  25.695  36.844  0.50 99.17           C  
ATOM    706  O   GLU B  91     -21.362  25.556  36.383  0.50 99.17           O  
ATOM    700  CB  GLU B  91     -18.919  26.871  35.153  0.50 99.17           C  
ATOM    701  CG  GLU B  91     -17.771  26.871  34.141  0.50 99.17           C  
ATOM    702  CD  GLU B  91     -16.453  26.728  34.890  0.50 99.17           C  
ATOM    703  OE1 GLU B  91     -15.967  27.756  35.428  0.50 99.17           O  
ATOM    704  OE2 GLU B  91     -15.921  25.586  34.942  0.50 99.17           O1-
ATOM    707  N   GLN B  92     -20.007  26.004  38.139  1.00 46.93           N  
ATOM    708  CA  GLN B  92     -21.060  26.112  39.113  1.00 46.93           C  
ATOM    714  C   GLN B  92     -21.941  27.297  38.840  1.00 46.93           C  
ATOM    715  O   GLN B  92     -23.158  27.211  38.999  1.00 46.93           O  
ATOM    709  CB  GLN B  92     -20.535  26.250  40.551  1.00 46.93           C  
ATOM    710  CG  GLN B  92     -21.643  26.153  41.602  1.00 46.93           C  
ATOM    711  CD  GLN B  92     -22.118  24.709  41.620  1.00 46.93           C  
ATOM    713  NE2 GLN B  92     -23.412  24.486  41.264  1.00 46.93           N  
ATOM    712  OE1 GLN B  92     -21.352  23.798  41.931  1.00 46.93           O  
ATOM    716  N   ASP B  93     -21.362  28.441  38.426  1.00 35.99           N  
ATOM    717  CA  ASP B  93     -22.163  29.619  38.231  1.00 35.99           C  
ATOM    722  C   ASP B  93     -23.183  29.347  37.173  1.00 35.99           C  
ATOM    723  O   ASP B  93     -24.335  29.764  37.287  1.00 35.99           O  
ATOM    718  CB  ASP B  93     -21.343  30.843  37.785  1.00 35.99           C  
ATOM    719  CG  ASP B  93     -20.580  31.373  38.992  1.00 35.99           C  
ATOM    720  OD1 ASP B  93     -20.861  30.906  40.129  1.00 35.99           O  
ATOM    721  OD2 ASP B  93     -19.711  32.264  38.792  1.00 35.99           O1-
ATOM    724  N   CYS B  94     -22.783  28.641  36.104  1.00 35.12           N  
ATOM    725  CA  CYS B  94     -23.702  28.350  35.043  1.00 35.12           C  
ATOM    728  C   CYS B  94     -24.793  27.470  35.570  1.00 35.12           C  
ATOM    729  O   CYS B  94     -25.967  27.664  35.258  1.00 35.12           O  
ATOM    726  CB  CYS B  94     -23.039  27.598  33.874  1.00 35.12           C  
ATOM    727  SG  CYS B  94     -24.206  27.234  32.528  0.89 35.12           S  
ATOM    730  N   GLN B  95     -24.429  26.469  36.395  1.00 52.56           N  
ATOM    731  CA  GLN B  95     -25.401  25.536  36.892  1.00 52.56           C  
ATOM    737  C   GLN B  95     -26.374  26.237  37.784  1.00 52.56           C  
ATOM    738  O   GLN B  95     -27.572  25.960  37.743  1.00 52.56           O  
ATOM    732  CB  GLN B  95     -24.774  24.362  37.659  1.00 52.56           C  
ATOM    733  CG  GLN B  95     -23.930  23.472  36.746  1.00 52.56           C  
ATOM    734  CD  GLN B  95     -24.852  22.961  35.645  1.00 52.56           C  
ATOM    736  NE2 GLN B  95     -26.180  22.928  35.938  1.00 52.56           N  
ATOM    735  OE1 GLN B  95     -24.407  22.612  34.553  1.00 52.56           O  
ATOM    739  N   ASP B  96     -25.882  27.169  38.620  1.00 30.78           N  
ATOM    740  CA  ASP B  96     -26.745  27.885  39.513  1.00 30.78           C  
ATOM    745  C   ASP B  96     -27.700  28.720  38.713  1.00 30.78           C  
ATOM    746  O   ASP B  96     -28.869  28.852  39.073  1.00 30.78           O  
ATOM    741  CB  ASP B  96     -25.976  28.819  40.464  1.00 30.78           C  
ATOM    742  CG  ASP B  96     -25.253  27.953  41.492  1.00 30.78           C  
ATOM    743  OD1 ASP B  96     -25.666  26.774  41.663  1.00 30.78           O  
ATOM    744  OD2 ASP B  96     -24.285  28.459  42.122  1.00 30.78           O1-
ATOM    747  N   ALA B  97     -27.224  29.319  37.605  1.00 31.44           N  
ATOM    748  CA  ALA B  97     -28.065  30.151  36.788  1.00 31.44           C  
ATOM    750  C   ALA B  97     -29.174  29.326  36.214  1.00 31.44           C  
ATOM    751  O   ALA B  97     -30.318  29.773  36.156  1.00 31.44           O  
ATOM    749  CB  ALA B  97     -27.309  30.798  35.612  1.00 31.44           C  
ATOM    752  N   ILE B  98     -28.864  28.091  35.772  1.00 44.25           N  
ATOM    753  CA  ILE B  98     -29.848  27.234  35.168  1.00 44.25           C  
ATOM    758  C   ILE B  98     -30.900  26.896  36.181  1.00 44.25           C  
ATOM    759  O   ILE B  98     -32.088  26.877  35.865  1.00 44.25           O  
ATOM    754  CB  ILE B  98     -29.277  25.941  34.655  1.00 44.25           C  
ATOM    755  CG1 ILE B  98     -28.219  26.206  33.570  1.00 44.25           C  
ATOM    756  CG2 ILE B  98     -30.447  25.079  34.154  1.00 44.25           C  
ATOM    757  CD1 ILE B  98     -27.417  24.965  33.173  1.00 44.25           C  
ATOM    760  N   ALA B  99     -30.502  26.618  37.436  1.00 27.55           N  
ATOM    761  CA  ALA B  99     -31.467  26.244  38.432  1.00 27.55           C  
ATOM    763  C   ALA B  99     -32.434  27.371  38.626  1.00 27.55           C  
ATOM    764  O   ALA B  99     -33.633  27.152  38.789  1.00 27.55           O  
ATOM    762  CB  ALA B  99     -30.831  25.942  39.799  1.00 27.55           C  
ATOM    765  N   PHE B 100     -31.920  28.612  38.638  1.00 80.86           N  
ATOM    766  CA  PHE B 100     -32.719  29.785  38.846  1.00 80.86           C  
ATOM    774  C   PHE B 100     -33.689  29.993  37.716  1.00 80.86           C  
ATOM    775  O   PHE B 100     -34.869  30.241  37.958  1.00 80.86           O  
ATOM    767  CB  PHE B 100     -31.819  31.028  39.010  1.00 80.86           C  
ATOM    768  CG  PHE B 100     -32.622  32.277  39.123  1.00 80.86           C  
ATOM    769  CD1 PHE B 100     -33.405  32.528  40.227  1.00 80.86           C  
ATOM    770  CD2 PHE B 100     -32.547  33.228  38.130  1.00 80.86           C  
ATOM    771  CE1 PHE B 100     -34.130  33.693  40.318  1.00 80.86           C  
ATOM    772  CE2 PHE B 100     -33.266  34.394  38.216  1.00 80.86           C  
ATOM    773  CZ  PHE B 100     -34.060  34.626  39.313  1.00 80.86           C  
ATOM    776  N   ILE B 101     -33.210  29.912  36.456  1.00 76.23           N  
ATOM    777  CA  ILE B 101     -33.998  30.138  35.268  1.00 76.23           C  
ATOM    782  C   ILE B 101     -34.999  29.048  35.052  1.00 76.23           C  
ATOM    783  O   ILE B 101     -36.153  29.321  34.731  1.00 76.23           O  
ATOM    778  CB  ILE B 101     -33.173  30.214  34.015  1.00 76.23           C  
ATOM    779  CG1 ILE B 101     -32.141  31.350  34.112  1.00 76.23           C  
ATOM    780  CG2 ILE B 101     -34.142  30.367  32.827  1.00 76.23           C  
ATOM    781  CD1 ILE B 101     -31.080  31.299  33.014  1.00 76.23           C  
ATOM    784  N   GLN B 102     -34.592  27.781  35.245  1.00161.61           N  
ATOM    785  CA  GLN B 102     -35.459  26.664  34.992  1.00161.61           C  
ATOM    791  C   GLN B 102     -35.877  26.628  33.539  1.00161.61           C  
ATOM    792  O   GLN B 102     -37.054  26.457  33.228  1.00161.61           O  
ATOM    786  CB  GLN B 102     -36.716  26.736  35.871  1.00161.61           C  
ATOM    787  CG  GLN B 102     -37.524  25.448  35.899  1.00161.61           C  
ATOM    788  CD  GLN B 102     -36.778  24.457  36.781  1.00161.61           C  
ATOM    790  NE2 GLN B 102     -36.537  23.232  36.242  1.00161.61           N  
ATOM    789  OE1 GLN B 102     -36.408  24.769  37.913  1.00161.61           O  
ATOM    793  N   PRO B 103     -34.935  26.755  32.632  1.00 83.78           N  
ATOM    794  CA  PRO B 103     -35.194  26.798  31.212  1.00 83.78           C  
ATOM    798  C   PRO B 103     -35.884  25.569  30.694  1.00 83.78           C  
ATOM    799  O   PRO B 103     -35.684  24.479  31.231  1.00 83.78           O  
ATOM    796  CB  PRO B 103     -33.820  26.940  30.564  1.00 83.78           C  
ATOM    797  CG  PRO B 103     -32.901  26.179  31.537  1.00 83.78           C  
ATOM    795  CD  PRO B 103     -33.552  26.402  32.913  1.00 83.78           C  
ATOM    800  N   ASP B 104     -36.696  25.738  29.629  1.00 60.52           N  
ATOM    801  CA  ASP B 104     -37.417  24.658  29.017  1.00 60.52           C  
ATOM    806  C   ASP B 104     -36.433  23.676  28.460  1.00 60.52           C  
ATOM    807  O   ASP B 104     -36.604  22.468  28.619  1.00 60.52           O  
ATOM    802  CB  ASP B 104     -38.289  25.136  27.840  1.00 60.52           C  
ATOM    803  CG  ASP B 104     -39.448  25.977  28.368  1.00 60.52           C  
ATOM    804  OD1 ASP B 104     -40.393  25.384  28.951  1.00 60.52           O  
ATOM    805  OD2 ASP B 104     -39.413  27.223  28.178  1.00 60.52           O1-
ATOM    808  N   ARG B 105     -35.371  24.168  27.791  1.00 68.44           N  
ATOM    809  CA  ARG B 105     -34.434  23.262  27.191  1.00 68.44           C  
ATOM    817  C   ARG B 105     -33.058  23.839  27.327  1.00 68.44           C  
ATOM    818  O   ARG B 105     -32.880  25.056  27.303  1.00 68.44           O  
ATOM    810  CB  ARG B 105     -34.699  23.069  25.688  1.00 68.44           C  
ATOM    811  CG  ARG B 105     -33.909  21.937  25.032  1.00 68.44           C  
ATOM    812  CD  ARG B 105     -34.133  21.857  23.520  1.00 68.44           C  
ATOM    813  NE  ARG B 105     -33.324  20.722  22.999  1.00 68.44           N  
ATOM    814  CZ  ARG B 105     -32.960  20.684  21.683  1.00 68.44           C  
ATOM    815  NH1 ARG B 105     -33.309  21.704  20.845  1.00 68.44           N1+
ATOM    816  NH2 ARG B 105     -32.233  19.631  21.211  1.00 68.44           N  
ATOM    819  N   VAL B 106     -32.043  22.962  27.488  1.00 41.97           N  
ATOM    820  CA  VAL B 106     -30.688  23.426  27.571  1.00 41.97           C  
ATOM    824  C   VAL B 106     -29.894  22.686  26.530  1.00 41.97           C  
ATOM    825  O   VAL B 106     -29.997  21.466  26.405  1.00 41.97           O  
ATOM    821  CB  VAL B 106     -30.042  23.158  28.903  1.00 41.97           C  
ATOM    822  CG1 VAL B 106     -28.587  23.655  28.859  1.00 41.97           C  
ATOM    823  CG2 VAL B 106     -30.887  23.816  30.007  1.00 41.97           C  
ATOM    826  N   LEU B 107     -29.079  23.421  25.744  1.00 50.34           N  
ATOM    827  CA  LEU B 107     -28.254  22.807  24.739  1.00 50.34           C  
ATOM    832  C   LEU B 107     -26.836  23.144  25.067  1.00 50.34           C  
ATOM    833  O   LEU B 107     -26.553  24.208  25.618  1.00 50.34           O  
ATOM    828  CB  LEU B 107     -28.494  23.350  23.319  1.00 50.34           C  
ATOM    829  CG  LEU B 107     -29.923  23.139  22.789  1.00 50.34           C  
ATOM    830  CD1 LEU B 107     -30.069  23.689  21.361  1.00 50.34           C  
ATOM    831  CD2 LEU B 107     -30.356  21.671  22.903  1.00 50.34           C  
ATOM    834  N   THR B 108     -25.899  22.227  24.749  1.00 48.42           N  
ATOM    835  CA  THR B 108     -24.515  22.487  25.022  1.00 48.42           C  
ATOM    839  C   THR B 108     -23.758  22.326  23.740  1.00 48.42           C  
ATOM    840  O   THR B 108     -23.769  21.255  23.136  1.00 48.42           O  
ATOM    836  CB  THR B 108     -23.920  21.501  25.983  1.00 48.42           C  
ATOM    838  CG2 THR B 108     -22.460  21.902  26.256  1.00 48.42           C  
ATOM    837  OG1 THR B 108     -24.662  21.493  27.193  1.00 48.42           O  
ATOM    841  N   VAL B 109     -23.072  23.394  23.281  1.00 47.00           N  
ATOM    842  CA  VAL B 109     -22.314  23.256  22.070  1.00 47.00           C  
ATOM    846  C   VAL B 109     -20.903  23.673  22.361  1.00 47.00           C  
ATOM    847  O   VAL B 109     -20.662  24.768  22.866  1.00 47.00           O  
ATOM    843  CB  VAL B 109     -22.827  24.115  20.951  1.00 47.00           C  
ATOM    844  CG1 VAL B 109     -21.928  23.907  19.722  1.00 47.00           C  
ATOM    845  CG2 VAL B 109     -24.305  23.767  20.708  1.00 47.00           C  
ATOM    848  N   ASN B 110     -19.920  22.809  22.025  1.00 52.99           N  
ATOM    849  CA  ASN B 110     -18.543  23.123  22.296  1.00 52.99           C  
ATOM    854  C   ASN B 110     -17.959  23.733  21.055  1.00 52.99           C  
ATOM    855  O   ASN B 110     -17.775  23.067  20.039  1.00 52.99           O  
ATOM    850  CB  ASN B 110     -17.699  21.890  22.667  1.00 52.99           C  
ATOM    851  CG  ASN B 110     -16.389  22.361  23.283  1.00 52.99           C  
ATOM    853  ND2 ASN B 110     -15.903  21.611  24.308  1.00 52.99           N  
ATOM    852  OD1 ASN B 110     -15.816  23.368  22.871  1.00 52.99           O  
ATOM    856  N   ILE B 111     -17.671  25.045  21.138  1.00 95.20           N  
ATOM    857  CA  ILE B 111     -17.163  25.901  20.098  1.00 95.20           C  
ATOM    862  C   ILE B 111     -15.732  25.637  19.717  1.00 95.20           C  
ATOM    863  O   ILE B 111     -15.318  25.994  18.616  1.00 95.20           O  
ATOM    858  CB  ILE B 111     -17.377  27.371  20.365  1.00 95.20           C  
ATOM    859  CG1 ILE B 111     -16.657  27.855  21.633  1.00 95.20           C  
ATOM    860  CG2 ILE B 111     -18.896  27.610  20.388  1.00 95.20           C  
ATOM    861  CD1 ILE B 111     -16.709  29.376  21.798  1.00 95.20           C  
ATOM    864  N   LYS B 112     -14.924  25.049  20.617  1.00 62.64           N  
ATOM    865  CA  LYS B 112     -13.499  24.954  20.431  1.00 62.64           C  
ATOM    871  C   LYS B 112     -13.093  24.327  19.122  1.00 62.64           C  
ATOM    872  O   LYS B 112     -12.180  24.832  18.470  1.00 62.64           O  
ATOM    866  CB  LYS B 112     -12.822  24.151  21.555  1.00 62.64           C  
ATOM    867  CG  LYS B 112     -11.296  24.207  21.515  1.00 62.64           C  
ATOM    868  CD  LYS B 112     -10.628  23.714  22.800  1.00 62.64           C  
ATOM    869  CE  LYS B 112      -9.101  23.793  22.755  1.00 62.64           C  
ATOM    870  NZ  LYS B 112      -8.525  23.303  24.026  1.00 62.64           N1+
ATOM    873  N   GLY B 113     -13.742  23.238  18.670  1.00 28.46           N  
ATOM    874  CA  GLY B 113     -13.259  22.596  17.475  1.00 28.46           C  
ATOM    875  C   GLY B 113     -13.288  23.538  16.303  1.00 28.46           C  
ATOM    876  O   GLY B 113     -12.340  23.587  15.521  1.00 28.46           O  
ATOM    877  N   ALA B 114     -14.388  24.298  16.136  1.00 35.08           N  
ATOM    878  CA  ALA B 114     -14.538  25.195  15.019  1.00 35.08           C  
ATOM    880  C   ALA B 114     -13.521  26.296  15.085  1.00 35.08           C  
ATOM    881  O   ALA B 114     -12.924  26.661  14.072  1.00 35.08           O  
ATOM    879  CB  ALA B 114     -15.931  25.848  14.967  1.00 35.08           C  
ATOM    882  N   VAL B 115     -13.294  26.863  16.285  1.00 33.47           N  
ATOM    883  CA  VAL B 115     -12.384  27.966  16.413  1.00 33.47           C  
ATOM    887  C   VAL B 115     -11.008  27.502  16.049  1.00 33.47           C  
ATOM    888  O   VAL B 115     -10.279  28.202  15.348  1.00 33.47           O  
ATOM    884  CB  VAL B 115     -12.318  28.520  17.806  1.00 33.47           C  
ATOM    885  CG1 VAL B 115     -11.222  29.600  17.857  1.00 33.47           C  
ATOM    886  CG2 VAL B 115     -13.713  29.038  18.193  1.00 33.47           C  
ATOM    889  N   LEU B 116     -10.617  26.300  16.514  1.00 44.47           N  
ATOM    890  CA  LEU B 116      -9.304  25.782  16.252  1.00 44.47           C  
ATOM    895  C   LEU B 116      -9.149  25.557  14.786  1.00 44.47           C  
ATOM    896  O   LEU B 116      -8.077  25.793  14.234  1.00 44.47           O  
ATOM    891  CB  LEU B 116      -9.008  24.450  16.959  1.00 44.47           C  
ATOM    892  CG  LEU B 116      -8.889  24.586  18.486  1.00 44.47           C  
ATOM    893  CD1 LEU B 116      -8.585  23.224  19.135  1.00 44.47           C  
ATOM    894  CD2 LEU B 116      -7.868  25.672  18.868  1.00 44.47           C  
ATOM    897  N   ALA B 117     -10.214  25.087  14.112  1.00 19.01           N  
ATOM    898  CA  ALA B 117     -10.122  24.825  12.705  1.00 19.01           C  
ATOM    900  C   ALA B 117      -9.822  26.109  12.002  1.00 19.01           C  
ATOM    901  O   ALA B 117      -8.984  26.148  11.100  1.00 19.01           O  
ATOM    899  CB  ALA B 117     -11.429  24.258  12.122  1.00 19.01           C  
ATOM    902  N   SER B 118     -10.485  27.205  12.414  1.00 34.23           N  
ATOM    903  CA  SER B 118     -10.275  28.456  11.751  1.00 34.23           C  
ATOM    906  C   SER B 118      -8.836  28.840  11.902  1.00 34.23           C  
ATOM    907  O   SER B 118      -8.178  29.192  10.926  1.00 34.23           O  
ATOM    904  CB  SER B 118     -11.119  29.597  12.345  1.00 34.23           C  
ATOM    905  OG  SER B 118     -12.500  29.357  12.127  1.00 34.23           O  
ATOM    908  N   GLU B 119      -8.305  28.725  13.132  0.50 45.43           N  
ATOM    909  CA  GLU B 119      -6.973  29.149  13.461  0.50 45.43           C  
ATOM    915  C   GLU B 119      -5.959  28.367  12.684  0.50 45.43           C  
ATOM    916  O   GLU B 119      -4.954  28.923  12.244  0.50 45.43           O  
ATOM    910  CB  GLU B 119      -6.677  28.976  14.962  0.50 45.43           C  
ATOM    911  CG  GLU B 119      -5.345  29.574  15.418  0.50 45.43           C  
ATOM    912  CD  GLU B 119      -5.325  29.518  16.939  0.50 45.43           C  
ATOM    913  OE1 GLU B 119      -6.420  29.341  17.536  0.50 45.43           O  
ATOM    914  OE2 GLU B 119      -4.220  29.652  17.525  0.50 45.43           O1-
ATOM    917  N   GLN B 120      -6.192  27.053  12.501  1.00 48.41           N  
ATOM    918  CA  GLN B 120      -5.270  26.199  11.803  1.00 48.41           C  
ATOM    924  C   GLN B 120      -5.166  26.639  10.380  1.00 48.41           C  
ATOM    925  O   GLN B 120      -4.085  26.610   9.796  1.00 48.41           O  
ATOM    919  CB  GLN B 120      -5.698  24.722  11.804  1.00 48.41           C  
ATOM    920  CG  GLN B 120      -4.742  23.818  11.020  1.00 48.41           C  
ATOM    921  CD  GLN B 120      -3.357  23.925  11.643  1.00 48.41           C  
ATOM    923  NE2 GLN B 120      -2.302  23.810  10.792  1.00 48.41           N  
ATOM    922  OE1 GLN B 120      -3.215  24.111  12.851  1.00 48.41           O  
ATOM    926  N   ALA B 121      -6.295  27.055   9.777  1.00 23.80           N  
ATOM    927  CA  ALA B 121      -6.268  27.462   8.404  1.00 23.80           C  
ATOM    929  C   ALA B 121      -5.350  28.637   8.291  1.00 23.80           C  
ATOM    930  O   ALA B 121      -4.542  28.705   7.366  1.00 23.80           O  
ATOM    928  CB  ALA B 121      -7.650  27.894   7.879  1.00 23.80           C  
ATOM    931  N   LEU B 122      -5.438  29.589   9.244  1.00102.57           N  
ATOM    932  CA  LEU B 122      -4.594  30.752   9.180  1.00102.57           C  
ATOM    937  C   LEU B 122      -3.170  30.332   9.332  1.00102.57           C  
ATOM    938  O   LEU B 122      -2.285  30.818   8.630  1.00102.57           O  
ATOM    933  CB  LEU B 122      -4.729  31.776  10.331  1.00102.57           C  
ATOM    934  CG  LEU B 122      -6.050  32.552  10.483  1.00102.57           C  
ATOM    935  CD1 LEU B 122      -6.461  33.254   9.183  1.00102.57           C  
ATOM    936  CD2 LEU B 122      -7.149  31.710  11.128  1.00102.57           C  
ATOM    939  N   ARG B 123      -2.916  29.404  10.267  0.50104.16           N  
ATOM    940  CA  ARG B 123      -1.579  29.042  10.630  0.50104.16           C  
ATOM    948  C   ARG B 123      -0.845  28.491   9.451  0.50104.16           C  
ATOM    949  O   ARG B 123       0.313  28.840   9.225  0.50104.16           O  
ATOM    941  CB  ARG B 123      -1.569  28.019  11.779  0.50104.16           C  
ATOM    942  CG  ARG B 123      -0.185  27.713  12.347  0.50104.16           C  
ATOM    943  CD  ARG B 123      -0.240  27.190  13.785  0.50104.16           C  
ATOM    944  NE  ARG B 123      -1.555  26.517  13.971  0.50104.16           N  
ATOM    945  CZ  ARG B 123      -2.300  26.768  15.087  0.50104.16           C  
ATOM    946  NH1 ARG B 123      -1.849  27.649  16.026  0.50104.16           N1+
ATOM    947  NH2 ARG B 123      -3.498  26.135  15.262  0.50104.16           N  
ATOM    950  N   GLU B 124      -1.491  27.624   8.654  1.00 42.78           N  
ATOM    951  CA  GLU B 124      -0.791  27.069   7.534  1.00 42.78           C  
ATOM    957  C   GLU B 124      -0.486  28.178   6.579  1.00 42.78           C  
ATOM    958  O   GLU B 124       0.554  28.179   5.922  1.00 42.78           O  
ATOM    952  CB  GLU B 124      -1.556  25.940   6.823  1.00 42.78           C  
ATOM    953  CG  GLU B 124      -1.626  24.683   7.696  1.00 42.78           C  
ATOM    954  CD  GLU B 124      -2.161  23.524   6.870  1.00 42.78           C  
ATOM    955  OE1 GLU B 124      -1.579  23.246   5.787  1.00 42.78           O  
ATOM    956  OE2 GLU B 124      -3.159  22.897   7.316  1.00 42.78           O1-
ATOM    959  N   ALA B 125      -1.398  29.162   6.496  1.00 37.12           N  
ATOM    960  CA  ALA B 125      -1.263  30.312   5.648  1.00 37.12           C  
ATOM    962  C   ALA B 125      -0.060  31.088   6.088  1.00 37.12           C  
ATOM    963  O   ALA B 125       0.615  31.703   5.266  1.00 37.12           O  
ATOM    961  CB  ALA B 125      -2.481  31.252   5.711  1.00 37.12           C  
ATOM    964  N   GLY B 126       0.255  31.082   7.399  1.00 33.58           N  
ATOM    965  CA  GLY B 126       1.380  31.851   7.848  1.00 33.58           C  
ATOM    966  C   GLY B 126       0.897  32.992   8.693  1.00 33.58           C  
ATOM    967  O   GLY B 126       1.662  33.906   8.998  1.00 33.58           O  
ATOM    968  N   ILE B 127      -0.396  32.979   9.082  1.00 88.48           N  
ATOM    969  CA  ILE B 127      -0.916  34.015   9.931  1.00 88.48           C  
ATOM    974  C   ILE B 127      -1.176  33.411  11.278  1.00 88.48           C  
ATOM    975  O   ILE B 127      -1.926  32.443  11.402  1.00 88.48           O  
ATOM    970  CB  ILE B 127      -2.233  34.569   9.462  1.00 88.48           C  
ATOM    971  CG1 ILE B 127      -2.088  35.241   8.089  1.00 88.48           C  
ATOM    972  CG2 ILE B 127      -2.763  35.525  10.544  1.00 88.48           C  
ATOM    973  CD1 ILE B 127      -1.790  34.267   6.953  1.00 88.48           C  
ATOM    976  N   GLU B 128      -0.547  33.970  12.331  1.00124.40           N  
ATOM    977  CA  GLU B 128      -0.770  33.457  13.651  1.00124.40           C  
ATOM    983  C   GLU B 128      -1.593  34.467  14.383  1.00124.40           C  
ATOM    984  O   GLU B 128      -1.227  35.639  14.475  1.00124.40           O  
ATOM    978  CB  GLU B 128       0.521  33.225  14.449  1.00124.40           C  
ATOM    979  CG  GLU B 128       0.272  32.540  15.791  1.00124.40           C  
ATOM    980  CD  GLU B 128      -0.216  31.123  15.515  1.00124.40           C  
ATOM    981  OE1 GLU B 128       0.013  30.625  14.380  1.00124.40           O  
ATOM    982  OE2 GLU B 128      -0.828  30.519  16.435  1.00124.40           O1-
ATOM    985  N   LEU B 129      -2.747  34.024  14.917  1.00 50.32           N  
ATOM    986  CA  LEU B 129      -3.657  34.902  15.592  1.00 50.32           C  
ATOM    991  C   LEU B 129      -3.193  35.144  16.994  1.00 50.32           C  
ATOM    992  O   LEU B 129      -2.571  34.289  17.626  1.00 50.32           O  
ATOM    987  CB  LEU B 129      -5.088  34.338  15.665  1.00 50.32           C  
ATOM    988  CG  LEU B 129      -5.725  34.099  14.283  1.00 50.32           C  
ATOM    989  CD1 LEU B 129      -7.152  33.544  14.409  1.00 50.32           C  
ATOM    990  CD2 LEU B 129      -5.650  35.357  13.406  1.00 50.32           C  
ATOM    993  N   SER B 130      -3.490  36.351  17.507  1.00 71.48           N  
ATOM    994  CA  SER B 130      -3.164  36.715  18.855  1.00 71.48           C  
ATOM    997  C   SER B 130      -4.272  36.230  19.734  1.00 71.48           C  
ATOM    998  O   SER B 130      -5.324  35.808  19.257  1.00 71.48           O  
ATOM    995  CB  SER B 130      -3.058  38.234  19.049  1.00 71.48           C  
ATOM    996  OG  SER B 130      -2.746  38.534  20.400  1.00 71.48           O  
ATOM    999  N   ASP B 131      -4.048  36.274  21.060  1.00 28.20           N  
ATOM   1000  CA  ASP B 131      -5.043  35.865  22.006  1.00 28.20           C  
ATOM   1005  C   ASP B 131      -6.201  36.803  21.849  1.00 28.20           C  
ATOM   1006  O   ASP B 131      -7.361  36.401  21.927  1.00 28.20           O  
ATOM   1001  CB  ASP B 131      -4.567  35.994  23.466  1.00 28.20           C  
ATOM   1002  CG  ASP B 131      -3.475  34.964  23.739  1.00 28.20           C  
ATOM   1003  OD1 ASP B 131      -3.218  34.109  22.851  1.00 28.20           O  
ATOM   1004  OD2 ASP B 131      -2.884  35.022  24.850  1.00 28.20           O1-
ATOM   1007  N   PHE B 132      -5.893  38.091  21.610  1.00 44.66           N  
ATOM   1008  CA  PHE B 132      -6.873  39.134  21.507  1.00 44.66           C  
ATOM   1016  C   PHE B 132      -7.808  38.853  20.367  1.00 44.66           C  
ATOM   1017  O   PHE B 132      -9.026  38.880  20.538  1.00 44.66           O  
ATOM   1009  CB  PHE B 132      -6.190  40.498  21.275  1.00 44.66           C  
ATOM   1010  CG  PHE B 132      -7.205  41.584  21.164  1.00 44.66           C  
ATOM   1011  CD1 PHE B 132      -7.822  42.089  22.286  1.00 44.66           C  
ATOM   1012  CD2 PHE B 132      -7.519  42.113  19.933  1.00 44.66           C  
ATOM   1013  CE1 PHE B 132      -8.753  43.096  22.177  1.00 44.66           C  
ATOM   1014  CE2 PHE B 132      -8.448  43.120  19.819  1.00 44.66           C  
ATOM   1015  CZ  PHE B 132      -9.068  43.613  20.943  1.00 44.66           C  
ATOM   1018  N   VAL B 133      -7.260  38.547  19.177  1.00 36.33           N  
ATOM   1019  CA  VAL B 133      -8.048  38.309  17.997  1.00 36.33           C  
ATOM   1023  C   VAL B 133      -8.871  37.073  18.190  1.00 36.33           C  
ATOM   1024  O   VAL B 133     -10.021  37.003  17.757  1.00 36.33           O  
ATOM   1020  CB  VAL B 133      -7.199  38.099  16.775  1.00 36.33           C  
ATOM   1021  CG1 VAL B 133      -8.119  37.822  15.574  1.00 36.33           C  
ATOM   1022  CG2 VAL B 133      -6.283  39.322  16.592  1.00 36.33           C  
ATOM   1025  N   ARG B 134      -8.295  36.065  18.867  1.00 88.43           N  
ATOM   1026  CA  ARG B 134      -8.942  34.800  19.041  1.00 88.43           C  
ATOM   1034  C   ARG B 134     -10.214  34.997  19.798  1.00 88.43           C  
ATOM   1035  O   ARG B 134     -11.207  34.320  19.534  1.00 88.43           O  
ATOM   1027  CB  ARG B 134      -8.078  33.798  19.824  1.00 88.43           C  
ATOM   1028  CG  ARG B 134      -8.619  32.369  19.803  1.00 88.43           C  
ATOM   1029  CD  ARG B 134      -7.767  31.376  20.598  1.00 88.43           C  
ATOM   1030  NE  ARG B 134      -6.398  31.370  20.011  1.00 88.43           N  
ATOM   1031  CZ  ARG B 134      -5.419  32.152  20.552  1.00 88.43           C  
ATOM   1032  NH1 ARG B 134      -5.684  32.928  21.643  1.00 88.43           N1+
ATOM   1033  NH2 ARG B 134      -4.165  32.144  20.013  1.00 88.43           N  
ATOM   1036  N   GLY B 135     -10.218  35.932  20.766  1.00 20.97           N  
ATOM   1037  CA  GLY B 135     -11.381  36.145  21.579  1.00 20.97           C  
ATOM   1038  C   GLY B 135     -12.527  36.561  20.709  1.00 20.97           C  
ATOM   1039  O   GLY B 135     -13.660  36.128  20.918  1.00 20.97           O  
ATOM   1040  N   ASN B 136     -12.264  37.430  19.716  1.00 34.66           N  
ATOM   1041  CA  ASN B 136     -13.292  37.912  18.835  1.00 34.66           C  
ATOM   1046  C   ASN B 136     -13.802  36.754  18.037  1.00 34.66           C  
ATOM   1047  O   ASN B 136     -14.998  36.645  17.766  1.00 34.66           O  
ATOM   1042  CB  ASN B 136     -12.766  38.949  17.828  1.00 34.66           C  
ATOM   1043  CG  ASN B 136     -12.334  40.190  18.597  1.00 34.66           C  
ATOM   1045  ND2 ASN B 136     -11.329  40.924  18.049  1.00 34.66           N  
ATOM   1044  OD1 ASN B 136     -12.876  40.502  19.656  1.00 34.66           O  
ATOM   1048  N   GLU B 137     -12.882  35.856  17.647  0.50 52.82           N  
ATOM   1049  CA  GLU B 137     -13.187  34.727  16.821  0.50 52.82           C  
ATOM   1055  C   GLU B 137     -14.176  33.860  17.545  0.50 52.82           C  
ATOM   1056  O   GLU B 137     -15.149  33.399  16.951  0.50 52.82           O  
ATOM   1050  CB  GLU B 137     -11.911  33.911  16.532  0.50 52.82           C  
ATOM   1051  CG  GLU B 137     -12.031  32.813  15.474  0.50 52.82           C  
ATOM   1052  CD  GLU B 137     -10.627  32.247  15.272  0.50 52.82           C  
ATOM   1053  OE1 GLU B 137      -9.822  32.305  16.241  0.50 52.82           O  
ATOM   1054  OE2 GLU B 137     -10.336  31.757  14.148  0.50 52.82           O1-
ATOM   1057  N   LYS B 138     -13.966  33.636  18.859  1.00142.14           N  
ATOM   1058  CA  LYS B 138     -14.864  32.810  19.619  1.00142.14           C  
ATOM   1064  C   LYS B 138     -16.220  33.438  19.659  1.00142.14           C  
ATOM   1065  O   LYS B 138     -17.232  32.745  19.586  1.00142.14           O  
ATOM   1059  CB  LYS B 138     -14.468  32.595  21.092  1.00142.14           C  
ATOM   1060  CG  LYS B 138     -13.448  31.482  21.343  1.00142.14           C  
ATOM   1061  CD  LYS B 138     -12.008  31.823  20.968  1.00142.14           C  
ATOM   1062  CE  LYS B 138     -11.201  32.402  22.131  1.00142.14           C  
ATOM   1063  NZ  LYS B 138     -11.223  31.476  23.283  1.00142.14           N1+
ATOM   1066  N   ALA B 139     -16.274  34.775  19.790  1.00 35.94           N  
ATOM   1067  CA  ALA B 139     -17.524  35.473  19.898  1.00 35.94           C  
ATOM   1069  C   ALA B 139     -18.314  35.248  18.648  1.00 35.94           C  
ATOM   1070  O   ALA B 139     -19.532  35.091  18.701  1.00 35.94           O  
ATOM   1068  CB  ALA B 139     -17.348  36.992  20.068  1.00 35.94           C  
ATOM   1071  N   ARG B 140     -17.645  35.254  17.481  1.00100.78           N  
ATOM   1072  CA  ARG B 140     -18.322  35.049  16.233  1.00100.78           C  
ATOM   1080  C   ARG B 140     -18.849  33.643  16.174  1.00100.78           C  
ATOM   1081  O   ARG B 140     -19.956  33.414  15.693  1.00100.78           O  
ATOM   1073  CB  ARG B 140     -17.402  35.169  15.008  1.00100.78           C  
ATOM   1074  CG  ARG B 140     -16.735  36.528  14.796  1.00100.78           C  
ATOM   1075  CD  ARG B 140     -17.693  37.716  14.824  1.00100.78           C  
ATOM   1076  NE  ARG B 140     -16.985  38.863  14.189  1.00100.78           N  
ATOM   1077  CZ  ARG B 140     -15.871  39.394  14.772  1.00100.78           C  
ATOM   1078  NH1 ARG B 140     -15.316  38.800  15.868  1.00100.78           N1+
ATOM   1079  NH2 ARG B 140     -15.292  40.510  14.245  1.00100.78           N  
ATOM   1082  N   GLU B 141     -18.073  32.668  16.691  1.00138.52           N  
ATOM   1083  CA  GLU B 141     -18.376  31.265  16.576  1.00138.52           C  
ATOM   1089  C   GLU B 141     -19.660  30.955  17.256  1.00138.52           C  
ATOM   1090  O   GLU B 141     -20.352  29.992  16.931  1.00138.52           O  
ATOM   1084  CB  GLU B 141     -17.290  30.335  17.131  1.00138.52           C  
ATOM   1085  CG  GLU B 141     -17.520  28.897  16.669  1.00138.52           C  
ATOM   1086  CD  GLU B 141     -17.560  28.926  15.144  1.00138.52           C  
ATOM   1087  OE1 GLU B 141     -16.590  29.447  14.533  1.00138.52           O  
ATOM   1088  OE2 GLU B 141     -18.569  28.435  14.569  1.00138.52           O1-
ATOM   1091  N   ARG B 142     -20.054  31.820  18.189  1.00228.11           N  
ATOM   1092  CA  ARG B 142     -21.274  31.690  18.920  1.00228.11           C  
ATOM   1100  C   ARG B 142     -22.477  31.704  17.963  1.00228.11           C  
ATOM   1101  O   ARG B 142     -23.598  31.689  18.463  1.00228.11           O  
ATOM   1093  CB  ARG B 142     -21.427  32.691  20.079  1.00228.11           C  
ATOM   1094  CG  ARG B 142     -20.484  32.281  21.217  1.00228.11           C  
ATOM   1095  CD  ARG B 142     -20.681  32.987  22.559  1.00228.11           C  
ATOM   1096  NE  ARG B 142     -19.792  32.292  23.534  1.00228.11           N  
ATOM   1097  CZ  ARG B 142     -18.484  32.662  23.664  1.00228.11           C  
ATOM   1098  NH1 ARG B 142     -17.994  33.705  22.933  1.00228.11           N1+
ATOM   1099  NH2 ARG B 142     -17.670  31.979  24.522  1.00228.11           N  
ATOM   1102  N   MET B 143     -22.257  31.740  16.600  0.50279.73           N  
ATOM   1103  CA  MET B 143     -23.109  31.740  15.415  0.50279.73           C  
ATOM   1108  C   MET B 143     -23.975  30.530  15.552  0.50279.73           C  
ATOM   1109  O   MET B 143     -24.994  30.387  14.877  0.50279.73           O  
ATOM   1104  CB  MET B 143     -22.362  31.546  14.081  0.50279.73           C  
ATOM   1105  CG  MET B 143     -21.577  32.762  13.592  0.50279.73           C  
ATOM   1106  SD  MET B 143     -20.811  32.559  11.955  1.00279.73           S  
ATOM   1107  CE  MET B 143     -19.535  31.388  12.500  0.50279.73           C  
ATOM   1110  N   LYS B 144     -23.532  29.596  16.407  1.00197.64           N  
ATOM   1111  CA  LYS B 144     -24.267  28.405  16.709  1.00197.64           C  
ATOM   1117  C   LYS B 144     -25.664  28.808  17.120  1.00197.64           C  
ATOM   1118  O   LYS B 144     -26.624  28.095  16.833  1.00197.64           O  
ATOM   1112  CB  LYS B 144     -23.661  27.641  17.901  1.00197.64           C  
ATOM   1113  CG  LYS B 144     -24.289  26.273  18.186  1.00197.64           C  
ATOM   1114  CD  LYS B 144     -23.789  25.139  17.282  1.00197.64           C  
ATOM   1115  CE  LYS B 144     -24.189  25.265  15.811  1.00197.64           C  
ATOM   1116  NZ  LYS B 144     -23.227  26.138  15.102  1.00197.64           N1+
ATOM   1119  N   ALA B 145     -25.823  29.956  17.814  1.00 43.08           N  
ATOM   1120  CA  ALA B 145     -27.129  30.397  18.243  1.00 43.08           C  
ATOM   1122  C   ALA B 145     -28.006  30.622  17.046  1.00 43.08           C  
ATOM   1123  O   ALA B 145     -29.185  30.271  17.062  1.00 43.08           O  
ATOM   1121  CB  ALA B 145     -27.091  31.721  19.031  1.00 43.08           C  
ATOM   1124  N   GLN B 146     -27.458  31.228  15.978  1.00131.69           N  
ATOM   1125  CA  GLN B 146     -28.214  31.515  14.793  1.00131.69           C  
ATOM   1131  C   GLN B 146     -28.605  30.227  14.136  1.00131.69           C  
ATOM   1132  O   GLN B 146     -29.695  30.115  13.585  1.00131.69           O  
ATOM   1126  CB  GLN B 146     -27.436  32.380  13.788  1.00131.69           C  
ATOM   1127  CG  GLN B 146     -28.326  32.967  12.696  1.00131.69           C  
ATOM   1128  CD  GLN B 146     -29.285  33.944  13.363  1.00131.69           C  
ATOM   1130  NE2 GLN B 146     -29.938  34.800  12.534  1.00131.69           N  
ATOM   1129  OE1 GLN B 146     -29.448  33.954  14.584  1.00131.69           O  
ATOM   1133  N   TYR B 147     -27.718  29.216  14.167  1.00149.95           N  
ATOM   1134  CA  TYR B 147     -28.003  27.935  13.583  1.00149.95           C  
ATOM   1143  C   TYR B 147     -29.179  27.332  14.286  1.00149.95           C  
ATOM   1144  O   TYR B 147     -30.111  26.843  13.650  1.00149.95           O  
ATOM   1135  CB  TYR B 147     -26.816  26.973  13.766  1.00149.95           C  
ATOM   1136  CG  TYR B 147     -27.280  25.568  13.579  1.00149.95           C  
ATOM   1137  CD1 TYR B 147     -27.350  24.990  12.333  1.00149.95           C  
ATOM   1138  CD2 TYR B 147     -27.639  24.826  14.681  1.00149.95           C  
ATOM   1139  CE1 TYR B 147     -27.776  23.689  12.196  1.00149.95           C  
ATOM   1140  CE2 TYR B 147     -28.065  23.527  14.551  1.00149.95           C  
ATOM   1141  CZ  TYR B 147     -28.132  22.957  13.304  1.00149.95           C  
ATOM   1142  OH  TYR B 147     -28.568  21.623  13.162  1.00149.95           O  
ATOM   1145  N   SER B 148     -29.171  27.369  15.631  1.00 70.75           N  
ATOM   1146  CA  SER B 148     -30.223  26.752  16.380  1.00 70.75           C  
ATOM   1149  C   SER B 148     -31.508  27.420  16.032  1.00 70.75           C  
ATOM   1150  O   SER B 148     -32.497  26.758  15.731  1.00 70.75           O  
ATOM   1147  CB  SER B 148     -30.030  26.881  17.901  1.00 70.75           C  
ATOM   1148  OG  SER B 148     -31.103  26.253  18.587  1.00 70.75           O  
ATOM   1151  N   ILE B 149     -31.516  28.763  16.067  1.00 64.71           N  
ATOM   1152  CA  ILE B 149     -32.682  29.556  15.816  1.00 64.71           C  
ATOM   1157  C   ILE B 149     -33.168  29.462  14.400  1.00 64.71           C  
ATOM   1158  O   ILE B 149     -34.358  29.260  14.163  1.00 64.71           O  
ATOM   1153  CB  ILE B 149     -32.410  30.977  16.177  1.00 64.71           C  
ATOM   1154  CG1 ILE B 149     -32.505  31.102  17.707  1.00 64.71           C  
ATOM   1155  CG2 ILE B 149     -33.285  31.903  15.337  1.00 64.71           C  
ATOM   1156  CD1 ILE B 149     -31.966  32.400  18.290  1.00 64.71           C  
ATOM   1159  N   ALA B 150     -32.248  29.577  13.430  1.00 55.44           N  
ATOM   1160  CA  ALA B 150     -32.533  29.621  12.023  1.00 55.44           C  
ATOM   1162  C   ALA B 150     -33.138  28.343  11.564  1.00 55.44           C  
ATOM   1163  O   ALA B 150     -33.998  28.336  10.685  1.00 55.44           O  
ATOM   1161  CB  ALA B 150     -31.274  29.862  11.171  1.00 55.44           C  
ATOM   1164  N   GLY B 151     -32.711  27.221  12.162  1.00111.39           N  
ATOM   1165  CA  GLY B 151     -33.202  25.944  11.749  1.00111.39           C  
ATOM   1166  C   GLY B 151     -34.636  25.807  12.132  1.00111.39           C  
ATOM   1167  O   GLY B 151     -35.423  26.751  12.069  1.00111.39           O  
ATOM   1168  N   MET B 152     -34.990  24.584  12.548  1.00 99.18           N  
ATOM   1169  CA  MET B 152     -36.323  24.173  12.854  1.00 99.18           C  
ATOM   1174  C   MET B 152     -36.845  24.994  13.985  1.00 99.18           C  
ATOM   1175  O   MET B 152     -38.051  25.213  14.081  1.00 99.18           O  
ATOM   1170  CB  MET B 152     -36.392  22.689  13.255  1.00 99.18           C  
ATOM   1171  CG  MET B 152     -36.040  21.745  12.102  1.00 99.18           C  
ATOM   1172  SD  MET B 152     -36.073  19.972  12.505  1.00 99.18           S  
ATOM   1173  CE  MET B 152     -35.627  19.427  10.829  1.00 99.18           C  
ATOM   1176  N   THR B 153     -35.960  25.495  14.865  1.00166.92           N  
ATOM   1177  CA  THR B 153     -36.454  26.135  16.045  1.00166.92           C  
ATOM   1181  C   THR B 153     -37.348  27.294  15.724  1.00166.92           C  
ATOM   1182  O   THR B 153     -38.280  27.547  16.483  1.00166.92           O  
ATOM   1178  CB  THR B 153     -35.411  26.670  16.982  1.00166.92           C  
ATOM   1180  CG2 THR B 153     -34.406  25.548  17.288  1.00166.92           C  
ATOM   1179  OG1 THR B 153     -34.754  27.788  16.406  1.00166.92           O  
ATOM   1183  N   HIS B 154     -37.102  28.036  14.624  1.00 88.60           N  
ATOM   1184  CA  HIS B 154     -37.907  29.195  14.346  1.00 88.60           C  
ATOM   1191  C   HIS B 154     -37.844  30.080  15.538  1.00 88.60           C  
ATOM   1192  O   HIS B 154     -38.857  30.479  16.114  1.00 88.60           O  
ATOM   1187  CB  HIS B 154     -39.365  28.878  13.968  1.00 88.60           C  
ATOM   1186  CG  HIS B 154     -39.462  28.411  12.546  1.00 88.60           C  
ATOM   1189  CD2 HIS B 154     -39.826  29.096  11.426  1.00 88.60           C  
ATOM   1185  ND1 HIS B 154     -39.145  27.140  12.121  1.00 88.60           N  
ATOM   1190  CE1 HIS B 154     -39.328  27.119  10.776  1.00 88.60           C  
ATOM   1188  NE2 HIS B 154     -39.742  28.285  10.308  1.00 88.60           N  
ATOM   1193  N   GLY B 155     -36.601  30.402  15.933  1.00 46.27           N  
ATOM   1194  CA  GLY B 155     -36.385  31.190  17.101  1.00 46.27           C  
ATOM   1195  C   GLY B 155     -35.868  32.540  16.729  1.00 46.27           C  
ATOM   1196  O   GLY B 155     -35.794  32.922  15.561  1.00 46.27           O  
ATOM   1197  N   VAL B 156     -35.550  33.316  17.779  1.00122.36           N  
ATOM   1198  CA  VAL B 156     -34.980  34.620  17.676  1.00122.36           C  
ATOM   1202  C   VAL B 156     -33.871  34.616  18.676  1.00122.36           C  
ATOM   1203  O   VAL B 156     -33.971  33.948  19.703  1.00122.36           O  
ATOM   1199  CB  VAL B 156     -35.942  35.682  18.102  1.00122.36           C  
ATOM   1200  CG1 VAL B 156     -35.256  37.047  18.059  1.00122.36           C  
ATOM   1201  CG2 VAL B 156     -37.173  35.596  17.201  1.00122.36           C  
ATOM   1204  N   VAL B 157     -32.784  35.360  18.404  1.00 57.83           N  
ATOM   1205  CA  VAL B 157     -31.662  35.357  19.303  1.00 57.83           C  
ATOM   1209  C   VAL B 157     -31.809  36.518  20.234  1.00 57.83           C  
ATOM   1210  O   VAL B 157     -31.918  37.662  19.796  1.00 57.83           O  
ATOM   1206  CB  VAL B 157     -30.342  35.581  18.615  1.00 57.83           C  
ATOM   1207  CG1 VAL B 157     -29.229  35.563  19.679  1.00 57.83           C  
ATOM   1208  CG2 VAL B 157     -30.157  34.567  17.478  1.00 57.83           C  
ATOM   1211  N   VAL B 158     -31.806  36.252  21.556  1.00 47.31           N  
ATOM   1212  CA  VAL B 158     -31.898  37.316  22.520  1.00 47.31           C  
ATOM   1216  C   VAL B 158     -30.507  37.808  22.799  1.00 47.31           C  
ATOM   1217  O   VAL B 158     -29.564  37.019  22.853  1.00 47.31           O  
ATOM   1213  CB  VAL B 158     -32.504  36.888  23.823  1.00 47.31           C  
ATOM   1214  CG1 VAL B 158     -32.467  38.075  24.801  1.00 47.31           C  
ATOM   1215  CG2 VAL B 158     -33.918  36.355  23.542  1.00 47.31           C  
ATOM   1218  N   GLY B 159     -30.343  39.136  22.991  1.00 43.93           N  
ATOM   1219  CA  GLY B 159     -29.040  39.696  23.234  1.00 43.93           C  
ATOM   1220  C   GLY B 159     -29.027  40.292  24.615  1.00 43.93           C  
ATOM   1221  O   GLY B 159     -30.049  40.747  25.123  1.00 43.93           O  
ATOM   1222  N   THR B 160     -27.847  40.241  25.264  1.00 86.67           N  
ATOM   1223  CA  THR B 160     -27.543  40.724  26.586  1.00 86.67           C  
ATOM   1227  C   THR B 160     -27.273  42.206  26.650  1.00 86.67           C  
ATOM   1228  O   THR B 160     -27.270  42.772  27.741  1.00 86.67           O  
ATOM   1224  CB  THR B 160     -26.365  40.026  27.195  1.00 86.67           C  
ATOM   1226  CG2 THR B 160     -26.664  38.517  27.218  1.00 86.67           C  
ATOM   1225  OG1 THR B 160     -25.193  40.280  26.435  1.00 86.67           O  
ATOM   1229  N   ASP B 161     -26.986  42.875  25.514  1.00 89.92           N  
ATOM   1230  CA  ASP B 161     -26.501  44.235  25.552  1.00 89.92           C  
ATOM   1235  C   ASP B 161     -27.343  45.156  26.388  1.00 89.92           C  
ATOM   1236  O   ASP B 161     -28.569  45.065  26.431  1.00 89.92           O  
ATOM   1231  CB  ASP B 161     -26.352  44.914  24.181  1.00 89.92           C  
ATOM   1232  CG  ASP B 161     -25.600  46.210  24.447  1.00 89.92           C  
ATOM   1233  OD1 ASP B 161     -24.717  46.195  25.345  1.00 89.92           O  
ATOM   1234  OD2 ASP B 161     -25.886  47.227  23.768  1.00 89.92           O1-
ATOM   1237  N   HIS B 162     -26.645  46.077  27.095  1.00 74.87           N  
ATOM   1238  CA  HIS B 162     -27.222  47.077  27.950  1.00 74.87           C  
ATOM   1245  C   HIS B 162     -26.341  48.296  27.915  1.00 74.87           C  
ATOM   1246  O   HIS B 162     -25.327  48.323  27.219  1.00 74.87           O  
ATOM   1241  CB  HIS B 162     -27.383  46.601  29.406  1.00 74.87           C  
ATOM   1240  CG  HIS B 162     -26.145  45.988  29.993  1.00 74.87           C  
ATOM   1243  CD2 HIS B 162     -25.722  44.693  29.986  1.00 74.87           C  
ATOM   1239  ND1 HIS B 162     -25.189  46.691  30.689  1.00 74.87           N  
ATOM   1244  CE1 HIS B 162     -24.241  45.795  31.069  1.00 74.87           C  
ATOM   1242  NE2 HIS B 162     -24.521  44.570  30.666  1.00 74.87           N  
ATOM   1247  N   ALA B 163     -26.707  49.345  28.688  1.00 73.06           N  
ATOM   1248  CA  ALA B 163     -26.000  50.595  28.650  1.00 73.06           C  
ATOM   1250  C   ALA B 163     -24.577  50.391  28.994  1.00 73.06           C  
ATOM   1251  O   ALA B 163     -23.674  50.868  28.310  1.00 73.06           O  
ATOM   1249  CB  ALA B 163     -26.555  51.627  29.647  1.00 73.06           C  
ATOM   1252  N   ALA B 164     -24.355  49.673  30.097  1.00146.88           N  
ATOM   1253  CA  ALA B 164     -23.087  49.447  30.720  1.00146.88           C  
ATOM   1255  C   ALA B 164     -22.140  48.689  29.837  1.00146.88           C  
ATOM   1256  O   ALA B 164     -20.961  48.568  30.152  1.00146.88           O  
ATOM   1254  CB  ALA B 164     -23.193  48.697  32.061  1.00146.88           C  
ATOM   1257  N   GLU B 165     -22.650  47.907  28.885  1.00175.80           N  
ATOM   1258  CA  GLU B 165     -21.765  47.328  27.914  1.00175.80           C  
ATOM   1264  C   GLU B 165     -21.508  48.238  26.754  1.00175.80           C  
ATOM   1265  O   GLU B 165     -20.396  48.356  26.242  1.00175.80           O  
ATOM   1259  CB  GLU B 165     -22.335  46.046  27.296  1.00175.80           C  
ATOM   1260  CG  GLU B 165     -22.351  44.870  28.265  1.00175.80           C  
ATOM   1261  CD  GLU B 165     -23.152  43.745  27.634  1.00175.80           C  
ATOM   1262  OE1 GLU B 165     -24.264  44.029  27.120  1.00175.80           O  
ATOM   1263  OE2 GLU B 165     -22.667  42.582  27.666  1.00175.80           O1-
ATOM   1266  N   ALA B 166     -22.581  48.885  26.283  1.00 89.75           N  
ATOM   1267  CA  ALA B 166     -22.571  49.626  25.060  1.00 89.75           C  
ATOM   1269  C   ALA B 166     -21.710  50.864  25.074  1.00 89.75           C  
ATOM   1270  O   ALA B 166     -21.201  51.220  24.013  1.00 89.75           O  
ATOM   1268  CB  ALA B 166     -23.980  49.940  24.522  1.00 89.75           C  
ATOM   1271  N   ILE B 167     -21.513  51.572  26.221  1.00166.27           N  
ATOM   1272  CA  ILE B 167     -20.838  52.845  26.061  1.00166.27           C  
ATOM   1277  C   ILE B 167     -19.476  52.687  25.536  1.00166.27           C  
ATOM   1278  O   ILE B 167     -19.044  53.499  24.722  1.00166.27           O  
ATOM   1273  CB  ILE B 167     -20.547  53.751  27.227  1.00166.27           C  
ATOM   1274  CG1 ILE B 167     -20.180  55.152  26.741  1.00166.27           C  
ATOM   1275  CG2 ILE B 167     -19.566  53.204  28.274  1.00166.27           C  
ATOM   1276  CD1 ILE B 167     -20.329  56.180  27.862  1.00166.27           C  
ATOM   1279  N   THR B 168     -18.749  51.704  26.074  1.00103.81           N  
ATOM   1280  CA  THR B 168     -17.394  51.475  25.725  1.00103.81           C  
ATOM   1284  C   THR B 168     -17.320  50.797  24.402  1.00103.81           C  
ATOM   1285  O   THR B 168     -16.301  50.870  23.716  1.00103.81           O  
ATOM   1281  CB  THR B 168     -16.715  50.619  26.750  1.00103.81           C  
ATOM   1283  CG2 THR B 168     -16.763  51.343  28.110  1.00103.81           C  
ATOM   1282  OG1 THR B 168     -17.380  49.369  26.845  1.00103.81           O  
ATOM   1286  N   GLY B 169     -18.387  50.069  24.034  1.00 56.87           N  
ATOM   1287  CA  GLY B 169     -18.350  49.328  22.815  1.00 56.87           C  
ATOM   1288  C   GLY B 169     -17.613  48.067  23.125  1.00 56.87           C  
ATOM   1289  O   GLY B 169     -17.012  47.457  22.242  1.00 56.87           O  
ATOM   1290  N   PHE B 170     -17.625  47.639  24.406  1.00162.80           N  
ATOM   1291  CA  PHE B 170     -16.885  46.446  24.661  1.00162.80           C  
ATOM   1299  C   PHE B 170     -17.751  45.254  24.392  1.00162.80           C  
ATOM   1300  O   PHE B 170     -18.352  44.659  25.285  1.00162.80           O  
ATOM   1292  CB  PHE B 170     -16.282  46.313  26.074  1.00162.80           C  
ATOM   1293  CG  PHE B 170     -15.239  47.371  26.258  1.00162.80           C  
ATOM   1294  CD1 PHE B 170     -14.383  47.698  25.230  1.00162.80           C  
ATOM   1295  CD2 PHE B 170     -15.059  47.981  27.481  1.00162.80           C  
ATOM   1296  CE1 PHE B 170     -13.410  48.656  25.392  1.00162.80           C  
ATOM   1297  CE2 PHE B 170     -14.086  48.938  27.651  1.00162.80           C  
ATOM   1298  CZ  PHE B 170     -13.263  49.285  26.605  1.00162.80           C  
ATOM   1301  N   PHE B 171     -17.826  44.884  23.105  1.00187.50           N  
ATOM   1302  CA  PHE B 171     -18.506  43.704  22.670  1.00187.50           C  
ATOM   1310  C   PHE B 171     -17.919  43.448  21.326  1.00187.50           C  
ATOM   1311  O   PHE B 171     -17.242  44.321  20.781  1.00187.50           O  
ATOM   1303  CB  PHE B 171     -20.037  43.847  22.591  1.00187.50           C  
ATOM   1304  CG  PHE B 171     -20.373  44.797  21.501  1.00187.50           C  
ATOM   1305  CD1 PHE B 171     -19.995  46.115  21.593  1.00187.50           C  
ATOM   1306  CD2 PHE B 171     -21.013  44.361  20.362  1.00187.50           C  
ATOM   1307  CE1 PHE B 171     -20.305  46.998  20.586  1.00187.50           C  
ATOM   1308  CE2 PHE B 171     -21.324  45.240  19.351  1.00187.50           C  
ATOM   1309  CZ  PHE B 171     -20.971  46.563  19.463  1.00187.50           C  
ATOM   1312  N   THR B 172     -18.134  42.250  20.758  1.00 57.78           N  
ATOM   1313  CA  THR B 172     -17.500  41.976  19.503  1.00 57.78           C  
ATOM   1317  C   THR B 172     -18.480  42.272  18.419  1.00 57.78           C  
ATOM   1318  O   THR B 172     -19.646  41.880  18.492  1.00 57.78           O  
ATOM   1314  CB  THR B 172     -17.058  40.550  19.362  1.00 57.78           C  
ATOM   1316  CG2 THR B 172     -16.376  40.397  17.998  1.00 57.78           C  
ATOM   1315  OG1 THR B 172     -16.148  40.206  20.397  1.00 57.78           O  
ATOM   1319  N   LYS B 173     -18.019  42.992  17.377  1.00 94.93           N  
ATOM   1320  CA  LYS B 173     -18.904  43.377  16.321  1.00 94.93           C  
ATOM   1326  C   LYS B 173     -19.343  42.132  15.623  1.00 94.93           C  
ATOM   1327  O   LYS B 173     -18.542  41.363  15.092  1.00 94.93           O  
ATOM   1321  CB  LYS B 173     -18.262  44.351  15.317  1.00 94.93           C  
ATOM   1322  CG  LYS B 173     -19.271  45.099  14.438  1.00 94.93           C  
ATOM   1323  CD  LYS B 173     -18.700  46.388  13.839  1.00 94.93           C  
ATOM   1324  CE  LYS B 173     -19.677  47.170  12.957  1.00 94.93           C  
ATOM   1325  NZ  LYS B 173     -19.565  46.725  11.554  1.00 94.93           N1+
ATOM   1328  N   TYR B 174     -20.670  41.933  15.624  1.00115.82           N  
ATOM   1329  CA  TYR B 174     -21.345  40.822  15.039  1.00115.82           C  
ATOM   1338  C   TYR B 174     -21.062  39.569  15.818  1.00115.82           C  
ATOM   1339  O   TYR B 174     -21.531  38.495  15.438  1.00115.82           O  
ATOM   1330  CB  TYR B 174     -20.999  40.641  13.551  1.00115.82           C  
ATOM   1331  CG  TYR B 174     -21.451  41.907  12.900  1.00115.82           C  
ATOM   1332  CD1 TYR B 174     -22.779  42.091  12.599  1.00115.82           C  
ATOM   1333  CD2 TYR B 174     -20.564  42.924  12.624  1.00115.82           C  
ATOM   1334  CE1 TYR B 174     -23.209  43.259  12.013  1.00115.82           C  
ATOM   1335  CE2 TYR B 174     -20.988  44.095  12.037  1.00115.82           C  
ATOM   1336  CZ  TYR B 174     -22.317  44.264  11.727  1.00115.82           C  
ATOM   1337  OH  TYR B 174     -22.764  45.461  11.124  1.00115.82           O  
ATOM   1340  N   GLY B 175     -20.217  39.606  16.876  1.00 98.85           N  
ATOM   1341  CA  GLY B 175     -20.203  38.396  17.651  1.00 98.85           C  
ATOM   1342  C   GLY B 175     -21.355  38.365  18.628  1.00 98.85           C  
ATOM   1343  O   GLY B 175     -22.439  37.851  18.360  1.00 98.85           O  
ATOM   1344  N   ASP B 176     -21.147  39.068  19.763  1.00173.34           N  
ATOM   1345  CA  ASP B 176     -22.054  39.235  20.875  1.00173.34           C  
ATOM   1350  C   ASP B 176     -23.071  40.226  20.448  1.00173.34           C  
ATOM   1351  O   ASP B 176     -24.208  40.253  20.919  1.00173.34           O  
ATOM   1346  CB  ASP B 176     -21.388  39.931  22.073  1.00173.34           C  
ATOM   1347  CG  ASP B 176     -20.309  39.064  22.691  1.00173.34           C  
ATOM   1348  OD1 ASP B 176     -19.783  38.170  21.977  1.00173.34           O  
ATOM   1349  OD2 ASP B 176     -19.988  39.297  23.889  1.00173.34           O1-
ATOM   1352  N   GLY B 177     -22.594  41.147  19.602  1.00 55.35           N  
ATOM   1353  CA  GLY B 177     -23.342  42.234  19.059  1.00 55.35           C  
ATOM   1354  C   GLY B 177     -24.406  41.718  18.146  1.00 55.35           C  
ATOM   1355  O   GLY B 177     -25.432  42.369  17.972  1.00 55.35           O  
ATOM   1356  N   GLY B 178     -24.175  40.567  17.482  1.00 52.01           N  
ATOM   1357  CA  GLY B 178     -25.155  40.118  16.530  1.00 52.01           C  
ATOM   1358  C   GLY B 178     -26.279  39.408  17.234  1.00 52.01           C  
ATOM   1359  O   GLY B 178     -26.169  38.224  17.556  1.00 52.01           O  
ATOM   1360  N   THR B 179     -27.412  40.126  17.442  1.00 64.06           N  
ATOM   1361  CA  THR B 179     -28.576  39.573  18.090  1.00 64.06           C  
ATOM   1365  C   THR B 179     -29.814  40.188  17.489  1.00 64.06           C  
ATOM   1366  O   THR B 179     -29.752  41.247  16.863  1.00 64.06           O  
ATOM   1362  CB  THR B 179     -28.641  39.854  19.563  1.00 64.06           C  
ATOM   1364  CG2 THR B 179     -27.396  39.265  20.243  1.00 64.06           C  
ATOM   1363  OG1 THR B 179     -28.709  41.255  19.790  1.00 64.06           O  
ATOM   1367  N   ASP B 180     -30.958  39.467  17.584  1.00 75.59           N  
ATOM   1368  CA  ASP B 180     -32.239  39.921  17.103  1.00 75.59           C  
ATOM   1373  C   ASP B 180     -32.959  40.890  18.011  1.00 75.59           C  
ATOM   1374  O   ASP B 180     -33.449  41.920  17.548  1.00 75.59           O  
ATOM   1369  CB  ASP B 180     -33.202  38.758  16.835  1.00 75.59           C  
ATOM   1370  CG  ASP B 180     -32.649  37.955  15.671  1.00 75.59           C  
ATOM   1371  OD1 ASP B 180     -31.787  38.498  14.930  1.00 75.59           O  
ATOM   1372  OD2 ASP B 180     -33.080  36.783  15.509  1.00 75.59           O1-
ATOM   1375  N   ILE B 181     -33.067  40.586  19.328  1.00136.70           N  
ATOM   1376  CA  ILE B 181     -33.872  41.418  20.193  1.00136.70           C  
ATOM   1381  C   ILE B 181     -33.171  41.569  21.521  1.00136.70           C  
ATOM   1382  O   ILE B 181     -32.696  40.583  22.081  1.00136.70           O  
ATOM   1377  CB  ILE B 181     -35.239  40.805  20.376  1.00136.70           C  
ATOM   1378  CG1 ILE B 181     -36.265  41.773  20.988  1.00136.70           C  
ATOM   1379  CG2 ILE B 181     -35.052  39.495  21.156  1.00136.70           C  
ATOM   1380  CD1 ILE B 181     -36.020  42.105  22.452  1.00136.70           C  
ATOM   1383  N   ASN B 182     -33.093  42.812  22.067  1.00 81.86           N  
ATOM   1384  CA  ASN B 182     -32.371  43.018  23.302  1.00 81.86           C  
ATOM   1389  C   ASN B 182     -33.266  43.625  24.352  1.00 81.86           C  
ATOM   1390  O   ASN B 182     -33.542  44.824  24.338  1.00 81.86           O  
ATOM   1385  CB  ASN B 182     -31.161  43.957  23.152  1.00 81.86           C  
ATOM   1386  CG  ASN B 182     -30.069  43.226  22.384  1.00 81.86           C  
ATOM   1388  ND2 ASN B 182     -28.896  43.036  23.046  1.00 81.86           N  
ATOM   1387  OD1 ASN B 182     -30.247  42.835  21.232  1.00 81.86           O  
ATOM   1391  N   PRO B 183     -33.715  42.814  25.275  1.00101.90           N  
ATOM   1392  CA  PRO B 183     -34.581  43.244  26.350  1.00101.90           C  
ATOM   1396  C   PRO B 183     -33.938  44.090  27.418  1.00101.90           C  
ATOM   1397  O   PRO B 183     -34.664  44.783  28.132  1.00101.90           O  
ATOM   1394  CB  PRO B 183     -35.229  41.970  26.898  1.00101.90           C  
ATOM   1395  CG  PRO B 183     -34.354  40.822  26.362  1.00101.90           C  
ATOM   1393  CD  PRO B 183     -33.790  41.382  25.049  1.00101.90           C  
ATOM   1398  N   LEU B 184     -32.608  43.966  27.595  1.00 89.76           N  
ATOM   1399  CA  LEU B 184     -31.794  44.647  28.572  1.00 89.76           C  
ATOM   1404  C   LEU B 184     -31.521  46.072  28.211  1.00 89.76           C  
ATOM   1405  O   LEU B 184     -31.185  46.868  29.087  1.00 89.76           O  
ATOM   1400  CB  LEU B 184     -30.446  43.944  28.809  1.00 89.76           C  
ATOM   1401  CG  LEU B 184     -30.620  42.533  29.401  1.00 89.76           C  
ATOM   1402  CD1 LEU B 184     -29.273  41.895  29.774  1.00 89.76           C  
ATOM   1403  CD2 LEU B 184     -31.621  42.547  30.565  1.00 89.76           C  
ATOM   1406  N   HIS B 185     -31.580  46.403  26.905  1.00 81.36           N  
ATOM   1407  CA  HIS B 185     -31.249  47.718  26.428  1.00 81.36           C  
ATOM   1414  C   HIS B 185     -31.950  48.738  27.268  1.00 81.36           C  
ATOM   1415  O   HIS B 185     -33.136  48.590  27.554  1.00 81.36           O  
ATOM   1410  CB  HIS B 185     -31.684  47.934  24.969  1.00 81.36           C  
ATOM   1409  CG  HIS B 185     -31.471  49.329  24.474  1.00 81.36           C  
ATOM   1412  CD2 HIS B 185     -32.321  50.392  24.500  1.00 81.36           C  
ATOM   1408  ND1 HIS B 185     -30.321  49.780  23.869  1.00 81.36           N  
ATOM   1413  CE1 HIS B 185     -30.531  51.085  23.559  1.00 81.36           C  
ATOM   1411  NE2 HIS B 185     -31.730  51.501  23.923  1.00 81.36           N  
ATOM   1416  N   ARG B 186     -31.204  49.821  27.593  1.00125.63           N  
ATOM   1417  CA  ARG B 186     -31.488  50.986  28.404  1.00125.63           C  
ATOM   1425  C   ARG B 186     -31.016  50.862  29.833  1.00125.63           C  
ATOM   1426  O   ARG B 186     -30.854  51.888  30.491  1.00125.63           O  
ATOM   1418  CB  ARG B 186     -32.991  51.323  28.573  1.00125.63           C  
ATOM   1419  CG  ARG B 186     -33.755  50.370  29.509  1.00125.63           C  
ATOM   1420  CD  ARG B 186     -35.280  50.435  29.388  1.00125.63           C  
ATOM   1421  NE  ARG B 186     -35.863  49.397  30.290  1.00125.63           N  
ATOM   1422  CZ  ARG B 186     -35.988  48.106  29.860  1.00125.63           C  
ATOM   1423  NH1 ARG B 186     -35.486  47.755  28.640  1.00125.63           N1+
ATOM   1424  NH2 ARG B 186     -36.609  47.172  30.640  1.00125.63           N  
ATOM   1427  N   LEU B 187     -30.709  49.656  30.349  1.00 75.46           N  
ATOM   1428  CA  LEU B 187     -30.346  49.561  31.745  1.00 75.46           C  
ATOM   1433  C   LEU B 187     -28.856  49.666  31.942  1.00 75.46           C  
ATOM   1434  O   LEU B 187     -28.073  49.293  31.071  1.00 75.46           O  
ATOM   1429  CB  LEU B 187     -30.799  48.246  32.399  1.00 75.46           C  
ATOM   1430  CG  LEU B 187     -32.328  48.067  32.429  1.00 75.46           C  
ATOM   1431  CD1 LEU B 187     -32.716  46.739  33.094  1.00 75.46           C  
ATOM   1432  CD2 LEU B 187     -33.022  49.276  33.077  1.00 75.46           C  
ATOM   1435  N   ASN B 188     -28.433  50.208  33.111  1.00 93.14           N  
ATOM   1436  CA  ASN B 188     -27.040  50.264  33.484  1.00 93.14           C  
ATOM   1441  C   ASN B 188     -26.760  49.027  34.295  1.00 93.14           C  
ATOM   1442  O   ASN B 188     -27.664  48.230  34.541  1.00 93.14           O  
ATOM   1437  CB  ASN B 188     -26.612  51.532  34.266  1.00 93.14           C  
ATOM   1438  CG  ASN B 188     -27.250  51.649  35.652  1.00 93.14           C  
ATOM   1440  ND2 ASN B 188     -27.219  52.889  36.214  1.00 93.14           N  
ATOM   1439  OD1 ASN B 188     -27.751  50.685  36.230  1.00 93.14           O  
ATOM   1443  N   LYS B 189     -25.493  48.817  34.715  1.00167.27           N  
ATOM   1444  CA  LYS B 189     -25.124  47.609  35.420  1.00167.27           C  
ATOM   1450  C   LYS B 189     -25.816  47.447  36.741  1.00167.27           C  
ATOM   1451  O   LYS B 189     -26.346  46.380  37.045  1.00167.27           O  
ATOM   1445  CB  LYS B 189     -23.620  47.524  35.748  1.00167.27           C  
ATOM   1446  CG  LYS B 189     -22.750  46.821  34.708  1.00167.27           C  
ATOM   1447  CD  LYS B 189     -23.052  45.325  34.598  1.00167.27           C  
ATOM   1448  CE  LYS B 189     -21.968  44.528  33.874  1.00167.27           C  
ATOM   1449  NZ  LYS B 189     -22.385  43.117  33.719  1.00167.27           N1+
ATOM   1452  N   ARG B 190     -25.832  48.512  37.555  1.00212.33           N  
ATOM   1453  CA  ARG B 190     -26.364  48.515  38.889  1.00212.33           C  
ATOM   1461  C   ARG B 190     -27.812  48.171  38.824  1.00212.33           C  
ATOM   1462  O   ARG B 190     -28.327  47.419  39.650  1.00212.33           O  
ATOM   1454  CB  ARG B 190     -26.222  49.936  39.455  1.00212.33           C  
ATOM   1455  CG  ARG B 190     -26.808  50.183  40.836  1.00212.33           C  
ATOM   1456  CD  ARG B 190     -26.657  51.643  41.280  1.00212.33           C  
ATOM   1457  NE  ARG B 190     -25.198  51.939  41.393  1.00212.33           N  
ATOM   1458  CZ  ARG B 190     -24.739  53.216  41.239  1.00212.33           C  
ATOM   1459  NH1 ARG B 190     -25.616  54.223  40.979  1.00212.33           N1+
ATOM   1460  NH2 ARG B 190     -23.409  53.496  41.354  1.00212.33           N  
ATOM   1463  N   GLN B 191     -28.502  48.728  37.819  1.00 72.49           N  
ATOM   1464  CA  GLN B 191     -29.905  48.519  37.640  1.00 72.49           C  
ATOM   1470  C   GLN B 191     -30.153  47.072  37.327  1.00 72.49           C  
ATOM   1471  O   GLN B 191     -31.143  46.495  37.773  1.00 72.49           O  
ATOM   1465  CB  GLN B 191     -30.476  49.421  36.532  1.00 72.49           C  
ATOM   1466  CG  GLN B 191     -30.394  50.899  36.936  1.00 72.49           C  
ATOM   1467  CD  GLN B 191     -30.798  51.792  35.772  1.00 72.49           C  
ATOM   1469  NE2 GLN B 191     -29.955  51.837  34.708  1.00 72.49           N  
ATOM   1468  OE1 GLN B 191     -31.832  52.454  35.815  1.00 72.49           O  
ATOM   1472  N   GLY B 192     -29.256  46.430  36.555  1.00 28.22           N  
ATOM   1473  CA  GLY B 192     -29.458  45.048  36.225  1.00 28.22           C  
ATOM   1474  C   GLY B 192     -29.462  44.259  37.500  1.00 28.22           C  
ATOM   1475  O   GLY B 192     -30.239  43.318  37.652  1.00 28.22           O  
ATOM   1476  N   LYS B 193     -28.577  44.621  38.450  1.00 85.86           N  
ATOM   1477  CA  LYS B 193     -28.485  43.922  39.702  1.00 85.86           C  
ATOM   1483  C   LYS B 193     -29.780  44.073  40.446  1.00 85.86           C  
ATOM   1484  O   LYS B 193     -30.250  43.131  41.083  1.00 85.86           O  
ATOM   1478  CB  LYS B 193     -27.371  44.458  40.624  1.00 85.86           C  
ATOM   1479  CG  LYS B 193     -25.955  44.300  40.061  1.00 85.86           C  
ATOM   1480  CD  LYS B 193     -24.874  44.937  40.940  1.00 85.86           C  
ATOM   1481  CE  LYS B 193     -23.500  45.017  40.267  1.00 85.86           C  
ATOM   1482  NZ  LYS B 193     -23.135  43.702  39.697  1.00 85.86           N1+
ATOM   1485  N   GLN B 194     -30.399  45.266  40.372  1.00 44.89           N  
ATOM   1486  CA  GLN B 194     -31.617  45.539  41.088  1.00 44.89           C  
ATOM   1492  C   GLN B 194     -32.678  44.594  40.618  1.00 44.89           C  
ATOM   1493  O   GLN B 194     -33.481  44.101  41.409  1.00 44.89           O  
ATOM   1487  CB  GLN B 194     -32.152  46.961  40.837  1.00 44.89           C  
ATOM   1488  CG  GLN B 194     -31.286  48.074  41.429  1.00 44.89           C  
ATOM   1489  CD  GLN B 194     -31.954  49.401  41.094  1.00 44.89           C  
ATOM   1491  NE2 GLN B 194     -31.496  50.498  41.754  1.00 44.89           N  
ATOM   1490  OE1 GLN B 194     -32.860  49.462  40.263  1.00 44.89           O  
ATOM   1494  N   LEU B 195     -32.720  44.334  39.301  1.00 59.84           N  
ATOM   1495  CA  LEU B 195     -33.701  43.466  38.722  1.00 59.84           C  
ATOM   1500  C   LEU B 195     -33.496  42.070  39.236  1.00 59.84           C  
ATOM   1501  O   LEU B 195     -34.456  41.407  39.625  1.00 59.84           O  
ATOM   1496  CB  LEU B 195     -33.573  43.430  37.193  1.00 59.84           C  
ATOM   1497  CG  LEU B 195     -33.855  44.800  36.552  1.00 59.84           C  
ATOM   1498  CD1 LEU B 195     -33.703  44.747  35.031  1.00 59.84           C  
ATOM   1499  CD2 LEU B 195     -35.232  45.337  36.973  1.00 59.84           C  
ATOM   1502  N   LEU B 196     -32.231  41.595  39.280  1.00108.47           N  
ATOM   1503  CA  LEU B 196     -31.965  40.253  39.727  1.00108.47           C  
ATOM   1508  C   LEU B 196     -32.408  40.114  41.147  1.00108.47           C  
ATOM   1509  O   LEU B 196     -32.983  39.096  41.527  1.00108.47           O  
ATOM   1504  CB  LEU B 196     -30.471  39.865  39.716  1.00108.47           C  
ATOM   1505  CG  LEU B 196     -29.875  39.505  38.339  1.00108.47           C  
ATOM   1506  CD1 LEU B 196     -30.365  38.133  37.859  1.00108.47           C  
ATOM   1507  CD2 LEU B 196     -30.130  40.597  37.297  1.00108.47           C  
ATOM   1510  N   ALA B 197     -32.147  41.145  41.973  1.00 29.10           N  
ATOM   1511  CA  ALA B 197     -32.486  41.078  43.368  1.00 29.10           C  
ATOM   1513  C   ALA B 197     -33.971  40.909  43.512  1.00 29.10           C  
ATOM   1514  O   ALA B 197     -34.434  40.116  44.330  1.00 29.10           O  
ATOM   1512  CB  ALA B 197     -32.090  42.349  44.145  1.00 29.10           C  
ATOM   1515  N   ALA B 198     -34.757  41.646  42.703  1.00 36.14           N  
ATOM   1516  CA  ALA B 198     -36.192  41.580  42.776  1.00 36.14           C  
ATOM   1518  C   ALA B 198     -36.623  40.188  42.421  1.00 36.14           C  
ATOM   1519  O   ALA B 198     -37.593  39.667  42.970  1.00 36.14           O  
ATOM   1517  CB  ALA B 198     -36.898  42.543  41.802  1.00 36.14           C  
ATOM   1520  N   LEU B 199     -35.911  39.575  41.459  1.00 70.51           N  
ATOM   1521  CA  LEU B 199     -36.150  38.263  40.919  1.00 70.51           C  
ATOM   1526  C   LEU B 199     -35.881  37.199  41.944  1.00 70.51           C  
ATOM   1527  O   LEU B 199     -36.460  36.115  41.875  1.00 70.51           O  
ATOM   1522  CB  LEU B 199     -35.252  37.961  39.707  1.00 70.51           C  
ATOM   1523  CG  LEU B 199     -35.478  38.922  38.525  1.00 70.51           C  
ATOM   1524  CD1 LEU B 199     -34.565  38.570  37.338  1.00 70.51           C  
ATOM   1525  CD2 LEU B 199     -36.964  38.988  38.142  1.00 70.51           C  
ATOM   1528  N   GLY B 200     -34.962  37.451  42.899  1.00 27.75           N  
ATOM   1529  CA  GLY B 200     -34.662  36.446  43.880  1.00 27.75           C  
ATOM   1530  C   GLY B 200     -33.499  35.629  43.405  1.00 27.75           C  
ATOM   1531  O   GLY B 200     -33.325  34.483  43.816  1.00 27.75           O  
ATOM   1532  N   CYS B 201     -32.669  36.203  42.513  1.00 52.31           N  
ATOM   1533  CA  CYS B 201     -31.526  35.511  41.993  1.00 52.31           C  
ATOM   1536  C   CYS B 201     -30.521  35.368  43.100  1.00 52.31           C  
ATOM   1537  O   CYS B 201     -30.467  36.192  44.010  1.00 52.31           O  
ATOM   1534  CB  CYS B 201     -30.858  36.262  40.828  1.00 52.31           C  
ATOM   1535  SG  CYS B 201     -29.417  35.382  40.160  1.00 52.31           S  
ATOM   1538  N   PRO B 202     -29.724  34.330  43.056  1.00 77.71           N  
ATOM   1539  CA  PRO B 202     -28.718  34.144  44.068  1.00 77.71           C  
ATOM   1543  C   PRO B 202     -27.736  35.265  43.954  1.00 77.71           C  
ATOM   1544  O   PRO B 202     -27.364  35.622  42.839  1.00 77.71           O  
ATOM   1541  CB  PRO B 202     -28.141  32.751  43.826  1.00 77.71           C  
ATOM   1542  CG  PRO B 202     -29.315  31.986  43.179  1.00 77.71           C  
ATOM   1540  CD  PRO B 202     -30.133  33.071  42.454  1.00 77.71           C  
ATOM   1545  N   GLU B 203     -27.279  35.798  45.099  1.00 48.27           N  
ATOM   1546  CA  GLU B 203     -26.458  36.974  45.179  1.00 48.27           C  
ATOM   1552  C   GLU B 203     -25.140  36.779  44.498  1.00 48.27           C  
ATOM   1553  O   GLU B 203     -24.622  37.698  43.863  1.00 48.27           O  
ATOM   1547  CB  GLU B 203     -26.158  37.357  46.637  1.00 48.27           C  
ATOM   1548  CG  GLU B 203     -27.404  37.765  47.426  1.00 48.27           C  
ATOM   1549  CD  GLU B 203     -26.972  38.030  48.860  1.00 48.27           C  
ATOM   1550  OE1 GLU B 203     -26.270  39.050  49.092  1.00 48.27           O  
ATOM   1551  OE2 GLU B 203     -27.330  37.206  49.745  1.00 48.27           O1-
ATOM   1554  N   HIS B 204     -24.559  35.573  44.598  1.00 67.59           N  
ATOM   1555  CA  HIS B 204     -23.238  35.363  44.077  1.00 67.59           C  
ATOM   1562  C   HIS B 204     -23.205  35.551  42.593  1.00 67.59           C  
ATOM   1563  O   HIS B 204     -22.163  35.895  42.038  1.00 67.59           O  
ATOM   1558  CB  HIS B 204     -22.599  34.012  44.468  1.00 67.59           C  
ATOM   1557  CG  HIS B 204     -23.421  32.779  44.235  1.00 67.59           C  
ATOM   1560  CD2 HIS B 204     -23.343  31.837  43.255  1.00 67.59           C  
ATOM   1556  ND1 HIS B 204     -24.420  32.356  45.083  1.00 67.59           N  
ATOM   1561  CE1 HIS B 204     -24.892  31.187  44.580  1.00 67.59           C  
ATOM   1559  NE2 HIS B 204     -24.268  30.831  43.472  1.00 67.59           N  
ATOM   1564  N   LEU B 205     -24.321  35.298  41.892  1.00 74.26           N  
ATOM   1565  CA  LEU B 205     -24.301  35.443  40.463  1.00 74.26           C  
ATOM   1570  C   LEU B 205     -24.074  36.876  40.035  1.00 74.26           C  
ATOM   1571  O   LEU B 205     -23.400  37.114  39.034  1.00 74.26           O  
ATOM   1566  CB  LEU B 205     -25.598  34.940  39.809  1.00 74.26           C  
ATOM   1567  CG  LEU B 205     -25.816  33.431  40.023  1.00 74.26           C  
ATOM   1568  CD1 LEU B 205     -27.113  32.948  39.356  1.00 74.26           C  
ATOM   1569  CD2 LEU B 205     -24.580  32.624  39.591  1.00 74.26           C  
ATOM   1572  N   TYR B 206     -24.748  37.858  40.674  1.00122.77           N  
ATOM   1573  CA  TYR B 206     -24.575  39.265  40.376  1.00122.77           C  
ATOM   1582  C   TYR B 206     -23.490  39.999  41.125  1.00122.77           C  
ATOM   1583  O   TYR B 206     -22.901  40.944  40.602  1.00122.77           O  
ATOM   1574  CB  TYR B 206     -25.877  40.090  40.408  1.00122.77           C  
ATOM   1575  CG  TYR B 206     -26.535  40.026  41.739  1.00122.77           C  
ATOM   1576  CD1 TYR B 206     -27.378  38.984  42.053  1.00122.77           C  
ATOM   1577  CD2 TYR B 206     -26.322  41.017  42.669  1.00122.77           C  
ATOM   1578  CE1 TYR B 206     -27.998  38.926  43.278  1.00122.77           C  
ATOM   1579  CE2 TYR B 206     -26.941  40.964  43.895  1.00122.77           C  
ATOM   1580  CZ  TYR B 206     -27.778  39.919  44.202  1.00122.77           C  
ATOM   1581  OH  TYR B 206     -28.414  39.866  45.461  1.00122.77           O  
ATOM   1584  N   LYS B 207     -23.240  39.631  42.395  1.00 79.07           N  
ATOM   1585  CA  LYS B 207     -22.347  40.371  43.251  1.00 79.07           C  
ATOM   1591  C   LYS B 207     -20.988  40.510  42.618  1.00 79.07           C  
ATOM   1592  O   LYS B 207     -20.459  39.559  42.047  1.00 79.07           O  
ATOM   1586  CB  LYS B 207     -22.175  39.691  44.621  1.00 79.07           C  
ATOM   1587  CG  LYS B 207     -21.402  40.503  45.661  1.00 79.07           C  
ATOM   1588  CD  LYS B 207     -21.541  39.923  47.071  1.00 79.07           C  
ATOM   1589  CE  LYS B 207     -20.662  40.603  48.122  1.00 79.07           C  
ATOM   1590  NZ  LYS B 207     -20.888  39.985  49.449  1.00 79.07           N1+
ATOM   1593  N   LYS B 208     -20.407  41.727  42.769  1.00205.31           N  
ATOM   1594  CA  LYS B 208     -19.154  42.284  42.298  1.00205.31           C  
ATOM   1600  C   LYS B 208     -18.507  41.565  41.147  1.00205.31           C  
ATOM   1601  O   LYS B 208     -18.222  40.372  41.202  1.00205.31           O  
ATOM   1595  CB  LYS B 208     -18.173  42.578  43.440  1.00205.31           C  
ATOM   1596  CG  LYS B 208     -18.527  43.923  44.080  1.00205.31           C  
ATOM   1597  CD  LYS B 208     -19.979  44.001  44.566  1.00205.31           C  
ATOM   1598  CE  LYS B 208     -20.443  45.430  44.862  1.00205.31           C  
ATOM   1599  NZ  LYS B 208     -21.917  45.471  44.998  1.00205.31           N1+
ATOM   1602  N   VAL B 209     -18.207  42.332  40.064  1.00174.76           N  
ATOM   1603  CA  VAL B 209     -17.748  41.732  38.838  1.00174.76           C  
ATOM   1607  C   VAL B 209     -16.466  42.320  38.322  1.00174.76           C  
ATOM   1608  O   VAL B 209     -16.096  43.483  38.499  1.00174.76           O  
ATOM   1604  CB  VAL B 209     -18.761  41.865  37.738  1.00174.76           C  
ATOM   1605  CG1 VAL B 209     -20.027  41.084  38.136  1.00174.76           C  
ATOM   1606  CG2 VAL B 209     -19.021  43.363  37.496  1.00174.76           C  
ATOM   1609  N   PRO B 210     -15.789  41.399  37.689  1.00165.60           N  
ATOM   1610  CA  PRO B 210     -14.559  41.678  36.995  1.00165.60           C  
ATOM   1614  C   PRO B 210     -14.881  42.209  35.634  1.00165.60           C  
ATOM   1615  O   PRO B 210     -16.045  42.174  35.240  1.00165.60           O  
ATOM   1612  CB  PRO B 210     -13.810  40.350  36.899  1.00165.60           C  
ATOM   1613  CG  PRO B 210     -14.373  39.517  38.058  1.00165.60           C  
ATOM   1611  CD  PRO B 210     -15.800  40.051  38.235  1.00165.60           C  
ATOM   1616  N   THR B 211     -13.864  42.713  34.907  1.00186.16           N  
ATOM   1617  CA  THR B 211     -14.069  43.169  33.563  1.00186.16           C  
ATOM   1621  C   THR B 211     -14.130  41.950  32.701  1.00186.16           C  
ATOM   1622  O   THR B 211     -13.600  40.901  33.064  1.00186.16           O  
ATOM   1618  CB  THR B 211     -12.948  44.023  33.046  1.00186.16           C  
ATOM   1620  CG2 THR B 211     -13.244  44.399  31.586  1.00186.16           C  
ATOM   1619  OG1 THR B 211     -12.803  45.189  33.845  1.00186.16           O  
ATOM   1623  N   ALA B 212     -14.805  42.046  31.537  1.00273.66           N  
ATOM   1624  CA  ALA B 212     -14.905  40.905  30.677  1.00273.66           C  
ATOM   1626  C   ALA B 212     -15.491  41.357  29.377  1.00273.66           C  
ATOM   1627  O   ALA B 212     -15.939  42.495  29.247  1.00273.66           O  
ATOM   1625  CB  ALA B 212     -15.827  39.806  31.232  1.00273.66           C  
ATOM   1628  N   ASP B 213     -15.485  40.465  28.369  1.00206.33           N  
ATOM   1629  CA  ASP B 213     -16.061  40.801  27.101  1.00206.33           C  
ATOM   1634  C   ASP B 213     -17.533  40.889  27.316  1.00206.33           C  
ATOM   1635  O   ASP B 213     -18.096  40.162  28.133  1.00206.33           O  
ATOM   1630  CB  ASP B 213     -15.832  39.738  26.012  1.00206.33           C  
ATOM   1631  CG  ASP B 213     -14.369  39.752  25.603  1.00206.33           C  
ATOM   1632  OD1 ASP B 213     -13.639  40.679  26.043  1.00206.33           O  
ATOM   1633  OD2 ASP B 213     -13.962  38.835  24.841  1.00206.33           O1-
ATOM   1636  N   LEU B 214     -18.195  41.808  26.589  1.00228.54           N  
ATOM   1637  CA  LEU B 214     -19.609  41.966  26.743  1.00228.54           C  
ATOM   1642  C   LEU B 214     -20.232  42.000  25.382  1.00228.54           C  
ATOM   1643  O   LEU B 214     -19.548  41.819  24.376  1.00228.54           O  
ATOM   1638  CB  LEU B 214     -19.985  43.231  27.529  1.00228.54           C  
ATOM   1639  CG  LEU B 214     -19.487  43.160  28.985  1.00228.54           C  
ATOM   1640  CD1 LEU B 214     -19.866  44.414  29.789  1.00228.54           C  
ATOM   1641  CD2 LEU B 214     -19.935  41.850  29.655  1.00228.54           C  
ATOM   1644  N   GLU B 215     -21.567  42.190  25.322  1.00269.87           N  
ATOM   1645  CA  GLU B 215     -22.264  42.169  24.064  1.00269.87           C  
ATOM   1651  C   GLU B 215     -22.881  43.525  23.863  1.00269.87           C  
ATOM   1652  O   GLU B 215     -23.195  44.210  24.833  1.00269.87           O  
ATOM   1646  CB  GLU B 215     -23.443  41.173  24.054  1.00269.87           C  
ATOM   1647  CG  GLU B 215     -23.068  39.745  24.472  1.00269.87           C  
ATOM   1648  CD  GLU B 215     -24.266  38.833  24.248  1.00269.87           C  
ATOM   1649  OE1 GLU B 215     -25.242  39.290  23.596  1.00269.87           O  
ATOM   1650  OE2 GLU B 215     -24.221  37.669  24.731  1.00269.87           O1-
ATOM   1653  N   ASP B 216     -23.035  43.982  22.599  1.00249.29           N  
ATOM   1654  CA  ASP B 216     -23.721  45.233  22.400  1.00249.29           C  
ATOM   1659  C   ASP B 216     -24.765  45.103  21.347  1.00249.29           C  
ATOM   1660  O   ASP B 216     -24.674  44.282  20.436  1.00249.29           O  
ATOM   1655  CB  ASP B 216     -22.888  46.447  21.965  1.00249.29           C  
ATOM   1656  CG  ASP B 216     -22.254  47.099  23.186  1.00249.29           C  
ATOM   1657  OD1 ASP B 216     -22.441  46.589  24.319  1.00249.29           O  
ATOM   1658  OD2 ASP B 216     -21.550  48.126  22.993  1.00249.29           O1-
ATOM   1661  N   ASP B 217     -25.816  45.934  21.497  1.00199.03           N  
ATOM   1662  CA  ASP B 217     -26.886  46.063  20.557  1.00199.03           C  
ATOM   1667  C   ASP B 217     -26.999  47.538  20.294  1.00199.03           C  
ATOM   1668  O   ASP B 217     -26.101  48.150  19.716  1.00199.03           O  
ATOM   1663  CB  ASP B 217     -28.241  45.587  21.105  1.00199.03           C  
ATOM   1664  CG  ASP B 217     -29.168  45.342  19.922  1.00199.03           C  
ATOM   1665  OD1 ASP B 217     -28.651  45.254  18.776  1.00199.03           O  
ATOM   1666  OD2 ASP B 217     -30.403  45.235  20.147  1.00199.03           O1-
ATOM   1669  N   ARG B 218     -28.124  48.144  20.729  1.00231.17           N  
ATOM   1670  CA  ARG B 218     -28.386  49.551  20.569  1.00231.17           C  
ATOM   1678  C   ARG B 218     -27.523  50.329  21.520  1.00231.17           C  
ATOM   1679  O   ARG B 218     -27.092  49.806  22.546  1.00231.17           O  
ATOM   1671  CB  ARG B 218     -29.859  49.918  20.843  1.00231.17           C  
ATOM   1672  CG  ARG B 218     -30.780  49.716  19.639  1.00231.17           C  
ATOM   1673  CD  ARG B 218     -30.908  50.993  18.806  1.00231.17           C  
ATOM   1674  NE  ARG B 218     -31.823  50.730  17.662  1.00231.17           N  
ATOM   1675  CZ  ARG B 218     -32.208  51.776  16.872  1.00231.17           C  
ATOM   1676  NH1 ARG B 218     -31.750  53.034  17.137  1.00231.17           N1+
ATOM   1677  NH2 ARG B 218     -33.051  51.573  15.819  1.00231.17           N  
ATOM   1680  N   PRO B 219     -27.251  51.578  21.192  1.00104.54           N  
ATOM   1681  CA  PRO B 219     -26.392  52.417  21.989  1.00104.54           C  
ATOM   1685  C   PRO B 219     -26.879  52.416  23.400  1.00104.54           C  
ATOM   1686  O   PRO B 219     -28.088  52.490  23.609  1.00104.54           O  
ATOM   1683  CB  PRO B 219     -26.485  53.812  21.379  1.00104.54           C  
ATOM   1684  CG  PRO B 219     -27.907  53.832  20.792  1.00104.54           C  
ATOM   1682  CD  PRO B 219     -28.159  52.371  20.379  1.00104.54           C  
ATOM   1687  N   SER B 220     -25.941  52.366  24.365  1.00258.45           N  
ATOM   1688  CA  SER B 220     -26.241  52.207  25.760  1.00258.45           C  
ATOM   1691  C   SER B 220     -24.920  52.574  26.432  1.00258.45           C  
ATOM   1692  O   SER B 220     -23.924  52.347  25.771  1.00258.45           O  
ATOM   1689  CB  SER B 220     -26.630  50.726  25.872  1.00258.45           C  
ATOM   1690  OG  SER B 220     -27.846  50.469  25.187  1.00258.45           O  
ATOM   1693  N   LEU B 221     -24.770  53.135  27.682  1.00245.98           N  
ATOM   1694  CA  LEU B 221     -23.386  53.572  27.913  1.00245.98           C  
ATOM   1699  C   LEU B 221     -22.576  53.324  29.234  1.00245.98           C  
ATOM   1700  O   LEU B 221     -21.847  54.264  29.544  1.00245.98           O  
ATOM   1695  CB  LEU B 221     -23.100  55.082  27.575  1.00245.98           C  
ATOM   1696  CG  LEU B 221     -23.194  55.620  26.099  1.00245.98           C  
ATOM   1697  CD1 LEU B 221     -22.389  56.897  25.893  1.00245.98           C  
ATOM   1698  CD2 LEU B 221     -22.828  54.673  24.959  1.00245.98           C  
ATOM   1701  N   PRO B 222     -22.545  52.326  30.102  1.00213.69           N  
ATOM   1702  CA  PRO B 222     -21.328  52.167  30.935  1.00213.69           C  
ATOM   1706  C   PRO B 222     -20.336  51.153  30.366  1.00213.69           C  
ATOM   1707  O   PRO B 222     -20.469  50.816  29.189  1.00213.69           O  
ATOM   1704  CB  PRO B 222     -21.769  51.649  32.292  1.00213.69           C  
ATOM   1705  CG  PRO B 222     -23.185  52.163  32.439  1.00213.69           C  
ATOM   1703  CD  PRO B 222     -23.694  52.366  31.007  1.00213.69           C  
ATOM   1708  N   ASP B 223     -19.336  50.657  31.186  1.00177.51           N  
ATOM   1709  CA  ASP B 223     -18.499  49.452  30.992  1.00177.51           C  
ATOM   1714  C   ASP B 223     -17.173  49.507  31.801  1.00177.51           C  
ATOM   1715  O   ASP B 223     -16.148  49.813  31.195  1.00177.51           O  
ATOM   1710  CB  ASP B 223     -18.141  49.153  29.530  1.00177.51           C  
ATOM   1711  CG  ASP B 223     -17.800  47.667  29.486  1.00177.51           C  
ATOM   1712  OD1 ASP B 223     -17.832  47.025  30.570  1.00177.51           O  
ATOM   1713  OD2 ASP B 223     -17.524  47.147  28.374  1.00177.51           O1-
ATOM   1716  N   GLU B 224     -17.093  49.144  33.140  1.00379.15           N  
ATOM   1717  CA  GLU B 224     -15.840  49.297  33.928  1.00379.15           C  
ATOM   1723  C   GLU B 224     -15.076  48.120  34.008  1.00379.15           C  
ATOM   1724  O   GLU B 224     -14.604  47.473  34.944  1.00379.15           O  
ATOM   1718  CB  GLU B 224     -15.936  50.125  35.135  1.00379.15           C  
ATOM   1719  CG  GLU B 224     -16.142  51.529  34.557  1.00379.15           C  
ATOM   1720  CD  GLU B 224     -15.296  51.644  33.280  1.00379.15           C  
ATOM   1721  OE1 GLU B 224     -14.083  51.317  33.337  1.00379.15           O  
ATOM   1722  OE2 GLU B 224     -15.838  52.098  32.237  1.00379.15           O1-
ATOM   1725  N   ALA B 225     -15.117  47.856  32.777  1.00229.23           N  
ATOM   1726  CA  ALA B 225     -14.393  47.087  31.969  1.00229.23           C  
ATOM   1728  C   ALA B 225     -13.191  47.907  31.730  1.00229.23           C  
ATOM   1729  O   ALA B 225     -12.241  47.423  31.153  1.00229.23           O  
ATOM   1727  CB  ALA B 225     -15.097  46.851  30.630  1.00229.23           C  
ATOM   1730  N   ALA B 226     -13.235  49.219  32.034  1.00 90.01           N  
ATOM   1731  CA  ALA B 226     -12.125  50.009  31.592  1.00 90.01           C  
ATOM   1733  C   ALA B 226     -11.187  50.336  32.689  1.00 90.01           C  
ATOM   1734  O   ALA B 226     -11.531  50.348  33.869  1.00 90.01           O  
ATOM   1732  CB  ALA B 226     -12.542  51.339  30.940  1.00 90.01           C  
ATOM   1735  N   LEU B 227      -9.929  50.590  32.285  1.00169.45           N  
ATOM   1736  CA  LEU B 227      -8.912  50.912  33.225  1.00169.45           C  
ATOM   1741  C   LEU B 227      -9.190  52.265  33.766  1.00169.45           C  
ATOM   1742  O   LEU B 227      -9.461  53.216  33.033  1.00169.45           O  
ATOM   1737  CB  LEU B 227      -7.512  50.966  32.616  1.00169.45           C  
ATOM   1738  CG  LEU B 227      -7.053  49.626  32.028  1.00169.45           C  
ATOM   1739  CD1 LEU B 227      -5.633  49.754  31.468  1.00169.45           C  
ATOM   1740  CD2 LEU B 227      -7.206  48.477  33.037  1.00169.45           C  
ATOM   1743  N   GLY B 228      -9.128  52.365  35.100  1.00 43.53           N  
ATOM   1744  CA  GLY B 228      -9.290  53.632  35.725  1.00 43.53           C  
ATOM   1745  C   GLY B 228     -10.737  53.966  35.769  1.00 43.53           C  
ATOM   1746  O   GLY B 228     -11.101  55.080  36.135  1.00 43.53           O  
ATOM   1747  N   VAL B 229     -11.621  53.036  35.369  1.00 89.68           N  
ATOM   1748  CA  VAL B 229     -12.985  53.424  35.518  1.00 89.68           C  
ATOM   1752  C   VAL B 229     -13.700  52.267  36.133  1.00 89.68           C  
ATOM   1753  O   VAL B 229     -13.472  51.112  35.777  1.00 89.68           O  
ATOM   1749  CB  VAL B 229     -13.645  53.867  34.246  1.00 89.68           C  
ATOM   1750  CG1 VAL B 229     -15.096  54.275  34.568  1.00 89.68           C  
ATOM   1751  CG2 VAL B 229     -12.808  54.995  33.622  1.00 89.68           C  
ATOM   1754  N   THR B 230     -14.555  52.575  37.125  1.00156.96           N  
ATOM   1755  CA  THR B 230     -15.297  51.592  37.855  1.00156.96           C  
ATOM   1759  C   THR B 230     -16.715  51.681  37.414  1.00156.96           C  
ATOM   1760  O   THR B 230     -17.138  52.691  36.860  1.00156.96           O  
ATOM   1756  CB  THR B 230     -15.268  51.818  39.341  1.00156.96           C  
ATOM   1758  CG2 THR B 230     -15.844  53.196  39.675  1.00156.96           C  
ATOM   1757  OG1 THR B 230     -16.021  50.814  39.997  1.00156.96           O  
ATOM   1761  N   TYR B 231     -17.448  50.558  37.554  0.60187.38           N  
ATOM   1762  CA  TYR B 231     -18.792  50.437  37.070  0.60187.38           C  
ATOM   1771  C   TYR B 231     -19.595  51.481  37.755  0.60187.38           C  
ATOM   1772  O   TYR B 231     -20.548  52.024  37.202  0.60187.38           O  
ATOM   1763  CB  TYR B 231     -19.449  49.070  37.336  0.60187.38           C  
ATOM   1764  CG  TYR B 231     -18.823  48.058  36.435  0.60187.38           C  
ATOM   1765  CD1 TYR B 231     -19.323  47.863  35.167  0.60187.38           C  
ATOM   1766  CD2 TYR B 231     -17.741  47.316  36.842  0.60187.38           C  
ATOM   1767  CE1 TYR B 231     -18.758  46.935  34.324  0.60187.38           C  
ATOM   1768  CE2 TYR B 231     -17.171  46.387  36.004  0.60187.38           C  
ATOM   1769  CZ  TYR B 231     -17.679  46.195  34.744  0.60187.38           C  
ATOM   1770  OH  TYR B 231     -17.092  45.240  33.888  0.60187.38           O  
ATOM   1773  N   ASP B 232     -19.255  51.773  39.014  1.00 71.21           N  
ATOM   1774  CA  ASP B 232     -19.978  52.815  39.665  1.00 71.21           C  
ATOM   1779  C   ASP B 232     -19.780  54.067  38.865  1.00 71.21           C  
ATOM   1780  O   ASP B 232     -20.732  54.808  38.637  1.00 71.21           O  
ATOM   1775  CB  ASP B 232     -19.485  53.084  41.097  1.00 71.21           C  
ATOM   1776  CG  ASP B 232     -19.923  51.922  41.979  1.00 71.21           C  
ATOM   1777  OD1 ASP B 232     -21.092  51.478  41.833  1.00 71.21           O  
ATOM   1778  OD2 ASP B 232     -19.092  51.458  42.804  1.00 71.21           O1-
ATOM   1781  N   ASN B 233     -18.550  54.324  38.378  1.00 95.15           N  
ATOM   1782  CA  ASN B 233     -18.283  55.532  37.642  1.00 95.15           C  
ATOM   1787  C   ASN B 233     -19.125  55.577  36.399  1.00 95.15           C  
ATOM   1788  O   ASN B 233     -19.737  56.593  36.087  1.00 95.15           O  
ATOM   1783  CB  ASN B 233     -16.810  55.659  37.205  1.00 95.15           C  
ATOM   1784  CG  ASN B 233     -15.945  55.865  38.442  1.00 95.15           C  
ATOM   1786  ND2 ASN B 233     -16.594  56.226  39.582  1.00 95.15           N  
ATOM   1785  OD1 ASN B 233     -14.727  55.702  38.399  1.00 95.15           O  
ATOM   1789  N   ILE B 234     -19.177  54.469  35.644  1.00182.89           N  
ATOM   1790  CA  ILE B 234     -19.911  54.404  34.415  1.00182.89           C  
ATOM   1795  C   ILE B 234     -21.379  54.518  34.659  1.00182.89           C  
ATOM   1796  O   ILE B 234     -22.062  55.239  33.936  1.00182.89           O  
ATOM   1791  CB  ILE B 234     -19.552  53.153  33.677  1.00182.89           C  
ATOM   1792  CG1 ILE B 234     -19.753  51.941  34.597  1.00182.89           C  
ATOM   1793  CG2 ILE B 234     -18.132  53.305  33.123  1.00182.89           C  
ATOM   1794  CD1 ILE B 234     -19.428  50.582  33.992  1.00182.89           C  
ATOM   1797  N   ASP B 235     -21.898  53.825  35.689  1.00 69.94           N  
ATOM   1798  CA  ASP B 235     -23.301  53.903  36.001  1.00 69.94           C  
ATOM   1803  C   ASP B 235     -23.645  55.327  36.333  1.00 69.94           C  
ATOM   1804  O   ASP B 235     -24.670  55.846  35.894  1.00 69.94           O  
ATOM   1799  CB  ASP B 235     -23.705  53.034  37.209  1.00 69.94           C  
ATOM   1800  CG  ASP B 235     -23.704  51.576  36.770  1.00 69.94           C  
ATOM   1801  OD1 ASP B 235     -23.624  51.326  35.536  1.00 69.94           O  
ATOM   1802  OD2 ASP B 235     -23.794  50.691  37.663  1.00 69.94           O1-
ATOM   1805  N   ASP B 236     -22.783  56.006  37.111  1.00 54.80           N  
ATOM   1806  CA  ASP B 236     -23.047  57.360  37.509  1.00 54.80           C  
ATOM   1811  C   ASP B 236     -23.074  58.215  36.283  1.00 54.80           C  
ATOM   1812  O   ASP B 236     -23.851  59.163  36.193  1.00 54.80           O  
ATOM   1807  CB  ASP B 236     -21.983  57.924  38.469  1.00 54.80           C  
ATOM   1808  CG  ASP B 236     -22.146  57.237  39.822  1.00 54.80           C  
ATOM   1809  OD1 ASP B 236     -22.937  56.261  39.901  1.00 54.80           O  
ATOM   1810  OD2 ASP B 236     -21.490  57.693  40.797  1.00 54.80           O1-
ATOM   1813  N   TYR B 237     -22.217  57.890  35.299  1.00 90.29           N  
ATOM   1814  CA  TYR B 237     -22.108  58.649  34.089  1.00 90.29           C  
ATOM   1823  C   TYR B 237     -23.429  58.583  33.360  1.00 90.29           C  
ATOM   1824  O   TYR B 237     -23.940  59.615  32.927  1.00 90.29           O  
ATOM   1815  CB  TYR B 237     -21.012  58.056  33.180  1.00 90.29           C  
ATOM   1816  CG  TYR B 237     -20.672  58.962  32.044  1.00 90.29           C  
ATOM   1817  CD1 TYR B 237     -19.770  59.988  32.222  1.00 90.29           C  
ATOM   1818  CD2 TYR B 237     -21.224  58.777  30.797  1.00 90.29           C  
ATOM   1819  CE1 TYR B 237     -19.429  60.825  31.186  1.00 90.29           C  
ATOM   1820  CE2 TYR B 237     -20.887  59.611  29.756  1.00 90.29           C  
ATOM   1821  CZ  TYR B 237     -19.992  60.637  29.948  1.00 90.29           C  
ATOM   1822  OH  TYR B 237     -19.650  61.491  28.877  1.00 90.29           O  
ATOM   1825  N   LEU B 238     -24.041  57.381  33.215  1.00206.56           N  
ATOM   1826  CA  LEU B 238     -25.277  57.328  32.461  1.00206.56           C  
ATOM   1831  C   LEU B 238     -26.363  57.980  33.245  1.00206.56           C  
ATOM   1832  O   LEU B 238     -27.405  58.325  32.696  1.00206.56           O  
ATOM   1827  CB  LEU B 238     -25.931  55.997  32.128  1.00206.56           C  
ATOM   1828  CG  LEU B 238     -24.899  54.928  32.048  1.00206.56           C  
ATOM   1829  CD1 LEU B 238     -23.663  55.374  31.256  1.00206.56           C  
ATOM   1830  CD2 LEU B 238     -24.661  54.530  33.488  1.00206.56           C  
ATOM   1833  N   GLU B 239     -26.200  58.016  34.575  1.00 96.34           N  
ATOM   1834  CA  GLU B 239     -27.134  58.596  35.493  1.00 96.34           C  
ATOM   1840  C   GLU B 239     -27.130  60.092  35.322  1.00 96.34           C  
ATOM   1841  O   GLU B 239     -28.054  60.771  35.767  1.00 96.34           O  
ATOM   1835  CB  GLU B 239     -26.852  58.163  36.944  1.00 96.34           C  
ATOM   1836  CG  GLU B 239     -27.128  56.658  37.101  1.00 96.34           C  
ATOM   1837  CD  GLU B 239     -26.711  56.171  38.478  1.00 96.34           C  
ATOM   1838  OE1 GLU B 239     -26.505  57.017  39.389  1.00 96.34           O  
ATOM   1839  OE2 GLU B 239     -26.599  54.925  38.625  1.00 96.34           O1-
ATOM   1842  N   GLY B 240     -26.067  60.663  34.711  1.00 40.64           N  
ATOM   1843  CA  GLY B 240     -26.061  62.080  34.451  1.00 40.64           C  
ATOM   1844  C   GLY B 240     -25.231  62.828  35.453  1.00 40.64           C  
ATOM   1845  O   GLY B 240     -25.253  64.057  35.477  1.00 40.64           O  
ATOM   1846  N   LYS B 241     -24.469  62.117  36.302  1.00 90.58           N  
ATOM   1847  CA  LYS B 241     -23.667  62.775  37.301  1.00 90.58           C  
ATOM   1853  C   LYS B 241     -22.406  63.302  36.673  1.00 90.58           C  
ATOM   1854  O   LYS B 241     -21.994  62.852  35.604  1.00 90.58           O  
ATOM   1848  CB  LYS B 241     -23.300  61.835  38.459  1.00 90.58           C  
ATOM   1849  CG  LYS B 241     -24.546  61.301  39.174  1.00 90.58           C  
ATOM   1850  CD  LYS B 241     -24.300  60.071  40.049  1.00 90.58           C  
ATOM   1851  CE  LYS B 241     -24.467  60.334  41.546  1.00 90.58           C  
ATOM   1852  NZ  LYS B 241     -25.904  60.463  41.884  1.00 90.58           N1+
ATOM   1855  N   THR B 242     -21.764  64.298  37.327  1.00 41.64           N  
ATOM   1856  CA  THR B 242     -20.557  64.879  36.798  1.00 41.64           C  
ATOM   1860  C   THR B 242     -19.397  64.256  37.508  1.00 41.64           C  
ATOM   1861  O   THR B 242     -19.322  64.268  38.736  1.00 41.64           O  
ATOM   1857  CB  THR B 242     -20.468  66.367  36.987  1.00 41.64           C  
ATOM   1859  CG2 THR B 242     -19.148  66.864  36.376  1.00 41.64           C  
ATOM   1858  OG1 THR B 242     -21.564  67.006  36.351  1.00 41.64           O  
ATOM   1862  N   LEU B 243     -18.454  63.693  36.729  1.00 66.19           N  
ATOM   1863  CA  LEU B 243     -17.334  62.992  37.288  1.00 66.19           C  
ATOM   1868  C   LEU B 243     -16.070  63.718  36.960  1.00 66.19           C  
ATOM   1869  O   LEU B 243     -16.062  64.726  36.254  1.00 66.19           O  
ATOM   1864  CB  LEU B 243     -17.164  61.573  36.723  1.00 66.19           C  
ATOM   1865  CG  LEU B 243     -18.340  60.623  37.012  1.00 66.19           C  
ATOM   1866  CD1 LEU B 243     -18.080  59.232  36.415  1.00 66.19           C  
ATOM   1867  CD2 LEU B 243     -18.669  60.574  38.512  1.00 66.19           C  
ATOM   1870  N   ASP B 244     -14.950  63.196  37.498  1.00 55.70           N  
ATOM   1871  CA  ASP B 244     -13.640  63.720  37.259  1.00 55.70           C  
ATOM   1876  C   ASP B 244     -13.488  63.759  35.773  1.00 55.70           C  
ATOM   1877  O   ASP B 244     -13.945  62.861  35.067  1.00 55.70           O  
ATOM   1872  CB  ASP B 244     -12.565  62.778  37.842  1.00 55.70           C  
ATOM   1873  CG  ASP B 244     -11.150  63.293  37.610  1.00 55.70           C  
ATOM   1874  OD1 ASP B 244     -10.972  64.348  36.947  1.00 55.70           O  
ATOM   1875  OD2 ASP B 244     -10.213  62.606  38.097  1.00 55.70           O1-
ATOM   1878  N   PRO B 245     -12.880  64.795  35.272  1.00 60.89           N  
ATOM   1879  CA  PRO B 245     -12.734  64.909  33.850  1.00 60.89           C  
ATOM   1883  C   PRO B 245     -11.924  63.794  33.265  1.00 60.89           C  
ATOM   1884  O   PRO B 245     -12.140  63.459  32.101  1.00 60.89           O  
ATOM   1881  CB  PRO B 245     -12.180  66.313  33.614  1.00 60.89           C  
ATOM   1882  CG  PRO B 245     -12.763  67.125  34.789  1.00 60.89           C  
ATOM   1880  CD  PRO B 245     -12.935  66.097  35.921  1.00 60.89           C  
ATOM   1885  N   ALA B 246     -10.982  63.216  34.033  1.00 29.03           N  
ATOM   1886  CA  ALA B 246     -10.165  62.153  33.514  1.00 29.03           C  
ATOM   1888  C   ALA B 246     -11.030  60.971  33.212  1.00 29.03           C  
ATOM   1889  O   ALA B 246     -10.887  60.328  32.173  1.00 29.03           O  
ATOM   1887  CB  ALA B 246      -9.097  61.686  34.519  1.00 29.03           C  
ATOM   1890  N   ILE B 247     -11.953  60.654  34.136  1.00 45.98           N  
ATOM   1891  CA  ILE B 247     -12.816  59.517  34.003  1.00 45.98           C  
ATOM   1896  C   ILE B 247     -13.753  59.720  32.854  1.00 45.98           C  
ATOM   1897  O   ILE B 247     -13.932  58.834  32.018  1.00 45.98           O  
ATOM   1892  CB  ILE B 247     -13.631  59.304  35.248  1.00 45.98           C  
ATOM   1893  CG1 ILE B 247     -12.703  59.000  36.438  1.00 45.98           C  
ATOM   1894  CG2 ILE B 247     -14.672  58.207  34.976  1.00 45.98           C  
ATOM   1895  CD1 ILE B 247     -13.399  59.084  37.796  1.00 45.98           C  
ATOM   1898  N   ALA B 248     -14.361  60.918  32.773  1.00 33.51           N  
ATOM   1899  CA  ALA B 248     -15.323  61.200  31.746  1.00 33.51           C  
ATOM   1901  C   ALA B 248     -14.662  61.124  30.404  1.00 33.51           C  
ATOM   1902  O   ALA B 248     -15.230  60.590  29.452  1.00 33.51           O  
ATOM   1900  CB  ALA B 248     -15.933  62.608  31.878  1.00 33.51           C  
ATOM   1903  N   LYS B 249     -13.430  61.654  30.300  0.50128.99           N  
ATOM   1904  CA  LYS B 249     -12.730  61.702  29.048  0.50128.99           C  
ATOM   1910  C   LYS B 249     -12.508  60.312  28.542  0.50128.99           C  
ATOM   1911  O   LYS B 249     -12.697  60.042  27.358  0.50128.99           O  
ATOM   1905  CB  LYS B 249     -11.347  62.365  29.186  0.50128.99           C  
ATOM   1906  CG  LYS B 249     -10.559  62.442  27.876  0.50128.99           C  
ATOM   1907  CD  LYS B 249     -11.161  63.392  26.841  0.50128.99           C  
ATOM   1908  CE  LYS B 249     -10.568  64.802  26.876  0.50128.99           C  
ATOM   1909  NZ  LYS B 249     -11.145  65.615  25.784  0.50128.99           N1+
ATOM   1912  N   THR B 250     -12.100  59.387  29.431  1.00113.21           N  
ATOM   1913  CA  THR B 250     -11.806  58.050  29.000  1.00113.21           C  
ATOM   1917  C   THR B 250     -13.050  57.409  28.479  1.00113.21           C  
ATOM   1918  O   THR B 250     -13.036  56.774  27.427  1.00113.21           O  
ATOM   1914  CB  THR B 250     -11.300  57.157  30.098  1.00113.21           C  
ATOM   1916  CG2 THR B 250      -9.970  57.711  30.625  1.00113.21           C  
ATOM   1915  OG1 THR B 250     -12.253  57.070  31.147  1.00113.21           O  
ATOM   1919  N   ILE B 251     -14.168  57.574  29.208  1.00 58.50           N  
ATOM   1920  CA  ILE B 251     -15.405  56.962  28.830  1.00 58.50           C  
ATOM   1925  C   ILE B 251     -15.857  57.496  27.505  1.00 58.50           C  
ATOM   1926  O   ILE B 251     -16.278  56.742  26.628  1.00 58.50           O  
ATOM   1921  CB  ILE B 251     -16.480  57.198  29.847  1.00 58.50           C  
ATOM   1922  CG1 ILE B 251     -16.108  56.535  31.186  1.00 58.50           C  
ATOM   1923  CG2 ILE B 251     -17.795  56.680  29.260  1.00 58.50           C  
ATOM   1924  CD1 ILE B 251     -17.051  56.898  32.332  1.00 58.50           C  
ATOM   1927  N   GLU B 252     -15.761  58.823  27.322  1.00 51.29           N  
ATOM   1928  CA  GLU B 252     -16.209  59.472  26.124  1.00 51.29           C  
ATOM   1934  C   GLU B 252     -15.383  59.018  24.959  1.00 51.29           C  
ATOM   1935  O   GLU B 252     -15.899  58.869  23.852  1.00 51.29           O  
ATOM   1929  CB  GLU B 252     -16.095  61.001  26.231  1.00 51.29           C  
ATOM   1930  CG  GLU B 252     -17.016  61.576  27.308  1.00 51.29           C  
ATOM   1931  CD  GLU B 252     -16.612  63.017  27.573  1.00 51.29           C  
ATOM   1932  OE1 GLU B 252     -15.665  63.509  26.901  1.00 51.29           O  
ATOM   1933  OE2 GLU B 252     -17.252  63.644  28.460  1.00 51.29           O1-
ATOM   1936  N   GLY B 253     -14.074  58.797  25.172  1.00 21.02           N  
ATOM   1937  CA  GLY B 253     -13.206  58.410  24.096  1.00 21.02           C  
ATOM   1938  C   GLY B 253     -13.627  57.082  23.541  1.00 21.02           C  
ATOM   1939  O   GLY B 253     -13.612  56.879  22.326  1.00 21.02           O  
ATOM   1940  N   TRP B 254     -13.991  56.127  24.418  1.00 68.00           N  
ATOM   1941  CA  TRP B 254     -14.365  54.818  23.962  1.00 68.00           C  
ATOM   1952  C   TRP B 254     -15.625  54.895  23.154  1.00 68.00           C  
ATOM   1953  O   TRP B 254     -15.767  54.223  22.133  1.00 68.00           O  
ATOM   1942  CB  TRP B 254     -14.569  53.812  25.107  1.00 68.00           C  
ATOM   1943  CG  TRP B 254     -13.263  53.365  25.715  1.00 68.00           C  
ATOM   1945  CD1 TRP B 254     -12.683  53.659  26.915  1.00 68.00           C  
ATOM   1944  CD2 TRP B 254     -12.348  52.515  25.014  1.00 68.00           C  
ATOM   1947  CE2 TRP B 254     -11.239  52.332  25.837  1.00 68.00           C  
ATOM   1948  CE3 TRP B 254     -12.423  51.940  23.778  1.00 68.00           C  
ATOM   1946  NE1 TRP B 254     -11.457  53.037  27.003  1.00 68.00           N  
ATOM   1949  CZ2 TRP B 254     -10.181  51.567  25.434  1.00 68.00           C  
ATOM   1950  CZ3 TRP B 254     -11.361  51.164  23.375  1.00 68.00           C  
ATOM   1951  CH2 TRP B 254     -10.262  50.982  24.189  1.00 68.00           C  
ATOM   1954  N   TYR B 255     -16.572  55.734  23.601  1.00 84.56           N  
ATOM   1955  CA  TYR B 255     -17.852  55.877  22.973  1.00 84.56           C  
ATOM   1964  C   TYR B 255     -17.673  56.334  21.551  1.00 84.56           C  
ATOM   1965  O   TYR B 255     -18.227  55.733  20.629  1.00 84.56           O  
ATOM   1956  CB  TYR B 255     -18.675  56.926  23.747  1.00 84.56           C  
ATOM   1957  CG  TYR B 255     -19.969  57.267  23.093  1.00 84.56           C  
ATOM   1958  CD1 TYR B 255     -21.091  56.495  23.276  1.00 84.56           C  
ATOM   1959  CD2 TYR B 255     -20.055  58.390  22.304  1.00 84.56           C  
ATOM   1960  CE1 TYR B 255     -22.280  56.842  22.677  1.00 84.56           C  
ATOM   1961  CE2 TYR B 255     -21.239  58.743  21.701  1.00 84.56           C  
ATOM   1962  CZ  TYR B 255     -22.354  57.965  21.890  1.00 84.56           C  
ATOM   1963  OH  TYR B 255     -23.575  58.321  21.278  1.00 84.56           O  
ATOM   1966  N   VAL B 256     -16.860  57.386  21.331  1.00104.99           N  
ATOM   1967  CA  VAL B 256     -16.671  57.946  20.021  1.00104.99           C  
ATOM   1971  C   VAL B 256     -15.998  56.975  19.099  1.00104.99           C  
ATOM   1972  O   VAL B 256     -16.374  56.860  17.933  1.00104.99           O  
ATOM   1968  CB  VAL B 256     -15.875  59.216  20.043  1.00104.99           C  
ATOM   1969  CG1 VAL B 256     -16.712  60.282  20.768  1.00104.99           C  
ATOM   1970  CG2 VAL B 256     -14.522  58.944  20.720  1.00104.99           C  
ATOM   1973  N   LYS B 257     -14.986  56.242  19.595  1.00 82.26           N  
ATOM   1974  CA  LYS B 257     -14.243  55.343  18.753  1.00 82.26           C  
ATOM   1980  C   LYS B 257     -15.156  54.274  18.226  1.00 82.26           C  
ATOM   1981  O   LYS B 257     -15.075  53.878  17.066  1.00 82.26           O  
ATOM   1975  CB  LYS B 257     -13.120  54.598  19.499  1.00 82.26           C  
ATOM   1976  CG  LYS B 257     -12.015  55.489  20.071  1.00 82.26           C  
ATOM   1977  CD  LYS B 257     -11.082  54.739  21.029  1.00 82.26           C  
ATOM   1978  CE  LYS B 257      -9.889  55.563  21.520  1.00 82.26           C  
ATOM   1979  NZ  LYS B 257      -9.022  54.729  22.381  1.00 82.26           N1+
ATOM   1982  N   THR B 258     -16.042  53.789  19.109  1.00101.34           N  
ATOM   1983  CA  THR B 258     -16.957  52.687  18.978  1.00101.34           C  
ATOM   1987  C   THR B 258     -18.183  52.949  18.160  1.00101.34           C  
ATOM   1988  O   THR B 258     -18.953  52.011  17.970  1.00101.34           O  
ATOM   1984  CB  THR B 258     -17.417  52.162  20.307  1.00101.34           C  
ATOM   1986  CG2 THR B 258     -16.186  51.685  21.094  1.00101.34           C  
ATOM   1985  OG1 THR B 258     -18.097  53.174  21.034  1.00101.34           O  
ATOM   1989  N   GLU B 259     -18.443  54.190  17.703  0.50 99.44           N  
ATOM   1990  CA  GLU B 259     -19.709  54.539  17.098  0.50 99.44           C  
ATOM   1996  C   GLU B 259     -20.130  53.549  16.048  0.50 99.44           C  
ATOM   1997  O   GLU B 259     -21.301  53.181  15.999  0.50 99.44           O  
ATOM   1991  CB  GLU B 259     -19.700  55.893  16.355  0.50 99.44           C  
ATOM   1992  CG  GLU B 259     -19.616  57.141  17.233  0.50 99.44           C  
ATOM   1993  CD  GLU B 259     -19.831  58.342  16.319  0.50 99.44           C  
ATOM   1994  OE1 GLU B 259     -21.010  58.596  15.955  0.50 99.44           O  
ATOM   1995  OE2 GLU B 259     -18.826  59.012  15.962  0.50 99.44           O1-
ATOM   1998  N   HIS B 260     -19.207  53.060  15.205  1.00 69.62           N  
ATOM   1999  CA  HIS B 260     -19.611  52.199  14.126  1.00 69.62           C  
ATOM   2006  C   HIS B 260     -20.263  50.950  14.648  1.00 69.62           C  
ATOM   2007  O   HIS B 260     -21.155  50.398  14.007  1.00 69.62           O  
ATOM   2002  CB  HIS B 260     -18.460  51.788  13.189  1.00 69.62           C  
ATOM   2001  CG  HIS B 260     -17.452  50.894  13.836  1.00 69.62           C  
ATOM   2004  CD2 HIS B 260     -16.389  51.202  14.626  1.00 69.62           C  
ATOM   2000  ND1 HIS B 260     -17.451  49.521  13.720  1.00 69.62           N  
ATOM   2005  CE1 HIS B 260     -16.393  49.071  14.441  1.00 69.62           C  
ATOM   2003  NE2 HIS B 260     -15.720  50.055  15.009  1.00 69.62           N  
ATOM   2008  N   LYS B 261     -19.823  50.453  15.818  1.00 54.61           N  
ATOM   2009  CA  LYS B 261     -20.357  49.241  16.372  1.00 54.61           C  
ATOM   2015  C   LYS B 261     -21.818  49.407  16.681  1.00 54.61           C  
ATOM   2016  O   LYS B 261     -22.590  48.456  16.583  1.00 54.61           O  
ATOM   2010  CB  LYS B 261     -19.631  48.832  17.665  1.00 54.61           C  
ATOM   2011  CG  LYS B 261     -18.160  48.480  17.426  1.00 54.61           C  
ATOM   2012  CD  LYS B 261     -17.320  48.393  18.702  1.00 54.61           C  
ATOM   2013  CE  LYS B 261     -15.840  48.101  18.436  1.00 54.61           C  
ATOM   2014  NZ  LYS B 261     -15.080  48.146  19.706  1.00 54.61           N1+
ATOM   2017  N   ARG B 262     -22.218  50.609  17.131  1.00 90.68           N  
ATOM   2018  CA  ARG B 262     -23.565  50.940  17.507  1.00 90.68           C  
ATOM   2026  C   ARG B 262     -24.476  51.096  16.329  1.00 90.68           C  
ATOM   2027  O   ARG B 262     -25.680  50.889  16.462  1.00 90.68           O  
ATOM   2019  CB  ARG B 262     -23.649  52.235  18.335  1.00 90.68           C  
ATOM   2020  CG  ARG B 262     -22.919  52.146  19.677  1.00 90.68           C  
ATOM   2021  CD  ARG B 262     -23.244  53.301  20.626  1.00 90.68           C  
ATOM   2022  NE  ARG B 262     -22.822  54.560  19.954  1.00 90.68           N  
ATOM   2023  CZ  ARG B 262     -21.514  54.944  19.986  1.00 90.68           C  
ATOM   2024  NH1 ARG B 262     -20.583  54.133  20.565  1.00 90.68           N1+
ATOM   2025  NH2 ARG B 262     -21.144  56.140  19.442  1.00 90.68           N  
ATOM   2028  N   ARG B 263     -23.945  51.495  15.157  1.00140.06           N  
ATOM   2029  CA  ARG B 263     -24.787  51.860  14.051  1.00140.06           C  
ATOM   2037  C   ARG B 263     -24.775  50.801  12.996  1.00140.06           C  
ATOM   2038  O   ARG B 263     -23.908  49.929  12.957  1.00140.06           O  
ATOM   2030  CB  ARG B 263     -24.313  53.166  13.399  1.00140.06           C  
ATOM   2031  CG  ARG B 263     -24.138  54.277  14.435  1.00140.06           C  
ATOM   2032  CD  ARG B 263     -23.661  55.611  13.862  1.00140.06           C  
ATOM   2033  NE  ARG B 263     -24.869  56.406  13.511  1.00140.06           N  
ATOM   2034  CZ  ARG B 263     -25.011  57.666  14.015  1.00140.06           C  
ATOM   2035  NH1 ARG B 263     -24.064  58.168  14.859  1.00140.06           N1+
ATOM   2036  NH2 ARG B 263     -26.103  58.416  13.684  1.00140.06           N  
ATOM   2039  N   LEU B 264     -25.787  50.860  12.107  1.00 60.31           N  
ATOM   2040  CA  LEU B 264     -25.905  49.932  11.025  1.00 60.31           C  
ATOM   2045  C   LEU B 264     -24.906  50.322   9.993  1.00 60.31           C  
ATOM   2046  O   LEU B 264     -24.221  51.335  10.131  1.00 60.31           O  
ATOM   2041  CB  LEU B 264     -27.305  49.886  10.394  1.00 60.31           C  
ATOM   2042  CG  LEU B 264     -28.366  49.268  11.323  1.00 60.31           C  
ATOM   2043  CD1 LEU B 264     -29.726  49.173  10.619  1.00 60.31           C  
ATOM   2044  CD2 LEU B 264     -27.887  47.923  11.889  1.00 60.31           C  
ATOM   2047  N   PRO B 265     -24.777  49.533   8.963  1.00145.94           N  
ATOM   2048  CA  PRO B 265     -23.807  49.803   7.953  1.00145.94           C  
ATOM   2052  C   PRO B 265     -24.064  51.163   7.396  1.00145.94           C  
ATOM   2053  O   PRO B 265     -25.220  51.576   7.299  1.00145.94           O  
ATOM   2050  CB  PRO B 265     -23.883  48.630   6.970  1.00145.94           C  
ATOM   2051  CG  PRO B 265     -25.124  47.823   7.411  1.00145.94           C  
ATOM   2049  CD  PRO B 265     -25.284  48.175   8.899  1.00145.94           C  
ATOM   2054  N   ILE B 266     -22.979  51.870   7.042  1.00 72.86           N  
ATOM   2055  CA  ILE B 266     -23.037  53.245   6.645  1.00 72.86           C  
ATOM   2060  C   ILE B 266     -23.690  53.398   5.304  1.00 72.86           C  
ATOM   2061  O   ILE B 266     -23.501  52.582   4.401  1.00 72.86           O  
ATOM   2056  CB  ILE B 266     -21.684  53.888   6.584  1.00 72.86           C  
ATOM   2057  CG1 ILE B 266     -21.007  53.804   7.961  1.00 72.86           C  
ATOM   2058  CG2 ILE B 266     -21.855  55.329   6.076  1.00 72.86           C  
ATOM   2059  CD1 ILE B 266     -19.511  54.113   7.921  1.00 72.86           C  
ATOM   2062  N   THR B 267     -24.507  54.469   5.174  1.00 51.54           N  
ATOM   2063  CA  THR B 267     -25.204  54.799   3.961  1.00 51.54           C  
ATOM   2067  C   THR B 267     -24.681  56.130   3.509  1.00 51.54           C  
ATOM   2068  O   THR B 267     -23.937  56.800   4.223  1.00 51.54           O  
ATOM   2064  CB  THR B 267     -26.686  54.969   4.137  1.00 51.54           C  
ATOM   2066  CG2 THR B 267     -27.247  53.704   4.813  1.00 51.54           C  
ATOM   2065  OG1 THR B 267     -26.962  56.111   4.936  1.00 51.54           O  
ATOM   2069  N   VAL B 268     -25.067  56.547   2.288  1.00 40.95           N  
ATOM   2070  CA  VAL B 268     -24.607  57.774   1.700  1.00 40.95           C  
ATOM   2074  C   VAL B 268     -25.054  58.919   2.553  1.00 40.95           C  
ATOM   2075  O   VAL B 268     -24.372  59.940   2.640  1.00 40.95           O  
ATOM   2071  CB  VAL B 268     -25.152  57.995   0.317  1.00 40.95           C  
ATOM   2072  CG1 VAL B 268     -24.651  56.861  -0.592  1.00 40.95           C  
ATOM   2073  CG2 VAL B 268     -26.685  58.100   0.394  1.00 40.95           C  
ATOM   2076  N   PHE B 269     -26.240  58.791   3.166  1.00133.86           N  
ATOM   2077  CA  PHE B 269     -26.820  59.825   3.975  1.00133.86           C  
ATOM   2085  C   PHE B 269     -26.111  60.081   5.275  1.00133.86           C  
ATOM   2086  O   PHE B 269     -26.032  61.233   5.696  1.00133.86           O  
ATOM   2078  CB  PHE B 269     -28.313  59.606   4.244  1.00133.86           C  
ATOM   2079  CG  PHE B 269     -28.995  60.154   3.041  1.00133.86           C  
ATOM   2080  CD1 PHE B 269     -29.155  59.404   1.899  1.00133.86           C  
ATOM   2081  CD2 PHE B 269     -29.452  61.451   3.064  1.00133.86           C  
ATOM   2082  CE1 PHE B 269     -29.782  59.944   0.801  1.00133.86           C  
ATOM   2083  CE2 PHE B 269     -30.079  61.996   1.971  1.00133.86           C  
ATOM   2084  CZ  PHE B 269     -30.247  61.239   0.836  1.00133.86           C  
ATOM   2087  N   ASP B 270     -25.577  59.039   5.943  1.00 76.70           N  
ATOM   2088  CA  ASP B 270     -25.037  59.172   7.277  1.00 76.70           C  
ATOM   2093  C   ASP B 270     -24.037  60.289   7.405  1.00 76.70           C  
ATOM   2094  O   ASP B 270     -23.054  60.368   6.668  1.00 76.70           O  
ATOM   2089  CB  ASP B 270     -24.356  57.887   7.771  1.00 76.70           C  
ATOM   2090  CG  ASP B 270     -25.437  56.833   7.932  1.00 76.70           C  
ATOM   2091  OD1 ASP B 270     -26.475  57.141   8.574  1.00 76.70           O  
ATOM   2092  OD2 ASP B 270     -25.237  55.702   7.419  1.00 76.70           O1-
ATOM   2095  N   ASP B 271     -24.346  61.228   8.329  1.00 82.13           N  
ATOM   2096  CA  ASP B 271     -23.572  62.383   8.718  1.00 82.13           C  
ATOM   2101  C   ASP B 271     -22.497  62.129   9.753  1.00 82.13           C  
ATOM   2102  O   ASP B 271     -21.456  62.785   9.744  1.00 82.13           O  
ATOM   2097  CB  ASP B 271     -24.463  63.500   9.276  1.00 82.13           C  
ATOM   2098  CG  ASP B 271     -25.306  64.021   8.122  1.00 82.13           C  
ATOM   2099  OD1 ASP B 271     -24.788  64.036   6.973  1.00 82.13           O  
ATOM   2100  OD2 ASP B 271     -26.481  64.399   8.372  1.00 82.13           O1-
ATOM   2103  N   PHE B 272     -22.713  61.162  10.667  1.00157.07           N  
ATOM   2104  CA  PHE B 272     -21.941  61.041  11.879  1.00157.07           C  
ATOM   2112  C   PHE B 272     -20.459  60.868  11.679  1.00157.07           C  
ATOM   2113  O   PHE B 272     -19.666  61.511  12.364  1.00157.07           O  
ATOM   2105  CB  PHE B 272     -22.422  59.881  12.780  1.00157.07           C  
ATOM   2106  CG  PHE B 272     -22.106  58.567  12.139  1.00157.07           C  
ATOM   2107  CD1 PHE B 272     -22.989  57.972  11.266  1.00157.07           C  
ATOM   2108  CD2 PHE B 272     -20.924  57.922  12.425  1.00157.07           C  
ATOM   2109  CE1 PHE B 272     -22.689  56.765  10.680  1.00157.07           C  
ATOM   2110  CE2 PHE B 272     -20.618  56.714  11.843  1.00157.07           C  
ATOM   2111  CZ  PHE B 272     -21.503  56.132  10.968  1.00157.07           C  
ATOM   2114  N   TRP B 273     -20.031  60.007  10.746  1.00 77.99           N  
ATOM   2115  CA  TRP B 273     -18.638  59.687  10.617  1.00 77.99           C  
ATOM   2126  C   TRP B 273     -17.806  60.889  10.300  1.00 77.99           C  
ATOM   2127  O   TRP B 273     -16.781  61.112  10.943  1.00 77.99           O  
ATOM   2116  CB  TRP B 273     -18.403  58.598   9.551  1.00 77.99           C  
ATOM   2117  CG  TRP B 273     -19.111  58.817   8.227  1.00 77.99           C  
ATOM   2119  CD1 TRP B 273     -20.387  58.476   7.888  1.00 77.99           C  
ATOM   2118  CD2 TRP B 273     -18.519  59.385   7.045  1.00 77.99           C  
ATOM   2121  CE2 TRP B 273     -19.485  59.351   6.041  1.00 77.99           C  
ATOM   2122  CE3 TRP B 273     -17.269  59.886   6.812  1.00 77.99           C  
ATOM   2120  NE1 TRP B 273     -20.630  58.792   6.572  1.00 77.99           N  
ATOM   2123  CZ2 TRP B 273     -19.220  59.817   4.782  1.00 77.99           C  
ATOM   2124  CZ3 TRP B 273     -17.007  60.361   5.545  1.00 77.99           C  
ATOM   2125  CH2 TRP B 273     -17.961  60.327   4.549  1.00 77.99           C  
ATOM   2128  N   LYS B 274     -18.214  61.719   9.326  1.00156.63           N  
ATOM   2129  CA  LYS B 274     -17.360  62.817   8.981  1.00156.63           C  
ATOM   2135  C   LYS B 274     -17.339  63.822  10.083  1.00156.63           C  
ATOM   2136  O   LYS B 274     -18.262  63.918  10.890  1.00156.63           O  
ATOM   2130  CB  LYS B 274     -17.697  63.535   7.660  1.00156.63           C  
ATOM   2131  CG  LYS B 274     -19.161  63.931   7.475  1.00156.63           C  
ATOM   2132  CD  LYS B 274     -20.089  62.734   7.267  1.00156.63           C  
ATOM   2133  CE  LYS B 274     -21.482  63.126   6.776  1.00156.63           C  
ATOM   2134  NZ  LYS B 274     -21.394  63.705   5.417  1.00156.63           N1+
ATOM   2137  N   ARG B 275     -16.235  64.591  10.148  1.00 83.85           N  
ATOM   2138  CA  ARG B 275     -16.049  65.568  11.177  1.00 83.85           C  
ATOM   2146  C   ARG B 275     -17.174  66.591  11.084  1.00 83.85           C  
ATOM   2147  O   ARG B 275     -17.219  67.495  11.961  1.00 83.85           O  
ATOM   2139  CB  ARG B 275     -14.705  66.306  11.045  1.00 83.85           C  
ATOM   2140  CG  ARG B 275     -14.251  67.037  12.311  1.00 83.85           C  
ATOM   2141  CD  ARG B 275     -13.962  66.091  13.481  1.00 83.85           C  
ATOM   2142  NE  ARG B 275     -13.230  66.862  14.524  1.00 83.85           N  
ATOM   2143  CZ  ARG B 275     -11.866  66.802  14.567  1.00 83.85           C  
ATOM   2144  NH1 ARG B 275     -11.193  66.042  13.654  1.00 83.85           N1+
ATOM   2145  NH2 ARG B 275     -11.173  67.488  15.521  1.00 83.85           N  
ATOM   2148  OXT ARG B 275     -18.006  66.482  10.143  1.00 83.85           O1-
TER   
