# Supplementary material for: Structural Descriptors for Subunit Interface Regions in Homodimers: Effect of Lipid Membrane and Secondary Structure Type
Source: J Chem Inf Model. 2025 Mar 27;65(7):3117–26. doi: 10.1021/acs.jcim.4c01233 (PMC12004529; doi:10.1021/acs.jcim.4c01233)
Supplement: Supplementary file 3 — ci4c01233_si_003.tar [file ci4c01233_si_003.tar › database/alpha/7wxz_cytop.pdb]

HEADER    model_1_1_chain_A
ATOM      1  N   THR A   1     -16.812 -12.512  70.062  1.00 84.58           N  
ATOM      2  CA  THR A   1     -18.261 -12.808  70.021  1.00 84.58           C  
ATOM      3  CB  THR A   1     -19.050 -11.579  70.379  1.00 84.58           C  
ATOM      4  OG1 THR A   1     -20.427 -11.895  70.517  1.00 84.58           O  
ATOM      5  CG2 THR A   1     -18.848 -10.511  69.292  1.00 84.58           C  
ATOM      6  C   THR A   1     -18.669 -13.307  68.671  1.00 84.58           C  
ATOM      7  O   THR A   1     -17.830 -13.496  67.792  1.00 84.58           O  
ATOM      8  N   GLN A   2     -19.980 -13.549  68.476  1.00136.27           N  
ATOM      9  CA  GLN A   2     -20.444 -14.091  67.230  1.00136.27           C  
ATOM     10  CB  GLN A   2     -21.953 -14.380  67.192  1.00136.27           C  
ATOM     11  CG  GLN A   2     -22.396 -15.492  68.138  1.00136.27           C  
ATOM     12  CD  GLN A   2     -23.808 -15.895  67.742  1.00136.27           C  
ATOM     13  OE1 GLN A   2     -24.775 -15.178  67.996  1.00136.27           O  
ATOM     14  NE2 GLN A   2     -23.927 -17.080  67.086  1.00136.27           N  
ATOM     15  C   GLN A   2     -20.185 -13.111  66.139  1.00136.27           C  
ATOM     16  O   GLN A   2     -19.752 -13.484  65.050  1.00136.27           O  
ATOM     17  N   ASN A   3     -20.428 -11.822  66.412  1.00 45.83           N  
ATOM     18  CA  ASN A   3     -20.269 -10.841  65.385  1.00 45.83           C  
ATOM     19  CB  ASN A   3     -20.573  -9.413  65.873  1.00 45.83           C  
ATOM     20  CG  ASN A   3     -20.461  -8.473  64.682  1.00 45.83           C  
ATOM     21  OD1 ASN A   3     -20.046  -7.323  64.820  1.00 45.83           O  
ATOM     22  ND2 ASN A   3     -20.842  -8.970  63.475  1.00 45.83           N  
ATOM     23  C   ASN A   3     -18.844 -10.884  64.944  1.00 45.83           C  
ATOM     24  O   ASN A   3     -18.544 -10.802  63.754  1.00 45.83           O  
ATOM     25  N   VAL A   4     -17.924 -11.050  65.907  1.00 39.21           N  
ATOM     26  CA  VAL A   4     -16.530 -11.057  65.595  1.00 39.21           C  
ATOM     27  CB  VAL A   4     -15.666 -11.230  66.804  1.00 39.21           C  
ATOM     28  CG1 VAL A   4     -14.211 -11.429  66.346  1.00 39.21           C  
ATOM     29  CG2 VAL A   4     -15.865 -10.007  67.716  1.00 39.21           C  
ATOM     30  C   VAL A   4     -16.224 -12.182  64.661  1.00 39.21           C  
ATOM     31  O   VAL A   4     -15.447 -12.018  63.724  1.00 39.21           O  
ATOM     32  N   LEU A   5     -16.813 -13.369  64.883  1.00 59.76           N  
ATOM     33  CA  LEU A   5     -16.454 -14.484  64.058  1.00 59.76           C  
ATOM     34  CB  LEU A   5     -17.031 -15.815  64.556  1.00 59.76           C  
ATOM     35  CG  LEU A   5     -16.395 -16.261  65.887  1.00 59.76           C  
ATOM     36  CD1 LEU A   5     -16.849 -17.674  66.273  1.00 59.76           C  
ATOM     37  CD2 LEU A   5     -14.865 -16.112  65.849  1.00 59.76           C  
ATOM     38  C   LEU A   5     -16.856 -14.286  62.624  1.00 59.76           C  
ATOM     39  O   LEU A   5     -16.077 -14.588  61.723  1.00 59.76           O  
ATOM     40  N   TYR A   6     -18.079 -13.789  62.362  1.00 67.27           N  
ATOM     41  CA  TYR A   6     -18.551 -13.618  61.011  1.00 67.27           C  
ATOM     42  CB  TYR A   6     -20.027 -13.186  60.990  1.00 67.27           C  
ATOM     43  CG  TYR A   6     -20.593 -13.396  59.628  1.00 67.27           C  
ATOM     44  CD1 TYR A   6     -21.012 -14.653  59.259  1.00 67.27           C  
ATOM     45  CD2 TYR A   6     -20.728 -12.359  58.736  1.00 67.27           C  
ATOM     46  CE1 TYR A   6     -21.547 -14.885  58.015  1.00 67.27           C  
ATOM     47  CE2 TYR A   6     -21.263 -12.585  57.488  1.00 67.27           C  
ATOM     48  CZ  TYR A   6     -21.675 -13.846  57.127  1.00 67.27           C  
ATOM     49  OH  TYR A   6     -22.226 -14.079  55.847  1.00 67.27           O  
ATOM     50  C   TYR A   6     -17.738 -12.535  60.374  1.00 67.27           C  
ATOM     51  O   TYR A   6     -17.288 -12.644  59.233  1.00 67.27           O  
ATOM     52  N   GLU A   7     -17.507 -11.464  61.152  1.00 88.48           N  
ATOM     53  CA  GLU A   7     -16.804 -10.295  60.721  1.00 88.48           C  
ATOM     54  CB  GLU A   7     -16.599  -9.260  61.840  1.00 88.48           C  
ATOM     55  CG  GLU A   7     -17.803  -8.356  62.111  1.00 88.48           C  
ATOM     56  CD  GLU A   7     -17.629  -7.104  61.261  1.00 88.48           C  
ATOM     57  OE1 GLU A   7     -17.499  -7.238  60.016  1.00 88.48           O  
ATOM     58  OE2 GLU A   7     -17.616  -5.992  61.854  1.00 88.48           O1-
ATOM     59  C   GLU A   7     -15.431 -10.681  60.289  1.00 88.48           C  
ATOM     60  O   GLU A   7     -14.926 -10.136  59.311  1.00 88.48           O  
ATOM     61  N   ASN A   8     -14.783 -11.622  61.003  1.00 49.39           N  
ATOM     62  CA  ASN A   8     -13.442 -11.990  60.648  1.00 49.39           C  
ATOM     63  CB  ASN A   8     -12.795 -13.026  61.586  1.00 49.39           C  
ATOM     64  CG  ASN A   8     -12.239 -12.293  62.805  1.00 49.39           C  
ATOM     65  OD1 ASN A   8     -12.193 -11.064  62.840  1.00 49.39           O  
ATOM     66  ND2 ASN A   8     -11.774 -13.067  63.824  1.00 49.39           N  
ATOM     67  C   ASN A   8     -13.431 -12.535  59.255  1.00 49.39           C  
ATOM     68  O   ASN A   8     -12.533 -12.217  58.476  1.00 49.39           O  
ATOM     69  N   GLN A   9     -14.435 -13.348  58.879  1.00 88.17           N  
ATOM     70  CA  GLN A   9     -14.410 -13.880  57.544  1.00 88.17           C  
ATOM     71  CB  GLN A   9     -15.593 -14.800  57.194  1.00 88.17           C  
ATOM     72  CG  GLN A   9     -15.494 -15.322  55.755  1.00 88.17           C  
ATOM     73  CD  GLN A   9     -16.699 -16.199  55.444  1.00 88.17           C  
ATOM     74  OE1 GLN A   9     -17.759 -16.055  56.049  1.00 88.17           O  
ATOM     75  NE2 GLN A   9     -16.531 -17.127  54.464  1.00 88.17           N  
ATOM     76  C   GLN A   9     -14.473 -12.724  56.601  1.00 88.17           C  
ATOM     77  O   GLN A   9     -13.814 -12.719  55.562  1.00 88.17           O  
ATOM     78  N   LYS A  10     -15.277 -11.707  56.953  1.00 95.02           N  
ATOM     79  CA  LYS A  10     -15.430 -10.549  56.132  1.00 95.02           C  
ATOM     80  CB  LYS A  10     -16.467  -9.567  56.700  1.00 95.02           C  
ATOM     81  CG  LYS A  10     -16.810  -8.415  55.758  1.00 95.02           C  
ATOM     82  CD  LYS A  10     -18.092  -7.677  56.146  1.00 95.02           C  
ATOM     83  CE  LYS A  10     -17.907  -6.689  57.297  1.00 95.02           C  
ATOM     84  NZ  LYS A  10     -17.295  -5.439  56.800  1.00 95.02           N1+
ATOM     85  C   LYS A  10     -14.106  -9.853  56.048  1.00 95.02           C  
ATOM     86  O   LYS A  10     -13.762  -9.287  55.015  1.00 95.02           O  
ATOM     87  N   LEU A  11     -13.333  -9.857  57.150  1.00100.07           N  
ATOM     88  CA  LEU A  11     -12.050  -9.212  57.187  1.00100.07           C  
ATOM     89  CB  LEU A  11     -11.425  -9.305  58.596  1.00100.07           C  
ATOM     90  CG  LEU A  11     -10.151  -8.468  58.853  1.00100.07           C  
ATOM     91  CD1 LEU A  11      -9.680  -8.665  60.300  1.00100.07           C  
ATOM     92  CD2 LEU A  11      -9.019  -8.748  57.853  1.00100.07           C  
ATOM     93  C   LEU A  11     -11.161  -9.922  56.222  1.00100.07           C  
ATOM     94  O   LEU A  11     -10.475  -9.292  55.418  1.00100.07           O  
ATOM     95  N   ILE A  12     -11.174 -11.268  56.251  1.00 29.65           N  
ATOM     96  CA  ILE A  12     -10.308 -12.002  55.382  1.00 29.65           C  
ATOM     97  CB  ILE A  12     -10.412 -13.486  55.561  1.00 29.65           C  
ATOM     98  CG1 ILE A  12      -9.945 -13.883  56.968  1.00 29.65           C  
ATOM     99  CG2 ILE A  12      -9.620 -14.161  54.427  1.00 29.65           C  
ATOM    100  CD1 ILE A  12     -10.270 -15.334  57.326  1.00 29.65           C  
ATOM    101  C   ILE A  12     -10.713 -11.698  53.980  1.00 29.65           C  
ATOM    102  O   ILE A  12      -9.869 -11.457  53.120  1.00 29.65           O  
ATOM    103  N   ALA A  13     -12.029 -11.702  53.715  1.00 34.68           N  
ATOM    104  CA  ALA A  13     -12.495 -11.457  52.382  1.00 34.68           C  
ATOM    105  CB  ALA A  13     -14.021 -11.581  52.253  1.00 34.68           C  
ATOM    106  C   ALA A  13     -12.126 -10.066  51.958  1.00 34.68           C  
ATOM    107  O   ALA A  13     -11.645  -9.855  50.847  1.00 34.68           O  
ATOM    108  N   ASN A  14     -12.322  -9.074  52.845  1.00 50.11           N  
ATOM    109  CA  ASN A  14     -12.089  -7.700  52.499  1.00 50.11           C  
ATOM    110  CB  ASN A  14     -12.407  -6.723  53.646  1.00 50.11           C  
ATOM    111  CG  ASN A  14     -13.910  -6.680  53.887  1.00 50.11           C  
ATOM    112  OD1 ASN A  14     -14.707  -6.985  53.002  1.00 50.11           O  
ATOM    113  ND2 ASN A  14     -14.306  -6.269  55.121  1.00 50.11           N  
ATOM    114  C   ASN A  14     -10.642  -7.491  52.174  1.00 50.11           C  
ATOM    115  O   ASN A  14     -10.311  -6.876  51.162  1.00 50.11           O  
ATOM    116  N   GLN A  15      -9.740  -8.004  53.032  1.00 38.77           N  
ATOM    117  CA  GLN A  15      -8.330  -7.790  52.855  1.00 38.77           C  
ATOM    118  CB  GLN A  15      -7.490  -8.350  54.015  1.00 38.77           C  
ATOM    119  CG  GLN A  15      -7.739  -7.652  55.355  1.00 38.77           C  
ATOM    120  CD  GLN A  15      -7.305  -6.200  55.215  1.00 38.77           C  
ATOM    121  OE1 GLN A  15      -7.830  -5.462  54.382  1.00 38.77           O  
ATOM    122  NE2 GLN A  15      -6.319  -5.773  56.048  1.00 38.77           N  
ATOM    123  C   GLN A  15      -7.878  -8.476  51.606  1.00 38.77           C  
ATOM    124  O   GLN A  15      -7.100  -7.927  50.828  1.00 38.77           O  
ATOM    125  N   PHE A  16      -8.394  -9.695  51.375  1.00 98.93           N  
ATOM    126  CA  PHE A  16      -8.003 -10.518  50.271  1.00 98.93           C  
ATOM    127  CB  PHE A  16      -8.817 -11.829  50.276  1.00 98.93           C  
ATOM    128  CG  PHE A  16      -8.393 -12.742  49.178  1.00 98.93           C  
ATOM    129  CD1 PHE A  16      -8.866 -12.569  47.900  1.00 98.93           C  
ATOM    130  CD2 PHE A  16      -7.545 -13.793  49.440  1.00 98.93           C  
ATOM    131  CE1 PHE A  16      -8.482 -13.422  46.891  1.00 98.93           C  
ATOM    132  CE2 PHE A  16      -7.155 -14.649  48.437  1.00 98.93           C  
ATOM    133  CZ  PHE A  16      -7.627 -14.464  47.160  1.00 98.93           C  
ATOM    134  C   PHE A  16      -8.298  -9.770  49.012  1.00 98.93           C  
ATOM    135  O   PHE A  16      -7.452  -9.679  48.125  1.00 98.93           O  
ATOM    136  N   ASN A  17      -9.506  -9.187  48.914  1.00 43.68           N  
ATOM    137  CA  ASN A  17      -9.895  -8.494  47.722  1.00 43.68           C  
ATOM    138  CB  ASN A  17     -11.378  -8.083  47.722  1.00 43.68           C  
ATOM    139  CG  ASN A  17     -12.208  -9.358  47.608  1.00 43.68           C  
ATOM    140  OD1 ASN A  17     -11.669 -10.458  47.482  1.00 43.68           O  
ATOM    141  ND2 ASN A  17     -13.559  -9.215  47.641  1.00 43.68           N  
ATOM    142  C   ASN A  17      -9.042  -7.275  47.511  1.00 43.68           C  
ATOM    143  O   ASN A  17      -8.667  -6.971  46.380  1.00 43.68           O  
ATOM    144  N   SER A  18      -8.696  -6.539  48.586  1.00 29.35           N  
ATOM    145  CA  SER A  18      -7.930  -5.336  48.405  1.00 29.35           C  
ATOM    146  CB  SER A  18      -7.626  -4.604  49.723  1.00 29.35           C  
ATOM    147  OG  SER A  18      -6.744  -5.376  50.525  1.00 29.35           O  
ATOM    148  C   SER A  18      -6.617  -5.699  47.788  1.00 29.35           C  
ATOM    149  O   SER A  18      -6.127  -5.010  46.893  1.00 29.35           O  
ATOM    150  N   ALA A  19      -6.023  -6.811  48.254  1.00 31.50           N  
ATOM    151  CA  ALA A  19      -4.740  -7.249  47.792  1.00 31.50           C  
ATOM    152  CB  ALA A  19      -4.232  -8.498  48.530  1.00 31.50           C  
ATOM    153  C   ALA A  19      -4.822  -7.583  46.335  1.00 31.50           C  
ATOM    154  O   ALA A  19      -3.899  -7.288  45.578  1.00 31.50           O  
ATOM    155  N   ILE A  20      -5.935  -8.203  45.899  1.00 98.26           N  
ATOM    156  CA  ILE A  20      -6.059  -8.638  44.535  1.00 98.26           C  
ATOM    157  CB  ILE A  20      -7.381  -9.298  44.270  1.00 98.26           C  
ATOM    158  CG1 ILE A  20      -7.533 -10.552  45.146  1.00 98.26           C  
ATOM    159  CG2 ILE A  20      -7.484  -9.584  42.762  1.00 98.26           C  
ATOM    160  CD1 ILE A  20      -6.430 -11.584  44.917  1.00 98.26           C  
ATOM    161  C   ILE A  20      -5.963  -7.451  43.628  1.00 98.26           C  
ATOM    162  O   ILE A  20      -5.202  -7.461  42.663  1.00 98.26           O  
ATOM    163  N   GLY A  21      -6.698  -6.369  43.939  1.00 21.25           N  
ATOM    164  CA  GLY A  21      -6.715  -5.227  43.070  1.00 21.25           C  
ATOM    165  C   GLY A  21      -5.326  -4.687  42.949  1.00 21.25           C  
ATOM    166  O   GLY A  21      -4.901  -4.271  41.871  1.00 21.25           O  
ATOM    167  N   LYS A  22      -4.594  -4.661  44.075  1.00 80.61           N  
ATOM    168  CA  LYS A  22      -3.253  -4.156  44.136  1.00 80.61           C  
ATOM    169  CB  LYS A  22      -2.708  -4.238  45.572  1.00 80.61           C  
ATOM    170  CG  LYS A  22      -3.602  -3.541  46.602  1.00 80.61           C  
ATOM    171  CD  LYS A  22      -3.382  -4.027  48.039  1.00 80.61           C  
ATOM    172  CE  LYS A  22      -2.273  -3.293  48.794  1.00 80.61           C  
ATOM    173  NZ  LYS A  22      -2.845  -2.178  49.578  1.00 80.61           N1+
ATOM    174  C   LYS A  22      -2.381  -5.034  43.284  1.00 80.61           C  
ATOM    175  O   LYS A  22      -1.574  -4.546  42.493  1.00 80.61           O  
ATOM    176  N   ILE A  23      -2.551  -6.364  43.415  1.00 42.27           N  
ATOM    177  CA  ILE A  23      -1.745  -7.331  42.721  1.00 42.27           C  
ATOM    178  CB  ILE A  23      -2.094  -8.752  43.059  1.00 42.27           C  
ATOM    179  CG1 ILE A  23      -1.833  -9.053  44.544  1.00 42.27           C  
ATOM    180  CG2 ILE A  23      -1.310  -9.661  42.094  1.00 42.27           C  
ATOM    181  CD1 ILE A  23      -2.444 -10.378  45.004  1.00 42.27           C  
ATOM    182  C   ILE A  23      -1.964  -7.184  41.252  1.00 42.27           C  
ATOM    183  O   ILE A  23      -1.035  -7.315  40.458  1.00 42.27           O  
ATOM    184  N   GLN A  24      -3.218  -6.924  40.846  1.00 41.02           N  
ATOM    185  CA  GLN A  24      -3.511  -6.812  39.450  1.00 41.02           C  
ATOM    186  CB  GLN A  24      -4.979  -6.457  39.195  1.00 41.02           C  
ATOM    187  CG  GLN A  24      -5.953  -7.545  39.643  1.00 41.02           C  
ATOM    188  CD  GLN A  24      -7.353  -6.973  39.505  1.00 41.02           C  
ATOM    189  OE1 GLN A  24      -7.641  -5.888  40.004  1.00 41.02           O  
ATOM    190  NE2 GLN A  24      -8.248  -7.719  38.805  1.00 41.02           N  
ATOM    191  C   GLN A  24      -2.691  -5.693  38.895  1.00 41.02           C  
ATOM    192  O   GLN A  24      -2.107  -5.818  37.821  1.00 41.02           O  
ATOM    193  N   ASP A  25      -2.602  -4.577  39.640  1.00 46.21           N  
ATOM    194  CA  ASP A  25      -1.885  -3.427  39.171  1.00 46.21           C  
ATOM    195  CB  ASP A  25      -1.852  -2.293  40.217  1.00 46.21           C  
ATOM    196  CG  ASP A  25      -1.117  -1.054  39.692  1.00 46.21           C  
ATOM    197  OD1 ASP A  25       0.052  -1.164  39.233  1.00 46.21           O  
ATOM    198  OD2 ASP A  25      -1.731   0.041  39.772  1.00 46.21           O1-
ATOM    199  C   ASP A  25      -0.469  -3.827  38.928  1.00 46.21           C  
ATOM    200  O   ASP A  25       0.096  -3.517  37.880  1.00 46.21           O  
ATOM    201  N   SER A  26       0.137  -4.551  39.884  1.00 31.79           N  
ATOM    202  CA  SER A  26       1.526  -4.870  39.749  1.00 31.79           C  
ATOM    203  CB  SER A  26       2.090  -5.622  40.966  1.00 31.79           C  
ATOM    204  OG  SER A  26       1.448  -6.878  41.102  1.00 31.79           O  
ATOM    205  C   SER A  26       1.709  -5.750  38.561  1.00 31.79           C  
ATOM    206  O   SER A  26       2.696  -5.646  37.836  1.00 31.79           O  
ATOM    207  N   LEU A  27       0.731  -6.634  38.324  1.00136.52           N  
ATOM    208  CA  LEU A  27       0.831  -7.603  37.283  1.00136.52           C  
ATOM    209  CB  LEU A  27      -0.401  -8.518  37.342  1.00136.52           C  
ATOM    210  CG  LEU A  27      -0.178  -9.881  36.694  1.00136.52           C  
ATOM    211  CD1 LEU A  27       0.368  -9.701  35.284  1.00136.52           C  
ATOM    212  CD2 LEU A  27       0.680 -10.799  37.583  1.00136.52           C  
ATOM    213  C   LEU A  27       0.875  -6.857  35.974  1.00136.52           C  
ATOM    214  O   LEU A  27       1.664  -7.178  35.087  1.00136.52           O  
ATOM    215  N   SER A  28       0.035  -5.815  35.826  1.00 30.36           N  
ATOM    216  CA  SER A  28       0.008  -5.048  34.609  1.00 30.36           C  
ATOM    217  CB  SER A  28      -1.100  -3.981  34.604  1.00 30.36           C  
ATOM    218  OG  SER A  28      -2.379  -4.596  34.683  1.00 30.36           O  
ATOM    219  C   SER A  28       1.309  -4.321  34.450  1.00 30.36           C  
ATOM    220  O   SER A  28       1.877  -4.271  33.359  1.00 30.36           O  
ATOM    221  N   SER A  29       1.824  -3.741  35.549  1.00 28.27           N  
ATOM    222  CA  SER A  29       3.028  -2.968  35.460  1.00 28.27           C  
ATOM    223  CB  SER A  29       3.416  -2.299  36.791  1.00 28.27           C  
ATOM    224  OG  SER A  29       2.470  -1.290  37.121  1.00 28.27           O  
ATOM    225  C   SER A  29       4.146  -3.864  35.051  1.00 28.27           C  
ATOM    226  O   SER A  29       5.003  -3.473  34.261  1.00 28.27           O  
ATOM    227  N   THR A  30       4.163  -5.104  35.574  1.00109.77           N  
ATOM    228  CA  THR A  30       5.240  -5.978  35.232  1.00109.77           C  
ATOM    229  CB  THR A  30       5.257  -7.274  35.998  1.00109.77           C  
ATOM    230  OG1 THR A  30       6.524  -7.893  35.854  1.00109.77           O  
ATOM    231  CG2 THR A  30       4.168  -8.217  35.470  1.00109.77           C  
ATOM    232  C   THR A  30       5.166  -6.276  33.767  1.00109.77           C  
ATOM    233  O   THR A  30       6.184  -6.272  33.082  1.00109.77           O  
ATOM    234  N   ALA A  31       3.958  -6.507  33.223  1.00 33.30           N  
ATOM    235  CA  ALA A  31       3.871  -6.848  31.832  1.00 33.30           C  
ATOM    236  CB  ALA A  31       2.427  -7.088  31.362  1.00 33.30           C  
ATOM    237  C   ALA A  31       4.421  -5.723  31.010  1.00 33.30           C  
ATOM    238  O   ALA A  31       5.168  -5.953  30.058  1.00 33.30           O  
ATOM    239  N   SER A  32       4.077  -4.472  31.362  1.00 78.87           N  
ATOM    240  CA  SER A  32       4.519  -3.350  30.582  1.00 78.87           C  
ATOM    241  CB  SER A  32       3.956  -2.010  31.097  1.00 78.87           C  
ATOM    242  OG  SER A  32       4.434  -1.743  32.406  1.00 78.87           O  
ATOM    243  C   SER A  32       6.014  -3.274  30.620  1.00 78.87           C  
ATOM    244  O   SER A  32       6.664  -3.095  29.590  1.00 78.87           O  
ATOM    245  N   ALA A  33       6.603  -3.432  31.817  1.00 32.41           N  
ATOM    246  CA  ALA A  33       8.023  -3.324  31.966  1.00 32.41           C  
ATOM    247  CB  ALA A  33       8.484  -3.491  33.423  1.00 32.41           C  
ATOM    248  C   ALA A  33       8.674  -4.403  31.162  1.00 32.41           C  
ATOM    249  O   ALA A  33       9.673  -4.161  30.492  1.00 32.41           O  
ATOM    250  N   LEU A  34       8.113  -5.625  31.190  1.00100.05           N  
ATOM    251  CA  LEU A  34       8.726  -6.706  30.478  1.00100.05           C  
ATOM    252  CB  LEU A  34       8.061  -8.078  30.682  1.00100.05           C  
ATOM    253  CG  LEU A  34       8.532  -8.844  31.934  1.00100.05           C  
ATOM    254  CD1 LEU A  34       8.141  -8.169  33.253  1.00100.05           C  
ATOM    255  CD2 LEU A  34       8.088 -10.309  31.854  1.00100.05           C  
ATOM    256  C   LEU A  34       8.763  -6.441  29.007  1.00100.05           C  
ATOM    257  O   LEU A  34       9.755  -6.756  28.353  1.00100.05           O  
ATOM    258  N   GLY A  35       7.690  -5.876  28.429  1.00 24.58           N  
ATOM    259  CA  GLY A  35       7.690  -5.645  27.011  1.00 24.58           C  
ATOM    260  C   GLY A  35       8.768  -4.669  26.652  1.00 24.58           C  
ATOM    261  O   GLY A  35       9.462  -4.836  25.649  1.00 24.58           O  
ATOM    262  N   LYS A  36       8.923  -3.605  27.461  1.00 57.77           N  
ATOM    263  CA  LYS A  36       9.897  -2.592  27.170  1.00 57.77           C  
ATOM    264  CB  LYS A  36       9.821  -1.403  28.145  1.00 57.77           C  
ATOM    265  CG  LYS A  36       8.530  -0.596  27.979  1.00 57.77           C  
ATOM    266  CD  LYS A  36       8.236   0.402  29.106  1.00 57.77           C  
ATOM    267  CE  LYS A  36       7.491  -0.210  30.296  1.00 57.77           C  
ATOM    268  NZ  LYS A  36       7.221   0.823  31.322  1.00 57.77           N1+
ATOM    269  C   LYS A  36      11.266  -3.186  27.250  1.00 57.77           C  
ATOM    270  O   LYS A  36      12.110  -2.942  26.389  1.00 57.77           O  
ATOM    271  N   LEU A  37      11.513  -4.004  28.289  1.00 93.98           N  
ATOM    272  CA  LEU A  37      12.799  -4.605  28.478  1.00 93.98           C  
ATOM    273  CB  LEU A  37      12.943  -5.376  29.800  1.00 93.98           C  
ATOM    274  CG  LEU A  37      13.236  -4.464  31.005  1.00 93.98           C  
ATOM    275  CD1 LEU A  37      14.669  -3.917  30.927  1.00 93.98           C  
ATOM    276  CD2 LEU A  37      12.204  -3.336  31.142  1.00 93.98           C  
ATOM    277  C   LEU A  37      13.107  -5.534  27.350  1.00 93.98           C  
ATOM    278  O   LEU A  37      14.256  -5.629  26.931  1.00 93.98           O  
ATOM    279  N   GLN A  38      12.091  -6.238  26.816  1.00 66.98           N  
ATOM    280  CA  GLN A  38      12.338  -7.181  25.765  1.00 66.98           C  
ATOM    281  CB  GLN A  38      11.033  -7.776  25.204  1.00 66.98           C  
ATOM    282  CG  GLN A  38      11.223  -8.792  24.076  1.00 66.98           C  
ATOM    283  CD  GLN A  38       9.844  -9.114  23.510  1.00 66.98           C  
ATOM    284  OE1 GLN A  38       9.650 -10.132  22.847  1.00 66.98           O  
ATOM    285  NE2 GLN A  38       8.854  -8.219  23.778  1.00 66.98           N  
ATOM    286  C   GLN A  38      12.985  -6.460  24.632  1.00 66.98           C  
ATOM    287  O   GLN A  38      13.971  -6.934  24.070  1.00 66.98           O  
ATOM    288  N   ASP A  39      12.453  -5.281  24.269  1.00 96.08           N  
ATOM    289  CA  ASP A  39      13.005  -4.600  23.136  1.00 96.08           C  
ATOM    290  CB  ASP A  39      12.222  -3.338  22.737  1.00 96.08           C  
ATOM    291  CG  ASP A  39      12.854  -2.821  21.453  1.00 96.08           C  
ATOM    292  OD1 ASP A  39      13.412  -3.663  20.699  1.00 96.08           O  
ATOM    293  OD2 ASP A  39      12.805  -1.584  21.214  1.00 96.08           O1-
ATOM    294  C   ASP A  39      14.416  -4.162  23.396  1.00 96.08           C  
ATOM    295  O   ASP A  39      15.309  -4.418  22.589  1.00 96.08           O  
ATOM    296  N   VAL A  40      14.661  -3.503  24.544  1.00 40.76           N  
ATOM    297  CA  VAL A  40      15.963  -2.964  24.816  1.00 40.76           C  
ATOM    298  CB  VAL A  40      16.019  -2.150  26.081  1.00 40.76           C  
ATOM    299  CG1 VAL A  40      15.071  -0.952  25.939  1.00 40.76           C  
ATOM    300  CG2 VAL A  40      15.696  -3.060  27.280  1.00 40.76           C  
ATOM    301  C   VAL A  40      16.946  -4.080  24.955  1.00 40.76           C  
ATOM    302  O   VAL A  40      18.073  -3.983  24.476  1.00 40.76           O  
ATOM    303  N   VAL A  41      16.537  -5.179  25.612  1.00 99.07           N  
ATOM    304  CA  VAL A  41      17.453  -6.246  25.880  1.00 99.07           C  
ATOM    305  CB  VAL A  41      16.844  -7.359  26.692  1.00 99.07           C  
ATOM    306  CG1 VAL A  41      15.717  -8.040  25.893  1.00 99.07           C  
ATOM    307  CG2 VAL A  41      17.976  -8.308  27.108  1.00 99.07           C  
ATOM    308  C   VAL A  41      17.960  -6.815  24.595  1.00 99.07           C  
ATOM    309  O   VAL A  41      19.159  -7.045  24.453  1.00 99.07           O  
ATOM    310  N   ASN A  42      17.067  -7.053  23.619  1.00 38.29           N  
ATOM    311  CA  ASN A  42      17.490  -7.633  22.380  1.00 38.29           C  
ATOM    312  CB  ASN A  42      16.314  -8.004  21.459  1.00 38.29           C  
ATOM    313  CG  ASN A  42      15.557  -9.153  22.116  1.00 38.29           C  
ATOM    314  OD1 ASN A  42      16.150 -10.146  22.531  1.00 38.29           O  
ATOM    315  ND2 ASN A  42      14.209  -9.009  22.225  1.00 38.29           N  
ATOM    316  C   ASN A  42      18.369  -6.656  21.670  1.00 38.29           C  
ATOM    317  O   ASN A  42      19.381  -7.031  21.082  1.00 38.29           O  
ATOM    318  N   GLN A  43      18.010  -5.361  21.710  1.00 83.22           N  
ATOM    319  CA  GLN A  43      18.795  -4.392  21.002  1.00 83.22           C  
ATOM    320  CB  GLN A  43      18.185  -2.980  21.095  1.00 83.22           C  
ATOM    321  CG  GLN A  43      18.755  -1.964  20.101  1.00 83.22           C  
ATOM    322  CD  GLN A  43      20.133  -1.530  20.572  1.00 83.22           C  
ATOM    323  OE1 GLN A  43      21.149  -2.008  20.073  1.00 83.22           O  
ATOM    324  NE2 GLN A  43      20.172  -0.593  21.557  1.00 83.22           N  
ATOM    325  C   GLN A  43      20.166  -4.366  21.609  1.00 83.22           C  
ATOM    326  O   GLN A  43      21.173  -4.403  20.905  1.00 83.22           O  
ATOM    327  N   ASN A  44      20.233  -4.356  22.954  1.00 54.46           N  
ATOM    328  CA  ASN A  44      21.475  -4.281  23.670  1.00 54.46           C  
ATOM    329  CB  ASN A  44      21.281  -4.236  25.194  1.00 54.46           C  
ATOM    330  CG  ASN A  44      20.607  -2.918  25.535  1.00 54.46           C  
ATOM    331  OD1 ASN A  44      19.623  -2.884  26.274  1.00 54.46           O  
ATOM    332  ND2 ASN A  44      21.145  -1.799  24.984  1.00 54.46           N  
ATOM    333  C   ASN A  44      22.284  -5.497  23.368  1.00 54.46           C  
ATOM    334  O   ASN A  44      23.508  -5.423  23.273  1.00 54.46           O  
ATOM    335  N   ALA A  45      21.623  -6.656  23.215  1.00 23.71           N  
ATOM    336  CA  ALA A  45      22.337  -7.870  22.956  1.00 23.71           C  
ATOM    337  CB  ALA A  45      21.410  -9.085  22.788  1.00 23.71           C  
ATOM    338  C   ALA A  45      23.080  -7.700  21.674  1.00 23.71           C  
ATOM    339  O   ALA A  45      24.226  -8.127  21.552  1.00 23.71           O  
ATOM    340  N   GLN A  46      22.434  -7.073  20.674  1.00 45.47           N  
ATOM    341  CA  GLN A  46      23.068  -6.880  19.406  1.00 45.47           C  
ATOM    342  CB  GLN A  46      22.130  -6.356  18.310  1.00 45.47           C  
ATOM    343  CG  GLN A  46      22.833  -6.281  16.954  1.00 45.47           C  
ATOM    344  CD  GLN A  46      23.423  -7.659  16.677  1.00 45.47           C  
ATOM    345  OE1 GLN A  46      23.053  -8.648  17.309  1.00 45.47           O  
ATOM    346  NE2 GLN A  46      24.376  -7.729  15.710  1.00 45.47           N  
ATOM    347  C   GLN A  46      24.208  -5.919  19.535  1.00 45.47           C  
ATOM    348  O   GLN A  46      25.241  -6.091  18.892  1.00 45.47           O  
ATOM    349  N   ALA A  47      24.052  -4.865  20.358  1.00 27.48           N  
ATOM    350  CA  ALA A  47      25.099  -3.890  20.491  1.00 27.48           C  
ATOM    351  CB  ALA A  47      24.718  -2.728  21.427  1.00 27.48           C  
ATOM    352  C   ALA A  47      26.321  -4.548  21.057  1.00 27.48           C  
ATOM    353  O   ALA A  47      27.434  -4.304  20.595  1.00 27.48           O  
ATOM    354  N   LEU A  48      26.153  -5.413  22.075  1.00 43.34           N  
ATOM    355  CA  LEU A  48      27.296  -6.046  22.670  1.00 43.34           C  
ATOM    356  CB  LEU A  48      26.966  -6.900  23.905  1.00 43.34           C  
ATOM    357  CG  LEU A  48      28.209  -7.597  24.498  1.00 43.34           C  
ATOM    358  CD1 LEU A  48      29.273  -6.579  24.949  1.00 43.34           C  
ATOM    359  CD2 LEU A  48      27.817  -8.577  25.612  1.00 43.34           C  
ATOM    360  C   LEU A  48      27.957  -6.939  21.669  1.00 43.34           C  
ATOM    361  O   LEU A  48      29.183  -6.997  21.597  1.00 43.34           O  
ATOM    362  N   ASN A  49      27.157  -7.666  20.870  1.00 36.84           N  
ATOM    363  CA  ASN A  49      27.696  -8.590  19.916  1.00 36.84           C  
ATOM    364  CB  ASN A  49      26.595  -9.363  19.167  1.00 36.84           C  
ATOM    365  CG  ASN A  49      25.896 -10.266  20.176  1.00 36.84           C  
ATOM    366  OD1 ASN A  49      26.390 -10.477  21.284  1.00 36.84           O  
ATOM    367  ND2 ASN A  49      24.719 -10.823  19.784  1.00 36.84           N  
ATOM    368  C   ASN A  49      28.494  -7.830  18.905  1.00 36.84           C  
ATOM    369  O   ASN A  49      29.582  -8.249  18.517  1.00 36.84           O  
ATOM    370  N   THR A  50      27.973  -6.675  18.457  1.00109.24           N  
ATOM    371  CA  THR A  50      28.649  -5.903  17.462  1.00109.24           C  
ATOM    372  CB  THR A  50      27.830  -4.741  16.972  1.00109.24           C  
ATOM    373  OG1 THR A  50      27.471  -3.893  18.048  1.00109.24           O  
ATOM    374  CG2 THR A  50      26.565  -5.291  16.292  1.00109.24           C  
ATOM    375  C   THR A  50      29.951  -5.416  18.021  1.00109.24           C  
ATOM    376  O   THR A  50      30.959  -5.391  17.318  1.00109.24           O  
ATOM    377  N   LEU A  51      29.964  -5.011  19.305  1.00102.13           N  
ATOM    378  CA  LEU A  51      31.167  -4.492  19.894  1.00102.13           C  
ATOM    379  CB  LEU A  51      30.930  -3.884  21.297  1.00102.13           C  
ATOM    380  CG  LEU A  51      32.147  -3.205  21.978  1.00102.13           C  
ATOM    381  CD1 LEU A  51      31.704  -2.461  23.245  1.00102.13           C  
ATOM    382  CD2 LEU A  51      33.281  -4.182  22.325  1.00102.13           C  
ATOM    383  C   LEU A  51      32.202  -5.571  19.985  1.00102.13           C  
ATOM    384  O   LEU A  51      33.373  -5.342  19.682  1.00102.13           O  
ATOM    385  N   VAL A  52      31.801  -6.786  20.398  1.00 90.62           N  
ATOM    386  CA  VAL A  52      32.761  -7.827  20.605  1.00 90.62           C  
ATOM    387  CB  VAL A  52      32.143  -9.079  21.163  1.00 90.62           C  
ATOM    388  CG1 VAL A  52      31.709 -10.021  20.030  1.00 90.62           C  
ATOM    389  CG2 VAL A  52      33.109  -9.684  22.185  1.00 90.62           C  
ATOM    390  C   VAL A  52      33.402  -8.113  19.284  1.00 90.62           C  
ATOM    391  O   VAL A  52      34.603  -8.366  19.208  1.00 90.62           O  
ATOM    392  N   LYS A  53      32.605  -8.067  18.200  1.00 82.70           N  
ATOM    393  CA  LYS A  53      33.095  -8.330  16.877  1.00 82.70           C  
ATOM    394  CB  LYS A  53      31.977  -8.327  15.822  1.00 82.70           C  
ATOM    395  CG  LYS A  53      32.499  -8.446  14.391  1.00 82.70           C  
ATOM    396  CD  LYS A  53      33.269  -9.736  14.108  1.00 82.70           C  
ATOM    397  CE  LYS A  53      33.908  -9.757  12.716  1.00 82.70           C  
ATOM    398  NZ  LYS A  53      34.889 -10.860  12.620  1.00 82.70           N1+
ATOM    399  C   LYS A  53      34.113  -7.302  16.488  1.00 82.70           C  
ATOM    400  O   LYS A  53      35.129  -7.633  15.881  1.00 82.70           O  
ATOM    401  N   GLN A  54      33.869  -6.022  16.829  1.00 79.74           N  
ATOM    402  CA  GLN A  54      34.766  -4.958  16.462  1.00 79.74           C  
ATOM    403  CB  GLN A  54      34.253  -3.568  16.888  1.00 79.74           C  
ATOM    404  CG  GLN A  54      32.992  -3.101  16.152  1.00 79.74           C  
ATOM    405  CD  GLN A  54      32.548  -1.780  16.771  1.00 79.74           C  
ATOM    406  OE1 GLN A  54      32.458  -1.655  17.990  1.00 79.74           O  
ATOM    407  NE2 GLN A  54      32.260  -0.766  15.911  1.00 79.74           N  
ATOM    408  C   GLN A  54      36.080  -5.175  17.143  1.00 79.74           C  
ATOM    409  O   GLN A  54      37.137  -4.936  16.559  1.00 79.74           O  
ATOM    410  N   LEU A  55      36.047  -5.633  18.409  1.00 48.08           N  
ATOM    411  CA  LEU A  55      37.255  -5.822  19.165  1.00 48.08           C  
ATOM    412  CB  LEU A  55      36.980  -6.210  20.631  1.00 48.08           C  
ATOM    413  CG  LEU A  55      36.218  -5.116  21.407  1.00 48.08           C  
ATOM    414  CD1 LEU A  55      35.967  -5.520  22.870  1.00 48.08           C  
ATOM    415  CD2 LEU A  55      36.906  -3.747  21.270  1.00 48.08           C  
ATOM    416  C   LEU A  55      38.079  -6.893  18.517  1.00 48.08           C  
ATOM    417  O   LEU A  55      39.305  -6.795  18.469  1.00 48.08           O  
ATOM    418  N   SER A  56      37.426  -7.947  17.995  1.00 33.26           N  
ATOM    419  CA  SER A  56      38.144  -9.011  17.356  1.00 33.26           C  
ATOM    420  CB  SER A  56      37.223 -10.106  16.789  1.00 33.26           C  
ATOM    421  OG  SER A  56      36.561 -10.788  17.840  1.00 33.26           O  
ATOM    422  C   SER A  56      38.894  -8.439  16.197  1.00 33.26           C  
ATOM    423  O   SER A  56      40.026  -8.834  15.927  1.00 33.26           O  
ATOM    424  N   SER A  57      38.274  -7.488  15.475  1.00 33.82           N  
ATOM    425  CA  SER A  57      38.888  -6.875  14.327  1.00 33.82           C  
ATOM    426  CB  SER A  57      37.962  -5.858  13.638  1.00 33.82           C  
ATOM    427  OG  SER A  57      38.615  -5.284  12.515  1.00 33.82           O  
ATOM    428  C   SER A  57      40.110  -6.127  14.769  1.00 33.82           C  
ATOM    429  O   SER A  57      41.141  -6.166  14.100  1.00 33.82           O  
ATOM    430  N   ASN A  58      40.021  -5.423  15.912  1.00 38.12           N  
ATOM    431  CA  ASN A  58      41.121  -4.635  16.390  1.00 38.12           C  
ATOM    432  CB  ASN A  58      40.818  -3.911  17.714  1.00 38.12           C  
ATOM    433  CG  ASN A  58      39.694  -2.905  17.511  1.00 38.12           C  
ATOM    434  OD1 ASN A  58      39.678  -2.154  16.537  1.00 38.12           O  
ATOM    435  ND2 ASN A  58      38.719  -2.893  18.459  1.00 38.12           N  
ATOM    436  C   ASN A  58      42.265  -5.550  16.690  1.00 38.12           C  
ATOM    437  O   ASN A  58      43.399  -5.301  16.281  1.00 38.12           O  
ATOM    438  N   PHE A  59      41.983  -6.659  17.399  1.00 62.22           N  
ATOM    439  CA  PHE A  59      43.028  -7.549  17.816  1.00 62.22           C  
ATOM    440  CB  PHE A  59      42.549  -8.667  18.756  1.00 62.22           C  
ATOM    441  CG  PHE A  59      42.316  -7.992  20.063  1.00 62.22           C  
ATOM    442  CD1 PHE A  59      43.382  -7.670  20.870  1.00 62.22           C  
ATOM    443  CD2 PHE A  59      41.042  -7.675  20.477  1.00 62.22           C  
ATOM    444  CE1 PHE A  59      43.191  -7.042  22.076  1.00 62.22           C  
ATOM    445  CE2 PHE A  59      40.844  -7.045  21.684  1.00 62.22           C  
ATOM    446  CZ  PHE A  59      41.916  -6.728  22.481  1.00 62.22           C  
ATOM    447  C   PHE A  59      43.695  -8.151  16.626  1.00 62.22           C  
ATOM    448  O   PHE A  59      44.910  -8.341  16.629  1.00 62.22           O  
ATOM    449  N   GLY A  60      42.918  -8.480  15.582  1.00 25.57           N  
ATOM    450  CA  GLY A  60      43.491  -9.053  14.401  1.00 25.57           C  
ATOM    451  C   GLY A  60      44.441  -8.055  13.819  1.00 25.57           C  
ATOM    452  O   GLY A  60      45.500  -8.415  13.310  1.00 25.57           O  
ATOM    453  N   ALA A  61      44.076  -6.761  13.874  1.00 30.67           N  
ATOM    454  CA  ALA A  61      44.892  -5.729  13.307  1.00 30.67           C  
ATOM    455  CB  ALA A  61      44.277  -4.329  13.481  1.00 30.67           C  
ATOM    456  C   ALA A  61      46.214  -5.730  14.000  1.00 30.67           C  
ATOM    457  O   ALA A  61      47.247  -5.531  13.366  1.00 30.67           O  
ATOM    458  N   ILE A  62      46.204  -5.921  15.332  1.00103.06           N  
ATOM    459  CA  ILE A  62      47.410  -5.951  16.110  1.00103.06           C  
ATOM    460  CB  ILE A  62      47.146  -6.123  17.578  1.00103.06           C  
ATOM    461  CG1 ILE A  62      46.253  -4.999  18.131  1.00103.06           C  
ATOM    462  CG2 ILE A  62      48.512  -6.255  18.278  1.00103.06           C  
ATOM    463  CD1 ILE A  62      46.867  -3.607  18.017  1.00103.06           C  
ATOM    464  C   ILE A  62      48.209  -7.157  15.733  1.00103.06           C  
ATOM    465  O   ILE A  62      49.409  -7.068  15.476  1.00103.06           O  
ATOM    466  N   SER A  63      47.544  -8.327  15.669  1.00 90.40           N  
ATOM    467  CA  SER A  63      48.234  -9.565  15.461  1.00 90.40           C  
ATOM    468  CB  SER A  63      47.320 -10.800  15.563  1.00 90.40           C  
ATOM    469  OG  SER A  63      46.315 -10.770  14.564  1.00 90.40           O  
ATOM    470  C   SER A  63      48.908  -9.586  14.127  1.00 90.40           C  
ATOM    471  O   SER A  63      50.017 -10.103  14.008  1.00 90.40           O  
ATOM    472  N   SER A  64      48.266  -9.025  13.087  1.00 40.09           N  
ATOM    473  CA  SER A  64      48.835  -9.047  11.769  1.00 40.09           C  
ATOM    474  CB  SER A  64      47.918  -8.417  10.708  1.00 40.09           C  
ATOM    475  OG  SER A  64      48.542  -8.462   9.434  1.00 40.09           O  
ATOM    476  C   SER A  64      50.118  -8.279  11.747  1.00 40.09           C  
ATOM    477  O   SER A  64      51.141  -8.778  11.284  1.00 40.09           O  
ATOM    478  N   VAL A  65      50.103  -7.034  12.262  1.00103.63           N  
ATOM    479  CA  VAL A  65      51.276  -6.204  12.199  1.00103.63           C  
ATOM    480  CB  VAL A  65      51.075  -4.826  12.747  1.00103.63           C  
ATOM    481  CG1 VAL A  65      50.086  -4.084  11.841  1.00103.63           C  
ATOM    482  CG2 VAL A  65      50.641  -4.929  14.219  1.00103.63           C  
ATOM    483  C   VAL A  65      52.371  -6.826  12.988  1.00103.63           C  
ATOM    484  O   VAL A  65      53.533  -6.807  12.585  1.00103.63           O  
ATOM    485  N   LEU A  66      52.025  -7.397  14.148  1.00146.78           N  
ATOM    486  CA  LEU A  66      53.037  -7.929  14.997  1.00146.78           C  
ATOM    487  CB  LEU A  66      52.422  -8.513  16.285  1.00146.78           C  
ATOM    488  CG  LEU A  66      53.429  -9.027  17.329  1.00146.78           C  
ATOM    489  CD1 LEU A  66      54.133 -10.307  16.854  1.00146.78           C  
ATOM    490  CD2 LEU A  66      54.401  -7.913  17.753  1.00146.78           C  
ATOM    491  C   LEU A  66      53.741  -9.000  14.230  1.00146.78           C  
ATOM    492  O   LEU A  66      54.967  -9.031  14.178  1.00146.78           O  
ATOM    493  N   ASN A  67      52.976  -9.869  13.551  1.00 79.55           N  
ATOM    494  CA  ASN A  67      53.581 -10.955  12.844  1.00 79.55           C  
ATOM    495  CB  ASN A  67      52.584 -11.878  12.138  1.00 79.55           C  
ATOM    496  CG  ASN A  67      51.951 -12.734  13.208  1.00 79.55           C  
ATOM    497  OD1 ASN A  67      52.214 -12.551  14.396  1.00 79.55           O  
ATOM    498  ND2 ASN A  67      51.117 -13.714  12.778  1.00 79.55           N  
ATOM    499  C   ASN A  67      54.480 -10.442  11.783  1.00 79.55           C  
ATOM    500  O   ASN A  67      55.532 -11.022  11.532  1.00 79.55           O  
ATOM    501  N   ASP A  68      54.097  -9.349  11.114  1.00 46.51           N  
ATOM    502  CA  ASP A  68      54.902  -8.881  10.029  1.00 46.51           C  
ATOM    503  CB  ASP A  68      54.315  -7.600   9.403  1.00 46.51           C  
ATOM    504  CG  ASP A  68      55.057  -7.267   8.115  1.00 46.51           C  
ATOM    505  OD1 ASP A  68      56.076  -7.947   7.826  1.00 46.51           O  
ATOM    506  OD2 ASP A  68      54.618  -6.324   7.404  1.00 46.51           O1-
ATOM    507  C   ASP A  68      56.265  -8.563  10.551  1.00 46.51           C  
ATOM    508  O   ASP A  68      57.271  -9.032  10.017  1.00 46.51           O  
ATOM    509  N   ILE A  69      56.336  -7.787  11.646  1.00118.83           N  
ATOM    510  CA  ILE A  69      57.623  -7.358  12.106  1.00118.83           C  
ATOM    511  CB  ILE A  69      57.524  -6.403  13.253  1.00118.83           C  
ATOM    512  CG1 ILE A  69      56.652  -5.192  12.866  1.00118.83           C  
ATOM    513  CG2 ILE A  69      58.956  -6.042  13.681  1.00118.83           C  
ATOM    514  CD1 ILE A  69      57.155  -4.420  11.649  1.00118.83           C  
ATOM    515  C   ILE A  69      58.412  -8.533  12.570  1.00118.83           C  
ATOM    516  O   ILE A  69      59.544  -8.753  12.142  1.00118.83           O  
ATOM    517  N   LEU A  70      57.806  -9.357  13.435  1.00103.22           N  
ATOM    518  CA  LEU A  70      58.569 -10.438  13.972  1.00103.22           C  
ATOM    519  CB  LEU A  70      57.832 -11.229  15.058  1.00103.22           C  
ATOM    520  CG  LEU A  70      57.699 -10.450  16.375  1.00103.22           C  
ATOM    521  CD1 LEU A  70      56.799  -9.217  16.213  1.00103.22           C  
ATOM    522  CD2 LEU A  70      57.275 -11.382  17.517  1.00103.22           C  
ATOM    523  C   LEU A  70      58.949 -11.407  12.903  1.00103.22           C  
ATOM    524  O   LEU A  70      60.092 -11.854  12.839  1.00103.22           O  
ATOM    525  N   SER A  71      58.001 -11.719  12.004  1.00 72.82           N  
ATOM    526  CA  SER A  71      58.189 -12.764  11.037  1.00 72.82           C  
ATOM    527  CB  SER A  71      56.960 -12.978  10.131  1.00 72.82           C  
ATOM    528  OG  SER A  71      56.716 -11.824   9.340  1.00 72.82           O  
ATOM    529  C   SER A  71      59.343 -12.450  10.184  1.00 72.82           C  
ATOM    530  O   SER A  71      60.087 -13.351   9.797  1.00 72.82           O  
ATOM    531  N   ARG A  72      59.521 -11.160   9.855  1.00 75.89           N  
ATOM    532  CA  ARG A  72      60.652 -10.885   9.055  1.00 75.89           C  
ATOM    533  CB  ARG A  72      60.753  -9.405   8.663  1.00 75.89           C  
ATOM    534  CG  ARG A  72      59.588  -8.990   7.766  1.00 75.89           C  
ATOM    535  CD  ARG A  72      59.587  -7.517   7.358  1.00 75.89           C  
ATOM    536  NE  ARG A  72      58.387  -7.295   6.497  1.00 75.89           N  
ATOM    537  CZ  ARG A  72      58.494  -7.330   5.136  1.00 75.89           C  
ATOM    538  NH1 ARG A  72      59.703  -7.573   4.549  1.00 75.89           N1+
ATOM    539  NH2 ARG A  72      57.395  -7.108   4.362  1.00 75.89           N  
ATOM    540  C   ARG A  72      61.838 -11.273   9.863  1.00 75.89           C  
ATOM    541  O   ARG A  72      62.695 -12.017   9.392  1.00 75.89           O  
ATOM    542  N   LEU A  73      61.917 -10.819  11.126  1.00151.54           N  
ATOM    543  CA  LEU A  73      63.114 -11.251  11.761  1.00151.54           C  
ATOM    544  CB  LEU A  73      63.376 -10.549  13.105  1.00151.54           C  
ATOM    545  CG  LEU A  73      63.662  -9.041  12.952  1.00151.54           C  
ATOM    546  CD1 LEU A  73      62.409  -8.276  12.500  1.00151.54           C  
ATOM    547  CD2 LEU A  73      64.307  -8.454  14.215  1.00151.54           C  
ATOM    548  C   LEU A  73      63.133 -12.737  11.995  1.00151.54           C  
ATOM    549  O   LEU A  73      63.756 -13.480  11.235  1.00151.54           O  
ATOM    550  N   ASP A  74      62.437 -13.221  13.050  1.00162.51           N  
ATOM    551  CA  ASP A  74      62.588 -14.623  13.344  1.00162.51           C  
ATOM    552  CB  ASP A  74      62.230 -14.926  14.805  1.00162.51           C  
ATOM    553  CG  ASP A  74      63.231 -14.211  15.699  1.00162.51           C  
ATOM    554  OD1 ASP A  74      64.407 -14.063  15.274  1.00162.51           O  
ATOM    555  OD2 ASP A  74      62.826 -13.793  16.816  1.00162.51           O1-
ATOM    556  C   ASP A  74      61.772 -15.593  12.526  1.00162.51           C  
ATOM    557  O   ASP A  74      61.923 -15.764  11.317  1.00162.51           O  
ATOM    558  N   LYS A  75      60.977 -16.351  13.326  1.00214.04           N  
ATOM    559  CA  LYS A  75      59.932 -17.344  13.123  1.00214.04           C  
ATOM    560  CB  LYS A  75      60.103 -18.563  14.036  1.00214.04           C  
ATOM    561  CG  LYS A  75      61.108 -19.611  13.556  1.00214.04           C  
ATOM    562  CD  LYS A  75      61.396 -20.658  14.634  1.00214.04           C  
ATOM    563  CE  LYS A  75      62.037 -21.941  14.108  1.00214.04           C  
ATOM    564  NZ  LYS A  75      61.085 -22.652  13.227  1.00214.04           N1+
ATOM    565  C   LYS A  75      58.479 -16.927  13.336  1.00214.04           C  
ATOM    566  O   LYS A  75      57.583 -17.442  12.667  1.00214.04           O  
ATOM    567  N   VAL A  76      58.226 -16.001  14.301  1.00168.93           N  
ATOM    568  CA  VAL A  76      56.990 -15.700  14.997  1.00168.93           C  
ATOM    569  CB  VAL A  76      57.003 -14.338  15.624  1.00168.93           C  
ATOM    570  CG1 VAL A  76      55.645 -14.093  16.304  1.00168.93           C  
ATOM    571  CG2 VAL A  76      58.213 -14.246  16.568  1.00168.93           C  
ATOM    572  C   VAL A  76      55.705 -15.806  14.222  1.00168.93           C  
ATOM    573  O   VAL A  76      55.548 -15.315  13.106  1.00168.93           O  
ATOM    574  N   GLU A  77      54.727 -16.462  14.889  1.00135.25           N  
ATOM    575  CA  GLU A  77      53.385 -16.678  14.437  1.00135.25           C  
ATOM    576  CB  GLU A  77      53.305 -17.809  13.399  1.00135.25           C  
ATOM    577  CG  GLU A  77      51.953 -17.928  12.701  1.00135.25           C  
ATOM    578  CD  GLU A  77      52.084 -18.986  11.615  1.00135.25           C  
ATOM    579  OE1 GLU A  77      51.952 -20.196  11.947  1.00135.25           O  
ATOM    580  OE2 GLU A  77      52.322 -18.599  10.441  1.00135.25           O1-
ATOM    581  C   GLU A  77      52.668 -17.092  15.682  1.00135.25           C  
ATOM    582  O   GLU A  77      53.182 -16.886  16.781  1.00135.25           O  
ATOM    583  N   GLY A  78      51.455 -17.669  15.582  1.00110.29           N  
ATOM    584  CA  GLY A  78      50.820 -18.023  16.821  1.00110.29           C  
ATOM    585  C   GLY A  78      49.807 -19.083  16.567  1.00110.29           C  
ATOM    586  O   GLY A  78      49.656 -19.562  15.445  1.00110.29           O  
ATOM    587  N   GLY A  79      49.097 -19.497  17.637  1.00 86.10           N  
ATOM    588  CA  GLY A  79      48.094 -20.505  17.473  1.00 86.10           C  
ATOM    589  C   GLY A  79      46.991 -19.898  16.677  1.00 86.10           C  
ATOM    590  O   GLY A  79      46.089 -19.252  17.213  1.00 86.10           O  
ATOM    591  N   SER A  80      47.034 -20.127  15.358  1.00196.68           N  
ATOM    592  CA  SER A  80      46.052 -19.608  14.458  1.00196.68           C  
ATOM    593  CB  SER A  80      46.238 -18.114  14.142  1.00196.68           C  
ATOM    594  OG  SER A  80      46.055 -17.342  15.320  1.00196.68           O  
ATOM    595  C   SER A  80      46.271 -20.363  13.197  1.00196.68           C  
ATOM    596  O   SER A  80      47.012 -21.344  13.189  1.00196.68           O  
ATOM    597  N   GLY A  81      45.613 -19.950  12.098  1.00106.12           N  
ATOM    598  CA  GLY A  81      45.859 -20.653  10.877  1.00106.12           C  
ATOM    599  C   GLY A  81      47.316 -20.483  10.605  1.00106.12           C  
ATOM    600  O   GLY A  81      48.013 -21.429  10.246  1.00106.12           O  
ATOM    601  N   GLY A  82      47.806 -19.244  10.789  1.00107.82           N  
ATOM    602  CA  GLY A  82      49.200 -18.953  10.642  1.00107.82           C  
ATOM    603  C   GLY A  82      49.355 -17.535  11.079  1.00107.82           C  
ATOM    604  O   GLY A  82      49.594 -16.645  10.265  1.00107.82           O  
ATOM    605  N   ASP A  83      49.221 -17.293  12.396  1.00270.54           N  
ATOM    606  CA  ASP A  83      49.313 -15.949  12.883  1.00270.54           C  
ATOM    607  CB  ASP A  83      48.022 -15.157  12.587  1.00270.54           C  
ATOM    608  CG  ASP A  83      48.261 -13.663  12.755  1.00270.54           C  
ATOM    609  OD1 ASP A  83      48.671 -13.240  13.867  1.00270.54           O  
ATOM    610  OD2 ASP A  83      48.034 -12.917  11.763  1.00270.54           O1-
ATOM    611  C   ASP A  83      49.486 -16.044  14.366  1.00270.54           C  
ATOM    612  O   ASP A  83      48.925 -16.937  15.000  1.00270.54           O  
ATOM    613  N   VAL A  84      50.294 -15.144  14.971  1.00111.10           N  
ATOM    614  CA  VAL A  84      50.385 -15.139  16.404  1.00111.10           C  
ATOM    615  CB  VAL A  84      51.199 -14.028  16.984  1.00111.10           C  
ATOM    616  CG1 VAL A  84      52.661 -14.197  16.543  1.00111.10           C  
ATOM    617  CG2 VAL A  84      50.558 -12.685  16.580  1.00111.10           C  
ATOM    618  C   VAL A  84      48.991 -14.907  16.840  1.00111.10           C  
ATOM    619  O   VAL A  84      48.265 -14.163  16.190  1.00111.10           O  
ATOM    620  N   ASP A  85      48.555 -15.544  17.938  1.00125.65           N  
ATOM    621  CA  ASP A  85      47.168 -15.369  18.252  1.00125.65           C  
ATOM    622  CB  ASP A  85      46.358 -16.677  18.202  1.00125.65           C  
ATOM    623  CG  ASP A  85      44.906 -16.366  18.554  1.00125.65           C  
ATOM    624  OD1 ASP A  85      44.164 -15.895  17.649  1.00125.65           O  
ATOM    625  OD2 ASP A  85      44.526 -16.585  19.733  1.00125.65           O1-
ATOM    626  C   ASP A  85      46.992 -14.773  19.606  1.00125.65           C  
ATOM    627  O   ASP A  85      47.733 -15.056  20.547  1.00125.65           O  
ATOM    628  N   LEU A  86      45.983 -13.887  19.706  1.00 99.71           N  
ATOM    629  CA  LEU A  86      45.574 -13.298  20.943  1.00 99.71           C  
ATOM    630  CB  LEU A  86      45.297 -11.789  20.849  1.00 99.71           C  
ATOM    631  CG  LEU A  86      46.536 -10.962  20.455  1.00 99.71           C  
ATOM    632  CD1 LEU A  86      47.646 -11.084  21.514  1.00 99.71           C  
ATOM    633  CD2 LEU A  86      47.010 -11.305  19.032  1.00 99.71           C  
ATOM    634  C   LEU A  86      44.284 -13.984  21.241  1.00 99.71           C  
ATOM    635  O   LEU A  86      43.542 -14.319  20.319  1.00 99.71           O  
ATOM    636  N   GLY A  87      43.984 -14.198  22.538  1.00 32.74           N  
ATOM    637  CA  GLY A  87      42.827 -14.958  22.922  1.00 32.74           C  
ATOM    638  C   GLY A  87      41.619 -14.375  22.276  1.00 32.74           C  
ATOM    639  O   GLY A  87      41.376 -13.171  22.343  1.00 32.74           O  
ATOM    640  N   ASP A  88      40.824 -15.253  21.630  1.00 75.80           N  
ATOM    641  CA  ASP A  88      39.660 -14.802  20.934  1.00 75.80           C  
ATOM    642  CB  ASP A  88      39.186 -15.735  19.799  1.00 75.80           C  
ATOM    643  CG  ASP A  88      38.776 -17.087  20.362  1.00 75.80           C  
ATOM    644  OD1 ASP A  88      39.160 -17.399  21.520  1.00 75.80           O  
ATOM    645  OD2 ASP A  88      38.073 -17.831  19.628  1.00 75.80           O1-
ATOM    646  C   ASP A  88      38.535 -14.567  21.891  1.00 75.80           C  
ATOM    647  O   ASP A  88      38.205 -15.393  22.739  1.00 75.80           O  
ATOM    648  N   ILE A  89      37.998 -13.345  21.783  1.00173.45           N  
ATOM    649  CA  ILE A  89      36.875 -12.758  22.447  1.00173.45           C  
ATOM    650  CB  ILE A  89      36.816 -11.278  22.274  1.00173.45           C  
ATOM    651  CG1 ILE A  89      38.137 -10.611  22.670  1.00173.45           C  
ATOM    652  CG2 ILE A  89      35.659 -10.789  23.143  1.00173.45           C  
ATOM    653  CD1 ILE A  89      38.211  -9.155  22.217  1.00173.45           C  
ATOM    654  C   ILE A  89      35.608 -13.300  21.855  1.00173.45           C  
ATOM    655  O   ILE A  89      34.540 -13.211  22.454  1.00173.45           O  
ATOM    656  N   SER A  90      35.698 -13.801  20.610  1.00107.30           N  
ATOM    657  CA  SER A  90      34.576 -14.183  19.797  1.00107.30           C  
ATOM    658  CB  SER A  90      35.015 -14.927  18.527  1.00107.30           C  
ATOM    659  OG  SER A  90      33.884 -15.292  17.758  1.00107.30           O  
ATOM    660  C   SER A  90      33.647 -15.091  20.540  1.00107.30           C  
ATOM    661  O   SER A  90      32.461 -15.139  20.221  1.00107.30           O  
ATOM    662  N   GLY A  91      34.140 -15.824  21.554  1.00 36.89           N  
ATOM    663  CA  GLY A  91      33.318 -16.746  22.283  1.00 36.89           C  
ATOM    664  C   GLY A  91      32.181 -16.027  22.943  1.00 36.89           C  
ATOM    665  O   GLY A  91      31.091 -16.584  23.063  1.00 36.89           O  
ATOM    666  N   ILE A  92      32.403 -14.782  23.413  1.00 98.29           N  
ATOM    667  CA  ILE A  92      31.375 -14.078  24.131  1.00 98.29           C  
ATOM    668  CB  ILE A  92      31.846 -12.794  24.758  1.00 98.29           C  
ATOM    669  CG1 ILE A  92      32.942 -13.068  25.800  1.00 98.29           C  
ATOM    670  CG2 ILE A  92      30.623 -12.082  25.354  1.00 98.29           C  
ATOM    671  CD1 ILE A  92      34.258 -13.558  25.203  1.00 98.29           C  
ATOM    672  C   ILE A  92      30.249 -13.742  23.201  1.00 98.29           C  
ATOM    673  O   ILE A  92      30.445 -13.141  22.146  1.00 98.29           O  
ATOM    674  N   ASN A  93      29.017 -14.137  23.589  1.00 54.28           N  
ATOM    675  CA  ASN A  93      27.870 -13.854  22.776  1.00 54.28           C  
ATOM    676  CB  ASN A  93      27.372 -15.065  21.966  1.00 54.28           C  
ATOM    677  CG  ASN A  93      26.308 -14.585  20.988  1.00 54.28           C  
ATOM    678  OD1 ASN A  93      26.608 -13.886  20.021  1.00 54.28           O  
ATOM    679  ND2 ASN A  93      25.028 -14.980  21.234  1.00 54.28           N  
ATOM    680  C   ASN A  93      26.748 -13.452  23.677  1.00 54.28           C  
ATOM    681  O   ASN A  93      26.632 -13.938  24.803  1.00 54.28           O  
ATOM    682  N   ALA A  94      25.886 -12.537  23.193  1.00 35.07           N  
ATOM    683  CA  ALA A  94      24.759 -12.113  23.970  1.00 35.07           C  
ATOM    684  CB  ALA A  94      24.533 -10.593  23.937  1.00 35.07           C  
ATOM    685  C   ALA A  94      23.558 -12.760  23.359  1.00 35.07           C  
ATOM    686  O   ALA A  94      23.380 -12.737  22.142  1.00 35.07           O  
ATOM    687  N   SER A  95      22.695 -13.367  24.197  1.00 35.44           N  
ATOM    688  CA  SER A  95      21.549 -14.062  23.681  1.00 35.44           C  
ATOM    689  CB  SER A  95      21.093 -15.223  24.579  1.00 35.44           C  
ATOM    690  OG  SER A  95      22.111 -16.213  24.630  1.00 35.44           O  
ATOM    691  C   SER A  95      20.406 -13.110  23.519  1.00 35.44           C  
ATOM    692  O   SER A  95      20.452 -11.971  23.979  1.00 35.44           O  
ATOM    693  N   VAL A  96      19.340 -13.577  22.836  1.00 37.70           N  
ATOM    694  CA  VAL A  96      18.158 -12.792  22.599  1.00 37.70           C  
ATOM    695  CB  VAL A  96      17.671 -12.843  21.178  1.00 37.70           C  
ATOM    696  CG1 VAL A  96      18.744 -12.231  20.260  1.00 37.70           C  
ATOM    697  CG2 VAL A  96      17.315 -14.298  20.832  1.00 37.70           C  
ATOM    698  C   VAL A  96      17.077 -13.386  23.445  1.00 37.70           C  
ATOM    699  O   VAL A  96      17.147 -14.556  23.816  1.00 37.70           O  
ATOM    700  N   VAL A  97      16.048 -12.582  23.789  1.00119.49           N  
ATOM    701  CA  VAL A  97      15.007 -13.073  24.653  1.00119.49           C  
ATOM    702  CB  VAL A  97      14.735 -12.179  25.829  1.00119.49           C  
ATOM    703  CG1 VAL A  97      16.027 -11.983  26.631  1.00119.49           C  
ATOM    704  CG2 VAL A  97      14.105 -10.872  25.319  1.00119.49           C  
ATOM    705  C   VAL A  97      13.707 -13.093  23.907  1.00119.49           C  
ATOM    706  O   VAL A  97      13.464 -12.254  23.039  1.00119.49           O  
ATOM    707  N   ASN A  98      12.841 -14.087  24.221  1.00 71.06           N  
ATOM    708  CA  ASN A  98      11.523 -14.152  23.643  1.00 71.06           C  
ATOM    709  CB  ASN A  98      11.394 -15.259  22.581  1.00 71.06           C  
ATOM    710  CG  ASN A  98      10.085 -15.056  21.835  1.00 71.06           C  
ATOM    711  OD1 ASN A  98       9.051 -14.765  22.435  1.00 71.06           O  
ATOM    712  ND2 ASN A  98      10.129 -15.208  20.484  1.00 71.06           N  
ATOM    713  C   ASN A  98      10.545 -14.466  24.750  1.00 71.06           C  
ATOM    714  O   ASN A  98      10.165 -15.617  24.951  1.00 71.06           O  
ATOM    715  N   ILE A  99      10.167 -13.418  25.504  1.00124.60           N  
ATOM    716  CA  ILE A  99       9.280 -13.276  26.638  1.00124.60           C  
ATOM    717  CB  ILE A  99       9.629 -12.111  27.515  1.00124.60           C  
ATOM    718  CG1 ILE A  99       9.506 -10.781  26.763  1.00124.60           C  
ATOM    719  CG2 ILE A  99      11.034 -12.366  28.086  1.00124.60           C  
ATOM    720  CD1 ILE A  99       9.602  -9.572  27.692  1.00124.60           C  
ATOM    721  C   ILE A  99       7.807 -13.241  26.344  1.00124.60           C  
ATOM    722  O   ILE A  99       7.014 -13.311  27.283  1.00124.60           O  
ATOM    723  N   GLN A 100       7.383 -13.036  25.080  1.00166.99           N  
ATOM    724  CA  GLN A 100       6.010 -12.728  24.762  1.00166.99           C  
ATOM    725  CB  GLN A 100       5.697 -12.823  23.262  1.00166.99           C  
ATOM    726  CG  GLN A 100       6.069 -11.574  22.477  1.00166.99           C  
ATOM    727  CD  GLN A 100       5.033 -10.513  22.823  1.00166.99           C  
ATOM    728  OE1 GLN A 100       5.138  -9.366  22.393  1.00166.99           O  
ATOM    729  NE2 GLN A 100       4.004 -10.902  23.622  1.00166.99           N  
ATOM    730  C   GLN A 100       5.017 -13.628  25.438  1.00166.99           C  
ATOM    731  O   GLN A 100       3.992 -13.137  25.911  1.00166.99           O  
ATOM    732  N   LYS A 101       5.262 -14.945  25.525  1.00163.17           N  
ATOM    733  CA  LYS A 101       4.261 -15.786  26.127  1.00163.17           C  
ATOM    734  CB  LYS A 101       4.661 -17.273  26.186  1.00163.17           C  
ATOM    735  CG  LYS A 101       4.413 -18.030  24.882  1.00163.17           C  
ATOM    736  CD  LYS A 101       2.928 -18.127  24.526  1.00163.17           C  
ATOM    737  CE  LYS A 101       2.172 -19.160  25.367  1.00163.17           C  
ATOM    738  NZ  LYS A 101       2.223 -18.795  26.803  1.00163.17           N1+
ATOM    739  C   LYS A 101       4.007 -15.348  27.536  1.00163.17           C  
ATOM    740  O   LYS A 101       2.863 -15.321  27.984  1.00163.17           O  
ATOM    741  N   GLU A 102       5.065 -14.998  28.285  1.00 77.65           N  
ATOM    742  CA  GLU A 102       4.875 -14.607  29.651  1.00 77.65           C  
ATOM    743  CB  GLU A 102       6.197 -14.412  30.421  1.00 77.65           C  
ATOM    744  CG  GLU A 102       6.896 -15.717  30.827  1.00 77.65           C  
ATOM    745  CD  GLU A 102       7.734 -16.257  29.670  1.00 77.65           C  
ATOM    746  OE1 GLU A 102       7.164 -16.525  28.580  1.00 77.65           O  
ATOM    747  OE2 GLU A 102       8.966 -16.420  29.874  1.00 77.65           O1-
ATOM    748  C   GLU A 102       4.108 -13.319  29.719  1.00 77.65           C  
ATOM    749  O   GLU A 102       3.238 -13.156  30.574  1.00 77.65           O  
ATOM    750  N   ILE A 103       4.396 -12.366  28.811  1.00 42.26           N  
ATOM    751  CA  ILE A 103       3.760 -11.078  28.863  1.00 42.26           C  
ATOM    752  CB  ILE A 103       4.232 -10.168  27.764  1.00 42.26           C  
ATOM    753  CG1 ILE A 103       5.719  -9.820  27.948  1.00 42.26           C  
ATOM    754  CG2 ILE A 103       3.308  -8.939  27.706  1.00 42.26           C  
ATOM    755  CD1 ILE A 103       6.336  -9.145  26.728  1.00 42.26           C  
ATOM    756  C   ILE A 103       2.284 -11.241  28.694  1.00 42.26           C  
ATOM    757  O   ILE A 103       1.500 -10.651  29.434  1.00 42.26           O  
ATOM    758  N   ASP A 104       1.860 -12.056  27.715  1.00117.69           N  
ATOM    759  CA  ASP A 104       0.455 -12.196  27.482  1.00117.69           C  
ATOM    760  CB  ASP A 104       0.140 -12.880  26.133  1.00117.69           C  
ATOM    761  CG  ASP A 104       0.863 -14.210  26.010  1.00117.69           C  
ATOM    762  OD1 ASP A 104       0.608 -15.104  26.857  1.00117.69           O  
ATOM    763  OD2 ASP A 104       1.683 -14.348  25.064  1.00117.69           O1-
ATOM    764  C   ASP A 104      -0.215 -12.851  28.654  1.00117.69           C  
ATOM    765  O   ASP A 104      -1.308 -12.445  29.049  1.00117.69           O  
ATOM    766  N   ARG A 105       0.434 -13.853  29.278  1.00180.48           N  
ATOM    767  CA  ARG A 105      -0.169 -14.521  30.399  1.00180.48           C  
ATOM    768  CB  ARG A 105       0.707 -15.642  30.977  1.00180.48           C  
ATOM    769  CG  ARG A 105       0.872 -16.822  30.028  1.00180.48           C  
ATOM    770  CD  ARG A 105      -0.468 -17.384  29.555  1.00180.48           C  
ATOM    771  NE  ARG A 105      -1.243 -17.767  30.768  1.00180.48           N  
ATOM    772  CZ  ARG A 105      -2.589 -17.966  30.679  1.00180.48           C  
ATOM    773  NH1 ARG A 105      -3.220 -17.824  29.476  1.00180.48           N1+
ATOM    774  NH2 ARG A 105      -3.305 -18.307  31.790  1.00180.48           N  
ATOM    775  C   ARG A 105      -0.369 -13.537  31.504  1.00180.48           C  
ATOM    776  O   ARG A 105      -1.413 -13.527  32.154  1.00180.48           O  
ATOM    777  N   LEU A 106       0.628 -12.662  31.738  1.00 47.21           N  
ATOM    778  CA  LEU A 106       0.530 -11.743  32.835  1.00 47.21           C  
ATOM    779  CB  LEU A 106       1.762 -10.819  32.945  1.00 47.21           C  
ATOM    780  CG  LEU A 106       3.047 -11.550  33.381  1.00 47.21           C  
ATOM    781  CD1 LEU A 106       4.246 -10.588  33.481  1.00 47.21           C  
ATOM    782  CD2 LEU A 106       2.818 -12.346  34.675  1.00 47.21           C  
ATOM    783  C   LEU A 106      -0.677 -10.884  32.627  1.00 47.21           C  
ATOM    784  O   LEU A 106      -1.480 -10.696  33.538  1.00 47.21           O  
ATOM    785  N   ASN A 107      -0.863 -10.365  31.404  1.00 33.57           N  
ATOM    786  CA  ASN A 107      -1.972  -9.489  31.155  1.00 33.57           C  
ATOM    787  CB  ASN A 107      -1.955  -8.884  29.743  1.00 33.57           C  
ATOM    788  CG  ASN A 107      -0.850  -7.840  29.706  1.00 33.57           C  
ATOM    789  OD1 ASN A 107      -0.619  -7.133  30.685  1.00 33.57           O  
ATOM    790  ND2 ASN A 107      -0.150  -7.735  28.546  1.00 33.57           N  
ATOM    791  C   ASN A 107      -3.260 -10.230  31.316  1.00 33.57           C  
ATOM    792  O   ASN A 107      -4.237  -9.687  31.830  1.00 33.57           O  
ATOM    793  N   GLU A 108      -3.310 -11.491  30.854  1.00 47.07           N  
ATOM    794  CA  GLU A 108      -4.538 -12.225  30.933  1.00 47.07           C  
ATOM    795  CB  GLU A 108      -4.485 -13.570  30.195  1.00 47.07           C  
ATOM    796  CG  GLU A 108      -5.800 -14.346  30.274  1.00 47.07           C  
ATOM    797  CD  GLU A 108      -5.771 -15.430  29.208  1.00 47.07           C  
ATOM    798  OE1 GLU A 108      -5.920 -15.076  28.008  1.00 47.07           O  
ATOM    799  OE2 GLU A 108      -5.601 -16.622  29.576  1.00 47.07           O1-
ATOM    800  C   GLU A 108      -4.894 -12.484  32.366  1.00 47.07           C  
ATOM    801  O   GLU A 108      -6.048 -12.335  32.763  1.00 47.07           O  
ATOM    802  N   VAL A 109      -3.895 -12.873  33.181  1.00 42.37           N  
ATOM    803  CA  VAL A 109      -4.074 -13.193  34.571  1.00 42.37           C  
ATOM    804  CB  VAL A 109      -2.805 -13.706  35.187  1.00 42.37           C  
ATOM    805  CG1 VAL A 109      -3.031 -13.919  36.693  1.00 42.37           C  
ATOM    806  CG2 VAL A 109      -2.384 -14.977  34.425  1.00 42.37           C  
ATOM    807  C   VAL A 109      -4.497 -11.962  35.304  1.00 42.37           C  
ATOM    808  O   VAL A 109      -5.294 -12.030  36.239  1.00 42.37           O  
ATOM    809  N   ALA A 110      -3.970 -10.793  34.901  1.00 28.37           N  
ATOM    810  CA  ALA A 110      -4.342  -9.590  35.580  1.00 28.37           C  
ATOM    811  CB  ALA A 110      -3.707  -8.331  34.965  1.00 28.37           C  
ATOM    812  C   ALA A 110      -5.823  -9.457  35.438  1.00 28.37           C  
ATOM    813  O   ALA A 110      -6.509  -9.058  36.377  1.00 28.37           O  
ATOM    814  N   LYS A 111      -6.340  -9.769  34.234  1.00 96.54           N  
ATOM    815  CA  LYS A 111      -7.740  -9.715  33.919  1.00 96.54           C  
ATOM    816  CB  LYS A 111      -7.980  -9.936  32.416  1.00 96.54           C  
ATOM    817  CG  LYS A 111      -9.444  -9.851  31.993  1.00 96.54           C  
ATOM    818  CD  LYS A 111      -9.628  -9.783  30.476  1.00 96.54           C  
ATOM    819  CE  LYS A 111      -9.246 -11.080  29.758  1.00 96.54           C  
ATOM    820  NZ  LYS A 111      -7.781 -11.282  29.820  1.00 96.54           N1+
ATOM    821  C   LYS A 111      -8.493 -10.784  34.661  1.00 96.54           C  
ATOM    822  O   LYS A 111      -9.547 -10.526  35.239  1.00 96.54           O  
ATOM    823  N   ASN A 112      -7.940 -12.013  34.698  1.00 60.85           N  
ATOM    824  CA  ASN A 112      -8.603 -13.154  35.274  1.00 60.85           C  
ATOM    825  CB  ASN A 112      -7.827 -14.478  35.111  1.00 60.85           C  
ATOM    826  CG  ASN A 112      -8.065 -15.028  33.709  1.00 60.85           C  
ATOM    827  OD1 ASN A 112      -9.155 -14.899  33.154  1.00 60.85           O  
ATOM    828  ND2 ASN A 112      -7.022 -15.676  33.125  1.00 60.85           N  
ATOM    829  C   ASN A 112      -8.866 -12.955  36.740  1.00 60.85           C  
ATOM    830  O   ASN A 112      -9.829 -13.499  37.278  1.00 60.85           O  
ATOM    831  N   LEU A 113      -8.039 -12.159  37.433  1.00 68.87           N  
ATOM    832  CA  LEU A 113      -8.152 -11.998  38.857  1.00 68.87           C  
ATOM    833  CB  LEU A 113      -7.100 -11.044  39.445  1.00 68.87           C  
ATOM    834  CG  LEU A 113      -5.654 -11.559  39.300  1.00 68.87           C  
ATOM    835  CD1 LEU A 113      -4.653 -10.593  39.952  1.00 68.87           C  
ATOM    836  CD2 LEU A 113      -5.516 -12.996  39.823  1.00 68.87           C  
ATOM    837  C   LEU A 113      -9.505 -11.464  39.231  1.00 68.87           C  
ATOM    838  O   LEU A 113      -9.962 -11.672  40.353  1.00 68.87           O  
ATOM    839  N   ASN A 114     -10.177 -10.738  38.319  1.00 44.84           N  
ATOM    840  CA  ASN A 114     -11.447 -10.142  38.642  1.00 44.84           C  
ATOM    841  CB  ASN A 114     -12.110  -9.468  37.426  1.00 44.84           C  
ATOM    842  CG  ASN A 114     -11.228  -8.312  36.971  1.00 44.84           C  
ATOM    843  OD1 ASN A 114     -10.703  -7.554  37.786  1.00 44.84           O  
ATOM    844  ND2 ASN A 114     -11.052  -8.176  35.630  1.00 44.84           N  
ATOM    845  C   ASN A 114     -12.387 -11.211  39.115  1.00 44.84           C  
ATOM    846  O   ASN A 114     -13.168 -10.994  40.041  1.00 44.84           O  
ATOM    847  N   GLU A 115     -12.348 -12.394  38.479  1.00 97.37           N  
ATOM    848  CA  GLU A 115     -13.230 -13.467  38.839  1.00 97.37           C  
ATOM    849  CB  GLU A 115     -13.213 -14.636  37.835  1.00 97.37           C  
ATOM    850  CG  GLU A 115     -11.853 -15.314  37.649  1.00 97.37           C  
ATOM    851  CD  GLU A 115     -12.076 -16.507  36.728  1.00 97.37           C  
ATOM    852  OE1 GLU A 115     -13.265 -16.853  36.493  1.00 97.37           O  
ATOM    853  OE2 GLU A 115     -11.068 -17.093  36.251  1.00 97.37           O1-
ATOM    854  C   GLU A 115     -12.898 -13.997  40.204  1.00 97.37           C  
ATOM    855  O   GLU A 115     -13.772 -14.507  40.901  1.00 97.37           O  
ATOM    856  N   SER A 116     -11.616 -13.908  40.601  1.00102.72           N  
ATOM    857  CA  SER A 116     -11.092 -14.456  41.824  1.00102.72           C  
ATOM    858  CB  SER A 116      -9.552 -14.470  41.829  1.00102.72           C  
ATOM    859  OG  SER A 116      -9.065 -15.010  43.048  1.00102.72           O  
ATOM    860  C   SER A 116     -11.545 -13.717  43.055  1.00102.72           C  
ATOM    861  O   SER A 116     -11.279 -14.179  44.162  1.00102.72           O  
ATOM    862  N   LEU A 117     -12.224 -12.562  42.933  1.00104.86           N  
ATOM    863  CA  LEU A 117     -12.586 -11.870  44.145  1.00104.86           C  
ATOM    864  CB  LEU A 117     -13.160 -10.460  43.935  1.00104.86           C  
ATOM    865  CG  LEU A 117     -12.102  -9.465  43.422  1.00104.86           C  
ATOM    866  CD1 LEU A 117     -11.645  -9.811  41.996  1.00104.86           C  
ATOM    867  CD2 LEU A 117     -12.571  -8.013  43.574  1.00104.86           C  
ATOM    868  C   LEU A 117     -13.559 -12.696  44.925  1.00104.86           C  
ATOM    869  O   LEU A 117     -14.316 -13.493  44.372  1.00104.86           O  
ATOM    870  N   ILE A 118     -13.533 -12.514  46.266  1.00123.06           N  
ATOM    871  CA  ILE A 118     -14.279 -13.308  47.203  1.00123.06           C  
ATOM    872  CB  ILE A 118     -13.668 -13.279  48.573  1.00123.06           C  
ATOM    873  CG1 ILE A 118     -12.255 -13.882  48.569  1.00123.06           C  
ATOM    874  CG2 ILE A 118     -14.630 -14.000  49.529  1.00123.06           C  
ATOM    875  CD1 ILE A 118     -12.235 -15.384  48.300  1.00123.06           C  
ATOM    876  C   ILE A 118     -15.668 -12.784  47.364  1.00123.06           C  
ATOM    877  O   ILE A 118     -15.870 -11.608  47.667  1.00123.06           O  
ATOM    878  N   ASP A 119     -16.652 -13.685  47.153  1.00 95.11           N  
ATOM    879  CA  ASP A 119     -18.047 -13.437  47.385  1.00 95.11           C  
ATOM    880  CB  ASP A 119     -18.965 -13.822  46.213  1.00 95.11           C  
ATOM    881  CG  ASP A 119     -18.840 -12.756  45.137  1.00 95.11           C  
ATOM    882  OD1 ASP A 119     -18.895 -11.551  45.498  1.00 95.11           O  
ATOM    883  OD2 ASP A 119     -18.700 -13.133  43.943  1.00 95.11           O1-
ATOM    884  C   ASP A 119     -18.400 -14.342  48.517  1.00 95.11           C  
ATOM    885  O   ASP A 119     -18.344 -15.565  48.384  1.00 95.11           O  
ATOM    886  N   LEU A 120     -18.784 -13.755  49.666  1.00110.22           N  
ATOM    887  CA  LEU A 120     -18.987 -14.539  50.847  1.00110.22           C  
ATOM    888  CB  LEU A 120     -19.131 -13.699  52.130  1.00110.22           C  
ATOM    889  CG  LEU A 120     -17.915 -12.808  52.461  1.00110.22           C  
ATOM    890  CD1 LEU A 120     -16.650 -13.637  52.733  1.00110.22           C  
ATOM    891  CD2 LEU A 120     -17.708 -11.723  51.395  1.00110.22           C  
ATOM    892  C   LEU A 120     -20.213 -15.374  50.739  1.00110.22           C  
ATOM    893  O   LEU A 120     -21.230 -14.970  50.179  1.00110.22           O  
ATOM    894  N   GLN A 121     -20.096 -16.598  51.286  1.00151.34           N  
ATOM    895  CA  GLN A 121     -21.161 -17.537  51.437  1.00151.34           C  
ATOM    896  CB  GLN A 121     -20.792 -18.979  51.039  1.00151.34           C  
ATOM    897  CG  GLN A 121     -20.462 -19.179  49.558  1.00151.34           C  
ATOM    898  CD  GLN A 121     -21.762 -19.389  48.791  1.00151.34           C  
ATOM    899  OE1 GLN A 121     -22.024 -20.473  48.274  1.00151.34           O  
ATOM    900  NE2 GLN A 121     -22.603 -18.325  48.716  1.00151.34           N  
ATOM    901  C   GLN A 121     -21.338 -17.565  52.911  1.00151.34           C  
ATOM    902  O   GLN A 121     -20.712 -16.790  53.631  1.00151.34           O  
ATOM    903  N   GLU A 122     -22.218 -18.436  53.414  1.00104.37           N  
ATOM    904  CA  GLU A 122     -22.330 -18.487  54.836  1.00104.37           C  
ATOM    905  CB  GLU A 122     -23.650 -19.089  55.336  1.00104.37           C  
ATOM    906  CG  GLU A 122     -24.860 -18.191  55.054  1.00104.37           C  
ATOM    907  CD  GLU A 122     -24.746 -16.960  55.941  1.00104.37           C  
ATOM    908  OE1 GLU A 122     -24.013 -17.040  56.962  1.00104.37           O  
ATOM    909  OE2 GLU A 122     -25.386 -15.926  55.612  1.00104.37           O1-
ATOM    910  C   GLU A 122     -21.199 -19.331  55.331  1.00104.37           C  
ATOM    911  O   GLU A 122     -20.540 -20.017  54.551  1.00104.37           O  
ATOM    912  N   LEU A 123     -20.916 -19.257  56.644  1.00182.05           N  
ATOM    913  CA  LEU A 123     -19.833 -20.002  57.220  1.00182.05           C  
ATOM    914  CB  LEU A 123     -19.527 -19.618  58.683  1.00182.05           C  
ATOM    915  CG  LEU A 123     -20.739 -19.242  59.565  1.00182.05           C  
ATOM    916  CD1 LEU A 123     -21.372 -17.920  59.108  1.00182.05           C  
ATOM    917  CD2 LEU A 123     -21.755 -20.385  59.692  1.00182.05           C  
ATOM    918  C   LEU A 123     -20.103 -21.471  57.129  1.00182.05           C  
ATOM    919  O   LEU A 123     -19.196 -22.265  56.873  1.00182.05           O  
ATOM    920  N   GLY A 124     -21.371 -21.873  57.330  1.00 73.18           N  
ATOM    921  CA  GLY A 124     -21.743 -23.254  57.278  1.00 73.18           C  
ATOM    922  C   GLY A 124     -23.231 -23.264  57.340  1.00 73.18           C  
ATOM    923  O   GLY A 124     -23.861 -22.219  57.183  1.00 73.18           O  
ATOM    924  N   LYS A 125     -23.845 -24.444  57.557  1.00256.56           N  
ATOM    925  CA  LYS A 125     -25.272 -24.429  57.659  1.00256.56           C  
ATOM    926  CB  LYS A 125     -25.900 -25.821  57.849  1.00256.56           C  
ATOM    927  CG  LYS A 125     -27.426 -25.775  57.921  1.00256.56           C  
ATOM    928  CD  LYS A 125     -28.104 -27.128  57.715  1.00256.56           C  
ATOM    929  CE  LYS A 125     -28.255 -27.500  56.241  1.00256.56           C  
ATOM    930  NZ  LYS A 125     -28.898 -26.390  55.501  1.00256.56           N1+
ATOM    931  C   LYS A 125     -25.568 -23.569  58.846  1.00256.56           C  
ATOM    932  O   LYS A 125     -24.923 -23.684  59.886  1.00256.56           O  
ATOM    933  N   TYR A 126     -26.548 -22.654  58.723  1.00278.46           N  
ATOM    934  CA  TYR A 126     -26.743 -21.737  59.803  1.00278.46           C  
ATOM    935  CB  TYR A 126     -27.288 -20.360  59.367  1.00278.46           C  
ATOM    936  CG  TYR A 126     -28.510 -20.565  58.547  1.00278.46           C  
ATOM    937  CD1 TYR A 126     -29.745 -20.714  59.141  1.00278.46           C  
ATOM    938  CD2 TYR A 126     -28.417 -20.606  57.175  1.00278.46           C  
ATOM    939  CE1 TYR A 126     -30.872 -20.902  58.377  1.00278.46           C  
ATOM    940  CE2 TYR A 126     -29.539 -20.798  56.408  1.00278.46           C  
ATOM    941  CZ  TYR A 126     -30.767 -20.943  57.005  1.00278.46           C  
ATOM    942  OH  TYR A 126     -31.915 -21.137  56.206  1.00278.46           O  
ATOM    943  C   TYR A 126     -27.623 -22.333  60.844  1.00278.46           C  
ATOM    944  O   TYR A 126     -28.717 -22.825  60.579  1.00278.46           O  
ATOM    945  N   SER A 127     -27.105 -22.324  62.081  1.00128.00           N  
ATOM    946  CA  SER A 127     -27.828 -22.825  63.203  1.00128.00           C  
ATOM    947  CB  SER A 127     -26.918 -23.374  64.313  1.00128.00           C  
ATOM    948  OG  SER A 127     -26.112 -22.324  64.832  1.00128.00           O  
ATOM    949  C   SER A 127     -28.595 -21.674  63.755  1.00128.00           C  
ATOM    950  O   SER A 127     -28.518 -20.559  63.241  1.00128.00           O  
ATOM    951  N   GLY A 128     -29.379 -21.921  64.816  1.00126.07           N  
ATOM    952  CA  GLY A 128     -30.136 -20.851  65.388  1.00126.07           C  
ATOM    953  C   GLY A 128     -29.686 -20.672  66.801  1.00126.07           C  
ATOM    954  O   GLY A 128     -29.093 -21.569  67.399  1.00126.07           O  
ATOM    955  N   GLY A 129     -29.967 -19.477  67.359  1.00 90.36           N  
ATOM    956  CA  GLY A 129     -29.609 -19.160  68.710  1.00 90.36           C  
ATOM    957  C   GLY A 129     -28.192 -18.705  68.690  1.00 90.36           C  
ATOM    958  O   GLY A 129     -27.543 -18.716  67.645  1.00 90.36           O  
ATOM    959  N   ARG A 130     -27.664 -18.294  69.857  1.00165.09           N  
ATOM    960  CA  ARG A 130     -26.298 -17.884  69.868  1.00165.09           C  
ATOM    961  CB  ARG A 130     -26.035 -16.644  70.746  1.00165.09           C  
ATOM    962  CG  ARG A 130     -26.544 -15.351  70.095  1.00165.09           C  
ATOM    963  CD  ARG A 130     -26.366 -14.091  70.945  1.00165.09           C  
ATOM    964  NE  ARG A 130     -26.701 -12.923  70.085  1.00165.09           N  
ATOM    965  CZ  ARG A 130     -25.713 -12.316  69.365  1.00165.09           C  
ATOM    966  NH1 ARG A 130     -24.430 -12.772  69.454  1.00165.09           N1+
ATOM    967  NH2 ARG A 130     -26.001 -11.251  68.560  1.00165.09           N  
ATOM    968  C   ARG A 130     -25.511 -19.048  70.370  1.00165.09           C  
ATOM    969  O   ARG A 130     -25.665 -19.484  71.511  1.00165.09           O  
ATOM    970  N   GLY A 131     -24.651 -19.596  69.493  1.00108.00           N  
ATOM    971  CA  GLY A 131     -23.873 -20.743  69.842  1.00108.00           C  
ATOM    972  C   GLY A 131     -23.854 -21.616  68.628  1.00108.00           C  
ATOM    973  O   GLY A 131     -24.352 -21.228  67.574  1.00108.00           O  
ATOM    974  N   GLY A 132     -23.276 -22.825  68.741  1.00116.99           N  
ATOM    975  CA  GLY A 132     -23.266 -23.669  67.586  1.00116.99           C  
ATOM    976  C   GLY A 132     -22.102 -24.592  67.687  1.00116.99           C  
ATOM    977  O   GLY A 132     -21.397 -24.626  68.695  1.00116.99           O  
ATOM    978  N   THR A 133     -21.876 -25.374  66.612  1.00256.18           N  
ATOM    979  CA  THR A 133     -20.798 -26.314  66.589  1.00256.18           C  
ATOM    980  CB  THR A 133     -21.248 -27.746  66.588  1.00256.18           C  
ATOM    981  OG1 THR A 133     -20.141 -28.608  66.801  1.00256.18           O  
ATOM    982  CG2 THR A 133     -21.913 -28.063  65.237  1.00256.18           C  
ATOM    983  C   THR A 133     -20.028 -26.081  65.330  1.00256.18           C  
ATOM    984  O   THR A 133     -20.321 -25.160  64.568  1.00256.18           O  
ATOM    985  N   GLN A 134     -18.991 -26.906  65.092  1.00266.61           N  
ATOM    986  CA  GLN A 134     -18.194 -26.743  63.914  1.00266.61           C  
ATOM    987  CB  GLN A 134     -16.863 -27.510  63.973  1.00266.61           C  
ATOM    988  CG  GLN A 134     -15.926 -27.185  62.811  1.00266.61           C  
ATOM    989  CD  GLN A 134     -14.534 -27.641  63.209  1.00266.61           C  
ATOM    990  OE1 GLN A 134     -14.338 -28.208  64.284  1.00266.61           O  
ATOM    991  NE2 GLN A 134     -13.534 -27.375  62.328  1.00266.61           N  
ATOM    992  C   GLN A 134     -19.001 -27.239  62.754  1.00266.61           C  
ATOM    993  O   GLN A 134     -19.768 -28.191  62.892  1.00266.61           O  
ATOM    994  N   ASN A 135     -18.863 -26.579  61.585  1.00209.73           N  
ATOM    995  CA  ASN A 135     -19.628 -26.951  60.423  1.00209.73           C  
ATOM    996  CB  ASN A 135     -20.609 -25.859  59.955  1.00209.73           C  
ATOM    997  CG  ASN A 135     -21.715 -25.734  60.996  1.00209.73           C  
ATOM    998  OD1 ASN A 135     -21.980 -24.648  61.509  1.00209.73           O  
ATOM    999  ND2 ASN A 135     -22.383 -26.873  61.316  1.00209.73           N  
ATOM   1000  C   ASN A 135     -18.679 -27.225  59.292  1.00209.73           C  
ATOM   1001  O   ASN A 135     -17.533 -26.784  59.305  1.00209.73           O  
ATOM   1002  N   VAL A 136     -19.150 -27.984  58.285  1.00118.52           N  
ATOM   1003  CA  VAL A 136     -18.322 -28.407  57.186  1.00118.52           C  
ATOM   1004  CB  VAL A 136     -19.014 -29.384  56.278  1.00118.52           C  
ATOM   1005  CG1 VAL A 136     -19.387 -30.619  57.114  1.00118.52           C  
ATOM   1006  CG2 VAL A 136     -20.202 -28.693  55.592  1.00118.52           C  
ATOM   1007  C   VAL A 136     -17.859 -27.253  56.349  1.00118.52           C  
ATOM   1008  O   VAL A 136     -16.688 -27.194  55.979  1.00118.52           O  
ATOM   1009  N   LEU A 137     -18.749 -26.293  56.041  1.00 94.25           N  
ATOM   1010  CA  LEU A 137     -18.370 -25.211  55.173  1.00 94.25           C  
ATOM   1011  CB  LEU A 137     -19.491 -24.186  54.931  1.00 94.25           C  
ATOM   1012  CG  LEU A 137     -20.715 -24.753  54.190  1.00 94.25           C  
ATOM   1013  CD1 LEU A 137     -21.434 -25.814  55.033  1.00 94.25           C  
ATOM   1014  CD2 LEU A 137     -21.653 -23.633  53.714  1.00 94.25           C  
ATOM   1015  C   LEU A 137     -17.261 -24.472  55.832  1.00 94.25           C  
ATOM   1016  O   LEU A 137     -16.317 -24.027  55.180  1.00 94.25           O  
ATOM   1017  N   TYR A 138     -17.352 -24.352  57.165  1.00 98.99           N  
ATOM   1018  CA  TYR A 138     -16.401 -23.620  57.944  1.00 98.99           C  
ATOM   1019  CB  TYR A 138     -16.740 -23.730  59.439  1.00 98.99           C  
ATOM   1020  CG  TYR A 138     -15.725 -23.005  60.247  1.00 98.99           C  
ATOM   1021  CD1 TYR A 138     -15.895 -21.675  60.552  1.00 98.99           C  
ATOM   1022  CD2 TYR A 138     -14.607 -23.661  60.702  1.00 98.99           C  
ATOM   1023  CE1 TYR A 138     -14.958 -21.005  61.301  1.00 98.99           C  
ATOM   1024  CE2 TYR A 138     -13.668 -22.996  61.452  1.00 98.99           C  
ATOM   1025  CZ  TYR A 138     -13.842 -21.668  61.754  1.00 98.99           C  
ATOM   1026  OH  TYR A 138     -12.876 -20.987  62.524  1.00 98.99           O  
ATOM   1027  C   TYR A 138     -15.059 -24.230  57.717  1.00 98.99           C  
ATOM   1028  O   TYR A 138     -14.084 -23.524  57.466  1.00 98.99           O  
ATOM   1029  N   GLU A 139     -14.978 -25.570  57.775  1.00108.83           N  
ATOM   1030  CA  GLU A 139     -13.714 -26.205  57.572  1.00108.83           C  
ATOM   1031  CB  GLU A 139     -13.718 -27.716  57.839  1.00108.83           C  
ATOM   1032  CG  GLU A 139     -13.560 -28.025  59.327  1.00108.83           C  
ATOM   1033  CD  GLU A 139     -12.186 -27.500  59.729  1.00108.83           C  
ATOM   1034  OE1 GLU A 139     -11.198 -28.258  59.563  1.00108.83           O  
ATOM   1035  OE2 GLU A 139     -12.104 -26.327  60.193  1.00108.83           O1-
ATOM   1036  C   GLU A 139     -13.261 -25.963  56.170  1.00108.83           C  
ATOM   1037  O   GLU A 139     -12.071 -25.771  55.930  1.00108.83           O  
ATOM   1038  N   ASN A 140     -14.196 -25.949  55.203  1.00 43.80           N  
ATOM   1039  CA  ASN A 140     -13.813 -25.760  53.831  1.00 43.80           C  
ATOM   1040  CB  ASN A 140     -14.996 -25.789  52.847  1.00 43.80           C  
ATOM   1041  CG  ASN A 140     -14.427 -25.655  51.437  1.00 43.80           C  
ATOM   1042  OD1 ASN A 140     -13.345 -26.156  51.138  1.00 43.80           O  
ATOM   1043  ND2 ASN A 140     -15.173 -24.943  50.548  1.00 43.80           N  
ATOM   1044  C   ASN A 140     -13.167 -24.420  53.687  1.00 43.80           C  
ATOM   1045  O   ASN A 140     -12.209 -24.263  52.932  1.00 43.80           O  
ATOM   1046  N   GLN A 141     -13.674 -23.417  54.422  1.00 57.87           N  
ATOM   1047  CA  GLN A 141     -13.187 -22.075  54.304  1.00 57.87           C  
ATOM   1048  CB  GLN A 141     -13.940 -21.077  55.191  1.00 57.87           C  
ATOM   1049  CG  GLN A 141     -13.653 -19.638  54.772  1.00 57.87           C  
ATOM   1050  CD  GLN A 141     -14.224 -19.500  53.366  1.00 57.87           C  
ATOM   1051  OE1 GLN A 141     -13.818 -18.631  52.596  1.00 57.87           O  
ATOM   1052  NE2 GLN A 141     -15.193 -20.391  53.026  1.00 57.87           N  
ATOM   1053  C   GLN A 141     -11.755 -22.034  54.716  1.00 57.87           C  
ATOM   1054  O   GLN A 141     -10.951 -21.319  54.119  1.00 57.87           O  
ATOM   1055  N   LYS A 142     -11.393 -22.808  55.751  1.00 69.83           N  
ATOM   1056  CA  LYS A 142     -10.039 -22.796  56.212  1.00 69.83           C  
ATOM   1057  CB  LYS A 142      -9.765 -23.801  57.335  1.00 69.83           C  
ATOM   1058  CG  LYS A 142      -8.268 -23.956  57.597  1.00 69.83           C  
ATOM   1059  CD  LYS A 142      -7.909 -24.747  58.853  1.00 69.83           C  
ATOM   1060  CE  LYS A 142      -6.447 -25.188  58.856  1.00 69.83           C  
ATOM   1061  NZ  LYS A 142      -6.252 -26.266  57.864  1.00 69.83           N1+
ATOM   1062  C   LYS A 142      -9.169 -23.213  55.075  1.00 69.83           C  
ATOM   1063  O   LYS A 142      -8.077 -22.683  54.884  1.00 69.83           O  
ATOM   1064  N   LEU A 143      -9.650 -24.189  54.288  1.00108.99           N  
ATOM   1065  CA  LEU A 143      -8.897 -24.748  53.206  1.00108.99           C  
ATOM   1066  CB  LEU A 143      -9.625 -25.957  52.581  1.00108.99           C  
ATOM   1067  CG  LEU A 143      -8.883 -26.641  51.416  1.00108.99           C  
ATOM   1068  CD1 LEU A 143      -8.953 -25.821  50.118  1.00108.99           C  
ATOM   1069  CD2 LEU A 143      -7.445 -26.985  51.824  1.00108.99           C  
ATOM   1070  C   LEU A 143      -8.633 -23.711  52.145  1.00108.99           C  
ATOM   1071  O   LEU A 143      -7.546 -23.677  51.573  1.00108.99           O  
ATOM   1072  N   ILE A 144      -9.603 -22.831  51.849  1.00 94.31           N  
ATOM   1073  CA  ILE A 144      -9.430 -21.898  50.768  1.00 94.31           C  
ATOM   1074  CB  ILE A 144     -10.625 -21.001  50.582  1.00 94.31           C  
ATOM   1075  CG1 ILE A 144     -11.901 -21.828  50.349  1.00 94.31           C  
ATOM   1076  CG2 ILE A 144     -10.310 -20.029  49.434  1.00 94.31           C  
ATOM   1077  CD1 ILE A 144     -11.852 -22.709  49.105  1.00 94.31           C  
ATOM   1078  C   ILE A 144      -8.274 -20.998  51.060  1.00 94.31           C  
ATOM   1079  O   ILE A 144      -7.401 -20.799  50.216  1.00 94.31           O  
ATOM   1080  N   ALA A 145      -8.217 -20.453  52.288  1.00 28.42           N  
ATOM   1081  CA  ALA A 145      -7.195 -19.502  52.609  1.00 28.42           C  
ATOM   1082  CB  ALA A 145      -7.317 -18.958  54.042  1.00 28.42           C  
ATOM   1083  C   ALA A 145      -5.852 -20.141  52.485  1.00 28.42           C  
ATOM   1084  O   ALA A 145      -4.926 -19.546  51.936  1.00 28.42           O  
ATOM   1085  N   ASN A 146      -5.706 -21.387  52.972  1.00108.41           N  
ATOM   1086  CA  ASN A 146      -4.398 -21.967  52.944  1.00108.41           C  
ATOM   1087  CB  ASN A 146      -4.219 -23.243  53.798  1.00108.41           C  
ATOM   1088  CG  ASN A 146      -5.065 -24.400  53.305  1.00108.41           C  
ATOM   1089  OD1 ASN A 146      -5.244 -24.589  52.104  1.00108.41           O  
ATOM   1090  ND2 ASN A 146      -5.578 -25.215  54.264  1.00108.41           N  
ATOM   1091  C   ASN A 146      -3.946 -22.182  51.532  1.00108.41           C  
ATOM   1092  O   ASN A 146      -2.753 -22.089  51.252  1.00108.41           O  
ATOM   1093  N   GLN A 147      -4.870 -22.475  50.596  1.00 46.02           N  
ATOM   1094  CA  GLN A 147      -4.448 -22.688  49.241  1.00 46.02           C  
ATOM   1095  CB  GLN A 147      -5.608 -22.999  48.281  1.00 46.02           C  
ATOM   1096  CG  GLN A 147      -6.356 -24.304  48.562  1.00 46.02           C  
ATOM   1097  CD  GLN A 147      -7.395 -24.437  47.457  1.00 46.02           C  
ATOM   1098  OE1 GLN A 147      -8.275 -25.297  47.504  1.00 46.02           O  
ATOM   1099  NE2 GLN A 147      -7.290 -23.557  46.425  1.00 46.02           N  
ATOM   1100  C   GLN A 147      -3.843 -21.415  48.737  1.00 46.02           C  
ATOM   1101  O   GLN A 147      -2.792 -21.421  48.099  1.00 46.02           O  
ATOM   1102  N   PHE A 148      -4.499 -20.280  49.038  1.00 48.11           N  
ATOM   1103  CA  PHE A 148      -4.054 -18.999  48.570  1.00 48.11           C  
ATOM   1104  CB  PHE A 148      -5.024 -17.867  48.957  1.00 48.11           C  
ATOM   1105  CG  PHE A 148      -4.443 -16.563  48.529  1.00 48.11           C  
ATOM   1106  CD1 PHE A 148      -4.399 -16.208  47.198  1.00 48.11           C  
ATOM   1107  CD2 PHE A 148      -3.961 -15.680  49.468  1.00 48.11           C  
ATOM   1108  CE1 PHE A 148      -3.867 -15.001  46.808  1.00 48.11           C  
ATOM   1109  CE2 PHE A 148      -3.432 -14.471  49.084  1.00 48.11           C  
ATOM   1110  CZ  PHE A 148      -3.380 -14.131  47.753  1.00 48.11           C  
ATOM   1111  C   PHE A 148      -2.713 -18.718  49.160  1.00 48.11           C  
ATOM   1112  O   PHE A 148      -1.810 -18.236  48.477  1.00 48.11           O  
ATOM   1113  N   ASN A 149      -2.546 -19.040  50.453  1.00 31.13           N  
ATOM   1114  CA  ASN A 149      -1.312 -18.775  51.128  1.00 31.13           C  
ATOM   1115  CB  ASN A 149      -1.316 -19.244  52.589  1.00 31.13           C  
ATOM   1116  CG  ASN A 149      -2.326 -18.388  53.335  1.00 31.13           C  
ATOM   1117  OD1 ASN A 149      -2.596 -17.252  52.950  1.00 31.13           O  
ATOM   1118  ND2 ASN A 149      -2.900 -18.947  54.434  1.00 31.13           N  
ATOM   1119  C   ASN A 149      -0.233 -19.534  50.430  1.00 31.13           C  
ATOM   1120  O   ASN A 149       0.888 -19.047  50.300  1.00 31.13           O  
ATOM   1121  N   SER A 150      -0.543 -20.760  49.972  1.00 33.67           N  
ATOM   1122  CA  SER A 150       0.440 -21.572  49.316  1.00 33.67           C  
ATOM   1123  CB  SER A 150      -0.098 -22.965  48.936  1.00 33.67           C  
ATOM   1124  OG  SER A 150       0.913 -23.722  48.288  1.00 33.67           O  
ATOM   1125  C   SER A 150       0.884 -20.902  48.050  1.00 33.67           C  
ATOM   1126  O   SER A 150       2.079 -20.841  47.767  1.00 33.67           O  
ATOM   1127  N   ALA A 151      -0.065 -20.381  47.243  1.00 30.24           N  
ATOM   1128  CA  ALA A 151       0.282 -19.773  45.987  1.00 30.24           C  
ATOM   1129  CB  ALA A 151      -0.948 -19.358  45.162  1.00 30.24           C  
ATOM   1130  C   ALA A 151       1.107 -18.544  46.211  1.00 30.24           C  
ATOM   1131  O   ALA A 151       2.112 -18.323  45.536  1.00 30.24           O  
ATOM   1132  N   ILE A 152       0.703 -17.715  47.188  1.00 89.66           N  
ATOM   1133  CA  ILE A 152       1.385 -16.482  47.445  1.00 89.66           C  
ATOM   1134  CB  ILE A 152       0.723 -15.631  48.493  1.00 89.66           C  
ATOM   1135  CG1 ILE A 152       1.351 -14.228  48.479  1.00 89.66           C  
ATOM   1136  CG2 ILE A 152       0.807 -16.340  49.853  1.00 89.66           C  
ATOM   1137  CD1 ILE A 152       1.083 -13.469  47.183  1.00 89.66           C  
ATOM   1138  C   ILE A 152       2.776 -16.784  47.879  1.00 89.66           C  
ATOM   1139  O   ILE A 152       3.709 -16.065  47.530  1.00 89.66           O  
ATOM   1140  N   GLY A 153       2.958 -17.850  48.674  1.00 20.91           N  
ATOM   1141  CA  GLY A 153       4.271 -18.174  49.148  1.00 20.91           C  
ATOM   1142  C   GLY A 153       5.165 -18.487  47.985  1.00 20.91           C  
ATOM   1143  O   GLY A 153       6.317 -18.061  47.963  1.00 20.91           O  
ATOM   1144  N   LYS A 154       4.670 -19.241  46.985  1.00 68.96           N  
ATOM   1145  CA  LYS A 154       5.517 -19.607  45.882  1.00 68.96           C  
ATOM   1146  CB  LYS A 154       4.840 -20.530  44.856  1.00 68.96           C  
ATOM   1147  CG  LYS A 154       4.785 -21.990  45.292  1.00 68.96           C  
ATOM   1148  CD  LYS A 154       3.936 -22.869  44.375  1.00 68.96           C  
ATOM   1149  CE  LYS A 154       4.162 -24.364  44.601  1.00 68.96           C  
ATOM   1150  NZ  LYS A 154       3.905 -24.699  46.017  1.00 68.96           N1+
ATOM   1151  C   LYS A 154       5.950 -18.389  45.139  1.00 68.96           C  
ATOM   1152  O   LYS A 154       7.108 -18.289  44.734  1.00 68.96           O  
ATOM   1153  N   ILE A 155       5.041 -17.424  44.935  1.00 95.95           N  
ATOM   1154  CA  ILE A 155       5.453 -16.291  44.167  1.00 95.95           C  
ATOM   1155  CB  ILE A 155       4.336 -15.310  43.879  1.00 95.95           C  
ATOM   1156  CG1 ILE A 155       4.784 -14.293  42.820  1.00 95.95           C  
ATOM   1157  CG2 ILE A 155       3.851 -14.658  45.182  1.00 95.95           C  
ATOM   1158  CD1 ILE A 155       3.643 -13.425  42.292  1.00 95.95           C  
ATOM   1159  C   ILE A 155       6.549 -15.590  44.896  1.00 95.95           C  
ATOM   1160  O   ILE A 155       7.593 -15.297  44.317  1.00 95.95           O  
ATOM   1161  N   GLN A 156       6.375 -15.373  46.211  1.00 95.46           N  
ATOM   1162  CA  GLN A 156       7.318 -14.620  46.982  1.00 95.46           C  
ATOM   1163  CB  GLN A 156       6.840 -14.367  48.420  1.00 95.46           C  
ATOM   1164  CG  GLN A 156       6.601 -15.636  49.237  1.00 95.46           C  
ATOM   1165  CD  GLN A 156       6.129 -15.213  50.622  1.00 95.46           C  
ATOM   1166  OE1 GLN A 156       6.897 -14.680  51.418  1.00 95.46           O  
ATOM   1167  NE2 GLN A 156       4.823 -15.450  50.916  1.00 95.46           N  
ATOM   1168  C   GLN A 156       8.633 -15.326  46.994  1.00 95.46           C  
ATOM   1169  O   GLN A 156       9.684 -14.687  46.967  1.00 95.46           O  
ATOM   1170  N   ASP A 157       8.609 -16.667  47.028  1.00 79.54           N  
ATOM   1171  CA  ASP A 157       9.823 -17.422  47.070  1.00 79.54           C  
ATOM   1172  CB  ASP A 157       9.576 -18.937  47.122  1.00 79.54           C  
ATOM   1173  CG  ASP A 157      10.890 -19.581  47.525  1.00 79.54           C  
ATOM   1174  OD1 ASP A 157      11.585 -18.979  48.386  1.00 79.54           O  
ATOM   1175  OD2 ASP A 157      11.226 -20.661  46.971  1.00 79.54           O1-
ATOM   1176  C   ASP A 157      10.600 -17.131  45.824  1.00 79.54           C  
ATOM   1177  O   ASP A 157      11.824 -17.017  45.863  1.00 79.54           O  
ATOM   1178  N   SER A 158       9.904 -16.988  44.681  1.00 26.04           N  
ATOM   1179  CA  SER A 158      10.572 -16.735  43.437  1.00 26.04           C  
ATOM   1180  CB  SER A 158       9.606 -16.600  42.249  1.00 26.04           C  
ATOM   1181  OG  SER A 158      10.340 -16.341  41.060  1.00 26.04           O  
ATOM   1182  C   SER A 158      11.303 -15.435  43.548  1.00 26.04           C  
ATOM   1183  O   SER A 158      12.437 -15.314  43.085  1.00 26.04           O  
ATOM   1184  N   LEU A 159      10.680 -14.428  44.188  1.00 83.75           N  
ATOM   1185  CA  LEU A 159      11.321 -13.151  44.292  1.00 83.75           C  
ATOM   1186  CB  LEU A 159      10.464 -12.090  45.015  1.00 83.75           C  
ATOM   1187  CG  LEU A 159       9.253 -11.570  44.212  1.00 83.75           C  
ATOM   1188  CD1 LEU A 159       8.248 -12.679  43.889  1.00 83.75           C  
ATOM   1189  CD2 LEU A 159       8.585 -10.384  44.924  1.00 83.75           C  
ATOM   1190  C   LEU A 159      12.591 -13.298  45.067  1.00 83.75           C  
ATOM   1191  O   LEU A 159      13.611 -12.711  44.712  1.00 83.75           O  
ATOM   1192  N   SER A 160      12.569 -14.090  46.151  1.00 71.75           N  
ATOM   1193  CA  SER A 160      13.736 -14.210  46.974  1.00 71.75           C  
ATOM   1194  CB  SER A 160      13.482 -15.005  48.268  1.00 71.75           C  
ATOM   1195  OG  SER A 160      13.168 -16.357  47.966  1.00 71.75           O  
ATOM   1196  C   SER A 160      14.856 -14.874  46.226  1.00 71.75           C  
ATOM   1197  O   SER A 160      16.004 -14.445  46.318  1.00 71.75           O  
ATOM   1198  N   SER A 161      14.556 -15.936  45.454  1.00 30.61           N  
ATOM   1199  CA  SER A 161      15.576 -16.678  44.768  1.00 30.61           C  
ATOM   1200  CB  SER A 161      15.025 -17.916  44.046  1.00 30.61           C  
ATOM   1201  OG  SER A 161      14.123 -17.518  43.022  1.00 30.61           O  
ATOM   1202  C   SER A 161      16.230 -15.811  43.739  1.00 30.61           C  
ATOM   1203  O   SER A 161      17.439 -15.899  43.530  1.00 30.61           O  
ATOM   1204  N   THR A 162      15.448 -14.945  43.066  1.00 98.61           N  
ATOM   1205  CA  THR A 162      16.019 -14.117  42.044  1.00 98.61           C  
ATOM   1206  CB  THR A 162      15.036 -13.205  41.365  1.00 98.61           C  
ATOM   1207  OG1 THR A 162      14.449 -12.316  42.303  1.00 98.61           O  
ATOM   1208  CG2 THR A 162      13.960 -14.050  40.672  1.00 98.61           C  
ATOM   1209  C   THR A 162      17.033 -13.235  42.682  1.00 98.61           C  
ATOM   1210  O   THR A 162      18.127 -13.045  42.155  1.00 98.61           O  
ATOM   1211  N   ALA A 163      16.693 -12.685  43.857  1.00 23.83           N  
ATOM   1212  CA  ALA A 163      17.593 -11.785  44.505  1.00 23.83           C  
ATOM   1213  CB  ALA A 163      17.048 -11.243  45.838  1.00 23.83           C  
ATOM   1214  C   ALA A 163      18.854 -12.522  44.810  1.00 23.83           C  
ATOM   1215  O   ALA A 163      19.947 -11.988  44.641  1.00 23.83           O  
ATOM   1216  N   SER A 164      18.727 -13.783  45.263  1.00 21.96           N  
ATOM   1217  CA  SER A 164      19.872 -14.555  45.646  1.00 21.96           C  
ATOM   1218  CB  SER A 164      19.491 -15.926  46.224  1.00 21.96           C  
ATOM   1219  OG  SER A 164      18.704 -15.757  47.395  1.00 21.96           O  
ATOM   1220  C   SER A 164      20.738 -14.792  44.450  1.00 21.96           C  
ATOM   1221  O   SER A 164      21.963 -14.736  44.542  1.00 21.96           O  
ATOM   1222  N   ALA A 165      20.117 -15.069  43.291  1.00 21.06           N  
ATOM   1223  CA  ALA A 165      20.855 -15.324  42.088  1.00 21.06           C  
ATOM   1224  CB  ALA A 165      19.950 -15.699  40.902  1.00 21.06           C  
ATOM   1225  C   ALA A 165      21.611 -14.087  41.720  1.00 21.06           C  
ATOM   1226  O   ALA A 165      22.758 -14.157  41.282  1.00 21.06           O  
ATOM   1227  N   LEU A 166      20.977 -12.916  41.908  1.00 42.33           N  
ATOM   1228  CA  LEU A 166      21.565 -11.664  41.524  1.00 42.33           C  
ATOM   1229  CB  LEU A 166      20.599 -10.485  41.756  1.00 42.33           C  
ATOM   1230  CG  LEU A 166      19.310 -10.589  40.913  1.00 42.33           C  
ATOM   1231  CD1 LEU A 166      18.375  -9.398  41.164  1.00 42.33           C  
ATOM   1232  CD2 LEU A 166      19.623 -10.779  39.419  1.00 42.33           C  
ATOM   1233  C   LEU A 166      22.822 -11.426  42.308  1.00 42.33           C  
ATOM   1234  O   LEU A 166      23.809 -10.952  41.751  1.00 42.33           O  
ATOM   1235  N   GLY A 167      22.819 -11.725  43.623  1.00 20.96           N  
ATOM   1236  CA  GLY A 167      23.984 -11.515  44.439  1.00 20.96           C  
ATOM   1237  C   GLY A 167      25.089 -12.434  44.015  1.00 20.96           C  
ATOM   1238  O   GLY A 167      26.248 -12.030  43.917  1.00 20.96           O  
ATOM   1239  N   LYS A 168      24.752 -13.709  43.750  1.00112.35           N  
ATOM   1240  CA  LYS A 168      25.736 -14.679  43.374  1.00112.35           C  
ATOM   1241  CB  LYS A 168      25.151 -16.087  43.170  1.00112.35           C  
ATOM   1242  CG  LYS A 168      24.651 -16.747  44.458  1.00112.35           C  
ATOM   1243  CD  LYS A 168      25.734 -16.924  45.525  1.00112.35           C  
ATOM   1244  CE  LYS A 168      26.926 -17.763  45.064  1.00112.35           C  
ATOM   1245  NZ  LYS A 168      27.902 -17.916  46.169  1.00112.35           N1+
ATOM   1246  C   LYS A 168      26.334 -14.238  42.079  1.00112.35           C  
ATOM   1247  O   LYS A 168      27.518 -14.438  41.818  1.00112.35           O  
ATOM   1248  N   LEU A 169      25.506 -13.635  41.214  1.00 94.76           N  
ATOM   1249  CA  LEU A 169      25.970 -13.180  39.940  1.00 94.76           C  
ATOM   1250  CB  LEU A 169      24.808 -12.666  39.068  1.00 94.76           C  
ATOM   1251  CG  LEU A 169      25.162 -12.280  37.614  1.00 94.76           C  
ATOM   1252  CD1 LEU A 169      23.884 -11.981  36.824  1.00 94.76           C  
ATOM   1253  CD2 LEU A 169      26.140 -11.097  37.524  1.00 94.76           C  
ATOM   1254  C   LEU A 169      26.970 -12.083  40.161  1.00 94.76           C  
ATOM   1255  O   LEU A 169      27.976 -11.995  39.461  1.00 94.76           O  
ATOM   1256  N   GLN A 170      26.737 -11.217  41.159  1.00 97.31           N  
ATOM   1257  CA  GLN A 170      27.611 -10.103  41.359  1.00 97.31           C  
ATOM   1258  CB  GLN A 170      27.126  -9.209  42.518  1.00 97.31           C  
ATOM   1259  CG  GLN A 170      27.998  -7.982  42.798  1.00 97.31           C  
ATOM   1260  CD  GLN A 170      29.189  -8.428  43.626  1.00 97.31           C  
ATOM   1261  OE1 GLN A 170      30.323  -8.431  43.151  1.00 97.31           O  
ATOM   1262  NE2 GLN A 170      28.935  -8.817  44.906  1.00 97.31           N  
ATOM   1263  C   GLN A 170      28.993 -10.616  41.646  1.00 97.31           C  
ATOM   1264  O   GLN A 170      29.973 -10.071  41.144  1.00 97.31           O  
ATOM   1265  N   ASP A 171      29.124 -11.683  42.455  1.00112.95           N  
ATOM   1266  CA  ASP A 171      30.448 -12.159  42.739  1.00112.95           C  
ATOM   1267  CB  ASP A 171      30.530 -13.175  43.901  1.00112.95           C  
ATOM   1268  CG  ASP A 171      29.633 -14.374  43.641  1.00112.95           C  
ATOM   1269  OD1 ASP A 171      30.079 -15.316  42.929  1.00112.95           O  
ATOM   1270  OD2 ASP A 171      28.485 -14.365  44.159  1.00112.95           O1-
ATOM   1271  C   ASP A 171      31.111 -12.724  41.515  1.00112.95           C  
ATOM   1272  O   ASP A 171      32.307 -12.514  41.313  1.00112.95           O  
ATOM   1273  N   VAL A 172      30.367 -13.442  40.648  1.00106.04           N  
ATOM   1274  CA  VAL A 172      31.004 -14.040  39.507  1.00106.04           C  
ATOM   1275  CB  VAL A 172      30.107 -14.892  38.642  1.00106.04           C  
ATOM   1276  CG1 VAL A 172      29.559 -16.043  39.493  1.00106.04           C  
ATOM   1277  CG2 VAL A 172      29.033 -14.026  37.969  1.00106.04           C  
ATOM   1278  C   VAL A 172      31.559 -12.969  38.630  1.00106.04           C  
ATOM   1279  O   VAL A 172      32.671 -13.096  38.121  1.00106.04           O  
ATOM   1280  N   VAL A 173      30.805 -11.872  38.439  1.00 47.98           N  
ATOM   1281  CA  VAL A 173      31.260 -10.847  37.546  1.00 47.98           C  
ATOM   1282  CB  VAL A 173      30.303  -9.699  37.386  1.00 47.98           C  
ATOM   1283  CG1 VAL A 173      28.957 -10.265  36.898  1.00 47.98           C  
ATOM   1284  CG2 VAL A 173      30.231  -8.888  38.690  1.00 47.98           C  
ATOM   1285  C   VAL A 173      32.544 -10.308  38.085  1.00 47.98           C  
ATOM   1286  O   VAL A 173      33.444  -9.962  37.323  1.00 47.98           O  
ATOM   1287  N   ASN A 174      32.652 -10.213  39.423  1.00 53.65           N  
ATOM   1288  CA  ASN A 174      33.835  -9.695  40.045  1.00 53.65           C  
ATOM   1289  CB  ASN A 174      33.736  -9.610  41.579  1.00 53.65           C  
ATOM   1290  CG  ASN A 174      32.888  -8.405  41.953  1.00 53.65           C  
ATOM   1291  OD1 ASN A 174      31.987  -8.002  41.219  1.00 53.65           O  
ATOM   1292  ND2 ASN A 174      33.197  -7.799  43.129  1.00 53.65           N  
ATOM   1293  C   ASN A 174      35.008 -10.579  39.743  1.00 53.65           C  
ATOM   1294  O   ASN A 174      36.092 -10.077  39.452  1.00 53.65           O  
ATOM   1295  N   GLN A 175      34.829 -11.916  39.795  1.00 85.86           N  
ATOM   1296  CA  GLN A 175      35.949 -12.808  39.620  1.00 85.86           C  
ATOM   1297  CB  GLN A 175      35.587 -14.299  39.783  1.00 85.86           C  
ATOM   1298  CG  GLN A 175      36.800 -15.211  40.015  1.00 85.86           C  
ATOM   1299  CD  GLN A 175      37.628 -15.311  38.740  1.00 85.86           C  
ATOM   1300  OE1 GLN A 175      37.092 -15.249  37.637  1.00 85.86           O  
ATOM   1301  NE2 GLN A 175      38.970 -15.463  38.893  1.00 85.86           N  
ATOM   1302  C   GLN A 175      36.504 -12.632  38.245  1.00 85.86           C  
ATOM   1303  O   GLN A 175      37.715 -12.592  38.043  1.00 85.86           O  
ATOM   1304  N   ASN A 176      35.619 -12.514  37.254  1.00114.06           N  
ATOM   1305  CA  ASN A 176      36.024 -12.347  35.895  1.00114.06           C  
ATOM   1306  CB  ASN A 176      34.774 -12.227  35.010  1.00114.06           C  
ATOM   1307  CG  ASN A 176      35.164 -12.000  33.570  1.00114.06           C  
ATOM   1308  OD1 ASN A 176      35.866 -11.044  33.248  1.00114.06           O  
ATOM   1309  ND2 ASN A 176      34.672 -12.888  32.665  1.00114.06           N  
ATOM   1310  C   ASN A 176      36.800 -11.081  35.813  1.00114.06           C  
ATOM   1311  O   ASN A 176      37.810 -11.004  35.115  1.00114.06           O  
ATOM   1312  N   ALA A 177      36.347 -10.050  36.541  1.00 30.36           N  
ATOM   1313  CA  ALA A 177      37.005  -8.787  36.469  1.00 30.36           C  
ATOM   1314  CB  ALA A 177      36.359  -7.732  37.384  1.00 30.36           C  
ATOM   1315  C   ALA A 177      38.418  -8.962  36.920  1.00 30.36           C  
ATOM   1316  O   ALA A 177      39.338  -8.447  36.286  1.00 30.36           O  
ATOM   1317  N   GLN A 178      38.639  -9.714  38.019  1.00106.50           N  
ATOM   1318  CA  GLN A 178      39.978  -9.837  38.517  1.00106.50           C  
ATOM   1319  CB  GLN A 178      40.110 -10.616  39.842  1.00106.50           C  
ATOM   1320  CG  GLN A 178      39.819 -12.113  39.728  1.00106.50           C  
ATOM   1321  CD  GLN A 178      40.291 -12.793  41.005  1.00106.50           C  
ATOM   1322  OE1 GLN A 178      40.021 -13.973  41.228  1.00106.50           O  
ATOM   1323  NE2 GLN A 178      41.023 -12.037  41.865  1.00106.50           N  
ATOM   1324  C   GLN A 178      40.828 -10.570  37.530  1.00106.50           C  
ATOM   1325  O   GLN A 178      41.945 -10.150  37.237  1.00106.50           O  
ATOM   1326  N   ALA A 179      40.309 -11.678  36.969  1.00 32.56           N  
ATOM   1327  CA  ALA A 179      41.100 -12.501  36.104  1.00 32.56           C  
ATOM   1328  CB  ALA A 179      40.344 -13.746  35.606  1.00 32.56           C  
ATOM   1329  C   ALA A 179      41.516 -11.729  34.898  1.00 32.56           C  
ATOM   1330  O   ALA A 179      42.673 -11.789  34.482  1.00 32.56           O  
ATOM   1331  N   LEU A 180      40.586 -10.966  34.304  1.00 44.45           N  
ATOM   1332  CA  LEU A 180      40.931 -10.277  33.100  1.00 44.45           C  
ATOM   1333  CB  LEU A 180      39.749  -9.515  32.484  1.00 44.45           C  
ATOM   1334  CG  LEU A 180      40.129  -8.770  31.189  1.00 44.45           C  
ATOM   1335  CD1 LEU A 180      40.593  -9.747  30.098  1.00 44.45           C  
ATOM   1336  CD2 LEU A 180      38.989  -7.855  30.721  1.00 44.45           C  
ATOM   1337  C   LEU A 180      42.001  -9.275  33.377  1.00 44.45           C  
ATOM   1338  O   LEU A 180      43.002  -9.202  32.667  1.00 44.45           O  
ATOM   1339  N   ASN A 181      41.825  -8.492  34.454  1.00 41.44           N  
ATOM   1340  CA  ASN A 181      42.740  -7.436  34.753  1.00 41.44           C  
ATOM   1341  CB  ASN A 181      42.316  -6.623  35.983  1.00 41.44           C  
ATOM   1342  CG  ASN A 181      43.203  -5.391  36.048  1.00 41.44           C  
ATOM   1343  OD1 ASN A 181      43.842  -5.017  35.065  1.00 41.44           O  
ATOM   1344  ND2 ASN A 181      43.251  -4.749  37.246  1.00 41.44           N  
ATOM   1345  C   ASN A 181      44.086  -8.009  35.047  1.00 41.44           C  
ATOM   1346  O   ASN A 181      45.098  -7.478  34.594  1.00 41.44           O  
ATOM   1347  N   THR A 182      44.132  -9.124  35.796  1.00 30.41           N  
ATOM   1348  CA  THR A 182      45.392  -9.667  36.203  1.00 30.41           C  
ATOM   1349  CB  THR A 182      45.265 -10.917  37.027  1.00 30.41           C  
ATOM   1350  OG1 THR A 182      44.508 -10.661  38.200  1.00 30.41           O  
ATOM   1351  CG2 THR A 182      46.677 -11.395  37.400  1.00 30.41           C  
ATOM   1352  C   THR A 182      46.188 -10.027  34.999  1.00 30.41           C  
ATOM   1353  O   THR A 182      47.367  -9.688  34.906  1.00 30.41           O  
ATOM   1354  N   LEU A 183      45.563 -10.718  34.031  1.00 49.07           N  
ATOM   1355  CA  LEU A 183      46.302 -11.163  32.890  1.00 49.07           C  
ATOM   1356  CB  LEU A 183      45.456 -12.012  31.926  1.00 49.07           C  
ATOM   1357  CG  LEU A 183      46.231 -12.495  30.684  1.00 49.07           C  
ATOM   1358  CD1 LEU A 183      47.399 -13.415  31.069  1.00 49.07           C  
ATOM   1359  CD2 LEU A 183      45.285 -13.138  29.655  1.00 49.07           C  
ATOM   1360  C   LEU A 183      46.814 -10.000  32.111  1.00 49.07           C  
ATOM   1361  O   LEU A 183      47.993  -9.941  31.759  1.00 49.07           O  
ATOM   1362  N   VAL A 184      45.944  -9.009  31.848  1.00 97.39           N  
ATOM   1363  CA  VAL A 184      46.339  -7.942  30.981  1.00 97.39           C  
ATOM   1364  CB  VAL A 184      45.226  -6.965  30.723  1.00 97.39           C  
ATOM   1365  CG1 VAL A 184      44.123  -7.692  29.939  1.00 97.39           C  
ATOM   1366  CG2 VAL A 184      44.734  -6.401  32.064  1.00 97.39           C  
ATOM   1367  C   VAL A 184      47.506  -7.196  31.546  1.00 97.39           C  
ATOM   1368  O   VAL A 184      48.487  -6.947  30.848  1.00 97.39           O  
ATOM   1369  N   LYS A 185      47.442  -6.835  32.836  1.00111.71           N  
ATOM   1370  CA  LYS A 185      48.476  -6.050  33.443  1.00111.71           C  
ATOM   1371  CB  LYS A 185      48.097  -5.582  34.860  1.00111.71           C  
ATOM   1372  CG  LYS A 185      47.738  -6.720  35.817  1.00111.71           C  
ATOM   1373  CD  LYS A 185      47.487  -6.264  37.257  1.00111.71           C  
ATOM   1374  CE  LYS A 185      46.152  -5.539  37.444  1.00111.71           C  
ATOM   1375  NZ  LYS A 185      45.976  -5.149  38.860  1.00111.71           N1+
ATOM   1376  C   LYS A 185      49.759  -6.810  33.503  1.00111.71           C  
ATOM   1377  O   LYS A 185      50.827  -6.233  33.307  1.00111.71           O  
ATOM   1378  N   GLN A 186      49.706  -8.128  33.775  1.00 92.06           N  
ATOM   1379  CA  GLN A 186      50.954  -8.814  33.913  1.00 92.06           C  
ATOM   1380  CB  GLN A 186      50.859 -10.292  34.337  1.00 92.06           C  
ATOM   1381  CG  GLN A 186      50.264 -11.235  33.296  1.00 92.06           C  
ATOM   1382  CD  GLN A 186      50.517 -12.653  33.789  1.00 92.06           C  
ATOM   1383  OE1 GLN A 186      51.404 -12.889  34.608  1.00 92.06           O  
ATOM   1384  NE2 GLN A 186      49.716 -13.620  33.275  1.00 92.06           N  
ATOM   1385  C   GLN A 186      51.672  -8.770  32.606  1.00 92.06           C  
ATOM   1386  O   GLN A 186      52.885  -8.580  32.577  1.00 92.06           O  
ATOM   1387  N   LEU A 187      50.943  -8.944  31.487  1.00 43.02           N  
ATOM   1388  CA  LEU A 187      51.586  -8.971  30.206  1.00 43.02           C  
ATOM   1389  CB  LEU A 187      50.625  -9.309  29.052  1.00 43.02           C  
ATOM   1390  CG  LEU A 187      50.104 -10.756  29.100  1.00 43.02           C  
ATOM   1391  CD1 LEU A 187      49.159 -11.052  27.925  1.00 43.02           C  
ATOM   1392  CD2 LEU A 187      51.261 -11.762  29.198  1.00 43.02           C  
ATOM   1393  C   LEU A 187      52.197  -7.640  29.908  1.00 43.02           C  
ATOM   1394  O   LEU A 187      53.340  -7.559  29.461  1.00 43.02           O  
ATOM   1395  N   SER A 188      51.456  -6.553  30.174  1.00 32.16           N  
ATOM   1396  CA  SER A 188      51.944  -5.250  29.837  1.00 32.16           C  
ATOM   1397  CB  SER A 188      50.936  -4.144  30.198  1.00 32.16           C  
ATOM   1398  OG  SER A 188      49.712  -4.357  29.509  1.00 32.16           O  
ATOM   1399  C   SER A 188      53.202  -4.982  30.601  1.00 32.16           C  
ATOM   1400  O   SER A 188      54.195  -4.522  30.040  1.00 32.16           O  
ATOM   1401  N   SER A 189      53.194  -5.279  31.912  1.00 35.24           N  
ATOM   1402  CA  SER A 189      54.325  -4.978  32.742  1.00 35.24           C  
ATOM   1403  CB  SER A 189      54.074  -5.294  34.225  1.00 35.24           C  
ATOM   1404  OG  SER A 189      55.224  -4.977  34.994  1.00 35.24           O  
ATOM   1405  C   SER A 189      55.521  -5.771  32.320  1.00 35.24           C  
ATOM   1406  O   SER A 189      56.607  -5.223  32.134  1.00 35.24           O  
ATOM   1407  N   ASN A 190      55.344  -7.093  32.153  1.00 80.74           N  
ATOM   1408  CA  ASN A 190      56.452  -7.957  31.878  1.00 80.74           C  
ATOM   1409  CB  ASN A 190      56.020  -9.430  31.854  1.00 80.74           C  
ATOM   1410  CG  ASN A 190      57.248 -10.288  32.097  1.00 80.74           C  
ATOM   1411  OD1 ASN A 190      58.380  -9.812  32.022  1.00 80.74           O  
ATOM   1412  ND2 ASN A 190      57.019 -11.594  32.402  1.00 80.74           N  
ATOM   1413  C   ASN A 190      57.062  -7.625  30.554  1.00 80.74           C  
ATOM   1414  O   ASN A 190      58.271  -7.422  30.455  1.00 80.74           O  
ATOM   1415  N   PHE A 191      56.238  -7.555  29.494  1.00 69.24           N  
ATOM   1416  CA  PHE A 191      56.758  -7.294  28.184  1.00 69.24           C  
ATOM   1417  CB  PHE A 191      55.810  -7.697  27.049  1.00 69.24           C  
ATOM   1418  CG  PHE A 191      55.908  -9.184  27.022  1.00 69.24           C  
ATOM   1419  CD1 PHE A 191      57.029  -9.776  26.483  1.00 69.24           C  
ATOM   1420  CD2 PHE A 191      54.909  -9.981  27.526  1.00 69.24           C  
ATOM   1421  CE1 PHE A 191      57.148 -11.145  26.445  1.00 69.24           C  
ATOM   1422  CE2 PHE A 191      55.024 -11.352  27.494  1.00 69.24           C  
ATOM   1423  CZ  PHE A 191      56.143 -11.936  26.950  1.00 69.24           C  
ATOM   1424  C   PHE A 191      57.212  -5.879  28.033  1.00 69.24           C  
ATOM   1425  O   PHE A 191      58.172  -5.610  27.317  1.00 69.24           O  
ATOM   1426  N   GLY A 192      56.534  -4.917  28.676  1.00 17.74           N  
ATOM   1427  CA  GLY A 192      56.976  -3.562  28.516  1.00 17.74           C  
ATOM   1428  C   GLY A 192      58.381  -3.470  29.028  1.00 17.74           C  
ATOM   1429  O   GLY A 192      59.221  -2.787  28.442  1.00 17.74           O  
ATOM   1430  N   ALA A 193      58.663  -4.155  30.151  1.00 26.35           N  
ATOM   1431  CA  ALA A 193      59.963  -4.123  30.765  1.00 26.35           C  
ATOM   1432  CB  ALA A 193      60.019  -4.909  32.087  1.00 26.35           C  
ATOM   1433  C   ALA A 193      60.980  -4.723  29.846  1.00 26.35           C  
ATOM   1434  O   ALA A 193      62.090  -4.208  29.721  1.00 26.35           O  
ATOM   1435  N   ILE A 194      60.630  -5.831  29.169  1.00117.69           N  
ATOM   1436  CA  ILE A 194      61.594  -6.471  28.324  1.00117.69           C  
ATOM   1437  CB  ILE A 194      61.117  -7.764  27.710  1.00117.69           C  
ATOM   1438  CG1 ILE A 194      62.310  -8.565  27.169  1.00117.69           C  
ATOM   1439  CG2 ILE A 194      60.064  -7.459  26.633  1.00117.69           C  
ATOM   1440  CD1 ILE A 194      63.222  -9.100  28.270  1.00117.69           C  
ATOM   1441  C   ILE A 194      61.962  -5.519  27.230  1.00117.69           C  
ATOM   1442  O   ILE A 194      63.129  -5.405  26.862  1.00117.69           O  
ATOM   1443  N   SER A 195      60.966  -4.782  26.701  1.00 31.01           N  
ATOM   1444  CA  SER A 195      61.201  -3.887  25.606  1.00 31.01           C  
ATOM   1445  CB  SER A 195      59.946  -3.096  25.194  1.00 31.01           C  
ATOM   1446  OG  SER A 195      60.245  -2.215  24.125  1.00 31.01           O  
ATOM   1447  C   SER A 195      62.252  -2.894  25.993  1.00 31.01           C  
ATOM   1448  O   SER A 195      63.128  -2.576  25.191  1.00 31.01           O  
ATOM   1449  N   SER A 196      62.196  -2.375  27.235  1.00 29.98           N  
ATOM   1450  CA  SER A 196      63.153  -1.399  27.677  1.00 29.98           C  
ATOM   1451  CB  SER A 196      62.848  -0.877  29.093  1.00 29.98           C  
ATOM   1452  OG  SER A 196      61.592  -0.216  29.120  1.00 29.98           O  
ATOM   1453  C   SER A 196      64.512  -2.023  27.732  1.00 29.98           C  
ATOM   1454  O   SER A 196      65.497  -1.468  27.246  1.00 29.98           O  
ATOM   1455  N   VAL A 197      64.614  -3.222  28.325  1.00 29.25           N  
ATOM   1456  CA  VAL A 197      65.907  -3.815  28.459  1.00 29.25           C  
ATOM   1457  CB  VAL A 197      65.867  -5.125  29.186  1.00 29.25           C  
ATOM   1458  CG1 VAL A 197      67.297  -5.677  29.270  1.00 29.25           C  
ATOM   1459  CG2 VAL A 197      65.207  -4.910  30.558  1.00 29.25           C  
ATOM   1460  C   VAL A 197      66.456  -4.067  27.092  1.00 29.25           C  
ATOM   1461  O   VAL A 197      67.613  -3.765  26.809  1.00 29.25           O  
ATOM   1462  N   LEU A 198      65.600  -4.580  26.193  1.00 50.95           N  
ATOM   1463  CA  LEU A 198      65.999  -4.973  24.874  1.00 50.95           C  
ATOM   1464  CB  LEU A 198      64.832  -5.576  24.069  1.00 50.95           C  
ATOM   1465  CG  LEU A 198      65.203  -6.022  22.642  1.00 50.95           C  
ATOM   1466  CD1 LEU A 198      66.255  -7.144  22.652  1.00 50.95           C  
ATOM   1467  CD2 LEU A 198      63.943  -6.398  21.840  1.00 50.95           C  
ATOM   1468  C   LEU A 198      66.525  -3.783  24.145  1.00 50.95           C  
ATOM   1469  O   LEU A 198      67.473  -3.909  23.372  1.00 50.95           O  
ATOM   1470  N   ASN A 199      65.945  -2.586  24.372  1.00 95.57           N  
ATOM   1471  CA  ASN A 199      66.409  -1.476  23.596  1.00 95.57           C  
ATOM   1472  CB  ASN A 199      65.629  -0.146  23.749  1.00 95.57           C  
ATOM   1473  CG  ASN A 199      65.839   0.539  25.092  1.00 95.57           C  
ATOM   1474  OD1 ASN A 199      64.930   0.602  25.918  1.00 95.57           O  
ATOM   1475  ND2 ASN A 199      67.055   1.111  25.301  1.00 95.57           N  
ATOM   1476  C   ASN A 199      67.863  -1.248  23.883  1.00 95.57           C  
ATOM   1477  O   ASN A 199      68.617  -0.883  22.984  1.00 95.57           O  
ATOM   1478  N   ASP A 200      68.304  -1.455  25.138  1.00 32.84           N  
ATOM   1479  CA  ASP A 200      69.690  -1.255  25.456  1.00 32.84           C  
ATOM   1480  CB  ASP A 200      70.009  -1.416  26.954  1.00 32.84           C  
ATOM   1481  CG  ASP A 200      69.476  -0.195  27.695  1.00 32.84           C  
ATOM   1482  OD1 ASP A 200      69.078   0.790  27.017  1.00 32.84           O  
ATOM   1483  OD2 ASP A 200      69.467  -0.229  28.954  1.00 32.84           O1-
ATOM   1484  C   ASP A 200      70.524  -2.244  24.694  1.00 32.84           C  
ATOM   1485  O   ASP A 200      71.585  -1.897  24.177  1.00 32.84           O  
ATOM   1486  N   ILE A 201      70.065  -3.509  24.603  1.00 84.23           N  
ATOM   1487  CA  ILE A 201      70.799  -4.528  23.900  1.00 84.23           C  
ATOM   1488  CB  ILE A 201      70.177  -5.898  23.974  1.00 84.23           C  
ATOM   1489  CG1 ILE A 201      70.264  -6.496  25.390  1.00 84.23           C  
ATOM   1490  CG2 ILE A 201      70.861  -6.770  22.909  1.00 84.23           C  
ATOM   1491  CD1 ILE A 201      69.354  -5.844  26.424  1.00 84.23           C  
ATOM   1492  C   ILE A 201      70.883  -4.173  22.448  1.00 84.23           C  
ATOM   1493  O   ILE A 201      71.917  -4.374  21.814  1.00 84.23           O  
ATOM   1494  N   LEU A 202      69.790  -3.634  21.874  1.00 44.01           N  
ATOM   1495  CA  LEU A 202      69.744  -3.353  20.468  1.00 44.01           C  
ATOM   1496  CB  LEU A 202      68.405  -2.733  20.027  1.00 44.01           C  
ATOM   1497  CG  LEU A 202      67.195  -3.678  20.172  1.00 44.01           C  
ATOM   1498  CD1 LEU A 202      65.899  -2.996  19.709  1.00 44.01           C  
ATOM   1499  CD2 LEU A 202      67.431  -5.013  19.452  1.00 44.01           C  
ATOM   1500  C   LEU A 202      70.827  -2.381  20.124  1.00 44.01           C  
ATOM   1501  O   LEU A 202      71.472  -2.506  19.084  1.00 44.01           O  
ATOM   1502  N   SER A 203      71.067  -1.392  21.001  1.00 71.48           N  
ATOM   1503  CA  SER A 203      72.051  -0.390  20.719  1.00 71.48           C  
ATOM   1504  CB  SER A 203      72.242   0.581  21.895  1.00 71.48           C  
ATOM   1505  OG  SER A 203      71.007   1.201  22.213  1.00 71.48           O  
ATOM   1506  C   SER A 203      73.367  -1.065  20.503  1.00 71.48           C  
ATOM   1507  O   SER A 203      74.072  -0.770  19.539  1.00 71.48           O  
ATOM   1508  N   ARG A 204      73.731  -1.991  21.411  1.00167.27           N  
ATOM   1509  CA  ARG A 204      75.000  -2.653  21.331  1.00167.27           C  
ATOM   1510  CB  ARG A 204      75.365  -3.437  22.613  1.00167.27           C  
ATOM   1511  CG  ARG A 204      74.385  -4.547  22.996  1.00167.27           C  
ATOM   1512  CD  ARG A 204      74.667  -5.202  24.350  1.00167.27           C  
ATOM   1513  NE  ARG A 204      74.200  -4.265  25.411  1.00167.27           N  
ATOM   1514  CZ  ARG A 204      73.527  -4.748  26.497  1.00167.27           C  
ATOM   1515  NH1 ARG A 204      73.266  -6.084  26.591  1.00167.27           N1+
ATOM   1516  NH2 ARG A 204      73.111  -3.898  27.481  1.00167.27           N  
ATOM   1517  C   ARG A 204      75.088  -3.562  20.133  1.00167.27           C  
ATOM   1518  O   ARG A 204      76.127  -3.612  19.479  1.00167.27           O  
ATOM   1519  N   LEU A 205      74.013  -4.296  19.786  1.00100.40           N  
ATOM   1520  CA  LEU A 205      74.129  -5.236  18.701  1.00100.40           C  
ATOM   1521  CB  LEU A 205      73.164  -6.427  18.790  1.00100.40           C  
ATOM   1522  CG  LEU A 205      73.502  -7.389  19.938  1.00100.40           C  
ATOM   1523  CD1 LEU A 205      73.340  -6.720  21.307  1.00100.40           C  
ATOM   1524  CD2 LEU A 205      72.698  -8.688  19.822  1.00100.40           C  
ATOM   1525  C   LEU A 205      73.905  -4.581  17.377  1.00100.40           C  
ATOM   1526  O   LEU A 205      73.256  -3.543  17.267  1.00100.40           O  
TER   
HEADER    model_1_2_chain_A
ATOM      1  N   THR B   1     -28.625 -20.632  69.593  1.00 43.08           N  
ATOM      2  CA  THR B   1     -27.992 -19.665  68.668  1.00 43.08           C  
ATOM      3  CB  THR B   1     -26.603 -19.357  69.147  1.00 43.08           C  
ATOM      4  OG1 THR B   1     -26.651 -18.850  70.471  1.00 43.08           O  
ATOM      5  CG2 THR B   1     -25.979 -18.307  68.217  1.00 43.08           C  
ATOM      6  C   THR B   1     -27.951 -20.255  67.292  1.00 43.08           C  
ATOM      7  O   THR B   1     -27.601 -21.420  67.118  1.00 43.08           O  
ATOM      8  N   GLN B   2     -28.301 -19.445  66.272  1.00236.55           N  
ATOM      9  CA  GLN B   2     -28.417 -19.946  64.933  1.00236.55           C  
ATOM     10  CB  GLN B   2     -28.883 -18.881  63.929  1.00236.55           C  
ATOM     11  CG  GLN B   2     -29.400 -19.469  62.619  1.00236.55           C  
ATOM     12  CD  GLN B   2     -30.157 -18.358  61.908  1.00236.55           C  
ATOM     13  OE1 GLN B   2     -29.616 -17.278  61.683  1.00236.55           O  
ATOM     14  NE2 GLN B   2     -31.444 -18.621  61.568  1.00236.55           N  
ATOM     15  C   GLN B   2     -27.085 -20.468  64.516  1.00236.55           C  
ATOM     16  O   GLN B   2     -26.046 -19.901  64.846  1.00236.55           O  
ATOM     17  N   ASN B   3     -27.079 -21.588  63.774  1.00195.45           N  
ATOM     18  CA  ASN B   3     -25.818 -22.174  63.441  1.00195.45           C  
ATOM     19  CB  ASN B   3     -25.933 -23.705  63.300  1.00195.45           C  
ATOM     20  CG  ASN B   3     -24.586 -24.365  63.539  1.00195.45           C  
ATOM     21  OD1 ASN B   3     -24.384 -25.531  63.198  1.00195.45           O  
ATOM     22  ND2 ASN B   3     -23.642 -23.616  64.173  1.00195.45           N  
ATOM     23  C   ASN B   3     -25.391 -21.589  62.132  1.00195.45           C  
ATOM     24  O   ASN B   3     -25.892 -21.975  61.072  1.00195.45           O  
ATOM     25  N   VAL B   4     -24.436 -20.641  62.165  1.00 55.39           N  
ATOM     26  CA  VAL B   4     -24.010 -20.000  60.951  1.00 55.39           C  
ATOM     27  CB  VAL B   4     -23.942 -18.504  61.055  1.00 55.39           C  
ATOM     28  CG1 VAL B   4     -23.457 -17.937  59.710  1.00 55.39           C  
ATOM     29  CG2 VAL B   4     -25.319 -17.977  61.495  1.00 55.39           C  
ATOM     30  C   VAL B   4     -22.635 -20.495  60.640  1.00 55.39           C  
ATOM     31  O   VAL B   4     -21.873 -20.845  61.541  1.00 55.39           O  
ATOM     32  N   LEU B   5     -22.274 -20.548  59.345  1.00215.35           N  
ATOM     33  CA  LEU B   5     -20.985 -21.089  59.049  1.00215.35           C  
ATOM     34  CB  LEU B   5     -20.974 -21.879  57.725  1.00215.35           C  
ATOM     35  CG  LEU B   5     -19.755 -22.796  57.521  1.00215.35           C  
ATOM     36  CD1 LEU B   5     -19.765 -23.963  58.526  1.00215.35           C  
ATOM     37  CD2 LEU B   5     -19.673 -23.281  56.064  1.00215.35           C  
ATOM     38  C   LEU B   5     -20.025 -19.937  58.958  1.00215.35           C  
ATOM     39  O   LEU B   5     -19.718 -19.429  57.881  1.00215.35           O  
ATOM     40  N   TYR B   6     -19.542 -19.503  60.136  1.00119.20           N  
ATOM     41  CA  TYR B   6     -18.588 -18.451  60.350  1.00119.20           C  
ATOM     42  CB  TYR B   6     -18.463 -18.081  61.842  1.00119.20           C  
ATOM     43  CG  TYR B   6     -17.462 -16.987  61.966  1.00119.20           C  
ATOM     44  CD1 TYR B   6     -17.804 -15.680  61.710  1.00119.20           C  
ATOM     45  CD2 TYR B   6     -16.172 -17.279  62.354  1.00119.20           C  
ATOM     46  CE1 TYR B   6     -16.870 -14.680  61.823  1.00119.20           C  
ATOM     47  CE2 TYR B   6     -15.233 -16.282  62.468  1.00119.20           C  
ATOM     48  CZ  TYR B   6     -15.584 -14.980  62.208  1.00119.20           C  
ATOM     49  OH  TYR B   6     -14.619 -13.960  62.326  1.00119.20           O  
ATOM     50  C   TYR B   6     -17.259 -18.921  59.856  1.00119.20           C  
ATOM     51  O   TYR B   6     -16.425 -18.136  59.410  1.00119.20           O  
ATOM     52  N   GLU B   7     -17.056 -20.247  59.924  1.00131.82           N  
ATOM     53  CA  GLU B   7     -15.812 -20.901  59.631  1.00131.82           C  
ATOM     54  CB  GLU B   7     -16.005 -22.427  59.549  1.00131.82           C  
ATOM     55  CG  GLU B   7     -14.802 -23.210  59.020  1.00131.82           C  
ATOM     56  CD  GLU B   7     -13.940 -23.672  60.184  1.00131.82           C  
ATOM     57  OE1 GLU B   7     -14.503 -24.016  61.257  1.00131.82           O  
ATOM     58  OE2 GLU B   7     -12.694 -23.694  60.005  1.00131.82           O1-
ATOM     59  C   GLU B   7     -15.284 -20.462  58.303  1.00131.82           C  
ATOM     60  O   GLU B   7     -14.101 -20.144  58.196  1.00131.82           O  
ATOM     61  N   ASN B   8     -16.131 -20.408  57.259  1.00 47.24           N  
ATOM     62  CA  ASN B   8     -15.618 -20.045  55.968  1.00 47.24           C  
ATOM     63  CB  ASN B   8     -16.687 -20.054  54.854  1.00 47.24           C  
ATOM     64  CG  ASN B   8     -16.970 -21.504  54.476  1.00 47.24           C  
ATOM     65  OD1 ASN B   8     -16.481 -22.434  55.115  1.00 47.24           O  
ATOM     66  ND2 ASN B   8     -17.763 -21.706  53.389  1.00 47.24           N  
ATOM     67  C   ASN B   8     -15.040 -18.671  56.044  1.00 47.24           C  
ATOM     68  O   ASN B   8     -13.944 -18.430  55.544  1.00 47.24           O  
ATOM     69  N   GLN B   9     -15.744 -17.734  56.705  1.00 67.91           N  
ATOM     70  CA  GLN B   9     -15.258 -16.387  56.715  1.00 67.91           C  
ATOM     71  CB  GLN B   9     -16.172 -15.392  57.438  1.00 67.91           C  
ATOM     72  CG  GLN B   9     -17.454 -15.056  56.679  1.00 67.91           C  
ATOM     73  CD  GLN B   9     -18.074 -13.881  57.405  1.00 67.91           C  
ATOM     74  OE1 GLN B   9     -19.211 -13.946  57.873  1.00 67.91           O  
ATOM     75  NE2 GLN B   9     -17.295 -12.768  57.518  1.00 67.91           N  
ATOM     76  C   GLN B   9     -13.933 -16.298  57.395  1.00 67.91           C  
ATOM     77  O   GLN B   9     -13.019 -15.647  56.895  1.00 67.91           O  
ATOM     78  N   LYS B  10     -13.775 -16.954  58.553  1.00131.75           N  
ATOM     79  CA  LYS B  10     -12.516 -16.807  59.219  1.00131.75           C  
ATOM     80  CB  LYS B  10     -12.484 -17.462  60.620  1.00131.75           C  
ATOM     81  CG  LYS B  10     -12.737 -18.972  60.652  1.00131.75           C  
ATOM     82  CD  LYS B  10     -12.468 -19.616  62.019  1.00131.75           C  
ATOM     83  CE  LYS B  10     -13.733 -19.961  62.808  1.00131.75           C  
ATOM     84  NZ  LYS B  10     -14.337 -21.201  62.270  1.00131.75           N1+
ATOM     85  C   LYS B  10     -11.462 -17.411  58.350  1.00131.75           C  
ATOM     86  O   LYS B  10     -10.354 -16.885  58.249  1.00131.75           O  
ATOM     87  N   LEU B  11     -11.810 -18.519  57.669  1.00118.91           N  
ATOM     88  CA  LEU B  11     -10.882 -19.268  56.875  1.00118.91           C  
ATOM     89  CB  LEU B  11     -11.571 -20.490  56.233  1.00118.91           C  
ATOM     90  CG  LEU B  11     -10.650 -21.465  55.470  1.00118.91           C  
ATOM     91  CD1 LEU B  11     -10.079 -20.860  54.178  1.00118.91           C  
ATOM     92  CD2 LEU B  11      -9.579 -22.039  56.410  1.00118.91           C  
ATOM     93  C   LEU B  11     -10.331 -18.407  55.780  1.00118.91           C  
ATOM     94  O   LEU B  11      -9.117 -18.311  55.616  1.00118.91           O  
ATOM     95  N   ILE B  12     -11.208 -17.733  55.015  1.00109.68           N  
ATOM     96  CA  ILE B  12     -10.755 -16.947  53.903  1.00109.68           C  
ATOM     97  CB  ILE B  12     -11.893 -16.413  53.067  1.00109.68           C  
ATOM     98  CG1 ILE B  12     -11.351 -15.572  51.894  1.00109.68           C  
ATOM     99  CG2 ILE B  12     -12.876 -15.663  53.988  1.00109.68           C  
ATOM    100  CD1 ILE B  12     -10.472 -16.352  50.914  1.00109.68           C  
ATOM    101  C   ILE B  12      -9.909 -15.800  54.372  1.00109.68           C  
ATOM    102  O   ILE B  12      -8.834 -15.564  53.824  1.00109.68           O  
ATOM    103  N   ALA B  13     -10.334 -15.086  55.430  1.00 49.32           N  
ATOM    104  CA  ALA B  13      -9.622 -13.903  55.827  1.00 49.32           C  
ATOM    105  CB  ALA B  13     -10.243 -13.193  57.043  1.00 49.32           C  
ATOM    106  C   ALA B  13      -8.217 -14.259  56.175  1.00 49.32           C  
ATOM    107  O   ALA B  13      -7.284 -13.546  55.811  1.00 49.32           O  
ATOM    108  N   ASN B  14      -8.037 -15.377  56.894  1.00 46.08           N  
ATOM    109  CA  ASN B  14      -6.738 -15.794  57.327  1.00 46.08           C  
ATOM    110  CB  ASN B  14      -6.810 -17.013  58.256  1.00 46.08           C  
ATOM    111  CG  ASN B  14      -7.659 -16.590  59.444  1.00 46.08           C  
ATOM    112  OD1 ASN B  14      -7.706 -15.413  59.803  1.00 46.08           O  
ATOM    113  ND2 ASN B  14      -8.369 -17.570  60.065  1.00 46.08           N  
ATOM    114  C   ASN B  14      -5.920 -16.165  56.129  1.00 46.08           C  
ATOM    115  O   ASN B  14      -4.746 -15.812  56.027  1.00 46.08           O  
ATOM    116  N   GLN B  15      -6.562 -16.860  55.175  1.00104.77           N  
ATOM    117  CA  GLN B  15      -5.980 -17.407  53.984  1.00104.77           C  
ATOM    118  CB  GLN B  15      -7.088 -18.106  53.174  1.00104.77           C  
ATOM    119  CG  GLN B  15      -6.661 -19.041  52.050  1.00104.77           C  
ATOM    120  CD  GLN B  15      -7.936 -19.773  51.639  1.00104.77           C  
ATOM    121  OE1 GLN B  15      -9.016 -19.186  51.621  1.00104.77           O  
ATOM    122  NE2 GLN B  15      -7.819 -21.090  51.330  1.00104.77           N  
ATOM    123  C   GLN B  15      -5.408 -16.273  53.195  1.00104.77           C  
ATOM    124  O   GLN B  15      -4.321 -16.387  52.633  1.00104.77           O  
ATOM    125  N   PHE B  16      -6.137 -15.143  53.142  1.00 69.26           N  
ATOM    126  CA  PHE B  16      -5.715 -13.965  52.441  1.00 69.26           C  
ATOM    127  CB  PHE B  16      -6.830 -12.899  52.507  1.00 69.26           C  
ATOM    128  CG  PHE B  16      -6.469 -11.629  51.813  1.00 69.26           C  
ATOM    129  CD1 PHE B  16      -6.596 -11.470  50.450  1.00 69.26           C  
ATOM    130  CD2 PHE B  16      -6.029 -10.567  52.567  1.00 69.26           C  
ATOM    131  CE1 PHE B  16      -6.264 -10.268  49.863  1.00 69.26           C  
ATOM    132  CE2 PHE B  16      -5.697  -9.369  51.990  1.00 69.26           C  
ATOM    133  CZ  PHE B  16      -5.813  -9.218  50.631  1.00 69.26           C  
ATOM    134  C   PHE B  16      -4.475 -13.439  53.098  1.00 69.26           C  
ATOM    135  O   PHE B  16      -3.465 -13.200  52.435  1.00 69.26           O  
ATOM    136  N   ASN B  17      -4.509 -13.311  54.439  1.00 43.13           N  
ATOM    137  CA  ASN B  17      -3.413 -12.768  55.184  1.00 43.13           C  
ATOM    138  CB  ASN B  17      -3.639 -12.809  56.703  1.00 43.13           C  
ATOM    139  CG  ASN B  17      -4.801 -11.891  57.053  1.00 43.13           C  
ATOM    140  OD1 ASN B  17      -5.064 -10.908  56.364  1.00 43.13           O  
ATOM    141  ND2 ASN B  17      -5.518 -12.221  58.162  1.00 43.13           N  
ATOM    142  C   ASN B  17      -2.227 -13.632  54.917  1.00 43.13           C  
ATOM    143  O   ASN B  17      -1.120 -13.137  54.720  1.00 43.13           O  
ATOM    144  N   SER B  18      -2.436 -14.959  54.895  1.00 88.71           N  
ATOM    145  CA  SER B  18      -1.348 -15.866  54.667  1.00 88.71           C  
ATOM    146  CB  SER B  18      -1.799 -17.334  54.663  1.00 88.71           C  
ATOM    147  OG  SER B  18      -2.381 -17.657  55.918  1.00 88.71           O  
ATOM    148  C   SER B  18      -0.790 -15.603  53.304  1.00 88.71           C  
ATOM    149  O   SER B  18       0.425 -15.596  53.110  1.00 88.71           O  
ATOM    150  N   ALA B  19      -1.678 -15.391  52.319  1.00 48.70           N  
ATOM    151  CA  ALA B  19      -1.278 -15.183  50.959  1.00 48.70           C  
ATOM    152  CB  ALA B  19      -2.477 -15.070  50.004  1.00 48.70           C  
ATOM    153  C   ALA B  19      -0.499 -13.925  50.821  1.00 48.70           C  
ATOM    154  O   ALA B  19       0.523 -13.902  50.141  1.00 48.70           O  
ATOM    155  N   ILE B  20      -0.949 -12.837  51.464  1.00 66.41           N  
ATOM    156  CA  ILE B  20      -0.221 -11.622  51.249  1.00 66.41           C  
ATOM    157  CB  ILE B  20      -0.805 -10.389  51.864  1.00 66.41           C  
ATOM    158  CG1 ILE B  20      -2.081  -9.984  51.113  1.00 66.41           C  
ATOM    159  CG2 ILE B  20       0.283  -9.302  51.862  1.00 66.41           C  
ATOM    160  CD1 ILE B  20      -2.773  -8.776  51.728  1.00 66.41           C  
ATOM    161  C   ILE B  20       1.169 -11.771  51.767  1.00 66.41           C  
ATOM    162  O   ILE B  20       2.121 -11.311  51.146  1.00 66.41           O  
ATOM    163  N   GLY B  21       1.339 -12.422  52.929  1.00 26.36           N  
ATOM    164  CA  GLY B  21       2.670 -12.533  53.447  1.00 26.36           C  
ATOM    165  C   GLY B  21       3.530 -13.274  52.464  1.00 26.36           C  
ATOM    166  O   GLY B  21       4.688 -12.916  52.257  1.00 26.36           O  
ATOM    167  N   LYS B  22       2.995 -14.341  51.839  1.00 66.61           N  
ATOM    168  CA  LYS B  22       3.771 -15.121  50.918  1.00 66.61           C  
ATOM    169  CB  LYS B  22       2.982 -16.301  50.314  1.00 66.61           C  
ATOM    170  CG  LYS B  22       2.589 -17.376  51.332  1.00 66.61           C  
ATOM    171  CD  LYS B  22       1.534 -18.350  50.809  1.00 66.61           C  
ATOM    172  CE  LYS B  22       0.135 -17.748  50.817  1.00 66.61           C  
ATOM    173  NZ  LYS B  22      -0.793 -18.541  49.982  1.00 66.61           N1+
ATOM    174  C   LYS B  22       4.161 -14.253  49.765  1.00 66.61           C  
ATOM    175  O   LYS B  22       5.299 -14.284  49.299  1.00 66.61           O  
ATOM    176  N   ILE B  23       3.207 -13.444  49.275  1.00 93.31           N  
ATOM    177  CA  ILE B  23       3.454 -12.624  48.129  1.00 93.31           C  
ATOM    178  CB  ILE B  23       2.209 -11.950  47.616  1.00 93.31           C  
ATOM    179  CG1 ILE B  23       2.367 -11.578  46.138  1.00 93.31           C  
ATOM    180  CG2 ILE B  23       1.885 -10.728  48.486  1.00 93.31           C  
ATOM    181  CD1 ILE B  23       1.031 -11.211  45.496  1.00 93.31           C  
ATOM    182  C   ILE B  23       4.487 -11.604  48.485  1.00 93.31           C  
ATOM    183  O   ILE B  23       5.365 -11.281  47.688  1.00 93.31           O  
ATOM    184  N   GLN B  24       4.400 -11.074  49.719  1.00104.46           N  
ATOM    185  CA  GLN B  24       5.271 -10.039  50.183  1.00104.46           C  
ATOM    186  CB  GLN B  24       4.849  -9.554  51.582  1.00104.46           C  
ATOM    187  CG  GLN B  24       5.626  -8.344  52.093  1.00104.46           C  
ATOM    188  CD  GLN B  24       4.907  -7.807  53.329  1.00104.46           C  
ATOM    189  OE1 GLN B  24       5.352  -6.841  53.945  1.00104.46           O  
ATOM    190  NE2 GLN B  24       3.759  -8.437  53.696  1.00104.46           N  
ATOM    191  C   GLN B  24       6.681 -10.552  50.209  1.00104.46           C  
ATOM    192  O   GLN B  24       7.601  -9.843  49.804  1.00104.46           O  
ATOM    193  N   ASP B  25       6.894 -11.799  50.675  1.00 44.39           N  
ATOM    194  CA  ASP B  25       8.223 -12.345  50.719  1.00 44.39           C  
ATOM    195  CB  ASP B  25       8.294 -13.800  51.221  1.00 44.39           C  
ATOM    196  CG  ASP B  25       8.052 -13.883  52.718  1.00 44.39           C  
ATOM    197  OD1 ASP B  25       8.179 -12.841  53.413  1.00 44.39           O  
ATOM    198  OD2 ASP B  25       7.742 -15.010  53.187  1.00 44.39           O1-
ATOM    199  C   ASP B  25       8.724 -12.432  49.318  1.00 44.39           C  
ATOM    200  O   ASP B  25       9.865 -12.076  49.028  1.00 44.39           O  
ATOM    201  N   SER B  26       7.852 -12.910  48.411  1.00 36.70           N  
ATOM    202  CA  SER B  26       8.227 -13.146  47.048  1.00 36.70           C  
ATOM    203  CB  SER B  26       7.068 -13.729  46.215  1.00 36.70           C  
ATOM    204  OG  SER B  26       6.691 -14.999  46.729  1.00 36.70           O  
ATOM    205  C   SER B  26       8.631 -11.855  46.420  1.00 36.70           C  
ATOM    206  O   SER B  26       9.608 -11.805  45.675  1.00 36.70           O  
ATOM    207  N   LEU B  27       7.882 -10.774  46.697  1.00 59.66           N  
ATOM    208  CA  LEU B  27       8.208  -9.509  46.111  1.00 59.66           C  
ATOM    209  CB  LEU B  27       7.109  -8.450  46.286  1.00 59.66           C  
ATOM    210  CG  LEU B  27       5.828  -8.837  45.519  1.00 59.66           C  
ATOM    211  CD1 LEU B  27       4.792  -7.704  45.539  1.00 59.66           C  
ATOM    212  CD2 LEU B  27       6.156  -9.335  44.101  1.00 59.66           C  
ATOM    213  C   LEU B  27       9.506  -9.001  46.662  1.00 59.66           C  
ATOM    214  O   LEU B  27      10.291  -8.395  45.935  1.00 59.66           O  
ATOM    215  N   SER B  28       9.769  -9.209  47.967  1.00 94.06           N  
ATOM    216  CA  SER B  28      11.000  -8.711  48.513  1.00 94.06           C  
ATOM    217  CB  SER B  28      11.098  -8.764  50.049  1.00 94.06           C  
ATOM    218  OG  SER B  28      11.383 -10.081  50.490  1.00 94.06           O  
ATOM    219  C   SER B  28      12.144  -9.493  47.943  1.00 94.06           C  
ATOM    220  O   SER B  28      13.213  -8.942  47.693  1.00 94.06           O  
ATOM    221  N   SER B  29      11.956 -10.807  47.723  1.00 39.53           N  
ATOM    222  CA  SER B  29      13.023 -11.601  47.192  1.00 39.53           C  
ATOM    223  CB  SER B  29      12.675 -13.099  47.058  1.00 39.53           C  
ATOM    224  OG  SER B  29      12.416 -13.687  48.324  1.00 39.53           O  
ATOM    225  C   SER B  29      13.295 -11.120  45.802  1.00 39.53           C  
ATOM    226  O   SER B  29      14.446 -11.073  45.371  1.00 39.53           O  
ATOM    227  N   THR B  30      12.229 -10.750  45.062  1.00121.18           N  
ATOM    228  CA  THR B  30      12.426 -10.361  43.697  1.00121.18           C  
ATOM    229  CB  THR B  30      11.163 -10.166  42.893  1.00121.18           C  
ATOM    230  OG1 THR B  30      11.486 -10.176  41.512  1.00121.18           O  
ATOM    231  CG2 THR B  30      10.510  -8.821  43.236  1.00121.18           C  
ATOM    232  C   THR B  30      13.225  -9.096  43.657  1.00121.18           C  
ATOM    233  O   THR B  30      14.117  -8.944  42.826  1.00121.18           O  
ATOM    234  N   ALA B  31      12.919  -8.152  44.567  1.00 40.04           N  
ATOM    235  CA  ALA B  31      13.609  -6.897  44.629  1.00 40.04           C  
ATOM    236  CB  ALA B  31      13.032  -5.967  45.708  1.00 40.04           C  
ATOM    237  C   ALA B  31      15.051  -7.129  44.972  1.00 40.04           C  
ATOM    238  O   ALA B  31      15.934  -6.500  44.394  1.00 40.04           O  
ATOM    239  N   SER B  32      15.329  -8.040  45.927  1.00 41.50           N  
ATOM    240  CA  SER B  32      16.675  -8.263  46.378  1.00 41.50           C  
ATOM    241  CB  SER B  32      16.749  -9.195  47.603  1.00 41.50           C  
ATOM    242  OG  SER B  32      18.073  -9.237  48.116  1.00 41.50           O  
ATOM    243  C   SER B  32      17.507  -8.851  45.273  1.00 41.50           C  
ATOM    244  O   SER B  32      18.626  -8.404  45.027  1.00 41.50           O  
ATOM    245  N   ALA B  33      16.972  -9.864  44.566  1.00 39.36           N  
ATOM    246  CA  ALA B  33      17.693 -10.513  43.509  1.00 39.36           C  
ATOM    247  CB  ALA B  33      16.911 -11.687  42.892  1.00 39.36           C  
ATOM    248  C   ALA B  33      17.938  -9.518  42.424  1.00 39.36           C  
ATOM    249  O   ALA B  33      19.003  -9.485  41.808  1.00 39.36           O  
ATOM    250  N   LEU B  34      16.930  -8.668  42.174  1.00137.75           N  
ATOM    251  CA  LEU B  34      16.965  -7.701  41.123  1.00137.75           C  
ATOM    252  CB  LEU B  34      15.640  -6.921  41.069  1.00137.75           C  
ATOM    253  CG  LEU B  34      15.402  -6.189  39.745  1.00137.75           C  
ATOM    254  CD1 LEU B  34      16.552  -5.230  39.428  1.00137.75           C  
ATOM    255  CD2 LEU B  34      15.097  -7.178  38.609  1.00137.75           C  
ATOM    256  C   LEU B  34      18.076  -6.744  41.436  1.00137.75           C  
ATOM    257  O   LEU B  34      18.814  -6.316  40.547  1.00137.75           O  
ATOM    258  N   GLY B  35      18.215  -6.375  42.723  1.00 24.11           N  
ATOM    259  CA  GLY B  35      19.240  -5.456  43.131  1.00 24.11           C  
ATOM    260  C   GLY B  35      20.595  -6.055  42.888  1.00 24.11           C  
ATOM    261  O   GLY B  35      21.506  -5.372  42.420  1.00 24.11           O  
ATOM    262  N   LYS B  36      20.764  -7.349  43.208  1.00 64.22           N  
ATOM    263  CA  LYS B  36      22.030  -8.020  43.088  1.00 64.22           C  
ATOM    264  CB  LYS B  36      21.950  -9.488  43.556  1.00 64.22           C  
ATOM    265  CG  LYS B  36      21.472  -9.692  45.000  1.00 64.22           C  
ATOM    266  CD  LYS B  36      21.010 -11.129  45.271  1.00 64.22           C  
ATOM    267  CE  LYS B  36      20.272 -11.295  46.598  1.00 64.22           C  
ATOM    268  NZ  LYS B  36      21.241 -11.503  47.694  1.00 64.22           N1+
ATOM    269  C   LYS B  36      22.419  -8.052  41.638  1.00 64.22           C  
ATOM    270  O   LYS B  36      23.582  -7.869  41.273  1.00 64.22           O  
ATOM    271  N   LEU B  37      21.436  -8.305  40.760  1.00 54.02           N  
ATOM    272  CA  LEU B  37      21.702  -8.398  39.358  1.00 54.02           C  
ATOM    273  CB  LEU B  37      20.450  -8.810  38.573  1.00 54.02           C  
ATOM    274  CG  LEU B  37      20.070 -10.283  38.789  1.00 54.02           C  
ATOM    275  CD1 LEU B  37      18.714 -10.607  38.144  1.00 54.02           C  
ATOM    276  CD2 LEU B  37      21.195 -11.206  38.290  1.00 54.02           C  
ATOM    277  C   LEU B  37      22.173  -7.078  38.833  1.00 54.02           C  
ATOM    278  O   LEU B  37      23.138  -7.017  38.072  1.00 54.02           O  
ATOM    279  N   GLN B  38      21.527  -5.977  39.259  1.00 62.73           N  
ATOM    280  CA  GLN B  38      21.842  -4.690  38.716  1.00 62.73           C  
ATOM    281  CB  GLN B  38      21.001  -3.566  39.369  1.00 62.73           C  
ATOM    282  CG  GLN B  38      21.282  -2.157  38.833  1.00 62.73           C  
ATOM    283  CD  GLN B  38      20.421  -1.153  39.605  1.00 62.73           C  
ATOM    284  OE1 GLN B  38      19.290  -0.856  39.226  1.00 62.73           O  
ATOM    285  NE2 GLN B  38      20.975  -0.612  40.719  1.00 62.73           N  
ATOM    286  C   GLN B  38      23.282  -4.382  38.975  1.00 62.73           C  
ATOM    287  O   GLN B  38      23.991  -3.952  38.066  1.00 62.73           O  
ATOM    288  N   ASP B  39      23.771  -4.598  40.213  1.00118.30           N  
ATOM    289  CA  ASP B  39      25.138  -4.226  40.452  1.00118.30           C  
ATOM    290  CB  ASP B  39      25.528  -4.076  41.942  1.00118.30           C  
ATOM    291  CG  ASP B  39      25.184  -5.324  42.729  1.00118.30           C  
ATOM    292  OD1 ASP B  39      24.013  -5.771  42.618  1.00118.30           O  
ATOM    293  OD2 ASP B  39      26.071  -5.838  43.463  1.00118.30           O1-
ATOM    294  C   ASP B  39      26.141  -5.072  39.723  1.00118.30           C  
ATOM    295  O   ASP B  39      27.041  -4.531  39.088  1.00118.30           O  
ATOM    296  N   VAL B  40      26.015  -6.413  39.745  1.00 48.01           N  
ATOM    297  CA  VAL B  40      27.015  -7.231  39.114  1.00 48.01           C  
ATOM    298  CB  VAL B  40      26.836  -8.687  39.384  1.00 48.01           C  
ATOM    299  CG1 VAL B  40      26.974  -8.910  40.902  1.00 48.01           C  
ATOM    300  CG2 VAL B  40      25.493  -9.126  38.779  1.00 48.01           C  
ATOM    301  C   VAL B  40      26.996  -7.019  37.634  1.00 48.01           C  
ATOM    302  O   VAL B  40      28.041  -7.060  36.987  1.00 48.01           O  
ATOM    303  N   VAL B  41      25.802  -6.825  37.044  1.00 38.24           N  
ATOM    304  CA  VAL B  41      25.731  -6.623  35.626  1.00 38.24           C  
ATOM    305  CB  VAL B  41      24.330  -6.556  35.102  1.00 38.24           C  
ATOM    306  CG1 VAL B  41      24.378  -6.279  33.590  1.00 38.24           C  
ATOM    307  CG2 VAL B  41      23.646  -7.888  35.440  1.00 38.24           C  
ATOM    308  C   VAL B  41      26.434  -5.350  35.271  1.00 38.24           C  
ATOM    309  O   VAL B  41      27.187  -5.306  34.300  1.00 38.24           O  
ATOM    310  N   ASN B  42      26.216  -4.274  36.048  1.00 40.23           N  
ATOM    311  CA  ASN B  42      26.865  -3.030  35.742  1.00 40.23           C  
ATOM    312  CB  ASN B  42      26.413  -1.855  36.627  1.00 40.23           C  
ATOM    313  CG  ASN B  42      25.008  -1.460  36.206  1.00 40.23           C  
ATOM    314  OD1 ASN B  42      24.740  -1.234  35.028  1.00 40.23           O  
ATOM    315  ND2 ASN B  42      24.086  -1.386  37.200  1.00 40.23           N  
ATOM    316  C   ASN B  42      28.340  -3.170  35.932  1.00 40.23           C  
ATOM    317  O   ASN B  42      29.122  -2.582  35.190  1.00 40.23           O  
ATOM    318  N   GLN B  43      28.767  -3.928  36.958  1.00 44.45           N  
ATOM    319  CA  GLN B  43      30.172  -4.046  37.233  1.00 44.45           C  
ATOM    320  CB  GLN B  43      30.451  -4.832  38.524  1.00 44.45           C  
ATOM    321  CG  GLN B  43      29.823  -4.185  39.759  1.00 44.45           C  
ATOM    322  CD  GLN B  43      30.312  -4.927  40.990  1.00 44.45           C  
ATOM    323  OE1 GLN B  43      29.688  -4.882  42.050  1.00 44.45           O  
ATOM    324  NE2 GLN B  43      31.471  -5.628  40.849  1.00 44.45           N  
ATOM    325  C   GLN B  43      30.848  -4.746  36.097  1.00 44.45           C  
ATOM    326  O   GLN B  43      31.912  -4.329  35.644  1.00 44.45           O  
ATOM    327  N   ASN B  44      30.223  -5.829  35.593  1.00 44.70           N  
ATOM    328  CA  ASN B  44      30.810  -6.578  34.523  1.00 44.70           C  
ATOM    329  CB  ASN B  44      30.011  -7.824  34.118  1.00 44.70           C  
ATOM    330  CG  ASN B  44      30.778  -8.493  32.984  1.00 44.70           C  
ATOM    331  OD1 ASN B  44      31.917  -8.933  33.162  1.00 44.70           O  
ATOM    332  ND2 ASN B  44      30.148  -8.569  31.786  1.00 44.70           N  
ATOM    333  C   ASN B  44      30.875  -5.679  33.338  1.00 44.70           C  
ATOM    334  O   ASN B  44      31.812  -5.752  32.546  1.00 44.70           O  
ATOM    335  N   ALA B  45      29.863  -4.810  33.189  1.00 32.01           N  
ATOM    336  CA  ALA B  45      29.813  -3.900  32.083  1.00 32.01           C  
ATOM    337  CB  ALA B  45      28.571  -2.995  32.116  1.00 32.01           C  
ATOM    338  C   ALA B  45      30.998  -2.981  32.131  1.00 32.01           C  
ATOM    339  O   ALA B  45      31.619  -2.716  31.101  1.00 32.01           O  
ATOM    340  N   GLN B  46      31.348  -2.468  33.327  1.00 97.32           N  
ATOM    341  CA  GLN B  46      32.429  -1.524  33.400  1.00 97.32           C  
ATOM    342  CB  GLN B  46      32.649  -0.892  34.795  1.00 97.32           C  
ATOM    343  CG  GLN B  46      33.213  -1.824  35.873  1.00 97.32           C  
ATOM    344  CD  GLN B  46      34.711  -1.551  36.033  1.00 97.32           C  
ATOM    345  OE1 GLN B  46      35.339  -2.018  36.985  1.00 97.32           O  
ATOM    346  NE2 GLN B  46      35.295  -0.764  35.092  1.00 97.32           N  
ATOM    347  C   GLN B  46      33.696  -2.219  33.026  1.00 97.32           C  
ATOM    348  O   GLN B  46      34.531  -1.645  32.331  1.00 97.32           O  
ATOM    349  N   ALA B  47      33.865  -3.483  33.459  1.00 29.18           N  
ATOM    350  CA  ALA B  47      35.088  -4.190  33.194  1.00 29.18           C  
ATOM    351  CB  ALA B  47      35.104  -5.617  33.775  1.00 29.18           C  
ATOM    352  C   ALA B  47      35.267  -4.336  31.718  1.00 29.18           C  
ATOM    353  O   ALA B  47      36.375  -4.202  31.205  1.00 29.18           O  
ATOM    354  N   LEU B  48      34.170  -4.627  30.997  1.00 45.78           N  
ATOM    355  CA  LEU B  48      34.245  -4.817  29.579  1.00 45.78           C  
ATOM    356  CB  LEU B  48      32.887  -5.168  28.939  1.00 45.78           C  
ATOM    357  CG  LEU B  48      32.286  -6.517  29.374  1.00 45.78           C  
ATOM    358  CD1 LEU B  48      31.016  -6.839  28.572  1.00 45.78           C  
ATOM    359  CD2 LEU B  48      33.312  -7.657  29.301  1.00 45.78           C  
ATOM    360  C   LEU B  48      34.679  -3.536  28.938  1.00 45.78           C  
ATOM    361  O   LEU B  48      35.532  -3.532  28.052  1.00 45.78           O  
ATOM    362  N   ASN B  49      34.103  -2.404  29.383  1.00 47.89           N  
ATOM    363  CA  ASN B  49      34.398  -1.135  28.784  1.00 47.89           C  
ATOM    364  CB  ASN B  49      33.628   0.031  29.440  1.00 47.89           C  
ATOM    365  CG  ASN B  49      32.117  -0.136  29.266  1.00 47.89           C  
ATOM    366  OD1 ASN B  49      31.642  -1.080  28.639  1.00 47.89           O  
ATOM    367  ND2 ASN B  49      31.332   0.820  29.838  1.00 47.89           N  
ATOM    368  C   ASN B  49      35.854  -0.840  28.975  1.00 47.89           C  
ATOM    369  O   ASN B  49      36.525  -0.375  28.058  1.00 47.89           O  
ATOM    370  N   THR B  50      36.386  -1.097  30.182  1.00 31.19           N  
ATOM    371  CA  THR B  50      37.761  -0.776  30.434  1.00 31.19           C  
ATOM    372  CB  THR B  50      38.145  -0.975  31.868  1.00 31.19           C  
ATOM    373  OG1 THR B  50      37.330  -0.164  32.698  1.00 31.19           O  
ATOM    374  CG2 THR B  50      39.618  -0.572  32.037  1.00 31.19           C  
ATOM    375  C   THR B  50      38.652  -1.627  29.579  1.00 31.19           C  
ATOM    376  O   THR B  50      39.617  -1.144  28.987  1.00 31.19           O  
ATOM    377  N   LEU B  51      38.326  -2.924  29.468  1.00 45.81           N  
ATOM    378  CA  LEU B  51      39.152  -3.844  28.749  1.00 45.81           C  
ATOM    379  CB  LEU B  51      38.544  -5.254  28.777  1.00 45.81           C  
ATOM    380  CG  LEU B  51      39.404  -6.331  28.104  1.00 45.81           C  
ATOM    381  CD1 LEU B  51      40.688  -6.582  28.909  1.00 45.81           C  
ATOM    382  CD2 LEU B  51      38.590  -7.610  27.842  1.00 45.81           C  
ATOM    383  C   LEU B  51      39.231  -3.406  27.323  1.00 45.81           C  
ATOM    384  O   LEU B  51      40.307  -3.388  26.726  1.00 45.81           O  
ATOM    385  N   VAL B  52      38.083  -3.026  26.735  1.00 34.57           N  
ATOM    386  CA  VAL B  52      38.063  -2.642  25.355  1.00 34.57           C  
ATOM    387  CB  VAL B  52      36.677  -2.380  24.851  1.00 34.57           C  
ATOM    388  CG1 VAL B  52      36.778  -1.851  23.412  1.00 34.57           C  
ATOM    389  CG2 VAL B  52      35.863  -3.681  24.983  1.00 34.57           C  
ATOM    390  C   VAL B  52      38.890  -1.408  25.163  1.00 34.57           C  
ATOM    391  O   VAL B  52      39.653  -1.319  24.202  1.00 34.57           O  
ATOM    392  N   LYS B  53      38.764  -0.420  26.070  1.00114.03           N  
ATOM    393  CA  LYS B  53      39.489   0.811  25.912  1.00114.03           C  
ATOM    394  CB  LYS B  53      39.108   1.904  26.918  1.00114.03           C  
ATOM    395  CG  LYS B  53      39.941   3.174  26.709  1.00114.03           C  
ATOM    396  CD  LYS B  53      39.856   3.776  25.299  1.00114.03           C  
ATOM    397  CE  LYS B  53      38.445   4.159  24.849  1.00114.03           C  
ATOM    398  NZ  LYS B  53      38.505   5.135  23.735  1.00114.03           N1+
ATOM    399  C   LYS B  53      40.960   0.576  26.018  1.00114.03           C  
ATOM    400  O   LYS B  53      41.740   1.126  25.243  1.00114.03           O  
ATOM    401  N   GLN B  54      41.379  -0.258  26.982  1.00 46.97           N  
ATOM    402  CA  GLN B  54      42.772  -0.522  27.184  1.00 46.97           C  
ATOM    403  CB  GLN B  54      43.000  -1.481  28.363  1.00 46.97           C  
ATOM    404  CG  GLN B  54      42.794  -0.831  29.729  1.00 46.97           C  
ATOM    405  CD  GLN B  54      44.031   0.014  29.995  1.00 46.97           C  
ATOM    406  OE1 GLN B  54      44.099   1.184  29.622  1.00 46.97           O  
ATOM    407  NE2 GLN B  54      45.050  -0.603  30.647  1.00 46.97           N  
ATOM    408  C   GLN B  54      43.321  -1.184  25.960  1.00 46.97           C  
ATOM    409  O   GLN B  54      44.404  -0.845  25.490  1.00 46.97           O  
ATOM    410  N   LEU B  55      42.569  -2.144  25.403  1.00 53.97           N  
ATOM    411  CA  LEU B  55      43.041  -2.899  24.284  1.00 53.97           C  
ATOM    412  CB  LEU B  55      42.086  -4.047  23.931  1.00 53.97           C  
ATOM    413  CG  LEU B  55      41.917  -5.020  25.113  1.00 53.97           C  
ATOM    414  CD1 LEU B  55      41.073  -6.241  24.721  1.00 53.97           C  
ATOM    415  CD2 LEU B  55      43.277  -5.395  25.721  1.00 53.97           C  
ATOM    416  C   LEU B  55      43.201  -2.010  23.085  1.00 53.97           C  
ATOM    417  O   LEU B  55      44.162  -2.150  22.329  1.00 53.97           O  
ATOM    418  N   SER B  56      42.270  -1.061  22.875  1.00 78.47           N  
ATOM    419  CA  SER B  56      42.344  -0.237  21.703  1.00 78.47           C  
ATOM    420  CB  SER B  56      41.189   0.776  21.599  1.00 78.47           C  
ATOM    421  OG  SER B  56      41.201   1.662  22.709  1.00 78.47           O  
ATOM    422  C   SER B  56      43.623   0.530  21.717  1.00 78.47           C  
ATOM    423  O   SER B  56      44.310   0.615  20.700  1.00 78.47           O  
ATOM    424  N   SER B  57      43.981   1.098  22.883  1.00 77.55           N  
ATOM    425  CA  SER B  57      45.174   1.888  22.970  1.00 77.55           C  
ATOM    426  CB  SER B  57      45.401   2.528  24.352  1.00 77.55           C  
ATOM    427  OG  SER B  57      45.626   1.528  25.336  1.00 77.55           O  
ATOM    428  C   SER B  57      46.356   1.014  22.689  1.00 77.55           C  
ATOM    429  O   SER B  57      47.288   1.433  22.012  1.00 77.55           O  
ATOM    430  N   ASN B  58      46.339  -0.231  23.204  1.00 57.81           N  
ATOM    431  CA  ASN B  58      47.437  -1.144  23.042  1.00 57.81           C  
ATOM    432  CB  ASN B  58      47.183  -2.490  23.738  1.00 57.81           C  
ATOM    433  CG  ASN B  58      46.993  -2.238  25.228  1.00 57.81           C  
ATOM    434  OD1 ASN B  58      46.315  -3.002  25.913  1.00 57.81           O  
ATOM    435  ND2 ASN B  58      47.601  -1.138  25.741  1.00 57.81           N  
ATOM    436  C   ASN B  58      47.598  -1.456  21.587  1.00 57.81           C  
ATOM    437  O   ASN B  58      48.712  -1.496  21.069  1.00 57.81           O  
ATOM    438  N   PHE B  59      46.475  -1.678  20.879  1.00 60.91           N  
ATOM    439  CA  PHE B  59      46.564  -2.010  19.488  1.00 60.91           C  
ATOM    440  CB  PHE B  59      45.208  -2.306  18.818  1.00 60.91           C  
ATOM    441  CG  PHE B  59      44.856  -3.731  19.081  1.00 60.91           C  
ATOM    442  CD1 PHE B  59      45.358  -4.714  18.264  1.00 60.91           C  
ATOM    443  CD2 PHE B  59      44.032  -4.090  20.126  1.00 60.91           C  
ATOM    444  CE1 PHE B  59      45.057  -6.039  18.469  1.00 60.91           C  
ATOM    445  CE2 PHE B  59      43.729  -5.414  20.338  1.00 60.91           C  
ATOM    446  CZ  PHE B  59      44.237  -6.390  19.512  1.00 60.91           C  
ATOM    447  C   PHE B  59      47.210  -0.887  18.747  1.00 60.91           C  
ATOM    448  O   PHE B  59      48.055  -1.121  17.885  1.00 60.91           O  
ATOM    449  N   GLY B  60      46.836   0.368  19.053  1.00 20.40           N  
ATOM    450  CA  GLY B  60      47.412   1.480  18.354  1.00 20.40           C  
ATOM    451  C   GLY B  60      48.888   1.524  18.615  1.00 20.40           C  
ATOM    452  O   GLY B  60      49.672   1.796  17.708  1.00 20.40           O  
ATOM    453  N   ALA B  61      49.306   1.271  19.872  1.00 24.98           N  
ATOM    454  CA  ALA B  61      50.696   1.323  20.238  1.00 24.98           C  
ATOM    455  CB  ALA B  61      50.941   1.040  21.730  1.00 24.98           C  
ATOM    456  C   ALA B  61      51.442   0.273  19.474  1.00 24.98           C  
ATOM    457  O   ALA B  61      52.548   0.510  18.994  1.00 24.98           O  
ATOM    458  N   ILE B  62      50.842  -0.923  19.345  1.00104.68           N  
ATOM    459  CA  ILE B  62      51.466  -2.026  18.677  1.00104.68           C  
ATOM    460  CB  ILE B  62      50.578  -3.234  18.587  1.00104.68           C  
ATOM    461  CG1 ILE B  62      50.089  -3.693  19.972  1.00104.68           C  
ATOM    462  CG2 ILE B  62      51.357  -4.314  17.812  1.00104.68           C  
ATOM    463  CD1 ILE B  62      51.192  -4.173  20.910  1.00104.68           C  
ATOM    464  C   ILE B  62      51.683  -1.631  17.257  1.00104.68           C  
ATOM    465  O   ILE B  62      52.743  -1.883  16.686  1.00104.68           O  
ATOM    466  N   SER B  63      50.665  -0.986  16.659  1.00 86.39           N  
ATOM    467  CA  SER B  63      50.668  -0.634  15.271  1.00 86.39           C  
ATOM    468  CB  SER B  63      49.354   0.061  14.865  1.00 86.39           C  
ATOM    469  OG  SER B  63      49.363   0.404  13.489  1.00 86.39           O  
ATOM    470  C   SER B  63      51.825   0.277  14.983  1.00 86.39           C  
ATOM    471  O   SER B  63      52.543   0.078  14.006  1.00 86.39           O  
ATOM    472  N   SER B  64      52.047   1.296  15.836  1.00 39.17           N  
ATOM    473  CA  SER B  64      53.115   2.232  15.625  1.00 39.17           C  
ATOM    474  CB  SER B  64      53.103   3.375  16.652  1.00 39.17           C  
ATOM    475  OG  SER B  64      53.225   2.841  17.963  1.00 39.17           O  
ATOM    476  C   SER B  64      54.436   1.531  15.742  1.00 39.17           C  
ATOM    477  O   SER B  64      55.353   1.806  14.971  1.00 39.17           O  
ATOM    478  N   VAL B  65      54.562   0.596  16.706  1.00 33.57           N  
ATOM    479  CA  VAL B  65      55.804  -0.088  16.943  1.00 33.57           C  
ATOM    480  CB  VAL B  65      55.748  -1.069  18.080  1.00 33.57           C  
ATOM    481  CG1 VAL B  65      57.095  -1.813  18.158  1.00 33.57           C  
ATOM    482  CG2 VAL B  65      55.390  -0.304  19.366  1.00 33.57           C  
ATOM    483  C   VAL B  65      56.158  -0.846  15.715  1.00 33.57           C  
ATOM    484  O   VAL B  65      57.317  -0.889  15.313  1.00 33.57           O  
ATOM    485  N   LEU B  66      55.156  -1.467  15.075  1.00 61.93           N  
ATOM    486  CA  LEU B  66      55.459  -2.226  13.903  1.00 61.93           C  
ATOM    487  CB  LEU B  66      54.224  -2.871  13.262  1.00 61.93           C  
ATOM    488  CG  LEU B  66      53.435  -3.803  14.195  1.00 61.93           C  
ATOM    489  CD1 LEU B  66      52.231  -4.401  13.456  1.00 61.93           C  
ATOM    490  CD2 LEU B  66      54.336  -4.866  14.836  1.00 61.93           C  
ATOM    491  C   LEU B  66      56.003  -1.294  12.873  1.00 61.93           C  
ATOM    492  O   LEU B  66      56.993  -1.598  12.212  1.00 61.93           O  
ATOM    493  N   ASN B  67      55.356  -0.125  12.720  1.00 98.26           N  
ATOM    494  CA  ASN B  67      55.683   0.828  11.696  1.00 98.26           C  
ATOM    495  CB  ASN B  67      54.638   1.940  11.574  1.00 98.26           C  
ATOM    496  CG  ASN B  67      53.387   1.269  11.045  1.00 98.26           C  
ATOM    497  OD1 ASN B  67      52.282   1.793  11.186  1.00 98.26           O  
ATOM    498  ND2 ASN B  67      53.546   0.066  10.426  1.00 98.26           N  
ATOM    499  C   ASN B  67      57.034   1.436  11.916  1.00 98.26           C  
ATOM    500  O   ASN B  67      57.752   1.684  10.951  1.00 98.26           O  
ATOM    501  N   ASP B  68      57.422   1.729  13.172  1.00121.20           N  
ATOM    502  CA  ASP B  68      58.722   2.310  13.360  1.00121.20           C  
ATOM    503  CB  ASP B  68      58.967   2.920  14.758  1.00121.20           C  
ATOM    504  CG  ASP B  68      58.651   1.935  15.868  1.00121.20           C  
ATOM    505  OD1 ASP B  68      59.548   1.139  16.253  1.00121.20           O  
ATOM    506  OD2 ASP B  68      57.489   1.982  16.352  1.00121.20           O1-
ATOM    507  C   ASP B  68      59.795   1.331  12.977  1.00121.20           C  
ATOM    508  O   ASP B  68      60.811   1.710  12.397  1.00121.20           O  
ATOM    509  N   ILE B  69      59.600   0.035  13.271  1.00 64.23           N  
ATOM    510  CA  ILE B  69      60.566  -0.954  12.888  1.00 64.23           C  
ATOM    511  CB  ILE B  69      60.232  -2.334  13.361  1.00 64.23           C  
ATOM    512  CG1 ILE B  69      60.274  -2.384  14.899  1.00 64.23           C  
ATOM    513  CG2 ILE B  69      61.201  -3.306  12.663  1.00 64.23           C  
ATOM    514  CD1 ILE B  69      59.683  -3.654  15.515  1.00 64.23           C  
ATOM    515  C   ILE B  69      60.591  -0.969  11.394  1.00 64.23           C  
ATOM    516  O   ILE B  69      61.623  -1.178  10.759  1.00 64.23           O  
ATOM    517  N   LEU B  70      59.414  -0.727  10.810  1.00138.97           N  
ATOM    518  CA  LEU B  70      59.134  -0.735   9.409  1.00138.97           C  
ATOM    519  CB  LEU B  70      57.644  -0.409   9.186  1.00138.97           C  
ATOM    520  CG  LEU B  70      57.109  -0.320   7.752  1.00138.97           C  
ATOM    521  CD1 LEU B  70      55.577  -0.191   7.799  1.00138.97           C  
ATOM    522  CD2 LEU B  70      57.735   0.836   6.947  1.00138.97           C  
ATOM    523  C   LEU B  70      60.002   0.275   8.737  1.00138.97           C  
ATOM    524  O   LEU B  70      60.348   0.109   7.568  1.00138.97           O  
ATOM    525  N   SER B  71      60.373   1.355   9.444  1.00 96.32           N  
ATOM    526  CA  SER B  71      61.186   2.366   8.830  1.00 96.32           C  
ATOM    527  CB  SER B  71      61.668   3.442   9.819  1.00 96.32           C  
ATOM    528  OG  SER B  71      60.566   4.172  10.327  1.00 96.32           O  
ATOM    529  C   SER B  71      62.430   1.701   8.344  1.00 96.32           C  
ATOM    530  O   SER B  71      63.037   2.127   7.363  1.00 96.32           O  
ATOM    531  N   ARG B  72      62.845   0.641   9.048  1.00165.55           N  
ATOM    532  CA  ARG B  72      64.046  -0.076   8.747  1.00165.55           C  
ATOM    533  CB  ARG B  72      64.483  -0.965   9.922  1.00165.55           C  
ATOM    534  CG  ARG B  72      64.330  -0.251  11.272  1.00165.55           C  
ATOM    535  CD  ARG B  72      64.988   1.129  11.389  1.00165.55           C  
ATOM    536  NE  ARG B  72      64.078   1.941  12.248  1.00165.55           N  
ATOM    537  CZ  ARG B  72      64.511   3.050  12.920  1.00165.55           C  
ATOM    538  NH1 ARG B  72      65.818   3.433  12.871  1.00165.55           N1+
ATOM    539  NH2 ARG B  72      63.609   3.783  13.639  1.00165.55           N  
ATOM    540  C   ARG B  72      63.943  -0.921   7.494  1.00165.55           C  
ATOM    541  O   ARG B  72      64.951  -1.088   6.810  1.00165.55           O  
ATOM    542  N   LEU B  73      62.768  -1.511   7.157  1.00130.17           N  
ATOM    543  CA  LEU B  73      62.687  -2.410   6.018  1.00130.17           C  
ATOM    544  CB  LEU B  73      62.213  -3.826   6.380  1.00130.17           C  
ATOM    545  CG  LEU B  73      63.113  -4.533   7.406  1.00130.17           C  
ATOM    546  CD1 LEU B  73      62.909  -3.972   8.821  1.00130.17           C  
ATOM    547  CD2 LEU B  73      62.955  -6.056   7.332  1.00130.17           C  
ATOM    548  C   LEU B  73      61.725  -1.894   4.970  1.00130.17           C  
ATOM    549  O   LEU B  73      61.226  -0.772   5.080  1.00130.17           O  
ATOM    550  N   ASP B  74      61.481  -2.679   3.880  1.00107.36           N  
ATOM    551  CA  ASP B  74      60.537  -2.251   2.868  1.00107.36           C  
ATOM    552  CB  ASP B  74      61.181  -1.709   1.581  1.00107.36           C  
ATOM    553  CG  ASP B  74      61.902  -2.838   0.865  1.00107.36           C  
ATOM    554  OD1 ASP B  74      62.391  -3.776   1.551  1.00107.36           O  
ATOM    555  OD2 ASP B  74      61.966  -2.774  -0.391  1.00107.36           O1-
ATOM    556  C   ASP B  74      59.597  -3.370   2.466  1.00107.36           C  
ATOM    557  O   ASP B  74      60.020  -4.491   2.180  1.00107.36           O  
ATOM    558  N   LYS B  75      58.276  -3.075   2.450  1.00245.18           N  
ATOM    559  CA  LYS B  75      57.246  -3.987   2.031  1.00245.18           C  
ATOM    560  CB  LYS B  75      56.835  -5.021   3.101  1.00245.18           C  
ATOM    561  CG  LYS B  75      57.838  -6.187   3.194  1.00245.18           C  
ATOM    562  CD  LYS B  75      57.724  -7.053   4.453  1.00245.18           C  
ATOM    563  CE  LYS B  75      58.551  -6.525   5.626  1.00245.18           C  
ATOM    564  NZ  LYS B  75      58.527  -7.490   6.751  1.00245.18           N1+
ATOM    565  C   LYS B  75      56.063  -3.132   1.642  1.00245.18           C  
ATOM    566  O   LYS B  75      56.241  -1.999   1.201  1.00245.18           O  
ATOM    567  N   VAL B  76      54.831  -3.674   1.737  1.00 96.79           N  
ATOM    568  CA  VAL B  76      53.673  -2.946   1.291  1.00 96.79           C  
ATOM    569  CB  VAL B  76      52.429  -3.796   1.289  1.00 96.79           C  
ATOM    570  CG1 VAL B  76      51.257  -2.926   0.819  1.00 96.79           C  
ATOM    571  CG2 VAL B  76      52.680  -5.016   0.390  1.00 96.79           C  
ATOM    572  C   VAL B  76      53.356  -1.684   2.072  1.00 96.79           C  
ATOM    573  O   VAL B  76      53.385  -0.602   1.492  1.00 96.79           O  
ATOM    574  N   GLU B  77      53.066  -1.751   3.401  1.00197.61           N  
ATOM    575  CA  GLU B  77      52.773  -0.524   4.120  1.00197.61           C  
ATOM    576  CB  GLU B  77      51.494   0.191   3.638  1.00197.61           C  
ATOM    577  CG  GLU B  77      51.358   1.652   4.095  1.00197.61           C  
ATOM    578  CD  GLU B  77      51.836   2.560   2.963  1.00197.61           C  
ATOM    579  OE1 GLU B  77      52.773   2.146   2.230  1.00197.61           O  
ATOM    580  OE2 GLU B  77      51.265   3.673   2.808  1.00197.61           O1-
ATOM    581  C   GLU B  77      52.562  -0.813   5.566  1.00197.61           C  
ATOM    582  O   GLU B  77      52.433  -1.974   5.964  1.00197.61           O  
ATOM    583  N   GLY B  78      52.530   0.259   6.390  1.00 95.21           N  
ATOM    584  CA  GLY B  78      52.269   0.147   7.800  1.00 95.21           C  
ATOM    585  C   GLY B  78      51.945   1.522   8.308  1.00 95.21           C  
ATOM    586  O   GLY B  78      52.701   2.468   8.097  1.00 95.21           O  
ATOM    587  N   GLY B  79      50.811   1.653   9.027  1.00 56.16           N  
ATOM    588  CA  GLY B  79      50.402   2.929   9.546  1.00 56.16           C  
ATOM    589  C   GLY B  79      48.924   2.829   9.717  1.00 56.16           C  
ATOM    590  O   GLY B  79      48.387   1.731   9.813  1.00 56.16           O  
ATOM    591  N   SER B  80      48.213   3.972   9.792  1.00 80.90           N  
ATOM    592  CA  SER B  80      46.795   3.803   9.868  1.00 80.90           C  
ATOM    593  CB  SER B  80      46.009   5.111  10.002  1.00 80.90           C  
ATOM    594  OG  SER B  80      44.624   4.817  10.185  1.00 80.90           O  
ATOM    595  C   SER B  80      46.434   3.183   8.562  1.00 80.90           C  
ATOM    596  O   SER B  80      45.571   2.307   8.483  1.00 80.90           O  
ATOM    597  N   GLY B  81      47.142   3.606   7.498  1.00115.89           N  
ATOM    598  CA  GLY B  81      46.899   3.053   6.205  1.00115.89           C  
ATOM    599  C   GLY B  81      47.973   2.048   5.968  1.00115.89           C  
ATOM    600  O   GLY B  81      49.156   2.309   6.184  1.00115.89           O  
ATOM    601  N   GLY B  82      47.577   0.850   5.507  1.00 86.81           N  
ATOM    602  CA  GLY B  82      48.565  -0.153   5.253  1.00 86.81           C  
ATOM    603  C   GLY B  82      48.096  -1.414   5.895  1.00 86.81           C  
ATOM    604  O   GLY B  82      47.028  -1.455   6.506  1.00 86.81           O  
ATOM    605  N   ASP B  83      48.885  -2.497   5.741  1.00 49.54           N  
ATOM    606  CA  ASP B  83      48.530  -3.741   6.362  1.00 49.54           C  
ATOM    607  CB  ASP B  83      49.450  -4.937   6.044  1.00 49.54           C  
ATOM    608  CG  ASP B  83      49.111  -5.548   4.695  1.00 49.54           C  
ATOM    609  OD1 ASP B  83      48.857  -4.779   3.731  1.00 49.54           O  
ATOM    610  OD2 ASP B  83      49.095  -6.806   4.616  1.00 49.54           O1-
ATOM    611  C   ASP B  83      48.654  -3.569   7.829  1.00 49.54           C  
ATOM    612  O   ASP B  83      47.837  -4.092   8.588  1.00 49.54           O  
ATOM    613  N   VAL B  84      49.695  -2.838   8.269  1.00 76.81           N  
ATOM    614  CA  VAL B  84      49.853  -2.729   9.676  1.00 76.81           C  
ATOM    615  CB  VAL B  84      51.224  -2.263  10.065  1.00 76.81           C  
ATOM    616  CG1 VAL B  84      51.297  -2.176  11.599  1.00 76.81           C  
ATOM    617  CG2 VAL B  84      52.263  -3.196   9.416  1.00 76.81           C  
ATOM    618  C   VAL B  84      48.875  -1.703  10.156  1.00 76.81           C  
ATOM    619  O   VAL B  84      49.246  -0.567  10.438  1.00 76.81           O  
ATOM    620  N   ASP B  85      47.587  -2.102  10.257  1.00 66.72           N  
ATOM    621  CA  ASP B  85      46.528  -1.274  10.756  1.00 66.72           C  
ATOM    622  CB  ASP B  85      45.758  -0.516   9.662  1.00 66.72           C  
ATOM    623  CG  ASP B  85      44.753   0.392  10.355  1.00 66.72           C  
ATOM    624  OD1 ASP B  85      45.027   0.815  11.509  1.00 66.72           O  
ATOM    625  OD2 ASP B  85      43.700   0.683   9.728  1.00 66.72           O1-
ATOM    626  C   ASP B  85      45.547  -2.220  11.374  1.00 66.72           C  
ATOM    627  O   ASP B  85      44.940  -3.026  10.673  1.00 66.72           O  
ATOM    628  N   LEU B  86      45.383  -2.165  12.709  1.00102.59           N  
ATOM    629  CA  LEU B  86      44.488  -3.077  13.367  1.00102.59           C  
ATOM    630  CB  LEU B  86      44.811  -3.292  14.856  1.00102.59           C  
ATOM    631  CG  LEU B  86      46.266  -3.719  15.131  1.00102.59           C  
ATOM    632  CD1 LEU B  86      46.634  -5.005  14.378  1.00102.59           C  
ATOM    633  CD2 LEU B  86      47.246  -2.561  14.888  1.00102.59           C  
ATOM    634  C   LEU B  86      43.093  -2.529  13.297  1.00102.59           C  
ATOM    635  O   LEU B  86      42.892  -1.325  13.148  1.00102.59           O  
ATOM    636  N   GLY B  87      42.083  -3.418  13.412  1.00 27.30           N  
ATOM    637  CA  GLY B  87      40.703  -3.014  13.354  1.00 27.30           C  
ATOM    638  C   GLY B  87      40.368  -2.315  14.633  1.00 27.30           C  
ATOM    639  O   GLY B  87      41.058  -2.473  15.637  1.00 27.30           O  
ATOM    640  N   ASP B  88      39.271  -1.532  14.630  1.00 64.01           N  
ATOM    641  CA  ASP B  88      38.911  -0.753  15.784  1.00 64.01           C  
ATOM    642  CB  ASP B  88      38.340   0.634  15.413  1.00 64.01           C  
ATOM    643  CG  ASP B  88      37.973   1.392  16.686  1.00 64.01           C  
ATOM    644  OD1 ASP B  88      36.972   1.005  17.349  1.00 64.01           O  
ATOM    645  OD2 ASP B  88      38.689   2.374  17.012  1.00 64.01           O1-
ATOM    646  C   ASP B  88      37.886  -1.461  16.622  1.00 64.01           C  
ATOM    647  O   ASP B  88      36.719  -1.562  16.250  1.00 64.01           O  
ATOM    648  N   ILE B  89      38.331  -1.988  17.779  1.00133.69           N  
ATOM    649  CA  ILE B  89      37.532  -2.604  18.808  1.00133.69           C  
ATOM    650  CB  ILE B  89      38.318  -3.452  19.780  1.00133.69           C  
ATOM    651  CG1 ILE B  89      39.375  -2.639  20.553  1.00133.69           C  
ATOM    652  CG2 ILE B  89      38.912  -4.624  18.986  1.00133.69           C  
ATOM    653  CD1 ILE B  89      40.545  -2.182  19.684  1.00133.69           C  
ATOM    654  C   ILE B  89      36.768  -1.581  19.605  1.00133.69           C  
ATOM    655  O   ILE B  89      35.731  -1.888  20.188  1.00133.69           O  
ATOM    656  N   SER B  90      37.289  -0.342  19.686  1.00 69.86           N  
ATOM    657  CA  SER B  90      36.790   0.656  20.599  1.00 69.86           C  
ATOM    658  CB  SER B  90      37.598   1.969  20.576  1.00 69.86           C  
ATOM    659  OG  SER B  90      37.506   2.592  19.305  1.00 69.86           O  
ATOM    660  C   SER B  90      35.339   0.977  20.395  1.00 69.86           C  
ATOM    661  O   SER B  90      34.721   1.572  21.274  1.00 69.86           O  
ATOM    662  N   GLY B  91      34.747   0.616  19.248  1.00 27.93           N  
ATOM    663  CA  GLY B  91      33.355   0.911  19.056  1.00 27.93           C  
ATOM    664  C   GLY B  91      32.545   0.173  20.079  1.00 27.93           C  
ATOM    665  O   GLY B  91      31.542   0.681  20.575  1.00 27.93           O  
ATOM    666  N   ILE B  92      32.969  -1.061  20.412  1.00 69.05           N  
ATOM    667  CA  ILE B  92      32.246  -1.928  21.300  1.00 69.05           C  
ATOM    668  CB  ILE B  92      32.993  -3.183  21.612  1.00 69.05           C  
ATOM    669  CG1 ILE B  92      33.228  -3.986  20.329  1.00 69.05           C  
ATOM    670  CG2 ILE B  92      32.236  -3.955  22.703  1.00 69.05           C  
ATOM    671  CD1 ILE B  92      34.182  -5.157  20.537  1.00 69.05           C  
ATOM    672  C   ILE B  92      32.011  -1.255  22.614  1.00 69.05           C  
ATOM    673  O   ILE B  92      32.931  -0.715  23.227  1.00 69.05           O  
ATOM    674  N   ASN B  93      30.746  -1.274  23.080  1.00 54.37           N  
ATOM    675  CA  ASN B  93      30.465  -0.713  24.366  1.00 54.37           C  
ATOM    676  CB  ASN B  93      29.874   0.703  24.312  1.00 54.37           C  
ATOM    677  CG  ASN B  93      29.763   1.199  25.744  1.00 54.37           C  
ATOM    678  OD1 ASN B  93      30.726   1.146  26.509  1.00 54.37           O  
ATOM    679  ND2 ASN B  93      28.553   1.689  26.122  1.00 54.37           N  
ATOM    680  C   ASN B  93      29.467  -1.591  25.046  1.00 54.37           C  
ATOM    681  O   ASN B  93      28.582  -2.165  24.410  1.00 54.37           O  
ATOM    682  N   ALA B  94      29.594  -1.733  26.381  1.00 35.57           N  
ATOM    683  CA  ALA B  94      28.645  -2.528  27.100  1.00 35.57           C  
ATOM    684  CB  ALA B  94      29.291  -3.395  28.193  1.00 35.57           C  
ATOM    685  C   ALA B  94      27.727  -1.560  27.764  1.00 35.57           C  
ATOM    686  O   ALA B  94      28.174  -0.660  28.473  1.00 35.57           O  
ATOM    687  N   SER B  95      26.406  -1.710  27.544  1.00 70.21           N  
ATOM    688  CA  SER B  95      25.483  -0.778  28.126  1.00 70.21           C  
ATOM    689  CB  SER B  95      24.099  -0.753  27.445  1.00 70.21           C  
ATOM    690  OG  SER B  95      23.256   0.199  28.076  1.00 70.21           O  
ATOM    691  C   SER B  95      25.271  -1.161  29.554  1.00 70.21           C  
ATOM    692  O   SER B  95      25.523  -2.298  29.947  1.00 70.21           O  
ATOM    693  N   VAL B  96      24.806  -0.199  30.376  1.00 54.37           N  
ATOM    694  CA  VAL B  96      24.536  -0.462  31.763  1.00 54.37           C  
ATOM    695  CB  VAL B  96      25.287   0.422  32.710  1.00 54.37           C  
ATOM    696  CG1 VAL B  96      26.778   0.046  32.640  1.00 54.37           C  
ATOM    697  CG2 VAL B  96      25.001   1.890  32.347  1.00 54.37           C  
ATOM    698  C   VAL B  96      23.069  -0.253  31.984  1.00 54.37           C  
ATOM    699  O   VAL B  96      22.417   0.458  31.223  1.00 54.37           O  
ATOM    700  N   VAL B  97      22.506  -0.883  33.037  1.00110.36           N  
ATOM    701  CA  VAL B  97      21.084  -0.804  33.239  1.00110.36           C  
ATOM    702  CB  VAL B  97      20.441  -2.159  33.366  1.00110.36           C  
ATOM    703  CG1 VAL B  97      20.908  -2.798  34.684  1.00110.36           C  
ATOM    704  CG2 VAL B  97      18.913  -2.010  33.242  1.00110.36           C  
ATOM    705  C   VAL B  97      20.776  -0.021  34.493  1.00110.36           C  
ATOM    706  O   VAL B  97      21.605   0.041  35.400  1.00110.36           O  
ATOM    707  N   ASN B  98      19.592   0.650  34.545  1.00 81.45           N  
ATOM    708  CA  ASN B  98      19.171   1.392  35.715  1.00 81.45           C  
ATOM    709  CB  ASN B  98      19.167   2.913  35.501  1.00 81.45           C  
ATOM    710  CG  ASN B  98      19.036   3.557  36.869  1.00 81.45           C  
ATOM    711  OD1 ASN B  98      18.079   3.310  37.603  1.00 81.45           O  
ATOM    712  ND2 ASN B  98      20.041   4.398  37.228  1.00 81.45           N  
ATOM    713  C   ASN B  98      17.752   1.012  36.071  1.00 81.45           C  
ATOM    714  O   ASN B  98      16.794   1.651  35.638  1.00 81.45           O  
ATOM    715  N   ILE B  99      17.627  -0.079  36.847  1.00203.66           N  
ATOM    716  CA  ILE B  99      16.485  -0.778  37.380  1.00203.66           C  
ATOM    717  CB  ILE B  99      16.832  -2.172  37.792  1.00203.66           C  
ATOM    718  CG1 ILE B  99      17.706  -2.869  36.745  1.00203.66           C  
ATOM    719  CG2 ILE B  99      15.500  -2.913  37.956  1.00203.66           C  
ATOM    720  CD1 ILE B  99      18.331  -4.155  37.280  1.00203.66           C  
ATOM    721  C   ILE B  99      15.879  -0.162  38.612  1.00203.66           C  
ATOM    722  O   ILE B  99      14.753  -0.492  38.978  1.00203.66           O  
ATOM    723  N   GLN B 100      16.637   0.663  39.354  1.00195.81           N  
ATOM    724  CA  GLN B 100      16.250   0.947  40.704  1.00195.81           C  
ATOM    725  CB  GLN B 100      17.296   1.677  41.553  1.00195.81           C  
ATOM    726  CG  GLN B 100      17.676   3.097  41.174  1.00195.81           C  
ATOM    727  CD  GLN B 100      18.781   3.388  42.169  1.00195.81           C  
ATOM    728  OE1 GLN B 100      19.875   3.814  41.800  1.00195.81           O  
ATOM    729  NE2 GLN B 100      18.499   3.103  43.469  1.00195.81           N  
ATOM    730  C   GLN B 100      14.885   1.516  40.893  1.00195.81           C  
ATOM    731  O   GLN B 100      14.300   1.284  41.949  1.00195.81           O  
ATOM    732  N   LYS B 101      14.333   2.274  39.929  1.00131.98           N  
ATOM    733  CA  LYS B 101      13.009   2.797  40.145  1.00131.98           C  
ATOM    734  CB  LYS B 101      12.407   3.484  38.911  1.00131.98           C  
ATOM    735  CG  LYS B 101      13.328   4.483  38.226  1.00131.98           C  
ATOM    736  CD  LYS B 101      14.426   3.798  37.413  1.00131.98           C  
ATOM    737  CE  LYS B 101      13.969   3.362  36.016  1.00131.98           C  
ATOM    738  NZ  LYS B 101      14.400   4.352  35.004  1.00131.98           N1+
ATOM    739  C   LYS B 101      12.105   1.628  40.366  1.00131.98           C  
ATOM    740  O   LYS B 101      11.258   1.634  41.261  1.00131.98           O  
ATOM    741  N   GLU B 102      12.276   0.584  39.538  1.00 71.39           N  
ATOM    742  CA  GLU B 102      11.468  -0.595  39.624  1.00 71.39           C  
ATOM    743  CB  GLU B 102      11.780  -1.623  38.520  1.00 71.39           C  
ATOM    744  CG  GLU B 102      11.245  -1.252  37.133  1.00 71.39           C  
ATOM    745  CD  GLU B 102      12.129  -0.185  36.498  1.00 71.39           C  
ATOM    746  OE1 GLU B 102      13.170   0.177  37.106  1.00 71.39           O  
ATOM    747  OE2 GLU B 102      11.771   0.280  35.383  1.00 71.39           O1-
ATOM    748  C   GLU B 102      11.732  -1.268  40.929  1.00 71.39           C  
ATOM    749  O   GLU B 102      10.809  -1.743  41.587  1.00 71.39           O  
ATOM    750  N   ILE B 103      13.012  -1.315  41.343  1.00 57.06           N  
ATOM    751  CA  ILE B 103      13.411  -1.995  42.540  1.00 57.06           C  
ATOM    752  CB  ILE B 103      14.889  -1.846  42.788  1.00 57.06           C  
ATOM    753  CG1 ILE B 103      15.723  -2.396  41.617  1.00 57.06           C  
ATOM    754  CG2 ILE B 103      15.200  -2.498  44.144  1.00 57.06           C  
ATOM    755  CD1 ILE B 103      17.186  -1.949  41.646  1.00 57.06           C  
ATOM    756  C   ILE B 103      12.735  -1.333  43.697  1.00 57.06           C  
ATOM    757  O   ILE B 103      12.163  -1.993  44.564  1.00 57.06           O  
ATOM    758  N   ASP B 104      12.777   0.009  43.721  1.00 45.10           N  
ATOM    759  CA  ASP B 104      12.267   0.753  44.833  1.00 45.10           C  
ATOM    760  CB  ASP B 104      12.450   2.270  44.651  1.00 45.10           C  
ATOM    761  CG  ASP B 104      13.942   2.579  44.619  1.00 45.10           C  
ATOM    762  OD1 ASP B 104      14.741   1.676  44.986  1.00 45.10           O  
ATOM    763  OD2 ASP B 104      14.303   3.719  44.226  1.00 45.10           O1-
ATOM    764  C   ASP B 104      10.799   0.511  44.971  1.00 45.10           C  
ATOM    765  O   ASP B 104      10.314   0.202  46.058  1.00 45.10           O  
ATOM    766  N   ARG B 105      10.055   0.595  43.854  1.00150.49           N  
ATOM    767  CA  ARG B 105       8.631   0.503  43.948  1.00150.49           C  
ATOM    768  CB  ARG B 105       7.892   0.738  42.618  1.00150.49           C  
ATOM    769  CG  ARG B 105       6.441   1.190  42.804  1.00150.49           C  
ATOM    770  CD  ARG B 105       6.304   2.696  43.054  1.00150.49           C  
ATOM    771  NE  ARG B 105       6.540   3.364  41.744  1.00150.49           N  
ATOM    772  CZ  ARG B 105       5.504   3.465  40.862  1.00150.49           C  
ATOM    773  NH1 ARG B 105       4.278   2.980  41.217  1.00150.49           N1+
ATOM    774  NH2 ARG B 105       5.692   4.037  39.637  1.00150.49           N  
ATOM    775  C   ARG B 105       8.267  -0.851  44.471  1.00150.49           C  
ATOM    776  O   ARG B 105       7.319  -0.985  45.243  1.00150.49           O  
ATOM    777  N   LEU B 106       9.013  -1.903  44.078  1.00 68.50           N  
ATOM    778  CA  LEU B 106       8.695  -3.216  44.569  1.00 68.50           C  
ATOM    779  CB  LEU B 106       9.553  -4.366  44.024  1.00 68.50           C  
ATOM    780  CG  LEU B 106       9.212  -4.736  42.573  1.00 68.50           C  
ATOM    781  CD1 LEU B 106       9.806  -6.104  42.203  1.00 68.50           C  
ATOM    782  CD2 LEU B 106       7.699  -4.657  42.331  1.00 68.50           C  
ATOM    783  C   LEU B 106       8.854  -3.229  46.053  1.00 68.50           C  
ATOM    784  O   LEU B 106       8.132  -3.937  46.753  1.00 68.50           O  
ATOM    785  N   ASN B 107       9.838  -2.481  46.577  1.00 43.02           N  
ATOM    786  CA  ASN B 107      10.031  -2.456  47.996  1.00 43.02           C  
ATOM    787  CB  ASN B 107      11.303  -1.695  48.413  1.00 43.02           C  
ATOM    788  CG  ASN B 107      12.524  -2.523  48.013  1.00 43.02           C  
ATOM    789  OD1 ASN B 107      12.412  -3.694  47.654  1.00 43.02           O  
ATOM    790  ND2 ASN B 107      13.727  -1.897  48.097  1.00 43.02           N  
ATOM    791  C   ASN B 107       8.851  -1.796  48.649  1.00 43.02           C  
ATOM    792  O   ASN B 107       8.391  -2.241  49.698  1.00 43.02           O  
ATOM    793  N   GLU B 108       8.335  -0.707  48.046  1.00 56.60           N  
ATOM    794  CA  GLU B 108       7.243   0.052  48.598  1.00 56.60           C  
ATOM    795  CB  GLU B 108       6.962   1.296  47.731  1.00 56.60           C  
ATOM    796  CG  GLU B 108       8.156   2.262  47.660  1.00 56.60           C  
ATOM    797  CD  GLU B 108       7.901   3.319  46.586  1.00 56.60           C  
ATOM    798  OE1 GLU B 108       6.866   4.034  46.679  1.00 56.60           O  
ATOM    799  OE2 GLU B 108       8.744   3.429  45.656  1.00 56.60           O1-
ATOM    800  C   GLU B 108       5.998  -0.794  48.633  1.00 56.60           C  
ATOM    801  O   GLU B 108       5.326  -0.879  49.660  1.00 56.60           O  
ATOM    802  N   VAL B 109       5.684  -1.473  47.512  1.00 34.68           N  
ATOM    803  CA  VAL B 109       4.480  -2.251  47.401  1.00 34.68           C  
ATOM    804  CB  VAL B 109       4.311  -2.889  46.041  1.00 34.68           C  
ATOM    805  CG1 VAL B 109       3.063  -3.786  46.067  1.00 34.68           C  
ATOM    806  CG2 VAL B 109       4.242  -1.789  44.964  1.00 34.68           C  
ATOM    807  C   VAL B 109       4.527  -3.345  48.418  1.00 34.68           C  
ATOM    808  O   VAL B 109       3.542  -3.615  49.104  1.00 34.68           O  
ATOM    809  N   ALA B 110       5.694  -3.994  48.570  1.00 36.27           N  
ATOM    810  CA  ALA B 110       5.771  -5.086  49.496  1.00 36.27           C  
ATOM    811  CB  ALA B 110       7.174  -5.715  49.575  1.00 36.27           C  
ATOM    812  C   ALA B 110       5.446  -4.573  50.860  1.00 36.27           C  
ATOM    813  O   ALA B 110       4.743  -5.232  51.622  1.00 36.27           O  
ATOM    814  N   LYS B 111       5.975  -3.388  51.212  1.00 89.49           N  
ATOM    815  CA  LYS B 111       5.762  -2.797  52.504  1.00 89.49           C  
ATOM    816  CB  LYS B 111       6.697  -1.607  52.709  1.00 89.49           C  
ATOM    817  CG  LYS B 111       8.128  -2.128  52.751  1.00 89.49           C  
ATOM    818  CD  LYS B 111       9.195  -1.075  52.502  1.00 89.49           C  
ATOM    819  CE  LYS B 111      10.596  -1.678  52.411  1.00 89.49           C  
ATOM    820  NZ  LYS B 111      10.719  -2.478  51.172  1.00 89.49           N1+
ATOM    821  C   LYS B 111       4.344  -2.354  52.668  1.00 89.49           C  
ATOM    822  O   LYS B 111       3.747  -2.557  53.723  1.00 89.49           O  
ATOM    823  N   ASN B 112       3.753  -1.784  51.603  1.00 53.54           N  
ATOM    824  CA  ASN B 112       2.434  -1.216  51.661  1.00 53.54           C  
ATOM    825  CB  ASN B 112       1.943  -0.616  50.332  1.00 53.54           C  
ATOM    826  CG  ASN B 112       2.758   0.628  50.029  1.00 53.54           C  
ATOM    827  OD1 ASN B 112       3.160   1.363  50.932  1.00 53.54           O  
ATOM    828  ND2 ASN B 112       3.010   0.869  48.715  1.00 53.54           N  
ATOM    829  C   ASN B 112       1.455  -2.282  52.015  1.00 53.54           C  
ATOM    830  O   ASN B 112       0.383  -1.992  52.539  1.00 53.54           O  
ATOM    831  N   LEU B 113       1.805  -3.546  51.741  1.00 81.17           N  
ATOM    832  CA  LEU B 113       0.910  -4.657  51.884  1.00 81.17           C  
ATOM    833  CB  LEU B 113       1.528  -5.978  51.399  1.00 81.17           C  
ATOM    834  CG  LEU B 113       1.882  -5.925  49.901  1.00 81.17           C  
ATOM    835  CD1 LEU B 113       2.207  -7.324  49.356  1.00 81.17           C  
ATOM    836  CD2 LEU B 113       0.791  -5.198  49.097  1.00 81.17           C  
ATOM    837  C   LEU B 113       0.412  -4.820  53.298  1.00 81.17           C  
ATOM    838  O   LEU B 113      -0.659  -5.384  53.505  1.00 81.17           O  
ATOM    839  N   ASN B 114       1.163  -4.345  54.310  1.00 61.58           N  
ATOM    840  CA  ASN B 114       0.761  -4.517  55.680  1.00 61.58           C  
ATOM    841  CB  ASN B 114       1.630  -3.711  56.662  1.00 61.58           C  
ATOM    842  CG  ASN B 114       3.091  -4.120  56.542  1.00 61.58           C  
ATOM    843  OD1 ASN B 114       3.426  -5.304  56.556  1.00 61.58           O  
ATOM    844  ND2 ASN B 114       3.993  -3.105  56.422  1.00 61.58           N  
ATOM    845  C   ASN B 114      -0.623  -3.957  55.840  1.00 61.58           C  
ATOM    846  O   ASN B 114      -1.471  -4.542  56.512  1.00 61.58           O  
ATOM    847  N   GLU B 115      -0.886  -2.816  55.180  1.00 91.24           N  
ATOM    848  CA  GLU B 115      -2.126  -2.107  55.272  1.00 91.24           C  
ATOM    849  CB  GLU B 115      -2.110  -0.849  54.395  1.00 91.24           C  
ATOM    850  CG  GLU B 115      -3.478  -0.189  54.318  1.00 91.24           C  
ATOM    851  CD  GLU B 115      -3.830   0.324  55.701  1.00 91.24           C  
ATOM    852  OE1 GLU B 115      -3.831  -0.477  56.674  1.00 91.24           O  
ATOM    853  OE2 GLU B 115      -4.109   1.548  55.794  1.00 91.24           O1-
ATOM    854  C   GLU B 115      -3.268  -2.969  54.810  1.00 91.24           C  
ATOM    855  O   GLU B 115      -4.350  -2.946  55.397  1.00 91.24           O  
ATOM    856  N   SER B 116      -3.051  -3.762  53.751  1.00119.23           N  
ATOM    857  CA  SER B 116      -4.081  -4.552  53.140  1.00119.23           C  
ATOM    858  CB  SER B 116      -3.701  -5.042  51.728  1.00119.23           C  
ATOM    859  OG  SER B 116      -2.503  -5.802  51.758  1.00119.23           O  
ATOM    860  C   SER B 116      -4.504  -5.731  53.981  1.00119.23           C  
ATOM    861  O   SER B 116      -5.391  -6.475  53.565  1.00119.23           O  
ATOM    862  N   LEU B 117      -3.907  -5.954  55.169  1.00 81.64           N  
ATOM    863  CA  LEU B 117      -4.311  -7.060  56.008  1.00 81.64           C  
ATOM    864  CB  LEU B 117      -3.525  -7.086  57.325  1.00 81.64           C  
ATOM    865  CG  LEU B 117      -2.036  -7.416  57.103  1.00 81.64           C  
ATOM    866  CD1 LEU B 117      -1.208  -7.190  58.377  1.00 81.64           C  
ATOM    867  CD2 LEU B 117      -1.876  -8.841  56.542  1.00 81.64           C  
ATOM    868  C   LEU B 117      -5.780  -6.856  56.293  1.00 81.64           C  
ATOM    869  O   LEU B 117      -6.242  -5.716  56.284  1.00 81.64           O  
ATOM    870  N   ILE B 118      -6.567  -7.932  56.546  1.00152.12           N  
ATOM    871  CA  ILE B 118      -8.003  -7.735  56.562  1.00152.12           C  
ATOM    872  CB  ILE B 118      -8.630  -8.419  55.375  1.00152.12           C  
ATOM    873  CG1 ILE B 118      -8.044  -7.813  54.096  1.00152.12           C  
ATOM    874  CG2 ILE B 118     -10.158  -8.281  55.423  1.00152.12           C  
ATOM    875  CD1 ILE B 118      -8.410  -6.340  53.944  1.00152.12           C  
ATOM    876  C   ILE B 118      -8.677  -8.265  57.800  1.00152.12           C  
ATOM    877  O   ILE B 118      -8.149  -9.161  58.454  1.00152.12           O  
ATOM    878  N   ASP B 119      -9.851  -7.643  58.142  1.00128.58           N  
ATOM    879  CA  ASP B 119     -10.801  -7.977  59.190  1.00128.58           C  
ATOM    880  CB  ASP B 119     -10.682  -7.112  60.454  1.00128.58           C  
ATOM    881  CG  ASP B 119      -9.374  -7.447  61.135  1.00128.58           C  
ATOM    882  OD1 ASP B 119      -9.156  -8.649  61.440  1.00128.58           O  
ATOM    883  OD2 ASP B 119      -8.566  -6.505  61.343  1.00128.58           O1-
ATOM    884  C   ASP B 119     -12.200  -7.686  58.664  1.00128.58           C  
ATOM    885  O   ASP B 119     -12.404  -6.672  57.991  1.00128.58           O  
ATOM    886  N   LEU B 120     -13.213  -8.551  58.948  1.00110.31           N  
ATOM    887  CA  LEU B 120     -14.552  -8.283  58.450  1.00110.31           C  
ATOM    888  CB  LEU B 120     -14.753  -8.752  56.988  1.00110.31           C  
ATOM    889  CG  LEU B 120     -16.025  -8.230  56.274  1.00110.31           C  
ATOM    890  CD1 LEU B 120     -15.914  -6.736  55.933  1.00110.31           C  
ATOM    891  CD2 LEU B 120     -16.399  -9.100  55.067  1.00110.31           C  
ATOM    892  C   LEU B 120     -15.584  -8.980  59.320  1.00110.31           C  
ATOM    893  O   LEU B 120     -15.321  -9.311  60.482  1.00110.31           O  
ATOM    894  N   GLN B 121     -16.821  -9.175  58.794  1.00139.97           N  
ATOM    895  CA  GLN B 121     -17.889  -9.799  59.533  1.00139.97           C  
ATOM    896  CB  GLN B 121     -18.724  -8.803  60.353  1.00139.97           C  
ATOM    897  CG  GLN B 121     -17.997  -8.297  61.594  1.00139.97           C  
ATOM    898  CD  GLN B 121     -18.017  -9.437  62.604  1.00139.97           C  
ATOM    899  OE1 GLN B 121     -18.981 -10.199  62.670  1.00139.97           O  
ATOM    900  NE2 GLN B 121     -16.925  -9.567  63.406  1.00139.97           N  
ATOM    901  C   GLN B 121     -18.842 -10.513  58.615  1.00139.97           C  
ATOM    902  O   GLN B 121     -18.704 -10.514  57.388  1.00139.97           O  
ATOM    903  N   GLU B 122     -19.854 -11.152  59.231  1.00 98.71           N  
ATOM    904  CA  GLU B 122     -20.904 -11.890  58.586  1.00 98.71           C  
ATOM    905  CB  GLU B 122     -21.806 -12.650  59.579  1.00 98.71           C  
ATOM    906  CG  GLU B 122     -21.156 -13.882  60.225  1.00 98.71           C  
ATOM    907  CD  GLU B 122     -21.448 -15.098  59.354  1.00 98.71           C  
ATOM    908  OE1 GLU B 122     -22.579 -15.183  58.804  1.00 98.71           O  
ATOM    909  OE2 GLU B 122     -20.540 -15.963  59.229  1.00 98.71           O1-
ATOM    910  C   GLU B 122     -21.757 -10.945  57.792  1.00 98.71           C  
ATOM    911  O   GLU B 122     -22.397 -11.342  56.819  1.00 98.71           O  
ATOM    912  N   LEU B 123     -21.834  -9.664  58.183  1.00163.64           N  
ATOM    913  CA  LEU B 123     -22.710  -8.794  57.453  1.00163.64           C  
ATOM    914  CB  LEU B 123     -22.765  -7.384  58.099  1.00163.64           C  
ATOM    915  CG  LEU B 123     -21.519  -6.993  58.932  1.00163.64           C  
ATOM    916  CD1 LEU B 123     -20.255  -6.837  58.070  1.00163.64           C  
ATOM    917  CD2 LEU B 123     -21.788  -5.759  59.809  1.00163.64           C  
ATOM    918  C   LEU B 123     -22.331  -8.716  55.995  1.00163.64           C  
ATOM    919  O   LEU B 123     -23.139  -9.026  55.119  1.00163.64           O  
ATOM    920  N   GLY B 124     -21.075  -8.392  55.662  1.00 57.24           N  
ATOM    921  CA  GLY B 124     -20.810  -8.312  54.253  1.00 57.24           C  
ATOM    922  C   GLY B 124     -21.357  -7.015  53.728  1.00 57.24           C  
ATOM    923  O   GLY B 124     -21.154  -5.960  54.326  1.00 57.24           O  
ATOM    924  N   LYS B 125     -22.049  -7.070  52.566  1.00 92.99           N  
ATOM    925  CA  LYS B 125     -22.533  -5.884  51.910  1.00 92.99           C  
ATOM    926  CB  LYS B 125     -23.160  -6.130  50.513  1.00 92.99           C  
ATOM    927  CG  LYS B 125     -22.169  -6.655  49.462  1.00 92.99           C  
ATOM    928  CD  LYS B 125     -22.753  -6.907  48.064  1.00 92.99           C  
ATOM    929  CE  LYS B 125     -23.790  -8.032  47.967  1.00 92.99           C  
ATOM    930  NZ  LYS B 125     -23.133  -9.330  47.693  1.00 92.99           N1+
ATOM    931  C   LYS B 125     -23.545  -5.174  52.759  1.00 92.99           C  
ATOM    932  O   LYS B 125     -23.480  -3.953  52.904  1.00 92.99           O  
ATOM    933  N   TYR B 126     -24.496  -5.906  53.372  1.00285.31           N  
ATOM    934  CA  TYR B 126     -25.502  -5.250  54.164  1.00285.31           C  
ATOM    935  CB  TYR B 126     -26.936  -5.797  53.944  1.00285.31           C  
ATOM    936  CG  TYR B 126     -27.885  -5.146  54.902  1.00285.31           C  
ATOM    937  CD1 TYR B 126     -28.010  -3.777  54.957  1.00285.31           C  
ATOM    938  CD2 TYR B 126     -28.699  -5.909  55.715  1.00285.31           C  
ATOM    939  CE1 TYR B 126     -28.894  -3.180  55.829  1.00285.31           C  
ATOM    940  CE2 TYR B 126     -29.586  -5.320  56.587  1.00285.31           C  
ATOM    941  CZ  TYR B 126     -29.680  -3.950  56.653  1.00285.31           C  
ATOM    942  OH  TYR B 126     -30.587  -3.341  57.549  1.00285.31           O  
ATOM    943  C   TYR B 126     -25.109  -5.434  55.587  1.00285.31           C  
ATOM    944  O   TYR B 126     -24.509  -6.445  55.943  1.00285.31           O  
ATOM    945  N   SER B 127     -25.388  -4.440  56.444  1.00135.50           N  
ATOM    946  CA  SER B 127     -24.903  -4.609  57.779  1.00135.50           C  
ATOM    947  CB  SER B 127     -24.257  -3.351  58.371  1.00135.50           C  
ATOM    948  OG  SER B 127     -25.244  -2.351  58.556  1.00135.50           O  
ATOM    949  C   SER B 127     -26.020  -4.973  58.695  1.00135.50           C  
ATOM    950  O   SER B 127     -27.144  -4.486  58.571  1.00135.50           O  
ATOM    951  N   GLY B 128     -25.682  -5.874  59.640  1.00103.44           N  
ATOM    952  CA  GLY B 128     -26.505  -6.354  60.708  1.00103.44           C  
ATOM    953  C   GLY B 128     -25.586  -7.206  61.529  1.00103.44           C  
ATOM    954  O   GLY B 128     -25.142  -8.260  61.078  1.00103.44           O  
ATOM    955  N   GLY B 129     -25.290  -6.779  62.774  1.00107.09           N  
ATOM    956  CA  GLY B 129     -24.366  -7.504  63.602  1.00107.09           C  
ATOM    957  C   GLY B 129     -24.929  -8.863  63.854  1.00107.09           C  
ATOM    958  O   GLY B 129     -24.211  -9.861  63.818  1.00107.09           O  
ATOM    959  N   ARG B 130     -26.246  -8.937  64.115  1.00213.90           N  
ATOM    960  CA  ARG B 130     -26.848 -10.213  64.361  1.00213.90           C  
ATOM    961  CB  ARG B 130     -28.317 -10.172  64.824  1.00213.90           C  
ATOM    962  CG  ARG B 130     -28.515 -10.100  66.342  1.00213.90           C  
ATOM    963  CD  ARG B 130     -28.626 -11.496  66.970  1.00213.90           C  
ATOM    964  NE  ARG B 130     -29.059 -11.357  68.391  1.00213.90           N  
ATOM    965  CZ  ARG B 130     -28.164 -11.468  69.416  1.00213.90           C  
ATOM    966  NH1 ARG B 130     -26.840 -11.692  69.173  1.00213.90           N1+
ATOM    967  NH2 ARG B 130     -28.589 -11.354  70.709  1.00213.90           N  
ATOM    968  C   ARG B 130     -26.798 -11.012  63.106  1.00213.90           C  
ATOM    969  O   ARG B 130     -26.524 -10.493  62.023  1.00213.90           O  
ATOM    970  N   GLY B 131     -27.020 -12.334  63.251  1.00140.67           N  
ATOM    971  CA  GLY B 131     -27.016 -13.244  62.148  1.00140.67           C  
ATOM    972  C   GLY B 131     -28.420 -13.329  61.652  1.00140.67           C  
ATOM    973  O   GLY B 131     -29.189 -12.377  61.772  1.00140.67           O  
ATOM    974  N   GLY B 132     -28.785 -14.482  61.065  1.00 77.78           N  
ATOM    975  CA  GLY B 132     -30.105 -14.646  60.535  1.00 77.78           C  
ATOM    976  C   GLY B 132     -29.904 -15.131  59.144  1.00 77.78           C  
ATOM    977  O   GLY B 132     -28.828 -15.616  58.800  1.00 77.78           O  
ATOM    978  N   THR B 133     -30.942 -15.006  58.302  1.00219.20           N  
ATOM    979  CA  THR B 133     -30.767 -15.438  56.956  1.00219.20           C  
ATOM    980  CB  THR B 133     -32.045 -15.955  56.345  1.00219.20           C  
ATOM    981  OG1 THR B 133     -33.036 -14.941  56.322  1.00219.20           O  
ATOM    982  CG2 THR B 133     -32.533 -17.143  57.195  1.00219.20           C  
ATOM    983  C   THR B 133     -30.286 -14.251  56.185  1.00219.20           C  
ATOM    984  O   THR B 133     -31.061 -13.360  55.826  1.00219.20           O  
ATOM    985  N   GLN B 134     -28.967 -14.189  55.939  1.00202.09           N  
ATOM    986  CA  GLN B 134     -28.486 -13.090  55.169  1.00202.09           C  
ATOM    987  CB  GLN B 134     -27.162 -12.465  55.654  1.00202.09           C  
ATOM    988  CG  GLN B 134     -27.156 -12.017  57.114  1.00202.09           C  
ATOM    989  CD  GLN B 134     -26.578 -13.162  57.936  1.00202.09           C  
ATOM    990  OE1 GLN B 134     -25.966 -14.084  57.397  1.00202.09           O  
ATOM    991  NE2 GLN B 134     -26.765 -13.102  59.280  1.00202.09           N  
ATOM    992  C   GLN B 134     -28.155 -13.650  53.835  1.00202.09           C  
ATOM    993  O   GLN B 134     -27.156 -14.343  53.679  1.00202.09           O  
ATOM    994  N   ASN B 135     -29.019 -13.374  52.842  1.00 52.33           N  
ATOM    995  CA  ASN B 135     -28.738 -13.765  51.500  1.00 52.33           C  
ATOM    996  CB  ASN B 135     -29.905 -13.423  50.549  1.00 52.33           C  
ATOM    997  CG  ASN B 135     -31.092 -14.313  50.928  1.00 52.33           C  
ATOM    998  OD1 ASN B 135     -30.934 -15.314  51.626  1.00 52.33           O  
ATOM    999  ND2 ASN B 135     -32.313 -13.944  50.458  1.00 52.33           N  
ATOM   1000  C   ASN B 135     -27.546 -12.932  51.173  1.00 52.33           C  
ATOM   1001  O   ASN B 135     -26.639 -13.338  50.452  1.00 52.33           O  
ATOM   1002  N   VAL B 136     -27.529 -11.727  51.772  1.00103.74           N  
ATOM   1003  CA  VAL B 136     -26.480 -10.775  51.603  1.00103.74           C  
ATOM   1004  CB  VAL B 136     -26.722  -9.544  52.436  1.00103.74           C  
ATOM   1005  CG1 VAL B 136     -27.902  -8.764  51.835  1.00103.74           C  
ATOM   1006  CG2 VAL B 136     -26.994  -9.991  53.886  1.00103.74           C  
ATOM   1007  C   VAL B 136     -25.184 -11.392  52.027  1.00103.74           C  
ATOM   1008  O   VAL B 136     -24.206 -11.348  51.282  1.00103.74           O  
ATOM   1009  N   LEU B 137     -25.131 -12.015  53.223  1.00122.53           N  
ATOM   1010  CA  LEU B 137     -23.874 -12.572  53.639  1.00122.53           C  
ATOM   1011  CB  LEU B 137     -23.834 -13.110  55.084  1.00122.53           C  
ATOM   1012  CG  LEU B 137     -22.469 -13.739  55.449  1.00122.53           C  
ATOM   1013  CD1 LEU B 137     -22.345 -15.199  54.982  1.00122.53           C  
ATOM   1014  CD2 LEU B 137     -21.315 -12.907  54.863  1.00122.53           C  
ATOM   1015  C   LEU B 137     -23.488 -13.684  52.729  1.00122.53           C  
ATOM   1016  O   LEU B 137     -22.325 -13.798  52.347  1.00122.53           O  
ATOM   1017  N   TYR B 138     -24.460 -14.535  52.352  1.00 66.25           N  
ATOM   1018  CA  TYR B 138     -24.132 -15.648  51.516  1.00 66.25           C  
ATOM   1019  CB  TYR B 138     -25.296 -16.633  51.262  1.00 66.25           C  
ATOM   1020  CG  TYR B 138     -24.793 -17.649  50.290  1.00 66.25           C  
ATOM   1021  CD1 TYR B 138     -23.763 -18.496  50.633  1.00 66.25           C  
ATOM   1022  CD2 TYR B 138     -25.371 -17.777  49.050  1.00 66.25           C  
ATOM   1023  CE1 TYR B 138     -23.293 -19.422  49.729  1.00 66.25           C  
ATOM   1024  CE2 TYR B 138     -24.909 -18.703  48.140  1.00 66.25           C  
ATOM   1025  CZ  TYR B 138     -23.872 -19.531  48.489  1.00 66.25           C  
ATOM   1026  OH  TYR B 138     -23.379 -20.484  47.566  1.00 66.25           O  
ATOM   1027  C   TYR B 138     -23.625 -15.119  50.215  1.00 66.25           C  
ATOM   1028  O   TYR B 138     -22.667 -15.649  49.662  1.00 66.25           O  
ATOM   1029  N   GLU B 139     -24.242 -14.051  49.681  1.00 94.09           N  
ATOM   1030  CA  GLU B 139     -23.772 -13.541  48.423  1.00 94.09           C  
ATOM   1031  CB  GLU B 139     -24.668 -12.471  47.781  1.00 94.09           C  
ATOM   1032  CG  GLU B 139     -24.133 -11.956  46.437  1.00 94.09           C  
ATOM   1033  CD  GLU B 139     -24.152 -13.076  45.393  1.00 94.09           C  
ATOM   1034  OE1 GLU B 139     -25.262 -13.478  44.948  1.00 94.09           O  
ATOM   1035  OE2 GLU B 139     -23.041 -13.539  45.022  1.00 94.09           O1-
ATOM   1036  C   GLU B 139     -22.409 -12.970  48.616  1.00 94.09           C  
ATOM   1037  O   GLU B 139     -21.565 -13.024  47.722  1.00 94.09           O  
ATOM   1038  N   ASN B 140     -22.166 -12.392  49.801  1.00103.00           N  
ATOM   1039  CA  ASN B 140     -20.898 -11.802  50.089  1.00103.00           C  
ATOM   1040  CB  ASN B 140     -20.854 -11.325  51.550  1.00103.00           C  
ATOM   1041  CG  ASN B 140     -19.436 -10.914  51.872  1.00103.00           C  
ATOM   1042  OD1 ASN B 140     -18.852 -10.068  51.196  1.00103.00           O  
ATOM   1043  ND2 ASN B 140     -18.849 -11.539  52.934  1.00103.00           N  
ATOM   1044  C   ASN B 140     -19.834 -12.845  49.952  1.00103.00           C  
ATOM   1045  O   ASN B 140     -18.836 -12.640  49.262  1.00103.00           O  
ATOM   1046  N   GLN B 141     -20.045 -14.006  50.602  1.00 74.05           N  
ATOM   1047  CA  GLN B 141     -19.059 -15.047  50.656  1.00 74.05           C  
ATOM   1048  CB  GLN B 141     -19.418 -16.164  51.651  1.00 74.05           C  
ATOM   1049  CG  GLN B 141     -19.422 -15.675  53.101  1.00 74.05           C  
ATOM   1050  CD  GLN B 141     -18.016 -15.227  53.473  1.00 74.05           C  
ATOM   1051  OE1 GLN B 141     -17.779 -14.063  53.789  1.00 74.05           O  
ATOM   1052  NE2 GLN B 141     -17.049 -16.190  53.443  1.00 74.05           N  
ATOM   1053  C   GLN B 141     -18.852 -15.623  49.311  1.00 74.05           C  
ATOM   1054  O   GLN B 141     -17.734 -15.969  48.939  1.00 74.05           O  
ATOM   1055  N   LYS B 142     -19.940 -15.743  48.545  1.00 82.10           N  
ATOM   1056  CA  LYS B 142     -19.795 -16.278  47.230  1.00 82.10           C  
ATOM   1057  CB  LYS B 142     -21.134 -16.298  46.468  1.00 82.10           C  
ATOM   1058  CG  LYS B 142     -21.041 -16.746  45.012  1.00 82.10           C  
ATOM   1059  CD  LYS B 142     -22.397 -16.793  44.310  1.00 82.10           C  
ATOM   1060  CE  LYS B 142     -22.274 -17.070  42.812  1.00 82.10           C  
ATOM   1061  NZ  LYS B 142     -21.445 -16.026  42.173  1.00 82.10           N1+
ATOM   1062  C   LYS B 142     -18.870 -15.374  46.476  1.00 82.10           C  
ATOM   1063  O   LYS B 142     -17.954 -15.824  45.789  1.00 82.10           O  
ATOM   1064  N   LEU B 143     -19.091 -14.057  46.611  1.00 73.17           N  
ATOM   1065  CA  LEU B 143     -18.355 -13.046  45.911  1.00 73.17           C  
ATOM   1066  CB  LEU B 143     -19.003 -11.683  46.222  1.00 73.17           C  
ATOM   1067  CG  LEU B 143     -18.360 -10.459  45.561  1.00 73.17           C  
ATOM   1068  CD1 LEU B 143     -18.305 -10.619  44.033  1.00 73.17           C  
ATOM   1069  CD2 LEU B 143     -19.095  -9.174  45.988  1.00 73.17           C  
ATOM   1070  C   LEU B 143     -16.905 -13.037  46.320  1.00 73.17           C  
ATOM   1071  O   LEU B 143     -16.005 -13.053  45.477  1.00 73.17           O  
ATOM   1072  N   ILE B 144     -16.642 -13.060  47.639  1.00111.17           N  
ATOM   1073  CA  ILE B 144     -15.302 -12.945  48.137  1.00111.17           C  
ATOM   1074  CB  ILE B 144     -15.222 -12.929  49.645  1.00111.17           C  
ATOM   1075  CG1 ILE B 144     -15.880 -14.186  50.245  1.00111.17           C  
ATOM   1076  CG2 ILE B 144     -15.770 -11.592  50.168  1.00111.17           C  
ATOM   1077  CD1 ILE B 144     -15.569 -14.406  51.725  1.00111.17           C  
ATOM   1078  C   ILE B 144     -14.469 -14.087  47.677  1.00111.17           C  
ATOM   1079  O   ILE B 144     -13.343 -13.900  47.215  1.00111.17           O  
ATOM   1080  N   ALA B 145     -15.014 -15.308  47.767  1.00 40.62           N  
ATOM   1081  CA  ALA B 145     -14.220 -16.450  47.447  1.00 40.62           C  
ATOM   1082  CB  ALA B 145     -14.984 -17.777  47.618  1.00 40.62           C  
ATOM   1083  C   ALA B 145     -13.791 -16.341  46.018  1.00 40.62           C  
ATOM   1084  O   ALA B 145     -12.631 -16.595  45.694  1.00 40.62           O  
ATOM   1085  N   ASN B 146     -14.710 -15.910  45.129  1.00 56.81           N  
ATOM   1086  CA  ASN B 146     -14.442 -15.902  43.719  1.00 56.81           C  
ATOM   1087  CB  ASN B 146     -15.611 -15.333  42.885  1.00 56.81           C  
ATOM   1088  CG  ASN B 146     -16.819 -16.256  42.974  1.00 56.81           C  
ATOM   1089  OD1 ASN B 146     -16.686 -17.454  43.216  1.00 56.81           O  
ATOM   1090  ND2 ASN B 146     -18.039 -15.687  42.759  1.00 56.81           N  
ATOM   1091  C   ASN B 146     -13.269 -15.042  43.384  1.00 56.81           C  
ATOM   1092  O   ASN B 146     -12.312 -15.505  42.764  1.00 56.81           O  
ATOM   1093  N   GLN B 147     -13.287 -13.765  43.798  1.00 56.46           N  
ATOM   1094  CA  GLN B 147     -12.229 -12.926  43.329  1.00 56.46           C  
ATOM   1095  CB  GLN B 147     -12.441 -11.431  43.622  1.00 56.46           C  
ATOM   1096  CG  GLN B 147     -13.604 -10.842  42.818  1.00 56.46           C  
ATOM   1097  CD  GLN B 147     -13.261 -10.967  41.333  1.00 56.46           C  
ATOM   1098  OE1 GLN B 147     -12.226 -11.522  40.970  1.00 56.46           O  
ATOM   1099  NE2 GLN B 147     -14.148 -10.439  40.449  1.00 56.46           N  
ATOM   1100  C   GLN B 147     -10.931 -13.372  43.900  1.00 56.46           C  
ATOM   1101  O   GLN B 147      -9.918 -13.448  43.205  1.00 56.46           O  
ATOM   1102  N   PHE B 148     -10.930 -13.717  45.192  1.00 74.54           N  
ATOM   1103  CA  PHE B 148      -9.679 -14.062  45.778  1.00 74.54           C  
ATOM   1104  CB  PHE B 148      -9.750 -14.277  47.295  1.00 74.54           C  
ATOM   1105  CG  PHE B 148      -8.407 -14.792  47.677  1.00 74.54           C  
ATOM   1106  CD1 PHE B 148      -7.305 -13.968  47.640  1.00 74.54           C  
ATOM   1107  CD2 PHE B 148      -8.248 -16.096  48.081  1.00 74.54           C  
ATOM   1108  CE1 PHE B 148      -6.070 -14.446  47.987  1.00 74.54           C  
ATOM   1109  CE2 PHE B 148      -7.010 -16.581  48.433  1.00 74.54           C  
ATOM   1110  CZ  PHE B 148      -5.915 -15.753  48.391  1.00 74.54           C  
ATOM   1111  C   PHE B 148      -9.097 -15.284  45.145  1.00 74.54           C  
ATOM   1112  O   PHE B 148      -7.916 -15.307  44.804  1.00 74.54           O  
ATOM   1113  N   ASN B 149      -9.922 -16.328  44.945  1.00 56.64           N  
ATOM   1114  CA  ASN B 149      -9.411 -17.582  44.472  1.00 56.64           C  
ATOM   1115  CB  ASN B 149     -10.506 -18.662  44.367  1.00 56.64           C  
ATOM   1116  CG  ASN B 149     -11.036 -18.989  45.763  1.00 56.64           C  
ATOM   1117  OD1 ASN B 149     -10.885 -18.214  46.707  1.00 56.64           O  
ATOM   1118  ND2 ASN B 149     -11.679 -20.180  45.898  1.00 56.64           N  
ATOM   1119  C   ASN B 149      -8.775 -17.435  43.127  1.00 56.64           C  
ATOM   1120  O   ASN B 149      -7.635 -17.854  42.940  1.00 56.64           O  
ATOM   1121  N   SER B 150      -9.468 -16.811  42.160  1.00 42.00           N  
ATOM   1122  CA  SER B 150      -8.896 -16.765  40.850  1.00 42.00           C  
ATOM   1123  CB  SER B 150      -9.827 -16.140  39.796  1.00 42.00           C  
ATOM   1124  OG  SER B 150     -10.165 -14.817  40.180  1.00 42.00           O  
ATOM   1125  C   SER B 150      -7.629 -15.971  40.868  1.00 42.00           C  
ATOM   1126  O   SER B 150      -6.608 -16.400  40.332  1.00 42.00           O  
ATOM   1127  N   ALA B 151      -7.657 -14.801  41.532  1.00 35.95           N  
ATOM   1128  CA  ALA B 151      -6.529 -13.914  41.494  1.00 35.95           C  
ATOM   1129  CB  ALA B 151      -6.770 -12.587  42.229  1.00 35.95           C  
ATOM   1130  C   ALA B 151      -5.318 -14.554  42.090  1.00 35.95           C  
ATOM   1131  O   ALA B 151      -4.226 -14.445  41.536  1.00 35.95           O  
ATOM   1132  N   ILE B 152      -5.471 -15.262  43.220  1.00128.50           N  
ATOM   1133  CA  ILE B 152      -4.317 -15.814  43.864  1.00128.50           C  
ATOM   1134  CB  ILE B 152      -4.657 -16.457  45.188  1.00128.50           C  
ATOM   1135  CG1 ILE B 152      -3.408 -16.605  46.073  1.00128.50           C  
ATOM   1136  CG2 ILE B 152      -5.415 -17.769  44.921  1.00128.50           C  
ATOM   1137  CD1 ILE B 152      -2.844 -15.266  46.553  1.00128.50           C  
ATOM   1138  C   ILE B 152      -3.671 -16.788  42.921  1.00128.50           C  
ATOM   1139  O   ILE B 152      -2.447 -16.841  42.804  1.00128.50           O  
ATOM   1140  N   GLY B 153      -4.487 -17.579  42.200  1.00 23.88           N  
ATOM   1141  CA  GLY B 153      -3.957 -18.543  41.279  1.00 23.88           C  
ATOM   1142  C   GLY B 153      -3.173 -17.817  40.233  1.00 23.88           C  
ATOM   1143  O   GLY B 153      -2.130 -18.287  39.782  1.00 23.88           O  
ATOM   1144  N   LYS B 154      -3.685 -16.649  39.808  1.00 70.70           N  
ATOM   1145  CA  LYS B 154      -3.063 -15.863  38.777  1.00 70.70           C  
ATOM   1146  CB  LYS B 154      -3.884 -14.605  38.474  1.00 70.70           C  
ATOM   1147  CG  LYS B 154      -5.291 -14.942  37.987  1.00 70.70           C  
ATOM   1148  CD  LYS B 154      -6.257 -13.762  38.037  1.00 70.70           C  
ATOM   1149  CE  LYS B 154      -6.009 -12.729  36.942  1.00 70.70           C  
ATOM   1150  NZ  LYS B 154      -7.251 -11.968  36.683  1.00 70.70           N1+
ATOM   1151  C   LYS B 154      -1.719 -15.395  39.230  1.00 70.70           C  
ATOM   1152  O   LYS B 154      -0.746 -15.468  38.484  1.00 70.70           O  
ATOM   1153  N   ILE B 155      -1.636 -14.909  40.481  1.00 38.30           N  
ATOM   1154  CA  ILE B 155      -0.422 -14.371  41.025  1.00 38.30           C  
ATOM   1155  CB  ILE B 155      -0.613 -13.796  42.403  1.00 38.30           C  
ATOM   1156  CG1 ILE B 155      -1.600 -12.615  42.354  1.00 38.30           C  
ATOM   1157  CG2 ILE B 155       0.767 -13.424  42.968  1.00 38.30           C  
ATOM   1158  CD1 ILE B 155      -2.032 -12.103  43.731  1.00 38.30           C  
ATOM   1159  C   ILE B 155       0.608 -15.457  41.087  1.00 38.30           C  
ATOM   1160  O   ILE B 155       1.783 -15.230  40.799  1.00 38.30           O  
ATOM   1161  N   GLN B 156       0.195 -16.682  41.452  1.00 50.85           N  
ATOM   1162  CA  GLN B 156       1.127 -17.767  41.567  1.00 50.85           C  
ATOM   1163  CB  GLN B 156       0.406 -19.101  41.828  1.00 50.85           C  
ATOM   1164  CG  GLN B 156       1.311 -20.335  41.784  1.00 50.85           C  
ATOM   1165  CD  GLN B 156       0.415 -21.564  41.853  1.00 50.85           C  
ATOM   1166  OE1 GLN B 156      -0.332 -21.752  42.814  1.00 50.85           O  
ATOM   1167  NE2 GLN B 156       0.475 -22.419  40.798  1.00 50.85           N  
ATOM   1168  C   GLN B 156       1.829 -17.944  40.254  1.00 50.85           C  
ATOM   1169  O   GLN B 156       3.049 -18.096  40.210  1.00 50.85           O  
ATOM   1170  N   ASP B 157       1.068 -17.901  39.143  1.00 45.34           N  
ATOM   1171  CA  ASP B 157       1.616 -18.129  37.835  1.00 45.34           C  
ATOM   1172  CB  ASP B 157       0.529 -18.075  36.737  1.00 45.34           C  
ATOM   1173  CG  ASP B 157       1.083 -18.565  35.400  1.00 45.34           C  
ATOM   1174  OD1 ASP B 157       2.325 -18.521  35.197  1.00 45.34           O  
ATOM   1175  OD2 ASP B 157       0.253 -18.996  34.553  1.00 45.34           O1-
ATOM   1176  C   ASP B 157       2.631 -17.077  37.506  1.00 45.34           C  
ATOM   1177  O   ASP B 157       3.710 -17.384  36.998  1.00 45.34           O  
ATOM   1178  N   SER B 158       2.318 -15.802  37.798  1.00 41.19           N  
ATOM   1179  CA  SER B 158       3.201 -14.732  37.430  1.00 41.19           C  
ATOM   1180  CB  SER B 158       2.582 -13.342  37.677  1.00 41.19           C  
ATOM   1181  OG  SER B 158       2.297 -13.154  39.055  1.00 41.19           O  
ATOM   1182  C   SER B 158       4.493 -14.838  38.177  1.00 41.19           C  
ATOM   1183  O   SER B 158       5.570 -14.705  37.596  1.00 41.19           O  
ATOM   1184  N   LEU B 159       4.424 -15.117  39.489  1.00 98.57           N  
ATOM   1185  CA  LEU B 159       5.618 -15.200  40.278  1.00 98.57           C  
ATOM   1186  CB  LEU B 159       5.344 -15.393  41.774  1.00 98.57           C  
ATOM   1187  CG  LEU B 159       4.909 -14.091  42.474  1.00 98.57           C  
ATOM   1188  CD1 LEU B 159       3.628 -13.502  41.871  1.00 98.57           C  
ATOM   1189  CD2 LEU B 159       4.797 -14.307  43.986  1.00 98.57           C  
ATOM   1190  C   LEU B 159       6.464 -16.330  39.782  1.00 98.57           C  
ATOM   1191  O   LEU B 159       7.688 -16.240  39.785  1.00 98.57           O  
ATOM   1192  N   SER B 160       5.846 -17.436  39.338  1.00 26.25           N  
ATOM   1193  CA  SER B 160       6.654 -18.522  38.868  1.00 26.25           C  
ATOM   1194  CB  SER B 160       5.836 -19.728  38.379  1.00 26.25           C  
ATOM   1195  OG  SER B 160       6.710 -20.776  37.983  1.00 26.25           O  
ATOM   1196  C   SER B 160       7.458 -18.020  37.711  1.00 26.25           C  
ATOM   1197  O   SER B 160       8.602 -18.425  37.506  1.00 26.25           O  
ATOM   1198  N   SER B 161       6.873 -17.106  36.919  1.00 73.27           N  
ATOM   1199  CA  SER B 161       7.566 -16.557  35.790  1.00 73.27           C  
ATOM   1200  CB  SER B 161       6.690 -15.587  34.980  1.00 73.27           C  
ATOM   1201  OG  SER B 161       7.462 -14.962  33.968  1.00 73.27           O  
ATOM   1202  C   SER B 161       8.748 -15.771  36.267  1.00 73.27           C  
ATOM   1203  O   SER B 161       9.830 -15.854  35.687  1.00 73.27           O  
ATOM   1204  N   THR B 162       8.570 -14.996  37.356  1.00120.96           N  
ATOM   1205  CA  THR B 162       9.621 -14.133  37.820  1.00120.96           C  
ATOM   1206  CB  THR B 162       9.268 -13.335  39.049  1.00120.96           C  
ATOM   1207  OG1 THR B 162       9.154 -14.168  40.192  1.00120.96           O  
ATOM   1208  CG2 THR B 162       7.936 -12.614  38.803  1.00120.96           C  
ATOM   1209  C   THR B 162      10.795 -14.968  38.206  1.00120.96           C  
ATOM   1210  O   THR B 162      11.936 -14.651  37.871  1.00120.96           O  
ATOM   1211  N   ALA B 163      10.539 -16.076  38.916  1.00 29.63           N  
ATOM   1212  CA  ALA B 163      11.615 -16.898  39.373  1.00 29.63           C  
ATOM   1213  CB  ALA B 163      11.137 -18.117  40.182  1.00 29.63           C  
ATOM   1214  C   ALA B 163      12.350 -17.403  38.178  1.00 29.63           C  
ATOM   1215  O   ALA B 163      13.578 -17.474  38.177  1.00 29.63           O  
ATOM   1216  N   SER B 164      11.602 -17.749  37.115  1.00 87.37           N  
ATOM   1217  CA  SER B 164      12.175 -18.297  35.921  1.00 87.37           C  
ATOM   1218  CB  SER B 164      11.135 -18.469  34.804  1.00 87.37           C  
ATOM   1219  OG  SER B 164      10.095 -19.325  35.237  1.00 87.37           O  
ATOM   1220  C   SER B 164      13.197 -17.355  35.377  1.00 87.37           C  
ATOM   1221  O   SER B 164      14.357 -17.724  35.207  1.00 87.37           O  
ATOM   1222  N   ALA B 165      12.790 -16.098  35.117  1.00 36.31           N  
ATOM   1223  CA  ALA B 165      13.666 -15.157  34.476  1.00 36.31           C  
ATOM   1224  CB  ALA B 165      13.003 -13.792  34.229  1.00 36.31           C  
ATOM   1225  C   ALA B 165      14.881 -14.901  35.312  1.00 36.31           C  
ATOM   1226  O   ALA B 165      15.996 -14.876  34.796  1.00 36.31           O  
ATOM   1227  N   LEU B 166      14.715 -14.715  36.630  1.00107.69           N  
ATOM   1228  CA  LEU B 166      15.860 -14.375  37.428  1.00107.69           C  
ATOM   1229  CB  LEU B 166      15.500 -13.950  38.861  1.00107.69           C  
ATOM   1230  CG  LEU B 166      14.913 -12.523  38.903  1.00107.69           C  
ATOM   1231  CD1 LEU B 166      13.645 -12.392  38.050  1.00107.69           C  
ATOM   1232  CD2 LEU B 166      14.704 -12.043  40.343  1.00107.69           C  
ATOM   1233  C   LEU B 166      16.876 -15.480  37.478  1.00107.69           C  
ATOM   1234  O   LEU B 166      18.075 -15.220  37.391  1.00107.69           O  
ATOM   1235  N   GLY B 167      16.437 -16.743  37.613  1.00 18.43           N  
ATOM   1236  CA  GLY B 167      17.388 -17.813  37.727  1.00 18.43           C  
ATOM   1237  C   GLY B 167      18.193 -17.882  36.475  1.00 18.43           C  
ATOM   1238  O   GLY B 167      19.406 -18.080  36.515  1.00 18.43           O  
ATOM   1239  N   LYS B 168      17.512 -17.730  35.326  1.00 95.47           N  
ATOM   1240  CA  LYS B 168      18.148 -17.828  34.048  1.00 95.47           C  
ATOM   1241  CB  LYS B 168      17.157 -17.662  32.886  1.00 95.47           C  
ATOM   1242  CG  LYS B 168      15.936 -18.588  32.946  1.00 95.47           C  
ATOM   1243  CD  LYS B 168      16.226 -20.087  32.854  1.00 95.47           C  
ATOM   1244  CE  LYS B 168      14.944 -20.923  32.794  1.00 95.47           C  
ATOM   1245  NZ  LYS B 168      15.258 -22.344  32.536  1.00 95.47           N1+
ATOM   1246  C   LYS B 168      19.127 -16.706  33.918  1.00 95.47           C  
ATOM   1247  O   LYS B 168      20.231 -16.895  33.414  1.00 95.47           O  
ATOM   1248  N   LEU B 169      18.734 -15.504  34.378  1.00127.89           N  
ATOM   1249  CA  LEU B 169      19.545 -14.329  34.235  1.00127.89           C  
ATOM   1250  CB  LEU B 169      18.819 -13.075  34.735  1.00127.89           C  
ATOM   1251  CG  LEU B 169      19.539 -11.762  34.410  1.00127.89           C  
ATOM   1252  CD1 LEU B 169      19.663 -11.567  32.891  1.00127.89           C  
ATOM   1253  CD2 LEU B 169      18.822 -10.590  35.092  1.00127.89           C  
ATOM   1254  C   LEU B 169      20.806 -14.507  35.022  1.00127.89           C  
ATOM   1255  O   LEU B 169      21.896 -14.185  34.549  1.00127.89           O  
ATOM   1256  N   GLN B 170      20.685 -15.042  36.248  1.00 82.51           N  
ATOM   1257  CA  GLN B 170      21.805 -15.241  37.119  1.00 82.51           C  
ATOM   1258  CB  GLN B 170      21.353 -15.721  38.510  1.00 82.51           C  
ATOM   1259  CG  GLN B 170      22.434 -15.650  39.591  1.00 82.51           C  
ATOM   1260  CD  GLN B 170      23.105 -17.009  39.696  1.00 82.51           C  
ATOM   1261  OE1 GLN B 170      22.523 -17.963  40.206  1.00 82.51           O  
ATOM   1262  NE2 GLN B 170      24.368 -17.098  39.210  1.00 82.51           N  
ATOM   1263  C   GLN B 170      22.715 -16.261  36.507  1.00 82.51           C  
ATOM   1264  O   GLN B 170      23.939 -16.150  36.591  1.00 82.51           O  
ATOM   1265  N   ASP B 171      22.130 -17.284  35.857  1.00 50.66           N  
ATOM   1266  CA  ASP B 171      22.917 -18.345  35.302  1.00 50.66           C  
ATOM   1267  CB  ASP B 171      22.054 -19.402  34.579  1.00 50.66           C  
ATOM   1268  CG  ASP B 171      22.878 -20.663  34.342  1.00 50.66           C  
ATOM   1269  OD1 ASP B 171      23.845 -20.895  35.116  1.00 50.66           O  
ATOM   1270  OD2 ASP B 171      22.541 -21.423  33.394  1.00 50.66           O1-
ATOM   1271  C   ASP B 171      23.846 -17.763  34.285  1.00 50.66           C  
ATOM   1272  O   ASP B 171      25.042 -18.050  34.296  1.00 50.66           O  
ATOM   1273  N   VAL B 172      23.309 -16.917  33.380  1.00118.69           N  
ATOM   1274  CA  VAL B 172      24.074 -16.363  32.295  1.00118.69           C  
ATOM   1275  CB  VAL B 172      23.247 -15.647  31.266  1.00118.69           C  
ATOM   1276  CG1 VAL B 172      22.180 -16.623  30.762  1.00118.69           C  
ATOM   1277  CG2 VAL B 172      22.698 -14.332  31.836  1.00118.69           C  
ATOM   1278  C   VAL B 172      25.105 -15.386  32.771  1.00118.69           C  
ATOM   1279  O   VAL B 172      26.228 -15.386  32.271  1.00118.69           O  
ATOM   1280  N   VAL B 173      24.763 -14.523  33.748  1.00102.44           N  
ATOM   1281  CA  VAL B 173      25.685 -13.514  34.181  1.00102.44           C  
ATOM   1282  CB  VAL B 173      25.149 -12.642  35.284  1.00102.44           C  
ATOM   1283  CG1 VAL B 173      24.745 -13.528  36.474  1.00102.44           C  
ATOM   1284  CG2 VAL B 173      26.227 -11.601  35.642  1.00102.44           C  
ATOM   1285  C   VAL B 173      26.896 -14.198  34.706  1.00102.44           C  
ATOM   1286  O   VAL B 173      28.017 -13.738  34.501  1.00102.44           O  
ATOM   1287  N   ASN B 174      26.680 -15.316  35.415  1.00 60.07           N  
ATOM   1288  CA  ASN B 174      27.741 -16.086  35.985  1.00 60.07           C  
ATOM   1289  CB  ASN B 174      27.159 -17.305  36.729  1.00 60.07           C  
ATOM   1290  CG  ASN B 174      28.269 -18.151  37.329  1.00 60.07           C  
ATOM   1291  OD1 ASN B 174      28.156 -19.375  37.388  1.00 60.07           O  
ATOM   1292  ND2 ASN B 174      29.358 -17.486  37.789  1.00 60.07           N  
ATOM   1293  C   ASN B 174      28.623 -16.583  34.881  1.00 60.07           C  
ATOM   1294  O   ASN B 174      29.844 -16.442  34.929  1.00 60.07           O  
ATOM   1295  N   GLN B 175      28.003 -17.159  33.836  1.00 54.19           N  
ATOM   1296  CA  GLN B 175      28.709 -17.752  32.738  1.00 54.19           C  
ATOM   1297  CB  GLN B 175      27.754 -18.590  31.858  1.00 54.19           C  
ATOM   1298  CG  GLN B 175      27.158 -19.762  32.652  1.00 54.19           C  
ATOM   1299  CD  GLN B 175      26.092 -20.506  31.851  1.00 54.19           C  
ATOM   1300  OE1 GLN B 175      25.602 -20.030  30.828  1.00 54.19           O  
ATOM   1301  NE2 GLN B 175      25.708 -21.716  32.346  1.00 54.19           N  
ATOM   1302  C   GLN B 175      29.437 -16.704  31.935  1.00 54.19           C  
ATOM   1303  O   GLN B 175      30.555 -16.941  31.481  1.00 54.19           O  
ATOM   1304  N   ASN B 176      28.824 -15.520  31.729  1.00 50.78           N  
ATOM   1305  CA  ASN B 176      29.424 -14.450  30.972  1.00 50.78           C  
ATOM   1306  CB  ASN B 176      28.466 -13.264  30.748  1.00 50.78           C  
ATOM   1307  CG  ASN B 176      27.249 -13.717  29.942  1.00 50.78           C  
ATOM   1308  OD1 ASN B 176      27.063 -14.904  29.676  1.00 50.78           O  
ATOM   1309  ND2 ASN B 176      26.394 -12.738  29.541  1.00 50.78           N  
ATOM   1310  C   ASN B 176      30.611 -13.924  31.724  1.00 50.78           C  
ATOM   1311  O   ASN B 176      31.618 -13.545  31.127  1.00 50.78           O  
ATOM   1312  N   ALA B 177      30.505 -13.842  33.065  1.00 30.58           N  
ATOM   1313  CA  ALA B 177      31.591 -13.361  33.872  1.00 30.58           C  
ATOM   1314  CB  ALA B 177      31.233 -13.256  35.365  1.00 30.58           C  
ATOM   1315  C   ALA B 177      32.737 -14.310  33.746  1.00 30.58           C  
ATOM   1316  O   ALA B 177      33.890 -13.902  33.619  1.00 30.58           O  
ATOM   1317  N   GLN B 178      32.445 -15.623  33.771  1.00 57.93           N  
ATOM   1318  CA  GLN B 178      33.486 -16.606  33.702  1.00 57.93           C  
ATOM   1319  CB  GLN B 178      32.962 -18.038  33.867  1.00 57.93           C  
ATOM   1320  CG  GLN B 178      32.370 -18.287  35.252  1.00 57.93           C  
ATOM   1321  CD  GLN B 178      31.895 -19.726  35.293  1.00 57.93           C  
ATOM   1322  OE1 GLN B 178      31.699 -20.357  34.255  1.00 57.93           O  
ATOM   1323  NE2 GLN B 178      31.707 -20.267  36.529  1.00 57.93           N  
ATOM   1324  C   GLN B 178      34.153 -16.518  32.373  1.00 57.93           C  
ATOM   1325  O   GLN B 178      35.371 -16.645  32.280  1.00 57.93           O  
ATOM   1326  N   ALA B 179      33.363 -16.301  31.306  1.00 20.28           N  
ATOM   1327  CA  ALA B 179      33.911 -16.227  29.984  1.00 20.28           C  
ATOM   1328  CB  ALA B 179      32.844 -16.002  28.896  1.00 20.28           C  
ATOM   1329  C   ALA B 179      34.851 -15.067  29.938  1.00 20.28           C  
ATOM   1330  O   ALA B 179      35.920 -15.145  29.335  1.00 20.28           O  
ATOM   1331  N   LEU B 180      34.468 -13.954  30.585  1.00 42.24           N  
ATOM   1332  CA  LEU B 180      35.274 -12.773  30.561  1.00 42.24           C  
ATOM   1333  CB  LEU B 180      34.588 -11.587  31.255  1.00 42.24           C  
ATOM   1334  CG  LEU B 180      35.404 -10.284  31.215  1.00 42.24           C  
ATOM   1335  CD1 LEU B 180      35.668  -9.820  29.770  1.00 42.24           C  
ATOM   1336  CD2 LEU B 180      34.728  -9.205  32.074  1.00 42.24           C  
ATOM   1337  C   LEU B 180      36.575 -13.064  31.245  1.00 42.24           C  
ATOM   1338  O   LEU B 180      37.636 -12.657  30.774  1.00 42.24           O  
ATOM   1339  N   ASN B 181      36.531 -13.798  32.371  1.00 41.96           N  
ATOM   1340  CA  ASN B 181      37.724 -14.100  33.109  1.00 41.96           C  
ATOM   1341  CB  ASN B 181      37.446 -14.862  34.412  1.00 41.96           C  
ATOM   1342  CG  ASN B 181      38.771 -15.030  35.142  1.00 41.96           C  
ATOM   1343  OD1 ASN B 181      39.298 -14.085  35.726  1.00 41.96           O  
ATOM   1344  ND2 ASN B 181      39.324 -16.274  35.114  1.00 41.96           N  
ATOM   1345  C   ASN B 181      38.632 -14.945  32.266  1.00 41.96           C  
ATOM   1346  O   ASN B 181      39.845 -14.743  32.252  1.00 41.96           O  
ATOM   1347  N   THR B 182      38.063 -15.916  31.529  1.00 88.47           N  
ATOM   1348  CA  THR B 182      38.856 -16.790  30.717  1.00 88.47           C  
ATOM   1349  CB  THR B 182      38.022 -17.766  29.951  1.00 88.47           C  
ATOM   1350  OG1 THR B 182      37.226 -18.529  30.843  1.00 88.47           O  
ATOM   1351  CG2 THR B 182      38.962 -18.680  29.143  1.00 88.47           C  
ATOM   1352  C   THR B 182      39.539 -15.952  29.695  1.00 88.47           C  
ATOM   1353  O   THR B 182      40.726 -16.123  29.422  1.00 88.47           O  
ATOM   1354  N   LEU B 183      38.796 -14.998  29.115  1.00 46.88           N  
ATOM   1355  CA  LEU B 183      39.367 -14.198  28.082  1.00 46.88           C  
ATOM   1356  CB  LEU B 183      38.399 -13.174  27.479  1.00 46.88           C  
ATOM   1357  CG  LEU B 183      39.077 -12.304  26.407  1.00 46.88           C  
ATOM   1358  CD1 LEU B 183      39.616 -13.158  25.248  1.00 46.88           C  
ATOM   1359  CD2 LEU B 183      38.145 -11.181  25.932  1.00 46.88           C  
ATOM   1360  C   LEU B 183      40.530 -13.436  28.633  1.00 46.88           C  
ATOM   1361  O   LEU B 183      41.550 -13.293  27.964  1.00 46.88           O  
ATOM   1362  N   VAL B 184      40.413 -12.931  29.874  1.00 35.93           N  
ATOM   1363  CA  VAL B 184      41.456 -12.146  30.467  1.00 35.93           C  
ATOM   1364  CB  VAL B 184      41.112 -11.751  31.873  1.00 35.93           C  
ATOM   1365  CG1 VAL B 184      42.345 -11.092  32.513  1.00 35.93           C  
ATOM   1366  CG2 VAL B 184      39.851 -10.865  31.842  1.00 35.93           C  
ATOM   1367  C   VAL B 184      42.705 -12.971  30.533  1.00 35.93           C  
ATOM   1368  O   VAL B 184      43.792 -12.506  30.189  1.00 35.93           O  
ATOM   1369  N   LYS B 185      42.570 -14.238  30.966  1.00 55.12           N  
ATOM   1370  CA  LYS B 185      43.705 -15.099  31.126  1.00 55.12           C  
ATOM   1371  CB  LYS B 185      43.322 -16.520  31.587  1.00 55.12           C  
ATOM   1372  CG  LYS B 185      42.791 -16.636  33.019  1.00 55.12           C  
ATOM   1373  CD  LYS B 185      42.311 -18.053  33.368  1.00 55.12           C  
ATOM   1374  CE  LYS B 185      42.460 -18.414  34.849  1.00 55.12           C  
ATOM   1375  NZ  LYS B 185      41.741 -19.676  35.139  1.00 55.12           N1+
ATOM   1376  C   LYS B 185      44.354 -15.286  29.800  1.00 55.12           C  
ATOM   1377  O   LYS B 185      45.574 -15.187  29.678  1.00 55.12           O  
ATOM   1378  N   GLN B 186      43.538 -15.557  28.767  1.00107.33           N  
ATOM   1379  CA  GLN B 186      44.056 -15.839  27.465  1.00107.33           C  
ATOM   1380  CB  GLN B 186      42.971 -16.286  26.473  1.00107.33           C  
ATOM   1381  CG  GLN B 186      42.316 -17.611  26.878  1.00107.33           C  
ATOM   1382  CD  GLN B 186      43.357 -18.718  26.747  1.00107.33           C  
ATOM   1383  OE1 GLN B 186      44.290 -18.618  25.953  1.00107.33           O  
ATOM   1384  NE2 GLN B 186      43.193 -19.802  27.550  1.00107.33           N  
ATOM   1385  C   GLN B 186      44.731 -14.618  26.932  1.00107.33           C  
ATOM   1386  O   GLN B 186      45.776 -14.716  26.293  1.00107.33           O  
ATOM   1387  N   LEU B 187      44.157 -13.431  27.204  1.00 44.19           N  
ATOM   1388  CA  LEU B 187      44.712 -12.211  26.695  1.00 44.19           C  
ATOM   1389  CB  LEU B 187      43.910 -10.957  27.088  1.00 44.19           C  
ATOM   1390  CG  LEU B 187      42.546 -10.861  26.385  1.00 44.19           C  
ATOM   1391  CD1 LEU B 187      41.790  -9.591  26.804  1.00 44.19           C  
ATOM   1392  CD2 LEU B 187      42.702 -10.986  24.861  1.00 44.19           C  
ATOM   1393  C   LEU B 187      46.089 -12.034  27.240  1.00 44.19           C  
ATOM   1394  O   LEU B 187      46.986 -11.583  26.530  1.00 44.19           O  
ATOM   1395  N   SER B 188      46.298 -12.399  28.514  1.00 68.11           N  
ATOM   1396  CA  SER B 188      47.577 -12.209  29.125  1.00 68.11           C  
ATOM   1397  CB  SER B 188      47.583 -12.725  30.579  1.00 68.11           C  
ATOM   1398  OG  SER B 188      48.851 -12.518  31.184  1.00 68.11           O  
ATOM   1399  C   SER B 188      48.588 -12.989  28.344  1.00 68.11           C  
ATOM   1400  O   SER B 188      49.705 -12.525  28.124  1.00 68.11           O  
ATOM   1401  N   SER B 189      48.214 -14.201  27.906  1.00 73.52           N  
ATOM   1402  CA  SER B 189      49.095 -15.068  27.174  1.00 73.52           C  
ATOM   1403  CB  SER B 189      48.473 -16.460  26.968  1.00 73.52           C  
ATOM   1404  OG  SER B 189      49.353 -17.301  26.240  1.00 73.52           O  
ATOM   1405  C   SER B 189      49.394 -14.502  25.820  1.00 73.52           C  
ATOM   1406  O   SER B 189      50.545 -14.474  25.391  1.00 73.52           O  
ATOM   1407  N   ASN B 190      48.349 -14.036  25.110  1.00 46.23           N  
ATOM   1408  CA  ASN B 190      48.528 -13.573  23.763  1.00 46.23           C  
ATOM   1409  CB  ASN B 190      47.195 -13.370  23.018  1.00 46.23           C  
ATOM   1410  CG  ASN B 190      46.673 -14.791  22.830  1.00 46.23           C  
ATOM   1411  OD1 ASN B 190      47.418 -15.747  23.045  1.00 46.23           O  
ATOM   1412  ND2 ASN B 190      45.384 -14.948  22.427  1.00 46.23           N  
ATOM   1413  C   ASN B 190      49.356 -12.325  23.740  1.00 46.23           C  
ATOM   1414  O   ASN B 190      50.189 -12.150  22.856  1.00 46.23           O  
ATOM   1415  N   PHE B 191      49.156 -11.409  24.704  1.00 77.08           N  
ATOM   1416  CA  PHE B 191      49.979 -10.238  24.709  1.00 77.08           C  
ATOM   1417  CB  PHE B 191      49.494  -9.122  25.660  1.00 77.08           C  
ATOM   1418  CG  PHE B 191      48.169  -8.640  25.145  1.00 77.08           C  
ATOM   1419  CD1 PHE B 191      48.052  -8.127  23.870  1.00 77.08           C  
ATOM   1420  CD2 PHE B 191      47.047  -8.668  25.945  1.00 77.08           C  
ATOM   1421  CE1 PHE B 191      46.843  -7.675  23.395  1.00 77.08           C  
ATOM   1422  CE2 PHE B 191      45.836  -8.216  25.477  1.00 77.08           C  
ATOM   1423  CZ  PHE B 191      45.725  -7.730  24.194  1.00 77.08           C  
ATOM   1424  C   PHE B 191      51.375 -10.657  25.062  1.00 77.08           C  
ATOM   1425  O   PHE B 191      52.355 -10.077  24.600  1.00 77.08           O  
ATOM   1426  N   GLY B 192      51.515 -11.672  25.930  1.00 16.86           N  
ATOM   1427  CA  GLY B 192      52.834 -12.119  26.271  1.00 16.86           C  
ATOM   1428  C   GLY B 192      53.503 -12.656  25.041  1.00 16.86           C  
ATOM   1429  O   GLY B 192      54.687 -12.416  24.817  1.00 16.86           O  
ATOM   1430  N   ALA B 193      52.760 -13.412  24.210  1.00 25.34           N  
ATOM   1431  CA  ALA B 193      53.330 -14.009  23.035  1.00 25.34           C  
ATOM   1432  CB  ALA B 193      52.321 -14.893  22.278  1.00 25.34           C  
ATOM   1433  C   ALA B 193      53.768 -12.938  22.094  1.00 25.34           C  
ATOM   1434  O   ALA B 193      54.838 -13.017  21.491  1.00 25.34           O  
ATOM   1435  N   ILE B 194      52.942 -11.890  21.936  1.00 95.14           N  
ATOM   1436  CA  ILE B 194      53.315 -10.870  21.008  1.00 95.14           C  
ATOM   1437  CB  ILE B 194      52.241  -9.831  20.809  1.00 95.14           C  
ATOM   1438  CG1 ILE B 194      52.569  -8.918  19.626  1.00 95.14           C  
ATOM   1439  CG2 ILE B 194      52.017  -9.043  22.104  1.00 95.14           C  
ATOM   1440  CD1 ILE B 194      51.418  -7.962  19.326  1.00 95.14           C  
ATOM   1441  C   ILE B 194      54.562 -10.212  21.504  1.00 95.14           C  
ATOM   1442  O   ILE B 194      55.507 -10.015  20.748  1.00 95.14           O  
ATOM   1443  N   SER B 195      54.613  -9.901  22.812  1.00 35.70           N  
ATOM   1444  CA  SER B 195      55.722  -9.184  23.372  1.00 35.70           C  
ATOM   1445  CB  SER B 195      55.538  -8.914  24.876  1.00 35.70           C  
ATOM   1446  OG  SER B 195      56.682  -8.255  25.401  1.00 35.70           O  
ATOM   1447  C   SER B 195      56.985  -9.962  23.197  1.00 35.70           C  
ATOM   1448  O   SER B 195      58.007  -9.399  22.808  1.00 35.70           O  
ATOM   1449  N   SER B 196      56.956 -11.282  23.464  1.00 25.13           N  
ATOM   1450  CA  SER B 196      58.160 -12.055  23.345  1.00 25.13           C  
ATOM   1451  CB  SER B 196      57.984 -13.542  23.685  1.00 25.13           C  
ATOM   1452  OG  SER B 196      59.214 -14.228  23.489  1.00 25.13           O  
ATOM   1453  C   SER B 196      58.619 -11.989  21.927  1.00 25.13           C  
ATOM   1454  O   SER B 196      59.812 -11.874  21.654  1.00 25.13           O  
ATOM   1455  N   VAL B 197      57.663 -12.052  20.985  1.00 35.38           N  
ATOM   1456  CA  VAL B 197      57.961 -12.039  19.584  1.00 35.38           C  
ATOM   1457  CB  VAL B 197      56.717 -12.186  18.755  1.00 35.38           C  
ATOM   1458  CG1 VAL B 197      57.060 -11.937  17.279  1.00 35.38           C  
ATOM   1459  CG2 VAL B 197      56.138 -13.587  19.016  1.00 35.38           C  
ATOM   1460  C   VAL B 197      58.627 -10.744  19.238  1.00 35.38           C  
ATOM   1461  O   VAL B 197      59.589 -10.721  18.475  1.00 35.38           O  
ATOM   1462  N   LEU B 198      58.136  -9.625  19.805  1.00106.93           N  
ATOM   1463  CA  LEU B 198      58.718  -8.349  19.514  1.00106.93           C  
ATOM   1464  CB  LEU B 198      58.009  -7.177  20.237  1.00106.93           C  
ATOM   1465  CG  LEU B 198      56.731  -6.643  19.544  1.00106.93           C  
ATOM   1466  CD1 LEU B 198      55.716  -7.746  19.244  1.00106.93           C  
ATOM   1467  CD2 LEU B 198      56.086  -5.507  20.352  1.00106.93           C  
ATOM   1468  C   LEU B 198      60.150  -8.354  19.936  1.00106.93           C  
ATOM   1469  O   LEU B 198      61.016  -7.969  19.155  1.00106.93           O  
ATOM   1470  N   ASN B 199      60.460  -8.845  21.150  1.00121.38           N  
ATOM   1471  CA  ASN B 199      61.817  -8.714  21.594  1.00121.38           C  
ATOM   1472  CB  ASN B 199      62.061  -9.087  23.076  1.00121.38           C  
ATOM   1473  CG  ASN B 199      61.942 -10.581  23.307  1.00121.38           C  
ATOM   1474  OD1 ASN B 199      62.837 -11.343  22.943  1.00121.38           O  
ATOM   1475  ND2 ASN B 199      60.831 -11.015  23.963  1.00121.38           N  
ATOM   1476  C   ASN B 199      62.733  -9.495  20.702  1.00121.38           C  
ATOM   1477  O   ASN B 199      63.846  -9.053  20.420  1.00121.38           O  
ATOM   1478  N   ASP B 200      62.304 -10.676  20.217  1.00113.42           N  
ATOM   1479  CA  ASP B 200      63.171 -11.422  19.355  1.00113.42           C  
ATOM   1480  CB  ASP B 200      62.684 -12.863  19.062  1.00113.42           C  
ATOM   1481  CG  ASP B 200      61.368 -12.891  18.289  1.00113.42           C  
ATOM   1482  OD1 ASP B 200      61.270 -12.192  17.247  1.00113.42           O  
ATOM   1483  OD2 ASP B 200      60.442 -13.621  18.735  1.00113.42           O1-
ATOM   1484  C   ASP B 200      63.365 -10.638  18.086  1.00113.42           C  
ATOM   1485  O   ASP B 200      64.423 -10.711  17.461  1.00113.42           O  
ATOM   1486  N   ILE B 201      62.353  -9.852  17.668  1.00 51.80           N  
ATOM   1487  CA  ILE B 201      62.466  -9.092  16.456  1.00 51.80           C  
ATOM   1488  CB  ILE B 201      61.270  -8.250  16.128  1.00 51.80           C  
ATOM   1489  CG1 ILE B 201      59.987  -9.088  16.080  1.00 51.80           C  
ATOM   1490  CG2 ILE B 201      61.579  -7.550  14.792  1.00 51.80           C  
ATOM   1491  CD1 ILE B 201      58.718  -8.236  16.071  1.00 51.80           C  
ATOM   1492  C   ILE B 201      63.564  -8.104  16.643  1.00 51.80           C  
ATOM   1493  O   ILE B 201      64.349  -7.858  15.729  1.00 51.80           O  
ATOM   1494  N   LEU B 202      63.637  -7.496  17.842  1.00100.27           N  
ATOM   1495  CA  LEU B 202      64.632  -6.489  18.050  1.00100.27           C  
ATOM   1496  CB  LEU B 202      64.618  -5.825  19.445  1.00100.27           C  
ATOM   1497  CG  LEU B 202      63.392  -4.943  19.757  1.00100.27           C  
ATOM   1498  CD1 LEU B 202      63.111  -3.970  18.607  1.00100.27           C  
ATOM   1499  CD2 LEU B 202      62.177  -5.746  20.223  1.00100.27           C  
ATOM   1500  C   LEU B 202      65.988  -7.099  17.879  1.00100.27           C  
ATOM   1501  O   LEU B 202      66.872  -6.506  17.262  1.00100.27           O  
ATOM   1502  N   SER B 203      66.194  -8.308  18.425  1.00 32.13           N  
ATOM   1503  CA  SER B 203      67.490  -8.918  18.337  1.00 32.13           C  
ATOM   1504  CB  SER B 203      67.586 -10.227  19.145  1.00 32.13           C  
ATOM   1505  OG  SER B 203      66.713 -11.212  18.606  1.00 32.13           O  
ATOM   1506  C   SER B 203      67.808  -9.231  16.907  1.00 32.13           C  
ATOM   1507  O   SER B 203      68.945  -9.067  16.469  1.00 32.13           O  
ATOM   1508  N   ARG B 204      66.798  -9.675  16.138  1.00 95.04           N  
ATOM   1509  CA  ARG B 204      66.984 -10.100  14.778  1.00 95.04           C  
ATOM   1510  CB  ARG B 204      65.676 -10.627  14.167  1.00 95.04           C  
ATOM   1511  CG  ARG B 204      65.151 -11.873  14.879  1.00 95.04           C  
ATOM   1512  CD  ARG B 204      63.825 -12.386  14.326  1.00 95.04           C  
ATOM   1513  NE  ARG B 204      63.535 -13.669  15.023  1.00 95.04           N  
ATOM   1514  CZ  ARG B 204      62.264 -14.163  15.061  1.00 95.04           C  
ATOM   1515  NH1 ARG B 204      61.262 -13.518  14.397  1.00 95.04           N1+
ATOM   1516  NH2 ARG B 204      61.996 -15.296  15.773  1.00 95.04           N  
ATOM   1517  C   ARG B 204      67.434  -8.947  13.945  1.00 95.04           C  
ATOM   1518  O   ARG B 204      68.331  -9.078  13.113  1.00 95.04           O  
ATOM   1519  N   LEU B 205      66.822  -7.777  14.172  1.00 98.39           N  
ATOM   1520  CA  LEU B 205      67.080  -6.610  13.393  1.00 98.39           C  
ATOM   1521  CB  LEU B 205      66.176  -5.450  13.861  1.00 98.39           C  
ATOM   1522  CG  LEU B 205      66.155  -4.177  12.990  1.00 98.39           C  
ATOM   1523  CD1 LEU B 205      65.187  -3.146  13.592  1.00 98.39           C  
ATOM   1524  CD2 LEU B 205      67.554  -3.588  12.760  1.00 98.39           C  
ATOM   1525  C   LEU B 205      68.515  -6.248  13.574  1.00 98.39           C  
ATOM   1526  O   LEU B 205      69.198  -5.884  12.618  1.00 98.39           O  
TER   
