# Supplementary material for: Structural Descriptors for Subunit Interface Regions in Homodimers: Effect of Lipid Membrane and Secondary Structure Type
Source: J Chem Inf Model. 2025 Mar 27;65(7):3117–26. doi: 10.1021/acs.jcim.4c01233 (PMC12004529; doi:10.1021/acs.jcim.4c01233)
Supplement: Supplementary file 3 — ci4c01233_si_003.tar [file ci4c01233_si_003.tar › database/alpha/1idt_cytop.pdb]

HEADER    cleaned_1idt.pdb_corrected_final
ATOM      1  N   MET A   1      10.108 -30.459  26.452  1.00 44.71           N  
ATOM      2  CA  MET A   1       9.359 -31.660  26.921  1.00 44.19           C  
ATOM      3  C   MET A   1       8.483 -31.303  28.127  1.00 42.63           C  
ATOM      4  O   MET A   1       8.783 -30.367  28.873  1.00 44.04           O  
ATOM      5  CB  MET A   1      10.339 -32.783  27.272  0.50 45.45           C  
ATOM      6  CG  MET A   1       9.706 -34.158  27.356  0.50 46.18           C  
ATOM      7  SD  MET A   1      10.938 -35.460  27.470  0.50 47.62           S  
ATOM      8  CE  MET A   1      11.121 -35.907  25.723  0.50 47.42           C  
ATOM      9  N   ASP A   2       7.403 -32.058  28.310  1.00 39.24           N  
ATOM     10  CA  ASP A   2       6.454 -31.830  29.396  1.00 35.49           C  
ATOM     11  C   ASP A   2       7.070 -31.894  30.796  1.00 30.98           C  
ATOM     12  O   ASP A   2       8.102 -32.538  31.008  1.00 27.96           O  
ATOM     13  CB  ASP A   2       5.294 -32.817  29.282  1.00 37.27           C  
ATOM     14  CG  ASP A   2       5.752 -34.254  29.355  1.00 39.89           C  
ATOM     15  OD1 ASP A   2       6.133 -34.819  28.305  1.00 42.53           O  
ATOM     16  OD2 ASP A   2       5.742 -34.815  30.468  1.00 38.18           O1-
ATOM     17  N   ILE A   3       6.435 -31.218  31.750  1.00 28.42           N  
ATOM     18  CA  ILE A   3       6.936 -31.205  33.124  1.00 26.80           C  
ATOM     19  C   ILE A   3       6.936 -32.555  33.824  1.00 24.55           C  
ATOM     20  O   ILE A   3       7.631 -32.717  34.823  1.00 22.22           O  
ATOM     21  CB  ILE A   3       6.183 -30.211  34.035  1.00 28.63           C  
ATOM     22  CG1 ILE A   3       4.696 -30.212  33.702  1.00 27.78           C  
ATOM     23  CG2 ILE A   3       6.862 -28.848  34.022  1.00 29.17           C  
ATOM     24  CD1 ILE A   3       3.936 -31.312  34.375  1.00 32.60           C  
ATOM     25  N   ILE A   4       6.110 -33.493  33.356  1.00 21.62           N  
ATOM     26  CA  ILE A   4       6.066 -34.821  33.972  1.00 20.23           C  
ATOM     27  C   ILE A   4       7.424 -35.482  33.762  1.00 21.04           C  
ATOM     28  O   ILE A   4       7.989 -36.080  34.680  1.00 18.95           O  
ATOM     29  CB  ILE A   4       4.932 -35.701  33.382  1.00 21.53           C  
ATOM     30  CG1 ILE A   4       3.570 -35.084  33.712  1.00 21.48           C  
ATOM     31  CG2 ILE A   4       5.001 -37.115  33.944  1.00 23.12           C  
ATOM     32  CD1 ILE A   4       3.349 -34.834  35.207  1.00 21.66           C  
ATOM     33  N   SER A   5       7.965 -35.327  32.558  1.00 20.96           N  
ATOM     34  CA  SER A   5       9.274 -35.880  32.231  1.00 21.15           C  
ATOM     35  C   SER A   5      10.329 -35.214  33.121  1.00 20.14           C  
ATOM     36  O   SER A   5      11.225 -35.877  33.649  1.00 20.60           O  
ATOM     37  CB  SER A   5       9.595 -35.640  30.757  1.00 23.80           C  
ATOM     38  OG  SER A   5      10.813 -36.265  30.408  1.00 26.02           O  
ATOM     39  N   VAL A   6      10.205 -33.901  33.295  1.00 18.36           N  
ATOM     40  CA  VAL A   6      11.118 -33.147  34.150  1.00 18.08           C  
ATOM     41  C   VAL A   6      10.997 -33.625  35.603  1.00 18.84           C  
ATOM     42  O   VAL A   6      12.006 -33.863  36.272  1.00 16.02           O  
ATOM     43  CB  VAL A   6      10.812 -31.631  34.095  1.00 16.87           C  
ATOM     44  CG1 VAL A   6      11.631 -30.884  35.152  1.00 17.24           C  
ATOM     45  CG2 VAL A   6      11.108 -31.087  32.702  1.00 18.92           C  
ATOM     46  N   ALA A   7       9.760 -33.782  36.077  1.00 18.21           N  
ATOM     47  CA  ALA A   7       9.508 -34.231  37.448  1.00 18.03           C  
ATOM     48  C   ALA A   7      10.075 -35.620  37.715  1.00 19.74           C  
ATOM     49  O   ALA A   7      10.660 -35.873  38.778  1.00 15.59           O  
ATOM     50  CB  ALA A   7       8.014 -34.216  37.746  1.00 14.68           C  
ATOM     51  N   LEU A   8       9.896 -36.522  36.754  1.00 19.15           N  
ATOM     52  CA  LEU A   8      10.384 -37.888  36.905  1.00 20.03           C  
ATOM     53  C   LEU A   8      11.886 -38.016  36.738  1.00 19.59           C  
ATOM     54  O   LEU A   8      12.472 -38.988  37.205  1.00 20.17           O  
ATOM     55  CB  LEU A   8       9.682 -38.827  35.920  1.00 21.52           C  
ATOM     56  CG  LEU A   8       8.176 -39.081  36.059  1.00 22.52           C  
ATOM     57  CD1 LEU A   8       7.676 -39.837  34.842  1.00 24.64           C  
ATOM     58  CD2 LEU A   8       7.883 -39.861  37.327  1.00 23.87           C  
ATOM     59  N   LYS A   9      12.519 -37.020  36.122  1.00 21.85           N  
ATOM     60  CA  LYS A   9      13.964 -37.081  35.880  1.00 23.36           C  
ATOM     61  C   LYS A   9      14.881 -36.173  36.701  1.00 23.57           C  
ATOM     62  O   LYS A   9      16.092 -36.413  36.760  1.00 22.99           O  
ATOM     63  CB  LYS A   9      14.255 -36.901  34.390  1.00 26.00           C  
ATOM     64  CG  LYS A   9      13.578 -37.957  33.520  1.00 26.80           C  
ATOM     65  CD  LYS A   9      14.499 -38.443  32.419  1.00 28.39           C  
ATOM     66  CE  LYS A   9      14.801 -37.345  31.421  1.00 29.67           C  
ATOM     67  NZ  LYS A   9      15.733 -37.842  30.368  1.00 31.14           N1+
ATOM     68  N   ARG A  10      14.325 -35.137  37.323  1.00 22.21           N  
ATOM     69  CA  ARG A  10      15.130 -34.233  38.141  1.00 21.99           C  
ATOM     70  C   ARG A  10      15.628 -35.008  39.358  1.00 23.35           C  
ATOM     71  O   ARG A  10      15.058 -36.040  39.709  1.00 22.92           O  
ATOM     72  CB  ARG A  10      14.306 -33.028  38.600  1.00 23.13           C  
ATOM     73  CG  ARG A  10      13.112 -33.380  39.468  1.00 18.07           C  
ATOM     74  CD  ARG A  10      12.825 -32.275  40.484  1.00 22.31           C  
ATOM     75  NE  ARG A  10      13.877 -32.194  41.495  1.00 16.85           N  
ATOM     76  CZ  ARG A  10      14.059 -33.078  42.473  1.00 16.82           C  
ATOM     77  NH1 ARG A  10      15.058 -32.913  43.334  1.00 12.87           N1+
ATOM     78  NH2 ARG A  10      13.228 -34.106  42.617  1.00 16.67           N  
ATOM     79  N   HIS A  11      16.679 -34.515  40.008  1.00 21.63           N  
ATOM     80  CA  HIS A  11      17.220 -35.203  41.186  1.00 21.03           C  
ATOM     81  C   HIS A  11      18.034 -34.243  42.045  1.00 19.70           C  
ATOM     82  O   HIS A  11      18.451 -33.187  41.581  1.00 18.17           O  
ATOM     83  CB  HIS A  11      18.138 -36.348  40.751  1.00 21.93           C  
ATOM     84  CG  HIS A  11      19.442 -35.882  40.181  1.00 23.50           C  
ATOM     85  CD2 HIS A  11      20.698 -35.910  40.689  1.00 23.24           C  
ATOM     86  ND1 HIS A  11      19.543 -35.273  38.946  1.00 25.32           N  
ATOM     87  CE1 HIS A  11      20.803 -34.948  38.720  1.00 23.51           C  
ATOM     88  NE2 HIS A  11      21.524 -35.323  39.762  1.00 21.56           N  
ATOM     89  N   SER A  12      18.271 -34.620  43.294  1.00 18.62           N  
ATOM     90  CA  SER A  12      19.069 -33.793  44.187  1.00 18.92           C  
ATOM     91  C   SER A  12      20.530 -34.075  43.855  1.00 19.34           C  
ATOM     92  O   SER A  12      21.002 -35.200  44.013  1.00 17.96           O  
ATOM     93  CB  SER A  12      18.778 -34.136  45.654  1.00 19.93           C  
ATOM     94  OG  SER A  12      17.452 -33.779  46.007  1.00 14.53           O  
ATOM     95  N   THR A  13      21.226 -33.067  43.341  1.00 19.72           N  
ATOM     96  CA  THR A  13      22.623 -33.225  42.974  1.00 22.54           C  
ATOM     97  C   THR A  13      23.536 -33.296  44.185  1.00 21.45           C  
ATOM     98  O   THR A  13      23.425 -32.494  45.115  1.00 23.09           O  
ATOM     99  CB  THR A  13      23.084 -32.128  42.013  1.00 24.17           C  
ATOM    100  CG2 THR A  13      22.515 -32.381  40.644  1.00 25.87           C  
ATOM    101  OG1 THR A  13      22.622 -30.858  42.479  1.00 31.85           O  
ATOM    102  N   LYS A  14      24.421 -34.287  44.174  1.00 20.61           N  
ATOM    103  CA  LYS A  14      25.343 -34.495  45.282  1.00 19.96           C  
ATOM    104  C   LYS A  14      26.713 -33.863  45.093  1.00 19.70           C  
ATOM    105  O   LYS A  14      27.490 -33.785  46.045  1.00 18.13           O  
ATOM    106  CB  LYS A  14      25.474 -35.986  45.594  1.00 19.90           C  
ATOM    107  CG  LYS A  14      24.146 -36.668  45.910  1.00 20.38           C  
ATOM    108  CD  LYS A  14      23.458 -36.024  47.107  1.00 22.09           C  
ATOM    109  CE  LYS A  14      22.167 -36.744  47.451  1.00 21.44           C  
ATOM    110  NZ  LYS A  14      21.584 -36.230  48.722  1.00 22.64           N1+
ATOM    111  N   ALA A  15      27.000 -33.403  43.878  1.00 18.77           N  
ATOM    112  CA  ALA A  15      28.281 -32.758  43.560  1.00 18.84           C  
ATOM    113  C   ALA A  15      28.117 -31.892  42.317  1.00 18.67           C  
ATOM    114  O   ALA A  15      27.538 -32.325  41.321  1.00 17.11           O  
ATOM    115  CB  ALA A  15      29.384 -33.810  43.327  1.00 19.21           C  
ATOM    116  N   PHE A  16      28.640 -30.674  42.378  1.00 19.21           N  
ATOM    117  CA  PHE A  16      28.540 -29.738  41.266  1.00 19.20           C  
ATOM    118  C   PHE A  16      29.856 -29.507  40.542  1.00 20.74           C  
ATOM    119  O   PHE A  16      30.930 -29.611  41.125  1.00 22.39           O  
ATOM    120  CB  PHE A  16      28.016 -28.388  41.754  1.00 19.16           C  
ATOM    121  CG  PHE A  16      26.583 -28.412  42.188  1.00 16.86           C  
ATOM    122  CD1 PHE A  16      25.572 -28.041  41.306  1.00 16.91           C  
ATOM    123  CD2 PHE A  16      26.247 -28.775  43.481  1.00 18.68           C  
ATOM    124  CE1 PHE A  16      24.245 -28.028  41.713  1.00 15.06           C  
ATOM    125  CE2 PHE A  16      24.923 -28.764  43.897  1.00 19.27           C  
ATOM    126  CZ  PHE A  16      23.923 -28.388  43.013  1.00 16.69           C  
ATOM    127  N   ASP A  17      29.746 -29.180  39.260  1.00 21.49           N  
ATOM    128  CA  ASP A  17      30.895 -28.873  38.426  1.00 19.70           C  
ATOM    129  C   ASP A  17      30.994 -27.354  38.511  1.00 20.82           C  
ATOM    130  O   ASP A  17      30.198 -26.627  37.906  1.00 18.11           O  
ATOM    131  CB  ASP A  17      30.635 -29.331  36.983  1.00 21.09           C  
ATOM    132  CG  ASP A  17      31.795 -29.046  36.045  1.00 23.39           C  
ATOM    133  OD1 ASP A  17      31.752 -29.550  34.901  1.00 25.86           O  
ATOM    134  OD2 ASP A  17      32.738 -28.315  36.426  1.00 25.05           O1-
ATOM    135  N   ALA A  18      31.983 -26.884  39.260  1.00 18.82           N  
ATOM    136  CA  ALA A  18      32.203 -25.458  39.471  1.00 21.20           C  
ATOM    137  C   ALA A  18      32.528 -24.632  38.228  1.00 21.33           C  
ATOM    138  O   ALA A  18      32.467 -23.407  38.274  1.00 23.18           O  
ATOM    139  CB  ALA A  18      33.282 -25.259  40.528  1.00 21.22           C  
ATOM    140  N   SER A  19      32.896 -25.281  37.129  1.00 22.43           N  
ATOM    141  CA  SER A  19      33.221 -24.533  35.914  1.00 23.72           C  
ATOM    142  C   SER A  19      31.998 -24.214  35.053  1.00 24.19           C  
ATOM    143  O   SER A  19      32.068 -23.343  34.191  1.00 25.05           O  
ATOM    144  CB  SER A  19      34.275 -25.272  35.079  1.00 24.73           C  
ATOM    145  OG  SER A  19      33.763 -26.478  34.537  1.00 25.80           O  
ATOM    146  N   LYS A  20      30.885 -24.909  35.291  1.00 24.33           N  
ATOM    147  CA  LYS A  20      29.655 -24.698  34.520  1.00 25.05           C  
ATOM    148  C   LYS A  20      28.719 -23.686  35.186  1.00 24.14           C  
ATOM    149  O   LYS A  20      27.946 -24.036  36.077  1.00 24.37           O  
ATOM    150  CB  LYS A  20      28.911 -26.024  34.312  1.00 26.76           C  
ATOM    151  CG  LYS A  20      29.702 -27.105  33.578  1.00 29.23           C  
ATOM    152  CD  LYS A  20      28.772 -28.229  33.142  1.00 32.87           C  
ATOM    153  CE  LYS A  20      29.493 -29.330  32.383  1.00 35.12           C  
ATOM    154  NZ  LYS A  20      29.773 -30.513  33.249  1.00 36.29           N1+
ATOM    155  N   LYS A  21      28.768 -22.443  34.723  1.00 22.82           N  
ATOM    156  CA  LYS A  21      27.941 -21.374  35.286  1.00 21.53           C  
ATOM    157  C   LYS A  21      26.580 -21.264  34.611  1.00 22.75           C  
ATOM    158  O   LYS A  21      26.372 -21.795  33.517  1.00 21.12           O  
ATOM    159  CB  LYS A  21      28.651 -20.029  35.127  1.00 22.70           C  
ATOM    160  CG  LYS A  21      30.074 -19.990  35.659  1.00 22.59           C  
ATOM    161  CD  LYS A  21      30.108 -20.135  37.158  1.00 24.02           C  
ATOM    162  CE  LYS A  21      31.527 -19.966  37.668  1.00 30.24           C  
ATOM    163  NZ  LYS A  21      31.589 -20.007  39.149  1.00 29.19           N1+
ATOM    164  N   LEU A  22      25.645 -20.582  35.269  1.00 21.29           N  
ATOM    165  CA  LEU A  22      24.346 -20.381  34.656  1.00 21.73           C  
ATOM    166  C   LEU A  22      24.604 -19.354  33.563  1.00 21.00           C  
ATOM    167  O   LEU A  22      25.549 -18.562  33.642  1.00 19.86           O  
ATOM    168  CB  LEU A  22      23.324 -19.799  35.633  1.00 21.61           C  
ATOM    169  CG  LEU A  22      23.076 -20.421  37.008  1.00 21.78           C  
ATOM    170  CD1 LEU A  22      21.718 -19.925  37.510  1.00 22.80           C  
ATOM    171  CD2 LEU A  22      23.116 -21.933  36.949  1.00 18.19           C  
ATOM    172  N   THR A  23      23.795 -19.396  32.519  1.00 21.41           N  
ATOM    173  CA  THR A  23      23.939 -18.436  31.442  1.00 22.21           C  
ATOM    174  C   THR A  23      23.400 -17.108  32.005  1.00 20.23           C  
ATOM    175  O   THR A  23      22.691 -17.107  33.016  1.00 18.48           O  
ATOM    176  CB  THR A  23      23.144 -18.907  30.207  1.00 23.98           C  
ATOM    177  CG2 THR A  23      21.683 -18.571  30.342  1.00 23.62           C  
ATOM    178  OG1 THR A  23      23.659 -18.268  29.038  1.00 32.52           O  
ATOM    179  N   PRO A  24      23.768 -15.961  31.400  1.00 19.82           N  
ATOM    180  CA  PRO A  24      23.259 -14.686  31.927  1.00 19.10           C  
ATOM    181  C   PRO A  24      21.731 -14.658  32.004  1.00 19.78           C  
ATOM    182  O   PRO A  24      21.154 -14.224  33.013  1.00 15.95           O  
ATOM    183  CB  PRO A  24      23.810 -13.661  30.934  1.00 20.54           C  
ATOM    184  CG  PRO A  24      25.121 -14.271  30.533  1.00 19.46           C  
ATOM    185  CD  PRO A  24      24.764 -15.733  30.336  1.00 18.09           C  
ATOM    186  N   GLU A  25      21.072 -15.176  30.971  1.00 17.91           N  
ATOM    187  CA  GLU A  25      19.612 -15.208  30.963  1.00 19.65           C  
ATOM    188  C   GLU A  25      19.060 -16.138  32.057  1.00 17.68           C  
ATOM    189  O   GLU A  25      18.057 -15.824  32.697  1.00 15.43           O  
ATOM    190  CB  GLU A  25      19.097 -15.636  29.589  1.00 24.28           C  
ATOM    191  CG  GLU A  25      17.708 -15.112  29.282  1.00 30.04           C  
ATOM    192  CD  GLU A  25      17.622 -13.592  29.318  1.00 32.12           C  
ATOM    193  OE1 GLU A  25      18.058 -12.933  28.350  1.00 36.27           O  
ATOM    194  OE2 GLU A  25      17.109 -13.052  30.316  1.00 31.80           O1-
ATOM    195  N   GLN A  26      19.721 -17.273  32.274  1.00 17.10           N  
ATOM    196  CA  GLN A  26      19.294 -18.216  33.306  1.00 17.49           C  
ATOM    197  C   GLN A  26      19.389 -17.575  34.690  1.00 18.17           C  
ATOM    198  O   GLN A  26      18.547 -17.814  35.549  1.00 17.05           O  
ATOM    199  CB  GLN A  26      20.137 -19.492  33.276  1.00 19.96           C  
ATOM    200  CG  GLN A  26      19.737 -20.499  32.200  1.00 18.76           C  
ATOM    201  CD  GLN A  26      20.677 -21.692  32.145  1.00 20.41           C  
ATOM    202  NE2 GLN A  26      21.927 -21.483  32.548  1.00 17.03           N  
ATOM    203  OE1 GLN A  26      20.282 -22.791  31.746  1.00 23.17           O  
ATOM    204  N   ALA A  27      20.407 -16.745  34.891  1.00 17.51           N  
ATOM    205  CA  ALA A  27      20.600 -16.071  36.173  1.00 19.39           C  
ATOM    206  C   ALA A  27      19.411 -15.162  36.484  1.00 18.84           C  
ATOM    207  O   ALA A  27      18.992 -15.057  37.638  1.00 20.00           O  
ATOM    208  CB  ALA A  27      21.900 -15.274  36.165  1.00 17.98           C  
ATOM    209  N   GLU A  28      18.865 -14.515  35.453  1.00 20.22           N  
ATOM    210  CA  GLU A  28      17.707 -13.649  35.648  1.00 19.56           C  
ATOM    211  C   GLU A  28      16.436 -14.481  35.840  1.00 19.53           C  
ATOM    212  O   GLU A  28      15.606 -14.149  36.683  1.00 17.73           O  
ATOM    213  CB  GLU A  28      17.525 -12.678  34.480  1.00 21.02           C  
ATOM    214  CG  GLU A  28      18.334 -11.394  34.595  1.00 23.39           C  
ATOM    215  CD  GLU A  28      18.030 -10.599  35.857  1.00 23.32           C  
ATOM    216  OE1 GLU A  28      16.842 -10.415  36.197  1.00 22.30           O  
ATOM    217  OE2 GLU A  28      18.991 -10.148  36.514  1.00 27.99           O1-
ATOM    218  N   GLN A  29      16.327 -15.587  35.103  1.00 16.54           N  
ATOM    219  CA  GLN A  29      15.160 -16.474  35.191  1.00 17.66           C  
ATOM    220  C   GLN A  29      14.932 -17.105  36.562  1.00 17.38           C  
ATOM    221  O   GLN A  29      13.782 -17.260  36.984  1.00 16.59           O  
ATOM    222  CB  GLN A  29      15.227 -17.566  34.130  1.00 14.67           C  
ATOM    223  CG  GLN A  29      15.095 -17.046  32.699  1.00 18.50           C  
ATOM    224  CD  GLN A  29      15.389 -18.122  31.675  1.00 18.53           C  
ATOM    225  NE2 GLN A  29      14.603 -18.151  30.608  1.00 19.96           N  
ATOM    226  OE1 GLN A  29      16.315 -18.922  31.844  1.00 21.21           O  
ATOM    227  N   ILE A  30      16.008 -17.496  37.245  1.00 15.79           N  
ATOM    228  CA  ILE A  30      15.851 -18.085  38.576  1.00 16.69           C  
ATOM    229  C   ILE A  30      15.354 -17.035  39.575  1.00 17.48           C  
ATOM    230  O   ILE A  30      14.653 -17.369  40.533  1.00 19.01           O  
ATOM    231  CB  ILE A  30      17.145 -18.750  39.098  1.00 16.84           C  
ATOM    232  CG1 ILE A  30      18.281 -17.729  39.205  1.00 13.90           C  
ATOM    233  CG2 ILE A  30      17.537 -19.912  38.185  1.00 13.76           C  
ATOM    234  CD1 ILE A  30      19.491 -18.264  39.933  1.00 19.33           C  
ATOM    235  N   LYS A  31      15.702 -15.770  39.339  1.00 16.03           N  
ATOM    236  CA  LYS A  31      15.245 -14.686  40.207  1.00 17.87           C  
ATOM    237  C   LYS A  31      13.746 -14.490  39.963  1.00 16.96           C  
ATOM    238  O   LYS A  31      12.975 -14.309  40.897  1.00 14.92           O  
ATOM    239  CB  LYS A  31      16.041 -13.402  39.932  1.00 18.59           C  
ATOM    240  CG  LYS A  31      17.448 -13.448  40.546  1.00 20.57           C  
ATOM    241  CD  LYS A  31      18.468 -12.581  39.821  1.00 23.19           C  
ATOM    242  CE  LYS A  31      18.136 -11.111  39.879  1.00 25.95           C  
ATOM    243  NZ  LYS A  31      19.240 -10.288  39.299  1.00 23.58           N1+
ATOM    244  N   THR A  32      13.340 -14.571  38.696  1.00 16.32           N  
ATOM    245  CA  THR A  32      11.934 -14.437  38.325  1.00 16.47           C  
ATOM    246  C   THR A  32      11.120 -15.560  38.980  1.00 18.27           C  
ATOM    247  O   THR A  32       9.999 -15.347  39.443  1.00 18.36           O  
ATOM    248  CB  THR A  32      11.785 -14.481  36.786  1.00 16.04           C  
ATOM    249  CG2 THR A  32      10.317 -14.473  36.361  1.00 17.07           C  
ATOM    250  OG1 THR A  32      12.435 -13.335  36.232  1.00 16.79           O  
ATOM    251  N   LEU A  33      11.701 -16.755  39.022  1.00 17.70           N  
ATOM    252  CA  LEU A  33      11.060 -17.916  39.637  1.00 18.40           C  
ATOM    253  C   LEU A  33      10.810 -17.637  41.126  1.00 16.02           C  
ATOM    254  O   LEU A  33       9.725 -17.901  41.649  1.00 14.35           O  
ATOM    255  CB  LEU A  33      11.983 -19.127  39.483  1.00 17.83           C  
ATOM    256  CG  LEU A  33      11.516 -20.404  38.777  1.00 22.02           C  
ATOM    257  CD1 LEU A  33      10.335 -20.171  37.853  1.00 19.17           C  
ATOM    258  CD2 LEU A  33      12.699 -21.008  38.029  1.00 18.77           C  
ATOM    259  N   LEU A  34      11.831 -17.118  41.804  1.00 13.39           N  
ATOM    260  CA  LEU A  34      11.743 -16.797  43.219  1.00 14.36           C  
ATOM    261  C   LEU A  34      10.642 -15.789  43.504  1.00 15.47           C  
ATOM    262  O   LEU A  34       9.814 -15.989  44.400  1.00 15.07           O  
ATOM    263  CB  LEU A  34      13.076 -16.235  43.715  1.00 12.83           C  
ATOM    264  CG  LEU A  34      14.266 -17.196  43.667  1.00 15.12           C  
ATOM    265  CD1 LEU A  34      15.541 -16.467  43.990  1.00 13.12           C  
ATOM    266  CD2 LEU A  34      14.036 -18.336  44.638  1.00 11.97           C  
ATOM    267  N   GLN A  35      10.615 -14.710  42.728  1.00 15.36           N  
ATOM    268  CA  GLN A  35       9.608 -13.685  42.963  1.00 19.61           C  
ATOM    269  C   GLN A  35       8.167 -14.065  42.655  1.00 19.29           C  
ATOM    270  O   GLN A  35       7.273 -13.771  43.446  1.00 19.48           O  
ATOM    271  CB  GLN A  35       9.948 -12.381  42.233  1.00 22.72           C  
ATOM    272  CG  GLN A  35       9.075 -11.203  42.698  1.00 29.48           C  
ATOM    273  CD  GLN A  35       9.022 -11.053  44.238  1.00 32.37           C  
ATOM    274  NE2 GLN A  35       8.015 -11.680  44.871  1.00 34.24           N  
ATOM    275  OE1 GLN A  35       9.864 -10.380  44.839  1.00 30.46           O  
ATOM    276  N   TYR A  36       7.935 -14.746  41.540  1.00 18.40           N  
ATOM    277  CA  TYR A  36       6.565 -15.073  41.172  1.00 19.14           C  
ATOM    278  C   TYR A  36       5.872 -16.281  41.791  1.00 19.86           C  
ATOM    279  O   TYR A  36       4.748 -16.620  41.420  1.00 19.76           O  
ATOM    280  CB  TYR A  36       6.405 -15.023  39.657  1.00 18.81           C  
ATOM    281  CG  TYR A  36       6.363 -13.599  39.148  1.00 19.57           C  
ATOM    282  CD1 TYR A  36       7.536 -12.869  38.952  1.00 21.83           C  
ATOM    283  CD2 TYR A  36       5.149 -12.970  38.898  1.00 18.92           C  
ATOM    284  CE1 TYR A  36       7.498 -11.545  38.520  1.00 21.91           C  
ATOM    285  CE2 TYR A  36       5.095 -11.646  38.466  1.00 22.02           C  
ATOM    286  CZ  TYR A  36       6.270 -10.939  38.279  1.00 24.01           C  
ATOM    287  OH  TYR A  36       6.214  -9.627  37.851  1.00 24.49           O  
ATOM    288  N   SER A  37       6.505 -16.902  42.775  1.00 19.75           N  
ATOM    289  CA  SER A  37       5.879 -18.032  43.446  1.00 19.99           C  
ATOM    290  C   SER A  37       4.633 -17.535  44.174  1.00 19.93           C  
ATOM    291  O   SER A  37       4.595 -16.392  44.636  1.00 20.06           O  
ATOM    292  CB  SER A  37       6.832 -18.641  44.474  1.00 20.95           C  
ATOM    293  OG  SER A  37       6.160 -19.607  45.265  1.00 19.53           O  
ATOM    294  N   PRO A  38       3.562 -18.348  44.197  1.00 19.75           N  
ATOM    295  CA  PRO A  38       2.339 -17.936  44.895  1.00 19.78           C  
ATOM    296  C   PRO A  38       2.555 -18.096  46.399  1.00 19.96           C  
ATOM    297  O   PRO A  38       3.518 -18.719  46.827  1.00 18.29           O  
ATOM    298  CB  PRO A  38       1.294 -18.932  44.372  1.00 22.07           C  
ATOM    299  CG  PRO A  38       2.112 -20.166  44.111  1.00 20.52           C  
ATOM    300  CD  PRO A  38       3.344 -19.592  43.439  1.00 18.37           C  
ATOM    301  N   SER A  39       1.687 -17.479  47.191  1.00 22.35           N  
ATOM    302  CA  SER A  39       1.748 -17.561  48.646  1.00 22.70           C  
ATOM    303  C   SER A  39       0.358 -17.197  49.155  1.00 23.71           C  
ATOM    304  O   SER A  39      -0.405 -16.542  48.442  1.00 21.30           O  
ATOM    305  CB  SER A  39       2.811 -16.607  49.222  1.00 23.24           C  
ATOM    306  OG  SER A  39       2.527 -15.241  48.940  1.00 24.97           O  
ATOM    307  N   SER A  40       0.013 -17.656  50.355  1.00 22.32           N  
ATOM    308  CA  SER A  40      -1.301 -17.358  50.922  1.00 25.38           C  
ATOM    309  C   SER A  40      -1.541 -15.856  50.970  1.00 25.63           C  
ATOM    310  O   SER A  40      -0.698 -15.100  51.461  1.00 26.70           O  
ATOM    311  CB  SER A  40      -1.445 -17.947  52.318  1.00 24.58           C  
ATOM    312  OG  SER A  40      -2.786 -17.821  52.753  1.00 26.53           O  
ATOM    313  N   THR A  41      -2.680 -15.440  50.420  1.00 23.88           N  
ATOM    314  CA  THR A  41      -3.077 -14.034  50.344  1.00 25.62           C  
ATOM    315  C   THR A  41      -2.012 -13.164  49.664  1.00 25.79           C  
ATOM    316  O   THR A  41      -2.029 -11.944  49.800  1.00 24.25           O  
ATOM    317  CB  THR A  41      -3.419 -13.430  51.752  1.00 26.76           C  
ATOM    318  CG2 THR A  41      -4.322 -14.366  52.545  1.00 27.27           C  
ATOM    319  OG1 THR A  41      -2.219 -13.195  52.494  1.00 26.30           O  
ATOM    320  N   ASN A  42      -1.095 -13.795  48.925  1.00 25.23           N  
ATOM    321  CA  ASN A  42      -0.006 -13.085  48.242  1.00 23.76           C  
ATOM    322  C   ASN A  42       0.872 -12.365  49.279  1.00 22.74           C  
ATOM    323  O   ASN A  42       1.513 -11.358  48.974  1.00 22.88           O  
ATOM    324  CB  ASN A  42      -0.571 -12.069  47.232  1.00 23.94           C  
ATOM    325  CG  ASN A  42       0.451 -11.644  46.181  1.00 24.92           C  
ATOM    326  ND2 ASN A  42       1.345 -12.558  45.819  1.00 21.67           N  
ATOM    327  OD1 ASN A  42       0.415 -10.516  45.680  1.00 25.02           O  
ATOM    328  N   SER A  43       0.899 -12.894  50.502  1.00 22.54           N  
ATOM    329  CA  SER A  43       1.675 -12.305  51.591  1.00 22.13           C  
ATOM    330  C   SER A  43       3.171 -12.224  51.316  1.00 22.10           C  
ATOM    331  O   SER A  43       3.851 -11.382  51.898  1.00 21.98           O  
ATOM    332  CB  SER A  43       1.410 -13.040  52.917  1.00 22.15           C  
ATOM    333  OG  SER A  43       1.741 -14.419  52.841  1.00 25.30           O  
ATOM    334  N   GLN A  44       3.684 -13.125  50.472  1.00 19.86           N  
ATOM    335  CA  GLN A  44       5.112 -13.140  50.103  1.00 20.15           C  
ATOM    336  C   GLN A  44       6.010 -12.852  51.322  1.00 18.84           C  
ATOM    337  O   GLN A  44       6.878 -11.978  51.267  1.00 18.22           O  
ATOM    338  CB  GLN A  44       5.360 -12.062  49.039  1.00 19.03           C  
ATOM    339  CG  GLN A  44       4.488 -12.171  47.789  1.00 18.98           C  
ATOM    340  CD  GLN A  44       4.417 -10.861  47.015  1.00 19.46           C  
ATOM    341  NE2 GLN A  44       5.454 -10.562  46.259  1.00 15.88           N  
ATOM    342  OE1 GLN A  44       3.435 -10.124  47.110  1.00 25.81           O  
ATOM    343  N   PRO A  45       5.841 -13.608  52.419  1.00 19.22           N  
ATOM    344  CA  PRO A  45       6.618 -13.420  53.653  1.00 19.65           C  
ATOM    345  C   PRO A  45       8.041 -13.934  53.539  1.00 19.29           C  
ATOM    346  O   PRO A  45       8.509 -14.675  54.406  1.00 18.34           O  
ATOM    347  CB  PRO A  45       5.820 -14.245  54.654  1.00 18.80           C  
ATOM    348  CG  PRO A  45       5.460 -15.444  53.834  1.00 17.14           C  
ATOM    349  CD  PRO A  45       5.020 -14.833  52.509  1.00 18.94           C  
ATOM    350  N   TRP A  46       8.769 -13.438  52.544  1.00 18.15           N  
ATOM    351  CA  TRP A  46      10.106 -13.944  52.302  1.00 18.67           C  
ATOM    352  C   TRP A  46      11.183 -12.970  51.832  1.00 20.42           C  
ATOM    353  O   TRP A  46      10.908 -11.843  51.428  1.00 20.88           O  
ATOM    354  CB  TRP A  46       9.990 -15.093  51.281  1.00 18.56           C  
ATOM    355  CG  TRP A  46       9.214 -14.723  50.015  1.00 15.29           C  
ATOM    356  CD1 TRP A  46       9.399 -13.615  49.231  1.00 15.10           C  
ATOM    357  CD2 TRP A  46       8.164 -15.480  49.388  1.00 14.98           C  
ATOM    358  CE2 TRP A  46       7.769 -14.771  48.227  1.00 16.16           C  
ATOM    359  CE3 TRP A  46       7.521 -16.690  49.693  1.00 17.31           C  
ATOM    360  NE1 TRP A  46       8.538 -13.639  48.156  1.00 15.11           N  
ATOM    361  CZ2 TRP A  46       6.760 -15.231  47.371  1.00 16.98           C  
ATOM    362  CZ3 TRP A  46       6.514 -17.147  48.841  1.00 18.74           C  
ATOM    363  CH2 TRP A  46       6.145 -16.417  47.691  1.00 16.81           C  
ATOM    364  N   HIS A  47      12.420 -13.454  51.880  1.00 21.24           N  
ATOM    365  CA  HIS A  47      13.583 -12.714  51.413  1.00 21.19           C  
ATOM    366  C   HIS A  47      14.561 -13.738  50.869  1.00 19.85           C  
ATOM    367  O   HIS A  47      14.704 -14.827  51.429  1.00 19.44           O  
ATOM    368  CB  HIS A  47      14.250 -11.911  52.524  1.00 20.70           C  
ATOM    369  CG  HIS A  47      15.218 -10.895  52.007  1.00 21.84           C  
ATOM    370  CD2 HIS A  47      15.029  -9.625  51.578  1.00 22.72           C  
ATOM    371  ND1 HIS A  47      16.556 -11.168  51.820  1.00 21.31           N  
ATOM    372  CE1 HIS A  47      17.149 -10.111  51.297  1.00 23.76           C  
ATOM    373  NE2 HIS A  47      16.244  -9.161  51.138  1.00 25.93           N  
ATOM    374  N   PHE A  48      15.220 -13.401  49.766  1.00 20.11           N  
ATOM    375  CA  PHE A  48      16.168 -14.326  49.158  1.00 18.10           C  
ATOM    376  C   PHE A  48      17.559 -13.736  49.056  1.00 18.57           C  
ATOM    377  O   PHE A  48      17.734 -12.550  48.737  1.00 19.50           O  
ATOM    378  CB  PHE A  48      15.733 -14.715  47.740  1.00 16.74           C  
ATOM    379  CG  PHE A  48      14.261 -14.951  47.592  1.00 17.00           C  
ATOM    380  CD1 PHE A  48      13.697 -16.175  47.941  1.00 15.43           C  
ATOM    381  CD2 PHE A  48      13.433 -13.937  47.113  1.00 18.05           C  
ATOM    382  CE1 PHE A  48      12.330 -16.387  47.819  1.00 14.15           C  
ATOM    383  CE2 PHE A  48      12.063 -14.135  46.983  1.00 15.95           C  
ATOM    384  CZ  PHE A  48      11.508 -15.363  47.336  1.00 17.04           C  
ATOM    385  N   ILE A  49      18.545 -14.583  49.326  1.00 17.23           N  
ATOM    386  CA  ILE A  49      19.944 -14.207  49.200  1.00 16.59           C  
ATOM    387  C   ILE A  49      20.453 -15.063  48.042  1.00 17.06           C  
ATOM    388  O   ILE A  49      20.387 -16.288  48.102  1.00 16.33           O  
ATOM    389  CB  ILE A  49      20.764 -14.546  50.462  1.00 15.83           C  
ATOM    390  CG1 ILE A  49      20.273 -13.730  51.658  1.00 17.38           C  
ATOM    391  CG2 ILE A  49      22.241 -14.228  50.230  1.00 19.65           C  
ATOM    392  CD1 ILE A  49      20.938 -14.119  52.966  1.00 20.09           C  
ATOM    393  N   VAL A  50      20.888 -14.424  46.964  1.00 18.09           N  
ATOM    394  CA  VAL A  50      21.413 -15.157  45.815  1.00 17.44           C  
ATOM    395  C   VAL A  50      22.912 -14.900  45.705  1.00 18.71           C  
ATOM    396  O   VAL A  50      23.340 -13.801  45.344  1.00 18.37           O  
ATOM    397  CB  VAL A  50      20.699 -14.758  44.499  1.00 16.67           C  
ATOM    398  CG1 VAL A  50      21.224 -15.608  43.329  1.00 14.82           C  
ATOM    399  CG2 VAL A  50      19.199 -14.945  44.648  1.00 14.95           C  
ATOM    400  N   ALA A  51      23.705 -15.901  46.079  1.00 17.70           N  
ATOM    401  CA  ALA A  51      25.160 -15.795  46.033  1.00 18.27           C  
ATOM    402  C   ALA A  51      25.723 -16.393  44.751  1.00 18.03           C  
ATOM    403  O   ALA A  51      25.481 -17.564  44.452  1.00 17.93           O  
ATOM    404  CB  ALA A  51      25.771 -16.488  47.248  1.00 19.20           C  
ATOM    405  N   SER A  52      26.466 -15.586  43.997  1.00 17.28           N  
ATOM    406  CA  SER A  52      27.061 -16.047  42.748  1.00 19.22           C  
ATOM    407  C   SER A  52      28.584 -15.848  42.669  1.00 20.29           C  
ATOM    408  O   SER A  52      29.233 -16.368  41.755  1.00 21.16           O  
ATOM    409  CB  SER A  52      26.369 -15.401  41.543  1.00 19.07           C  
ATOM    410  OG  SER A  52      26.414 -13.986  41.587  1.00 22.62           O  
ATOM    411  N   THR A  53      29.149 -15.088  43.605  1.00 19.18           N  
ATOM    412  CA  THR A  53      30.594 -14.865  43.630  1.00 20.46           C  
ATOM    413  C   THR A  53      31.233 -15.854  44.591  1.00 21.67           C  
ATOM    414  O   THR A  53      30.564 -16.401  45.474  1.00 20.29           O  
ATOM    415  CB  THR A  53      30.978 -13.434  44.104  1.00 21.25           C  
ATOM    416  CG2 THR A  53      30.333 -12.378  43.225  1.00 20.86           C  
ATOM    417  OG1 THR A  53      30.581 -13.243  45.474  1.00 22.90           O  
ATOM    418  N   GLU A  54      32.533 -16.072  44.426  1.00 20.38           N  
ATOM    419  CA  GLU A  54      33.260 -16.981  45.293  1.00 20.51           C  
ATOM    420  C   GLU A  54      33.184 -16.502  46.736  1.00 22.40           C  
ATOM    421  O   GLU A  54      33.031 -17.304  47.657  1.00 21.60           O  
ATOM    422  CB  GLU A  54      34.715 -17.097  44.838  1.00 24.10           C  
ATOM    423  CG  GLU A  54      34.892 -17.931  43.574  1.00 27.08           C  
ATOM    424  CD  GLU A  54      34.438 -19.379  43.756  1.00 28.96           C  
ATOM    425  OE1 GLU A  54      34.774 -20.000  44.791  1.00 30.83           O  
ATOM    426  OE2 GLU A  54      33.739 -19.895  42.865  1.00 30.26           O1-
ATOM    427  N   GLU A  55      33.255 -15.186  46.914  1.00 22.99           N  
ATOM    428  CA  GLU A  55      33.193 -14.569  48.234  1.00 25.40           C  
ATOM    429  C   GLU A  55      31.811 -14.775  48.853  1.00 23.92           C  
ATOM    430  O   GLU A  55      31.690 -15.183  50.013  1.00 24.42           O  
ATOM    431  CB  GLU A  55      33.494 -13.068  48.138  1.00 26.92           C  
ATOM    432  CG  GLU A  55      34.781 -12.711  47.400  1.00 33.44           C  
ATOM    433  CD  GLU A  55      34.580 -12.543  45.900  1.00 35.82           C  
ATOM    434  OE1 GLU A  55      34.974 -13.446  45.131  1.00 37.87           O  
ATOM    435  OE2 GLU A  55      34.035 -11.496  45.490  1.00 39.79           O1-
ATOM    436  N   GLY A  56      30.774 -14.505  48.060  1.00 22.85           N  
ATOM    437  CA  GLY A  56      29.408 -14.661  48.527  1.00 22.44           C  
ATOM    438  C   GLY A  56      29.073 -16.078  48.947  1.00 22.62           C  
ATOM    439  O   GLY A  56      28.443 -16.289  49.981  1.00 21.88           O  
ATOM    440  N   LYS A  57      29.492 -17.057  48.150  1.00 21.19           N  
ATOM    441  CA  LYS A  57      29.218 -18.458  48.471  1.00 22.65           C  
ATOM    442  C   LYS A  57      29.990 -18.929  49.706  1.00 21.14           C  
ATOM    443  O   LYS A  57      29.493 -19.753  50.485  1.00 23.06           O  
ATOM    444  CB  LYS A  57      29.506 -19.348  47.256  1.00 21.56           C  
ATOM    445  CG  LYS A  57      28.480 -19.160  46.153  1.00 22.44           C  
ATOM    446  CD  LYS A  57      28.763 -19.977  44.902  1.00 23.73           C  
ATOM    447  CE  LYS A  57      29.882 -19.380  44.091  1.00 26.16           C  
ATOM    448  NZ  LYS A  57      29.835 -19.865  42.687  1.00 27.82           N1+
ATOM    449  N   ALA A  58      31.195 -18.391  49.885  1.00 20.82           N  
ATOM    450  CA  ALA A  58      32.038 -18.730  51.034  1.00 19.94           C  
ATOM    451  C   ALA A  58      31.336 -18.307  52.326  1.00 20.13           C  
ATOM    452  O   ALA A  58      31.392 -19.020  53.319  1.00 19.88           O  
ATOM    453  CB  ALA A  58      33.405 -18.044  50.914  1.00 21.15           C  
ATOM    454  N   ARG A  59      30.685 -17.144  52.305  1.00 20.56           N  
ATOM    455  CA  ARG A  59      29.940 -16.646  53.468  1.00 23.25           C  
ATOM    456  C   ARG A  59      28.740 -17.559  53.756  1.00 23.84           C  
ATOM    457  O   ARG A  59      28.398 -17.806  54.915  1.00 23.87           O  
ATOM    458  CB  ARG A  59      29.466 -15.213  53.229  1.00 25.07           C  
ATOM    459  CG  ARG A  59      30.591 -14.196  53.151  1.00 26.96           C  
ATOM    460  CD  ARG A  59      30.068 -12.809  52.813  1.00 26.50           C  
ATOM    461  NE  ARG A  59      29.117 -12.326  53.807  1.00 27.01           N  
ATOM    462  CZ  ARG A  59      28.246 -11.343  53.592  1.00 27.86           C  
ATOM    463  NH1 ARG A  59      27.420 -10.967  54.557  1.00 27.93           N1+
ATOM    464  NH2 ARG A  59      28.202 -10.734  52.414  1.00 26.83           N  
ATOM    465  N   VAL A  60      28.083 -18.039  52.701  1.00 22.72           N  
ATOM    466  CA  VAL A  60      26.957 -18.954  52.872  1.00 20.44           C  
ATOM    467  C   VAL A  60      27.478 -20.293  53.412  1.00 21.44           C  
ATOM    468  O   VAL A  60      26.914 -20.854  54.355  1.00 21.53           O  
ATOM    469  CB  VAL A  60      26.203 -19.200  51.528  1.00 19.38           C  
ATOM    470  CG1 VAL A  60      25.150 -20.287  51.690  1.00 16.71           C  
ATOM    471  CG2 VAL A  60      25.561 -17.917  51.049  1.00 16.19           C  
ATOM    472  N   ALA A  61      28.601 -20.752  52.856  1.00 22.57           N  
ATOM    473  CA  ALA A  61      29.224 -22.023  53.232  1.00 23.78           C  
ATOM    474  C   ALA A  61      29.665 -22.149  54.695  1.00 23.86           C  
ATOM    475  O   ALA A  61      29.978 -23.248  55.164  1.00 23.38           O  
ATOM    476  CB  ALA A  61      30.391 -22.333  52.295  1.00 24.37           C  
ATOM    477  N   LYS A  62      29.700 -21.032  55.412  1.00 25.13           N  
ATOM    478  CA  LYS A  62      30.067 -21.059  56.825  1.00 26.71           C  
ATOM    479  C   LYS A  62      29.022 -21.861  57.598  1.00 24.56           C  
ATOM    480  O   LYS A  62      29.324 -22.458  58.626  1.00 25.82           O  
ATOM    481  CB  LYS A  62      30.145 -19.639  57.390  1.00 27.17           C  
ATOM    482  CG  LYS A  62      31.128 -18.747  56.664  1.00 30.97           C  
ATOM    483  CD  LYS A  62      32.003 -17.950  57.620  1.00 34.20           C  
ATOM    484  CE  LYS A  62      31.198 -17.031  58.520  1.00 36.29           C  
ATOM    485  NZ  LYS A  62      32.078 -16.031  59.203  1.00 35.76           N1+
ATOM    486  N   SER A  63      27.807 -21.925  57.056  1.00 24.00           N  
ATOM    487  CA  SER A  63      26.710 -22.648  57.688  1.00 21.81           C  
ATOM    488  C   SER A  63      26.829 -24.166  57.558  1.00 22.64           C  
ATOM    489  O   SER A  63      26.110 -24.909  58.222  1.00 21.68           O  
ATOM    490  CB  SER A  63      25.371 -22.178  57.112  1.00 21.00           C  
ATOM    491  OG  SER A  63      25.198 -22.609  55.772  1.00 20.63           O  
ATOM    492  N   ALA A  64      27.727 -24.628  56.694  1.00 25.33           N  
ATOM    493  CA  ALA A  64      27.915 -26.060  56.494  1.00 27.50           C  
ATOM    494  C   ALA A  64      29.012 -26.607  57.405  1.00 30.09           C  
ATOM    495  O   ALA A  64      29.872 -27.372  56.964  1.00 32.43           O  
ATOM    496  CB  ALA A  64      28.243 -26.345  55.041  1.00 28.05           C  
ATOM    497  N   ALA A  65      28.964 -26.220  58.677  1.00 32.82           N  
ATOM    498  CA  ALA A  65      29.952 -26.658  59.662  1.00 34.35           C  
ATOM    499  C   ALA A  65      29.366 -27.682  60.627  1.00 34.73           C  
ATOM    500  O   ALA A  65      28.199 -28.056  60.512  1.00 32.96           O  
ATOM    501  CB  ALA A  65      30.490 -25.460  60.427  1.00 35.31           C  
ATOM    502  N   GLY A  66      30.184 -28.135  61.577  1.00 35.91           N  
ATOM    503  CA  GLY A  66      29.724 -29.116  62.544  1.00 35.66           C  
ATOM    504  C   GLY A  66      29.299 -30.411  61.883  1.00 36.01           C  
ATOM    505  O   GLY A  66      30.075 -31.027  61.148  1.00 36.75           O  
ATOM    506  N   ASN A  67      28.054 -30.812  62.123  1.00 36.35           N  
ATOM    507  CA  ASN A  67      27.509 -32.039  61.544  1.00 37.81           C  
ATOM    508  C   ASN A  67      27.035 -31.826  60.108  1.00 36.98           C  
ATOM    509  O   ASN A  67      26.495 -32.743  59.483  1.00 37.45           O  
ATOM    510  CB  ASN A  67      26.324 -32.533  62.378  1.00 39.69           C  
ATOM    511  CG  ASN A  67      26.694 -32.787  63.822  1.00 41.88           C  
ATOM    512  ND2 ASN A  67      25.953 -32.175  64.735  1.00 41.00           N  
ATOM    513  OD1 ASN A  67      27.637 -33.522  64.114  1.00 42.38           O  
ATOM    514  N   TYR A  68      27.252 -30.623  59.586  1.00 35.99           N  
ATOM    515  CA  TYR A  68      26.810 -30.282  58.239  1.00 34.96           C  
ATOM    516  C   TYR A  68      27.918 -30.118  57.206  1.00 35.76           C  
ATOM    517  O   TYR A  68      27.667 -29.645  56.092  1.00 34.14           O  
ATOM    518  CB  TYR A  68      25.939 -29.023  58.297  1.00 34.03           C  
ATOM    519  CG  TYR A  68      24.754 -29.165  59.229  1.00 32.75           C  
ATOM    520  CD1 TYR A  68      24.537 -28.254  60.258  1.00 33.43           C  
ATOM    521  CD2 TYR A  68      23.858 -30.226  59.092  1.00 33.88           C  
ATOM    522  CE1 TYR A  68      23.456 -28.396  61.133  1.00 34.01           C  
ATOM    523  CE2 TYR A  68      22.772 -30.378  59.961  1.00 32.84           C  
ATOM    524  CZ  TYR A  68      22.579 -29.460  60.977  1.00 33.89           C  
ATOM    525  OH  TYR A  68      21.508 -29.605  61.834  1.00 33.88           O  
ATOM    526  N   VAL A  69      29.135 -30.529  57.560  1.00 36.09           N  
ATOM    527  CA  VAL A  69      30.269 -30.429  56.641  1.00 36.21           C  
ATOM    528  C   VAL A  69      29.980 -31.204  55.357  1.00 36.21           C  
ATOM    529  O   VAL A  69      30.633 -31.000  54.339  1.00 36.25           O  
ATOM    530  CB  VAL A  69      31.589 -30.943  57.282  1.00 37.29           C  
ATOM    531  CG1 VAL A  69      32.027 -30.012  58.402  1.00 36.61           C  
ATOM    532  CG2 VAL A  69      31.413 -32.360  57.807  1.00 37.19           C  
ATOM    533  N   PHE A  70      28.965 -32.064  55.419  1.00 36.82           N  
ATOM    534  CA  PHE A  70      28.527 -32.883  54.292  1.00 37.61           C  
ATOM    535  C   PHE A  70      28.030 -32.025  53.117  1.00 37.14           C  
ATOM    536  O   PHE A  70      28.139 -32.434  51.959  1.00 35.60           O  
ATOM    537  CB  PHE A  70      27.412 -33.837  54.764  1.00 39.81           C  
ATOM    538  CG  PHE A  70      26.731 -34.595  53.649  1.00 42.67           C  
ATOM    539  CD1 PHE A  70      27.321 -35.729  53.092  1.00 43.00           C  
ATOM    540  CD2 PHE A  70      25.503 -34.164  53.147  1.00 43.46           C  
ATOM    541  CE1 PHE A  70      26.698 -36.421  52.046  1.00 44.45           C  
ATOM    542  CE2 PHE A  70      24.873 -34.847  52.104  1.00 43.43           C  
ATOM    543  CZ  PHE A  70      25.472 -35.977  51.552  1.00 43.48           C  
ATOM    544  N   ASN A  71      27.533 -30.823  53.418  1.00 35.31           N  
ATOM    545  CA  ASN A  71      26.995 -29.925  52.392  1.00 33.44           C  
ATOM    546  C   ASN A  71      27.868 -28.734  51.974  1.00 32.51           C  
ATOM    547  O   ASN A  71      27.439 -27.914  51.157  1.00 31.33           O  
ATOM    548  CB  ASN A  71      25.621 -29.404  52.828  1.00 32.76           C  
ATOM    549  CG  ASN A  71      24.603 -30.515  53.022  1.00 32.33           C  
ATOM    550  ND2 ASN A  71      23.999 -30.560  54.204  1.00 32.03           N  
ATOM    551  OD1 ASN A  71      24.354 -31.315  52.118  1.00 29.70           O  
ATOM    552  N   GLU A  72      29.087 -28.645  52.502  1.00 29.21           N  
ATOM    553  CA  GLU A  72      29.979 -27.533  52.174  1.00 28.67           C  
ATOM    554  C   GLU A  72      30.372 -27.437  50.699  1.00 27.38           C  
ATOM    555  O   GLU A  72      30.330 -26.352  50.106  1.00 26.32           O  
ATOM    556  CB  GLU A  72      31.243 -27.571  53.030  1.00 29.35           C  
ATOM    557  CG  GLU A  72      32.076 -26.309  52.868  1.00 33.01           C  
ATOM    558  CD  GLU A  72      33.467 -26.418  53.456  1.00 36.51           C  
ATOM    559  OE1 GLU A  72      33.692 -25.830  54.534  1.00 39.03           O  
ATOM    560  OE2 GLU A  72      34.335 -27.066  52.827  1.00 36.38           O1-
ATOM    561  N   ARG A  73      30.783 -28.569  50.129  1.00 26.63           N  
ATOM    562  CA  ARG A  73      31.192 -28.656  48.726  1.00 25.48           C  
ATOM    563  C   ARG A  73      30.080 -28.166  47.785  1.00 23.40           C  
ATOM    564  O   ARG A  73      30.338 -27.422  46.833  1.00 22.35           O  
ATOM    565  CB  ARG A  73      31.568 -30.108  48.384  1.00 27.65           C  
ATOM    566  CG  ARG A  73      33.070 -30.473  48.365  1.00 32.44           C  
ATOM    567  CD  ARG A  73      33.947 -29.716  49.364  1.00 31.03           C  
ATOM    568  NE  ARG A  73      34.188 -28.327  48.962  1.00 33.05           N  
ATOM    569  CZ  ARG A  73      34.553 -27.946  47.741  1.00 29.09           C  
ATOM    570  NH1 ARG A  73      34.742 -28.847  46.790  1.00 31.27           N1+
ATOM    571  NH2 ARG A  73      34.644 -26.657  47.446  1.00 27.73           N  
ATOM    572  N   LYS A  74      28.846 -28.568  48.076  1.00 21.01           N  
ATOM    573  CA  LYS A  74      27.687 -28.181  47.271  1.00 21.97           C  
ATOM    574  C   LYS A  74      27.507 -26.672  47.263  1.00 20.32           C  
ATOM    575  O   LYS A  74      27.293 -26.065  46.212  1.00 18.00           O  
ATOM    576  CB  LYS A  74      26.410 -28.829  47.813  1.00 21.78           C  
ATOM    577  CG  LYS A  74      26.416 -30.335  47.783  1.00 25.46           C  
ATOM    578  CD  LYS A  74      25.305 -30.907  48.646  1.00 27.14           C  
ATOM    579  CE  LYS A  74      25.495 -32.405  48.827  1.00 28.40           C  
ATOM    580  NZ  LYS A  74      24.449 -33.008  49.691  1.00 33.48           N1+
ATOM    581  N   MET A  75      27.605 -26.072  48.445  1.00 20.39           N  
ATOM    582  CA  MET A  75      27.450 -24.635  48.589  1.00 20.10           C  
ATOM    583  C   MET A  75      28.542 -23.823  47.904  1.00 20.44           C  
ATOM    584  O   MET A  75      28.310 -22.676  47.516  1.00 21.96           O  
ATOM    585  CB  MET A  75      27.395 -24.259  50.069  1.00 21.74           C  
ATOM    586  CG  MET A  75      26.199 -24.828  50.803  1.00 21.35           C  
ATOM    587  SD  MET A  75      26.096 -24.149  52.453  1.00 21.83           S  
ATOM    588  CE  MET A  75      24.844 -25.202  53.187  1.00 18.68           C  
ATOM    589  N   LEU A  76      29.732 -24.406  47.772  1.00 20.66           N  
ATOM    590  CA  LEU A  76      30.860 -23.706  47.152  1.00 20.13           C  
ATOM    591  C   LEU A  76      31.075 -23.991  45.671  1.00 19.11           C  
ATOM    592  O   LEU A  76      31.555 -23.124  44.934  1.00 18.09           O  
ATOM    593  CB  LEU A  76      32.156 -24.008  47.917  1.00 20.78           C  
ATOM    594  CG  LEU A  76      32.245 -23.448  49.343  1.00 21.92           C  
ATOM    595  CD1 LEU A  76      33.383 -24.093  50.104  1.00 23.33           C  
ATOM    596  CD2 LEU A  76      32.430 -21.942  49.292  1.00 23.07           C  
ATOM    597  N   ASP A  77      30.697 -25.189  45.232  1.00 17.69           N  
ATOM    598  CA  ASP A  77      30.897 -25.589  43.845  1.00 18.25           C  
ATOM    599  C   ASP A  77      29.800 -25.201  42.852  1.00 18.40           C  
ATOM    600  O   ASP A  77      30.067 -25.112  41.652  1.00 20.13           O  
ATOM    601  CB  ASP A  77      31.186 -27.095  43.766  1.00 19.37           C  
ATOM    602  CG  ASP A  77      32.454 -27.498  44.525  1.00 20.75           C  
ATOM    603  OD1 ASP A  77      33.372 -26.660  44.679  1.00 21.29           O  
ATOM    604  OD2 ASP A  77      32.534 -28.663  44.968  1.00 21.72           O1-
ATOM    605  N   ALA A  78      28.573 -24.990  43.331  1.00 16.87           N  
ATOM    606  CA  ALA A  78      27.475 -24.608  42.439  1.00 17.08           C  
ATOM    607  C   ALA A  78      27.647 -23.187  41.908  1.00 16.53           C  
ATOM    608  O   ALA A  78      28.320 -22.361  42.525  1.00 15.44           O  
ATOM    609  CB  ALA A  78      26.139 -24.750  43.152  1.00 19.55           C  
ATOM    610  N   SER A  79      27.051 -22.915  40.748  1.00 16.84           N  
ATOM    611  CA  SER A  79      27.140 -21.600  40.126  1.00 16.84           C  
ATOM    612  C   SER A  79      26.504 -20.531  41.007  1.00 18.30           C  
ATOM    613  O   SER A  79      27.140 -19.532  41.355  1.00 16.20           O  
ATOM    614  CB  SER A  79      26.449 -21.613  38.758  1.00 17.72           C  
ATOM    615  OG  SER A  79      26.435 -20.314  38.182  1.00 16.70           O  
ATOM    616  N   HIS A  80      25.239 -20.743  41.351  1.00 17.55           N  
ATOM    617  CA  HIS A  80      24.495 -19.806  42.182  1.00 18.09           C  
ATOM    618  C   HIS A  80      23.934 -20.552  43.381  1.00 17.39           C  
ATOM    619  O   HIS A  80      23.582 -21.725  43.274  1.00 17.66           O  
ATOM    620  CB  HIS A  80      23.341 -19.200  41.378  1.00 19.16           C  
ATOM    621  CG  HIS A  80      23.781 -18.239  40.319  1.00 21.45           C  
ATOM    622  CD2 HIS A  80      23.443 -16.948  40.096  1.00 21.13           C  
ATOM    623  ND1 HIS A  80      24.710 -18.564  39.354  1.00 20.83           N  
ATOM    624  CE1 HIS A  80      24.928 -17.513  38.585  1.00 23.47           C  
ATOM    625  NE2 HIS A  80      24.171 -16.519  39.014  1.00 25.69           N  
ATOM    626  N   VAL A  81      23.878 -19.888  44.529  1.00 17.43           N  
ATOM    627  CA  VAL A  81      23.332 -20.519  45.729  1.00 15.39           C  
ATOM    628  C   VAL A  81      22.252 -19.622  46.308  1.00 14.51           C  
ATOM    629  O   VAL A  81      22.513 -18.475  46.638  1.00 14.01           O  
ATOM    630  CB  VAL A  81      24.434 -20.766  46.779  1.00 14.90           C  
ATOM    631  CG1 VAL A  81      23.831 -21.359  48.051  1.00 16.37           C  
ATOM    632  CG2 VAL A  81      25.466 -21.728  46.221  1.00 16.26           C  
ATOM    633  N   VAL A  82      21.037 -20.144  46.432  1.00 13.55           N  
ATOM    634  CA  VAL A  82      19.930 -19.355  46.955  1.00 11.84           C  
ATOM    635  C   VAL A  82      19.579 -19.679  48.410  1.00 12.02           C  
ATOM    636  O   VAL A  82      19.358 -20.831  48.756  1.00 13.14           O  
ATOM    637  CB  VAL A  82      18.665 -19.567  46.102  1.00 13.47           C  
ATOM    638  CG1 VAL A  82      17.523 -18.714  46.627  1.00  8.65           C  
ATOM    639  CG2 VAL A  82      18.957 -19.263  44.622  1.00 10.49           C  
ATOM    640  N   VAL A  83      19.552 -18.661  49.262  1.00 10.42           N  
ATOM    641  CA  VAL A  83      19.172 -18.871  50.667  1.00 12.10           C  
ATOM    642  C   VAL A  83      17.726 -18.386  50.773  1.00 12.07           C  
ATOM    643  O   VAL A  83      17.454 -17.222  50.477  1.00 14.14           O  
ATOM    644  CB  VAL A  83      20.052 -18.041  51.648  1.00 12.47           C  
ATOM    645  CG1 VAL A  83      19.624 -18.308  53.083  1.00 13.07           C  
ATOM    646  CG2 VAL A  83      21.513 -18.390  51.483  1.00 14.22           C  
ATOM    647  N   PHE A  84      16.795 -19.290  51.099  1.00 13.34           N  
ATOM    648  CA  PHE A  84      15.380 -18.934  51.247  1.00 12.40           C  
ATOM    649  C   PHE A  84      15.165 -18.512  52.690  1.00 14.29           C  
ATOM    650  O   PHE A  84      15.489 -19.265  53.611  1.00 14.94           O  
ATOM    651  CB  PHE A  84      14.451 -20.118  50.931  1.00  8.62           C  
ATOM    652  CG  PHE A  84      14.368 -20.464  49.474  1.00 11.38           C  
ATOM    653  CD1 PHE A  84      15.408 -21.151  48.846  1.00 12.54           C  
ATOM    654  CD2 PHE A  84      13.244 -20.110  48.724  1.00 11.77           C  
ATOM    655  CE1 PHE A  84      15.329 -21.481  47.488  1.00 12.50           C  
ATOM    656  CE2 PHE A  84      13.156 -20.435  47.373  1.00 11.33           C  
ATOM    657  CZ  PHE A  84      14.199 -21.120  46.753  1.00 12.16           C  
ATOM    658  N   CYS A  85      14.603 -17.323  52.888  1.00 14.66           N  
ATOM    659  CA  CYS A  85      14.362 -16.805  54.232  1.00 16.37           C  
ATOM    660  C   CYS A  85      12.910 -16.422  54.444  1.00 17.19           C  
ATOM    661  O   CYS A  85      12.216 -16.031  53.507  1.00 18.41           O  
ATOM    662  CB  CYS A  85      15.221 -15.564  54.482  1.00 14.28           C  
ATOM    663  SG  CYS A  85      16.966 -15.750  54.126  1.00 18.46           S  
ATOM    664  N   ALA A  86      12.459 -16.531  55.690  1.00 19.38           N  
ATOM    665  CA  ALA A  86      11.098 -16.173  56.055  1.00 20.15           C  
ATOM    666  C   ALA A  86      11.132 -15.019  57.041  1.00 21.60           C  
ATOM    667  O   ALA A  86      12.086 -14.881  57.812  1.00 22.48           O  
ATOM    668  CB  ALA A  86      10.390 -17.361  56.704  1.00 19.60           C  
ATOM    669  N   LYS A  87      10.088 -14.196  57.020  1.00 22.30           N  
ATOM    670  CA  LYS A  87       9.981 -13.084  57.962  1.00 23.22           C  
ATOM    671  C   LYS A  87       9.841 -13.720  59.337  1.00 22.30           C  
ATOM    672  O   LYS A  87       9.343 -14.843  59.448  1.00 22.02           O  
ATOM    673  CB  LYS A  87       8.737 -12.246  57.662  1.00 23.81           C  
ATOM    674  CG  LYS A  87       8.805 -11.498  56.349  1.00 25.12           C  
ATOM    675  CD  LYS A  87       7.491 -10.811  56.028  1.00 28.17           C  
ATOM    676  CE  LYS A  87       7.138  -9.777  57.074  1.00 29.75           C  
ATOM    677  NZ  LYS A  87       8.134  -8.673  57.093  1.00 31.23           N1+
ATOM    678  N   THR A  88      10.340 -13.052  60.372  1.00 22.32           N  
ATOM    679  CA  THR A  88      10.228 -13.596  61.730  1.00 25.09           C  
ATOM    680  C   THR A  88       8.895 -13.240  62.369  1.00 25.98           C  
ATOM    681  O   THR A  88       8.460 -13.893  63.316  1.00 27.56           O  
ATOM    682  CB  THR A  88      11.372 -13.119  62.645  1.00 24.27           C  
ATOM    683  CG2 THR A  88      12.682 -13.745  62.220  1.00 22.25           C  
ATOM    684  OG1 THR A  88      11.477 -11.691  62.584  1.00 24.14           O  
ATOM    685  N   ALA A  89       8.247 -12.209  61.832  1.00 27.63           N  
ATOM    686  CA  ALA A  89       6.953 -11.748  62.326  1.00 29.02           C  
ATOM    687  C   ALA A  89       6.233 -10.981  61.217  1.00 29.71           C  
ATOM    688  O   ALA A  89       6.867 -10.256  60.447  1.00 28.62           O  
ATOM    689  CB  ALA A  89       7.140 -10.857  63.551  1.00 30.24           C  
ATOM    690  N   MET A  90       4.918 -11.168  61.119  1.00 31.20           N  
ATOM    691  CA  MET A  90       4.127 -10.480  60.101  1.00 35.31           C  
ATOM    692  C   MET A  90       3.650  -9.124  60.623  1.00 36.70           C  
ATOM    693  O   MET A  90       2.712  -9.039  61.417  1.00 37.08           O  
ATOM    694  CB  MET A  90       2.938 -11.341  59.662  1.00 35.20           C  
ATOM    695  CG  MET A  90       2.097 -10.722  58.557  1.00 37.13           C  
ATOM    696  SD  MET A  90       3.024 -10.363  57.042  1.00 38.69           S  
ATOM    697  CE  MET A  90       2.709 -11.840  56.095  1.00 38.34           C  
ATOM    698  N   ASP A  91       4.340  -8.075  60.193  1.00 37.77           N  
ATOM    699  CA  ASP A  91       4.038  -6.705  60.589  1.00 38.93           C  
ATOM    700  C   ASP A  91       3.079  -6.007  59.624  1.00 39.87           C  
ATOM    701  O   ASP A  91       3.105  -6.259  58.416  1.00 39.82           O  
ATOM    702  CB  ASP A  91       5.339  -5.904  60.722  1.00 40.33           C  
ATOM    703  CG  ASP A  91       6.236  -6.005  59.486  1.00 41.74           C  
ATOM    704  OD1 ASP A  91       7.013  -5.061  59.246  1.00 42.87           O  
ATOM    705  OD2 ASP A  91       6.195  -7.025  58.764  1.00 43.53           O1-
ATOM    706  N   ASP A  92       2.252  -5.116  60.167  1.00 40.16           N  
ATOM    707  CA  ASP A  92       1.267  -4.373  59.380  1.00 40.26           C  
ATOM    708  C   ASP A  92       1.844  -3.527  58.249  1.00 39.85           C  
ATOM    709  O   ASP A  92       1.189  -3.344  57.219  1.00 38.68           O  
ATOM    710  CB  ASP A  92       0.404  -3.489  60.286  1.00 41.71           C  
ATOM    711  CG  ASP A  92      -0.570  -4.287  61.135  1.00 43.12           C  
ATOM    712  OD1 ASP A  92      -1.071  -5.332  60.666  1.00 43.99           O  
ATOM    713  OD2 ASP A  92      -0.847  -3.858  62.275  1.00 45.78           O1-
ATOM    714  N   VAL A  93       3.055  -3.003  58.434  1.00 39.42           N  
ATOM    715  CA  VAL A  93       3.669  -2.182  57.393  1.00 40.34           C  
ATOM    716  C   VAL A  93       3.971  -3.027  56.158  1.00 39.38           C  
ATOM    717  O   VAL A  93       3.967  -2.525  55.033  1.00 39.30           O  
ATOM    718  CB  VAL A  93       4.954  -1.456  57.881  1.00 42.00           C  
ATOM    719  CG1 VAL A  93       4.648  -0.598  59.099  1.00 42.70           C  
ATOM    720  CG2 VAL A  93       6.052  -2.444  58.188  1.00 42.54           C  
ATOM    721  N   TRP A  94       4.191  -4.321  56.370  1.00 37.80           N  
ATOM    722  CA  TRP A  94       4.471  -5.222  55.265  1.00 37.25           C  
ATOM    723  C   TRP A  94       3.170  -5.605  54.577  1.00 35.85           C  
ATOM    724  O   TRP A  94       3.118  -5.696  53.350  1.00 34.66           O  
ATOM    725  CB  TRP A  94       5.209  -6.461  55.749  1.00 39.13           C  
ATOM    726  CG  TRP A  94       6.434  -6.722  54.945  1.00 41.27           C  
ATOM    727  CD1 TRP A  94       7.619  -6.036  55.001  1.00 42.69           C  
ATOM    728  CD2 TRP A  94       6.592  -7.714  53.933  1.00 40.30           C  
ATOM    729  CE2 TRP A  94       7.900  -7.573  53.409  1.00 41.56           C  
ATOM    730  CE3 TRP A  94       5.756  -8.709  53.414  1.00 39.58           C  
ATOM    731  NE1 TRP A  94       8.504  -6.543  54.078  1.00 41.16           N  
ATOM    732  CZ2 TRP A  94       8.389  -8.391  52.391  1.00 40.66           C  
ATOM    733  CZ3 TRP A  94       6.240  -9.515  52.409  1.00 40.42           C  
ATOM    734  CH2 TRP A  94       7.549  -9.353  51.906  1.00 40.69           C  
ATOM    735  N   LEU A  95       2.120  -5.803  55.376  1.00 34.33           N  
ATOM    736  CA  LEU A  95       0.800  -6.142  54.855  1.00 32.72           C  
ATOM    737  C   LEU A  95       0.313  -4.994  53.981  1.00 31.84           C  
ATOM    738  O   LEU A  95      -0.304  -5.213  52.945  1.00 29.99           O  
ATOM    739  CB  LEU A  95      -0.195  -6.392  55.994  1.00 32.96           C  
ATOM    740  CG  LEU A  95       0.018  -7.652  56.838  1.00 34.82           C  
ATOM    741  CD1 LEU A  95      -0.981  -7.673  57.984  1.00 34.46           C  
ATOM    742  CD2 LEU A  95      -0.124  -8.907  55.984  1.00 33.91           C  
ATOM    743  N   LYS A  96       0.623  -3.768  54.395  1.00 32.90           N  
ATOM    744  CA  LYS A  96       0.242  -2.577  53.641  1.00 32.71           C  
ATOM    745  C   LYS A  96       1.023  -2.530  52.324  1.00 32.73           C  
ATOM    746  O   LYS A  96       0.470  -2.216  51.266  1.00 33.65           O  
ATOM    747  CB  LYS A  96       0.534  -1.321  54.466  1.00 35.01           C  
ATOM    748  CG  LYS A  96       0.215  -0.016  53.756  1.00 37.25           C  
ATOM    749  CD  LYS A  96       0.609   1.189  54.595  1.00 37.82           C  
ATOM    750  CE  LYS A  96       0.307   2.489  53.857  1.00 38.84           C  
ATOM    751  NZ  LYS A  96      -1.139   2.608  53.522  1.00 38.48           N1+
ATOM    752  N   LEU A  97       2.307  -2.868  52.402  1.00 31.79           N  
ATOM    753  CA  LEU A  97       3.195  -2.878  51.243  1.00 31.26           C  
ATOM    754  C   LEU A  97       2.654  -3.811  50.157  1.00 30.42           C  
ATOM    755  O   LEU A  97       2.677  -3.481  48.970  1.00 27.83           O  
ATOM    756  CB  LEU A  97       4.594  -3.325  51.675  1.00 31.63           C  
ATOM    757  CG  LEU A  97       5.786  -3.100  50.745  1.00 33.48           C  
ATOM    758  CD1 LEU A  97       5.973  -1.611  50.479  1.00 32.48           C  
ATOM    759  CD2 LEU A  97       7.041  -3.685  51.389  1.00 33.51           C  
ATOM    760  N   VAL A  98       2.140  -4.963  50.579  1.00 29.61           N  
ATOM    761  CA  VAL A  98       1.585  -5.948  49.656  1.00 30.39           C  
ATOM    762  C   VAL A  98       0.311  -5.455  48.956  1.00 30.78           C  
ATOM    763  O   VAL A  98       0.180  -5.595  47.741  1.00 30.83           O  
ATOM    764  CB  VAL A  98       1.326  -7.296  50.376  1.00 29.84           C  
ATOM    765  CG1 VAL A  98       0.583  -8.259  49.465  1.00 29.29           C  
ATOM    766  CG2 VAL A  98       2.657  -7.910  50.812  1.00 27.71           C  
ATOM    767  N   VAL A  99      -0.606  -4.856  49.714  1.00 31.35           N  
ATOM    768  CA  VAL A  99      -1.855  -4.350  49.144  1.00 32.17           C  
ATOM    769  C   VAL A  99      -1.592  -3.190  48.178  1.00 30.91           C  
ATOM    770  O   VAL A  99      -2.226  -3.101  47.123  1.00 30.26           O  
ATOM    771  CB  VAL A  99      -2.849  -3.869  50.240  1.00 33.02           C  
ATOM    772  CG1 VAL A  99      -4.262  -3.793  49.668  1.00 33.96           C  
ATOM    773  CG2 VAL A  99      -2.825  -4.798  51.439  1.00 36.09           C  
ATOM    774  N   ASP A 100      -0.640  -2.326  48.529  1.00 30.38           N  
ATOM    775  CA  ASP A 100      -0.288  -1.171  47.699  1.00 30.02           C  
ATOM    776  C   ASP A 100       0.350  -1.586  46.379  1.00 30.31           C  
ATOM    777  O   ASP A 100       0.200  -0.902  45.360  1.00 28.41           O  
ATOM    778  CB  ASP A 100       0.658  -0.226  48.453  1.00 33.07           C  
ATOM    779  CG  ASP A 100      -0.008   0.459  49.640  1.00 35.45           C  
ATOM    780  OD1 ASP A 100      -1.253   0.406  49.757  1.00 36.78           O  
ATOM    781  OD2 ASP A 100       0.719   1.059  50.458  1.00 36.35           O1-
ATOM    782  N   GLN A 101       1.072  -2.704  46.403  1.00 28.44           N  
ATOM    783  CA  GLN A 101       1.720  -3.209  45.201  1.00 27.56           C  
ATOM    784  C   GLN A 101       0.675  -3.786  44.251  1.00 26.69           C  
ATOM    785  O   GLN A 101       0.780  -3.624  43.037  1.00 24.45           O  
ATOM    786  CB  GLN A 101       2.767  -4.268  45.560  1.00 26.37           C  
ATOM    787  CG  GLN A 101       3.488  -4.867  44.363  1.00 24.99           C  
ATOM    788  CD  GLN A 101       4.313  -3.853  43.598  1.00 25.61           C  
ATOM    789  NE2 GLN A 101       5.144  -3.105  44.313  1.00 22.06           N  
ATOM    790  OE1 GLN A 101       4.214  -3.751  42.374  1.00 26.85           O  
ATOM    791  N   GLU A 102      -0.307  -4.494  44.802  1.00 27.23           N  
ATOM    792  CA  GLU A 102      -1.374  -5.058  43.984  1.00 29.01           C  
ATOM    793  C   GLU A 102      -2.167  -3.905  43.387  1.00 30.55           C  
ATOM    794  O   GLU A 102      -2.534  -3.929  42.209  1.00 29.93           O  
ATOM    795  CB  GLU A 102      -2.304  -5.948  44.814  1.00 29.11           C  
ATOM    796  CG  GLU A 102      -1.710  -7.289  45.231  1.00 30.11           C  
ATOM    797  CD  GLU A 102      -2.757  -8.390  45.386  1.00 32.23           C  
ATOM    798  OE1 GLU A 102      -3.952  -8.153  45.088  1.00 32.98           O  
ATOM    799  OE2 GLU A 102      -2.381  -9.511  45.788  1.00 32.07           O1-
ATOM    800  N   ASP A 103      -2.376  -2.874  44.201  1.00 32.88           N  
ATOM    801  CA  ASP A 103      -3.115  -1.686  43.781  1.00 34.74           C  
ATOM    802  C   ASP A 103      -2.383  -0.974  42.643  1.00 35.91           C  
ATOM    803  O   ASP A 103      -3.003  -0.572  41.657  1.00 36.99           O  
ATOM    804  CB  ASP A 103      -3.303  -0.744  44.973  1.00 35.57           C  
ATOM    805  CG  ASP A 103      -4.303   0.374  44.694  1.00 36.77           C  
ATOM    806  OD1 ASP A 103      -3.980   1.539  45.012  1.00 33.98           O  
ATOM    807  OD2 ASP A 103      -5.411   0.082  44.183  1.00 37.16           O1-
ATOM    808  N   ALA A 104      -1.061  -0.860  42.769  1.00 36.27           N  
ATOM    809  CA  ALA A 104      -0.232  -0.204  41.757  1.00 37.18           C  
ATOM    810  C   ALA A 104      -0.122  -1.044  40.486  1.00 38.38           C  
ATOM    811  O   ALA A 104       0.113  -0.511  39.399  1.00 37.64           O  
ATOM    812  CB  ALA A 104       1.151   0.094  42.320  1.00 36.98           C  
ATOM    813  N   ASP A 105      -0.265  -2.359  40.631  1.00 39.12           N  
ATOM    814  CA  ASP A 105      -0.204  -3.264  39.487  1.00 40.51           C  
ATOM    815  C   ASP A 105      -1.561  -3.344  38.780  1.00 40.78           C  
ATOM    816  O   ASP A 105      -1.706  -4.041  37.774  1.00 41.40           O  
ATOM    817  CB  ASP A 105       0.279  -4.659  39.913  1.00 39.39           C  
ATOM    818  CG  ASP A 105       1.792  -4.717  40.142  1.00 39.58           C  
ATOM    819  OD1 ASP A 105       2.236  -5.500  41.004  1.00 36.73           O  
ATOM    820  OD2 ASP A 105       2.543  -3.986  39.459  1.00 39.60           O1-
ATOM    821  N   GLY A 106      -2.544  -2.627  39.322  1.00 41.36           N  
ATOM    822  CA  GLY A 106      -3.874  -2.582  38.738  1.00 42.07           C  
ATOM    823  C   GLY A 106      -4.759  -3.796  38.934  1.00 43.09           C  
ATOM    824  O   GLY A 106      -5.286  -4.343  37.961  1.00 42.38           O  
ATOM    825  N   ARG A 107      -4.953  -4.202  40.185  1.00 43.13           N  
ATOM    826  CA  ARG A 107      -5.794  -5.357  40.490  1.00 44.05           C  
ATOM    827  C   ARG A 107      -7.115  -4.990  41.170  1.00 45.13           C  
ATOM    828  O   ARG A 107      -7.946  -5.863  41.438  1.00 45.07           O  
ATOM    829  CB  ARG A 107      -5.029  -6.361  41.353  1.00 42.82           C  
ATOM    830  CG  ARG A 107      -3.960  -7.136  40.600  1.00 39.80           C  
ATOM    831  CD  ARG A 107      -3.281  -8.148  41.508  1.00 38.50           C  
ATOM    832  NE  ARG A 107      -4.222  -9.108  42.088  1.00 33.40           N  
ATOM    833  CZ  ARG A 107      -4.665 -10.198  41.467  1.00 32.34           C  
ATOM    834  NH1 ARG A 107      -4.264 -10.479  40.233  1.00 32.11           N1+
ATOM    835  NH2 ARG A 107      -5.482 -11.028  42.095  1.00 31.56           N  
ATOM    836  N   PHE A 108      -7.309  -3.697  41.427  1.00 46.31           N  
ATOM    837  CA  PHE A 108      -8.521  -3.208  42.082  1.00 48.65           C  
ATOM    838  C   PHE A 108      -9.164  -2.081  41.275  1.00 49.57           C  
ATOM    839  O   PHE A 108      -8.581  -1.005  41.121  1.00 50.36           O  
ATOM    840  CB  PHE A 108      -8.193  -2.718  43.496  1.00 48.09           C  
ATOM    841  CG  PHE A 108      -7.426  -3.715  44.319  1.00 47.65           C  
ATOM    842  CD1 PHE A 108      -7.949  -4.982  44.570  1.00 47.91           C  
ATOM    843  CD2 PHE A 108      -6.169  -3.394  44.826  1.00 47.90           C  
ATOM    844  CE1 PHE A 108      -7.230  -5.918  45.312  1.00 46.92           C  
ATOM    845  CE2 PHE A 108      -5.441  -4.320  45.569  1.00 47.74           C  
ATOM    846  CZ  PHE A 108      -5.972  -5.585  45.811  1.00 48.10           C  
ATOM    847  N   ALA A 109     -10.368  -2.339  40.763  1.00 50.38           N  
ATOM    848  CA  ALA A 109     -11.110  -1.364  39.958  1.00 50.47           C  
ATOM    849  C   ALA A 109     -11.624  -0.170  40.764  1.00 51.13           C  
ATOM    850  O   ALA A 109     -11.789   0.927  40.227  1.00 51.40           O  
ATOM    851  CB  ALA A 109     -12.272  -2.050  39.246  1.00 50.25           C  
ATOM    852  N   THR A 110     -11.877  -0.392  42.051  1.00 51.57           N  
ATOM    853  CA  THR A 110     -12.380   0.651  42.939  1.00 52.61           C  
ATOM    854  C   THR A 110     -11.592   0.671  44.249  1.00 53.04           C  
ATOM    855  O   THR A 110     -10.894  -0.291  44.572  1.00 54.05           O  
ATOM    856  CB  THR A 110     -13.867   0.404  43.294  1.00 52.59           C  
ATOM    857  CG2 THR A 110     -14.739   0.450  42.049  1.00 51.64           C  
ATOM    858  OG1 THR A 110     -14.001  -0.878  43.924  1.00 50.91           O  
ATOM    859  N   PRO A 111     -11.663   1.785  45.002  1.00 53.16           N  
ATOM    860  CA  PRO A 111     -10.949   1.887  46.280  1.00 52.95           C  
ATOM    861  C   PRO A 111     -11.624   1.024  47.351  1.00 52.75           C  
ATOM    862  O   PRO A 111     -11.144   0.924  48.483  1.00 52.57           O  
ATOM    863  CB  PRO A 111     -11.045   3.378  46.604  1.00 52.85           C  
ATOM    864  CG  PRO A 111     -12.343   3.776  45.983  1.00 53.88           C  
ATOM    865  CD  PRO A 111     -12.279   3.076  44.647  1.00 53.77           C  
ATOM    866  N   GLU A 112     -12.753   0.422  46.980  1.00 51.71           N  
ATOM    867  CA  GLU A 112     -13.507  -0.451  47.870  1.00 50.64           C  
ATOM    868  C   GLU A 112     -12.955  -1.864  47.691  1.00 50.02           C  
ATOM    869  O   GLU A 112     -12.854  -2.627  48.652  1.00 50.38           O  
ATOM    870  CB  GLU A 112     -14.998  -0.409  47.509  0.50 50.95           C  
ATOM    871  CG  GLU A 112     -15.953  -0.854  48.619  0.50 51.15           C  
ATOM    872  CD  GLU A 112     -15.876  -2.339  48.929  0.50 51.53           C  
ATOM    873  OE1 GLU A 112     -15.378  -2.696  50.020  0.50 51.79           O  
ATOM    874  OE2 GLU A 112     -16.316  -3.149  48.086  0.50 51.47           O1-
ATOM    875  N   ALA A 113     -12.602  -2.203  46.451  1.00 49.59           N  
ATOM    876  CA  ALA A 113     -12.044  -3.515  46.125  1.00 48.88           C  
ATOM    877  C   ALA A 113     -10.719  -3.696  46.860  1.00 48.15           C  
ATOM    878  O   ALA A 113     -10.464  -4.750  47.449  1.00 47.41           O  
ATOM    879  CB  ALA A 113     -11.834  -3.643  44.620  1.00 48.77           C  
ATOM    880  N   LYS A 114      -9.893  -2.651  46.833  1.00 46.57           N  
ATOM    881  CA  LYS A 114      -8.597  -2.660  47.505  1.00 46.05           C  
ATOM    882  C   LYS A 114      -8.784  -2.812  49.009  1.00 45.52           C  
ATOM    883  O   LYS A 114      -8.029  -3.527  49.671  1.00 45.30           O  
ATOM    884  CB  LYS A 114      -7.832  -1.366  47.212  1.00 45.39           C  
ATOM    885  CG  LYS A 114      -6.508  -1.255  47.953  1.00 44.10           C  
ATOM    886  CD  LYS A 114      -5.850   0.087  47.721  1.00 42.77           C  
ATOM    887  CE  LYS A 114      -4.531   0.179  48.465  1.00 41.88           C  
ATOM    888  NZ  LYS A 114      -3.774   1.393  48.064  1.00 42.02           N1+
ATOM    889  N   ALA A 115      -9.791  -2.125  49.541  1.00 45.57           N  
ATOM    890  CA  ALA A 115     -10.094  -2.179  50.966  1.00 45.20           C  
ATOM    891  C   ALA A 115     -10.546  -3.585  51.342  1.00 44.23           C  
ATOM    892  O   ALA A 115     -10.224  -4.079  52.422  1.00 44.70           O  
ATOM    893  CB  ALA A 115     -11.176  -1.157  51.314  1.00 45.68           C  
ATOM    894  N   ALA A 116     -11.268  -4.231  50.427  1.00 43.15           N  
ATOM    895  CA  ALA A 116     -11.770  -5.588  50.639  1.00 42.57           C  
ATOM    896  C   ALA A 116     -10.632  -6.614  50.651  1.00 42.42           C  
ATOM    897  O   ALA A 116     -10.718  -7.643  51.330  1.00 41.41           O  
ATOM    898  CB  ALA A 116     -12.797  -5.944  49.564  1.00 41.83           C  
ATOM    899  N   ASN A 117      -9.568  -6.324  49.904  1.00 42.02           N  
ATOM    900  CA  ASN A 117      -8.414  -7.213  49.836  1.00 41.45           C  
ATOM    901  C   ASN A 117      -7.580  -7.112  51.112  1.00 41.63           C  
ATOM    902  O   ASN A 117      -7.109  -8.123  51.627  1.00 41.01           O  
ATOM    903  CB  ASN A 117      -7.556  -6.885  48.615  1.00 40.99           C  
ATOM    904  CG  ASN A 117      -6.501  -7.945  48.341  1.00 40.77           C  
ATOM    905  ND2 ASN A 117      -5.297  -7.723  48.851  1.00 39.96           N  
ATOM    906  OD1 ASN A 117      -6.766  -8.948  47.671  1.00 39.11           O  
ATOM    907  N   ASP A 118      -7.398  -5.890  51.614  1.00 42.62           N  
ATOM    908  CA  ASP A 118      -6.636  -5.670  52.841  1.00 43.89           C  
ATOM    909  C   ASP A 118      -7.338  -6.367  53.999  1.00 43.17           C  
ATOM    910  O   ASP A 118      -6.686  -6.929  54.878  1.00 42.32           O  
ATOM    911  CB  ASP A 118      -6.496  -4.174  53.141  1.00 46.23           C  
ATOM    912  CG  ASP A 118      -5.802  -3.904  54.471  1.00 48.56           C  
ATOM    913  OD1 ASP A 118      -4.553  -3.968  54.530  1.00 49.66           O  
ATOM    914  OD2 ASP A 118      -6.513  -3.633  55.465  1.00 51.52           O1-
ATOM    915  N   LYS A 119      -8.669  -6.331  53.988  1.00 43.17           N  
ATOM    916  CA  LYS A 119      -9.465  -6.976  55.028  1.00 42.63           C  
ATOM    917  C   LYS A 119      -9.292  -8.487  54.955  1.00 40.94           C  
ATOM    918  O   LYS A 119      -9.035  -9.130  55.968  1.00 41.16           O  
ATOM    919  CB  LYS A 119     -10.949  -6.622  54.883  1.00 44.34           C  
ATOM    920  CG  LYS A 119     -11.867  -7.353  55.866  1.00 45.45           C  
ATOM    921  CD  LYS A 119     -11.490  -7.059  57.317  1.00 47.53           C  
ATOM    922  CE  LYS A 119     -12.391  -7.796  58.299  1.00 49.20           C  
ATOM    923  NZ  LYS A 119     -12.255  -9.276  58.198  1.00 50.83           N1+
ATOM    924  N   GLY A 120      -9.428  -9.040  53.751  1.00 40.60           N  
ATOM    925  CA  GLY A 120      -9.279 -10.474  53.561  1.00 38.35           C  
ATOM    926  C   GLY A 120      -7.925 -10.990  54.021  1.00 37.71           C  
ATOM    927  O   GLY A 120      -7.836 -12.068  54.615  1.00 37.06           O  
ATOM    928  N   ARG A 121      -6.871 -10.228  53.732  1.00 35.72           N  
ATOM    929  CA  ARG A 121      -5.513 -10.598  54.128  1.00 35.83           C  
ATOM    930  C   ARG A 121      -5.371 -10.444  55.638  1.00 36.19           C  
ATOM    931  O   ARG A 121      -4.686 -11.230  56.288  1.00 34.82           O  
ATOM    932  CB  ARG A 121      -4.485  -9.721  53.403  1.00 35.04           C  
ATOM    933  CG  ARG A 121      -3.032 -10.030  53.747  1.00 33.59           C  
ATOM    934  CD  ARG A 121      -2.066  -9.314  52.810  1.00 31.73           C  
ATOM    935  NE  ARG A 121      -2.301  -9.705  51.424  1.00 31.23           N  
ATOM    936  CZ  ARG A 121      -2.925  -8.947  50.528  1.00 31.18           C  
ATOM    937  NH1 ARG A 121      -3.370  -7.742  50.866  1.00 30.27           N1+
ATOM    938  NH2 ARG A 121      -3.165  -9.419  49.313  1.00 26.25           N  
ATOM    939  N   LYS A 122      -6.050  -9.439  56.186  1.00 38.30           N  
ATOM    940  CA  LYS A 122      -6.030  -9.170  57.623  1.00 40.70           C  
ATOM    941  C   LYS A 122      -6.682 -10.308  58.406  1.00 41.44           C  
ATOM    942  O   LYS A 122      -6.282 -10.597  59.535  1.00 40.39           O  
ATOM    943  CB  LYS A 122      -6.756  -7.857  57.933  1.00 41.75           C  
ATOM    944  CG  LYS A 122      -5.871  -6.772  58.531  1.00 43.58           C  
ATOM    945  CD  LYS A 122      -4.750  -6.379  57.581  1.00 43.99           C  
ATOM    946  CE  LYS A 122      -3.991  -5.160  58.085  1.00 44.81           C  
ATOM    947  NZ  LYS A 122      -4.851  -3.935  58.118  1.00 46.14           N1+
ATOM    948  N   PHE A 123      -7.684 -10.948  57.807  1.00 41.99           N  
ATOM    949  CA  PHE A 123      -8.377 -12.055  58.461  1.00 43.22           C  
ATOM    950  C   PHE A 123      -7.414 -13.204  58.757  1.00 42.80           C  
ATOM    951  O   PHE A 123      -7.273 -13.619  59.911  1.00 43.88           O  
ATOM    952  CB  PHE A 123      -9.549 -12.552  57.606  1.00 44.03           C  
ATOM    953  CG  PHE A 123     -10.226 -13.775  58.163  1.00 45.15           C  
ATOM    954  CD1 PHE A 123     -10.918 -13.716  59.370  1.00 45.50           C  
ATOM    955  CD2 PHE A 123     -10.142 -14.995  57.497  1.00 44.88           C  
ATOM    956  CE1 PHE A 123     -11.515 -14.857  59.909  1.00 45.74           C  
ATOM    957  CE2 PHE A 123     -10.734 -16.141  58.025  1.00 45.49           C  
ATOM    958  CZ  PHE A 123     -11.421 -16.074  59.233  1.00 46.17           C  
ATOM    959  N   PHE A 124      -6.742 -13.699  57.718  1.00 41.78           N  
ATOM    960  CA  PHE A 124      -5.788 -14.796  57.866  1.00 40.45           C  
ATOM    961  C   PHE A 124      -4.555 -14.409  58.675  1.00 39.39           C  
ATOM    962  O   PHE A 124      -4.061 -15.204  59.470  1.00 39.54           O  
ATOM    963  CB  PHE A 124      -5.359 -15.325  56.496  1.00 39.97           C  
ATOM    964  CG  PHE A 124      -6.441 -16.061  55.770  1.00 39.46           C  
ATOM    965  CD1 PHE A 124      -6.462 -17.451  55.756  1.00 39.64           C  
ATOM    966  CD2 PHE A 124      -7.447 -15.369  55.114  1.00 39.03           C  
ATOM    967  CE1 PHE A 124      -7.475 -18.144  55.099  1.00 39.97           C  
ATOM    968  CE2 PHE A 124      -8.462 -16.051  54.457  1.00 40.70           C  
ATOM    969  CZ  PHE A 124      -8.477 -17.441  54.448  1.00 39.63           C  
ATOM    970  N   ALA A 125      -4.066 -13.188  58.465  1.00 38.60           N  
ATOM    971  CA  ALA A 125      -2.888 -12.686  59.172  1.00 39.74           C  
ATOM    972  C   ALA A 125      -3.105 -12.674  60.680  1.00 40.93           C  
ATOM    973  O   ALA A 125      -2.230 -13.096  61.438  1.00 40.90           O  
ATOM    974  CB  ALA A 125      -2.532 -11.288  58.681  1.00 40.09           C  
ATOM    975  N   ASP A 126      -4.278 -12.204  61.105  1.00 41.35           N  
ATOM    976  CA  ASP A 126      -4.627 -12.138  62.525  1.00 42.83           C  
ATOM    977  C   ASP A 126      -4.967 -13.507  63.111  1.00 42.48           C  
ATOM    978  O   ASP A 126      -4.748 -13.753  64.298  1.00 43.59           O  
ATOM    979  CB  ASP A 126      -5.796 -11.169  62.753  1.00 43.45           C  
ATOM    980  CG  ASP A 126      -5.397  -9.715  62.575  1.00 44.80           C  
ATOM    981  OD1 ASP A 126      -6.226  -8.929  62.068  1.00 46.14           O  
ATOM    982  OD2 ASP A 126      -4.261  -9.352  62.953  1.00 44.07           O1-
ATOM    983  N   MET A 127      -5.513 -14.391  62.281  1.00 41.52           N  
ATOM    984  CA  MET A 127      -5.867 -15.731  62.731  1.00 41.45           C  
ATOM    985  C   MET A 127      -4.613 -16.458  63.215  1.00 40.63           C  
ATOM    986  O   MET A 127      -4.654 -17.180  64.205  1.00 40.76           O  
ATOM    987  CB  MET A 127      -6.537 -16.509  61.596  1.00 42.05           C  
ATOM    988  CG  MET A 127      -7.208 -17.801  62.031  1.00 43.47           C  
ATOM    989  SD  MET A 127      -8.118 -18.576  60.678  1.00 44.99           S  
ATOM    990  CE  MET A 127      -6.920 -19.793  60.136  1.00 44.50           C  
ATOM    991  N   HIS A 128      -3.491 -16.217  62.538  1.00 40.36           N  
ATOM    992  CA  HIS A 128      -2.216 -16.838  62.890  1.00 40.80           C  
ATOM    993  C   HIS A 128      -1.423 -16.025  63.911  1.00 43.09           C  
ATOM    994  O   HIS A 128      -0.697 -16.584  64.732  1.00 41.47           O  
ATOM    995  CB  HIS A 128      -1.360 -17.042  61.633  1.00 38.60           C  
ATOM    996  CG  HIS A 128      -1.932 -18.032  60.667  1.00 35.26           C  
ATOM    997  CD2 HIS A 128      -2.597 -17.858  59.501  1.00 35.48           C  
ATOM    998  ND1 HIS A 128      -1.873 -19.392  60.874  1.00 34.82           N  
ATOM    999  CE1 HIS A 128      -2.479 -20.015  59.879  1.00 36.67           C  
ATOM   1000  NE2 HIS A 128      -2.927 -19.106  59.032  1.00 35.92           N  
ATOM   1001  N   ARG A 129      -1.576 -14.706  63.847  1.00 46.40           N  
ATOM   1002  CA  ARG A 129      -0.873 -13.774  64.723  1.00 50.50           C  
ATOM   1003  C   ARG A 129      -1.425 -13.685  66.146  1.00 52.66           C  
ATOM   1004  O   ARG A 129      -0.672 -13.767  67.119  1.00 52.62           O  
ATOM   1005  CB  ARG A 129      -0.905 -12.380  64.090  1.00 51.42           C  
ATOM   1006  CG  ARG A 129       0.449 -11.755  63.826  1.00 53.51           C  
ATOM   1007  CD  ARG A 129       0.507 -11.135  62.428  1.00 54.69           C  
ATOM   1008  NE  ARG A 129      -0.615 -10.239  62.139  1.00 55.01           N  
ATOM   1009  CZ  ARG A 129      -0.571  -8.911  62.234  1.00 55.36           C  
ATOM   1010  NH1 ARG A 129       0.542  -8.300  62.621  1.00 55.12           N1+
ATOM   1011  NH2 ARG A 129      -1.634  -8.188  61.910  1.00 54.58           N  
ATOM   1012  N   LYS A 130      -2.740 -13.516  66.254  1.00 55.62           N  
ATOM   1013  CA  LYS A 130      -3.409 -13.358  67.542  1.00 58.48           C  
ATOM   1014  C   LYS A 130      -4.052 -14.594  68.170  1.00 59.21           C  
ATOM   1015  O   LYS A 130      -4.005 -14.762  69.387  1.00 58.98           O  
ATOM   1016  CB  LYS A 130      -4.466 -12.256  67.432  1.00 59.35           C  
ATOM   1017  CG  LYS A 130      -3.912 -10.880  67.102  1.00 61.32           C  
ATOM   1018  CD  LYS A 130      -5.033  -9.873  66.890  1.00 62.53           C  
ATOM   1019  CE  LYS A 130      -4.491  -8.463  66.688  1.00 63.93           C  
ATOM   1020  NZ  LYS A 130      -3.845  -7.929  67.920  1.00 64.77           N1+
ATOM   1021  N   ASP A 131      -4.668 -15.439  67.349  1.00 60.71           N  
ATOM   1022  CA  ASP A 131      -5.356 -16.629  67.846  1.00 62.38           C  
ATOM   1023  C   ASP A 131      -4.520 -17.907  67.950  1.00 62.63           C  
ATOM   1024  O   ASP A 131      -4.398 -18.488  69.030  1.00 62.34           O  
ATOM   1025  CB  ASP A 131      -6.614 -16.897  67.007  1.00 64.31           C  
ATOM   1026  CG  ASP A 131      -7.640 -15.770  67.098  1.00 66.31           C  
ATOM   1027  OD1 ASP A 131      -8.835 -16.042  66.852  1.00 66.11           O  
ATOM   1028  OD2 ASP A 131      -7.264 -14.618  67.407  1.00 66.08           O1-
ATOM   1029  N   LEU A 132      -3.969 -18.352  66.825  1.00 62.09           N  
ATOM   1030  CA  LEU A 132      -3.164 -19.570  66.785  1.00 61.30           C  
ATOM   1031  C   LEU A 132      -1.727 -19.409  67.277  1.00 59.83           C  
ATOM   1032  O   LEU A 132      -1.107 -20.383  67.708  1.00 59.91           O  
ATOM   1033  CB  LEU A 132      -3.156 -20.156  65.368  1.00 62.75           C  
ATOM   1034  CG  LEU A 132      -4.358 -20.965  64.865  1.00 63.91           C  
ATOM   1035  CD1 LEU A 132      -5.646 -20.165  64.952  1.00 64.91           C  
ATOM   1036  CD2 LEU A 132      -4.100 -21.402  63.430  1.00 64.51           C  
ATOM   1037  N   HIS A 133      -1.201 -18.187  67.207  1.00 57.88           N  
ATOM   1038  CA  HIS A 133       0.171 -17.896  67.629  1.00 56.32           C  
ATOM   1039  C   HIS A 133       1.196 -18.725  66.851  1.00 53.51           C  
ATOM   1040  O   HIS A 133       2.187 -19.191  67.412  1.00 53.32           O  
ATOM   1041  CB  HIS A 133       0.339 -18.126  69.135  1.00 58.97           C  
ATOM   1042  CG  HIS A 133      -0.350 -17.105  69.985  1.00 61.91           C  
ATOM   1043  CD2 HIS A 133      -1.658 -16.770  70.093  1.00 62.77           C  
ATOM   1044  ND1 HIS A 133       0.330 -16.280  70.854  1.00 63.45           N  
ATOM   1045  CE1 HIS A 133      -0.528 -15.479  71.461  1.00 64.23           C  
ATOM   1046  NE2 HIS A 133      -1.741 -15.756  71.017  1.00 64.16           N  
ATOM   1047  N   ASP A 134       0.951 -18.894  65.554  1.00 50.24           N  
ATOM   1048  CA  ASP A 134       1.840 -19.666  64.693  1.00 46.91           C  
ATOM   1049  C   ASP A 134       2.180 -18.932  63.393  1.00 44.12           C  
ATOM   1050  O   ASP A 134       2.384 -19.570  62.361  1.00 41.92           O  
ATOM   1051  CB  ASP A 134       1.205 -21.032  64.369  1.00 46.18           C  
ATOM   1052  CG  ASP A 134       0.005 -20.926  63.423  1.00 45.69           C  
ATOM   1053  OD1 ASP A 134      -0.645 -19.859  63.366  1.00 45.73           O  
ATOM   1054  OD2 ASP A 134      -0.288 -21.919  62.723  1.00 46.44           O1-
ATOM   1055  N   ASP A 135       2.246 -17.601  63.437  1.00 41.63           N  
ATOM   1056  CA  ASP A 135       2.547 -16.835  62.227  1.00 40.46           C  
ATOM   1057  C   ASP A 135       3.942 -17.101  61.657  1.00 37.94           C  
ATOM   1058  O   ASP A 135       4.140 -17.037  60.446  1.00 38.03           O  
ATOM   1059  CB  ASP A 135       2.273 -15.330  62.412  1.00 41.43           C  
ATOM   1060  CG  ASP A 135       3.292 -14.632  63.297  1.00 42.86           C  
ATOM   1061  OD1 ASP A 135       3.675 -15.180  64.355  1.00 44.51           O  
ATOM   1062  OD2 ASP A 135       3.693 -13.504  62.937  1.00 42.36           O1-
ATOM   1063  N   ALA A 136       4.886 -17.451  62.523  1.00 36.02           N  
ATOM   1064  CA  ALA A 136       6.249 -17.753  62.090  1.00 35.43           C  
ATOM   1065  C   ALA A 136       6.246 -19.035  61.257  1.00 33.22           C  
ATOM   1066  O   ALA A 136       6.905 -19.119  60.218  1.00 33.90           O  
ATOM   1067  CB  ALA A 136       7.165 -17.914  63.299  1.00 35.02           C  
ATOM   1068  N   GLU A 137       5.490 -20.027  61.722  1.00 31.64           N  
ATOM   1069  CA  GLU A 137       5.376 -21.312  61.035  1.00 30.85           C  
ATOM   1070  C   GLU A 137       4.533 -21.195  59.772  1.00 27.76           C  
ATOM   1071  O   GLU A 137       4.806 -21.872  58.779  1.00 27.00           O  
ATOM   1072  CB  GLU A 137       4.792 -22.376  61.971  1.00 32.30           C  
ATOM   1073  CG  GLU A 137       5.697 -22.729  63.156  1.00 37.14           C  
ATOM   1074  CD  GLU A 137       6.894 -23.615  62.790  1.00 39.79           C  
ATOM   1075  OE1 GLU A 137       7.403 -24.308  63.699  1.00 41.63           O  
ATOM   1076  OE2 GLU A 137       7.337 -23.624  61.614  1.00 40.49           O1-
ATOM   1077  N   TRP A 138       3.520 -20.328  59.816  1.00 24.99           N  
ATOM   1078  CA  TRP A 138       2.639 -20.090  58.671  1.00 23.67           C  
ATOM   1079  C   TRP A 138       3.448 -19.479  57.520  1.00 22.23           C  
ATOM   1080  O   TRP A 138       3.317 -19.896  56.364  1.00 23.15           O  
ATOM   1081  CB  TRP A 138       1.489 -19.159  59.078  1.00 22.88           C  
ATOM   1082  CG  TRP A 138       0.551 -18.757  57.967  1.00 23.41           C  
ATOM   1083  CD1 TRP A 138      -0.154 -19.590  57.139  1.00 22.17           C  
ATOM   1084  CD2 TRP A 138       0.204 -17.421  57.579  1.00 22.57           C  
ATOM   1085  CE2 TRP A 138      -0.714 -17.521  56.510  1.00 23.48           C  
ATOM   1086  CE3 TRP A 138       0.577 -16.148  58.033  1.00 24.02           C  
ATOM   1087  NE1 TRP A 138      -0.916 -18.853  56.264  1.00 20.45           N  
ATOM   1088  CZ2 TRP A 138      -1.265 -16.394  55.885  1.00 23.88           C  
ATOM   1089  CZ3 TRP A 138       0.028 -15.028  57.414  1.00 24.25           C  
ATOM   1090  CH2 TRP A 138      -0.882 -15.160  56.351  1.00 23.71           C  
ATOM   1091  N   MET A 139       4.300 -18.511  57.842  1.00 21.06           N  
ATOM   1092  CA  MET A 139       5.132 -17.861  56.831  1.00 20.82           C  
ATOM   1093  C   MET A 139       6.220 -18.789  56.279  1.00 19.93           C  
ATOM   1094  O   MET A 139       6.598 -18.681  55.109  1.00 19.62           O  
ATOM   1095  CB  MET A 139       5.759 -16.582  57.392  1.00 22.18           C  
ATOM   1096  CG  MET A 139       4.734 -15.522  57.783  1.00 22.65           C  
ATOM   1097  SD  MET A 139       5.493 -13.958  58.276  1.00 24.43           S  
ATOM   1098  CE  MET A 139       6.034 -14.373  59.920  1.00 24.15           C  
ATOM   1099  N   ALA A 140       6.724 -19.686  57.127  1.00 19.78           N  
ATOM   1100  CA  ALA A 140       7.752 -20.652  56.736  1.00 20.78           C  
ATOM   1101  C   ALA A 140       7.139 -21.621  55.730  1.00 21.99           C  
ATOM   1102  O   ALA A 140       7.805 -22.069  54.791  1.00 20.80           O  
ATOM   1103  CB  ALA A 140       8.243 -21.410  57.951  1.00 22.58           C  
ATOM   1104  N   LYS A 141       5.858 -21.927  55.934  1.00 20.58           N  
ATOM   1105  CA  LYS A 141       5.129 -22.823  55.045  1.00 21.81           C  
ATOM   1106  C   LYS A 141       5.096 -22.240  53.640  1.00 19.58           C  
ATOM   1107  O   LYS A 141       5.329 -22.952  52.673  1.00 18.95           O  
ATOM   1108  CB  LYS A 141       3.703 -23.057  55.551  1.00 22.08           C  
ATOM   1109  CG  LYS A 141       3.608 -23.999  56.740  1.00 24.40           C  
ATOM   1110  CD  LYS A 141       2.160 -24.161  57.174  1.00 27.73           C  
ATOM   1111  CE  LYS A 141       2.049 -24.918  58.479  1.00 27.67           C  
ATOM   1112  NZ  LYS A 141       0.626 -25.271  58.761  1.00 31.13           N1+
ATOM   1113  N   GLN A 142       4.867 -20.931  53.541  1.00 17.35           N  
ATOM   1114  CA  GLN A 142       4.825 -20.264  52.242  1.00 17.60           C  
ATOM   1115  C   GLN A 142       6.197 -20.328  51.570  1.00 15.76           C  
ATOM   1116  O   GLN A 142       6.293 -20.469  50.345  1.00 17.14           O  
ATOM   1117  CB  GLN A 142       4.387 -18.799  52.382  1.00 15.73           C  
ATOM   1118  CG  GLN A 142       3.181 -18.568  53.282  1.00 15.67           C  
ATOM   1119  CD  GLN A 142       1.988 -19.412  52.894  1.00 19.54           C  
ATOM   1120  NE2 GLN A 142       1.391 -20.073  53.879  1.00 18.08           N  
ATOM   1121  OE1 GLN A 142       1.610 -19.480  51.725  1.00 17.26           O  
ATOM   1122  N   VAL A 143       7.254 -20.210  52.370  1.00 14.18           N  
ATOM   1123  CA  VAL A 143       8.616 -20.266  51.848  1.00 15.41           C  
ATOM   1124  C   VAL A 143       8.916 -21.651  51.281  1.00 15.70           C  
ATOM   1125  O   VAL A 143       9.528 -21.769  50.213  1.00 17.16           O  
ATOM   1126  CB  VAL A 143       9.651 -19.883  52.925  1.00 14.69           C  
ATOM   1127  CG1 VAL A 143      11.074 -20.082  52.408  1.00 13.96           C  
ATOM   1128  CG2 VAL A 143       9.460 -18.435  53.321  1.00 12.75           C  
ATOM   1129  N   TYR A 144       8.473 -22.698  51.981  1.00 15.56           N  
ATOM   1130  CA  TYR A 144       8.691 -24.055  51.503  1.00 15.72           C  
ATOM   1131  C   TYR A 144       7.933 -24.282  50.199  1.00 16.12           C  
ATOM   1132  O   TYR A 144       8.412 -25.004  49.328  1.00 14.16           O  
ATOM   1133  CB  TYR A 144       8.304 -25.098  52.556  1.00 16.10           C  
ATOM   1134  CG  TYR A 144       9.466 -25.509  53.422  1.00 15.78           C  
ATOM   1135  CD1 TYR A 144       9.944 -24.664  54.427  1.00 17.68           C  
ATOM   1136  CD2 TYR A 144      10.118 -26.726  53.219  1.00 15.59           C  
ATOM   1137  CE1 TYR A 144      11.047 -25.019  55.208  1.00 16.88           C  
ATOM   1138  CE2 TYR A 144      11.225 -27.091  53.998  1.00 18.69           C  
ATOM   1139  CZ  TYR A 144      11.679 -26.223  54.990  1.00 17.16           C  
ATOM   1140  OH  TYR A 144      12.773 -26.555  55.752  1.00 21.86           O  
ATOM   1141  N   LEU A 145       6.757 -23.664  50.067  1.00 15.20           N  
ATOM   1142  CA  LEU A 145       5.978 -23.792  48.834  1.00 16.21           C  
ATOM   1143  C   LEU A 145       6.798 -23.171  47.701  1.00 16.72           C  
ATOM   1144  O   LEU A 145       6.869 -23.722  46.602  1.00 16.03           O  
ATOM   1145  CB  LEU A 145       4.616 -23.095  48.967  1.00 18.65           C  
ATOM   1146  CG  LEU A 145       3.617 -23.228  47.809  1.00 18.25           C  
ATOM   1147  CD1 LEU A 145       2.202 -23.166  48.352  1.00 21.36           C  
ATOM   1148  CD2 LEU A 145       3.842 -22.138  46.757  1.00 18.27           C  
ATOM   1149  N   ASN A 146       7.452 -22.051  48.005  1.00 15.25           N  
ATOM   1150  CA  ASN A 146       8.294 -21.335  47.054  1.00 15.99           C  
ATOM   1151  C   ASN A 146       9.436 -22.280  46.635  1.00 15.63           C  
ATOM   1152  O   ASN A 146       9.687 -22.458  45.443  1.00 12.02           O  
ATOM   1153  CB  ASN A 146       8.843 -20.051  47.707  1.00 16.98           C  
ATOM   1154  CG  ASN A 146       9.390 -19.047  46.693  1.00 19.11           C  
ATOM   1155  ND2 ASN A 146      10.222 -19.522  45.784  1.00 15.65           N  
ATOM   1156  OD1 ASN A 146       9.059 -17.850  46.734  1.00 17.26           O  
ATOM   1157  N   VAL A 147      10.057 -22.946  47.609  1.00 14.66           N  
ATOM   1158  CA  VAL A 147      11.141 -23.897  47.325  1.00 14.69           C  
ATOM   1159  C   VAL A 147      10.667 -24.990  46.350  1.00 14.99           C  
ATOM   1160  O   VAL A 147      11.389 -25.346  45.414  1.00 13.93           O  
ATOM   1161  CB  VAL A 147      11.703 -24.561  48.625  1.00 14.51           C  
ATOM   1162  CG1 VAL A 147      12.728 -25.637  48.269  1.00 14.01           C  
ATOM   1163  CG2 VAL A 147      12.370 -23.505  49.540  1.00  9.59           C  
ATOM   1164  N   GLY A 148       9.448 -25.489  46.555  1.00 13.92           N  
ATOM   1165  CA  GLY A 148       8.900 -26.532  45.694  1.00 12.71           C  
ATOM   1166  C   GLY A 148       8.736 -26.043  44.265  1.00 12.81           C  
ATOM   1167  O   GLY A 148       9.116 -26.719  43.297  1.00 11.60           O  
ATOM   1168  N   ASN A 149       8.168 -24.851  44.141  1.00 12.46           N  
ATOM   1169  CA  ASN A 149       7.978 -24.211  42.847  1.00 12.32           C  
ATOM   1170  C   ASN A 149       9.369 -24.048  42.192  1.00 13.54           C  
ATOM   1171  O   ASN A 149       9.595 -24.488  41.063  1.00 10.83           O  
ATOM   1172  CB  ASN A 149       7.312 -22.850  43.066  1.00 11.74           C  
ATOM   1173  CG  ASN A 149       7.025 -22.117  41.768  1.00 16.11           C  
ATOM   1174  ND2 ASN A 149       7.949 -21.247  41.356  1.00 14.54           N  
ATOM   1175  OD1 ASN A 149       5.988 -22.334  41.138  1.00 17.82           O  
ATOM   1176  N   PHE A 150      10.320 -23.526  42.968  1.00 11.38           N  
ATOM   1177  CA  PHE A 150      11.691 -23.278  42.505  1.00 12.17           C  
ATOM   1178  C   PHE A 150      12.439 -24.516  42.016  1.00 12.97           C  
ATOM   1179  O   PHE A 150      13.064 -24.482  40.953  1.00 13.39           O  
ATOM   1180  CB  PHE A 150      12.486 -22.570  43.610  1.00 10.67           C  
ATOM   1181  CG  PHE A 150      13.857 -22.101  43.189  1.00 12.72           C  
ATOM   1182  CD1 PHE A 150      14.008 -21.004  42.345  1.00 12.11           C  
ATOM   1183  CD2 PHE A 150      14.998 -22.748  43.653  1.00 11.08           C  
ATOM   1184  CE1 PHE A 150      15.278 -20.558  41.971  1.00 12.13           C  
ATOM   1185  CE2 PHE A 150      16.273 -22.311  43.285  1.00 12.88           C  
ATOM   1186  CZ  PHE A 150      16.416 -21.216  42.444  1.00 13.15           C  
ATOM   1187  N   LEU A 151      12.342 -25.620  42.757  1.00 13.28           N  
ATOM   1188  CA  LEU A 151      13.039 -26.841  42.376  1.00 14.52           C  
ATOM   1189  C   LEU A 151      12.596 -27.424  41.041  1.00 14.47           C  
ATOM   1190  O   LEU A 151      13.433 -27.869  40.258  1.00 14.74           O  
ATOM   1191  CB  LEU A 151      12.926 -27.907  43.466  1.00 15.91           C  
ATOM   1192  CG  LEU A 151      13.600 -27.610  44.812  1.00 15.81           C  
ATOM   1193  CD1 LEU A 151      13.202 -28.693  45.808  1.00 17.90           C  
ATOM   1194  CD2 LEU A 151      15.120 -27.534  44.660  1.00 15.33           C  
ATOM   1195  N   LEU A 152      11.287 -27.458  40.801  1.00 13.63           N  
ATOM   1196  CA  LEU A 152      10.752 -27.997  39.552  1.00 12.90           C  
ATOM   1197  C   LEU A 152      11.091 -27.044  38.409  1.00 13.61           C  
ATOM   1198  O   LEU A 152      11.431 -27.473  37.298  1.00 14.57           O  
ATOM   1199  CB  LEU A 152       9.233 -28.173  39.653  1.00 15.32           C  
ATOM   1200  CG  LEU A 152       8.518 -28.738  38.416  1.00 16.98           C  
ATOM   1201  CD1 LEU A 152       9.032 -30.140  38.122  1.00 15.48           C  
ATOM   1202  CD2 LEU A 152       7.007 -28.762  38.643  1.00 13.97           C  
ATOM   1203  N   GLY A 153      10.989 -25.748  38.699  1.00 12.05           N  
ATOM   1204  CA  GLY A 153      11.285 -24.718  37.715  1.00 12.58           C  
ATOM   1205  C   GLY A 153      12.709 -24.742  37.197  1.00 11.58           C  
ATOM   1206  O   GLY A 153      12.920 -24.760  35.982  1.00 10.85           O  
ATOM   1207  N   VAL A 154      13.695 -24.761  38.096  1.00 10.76           N  
ATOM   1208  CA  VAL A 154      15.086 -24.791  37.654  1.00 12.57           C  
ATOM   1209  C   VAL A 154      15.395 -26.073  36.888  1.00 12.62           C  
ATOM   1210  O   VAL A 154      16.177 -26.058  35.939  1.00 15.73           O  
ATOM   1211  CB  VAL A 154      16.089 -24.563  38.811  1.00 12.73           C  
ATOM   1212  CG1 VAL A 154      15.821 -23.204  39.457  1.00 13.31           C  
ATOM   1213  CG2 VAL A 154      16.031 -25.689  39.819  1.00 14.19           C  
ATOM   1214  N   ALA A 155      14.744 -27.173  37.265  1.00 13.49           N  
ATOM   1215  CA  ALA A 155      14.949 -28.439  36.564  1.00 14.44           C  
ATOM   1216  C   ALA A 155      14.393 -28.284  35.157  1.00 15.66           C  
ATOM   1217  O   ALA A 155      14.970 -28.790  34.194  1.00 15.29           O  
ATOM   1218  CB  ALA A 155      14.241 -29.584  37.281  1.00 17.05           C  
ATOM   1219  N   ALA A 156      13.304 -27.529  35.043  1.00 16.99           N  
ATOM   1220  CA  ALA A 156      12.662 -27.281  33.756  1.00 18.58           C  
ATOM   1221  C   ALA A 156      13.542 -26.422  32.845  1.00 18.95           C  
ATOM   1222  O   ALA A 156      13.396 -26.448  31.619  1.00 17.66           O  
ATOM   1223  CB  ALA A 156      11.300 -26.626  33.964  1.00 18.53           C  
ATOM   1224  N   LEU A 157      14.440 -25.649  33.450  1.00 17.63           N  
ATOM   1225  CA  LEU A 157      15.359 -24.814  32.690  1.00 18.91           C  
ATOM   1226  C   LEU A 157      16.600 -25.611  32.321  1.00 18.47           C  
ATOM   1227  O   LEU A 157      17.530 -25.080  31.709  1.00 20.70           O  
ATOM   1228  CB  LEU A 157      15.764 -23.577  33.499  1.00 19.00           C  
ATOM   1229  CG  LEU A 157      14.687 -22.528  33.763  1.00 19.43           C  
ATOM   1230  CD1 LEU A 157      15.226 -21.486  34.726  1.00 17.94           C  
ATOM   1231  CD2 LEU A 157      14.252 -21.884  32.447  1.00 21.46           C  
ATOM   1232  N   GLY A 158      16.614 -26.891  32.690  1.00 18.79           N  
ATOM   1233  CA  GLY A 158      17.756 -27.737  32.395  1.00 17.72           C  
ATOM   1234  C   GLY A 158      18.899 -27.494  33.365  1.00 18.40           C  
ATOM   1235  O   GLY A 158      20.066 -27.681  33.022  1.00 19.42           O  
ATOM   1236  N   LEU A 159      18.553 -27.067  34.576  1.00 17.60           N  
ATOM   1237  CA  LEU A 159      19.526 -26.772  35.625  1.00 17.09           C  
ATOM   1238  C   LEU A 159      19.452 -27.814  36.723  1.00 17.60           C  
ATOM   1239  O   LEU A 159      18.377 -28.343  37.005  1.00 16.87           O  
ATOM   1240  CB  LEU A 159      19.203 -25.410  36.244  1.00 20.02           C  
ATOM   1241  CG  LEU A 159      20.076 -24.180  36.004  1.00 24.66           C  
ATOM   1242  CD1 LEU A 159      20.843 -24.283  34.719  1.00 23.35           C  
ATOM   1243  CD2 LEU A 159      19.209 -22.921  36.053  1.00 24.83           C  
ATOM   1244  N   ASP A 160      20.599 -28.103  37.334  1.00 14.55           N  
ATOM   1245  CA  ASP A 160      20.673 -29.047  38.446  1.00 15.68           C  
ATOM   1246  C   ASP A 160      20.633 -28.274  39.763  1.00 14.76           C  
ATOM   1247  O   ASP A 160      21.082 -27.130  39.822  1.00 14.81           O  
ATOM   1248  CB  ASP A 160      21.958 -29.870  38.366  1.00 16.28           C  
ATOM   1249  CG  ASP A 160      21.924 -30.889  37.241  1.00 19.79           C  
ATOM   1250  OD1 ASP A 160      22.953 -31.072  36.558  1.00 19.98           O  
ATOM   1251  OD2 ASP A 160      20.864 -31.513  37.043  1.00 17.11           O1-
ATOM   1252  N   ALA A 161      20.092 -28.901  40.810  1.00 12.18           N  
ATOM   1253  CA  ALA A 161      19.991 -28.274  42.130  1.00 13.94           C  
ATOM   1254  C   ALA A 161      19.838 -29.303  43.241  1.00 14.26           C  
ATOM   1255  O   ALA A 161      19.740 -30.502  42.989  1.00 14.52           O  
ATOM   1256  CB  ALA A 161      18.815 -27.317  42.170  1.00 14.20           C  
ATOM   1257  N   VAL A 162      19.838 -28.816  44.476  1.00 15.84           N  
ATOM   1258  CA  VAL A 162      19.663 -29.668  45.649  1.00 18.46           C  
ATOM   1259  C   VAL A 162      19.168 -28.828  46.820  1.00 17.10           C  
ATOM   1260  O   VAL A 162      19.761 -27.797  47.148  1.00 17.42           O  
ATOM   1261  CB  VAL A 162      20.976 -30.399  46.060  1.00 20.12           C  
ATOM   1262  CG1 VAL A 162      22.118 -29.405  46.278  1.00 20.37           C  
ATOM   1263  CG2 VAL A 162      20.739 -31.218  47.330  1.00 19.98           C  
ATOM   1264  N   PRO A 163      18.021 -29.212  47.402  1.00 16.91           N  
ATOM   1265  CA  PRO A 163      17.451 -28.491  48.543  1.00 18.01           C  
ATOM   1266  C   PRO A 163      18.277 -28.913  49.747  1.00 19.00           C  
ATOM   1267  O   PRO A 163      18.556 -30.105  49.914  1.00 20.63           O  
ATOM   1268  CB  PRO A 163      16.033 -29.066  48.666  1.00 17.73           C  
ATOM   1269  CG  PRO A 163      15.848 -29.963  47.458  1.00 16.37           C  
ATOM   1270  CD  PRO A 163      17.205 -30.387  47.047  1.00 16.77           C  
ATOM   1271  N   ILE A 164      18.670 -27.957  50.578  1.00 18.60           N  
ATOM   1272  CA  ILE A 164      19.469 -28.277  51.752  1.00 19.14           C  
ATOM   1273  C   ILE A 164      18.876 -27.761  53.061  1.00 18.55           C  
ATOM   1274  O   ILE A 164      18.596 -26.571  53.207  1.00 18.66           O  
ATOM   1275  CB  ILE A 164      20.921 -27.731  51.619  1.00 20.10           C  
ATOM   1276  CG1 ILE A 164      21.595 -28.306  50.368  1.00 16.90           C  
ATOM   1277  CG2 ILE A 164      21.734 -28.055  52.875  1.00 20.04           C  
ATOM   1278  CD1 ILE A 164      23.007 -27.829  50.145  1.00 18.80           C  
ATOM   1279  N   GLU A 165      18.621 -28.683  53.981  1.00 19.36           N  
ATOM   1280  CA  GLU A 165      18.132 -28.329  55.308  1.00 19.96           C  
ATOM   1281  C   GLU A 165      19.319 -28.511  56.256  1.00 20.77           C  
ATOM   1282  O   GLU A 165      19.295 -28.041  57.392  1.00 21.42           O  
ATOM   1283  CB  GLU A 165      16.976 -29.233  55.741  1.00 20.25           C  
ATOM   1284  CG  GLU A 165      15.578 -28.668  55.458  1.00 20.38           C  
ATOM   1285  CD  GLU A 165      14.450 -29.577  55.936  1.00 20.80           C  
ATOM   1286  OE1 GLU A 165      14.728 -30.640  56.530  1.00 21.37           O  
ATOM   1287  OE2 GLU A 165      13.273 -29.237  55.703  1.00 20.95           O1-
ATOM   1288  N   GLY A 166      20.350 -29.204  55.767  1.00 18.90           N  
ATOM   1289  CA  GLY A 166      21.542 -29.461  56.552  1.00 20.64           C  
ATOM   1290  C   GLY A 166      22.547 -28.320  56.589  1.00 20.27           C  
ATOM   1291  O   GLY A 166      23.576 -28.357  55.905  1.00 20.58           O  
ATOM   1292  N   PHE A 167      22.242 -27.304  57.390  1.00 19.63           N  
ATOM   1293  CA  PHE A 167      23.113 -26.145  57.555  1.00 20.80           C  
ATOM   1294  C   PHE A 167      22.781 -25.484  58.890  1.00 20.83           C  
ATOM   1295  O   PHE A 167      21.703 -25.698  59.446  1.00 23.25           O  
ATOM   1296  CB  PHE A 167      22.932 -25.135  56.406  1.00 20.57           C  
ATOM   1297  CG  PHE A 167      21.626 -24.383  56.446  1.00 19.31           C  
ATOM   1298  CD1 PHE A 167      21.563 -23.098  56.979  1.00 20.04           C  
ATOM   1299  CD2 PHE A 167      20.463 -24.960  55.955  1.00 20.01           C  
ATOM   1300  CE1 PHE A 167      20.354 -22.399  57.022  1.00 20.22           C  
ATOM   1301  CE2 PHE A 167      19.249 -24.270  55.994  1.00 23.39           C  
ATOM   1302  CZ  PHE A 167      19.198 -22.984  56.531  1.00 23.08           C  
ATOM   1303  N   ASP A 168      23.706 -24.684  59.405  1.00 21.76           N  
ATOM   1304  CA  ASP A 168      23.477 -24.003  60.673  1.00 21.60           C  
ATOM   1305  C   ASP A 168      22.794 -22.657  60.430  1.00 20.10           C  
ATOM   1306  O   ASP A 168      23.443 -21.688  60.038  1.00 19.39           O  
ATOM   1307  CB  ASP A 168      24.803 -23.797  61.404  1.00 24.17           C  
ATOM   1308  CG  ASP A 168      24.614 -23.468  62.877  1.00 26.79           C  
ATOM   1309  OD1 ASP A 168      23.786 -22.588  63.198  1.00 25.96           O  
ATOM   1310  OD2 ASP A 168      25.303 -24.088  63.713  1.00 27.15           O1-
ATOM   1311  N   ALA A 169      21.489 -22.606  60.695  1.00 21.83           N  
ATOM   1312  CA  ALA A 169      20.692 -21.391  60.514  1.00 23.63           C  
ATOM   1313  C   ALA A 169      21.168 -20.215  61.370  1.00 24.34           C  
ATOM   1314  O   ALA A 169      21.134 -19.075  60.920  1.00 23.47           O  
ATOM   1315  CB  ALA A 169      19.209 -21.677  60.780  1.00 22.78           C  
ATOM   1316  N   ALA A 170      21.613 -20.488  62.596  1.00 24.88           N  
ATOM   1317  CA  ALA A 170      22.105 -19.423  63.472  1.00 23.28           C  
ATOM   1318  C   ALA A 170      23.359 -18.799  62.868  1.00 20.82           C  
ATOM   1319  O   ALA A 170      23.504 -17.578  62.839  1.00 21.40           O  
ATOM   1320  CB  ALA A 170      22.400 -19.964  64.876  1.00 23.29           C  
ATOM   1321  N   ILE A 171      24.241 -19.645  62.344  1.00 21.87           N  
ATOM   1322  CA  ILE A 171      25.482 -19.184  61.726  1.00 20.84           C  
ATOM   1323  C   ILE A 171      25.181 -18.371  60.463  1.00 21.26           C  
ATOM   1324  O   ILE A 171      25.700 -17.268  60.284  1.00 20.00           O  
ATOM   1325  CB  ILE A 171      26.426 -20.379  61.395  1.00 21.34           C  
ATOM   1326  CG1 ILE A 171      26.965 -20.991  62.696  1.00 25.39           C  
ATOM   1327  CG2 ILE A 171      27.591 -19.927  60.511  1.00 21.17           C  
ATOM   1328  CD1 ILE A 171      27.948 -22.121  62.495  1.00 28.03           C  
ATOM   1329  N   LEU A 172      24.307 -18.899  59.613  1.00 20.60           N  
ATOM   1330  CA  LEU A 172      23.943 -18.205  58.386  1.00 19.71           C  
ATOM   1331  C   LEU A 172      23.247 -16.882  58.717  1.00 19.32           C  
ATOM   1332  O   LEU A 172      23.567 -15.848  58.131  1.00 19.12           O  
ATOM   1333  CB  LEU A 172      23.034 -19.089  57.518  1.00 20.65           C  
ATOM   1334  CG  LEU A 172      23.182 -18.918  55.994  1.00 21.82           C  
ATOM   1335  CD1 LEU A 172      22.292 -19.901  55.274  1.00 21.78           C  
ATOM   1336  CD2 LEU A 172      22.835 -17.514  55.575  1.00 24.75           C  
ATOM   1337  N   ASP A 173      22.326 -16.911  59.682  1.00 19.42           N  
ATOM   1338  CA  ASP A 173      21.595 -15.709  60.082  1.00 20.75           C  
ATOM   1339  C   ASP A 173      22.516 -14.594  60.554  1.00 21.16           C  
ATOM   1340  O   ASP A 173      22.321 -13.439  60.194  1.00 20.69           O  
ATOM   1341  CB  ASP A 173      20.579 -16.025  61.185  1.00 22.72           C  
ATOM   1342  CG  ASP A 173      19.292 -16.631  60.648  1.00 25.56           C  
ATOM   1343  OD1 ASP A 173      19.178 -16.868  59.424  1.00 22.38           O  
ATOM   1344  OD2 ASP A 173      18.385 -16.865  61.463  1.00 23.20           O1-
ATOM   1345  N   ALA A 174      23.505 -14.949  61.374  1.00 21.68           N  
ATOM   1346  CA  ALA A 174      24.467 -13.984  61.895  1.00 23.61           C  
ATOM   1347  C   ALA A 174      25.378 -13.431  60.795  1.00 24.33           C  
ATOM   1348  O   ALA A 174      25.678 -12.237  60.778  1.00 22.51           O  
ATOM   1349  CB  ALA A 174      25.306 -14.619  63.006  1.00 25.64           C  
ATOM   1350  N   GLU A 175      25.777 -14.290  59.857  1.00 25.35           N  
ATOM   1351  CA  GLU A 175      26.658 -13.867  58.771  1.00 25.13           C  
ATOM   1352  C   GLU A 175      26.051 -12.749  57.943  1.00 25.15           C  
ATOM   1353  O   GLU A 175      26.717 -11.761  57.652  1.00 28.57           O  
ATOM   1354  CB  GLU A 175      27.044 -15.053  57.878  1.00 26.85           C  
ATOM   1355  CG  GLU A 175      27.993 -14.700  56.717  1.00 27.69           C  
ATOM   1356  CD  GLU A 175      29.299 -14.051  57.168  1.00 28.41           C  
ATOM   1357  OE1 GLU A 175      29.740 -14.291  58.312  1.00 27.92           O  
ATOM   1358  OE2 GLU A 175      29.888 -13.292  56.371  1.00 28.51           O1-
ATOM   1359  N   PHE A 176      24.781 -12.898  57.582  1.00 24.73           N  
ATOM   1360  CA  PHE A 176      24.081 -11.894  56.793  1.00 23.52           C  
ATOM   1361  C   PHE A 176      23.201 -10.959  57.625  1.00 23.67           C  
ATOM   1362  O   PHE A 176      22.395 -10.217  57.068  1.00 23.37           O  
ATOM   1363  CB  PHE A 176      23.247 -12.570  55.697  1.00 22.92           C  
ATOM   1364  CG  PHE A 176      24.077 -13.200  54.618  1.00 20.83           C  
ATOM   1365  CD1 PHE A 176      24.477 -12.462  53.514  1.00 20.46           C  
ATOM   1366  CD2 PHE A 176      24.486 -14.526  54.720  1.00 21.76           C  
ATOM   1367  CE1 PHE A 176      25.280 -13.034  52.523  1.00 20.86           C  
ATOM   1368  CE2 PHE A 176      25.285 -15.104  53.739  1.00 21.76           C  
ATOM   1369  CZ  PHE A 176      25.683 -14.353  52.637  1.00 21.61           C  
ATOM   1370  N   GLY A 177      23.354 -11.007  58.950  1.00 24.38           N  
ATOM   1371  CA  GLY A 177      22.579 -10.154  59.843  1.00 23.48           C  
ATOM   1372  C   GLY A 177      21.081 -10.170  59.589  1.00 23.35           C  
ATOM   1373  O   GLY A 177      20.426  -9.125  59.577  1.00 22.09           O  
ATOM   1374  N   LEU A 178      20.522 -11.363  59.428  1.00 22.45           N  
ATOM   1375  CA  LEU A 178      19.097 -11.492  59.147  1.00 22.28           C  
ATOM   1376  C   LEU A 178      18.142 -11.196  60.302  1.00 22.48           C  
ATOM   1377  O   LEU A 178      17.054 -10.670  60.067  1.00 23.25           O  
ATOM   1378  CB  LEU A 178      18.801 -12.870  58.560  1.00 21.90           C  
ATOM   1379  CG  LEU A 178      19.552 -13.177  57.257  1.00 21.69           C  
ATOM   1380  CD1 LEU A 178      19.346 -14.623  56.860  1.00 18.81           C  
ATOM   1381  CD2 LEU A 178      19.083 -12.251  56.160  1.00 19.84           C  
ATOM   1382  N   LYS A 179      18.543 -11.512  61.535  1.00 22.05           N  
ATOM   1383  CA  LYS A 179      17.678 -11.290  62.701  1.00 25.38           C  
ATOM   1384  C   LYS A 179      17.195  -9.849  62.797  1.00 24.93           C  
ATOM   1385  O   LYS A 179      15.997  -9.603  62.893  1.00 24.90           O  
ATOM   1386  CB  LYS A 179      18.381 -11.651  64.020  1.00 25.99           C  
ATOM   1387  CG  LYS A 179      19.046 -13.011  64.079  1.00 31.11           C  
ATOM   1388  CD  LYS A 179      19.652 -13.232  65.469  1.00 34.40           C  
ATOM   1389  CE  LYS A 179      20.875 -14.143  65.425  1.00 34.19           C  
ATOM   1390  NZ  LYS A 179      22.076 -13.466  64.859  1.00 35.53           N1+
ATOM   1391  N   GLU A 180      18.137  -8.908  62.789  1.00 26.76           N  
ATOM   1392  CA  GLU A 180      17.817  -7.483  62.883  1.00 27.84           C  
ATOM   1393  C   GLU A 180      17.044  -6.983  61.670  1.00 28.63           C  
ATOM   1394  O   GLU A 180      16.266  -6.032  61.774  1.00 30.00           O  
ATOM   1395  CB  GLU A 180      19.084  -6.649  63.101  1.00 29.50           C  
ATOM   1396  CG  GLU A 180      20.223  -6.917  62.116  1.00 34.36           C  
ATOM   1397  CD  GLU A 180      21.309  -7.836  62.672  1.00 37.43           C  
ATOM   1398  OE1 GLU A 180      22.500  -7.440  62.614  1.00 36.03           O  
ATOM   1399  OE2 GLU A 180      20.984  -8.955  63.145  1.00 37.25           O1-
ATOM   1400  N   LYS A 181      17.247  -7.634  60.524  1.00 28.04           N  
ATOM   1401  CA  LYS A 181      16.540  -7.268  59.298  1.00 27.82           C  
ATOM   1402  C   LYS A 181      15.119  -7.841  59.320  1.00 26.01           C  
ATOM   1403  O   LYS A 181      14.274  -7.468  58.503  1.00 24.93           O  
ATOM   1404  CB  LYS A 181      17.284  -7.780  58.063  1.00 29.04           C  
ATOM   1405  CG  LYS A 181      18.657  -7.167  57.849  1.00 31.89           C  
ATOM   1406  CD  LYS A 181      19.329  -7.755  56.612  1.00 34.02           C  
ATOM   1407  CE  LYS A 181      20.843  -7.567  56.646  1.00 36.68           C  
ATOM   1408  NZ  LYS A 181      21.256  -6.137  56.691  1.00 38.54           N1+
ATOM   1409  N   GLY A 182      14.865  -8.751  60.261  1.00 25.22           N  
ATOM   1410  CA  GLY A 182      13.546  -9.352  60.388  1.00 24.83           C  
ATOM   1411  C   GLY A 182      13.352 -10.648  59.617  1.00 24.66           C  
ATOM   1412  O   GLY A 182      12.234 -10.978  59.228  1.00 25.12           O  
ATOM   1413  N   TYR A 183      14.431 -11.398  59.412  1.00 24.92           N  
ATOM   1414  CA  TYR A 183      14.344 -12.653  58.670  1.00 24.01           C  
ATOM   1415  C   TYR A 183      15.141 -13.778  59.311  1.00 23.77           C  
ATOM   1416  O   TYR A 183      15.970 -13.545  60.191  1.00 23.08           O  
ATOM   1417  CB  TYR A 183      14.839 -12.456  57.232  1.00 24.49           C  
ATOM   1418  CG  TYR A 183      14.063 -11.426  56.443  1.00 26.24           C  
ATOM   1419  CD1 TYR A 183      14.560 -10.131  56.272  1.00 26.32           C  
ATOM   1420  CD2 TYR A 183      12.815 -11.733  55.900  1.00 26.00           C  
ATOM   1421  CE1 TYR A 183      13.828  -9.162  55.586  1.00 26.89           C  
ATOM   1422  CE2 TYR A 183      12.076 -10.770  55.211  1.00 27.40           C  
ATOM   1423  CZ  TYR A 183      12.589  -9.487  55.063  1.00 25.84           C  
ATOM   1424  OH  TYR A 183      11.850  -8.530  54.413  1.00 27.19           O  
ATOM   1425  N   THR A 184      14.878 -14.998  58.850  1.00 22.15           N  
ATOM   1426  CA  THR A 184      15.564 -16.197  59.321  1.00 23.18           C  
ATOM   1427  C   THR A 184      15.715 -17.127  58.127  1.00 21.21           C  
ATOM   1428  O   THR A 184      14.774 -17.283  57.347  1.00 19.62           O  
ATOM   1429  CB  THR A 184      14.749 -16.959  60.382  1.00 24.52           C  
ATOM   1430  CG2 THR A 184      15.590 -18.048  61.001  1.00 23.97           C  
ATOM   1431  OG1 THR A 184      14.338 -16.058  61.410  1.00 30.68           O  
ATOM   1432  N   SER A 185      16.884 -17.757  58.016  1.00 21.92           N  
ATOM   1433  CA  SER A 185      17.191 -18.692  56.933  1.00 19.83           C  
ATOM   1434  C   SER A 185      16.538 -20.061  57.160  1.00 20.58           C  
ATOM   1435  O   SER A 185      16.596 -20.616  58.264  1.00 18.57           O  
ATOM   1436  CB  SER A 185      18.709 -18.830  56.771  1.00 22.22           C  
ATOM   1437  OG  SER A 185      19.334 -19.349  57.939  1.00 22.83           O  
ATOM   1438  N   LEU A 186      15.939 -20.619  56.107  1.00 19.39           N  
ATOM   1439  CA  LEU A 186      15.254 -21.908  56.216  1.00 19.02           C  
ATOM   1440  C   LEU A 186      15.810 -23.027  55.337  1.00 19.50           C  
ATOM   1441  O   LEU A 186      15.976 -24.161  55.789  1.00 20.11           O  
ATOM   1442  CB  LEU A 186      13.765 -21.741  55.892  1.00 19.50           C  
ATOM   1443  CG  LEU A 186      12.906 -20.811  56.750  1.00 22.11           C  
ATOM   1444  CD1 LEU A 186      11.482 -20.810  56.206  1.00 21.26           C  
ATOM   1445  CD2 LEU A 186      12.917 -21.243  58.209  1.00 21.89           C  
ATOM   1446  N   VAL A 187      16.037 -22.712  54.066  1.00 17.06           N  
ATOM   1447  CA  VAL A 187      16.530 -23.690  53.100  1.00 15.89           C  
ATOM   1448  C   VAL A 187      17.580 -23.054  52.206  1.00 13.99           C  
ATOM   1449  O   VAL A 187      17.441 -21.904  51.801  1.00 14.10           O  
ATOM   1450  CB  VAL A 187      15.375 -24.204  52.186  1.00 15.50           C  
ATOM   1451  CG1 VAL A 187      15.863 -25.329  51.264  1.00 14.66           C  
ATOM   1452  CG2 VAL A 187      14.201 -24.681  53.019  1.00 14.20           C  
ATOM   1453  N   VAL A 188      18.636 -23.807  51.917  1.00 13.72           N  
ATOM   1454  CA  VAL A 188      19.722 -23.352  51.048  1.00 14.68           C  
ATOM   1455  C   VAL A 188      19.659 -24.201  49.778  1.00 14.62           C  
ATOM   1456  O   VAL A 188      19.610 -25.435  49.843  1.00 16.48           O  
ATOM   1457  CB  VAL A 188      21.098 -23.539  51.724  1.00 16.27           C  
ATOM   1458  CG1 VAL A 188      22.219 -23.079  50.796  1.00 12.70           C  
ATOM   1459  CG2 VAL A 188      21.138 -22.767  53.045  1.00 16.72           C  
ATOM   1460  N   VAL A 189      19.695 -23.550  48.624  1.00 14.72           N  
ATOM   1461  CA  VAL A 189      19.595 -24.278  47.370  1.00 14.49           C  
ATOM   1462  C   VAL A 189      20.641 -23.942  46.328  1.00 14.42           C  
ATOM   1463  O   VAL A 189      20.566 -22.912  45.665  1.00 14.88           O  
ATOM   1464  CB  VAL A 189      18.179 -24.112  46.733  1.00 15.40           C  
ATOM   1465  CG1 VAL A 189      18.084 -24.897  45.415  1.00 15.54           C  
ATOM   1466  CG2 VAL A 189      17.111 -24.583  47.701  1.00 13.69           C  
ATOM   1467  N   PRO A 190      21.698 -24.762  46.250  1.00 13.63           N  
ATOM   1468  CA  PRO A 190      22.757 -24.539  45.263  1.00 13.02           C  
ATOM   1469  C   PRO A 190      22.189 -24.929  43.901  1.00 14.65           C  
ATOM   1470  O   PRO A 190      21.481 -25.922  43.781  1.00 12.08           O  
ATOM   1471  CB  PRO A 190      23.836 -25.530  45.702  1.00 11.99           C  
ATOM   1472  CG  PRO A 190      23.643 -25.587  47.200  1.00 13.91           C  
ATOM   1473  CD  PRO A 190      22.147 -25.690  47.303  1.00 12.57           C  
ATOM   1474  N   VAL A 191      22.445 -24.112  42.890  1.00 13.84           N  
ATOM   1475  CA  VAL A 191      21.951 -24.396  41.555  1.00 14.16           C  
ATOM   1476  C   VAL A 191      23.090 -24.248  40.548  1.00 13.92           C  
ATOM   1477  O   VAL A 191      23.931 -23.355  40.668  1.00 13.63           O  
ATOM   1478  CB  VAL A 191      20.746 -23.487  41.197  1.00 14.95           C  
ATOM   1479  CG1 VAL A 191      21.099 -22.033  41.395  1.00 19.61           C  
ATOM   1480  CG2 VAL A 191      20.289 -23.736  39.756  1.00 15.63           C  
ATOM   1481  N   GLY A 192      23.151 -25.190  39.610  1.00 12.35           N  
ATOM   1482  CA  GLY A 192      24.184 -25.180  38.593  1.00 16.67           C  
ATOM   1483  C   GLY A 192      24.092 -26.433  37.750  1.00 16.36           C  
ATOM   1484  O   GLY A 192      23.018 -26.770  37.228  1.00 14.84           O  
ATOM   1485  N   HIS A 193      25.217 -27.132  37.626  1.00 14.51           N  
ATOM   1486  CA  HIS A 193      25.281 -28.370  36.855  1.00 16.13           C  
ATOM   1487  C   HIS A 193      26.090 -29.413  37.618  1.00 15.94           C  
ATOM   1488  O   HIS A 193      27.171 -29.117  38.137  1.00 14.56           O  
ATOM   1489  CB  HIS A 193      25.923 -28.129  35.487  1.00 17.40           C  
ATOM   1490  CG  HIS A 193      25.087 -27.306  34.557  1.00 18.77           C  
ATOM   1491  CD2 HIS A 193      25.116 -25.985  34.262  1.00 18.43           C  
ATOM   1492  ND1 HIS A 193      24.073 -27.843  33.795  1.00 20.60           N  
ATOM   1493  CE1 HIS A 193      23.510 -26.890  33.074  1.00 19.45           C  
ATOM   1494  NE2 HIS A 193      24.125 -25.752  33.338  1.00 18.58           N  
ATOM   1495  N   HIS A 194      25.571 -30.634  37.674  1.00 16.26           N  
ATOM   1496  CA  HIS A 194      26.252 -31.713  38.380  1.00 19.03           C  
ATOM   1497  C   HIS A 194      27.528 -32.161  37.670  1.00 20.70           C  
ATOM   1498  O   HIS A 194      27.684 -31.983  36.457  1.00 18.54           O  
ATOM   1499  CB  HIS A 194      25.320 -32.917  38.579  1.00 21.08           C  
ATOM   1500  CG  HIS A 194      25.132 -33.759  37.352  1.00 21.55           C  
ATOM   1501  CD2 HIS A 194      25.713 -34.922  36.972  1.00 23.87           C  
ATOM   1502  ND1 HIS A 194      24.267 -33.414  36.335  1.00 24.25           N  
ATOM   1503  CE1 HIS A 194      24.327 -34.325  35.379  1.00 25.03           C  
ATOM   1504  NE2 HIS A 194      25.196 -35.251  35.741  1.00 26.32           N  
ATOM   1505  N   SER A 195      28.456 -32.700  38.452  1.00 21.82           N  
ATOM   1506  CA  SER A 195      29.717 -33.210  37.925  1.00 24.33           C  
ATOM   1507  C   SER A 195      29.596 -34.730  37.810  1.00 26.11           C  
ATOM   1508  O   SER A 195      28.595 -35.308  38.224  1.00 24.85           O  
ATOM   1509  CB  SER A 195      30.852 -32.869  38.884  1.00 23.76           C  
ATOM   1510  OG  SER A 195      30.639 -33.484  40.147  1.00 27.44           O  
ATOM   1511  N   VAL A 196      30.625 -35.376  37.271  1.00 29.25           N  
ATOM   1512  CA  VAL A 196      30.625 -36.834  37.137  1.00 31.03           C  
ATOM   1513  C   VAL A 196      30.598 -37.484  38.531  1.00 31.54           C  
ATOM   1514  O   VAL A 196      30.140 -38.616  38.692  1.00 32.60           O  
ATOM   1515  CB  VAL A 196      31.865 -37.308  36.354  1.00 32.95           C  
ATOM   1516  CG1 VAL A 196      31.822 -38.814  36.140  1.00 34.40           C  
ATOM   1517  CG2 VAL A 196      31.947 -36.569  35.020  1.00 33.58           C  
ATOM   1518  N   GLU A 197      31.056 -36.737  39.535  1.00 30.15           N  
ATOM   1519  CA  GLU A 197      31.087 -37.193  40.928  1.00 31.03           C  
ATOM   1520  C   GLU A 197      29.699 -37.312  41.569  1.00 30.36           C  
ATOM   1521  O   GLU A 197      29.572 -37.820  42.685  1.00 29.61           O  
ATOM   1522  CB  GLU A 197      31.946 -36.246  41.779  1.00 32.80           C  
ATOM   1523  CG  GLU A 197      33.445 -36.338  41.529  1.00 36.82           C  
ATOM   1524  CD  GLU A 197      33.822 -36.171  40.062  1.00 40.87           C  
ATOM   1525  OE1 GLU A 197      33.498 -35.115  39.473  1.00 42.86           O  
ATOM   1526  OE2 GLU A 197      34.447 -37.103  39.501  1.00 43.67           O1-
ATOM   1527  N   ASP A 198      28.676 -36.799  40.887  1.00 28.54           N  
ATOM   1528  CA  ASP A 198      27.301 -36.854  41.385  1.00 27.89           C  
ATOM   1529  C   ASP A 198      26.701 -38.250  41.176  1.00 27.67           C  
ATOM   1530  O   ASP A 198      26.060 -38.529  40.157  1.00 25.85           O  
ATOM   1531  CB  ASP A 198      26.449 -35.779  40.693  1.00 26.54           C  
ATOM   1532  CG  ASP A 198      24.982 -35.824  41.102  1.00 28.47           C  
ATOM   1533  OD1 ASP A 198      24.158 -35.279  40.344  1.00 26.61           O  
ATOM   1534  OD2 ASP A 198      24.642 -36.394  42.164  1.00 28.30           O1-
ATOM   1535  N   PHE A 199      26.890 -39.107  42.174  1.00 28.50           N  
ATOM   1536  CA  PHE A 199      26.403 -40.478  42.142  1.00 29.77           C  
ATOM   1537  C   PHE A 199      24.885 -40.593  42.078  1.00 29.12           C  
ATOM   1538  O   PHE A 199      24.356 -41.613  41.636  1.00 28.15           O  
ATOM   1539  CB  PHE A 199      26.934 -41.258  43.351  1.00 32.62           C  
ATOM   1540  CG  PHE A 199      26.586 -40.641  44.682  1.00 35.83           C  
ATOM   1541  CD1 PHE A 199      25.409 -40.992  45.344  1.00 36.54           C  
ATOM   1542  CD2 PHE A 199      27.443 -39.721  45.280  1.00 36.32           C  
ATOM   1543  CE1 PHE A 199      25.093 -40.438  46.581  1.00 36.99           C  
ATOM   1544  CE2 PHE A 199      27.137 -39.161  46.520  1.00 36.47           C  
ATOM   1545  CZ  PHE A 199      25.960 -39.520  47.172  1.00 36.69           C  
ATOM   1546  N   ASN A 200      24.190 -39.542  42.506  1.00 27.24           N  
ATOM   1547  CA  ASN A 200      22.735 -39.544  42.504  1.00 25.48           C  
ATOM   1548  C   ASN A 200      22.134 -39.321  41.117  1.00 25.19           C  
ATOM   1549  O   ASN A 200      20.965 -39.626  40.891  1.00 24.24           O  
ATOM   1550  CB  ASN A 200      22.195 -38.492  43.485  1.00 23.78           C  
ATOM   1551  CG  ASN A 200      20.783 -38.813  43.965  1.00 24.07           C  
ATOM   1552  ND2 ASN A 200      19.985 -37.777  44.214  1.00 18.23           N  
ATOM   1553  OD1 ASN A 200      20.424 -39.982  44.123  1.00 22.86           O  
ATOM   1554  N   ALA A 201      22.928 -38.787  40.193  1.00 23.84           N  
ATOM   1555  CA  ALA A 201      22.454 -38.519  38.835  1.00 24.73           C  
ATOM   1556  C   ALA A 201      22.073 -39.770  38.045  1.00 25.36           C  
ATOM   1557  O   ALA A 201      21.213 -39.717  37.161  1.00 25.97           O  
ATOM   1558  CB  ALA A 201      23.496 -37.719  38.065  1.00 23.80           C  
ATOM   1559  N   THR A 202      22.701 -40.893  38.378  1.00 25.75           N  
ATOM   1560  CA  THR A 202      22.446 -42.148  37.678  1.00 28.49           C  
ATOM   1561  C   THR A 202      21.629 -43.189  38.452  1.00 27.06           C  
ATOM   1562  O   THR A 202      21.287 -44.236  37.906  1.00 29.52           O  
ATOM   1563  CB  THR A 202      23.770 -42.789  37.219  1.00 28.75           C  
ATOM   1564  CG2 THR A 202      24.517 -41.842  36.281  1.00 30.68           C  
ATOM   1565  OG1 THR A 202      24.594 -43.061  38.361  1.00 33.40           O  
ATOM   1566  N   LEU A 203      21.322 -42.908  39.716  1.00 25.68           N  
ATOM   1567  CA  LEU A 203      20.548 -43.842  40.536  1.00 24.40           C  
ATOM   1568  C   LEU A 203      19.049 -43.695  40.292  1.00 22.33           C  
ATOM   1569  O   LEU A 203      18.574 -42.618  39.933  1.00 21.43           O  
ATOM   1570  CB  LEU A 203      20.837 -43.628  42.022  1.00 24.04           C  
ATOM   1571  CG  LEU A 203      22.098 -44.229  42.639  1.00 24.18           C  
ATOM   1572  CD1 LEU A 203      22.210 -43.774  44.091  1.00 22.14           C  
ATOM   1573  CD2 LEU A 203      22.073 -45.754  42.552  1.00 23.93           C  
ATOM   1574  N   PRO A 204      18.285 -44.785  40.476  1.00 21.30           N  
ATOM   1575  CA  PRO A 204      16.833 -44.748  40.272  1.00 21.07           C  
ATOM   1576  C   PRO A 204      16.171 -43.896  41.353  1.00 19.72           C  
ATOM   1577  O   PRO A 204      16.608 -43.902  42.504  1.00 19.47           O  
ATOM   1578  CB  PRO A 204      16.425 -46.217  40.436  1.00 20.73           C  
ATOM   1579  CG  PRO A 204      17.685 -46.975  40.165  1.00 22.05           C  
ATOM   1580  CD  PRO A 204      18.722 -46.144  40.834  1.00 21.27           C  
ATOM   1581  N   LYS A 205      15.113 -43.184  40.983  1.00 21.06           N  
ATOM   1582  CA  LYS A 205      14.381 -42.344  41.923  1.00 22.34           C  
ATOM   1583  C   LYS A 205      13.464 -43.260  42.725  1.00 22.29           C  
ATOM   1584  O   LYS A 205      12.878 -44.190  42.175  1.00 23.59           O  
ATOM   1585  CB  LYS A 205      13.565 -41.291  41.166  1.00 23.65           C  
ATOM   1586  CG  LYS A 205      12.794 -40.324  42.068  1.00 23.46           C  
ATOM   1587  CD  LYS A 205      12.149 -39.195  41.269  1.00 20.24           C  
ATOM   1588  CE  LYS A 205      13.194 -38.372  40.531  1.00 20.39           C  
ATOM   1589  NZ  LYS A 205      14.282 -37.895  41.437  1.00 17.13           N1+
ATOM   1590  N   SER A 206      13.347 -43.010  44.023  1.00 20.73           N  
ATOM   1591  CA  SER A 206      12.514 -43.857  44.862  1.00 18.80           C  
ATOM   1592  C   SER A 206      11.407 -43.118  45.589  1.00 17.97           C  
ATOM   1593  O   SER A 206      11.632 -42.073  46.194  1.00 16.73           O  
ATOM   1594  CB  SER A 206      13.378 -44.606  45.868  1.00 19.28           C  
ATOM   1595  OG  SER A 206      12.569 -45.344  46.763  1.00 19.88           O  
ATOM   1596  N   ARG A 207      10.209 -43.687  45.534  1.00 14.21           N  
ATOM   1597  CA  ARG A 207       9.051 -43.106  46.192  1.00 16.95           C  
ATOM   1598  C   ARG A 207       8.117 -44.207  46.633  1.00 18.84           C  
ATOM   1599  O   ARG A 207       8.045 -45.269  46.004  1.00 17.25           O  
ATOM   1600  CB  ARG A 207       8.278 -42.174  45.246  1.00 16.32           C  
ATOM   1601  CG  ARG A 207       9.002 -40.889  44.845  1.00 17.47           C  
ATOM   1602  CD  ARG A 207       9.172 -39.929  46.028  1.00 17.79           C  
ATOM   1603  NE  ARG A 207       9.728 -38.657  45.583  1.00 19.06           N  
ATOM   1604  CZ  ARG A 207      11.012 -38.449  45.311  1.00 19.24           C  
ATOM   1605  NH1 ARG A 207      11.894 -39.430  45.456  1.00 18.83           N1+
ATOM   1606  NH2 ARG A 207      11.399 -37.282  44.809  1.00 18.64           N  
ATOM   1607  N   LEU A 208       7.405 -43.941  47.724  1.00 20.39           N  
ATOM   1608  CA  LEU A 208       6.425 -44.865  48.261  1.00 19.37           C  
ATOM   1609  C   LEU A 208       5.323 -45.034  47.218  1.00 20.69           C  
ATOM   1610  O   LEU A 208       5.053 -44.128  46.433  1.00 18.75           O  
ATOM   1611  CB  LEU A 208       5.819 -44.293  49.544  1.00 20.14           C  
ATOM   1612  CG  LEU A 208       6.452 -44.649  50.890  1.00 22.77           C  
ATOM   1613  CD1 LEU A 208       7.942 -44.879  50.771  1.00 22.87           C  
ATOM   1614  CD2 LEU A 208       6.127 -43.550  51.890  1.00 21.65           C  
ATOM   1615  N   PRO A 209       4.707 -46.219  47.167  1.00 21.19           N  
ATOM   1616  CA  PRO A 209       3.635 -46.482  46.207  1.00 21.32           C  
ATOM   1617  C   PRO A 209       2.375 -45.665  46.504  1.00 21.37           C  
ATOM   1618  O   PRO A 209       2.125 -45.256  47.649  1.00 20.45           O  
ATOM   1619  CB  PRO A 209       3.400 -47.986  46.370  1.00 23.33           C  
ATOM   1620  CG  PRO A 209       3.767 -48.235  47.807  1.00 23.10           C  
ATOM   1621  CD  PRO A 209       5.024 -47.425  47.952  1.00 22.71           C  
ATOM   1622  N   GLN A 210       1.596 -45.412  45.459  1.00 21.39           N  
ATOM   1623  CA  GLN A 210       0.365 -44.652  45.591  1.00 21.26           C  
ATOM   1624  C   GLN A 210      -0.706 -45.363  46.413  1.00 23.29           C  
ATOM   1625  O   GLN A 210      -1.551 -44.708  47.021  1.00 24.16           O  
ATOM   1626  CB  GLN A 210      -0.179 -44.266  44.219  1.00 20.38           C  
ATOM   1627  CG  GLN A 210       0.682 -43.226  43.500  1.00 21.75           C  
ATOM   1628  CD  GLN A 210       0.159 -42.876  42.123  1.00 18.61           C  
ATOM   1629  NE2 GLN A 210      -1.155 -42.892  41.967  1.00 21.04           N  
ATOM   1630  OE1 GLN A 210       0.931 -42.582  41.213  1.00 22.80           O  
ATOM   1631  N   ASN A 211      -0.666 -46.692  46.469  1.00 25.30           N  
ATOM   1632  CA  ASN A 211      -1.672 -47.404  47.254  1.00 27.20           C  
ATOM   1633  C   ASN A 211      -1.537 -47.105  48.746  1.00 27.44           C  
ATOM   1634  O   ASN A 211      -2.488 -47.299  49.509  1.00 28.71           O  
ATOM   1635  CB  ASN A 211      -1.668 -48.914  46.979  1.00 30.13           C  
ATOM   1636  CG  ASN A 211      -0.300 -49.540  47.120  1.00 29.62           C  
ATOM   1637  ND2 ASN A 211      -0.069 -50.616  46.375  1.00 32.70           N  
ATOM   1638  OD1 ASN A 211       0.536 -49.081  47.893  1.00 33.21           O  
ATOM   1639  N   ILE A 212      -0.372 -46.596  49.144  1.00 25.69           N  
ATOM   1640  CA  ILE A 212      -0.115 -46.233  50.540  1.00 26.41           C  
ATOM   1641  C   ILE A 212      -0.325 -44.738  50.809  1.00 25.58           C  
ATOM   1642  O   ILE A 212      -0.907 -44.370  51.824  1.00 24.99           O  
ATOM   1643  CB  ILE A 212       1.319 -46.633  50.981  1.00 27.84           C  
ATOM   1644  CG1 ILE A 212       1.407 -48.153  51.155  1.00 28.26           C  
ATOM   1645  CG2 ILE A 212       1.708 -45.918  52.283  1.00 27.90           C  
ATOM   1646  CD1 ILE A 212       2.795 -48.649  51.521  1.00 30.29           C  
ATOM   1647  N   THR A 213       0.105 -43.880  49.882  1.00 25.08           N  
ATOM   1648  CA  THR A 213      -0.014 -42.429  50.067  1.00 23.64           C  
ATOM   1649  C   THR A 213      -1.192 -41.717  49.411  1.00 24.23           C  
ATOM   1650  O   THR A 213      -1.431 -40.541  49.692  1.00 23.23           O  
ATOM   1651  CB  THR A 213       1.231 -41.698  49.544  1.00 23.83           C  
ATOM   1652  CG2 THR A 213       2.503 -42.202  50.230  1.00 22.74           C  
ATOM   1653  OG1 THR A 213       1.321 -41.892  48.126  1.00 25.05           O  
ATOM   1654  N   LEU A 214      -1.917 -42.394  48.531  1.00 24.78           N  
ATOM   1655  CA  LEU A 214      -3.010 -41.726  47.830  1.00 25.81           C  
ATOM   1656  C   LEU A 214      -4.345 -42.464  47.878  1.00 26.77           C  
ATOM   1657  O   LEU A 214      -4.410 -43.664  47.603  1.00 26.71           O  
ATOM   1658  CB  LEU A 214      -2.586 -41.468  46.377  1.00 26.06           C  
ATOM   1659  CG  LEU A 214      -3.278 -40.371  45.563  1.00 28.22           C  
ATOM   1660  CD1 LEU A 214      -2.292 -39.787  44.556  1.00 28.64           C  
ATOM   1661  CD2 LEU A 214      -4.525 -40.900  44.866  1.00 26.45           C  
ATOM   1662  N   THR A 215      -5.394 -41.725  48.243  1.00 25.98           N  
ATOM   1663  CA  THR A 215      -6.760 -42.243  48.328  1.00 26.75           C  
ATOM   1664  C   THR A 215      -7.638 -41.555  47.284  1.00 27.81           C  
ATOM   1665  O   THR A 215      -7.726 -40.331  47.254  1.00 27.46           O  
ATOM   1666  CB  THR A 215      -7.401 -41.967  49.713  1.00 26.31           C  
ATOM   1667  CG2 THR A 215      -8.849 -42.475  49.748  1.00 27.11           C  
ATOM   1668  OG1 THR A 215      -6.646 -42.622  50.739  1.00 25.66           O  
ATOM   1669  N   GLU A 216      -8.314 -42.346  46.456  1.00 28.09           N  
ATOM   1670  CA  GLU A 216      -9.192 -41.804  45.424  1.00 28.25           C  
ATOM   1671  C   GLU A 216     -10.670 -41.884  45.817  1.00 28.43           C  
ATOM   1672  O   GLU A 216     -11.163 -42.952  46.188  1.00 28.41           O  
ATOM   1673  CB  GLU A 216      -8.956 -42.528  44.095  1.00 27.93           C  
ATOM   1674  CG  GLU A 216      -7.620 -42.197  43.435  1.00 30.45           C  
ATOM   1675  CD  GLU A 216      -7.394 -42.963  42.142  1.00 31.35           C  
ATOM   1676  OE1 GLU A 216      -7.383 -42.330  41.070  1.00 33.77           O  
ATOM   1677  OE2 GLU A 216      -7.219 -44.197  42.201  1.00 31.68           O1-
ATOM   1678  N   VAL A 217     -11.364 -40.749  45.756  1.00 29.45           N  
ATOM   1679  CA  VAL A 217     -12.787 -40.691  46.099  1.00 31.28           C  
ATOM   1680  C   VAL A 217     -13.602 -39.923  45.055  1.00 31.21           C  
ATOM   1681  O   VAL A 217     -13.001 -39.382  44.101  1.00 31.62           O  
ATOM   1682  CB  VAL A 217     -13.029 -40.053  47.504  1.00 30.31           C  
ATOM   1683  CG1 VAL A 217     -12.313 -40.850  48.586  1.00 31.15           C  
ATOM   1684  CG2 VAL A 217     -12.587 -38.598  47.521  1.00 28.94           C  
ATOM   1685  OXT VAL A 217     -14.841 -39.874  45.197  1.00 29.28           O1-
TER   
ATOM   1686  N   ASP B   1       8.371 -23.308  27.621  1.00 43.45           N  
ATOM   1687  CA  ASP B   1       9.258 -22.588  28.578  1.00 38.63           C  
ATOM   1688  C   ASP B   1       8.571 -22.431  29.934  1.00 33.23           C  
ATOM   1689  O   ASP B   1       7.465 -21.902  30.024  1.00 31.03           O  
ATOM   1690  CB  ASP B   1       9.653 -21.225  28.005  1.00 40.04           C  
ATOM   1691  CG  ASP B   1      10.280 -20.317  29.039  1.00 41.88           C  
ATOM   1692  OD1 ASP B   1       9.606 -19.352  29.441  1.00 42.21           O  
ATOM   1693  OD2 ASP B   1      11.432 -20.565  29.453  1.00 41.71           O1-
ATOM   1694  N   ILE B   2       9.260 -22.855  30.989  1.00 28.28           N  
ATOM   1695  CA  ILE B   2       8.716 -22.802  32.342  1.00 24.44           C  
ATOM   1696  C   ILE B   2       8.535 -21.390  32.908  1.00 22.79           C  
ATOM   1697  O   ILE B   2       7.705 -21.174  33.794  1.00 23.61           O  
ATOM   1698  CB  ILE B   2       9.555 -23.679  33.304  1.00 23.31           C  
ATOM   1699  CG1 ILE B   2       8.730 -24.062  34.532  1.00 20.11           C  
ATOM   1700  CG2 ILE B   2      10.862 -22.971  33.692  1.00 21.91           C  
ATOM   1701  CD1 ILE B   2       7.570 -24.983  34.225  1.00 18.42           C  
ATOM   1702  N   ILE B   3       9.306 -20.427  32.408  1.00 22.47           N  
ATOM   1703  CA  ILE B   3       9.171 -19.051  32.885  1.00 21.19           C  
ATOM   1704  C   ILE B   3       7.842 -18.485  32.390  1.00 21.93           C  
ATOM   1705  O   ILE B   3       7.176 -17.725  33.102  1.00 23.04           O  
ATOM   1706  CB  ILE B   3      10.342 -18.153  32.420  1.00 19.52           C  
ATOM   1707  CG1 ILE B   3      11.671 -18.740  32.908  1.00 20.40           C  
ATOM   1708  CG2 ILE B   3      10.168 -16.734  32.961  1.00 19.25           C  
ATOM   1709  CD1 ILE B   3      11.684 -19.051  34.392  1.00 21.30           C  
ATOM   1710  N   SER B   4       7.464 -18.871  31.172  1.00 20.54           N  
ATOM   1711  CA  SER B   4       6.204 -18.439  30.582  1.00 23.98           C  
ATOM   1712  C   SER B   4       5.042 -18.935  31.437  1.00 22.73           C  
ATOM   1713  O   SER B   4       4.106 -18.183  31.697  1.00 23.76           O  
ATOM   1714  CB  SER B   4       6.035 -18.978  29.152  1.00 24.40           C  
ATOM   1715  OG  SER B   4       6.958 -18.387  28.250  1.00 26.90           O  
ATOM   1716  N   VAL B   5       5.103 -20.190  31.887  1.00 23.00           N  
ATOM   1717  CA  VAL B   5       4.008 -20.719  32.699  1.00 23.24           C  
ATOM   1718  C   VAL B   5       3.959 -20.107  34.103  1.00 22.79           C  
ATOM   1719  O   VAL B   5       2.877 -19.867  34.631  1.00 22.83           O  
ATOM   1720  CB  VAL B   5       3.945 -22.294  32.721  1.00 25.36           C  
ATOM   1721  CG1 VAL B   5       4.668 -22.897  31.517  1.00 27.29           C  
ATOM   1722  CG2 VAL B   5       4.427 -22.863  34.032  1.00 24.81           C  
ATOM   1723  N   ALA B   6       5.120 -19.776  34.666  1.00 21.89           N  
ATOM   1724  CA  ALA B   6       5.176 -19.161  35.996  1.00 23.94           C  
ATOM   1725  C   ALA B   6       4.580 -17.755  35.952  1.00 24.45           C  
ATOM   1726  O   ALA B   6       3.954 -17.302  36.910  1.00 24.48           O  
ATOM   1727  CB  ALA B   6       6.618 -19.096  36.497  1.00 21.15           C  
ATOM   1728  N   LEU B   7       4.796 -17.068  34.835  1.00 24.76           N  
ATOM   1729  CA  LEU B   7       4.292 -15.716  34.642  1.00 25.78           C  
ATOM   1730  C   LEU B   7       2.823 -15.675  34.242  1.00 27.37           C  
ATOM   1731  O   LEU B   7       2.128 -14.699  34.527  1.00 28.31           O  
ATOM   1732  CB  LEU B   7       5.118 -14.995  33.576  1.00 24.00           C  
ATOM   1733  CG  LEU B   7       6.560 -14.686  33.966  1.00 24.07           C  
ATOM   1734  CD1 LEU B   7       7.284 -14.080  32.776  1.00 24.79           C  
ATOM   1735  CD2 LEU B   7       6.569 -13.736  35.166  1.00 22.03           C  
ATOM   1736  N   LYS B   8       2.354 -16.729  33.580  1.00 27.33           N  
ATOM   1737  CA  LYS B   8       0.970 -16.775  33.133  1.00 29.81           C  
ATOM   1738  C   LYS B   8      -0.009 -17.494  34.055  1.00 30.09           C  
ATOM   1739  O   LYS B   8      -1.212 -17.229  33.998  1.00 31.96           O  
ATOM   1740  CB  LYS B   8       0.877 -17.349  31.717  1.00 31.33           C  
ATOM   1741  CG  LYS B   8       1.653 -16.545  30.680  1.00 34.18           C  
ATOM   1742  CD  LYS B   8       1.010 -16.641  29.315  1.00 37.31           C  
ATOM   1743  CE  LYS B   8      -0.334 -15.912  29.300  1.00 40.93           C  
ATOM   1744  NZ  LYS B   8      -0.201 -14.475  29.706  1.00 42.02           N1+
ATOM   1745  N   ARG B   9       0.482 -18.401  34.896  1.00 29.43           N  
ATOM   1746  CA  ARG B   9      -0.414 -19.115  35.800  1.00 29.40           C  
ATOM   1747  C   ARG B   9      -1.058 -18.125  36.766  1.00 30.55           C  
ATOM   1748  O   ARG B   9      -0.571 -17.008  36.931  1.00 28.61           O  
ATOM   1749  CB  ARG B   9       0.320 -20.205  36.587  1.00 28.70           C  
ATOM   1750  CG  ARG B   9       1.369 -19.697  37.559  1.00 25.50           C  
ATOM   1751  CD  ARG B   9       1.552 -20.675  38.723  1.00 27.50           C  
ATOM   1752  NE  ARG B   9       0.377 -20.727  39.598  1.00 24.71           N  
ATOM   1753  CZ  ARG B   9      -0.008 -19.736  40.400  1.00 26.62           C  
ATOM   1754  NH1 ARG B   9       0.682 -18.604  40.447  1.00 25.83           N1+
ATOM   1755  NH2 ARG B   9      -1.092 -19.871  41.153  1.00 26.78           N  
ATOM   1756  N   HIS B  10      -2.165 -18.534  37.378  1.00 32.18           N  
ATOM   1757  CA  HIS B  10      -2.882 -17.689  38.326  1.00 34.74           C  
ATOM   1758  C   HIS B  10      -3.856 -18.540  39.137  1.00 34.84           C  
ATOM   1759  O   HIS B  10      -4.095 -19.703  38.816  1.00 33.80           O  
ATOM   1760  CB  HIS B  10      -3.647 -16.586  37.585  1.00 39.01           C  
ATOM   1761  CG  HIS B  10      -4.742 -17.100  36.701  1.00 43.35           C  
ATOM   1762  CD2 HIS B  10      -6.057 -17.313  36.943  1.00 45.14           C  
ATOM   1763  ND1 HIS B  10      -4.527 -17.483  35.394  1.00 45.51           N  
ATOM   1764  CE1 HIS B  10      -5.661 -17.909  34.870  1.00 46.33           C  
ATOM   1765  NE2 HIS B  10      -6.606 -17.817  35.789  1.00 46.08           N  
ATOM   1766  N   SER B  11      -4.375 -17.977  40.220  1.00 33.41           N  
ATOM   1767  CA  SER B  11      -5.331 -18.701  41.041  1.00 33.72           C  
ATOM   1768  C   SER B  11      -6.723 -18.464  40.469  1.00 34.12           C  
ATOM   1769  O   SER B  11      -7.212 -17.336  40.454  1.00 34.61           O  
ATOM   1770  CB  SER B  11      -5.253 -18.235  42.494  1.00 32.99           C  
ATOM   1771  OG  SER B  11      -4.109 -18.767  43.130  1.00 33.99           O  
ATOM   1772  N   THR B  12      -7.328 -19.516  39.930  1.00 35.82           N  
ATOM   1773  CA  THR B  12      -8.659 -19.398  39.349  1.00 37.44           C  
ATOM   1774  C   THR B  12      -9.735 -19.350  40.424  1.00 37.26           C  
ATOM   1775  O   THR B  12      -9.750 -20.173  41.341  1.00 36.40           O  
ATOM   1776  CB  THR B  12      -8.940 -20.530  38.343  1.00 37.63           C  
ATOM   1777  CG2 THR B  12      -8.117 -20.324  37.088  1.00 38.38           C  
ATOM   1778  OG1 THR B  12      -8.599 -21.792  38.923  1.00 39.74           O  
ATOM   1779  N   LYS B  13     -10.622 -18.363  40.308  1.00 37.17           N  
ATOM   1780  CA  LYS B  13     -11.698 -18.161  41.275  1.00 37.73           C  
ATOM   1781  C   LYS B  13     -12.961 -18.973  40.999  1.00 37.76           C  
ATOM   1782  O   LYS B  13     -13.767 -19.190  41.909  1.00 38.38           O  
ATOM   1783  CB  LYS B  13     -12.061 -16.673  41.362  1.00 38.73           C  
ATOM   1784  CG  LYS B  13     -10.891 -15.720  41.614  1.00 40.80           C  
ATOM   1785  CD  LYS B  13     -10.248 -15.876  42.998  1.00 42.35           C  
ATOM   1786  CE  LYS B  13      -9.183 -16.966  43.026  1.00 43.35           C  
ATOM   1787  NZ  LYS B  13      -8.371 -16.950  44.274  1.00 45.49           N1+
ATOM   1788  N   ALA B  14     -13.132 -19.411  39.752  1.00 35.49           N  
ATOM   1789  CA  ALA B  14     -14.302 -20.193  39.354  1.00 34.08           C  
ATOM   1790  C   ALA B  14     -13.967 -21.173  38.234  1.00 33.26           C  
ATOM   1791  O   ALA B  14     -13.316 -20.809  37.255  1.00 33.40           O  
ATOM   1792  CB  ALA B  14     -15.440 -19.267  38.921  1.00 33.52           C  
ATOM   1793  N   PHE B  15     -14.421 -22.414  38.385  1.00 33.84           N  
ATOM   1794  CA  PHE B  15     -14.170 -23.455  37.393  1.00 33.48           C  
ATOM   1795  C   PHE B  15     -15.381 -23.795  36.535  1.00 33.27           C  
ATOM   1796  O   PHE B  15     -16.530 -23.715  36.978  1.00 34.37           O  
ATOM   1797  CB  PHE B  15     -13.696 -24.745  38.070  1.00 32.15           C  
ATOM   1798  CG  PHE B  15     -12.382 -24.616  38.773  1.00 32.11           C  
ATOM   1799  CD1 PHE B  15     -11.196 -24.950  38.121  1.00 32.37           C  
ATOM   1800  CD2 PHE B  15     -12.323 -24.159  40.083  1.00 32.58           C  
ATOM   1801  CE1 PHE B  15      -9.973 -24.828  38.763  1.00 30.96           C  
ATOM   1802  CE2 PHE B  15     -11.103 -24.032  40.736  1.00 32.38           C  
ATOM   1803  CZ  PHE B  15      -9.925 -24.367  40.076  1.00 30.92           C  
ATOM   1804  N   ASP B  16     -15.103 -24.202  35.304  1.00 33.70           N  
ATOM   1805  CA  ASP B  16     -16.147 -24.612  34.383  1.00 34.39           C  
ATOM   1806  C   ASP B  16     -16.334 -26.092  34.696  1.00 34.66           C  
ATOM   1807  O   ASP B  16     -15.464 -26.910  34.395  1.00 33.49           O  
ATOM   1808  CB  ASP B  16     -15.683 -24.417  32.933  1.00 35.64           C  
ATOM   1809  CG  ASP B  16     -16.767 -24.735  31.914  1.00 36.40           C  
ATOM   1810  OD1 ASP B  16     -17.700 -25.502  32.233  1.00 35.94           O  
ATOM   1811  OD2 ASP B  16     -16.682 -24.212  30.783  1.00 36.61           O1-
ATOM   1812  N   ALA B  17     -17.458 -26.423  35.327  1.00 35.46           N  
ATOM   1813  CA  ALA B  17     -17.760 -27.802  35.706  1.00 36.56           C  
ATOM   1814  C   ALA B  17     -17.884 -28.781  34.532  1.00 37.79           C  
ATOM   1815  O   ALA B  17     -17.934 -29.995  34.739  1.00 38.79           O  
ATOM   1816  CB  ALA B  17     -19.017 -27.845  36.569  1.00 37.48           C  
ATOM   1817  N   SER B  18     -17.917 -28.254  33.311  1.00 37.93           N  
ATOM   1818  CA  SER B  18     -18.029 -29.073  32.103  1.00 40.32           C  
ATOM   1819  C   SER B  18     -16.682 -29.631  31.626  1.00 40.74           C  
ATOM   1820  O   SER B  18     -16.629 -30.667  30.957  1.00 40.87           O  
ATOM   1821  CB  SER B  18     -18.668 -28.251  30.978  1.00 41.29           C  
ATOM   1822  OG  SER B  18     -18.569 -28.912  29.729  1.00 43.64           O  
ATOM   1823  N   LYS B  19     -15.603 -28.933  31.963  1.00 40.97           N  
ATOM   1824  CA  LYS B  19     -14.258 -29.334  31.560  1.00 40.81           C  
ATOM   1825  C   LYS B  19     -13.612 -30.295  32.563  1.00 40.57           C  
ATOM   1826  O   LYS B  19     -13.163 -29.879  33.634  1.00 40.44           O  
ATOM   1827  CB  LYS B  19     -13.373 -28.095  31.407  1.00 41.56           C  
ATOM   1828  CG  LYS B  19     -13.986 -26.951  30.615  1.00 42.69           C  
ATOM   1829  CD  LYS B  19     -14.146 -27.283  29.143  1.00 45.06           C  
ATOM   1830  CE  LYS B  19     -14.539 -26.038  28.364  1.00 46.24           C  
ATOM   1831  NZ  LYS B  19     -14.585 -26.277  26.897  1.00 48.96           N1+
ATOM   1832  N   LYS B  20     -13.574 -31.577  32.213  1.00 40.10           N  
ATOM   1833  CA  LYS B  20     -12.977 -32.593  33.077  1.00 39.07           C  
ATOM   1834  C   LYS B  20     -11.591 -32.979  32.569  1.00 37.92           C  
ATOM   1835  O   LYS B  20     -11.296 -32.831  31.380  1.00 35.77           O  
ATOM   1836  CB  LYS B  20     -13.869 -33.838  33.131  1.00 41.08           C  
ATOM   1837  CG  LYS B  20     -15.247 -33.619  33.750  1.00 43.58           C  
ATOM   1838  CD  LYS B  20     -15.161 -33.309  35.240  1.00 45.69           C  
ATOM   1839  CE  LYS B  20     -16.546 -33.104  35.848  1.00 47.38           C  
ATOM   1840  NZ  LYS B  20     -16.488 -32.722  37.290  1.00 47.56           N1+
ATOM   1841  N   LEU B  21     -10.732 -33.453  33.470  1.00 36.98           N  
ATOM   1842  CA  LEU B  21      -9.386 -33.866  33.074  1.00 35.94           C  
ATOM   1843  C   LEU B  21      -9.466 -35.161  32.280  1.00 35.95           C  
ATOM   1844  O   LEU B  21     -10.281 -36.030  32.594  1.00 36.46           O  
ATOM   1845  CB  LEU B  21      -8.490 -34.122  34.295  1.00 35.99           C  
ATOM   1846  CG  LEU B  21      -8.234 -33.056  35.359  1.00 34.68           C  
ATOM   1847  CD1 LEU B  21      -7.068 -33.509  36.226  1.00 34.29           C  
ATOM   1848  CD2 LEU B  21      -7.923 -31.727  34.731  1.00 33.53           C  
ATOM   1849  N   THR B  22      -8.616 -35.292  31.264  1.00 35.22           N  
ATOM   1850  CA  THR B  22      -8.571 -36.510  30.462  1.00 35.50           C  
ATOM   1851  C   THR B  22      -7.941 -37.585  31.345  1.00 34.64           C  
ATOM   1852  O   THR B  22      -7.301 -37.266  32.351  1.00 34.35           O  
ATOM   1853  CB  THR B  22      -7.687 -36.337  29.202  1.00 35.71           C  
ATOM   1854  CG2 THR B  22      -8.250 -35.253  28.295  1.00 35.98           C  
ATOM   1855  OG1 THR B  22      -6.344 -35.997  29.588  1.00 35.80           O  
ATOM   1856  N   PRO B  23      -8.123 -38.871  30.998  1.00 34.28           N  
ATOM   1857  CA  PRO B  23      -7.531 -39.935  31.817  1.00 34.53           C  
ATOM   1858  C   PRO B  23      -6.005 -39.804  31.951  1.00 34.38           C  
ATOM   1859  O   PRO B  23      -5.432 -40.210  32.965  1.00 32.95           O  
ATOM   1860  CB  PRO B  23      -7.943 -41.212  31.075  1.00 35.22           C  
ATOM   1861  CG  PRO B  23      -8.170 -40.744  29.654  1.00 35.93           C  
ATOM   1862  CD  PRO B  23      -8.878 -39.439  29.868  1.00 35.37           C  
ATOM   1863  N   GLU B  24      -5.365 -39.208  30.945  1.00 33.14           N  
ATOM   1864  CA  GLU B  24      -3.915 -39.011  30.965  1.00 32.49           C  
ATOM   1865  C   GLU B  24      -3.558 -37.939  31.987  1.00 29.63           C  
ATOM   1866  O   GLU B  24      -2.641 -38.117  32.783  1.00 28.94           O  
ATOM   1867  CB  GLU B  24      -3.386 -38.606  29.586  1.00 35.25           C  
ATOM   1868  CG  GLU B  24      -1.874 -38.366  29.561  1.00 40.66           C  
ATOM   1869  CD  GLU B  24      -1.323 -38.021  28.181  1.00 44.61           C  
ATOM   1870  OE1 GLU B  24      -0.176 -37.526  28.111  1.00 46.79           O  
ATOM   1871  OE2 GLU B  24      -2.020 -38.250  27.165  1.00 47.48           O1-
ATOM   1872  N   GLN B  25      -4.288 -36.829  31.956  1.00 27.91           N  
ATOM   1873  CA  GLN B  25      -4.062 -35.734  32.896  1.00 26.72           C  
ATOM   1874  C   GLN B  25      -4.354 -36.180  34.329  1.00 25.48           C  
ATOM   1875  O   GLN B  25      -3.631 -35.816  35.257  1.00 22.43           O  
ATOM   1876  CB  GLN B  25      -4.920 -34.518  32.524  1.00 26.62           C  
ATOM   1877  CG  GLN B  25      -4.478 -33.832  31.234  1.00 28.72           C  
ATOM   1878  CD  GLN B  25      -5.406 -32.714  30.815  1.00 30.10           C  
ATOM   1879  NE2 GLN B  25      -4.853 -31.707  30.152  1.00 32.95           N  
ATOM   1880  OE1 GLN B  25      -6.607 -32.752  31.086  1.00 30.70           O  
ATOM   1881  N   ALA B  26      -5.400 -36.986  34.501  1.00 24.21           N  
ATOM   1882  CA  ALA B  26      -5.766 -37.486  35.825  1.00 24.08           C  
ATOM   1883  C   ALA B  26      -4.650 -38.362  36.381  1.00 25.06           C  
ATOM   1884  O   ALA B  26      -4.408 -38.375  37.586  1.00 26.05           O  
ATOM   1885  CB  ALA B  26      -7.071 -38.258  35.770  1.00 22.70           C  
ATOM   1886  N   GLU B  27      -3.960 -39.081  35.498  1.00 24.62           N  
ATOM   1887  CA  GLU B  27      -2.863 -39.934  35.924  1.00 24.87           C  
ATOM   1888  C   GLU B  27      -1.653 -39.063  36.252  1.00 23.17           C  
ATOM   1889  O   GLU B  27      -1.013 -39.241  37.281  1.00 24.03           O  
ATOM   1890  CB  GLU B  27      -2.505 -40.941  34.827  1.00 26.40           C  
ATOM   1891  CG  GLU B  27      -1.561 -42.041  35.273  1.00 30.13           C  
ATOM   1892  CD  GLU B  27      -2.174 -42.950  36.331  1.00 31.61           C  
ATOM   1893  OE1 GLU B  27      -1.700 -42.919  37.483  1.00 34.32           O  
ATOM   1894  OE2 GLU B  27      -3.129 -43.696  36.014  1.00 33.85           O1-
ATOM   1895  N   GLN B  28      -1.376 -38.094  35.383  1.00 21.36           N  
ATOM   1896  CA  GLN B  28      -0.246 -37.187  35.551  1.00 21.77           C  
ATOM   1897  C   GLN B  28      -0.268 -36.391  36.860  1.00 20.81           C  
ATOM   1898  O   GLN B  28       0.780 -36.111  37.439  1.00 22.03           O  
ATOM   1899  CB  GLN B  28      -0.160 -36.247  34.356  1.00 20.19           C  
ATOM   1900  CG  GLN B  28       0.274 -36.939  33.067  1.00 24.53           C  
ATOM   1901  CD  GLN B  28       0.291 -35.996  31.885  1.00 23.96           C  
ATOM   1902  NE2 GLN B  28      -0.765 -35.211  31.752  1.00 26.96           N  
ATOM   1903  OE1 GLN B  28       1.242 -35.972  31.101  1.00 27.29           O  
ATOM   1904  N   ILE B  29      -1.464 -36.028  37.307  1.00 19.53           N  
ATOM   1905  CA  ILE B  29      -1.659 -35.286  38.553  1.00 21.85           C  
ATOM   1906  C   ILE B  29      -1.145 -36.104  39.741  1.00 21.38           C  
ATOM   1907  O   ILE B  29      -0.461 -35.578  40.625  1.00 19.93           O  
ATOM   1908  CB  ILE B  29      -3.169 -34.908  38.723  1.00 23.53           C  
ATOM   1909  CG1 ILE B  29      -3.366 -33.423  38.426  1.00 23.48           C  
ATOM   1910  CG2 ILE B  29      -3.706 -35.252  40.105  1.00 25.79           C  
ATOM   1911  CD1 ILE B  29      -3.002 -33.035  37.025  1.00 25.90           C  
ATOM   1912  N   LYS B  30      -1.455 -37.398  39.739  1.00 21.79           N  
ATOM   1913  CA  LYS B  30      -1.014 -38.296  40.800  1.00 20.03           C  
ATOM   1914  C   LYS B  30       0.501 -38.535  40.720  1.00 20.44           C  
ATOM   1915  O   LYS B  30       1.160 -38.719  41.743  1.00 19.09           O  
ATOM   1916  CB  LYS B  30      -1.795 -39.613  40.726  1.00 21.74           C  
ATOM   1917  CG  LYS B  30      -3.315 -39.410  40.879  1.00 22.27           C  
ATOM   1918  CD  LYS B  30      -4.085 -40.721  40.902  1.00 24.85           C  
ATOM   1919  CE  LYS B  30      -4.218 -41.319  39.512  1.00 26.34           C  
ATOM   1920  NZ  LYS B  30      -4.896 -42.653  39.534  1.00 27.57           N1+
ATOM   1921  N   THR B  31       1.051 -38.517  39.505  1.00 18.35           N  
ATOM   1922  CA  THR B  31       2.488 -38.710  39.321  1.00 17.43           C  
ATOM   1923  C   THR B  31       3.239 -37.552  39.972  1.00 18.37           C  
ATOM   1924  O   THR B  31       4.245 -37.763  40.655  1.00 15.44           O  
ATOM   1925  CB  THR B  31       2.862 -38.802  37.831  1.00 17.45           C  
ATOM   1926  CG2 THR B  31       4.369 -38.877  37.646  1.00 16.30           C  
ATOM   1927  OG1 THR B  31       2.277 -39.978  37.269  1.00 17.49           O  
ATOM   1928  N   LEU B  32       2.711 -36.340  39.790  1.00 17.81           N  
ATOM   1929  CA  LEU B  32       3.293 -35.123  40.359  1.00 17.08           C  
ATOM   1930  C   LEU B  32       3.295 -35.153  41.878  1.00 16.31           C  
ATOM   1931  O   LEU B  32       4.279 -34.791  42.511  1.00 15.81           O  
ATOM   1932  CB  LEU B  32       2.506 -33.895  39.902  1.00 17.32           C  
ATOM   1933  CG  LEU B  32       2.791 -33.344  38.514  1.00 19.00           C  
ATOM   1934  CD1 LEU B  32       1.818 -32.218  38.215  1.00 20.10           C  
ATOM   1935  CD2 LEU B  32       4.229 -32.840  38.448  1.00 18.51           C  
ATOM   1936  N   LEU B  33       2.191 -35.602  42.461  1.00 16.69           N  
ATOM   1937  CA  LEU B  33       2.066 -35.667  43.914  1.00 17.84           C  
ATOM   1938  C   LEU B  33       3.057 -36.651  44.510  1.00 16.29           C  
ATOM   1939  O   LEU B  33       3.692 -36.377  45.532  1.00 16.75           O  
ATOM   1940  CB  LEU B  33       0.637 -36.071  44.298  1.00 18.12           C  
ATOM   1941  CG  LEU B  33      -0.445 -35.087  43.847  1.00 18.91           C  
ATOM   1942  CD1 LEU B  33      -1.806 -35.734  43.892  1.00 21.27           C  
ATOM   1943  CD2 LEU B  33      -0.394 -33.849  44.717  1.00 17.21           C  
ATOM   1944  N   GLN B  34       3.174 -37.803  43.862  1.00 15.74           N  
ATOM   1945  CA  GLN B  34       4.062 -38.869  44.294  1.00 16.57           C  
ATOM   1946  C   GLN B  34       5.553 -38.549  44.213  1.00 17.61           C  
ATOM   1947  O   GLN B  34       6.294 -38.820  45.153  1.00 18.70           O  
ATOM   1948  CB  GLN B  34       3.774 -40.144  43.483  1.00 14.69           C  
ATOM   1949  CG  GLN B  34       4.717 -41.298  43.783  1.00 17.28           C  
ATOM   1950  CD  GLN B  34       4.403 -42.541  42.967  1.00 19.16           C  
ATOM   1951  NE2 GLN B  34       4.667 -43.710  43.543  1.00 18.73           N  
ATOM   1952  OE1 GLN B  34       3.929 -42.450  41.833  1.00 18.93           O  
ATOM   1953  N   TYR B  35       5.983 -37.965  43.097  1.00 18.70           N  
ATOM   1954  CA  TYR B  35       7.401 -37.669  42.878  1.00 17.52           C  
ATOM   1955  C   TYR B  35       8.038 -36.397  43.419  1.00 15.99           C  
ATOM   1956  O   TYR B  35       9.210 -36.135  43.161  1.00 11.92           O  
ATOM   1957  CB  TYR B  35       7.754 -37.879  41.405  1.00 16.62           C  
ATOM   1958  CG  TYR B  35       7.814 -39.349  41.083  1.00 17.75           C  
ATOM   1959  CD1 TYR B  35       6.703 -40.015  40.586  1.00 17.77           C  
ATOM   1960  CD2 TYR B  35       8.957 -40.091  41.362  1.00 18.08           C  
ATOM   1961  CE1 TYR B  35       6.721 -41.387  40.380  1.00 19.97           C  
ATOM   1962  CE2 TYR B  35       8.990 -41.471  41.161  1.00 21.12           C  
ATOM   1963  CZ  TYR B  35       7.866 -42.109  40.671  1.00 22.30           C  
ATOM   1964  OH  TYR B  35       7.868 -43.470  40.485  1.00 21.93           O  
ATOM   1965  N   SER B  36       7.284 -35.614  44.180  1.00 16.21           N  
ATOM   1966  CA  SER B  36       7.833 -34.403  44.784  1.00 14.99           C  
ATOM   1967  C   SER B  36       8.952 -34.773  45.761  1.00 13.57           C  
ATOM   1968  O   SER B  36       8.928 -35.837  46.366  1.00 14.47           O  
ATOM   1969  CB  SER B  36       6.744 -33.653  45.552  1.00 17.75           C  
ATOM   1970  OG  SER B  36       7.295 -32.719  46.479  1.00 19.19           O  
ATOM   1971  N   PRO B  37      10.001 -33.945  45.839  1.00 15.19           N  
ATOM   1972  CA  PRO B  37      11.093 -34.238  46.774  1.00 14.17           C  
ATOM   1973  C   PRO B  37      10.623 -33.886  48.195  1.00 15.30           C  
ATOM   1974  O   PRO B  37       9.556 -33.289  48.377  1.00 14.63           O  
ATOM   1975  CB  PRO B  37      12.204 -33.299  46.302  1.00 15.21           C  
ATOM   1976  CG  PRO B  37      11.442 -32.144  45.716  1.00 14.55           C  
ATOM   1977  CD  PRO B  37      10.344 -32.817  44.957  1.00 14.18           C  
ATOM   1978  N   SER B  38      11.399 -34.304  49.188  1.00 14.82           N  
ATOM   1979  CA  SER B  38      11.099 -34.043  50.597  1.00 15.55           C  
ATOM   1980  C   SER B  38      12.370 -34.302  51.385  1.00 16.04           C  
ATOM   1981  O   SER B  38      13.230 -35.058  50.940  1.00 13.78           O  
ATOM   1982  CB  SER B  38       9.973 -34.954  51.111  1.00 15.68           C  
ATOM   1983  OG  SER B  38      10.300 -36.334  50.998  1.00 16.48           O  
ATOM   1984  N   SER B  39      12.511 -33.631  52.523  1.00 16.64           N  
ATOM   1985  CA  SER B  39      13.689 -33.792  53.375  1.00 19.03           C  
ATOM   1986  C   SER B  39      13.898 -35.270  53.704  1.00 17.32           C  
ATOM   1987  O   SER B  39      12.994 -35.922  54.217  1.00 19.11           O  
ATOM   1988  CB  SER B  39      13.520 -32.987  54.669  1.00 17.08           C  
ATOM   1989  OG  SER B  39      14.699 -33.064  55.447  1.00 23.31           O  
ATOM   1990  N   THR B  40      15.087 -35.781  53.384  1.00 18.04           N  
ATOM   1991  CA  THR B  40      15.479 -37.187  53.586  1.00 19.00           C  
ATOM   1992  C   THR B  40      14.565 -38.168  52.843  1.00 19.81           C  
ATOM   1993  O   THR B  40      14.566 -39.366  53.142  1.00 19.06           O  
ATOM   1994  CB  THR B  40      15.508 -37.603  55.096  1.00 19.01           C  
ATOM   1995  CG2 THR B  40      16.210 -36.555  55.942  1.00 20.46           C  
ATOM   1996  OG1 THR B  40      14.169 -37.777  55.577  1.00 21.18           O  
ATOM   1997  N   ASN B  41      13.794 -37.664  51.878  1.00 18.60           N  
ATOM   1998  CA  ASN B  41      12.849 -38.488  51.118  1.00 17.36           C  
ATOM   1999  C   ASN B  41      11.831 -39.081  52.092  1.00 17.81           C  
ATOM   2000  O   ASN B  41      11.254 -40.138  51.824  1.00 17.51           O  
ATOM   2001  CB  ASN B  41      13.583 -39.623  50.374  1.00 18.43           C  
ATOM   2002  CG  ASN B  41      12.749 -40.247  49.250  1.00 20.76           C  
ATOM   2003  ND2 ASN B  41      11.776 -39.504  48.742  1.00 14.07           N  
ATOM   2004  OD1 ASN B  41      12.992 -41.389  48.842  1.00 21.31           O  
ATOM   2005  N   SER B  42      11.617 -38.394  53.219  1.00 17.80           N  
ATOM   2006  CA  SER B  42      10.690 -38.853  54.249  1.00 18.11           C  
ATOM   2007  C   SER B  42       9.250 -38.995  53.768  1.00 20.42           C  
ATOM   2008  O   SER B  42       8.497 -39.792  54.329  1.00 19.36           O  
ATOM   2009  CB  SER B  42      10.758 -37.967  55.503  1.00 20.59           C  
ATOM   2010  OG  SER B  42      10.403 -36.617  55.236  1.00 21.46           O  
ATOM   2011  N   GLN B  43       8.868 -38.223  52.743  1.00 19.12           N  
ATOM   2012  CA  GLN B  43       7.510 -38.282  52.170  1.00 20.45           C  
ATOM   2013  C   GLN B  43       6.423 -38.421  53.255  1.00 20.26           C  
ATOM   2014  O   GLN B  43       5.613 -39.355  53.221  1.00 22.12           O  
ATOM   2015  CB  GLN B  43       7.425 -39.481  51.213  1.00 18.71           C  
ATOM   2016  CG  GLN B  43       8.557 -39.554  50.184  1.00 19.40           C  
ATOM   2017  CD  GLN B  43       8.638 -40.915  49.510  1.00 19.60           C  
ATOM   2018  NE2 GLN B  43       9.712 -41.656  49.788  1.00 17.94           N  
ATOM   2019  OE1 GLN B  43       7.735 -41.305  48.774  1.00 15.99           O  
ATOM   2020  N   PRO B  44       6.366 -37.471  54.202  1.00 17.74           N  
ATOM   2021  CA  PRO B  44       5.404 -37.466  55.311  1.00 17.24           C  
ATOM   2022  C   PRO B  44       4.030 -36.954  54.910  1.00 17.70           C  
ATOM   2023  O   PRO B  44       3.453 -36.101  55.580  1.00 16.69           O  
ATOM   2024  CB  PRO B  44       6.072 -36.520  56.298  1.00 16.28           C  
ATOM   2025  CG  PRO B  44       6.560 -35.435  55.375  1.00 17.99           C  
ATOM   2026  CD  PRO B  44       7.149 -36.218  54.192  1.00 16.62           C  
ATOM   2027  N   TRP B  45       3.459 -37.550  53.876  1.00 17.93           N  
ATOM   2028  CA  TRP B  45       2.183 -37.078  53.388  1.00 17.25           C  
ATOM   2029  C   TRP B  45       1.177 -38.135  52.969  1.00 17.57           C  
ATOM   2030  O   TRP B  45       1.489 -39.321  52.896  1.00 16.56           O  
ATOM   2031  CB  TRP B  45       2.448 -36.138  52.207  1.00 16.60           C  
ATOM   2032  CG  TRP B  45       3.439 -36.698  51.197  1.00 15.20           C  
ATOM   2033  CD1 TRP B  45       3.395 -37.921  50.600  1.00 16.48           C  
ATOM   2034  CD2 TRP B  45       4.594 -36.034  50.659  1.00 15.75           C  
ATOM   2035  CE2 TRP B  45       5.191 -36.915  49.732  1.00 17.94           C  
ATOM   2036  CE3 TRP B  45       5.179 -34.778  50.871  1.00 15.11           C  
ATOM   2037  NE1 TRP B  45       4.441 -38.061  49.713  1.00 16.82           N  
ATOM   2038  CZ2 TRP B  45       6.347 -36.583  49.014  1.00 18.26           C  
ATOM   2039  CZ3 TRP B  45       6.328 -34.448  50.159  1.00 17.00           C  
ATOM   2040  CH2 TRP B  45       6.899 -35.349  49.239  1.00 16.77           C  
ATOM   2041  N   HIS B  46      -0.040 -37.666  52.710  1.00 19.45           N  
ATOM   2042  CA  HIS B  46      -1.139 -38.485  52.217  1.00 21.22           C  
ATOM   2043  C   HIS B  46      -1.969 -37.539  51.362  1.00 21.15           C  
ATOM   2044  O   HIS B  46      -2.092 -36.346  51.674  1.00 20.29           O  
ATOM   2045  CB  HIS B  46      -2.007 -39.063  53.338  1.00 23.57           C  
ATOM   2046  CG  HIS B  46      -2.898 -40.178  52.882  1.00 26.52           C  
ATOM   2047  CD2 HIS B  46      -4.090 -40.163  52.240  1.00 28.55           C  
ATOM   2048  ND1 HIS B  46      -2.561 -41.507  53.029  1.00 27.99           N  
ATOM   2049  CE1 HIS B  46      -3.505 -42.261  52.493  1.00 30.60           C  
ATOM   2050  NE2 HIS B  46      -4.444 -41.470  52.006  1.00 29.51           N  
ATOM   2051  N   PHE B  47      -2.493 -38.054  50.257  1.00 19.82           N  
ATOM   2052  CA  PHE B  47      -3.295 -37.231  49.365  1.00 21.21           C  
ATOM   2053  C   PHE B  47      -4.661 -37.860  49.169  1.00 21.48           C  
ATOM   2054  O   PHE B  47      -4.789 -39.084  49.107  1.00 21.33           O  
ATOM   2055  CB  PHE B  47      -2.635 -37.111  47.983  1.00 21.17           C  
ATOM   2056  CG  PHE B  47      -1.145 -36.884  48.023  1.00 19.73           C  
ATOM   2057  CD1 PHE B  47      -0.621 -35.613  48.265  1.00 20.75           C  
ATOM   2058  CD2 PHE B  47      -0.267 -37.942  47.808  1.00 18.65           C  
ATOM   2059  CE1 PHE B  47       0.764 -35.404  48.290  1.00 18.62           C  
ATOM   2060  CE2 PHE B  47       1.112 -37.744  47.833  1.00 19.74           C  
ATOM   2061  CZ  PHE B  47       1.627 -36.471  48.075  1.00 18.83           C  
ATOM   2062  N   ILE B  48      -5.680 -37.016  49.088  1.00 20.66           N  
ATOM   2063  CA  ILE B  48      -7.032 -37.479  48.824  1.00 21.55           C  
ATOM   2064  C   ILE B  48      -7.414 -36.776  47.533  1.00 21.46           C  
ATOM   2065  O   ILE B  48      -7.443 -35.541  47.477  1.00 21.98           O  
ATOM   2066  CB  ILE B  48      -8.035 -37.052  49.910  1.00 21.23           C  
ATOM   2067  CG1 ILE B  48      -7.611 -37.583  51.280  1.00 21.20           C  
ATOM   2068  CG2 ILE B  48      -9.438 -37.527  49.541  1.00 22.48           C  
ATOM   2069  CD1 ILE B  48      -8.450 -37.033  52.425  1.00 23.53           C  
ATOM   2070  N   VAL B  49      -7.632 -37.552  46.478  1.00 22.87           N  
ATOM   2071  CA  VAL B  49      -8.018 -36.986  45.193  1.00 24.43           C  
ATOM   2072  C   VAL B  49      -9.504 -37.264  44.946  1.00 26.02           C  
ATOM   2073  O   VAL B  49      -9.906 -38.415  44.785  1.00 26.41           O  
ATOM   2074  CB  VAL B  49      -7.180 -37.583  44.039  1.00 25.14           C  
ATOM   2075  CG1 VAL B  49      -7.594 -36.952  42.709  1.00 24.15           C  
ATOM   2076  CG2 VAL B  49      -5.692 -37.352  44.294  1.00 24.21           C  
ATOM   2077  N   ALA B  50     -10.310 -36.208  44.924  1.00 26.96           N  
ATOM   2078  CA  ALA B  50     -11.747 -36.344  44.704  1.00 28.36           C  
ATOM   2079  C   ALA B  50     -12.143 -35.995  43.275  1.00 30.89           C  
ATOM   2080  O   ALA B  50     -12.072 -34.833  42.872  1.00 31.00           O  
ATOM   2081  CB  ALA B  50     -12.513 -35.476  45.687  1.00 28.96           C  
ATOM   2082  N   SER B  51     -12.560 -37.010  42.519  1.00 31.20           N  
ATOM   2083  CA  SER B  51     -12.976 -36.830  41.132  1.00 33.58           C  
ATOM   2084  C   SER B  51     -14.486 -36.996  40.924  1.00 34.32           C  
ATOM   2085  O   SER B  51     -15.049 -36.437  39.979  1.00 34.71           O  
ATOM   2086  CB  SER B  51     -12.192 -37.773  40.209  1.00 32.87           C  
ATOM   2087  OG  SER B  51     -12.112 -39.082  40.745  1.00 34.16           O  
ATOM   2088  N   THR B  52     -15.142 -37.765  41.791  1.00 34.74           N  
ATOM   2089  CA  THR B  52     -16.590 -37.955  41.671  1.00 37.21           C  
ATOM   2090  C   THR B  52     -17.309 -36.778  42.321  1.00 37.59           C  
ATOM   2091  O   THR B  52     -16.727 -36.064  43.146  1.00 37.86           O  
ATOM   2092  CB  THR B  52     -17.073 -39.250  42.354  1.00 37.48           C  
ATOM   2093  CG2 THR B  52     -16.316 -40.454  41.819  1.00 37.36           C  
ATOM   2094  OG1 THR B  52     -16.884 -39.146  43.771  1.00 35.82           O  
ATOM   2095  N   GLU B  53     -18.571 -36.576  41.958  1.00 38.39           N  
ATOM   2096  CA  GLU B  53     -19.347 -35.474  42.522  1.00 38.53           C  
ATOM   2097  C   GLU B  53     -19.593 -35.671  44.013  1.00 38.19           C  
ATOM   2098  O   GLU B  53     -19.666 -34.701  44.774  1.00 38.28           O  
ATOM   2099  CB  GLU B  53     -20.675 -35.315  41.778  1.00 39.93           C  
ATOM   2100  CG  GLU B  53     -20.519 -35.126  40.274  1.00 41.95           C  
ATOM   2101  CD  GLU B  53     -19.517 -34.046  39.916  1.00 43.34           C  
ATOM   2102  OE1 GLU B  53     -19.860 -32.850  40.016  1.00 44.91           O  
ATOM   2103  OE2 GLU B  53     -18.382 -34.396  39.528  1.00 44.86           O1-
ATOM   2104  N   GLU B  54     -19.699 -36.934  44.419  1.00 37.88           N  
ATOM   2105  CA  GLU B  54     -19.928 -37.308  45.815  1.00 37.49           C  
ATOM   2106  C   GLU B  54     -18.679 -37.060  46.650  1.00 36.58           C  
ATOM   2107  O   GLU B  54     -18.759 -36.564  47.778  1.00 35.29           O  
ATOM   2108  CB  GLU B  54     -20.317 -38.785  45.910  1.00 38.85           C  
ATOM   2109  CG  GLU B  54     -21.771 -39.096  45.545  1.00 42.88           C  
ATOM   2110  CD  GLU B  54     -22.111 -38.898  44.071  1.00 43.38           C  
ATOM   2111  OE1 GLU B  54     -21.190 -38.822  43.223  1.00 45.28           O  
ATOM   2112  OE2 GLU B  54     -23.321 -38.838  43.761  1.00 43.27           O1-
ATOM   2113  N   GLY B  55     -17.529 -37.431  46.091  1.00 35.23           N  
ATOM   2114  CA  GLY B  55     -16.267 -37.232  46.777  1.00 34.00           C  
ATOM   2115  C   GLY B  55     -16.002 -35.753  46.976  1.00 31.72           C  
ATOM   2116  O   GLY B  55     -15.654 -35.323  48.073  1.00 31.79           O  
ATOM   2117  N   LYS B  56     -16.194 -34.971  45.918  1.00 31.37           N  
ATOM   2118  CA  LYS B  56     -15.979 -33.529  45.978  1.00 31.63           C  
ATOM   2119  C   LYS B  56     -16.903 -32.832  46.980  1.00 31.91           C  
ATOM   2120  O   LYS B  56     -16.491 -31.883  47.646  1.00 33.30           O  
ATOM   2121  CB  LYS B  56     -16.131 -32.903  44.586  1.00 29.68           C  
ATOM   2122  CG  LYS B  56     -15.034 -33.318  43.616  1.00 28.82           C  
ATOM   2123  CD  LYS B  56     -15.072 -32.530  42.319  1.00 29.06           C  
ATOM   2124  CE  LYS B  56     -16.351 -32.786  41.540  1.00 28.05           C  
ATOM   2125  NZ  LYS B  56     -16.305 -32.201  40.169  1.00 28.19           N1+
ATOM   2126  N   ALA B  57     -18.145 -33.305  47.084  1.00 31.74           N  
ATOM   2127  CA  ALA B  57     -19.116 -32.723  48.018  1.00 29.51           C  
ATOM   2128  C   ALA B  57     -18.670 -32.937  49.460  1.00 29.13           C  
ATOM   2129  O   ALA B  57     -18.872 -32.075  50.316  1.00 30.23           O  
ATOM   2130  CB  ALA B  57     -20.494 -33.325  47.802  1.00 30.31           C  
ATOM   2131  N   ARG B  58     -18.066 -34.094  49.720  1.00 27.63           N  
ATOM   2132  CA  ARG B  58     -17.570 -34.416  51.049  1.00 26.26           C  
ATOM   2133  C   ARG B  58     -16.476 -33.432  51.451  1.00 25.83           C  
ATOM   2134  O   ARG B  58     -16.452 -32.947  52.586  1.00 24.89           O  
ATOM   2135  CB  ARG B  58     -17.026 -35.840  51.081  1.00 26.66           C  
ATOM   2136  CG  ARG B  58     -18.095 -36.913  51.013  1.00 25.02           C  
ATOM   2137  CD  ARG B  58     -17.475 -38.286  51.016  1.00 25.85           C  
ATOM   2138  NE  ARG B  58     -16.725 -38.553  52.241  1.00 22.51           N  
ATOM   2139  CZ  ARG B  58     -15.902 -39.587  52.397  1.00 22.25           C  
ATOM   2140  NH1 ARG B  58     -15.713 -40.448  51.401  1.00 19.27           N1+
ATOM   2141  NH2 ARG B  58     -15.291 -39.781  53.559  1.00 21.36           N  
ATOM   2142  N   VAL B  59     -15.587 -33.124  50.508  1.00 25.55           N  
ATOM   2143  CA  VAL B  59     -14.492 -32.183  50.749  1.00 26.03           C  
ATOM   2144  C   VAL B  59     -15.068 -30.782  50.937  1.00 27.64           C  
ATOM   2145  O   VAL B  59     -14.689 -30.062  51.862  1.00 26.93           O  
ATOM   2146  CB  VAL B  59     -13.489 -32.155  49.555  1.00 24.68           C  
ATOM   2147  CG1 VAL B  59     -12.397 -31.098  49.786  1.00 23.77           C  
ATOM   2148  CG2 VAL B  59     -12.860 -33.528  49.360  1.00 23.34           C  
ATOM   2149  N   ALA B  60     -16.020 -30.425  50.076  1.00 29.25           N  
ATOM   2150  CA  ALA B  60     -16.658 -29.112  50.117  1.00 30.67           C  
ATOM   2151  C   ALA B  60     -17.350 -28.795  51.443  1.00 32.41           C  
ATOM   2152  O   ALA B  60     -17.629 -27.634  51.739  1.00 31.39           O  
ATOM   2153  CB  ALA B  60     -17.642 -28.974  48.959  1.00 31.11           C  
ATOM   2154  N   LYS B  61     -17.625 -29.823  52.240  1.00 34.84           N  
ATOM   2155  CA  LYS B  61     -18.272 -29.623  53.533  1.00 36.90           C  
ATOM   2156  C   LYS B  61     -17.376 -28.842  54.502  1.00 36.95           C  
ATOM   2157  O   LYS B  61     -17.870 -28.106  55.357  1.00 37.74           O  
ATOM   2158  CB  LYS B  61     -18.702 -30.966  54.141  1.00 37.87           C  
ATOM   2159  CG  LYS B  61     -19.178 -30.854  55.580  1.00 40.91           C  
ATOM   2160  CD  LYS B  61     -19.935 -32.086  56.053  1.00 43.00           C  
ATOM   2161  CE  LYS B  61     -20.103 -32.067  57.570  1.00 42.91           C  
ATOM   2162  NZ  LYS B  61     -20.678 -30.782  58.064  1.00 46.25           N1+
ATOM   2163  N   SER B  62     -16.061 -28.956  54.330  1.00 36.17           N  
ATOM   2164  CA  SER B  62     -15.116 -28.250  55.197  1.00 35.90           C  
ATOM   2165  C   SER B  62     -15.139 -26.739  54.978  1.00 35.97           C  
ATOM   2166  O   SER B  62     -14.457 -25.993  55.679  1.00 34.98           O  
ATOM   2167  CB  SER B  62     -13.693 -28.784  55.007  1.00 35.23           C  
ATOM   2168  OG  SER B  62     -13.209 -28.558  53.695  1.00 33.36           O  
ATOM   2169  N   ALA B  63     -15.951 -26.288  54.028  1.00 37.32           N  
ATOM   2170  CA  ALA B  63     -16.051 -24.864  53.738  1.00 38.36           C  
ATOM   2171  C   ALA B  63     -17.455 -24.288  53.945  1.00 39.08           C  
ATOM   2172  O   ALA B  63     -17.782 -23.252  53.381  1.00 41.40           O  
ATOM   2173  CB  ALA B  63     -15.569 -24.593  52.316  1.00 36.76           C  
ATOM   2174  N   ALA B  64     -18.272 -24.933  54.774  1.00 41.44           N  
ATOM   2175  CA  ALA B  64     -19.638 -24.459  55.021  1.00 42.62           C  
ATOM   2176  C   ALA B  64     -19.759 -23.308  56.028  1.00 43.90           C  
ATOM   2177  O   ALA B  64     -20.788 -22.625  56.076  1.00 43.44           O  
ATOM   2178  CB  ALA B  64     -20.536 -25.622  55.438  1.00 43.94           C  
ATOM   2179  N   GLY B  65     -18.710 -23.081  56.814  1.00 43.10           N  
ATOM   2180  CA  GLY B  65     -18.745 -22.017  57.805  1.00 43.90           C  
ATOM   2181  C   GLY B  65     -18.414 -20.636  57.274  1.00 44.49           C  
ATOM   2182  O   GLY B  65     -19.192 -20.034  56.527  1.00 45.08           O  
ATOM   2183  N   ASN B  66     -17.259 -20.123  57.682  1.00 44.15           N  
ATOM   2184  CA  ASN B  66     -16.799 -18.805  57.254  1.00 43.76           C  
ATOM   2185  C   ASN B  66     -16.167 -18.856  55.861  1.00 43.79           C  
ATOM   2186  O   ASN B  66     -15.713 -17.833  55.340  1.00 42.97           O  
ATOM   2187  CB  ASN B  66     -15.771 -18.259  58.254  0.50 42.89           C  
ATOM   2188  CG  ASN B  66     -16.333 -18.116  59.660  0.50 42.37           C  
ATOM   2189  ND2 ASN B  66     -16.295 -16.899  60.186  0.50 41.47           N  
ATOM   2190  OD1 ASN B  66     -16.784 -19.089  60.268  0.50 41.22           O  
ATOM   2191  N   TYR B  67     -16.159 -20.041  55.252  1.00 43.06           N  
ATOM   2192  CA  TYR B  67     -15.548 -20.219  53.938  1.00 42.53           C  
ATOM   2193  C   TYR B  67     -16.529 -20.689  52.862  1.00 42.41           C  
ATOM   2194  O   TYR B  67     -16.150 -21.442  51.961  1.00 41.88           O  
ATOM   2195  CB  TYR B  67     -14.390 -21.220  54.043  1.00 42.11           C  
ATOM   2196  CG  TYR B  67     -13.460 -20.984  55.215  1.00 41.60           C  
ATOM   2197  CD1 TYR B  67     -13.489 -21.821  56.330  1.00 40.85           C  
ATOM   2198  CD2 TYR B  67     -12.550 -19.925  55.210  1.00 41.07           C  
ATOM   2199  CE1 TYR B  67     -12.637 -21.611  57.412  1.00 40.23           C  
ATOM   2200  CE2 TYR B  67     -11.690 -19.708  56.290  1.00 40.74           C  
ATOM   2201  CZ  TYR B  67     -11.743 -20.555  57.387  1.00 39.68           C  
ATOM   2202  OH  TYR B  67     -10.914 -20.338  58.464  1.00 37.91           O  
ATOM   2203  N   VAL B  68     -17.777 -20.227  52.939  1.00 41.97           N  
ATOM   2204  CA  VAL B  68     -18.809 -20.616  51.973  1.00 42.01           C  
ATOM   2205  C   VAL B  68     -18.382 -20.304  50.542  1.00 40.25           C  
ATOM   2206  O   VAL B  68     -18.644 -21.078  49.623  1.00 41.01           O  
ATOM   2207  CB  VAL B  68     -20.155 -19.890  52.236  1.00 42.78           C  
ATOM   2208  CG1 VAL B  68     -21.273 -20.565  51.453  1.00 42.47           C  
ATOM   2209  CG2 VAL B  68     -20.472 -19.866  53.721  1.00 44.55           C  
ATOM   2210  N   PHE B  69     -17.715 -19.167  50.376  1.00 39.60           N  
ATOM   2211  CA  PHE B  69     -17.229 -18.702  49.080  1.00 38.24           C  
ATOM   2212  C   PHE B  69     -16.169 -19.600  48.426  1.00 37.64           C  
ATOM   2213  O   PHE B  69     -15.724 -19.315  47.314  1.00 38.28           O  
ATOM   2214  CB  PHE B  69     -16.692 -17.275  49.216  0.50 37.56           C  
ATOM   2215  CG  PHE B  69     -15.783 -17.081  50.396  0.50 35.53           C  
ATOM   2216  CD1 PHE B  69     -14.468 -17.527  50.361  0.50 35.56           C  
ATOM   2217  CD2 PHE B  69     -16.249 -16.460  51.549  0.50 36.02           C  
ATOM   2218  CE1 PHE B  69     -13.630 -17.360  51.456  0.50 34.44           C  
ATOM   2219  CE2 PHE B  69     -15.419 -16.287  52.650  0.50 34.81           C  
ATOM   2220  CZ  PHE B  69     -14.107 -16.739  52.603  0.50 35.17           C  
ATOM   2221  N   ASN B  70     -15.753 -20.661  49.120  1.00 35.78           N  
ATOM   2222  CA  ASN B  70     -14.755 -21.594  48.589  1.00 34.50           C  
ATOM   2223  C   ASN B  70     -15.355 -22.932  48.162  1.00 34.85           C  
ATOM   2224  O   ASN B  70     -14.664 -23.764  47.571  1.00 33.49           O  
ATOM   2225  CB  ASN B  70     -13.636 -21.843  49.606  1.00 33.59           C  
ATOM   2226  CG  ASN B  70     -12.634 -20.714  49.659  1.00 31.84           C  
ATOM   2227  ND2 ASN B  70     -11.905 -20.623  50.766  1.00 29.58           N  
ATOM   2228  OD1 ASN B  70     -12.502 -19.940  48.710  1.00 32.94           O  
ATOM   2229  N   GLU B  71     -16.637 -23.136  48.466  1.00 34.93           N  
ATOM   2230  CA  GLU B  71     -17.332 -24.373  48.114  1.00 34.19           C  
ATOM   2231  C   GLU B  71     -17.439 -24.613  46.610  1.00 34.02           C  
ATOM   2232  O   GLU B  71     -17.205 -25.727  46.141  1.00 35.10           O  
ATOM   2233  CB  GLU B  71     -18.735 -24.404  48.729  1.00 34.96           C  
ATOM   2234  CG  GLU B  71     -18.785 -24.772  50.208  1.00 36.16           C  
ATOM   2235  CD  GLU B  71     -20.216 -24.945  50.719  1.00 38.28           C  
ATOM   2236  OE1 GLU B  71     -20.502 -24.512  51.855  1.00 38.33           O  
ATOM   2237  OE2 GLU B  71     -21.057 -25.506  49.984  1.00 36.97           O1-
ATOM   2238  N   ARG B  72     -17.800 -23.575  45.860  1.00 32.68           N  
ATOM   2239  CA  ARG B  72     -17.952 -23.694  44.408  1.00 32.66           C  
ATOM   2240  C   ARG B  72     -16.686 -24.148  43.680  1.00 31.37           C  
ATOM   2241  O   ARG B  72     -16.770 -24.917  42.722  1.00 31.51           O  
ATOM   2242  CB  ARG B  72     -18.500 -22.400  43.803  1.00 31.68           C  
ATOM   2243  CG  ARG B  72     -20.023 -22.259  43.907  1.00 32.30           C  
ATOM   2244  CD  ARG B  72     -20.722 -22.604  42.590  1.00 31.76           C  
ATOM   2245  NE  ARG B  72     -21.512 -23.836  42.647  1.00 35.63           N  
ATOM   2246  CZ  ARG B  72     -21.008 -25.067  42.647  1.00 33.80           C  
ATOM   2247  NH1 ARG B  72     -19.698 -25.260  42.601  1.00 37.80           N1+
ATOM   2248  NH2 ARG B  72     -21.812 -26.114  42.668  1.00 36.14           N  
ATOM   2249  N   LYS B  73     -15.523 -23.702  44.151  1.00 30.41           N  
ATOM   2250  CA  LYS B  73     -14.251 -24.103  43.550  1.00 29.08           C  
ATOM   2251  C   LYS B  73     -14.081 -25.612  43.738  1.00 27.28           C  
ATOM   2252  O   LYS B  73     -13.707 -26.321  42.808  1.00 26.36           O  
ATOM   2253  CB  LYS B  73     -13.073 -23.392  44.228  1.00 30.59           C  
ATOM   2254  CG  LYS B  73     -13.099 -21.881  44.175  1.00 32.38           C  
ATOM   2255  CD  LYS B  73     -11.864 -21.305  44.859  1.00 33.79           C  
ATOM   2256  CE  LYS B  73     -12.141 -19.938  45.454  1.00 36.50           C  
ATOM   2257  NZ  LYS B  73     -12.532 -18.938  44.425  1.00 38.99           N1+
ATOM   2258  N   MET B  74     -14.392 -26.091  44.942  1.00 25.32           N  
ATOM   2259  CA  MET B  74     -14.277 -27.505  45.286  1.00 27.97           C  
ATOM   2260  C   MET B  74     -15.262 -28.440  44.574  1.00 30.04           C  
ATOM   2261  O   MET B  74     -15.004 -29.635  44.453  1.00 29.92           O  
ATOM   2262  CB  MET B  74     -14.419 -27.685  46.797  1.00 29.69           C  
ATOM   2263  CG  MET B  74     -13.398 -26.909  47.612  1.00 28.79           C  
ATOM   2264  SD  MET B  74     -13.593 -27.217  49.360  1.00 31.00           S  
ATOM   2265  CE  MET B  74     -12.431 -26.029  50.050  1.00 31.14           C  
ATOM   2266  N   LEU B  75     -16.386 -27.902  44.112  1.00 30.46           N  
ATOM   2267  CA  LEU B  75     -17.399 -28.710  43.431  1.00 31.00           C  
ATOM   2268  C   LEU B  75     -17.320 -28.659  41.906  1.00 30.71           C  
ATOM   2269  O   LEU B  75     -17.531 -29.667  41.235  1.00 31.67           O  
ATOM   2270  CB  LEU B  75     -18.798 -28.273  43.883  1.00 29.58           C  
ATOM   2271  CG  LEU B  75     -19.066 -28.446  45.383  1.00 29.61           C  
ATOM   2272  CD1 LEU B  75     -20.173 -27.516  45.834  1.00 28.04           C  
ATOM   2273  CD2 LEU B  75     -19.405 -29.905  45.682  1.00 27.28           C  
ATOM   2274  N   ASP B  76     -17.026 -27.479  41.368  1.00 29.87           N  
ATOM   2275  CA  ASP B  76     -16.951 -27.286  39.924  1.00 30.33           C  
ATOM   2276  C   ASP B  76     -15.699 -27.840  39.268  1.00 29.72           C  
ATOM   2277  O   ASP B  76     -15.704 -28.138  38.070  1.00 30.87           O  
ATOM   2278  CB  ASP B  76     -17.107 -25.802  39.583  1.00 29.17           C  
ATOM   2279  CG  ASP B  76     -18.491 -25.268  39.912  1.00 32.06           C  
ATOM   2280  OD1 ASP B  76     -18.624 -24.041  40.109  1.00 30.52           O  
ATOM   2281  OD2 ASP B  76     -19.445 -26.075  39.974  1.00 31.83           O1-
ATOM   2282  N   ALA B  77     -14.628 -27.960  40.051  1.00 29.28           N  
ATOM   2283  CA  ALA B  77     -13.352 -28.476  39.565  1.00 28.05           C  
ATOM   2284  C   ALA B  77     -13.440 -29.956  39.224  1.00 26.46           C  
ATOM   2285  O   ALA B  77     -14.209 -30.698  39.834  1.00 26.55           O  
ATOM   2286  CB  ALA B  77     -12.271 -28.248  40.607  1.00 27.27           C  
ATOM   2287  N   SER B  78     -12.637 -30.383  38.253  1.00 26.64           N  
ATOM   2288  CA  SER B  78     -12.625 -31.777  37.829  1.00 25.30           C  
ATOM   2289  C   SER B  78     -12.088 -32.677  38.927  1.00 23.80           C  
ATOM   2290  O   SER B  78     -12.714 -33.667  39.293  1.00 23.39           O  
ATOM   2291  CB  SER B  78     -11.778 -31.941  36.570  1.00 26.00           C  
ATOM   2292  OG  SER B  78     -11.683 -33.305  36.217  1.00 28.46           O  
ATOM   2293  N   HIS B  79     -10.915 -32.327  39.441  1.00 23.91           N  
ATOM   2294  CA  HIS B  79     -10.278 -33.091  40.504  1.00 24.63           C  
ATOM   2295  C   HIS B  79      -9.902 -32.159  41.646  1.00 24.38           C  
ATOM   2296  O   HIS B  79      -9.466 -31.029  41.418  1.00 25.53           O  
ATOM   2297  CB  HIS B  79      -9.026 -33.800  39.976  1.00 25.73           C  
ATOM   2298  CG  HIS B  79      -9.321 -34.942  39.053  1.00 28.10           C  
ATOM   2299  CD2 HIS B  79      -9.062 -36.266  39.162  1.00 28.99           C  
ATOM   2300  ND1 HIS B  79      -9.960 -34.776  37.843  1.00 29.39           N  
ATOM   2301  CE1 HIS B  79     -10.081 -35.949  37.246  1.00 29.24           C  
ATOM   2302  NE2 HIS B  79      -9.544 -36.870  38.025  1.00 30.03           N  
ATOM   2303  N   VAL B  80     -10.096 -32.629  42.874  1.00 24.40           N  
ATOM   2304  CA  VAL B  80      -9.774 -31.841  44.053  1.00 23.84           C  
ATOM   2305  C   VAL B  80      -8.815 -32.632  44.929  1.00 24.54           C  
ATOM   2306  O   VAL B  80      -9.150 -33.714  45.415  1.00 24.25           O  
ATOM   2307  CB  VAL B  80     -11.039 -31.502  44.874  1.00 23.53           C  
ATOM   2308  CG1 VAL B  80     -10.665 -30.662  46.102  1.00 24.11           C  
ATOM   2309  CG2 VAL B  80     -12.045 -30.748  44.006  1.00 22.98           C  
ATOM   2310  N   VAL B  81      -7.617 -32.098  45.128  1.00 25.10           N  
ATOM   2311  CA  VAL B  81      -6.645 -32.790  45.954  1.00 25.32           C  
ATOM   2312  C   VAL B  81      -6.396 -32.127  47.303  1.00 24.05           C  
ATOM   2313  O   VAL B  81      -6.069 -30.941  47.389  1.00 24.28           O  
ATOM   2314  CB  VAL B  81      -5.302 -33.003  45.205  1.00 26.54           C  
ATOM   2315  CG1 VAL B  81      -4.767 -31.685  44.694  1.00 29.88           C  
ATOM   2316  CG2 VAL B  81      -4.284 -33.683  46.114  1.00 26.01           C  
ATOM   2317  N   VAL B  82      -6.615 -32.888  48.365  1.00 25.35           N  
ATOM   2318  CA  VAL B  82      -6.355 -32.371  49.695  1.00 25.11           C  
ATOM   2319  C   VAL B  82      -5.023 -32.943  50.164  1.00 23.55           C  
ATOM   2320  O   VAL B  82      -4.824 -34.160  50.200  1.00 23.40           O  
ATOM   2321  CB  VAL B  82      -7.516 -32.647  50.693  1.00 26.41           C  
ATOM   2322  CG1 VAL B  82      -8.106 -33.991  50.460  1.00 29.66           C  
ATOM   2323  CG2 VAL B  82      -7.035 -32.522  52.140  1.00 24.93           C  
ATOM   2324  N   PHE B  83      -4.084 -32.039  50.420  1.00 22.86           N  
ATOM   2325  CA  PHE B  83      -2.753 -32.405  50.878  1.00 21.40           C  
ATOM   2326  C   PHE B  83      -2.793 -32.573  52.381  1.00 21.85           C  
ATOM   2327  O   PHE B  83      -3.158 -31.645  53.103  1.00 21.98           O  
ATOM   2328  CB  PHE B  83      -1.741 -31.319  50.516  1.00 19.86           C  
ATOM   2329  CG  PHE B  83      -1.459 -31.212  49.041  1.00 17.64           C  
ATOM   2330  CD1 PHE B  83      -2.417 -30.709  48.170  1.00 16.28           C  
ATOM   2331  CD2 PHE B  83      -0.222 -31.596  48.531  1.00 18.44           C  
ATOM   2332  CE1 PHE B  83      -2.147 -30.586  46.807  1.00 16.56           C  
ATOM   2333  CE2 PHE B  83       0.061 -31.477  47.173  1.00 17.95           C  
ATOM   2334  CZ  PHE B  83      -0.905 -30.969  46.309  1.00 17.81           C  
ATOM   2335  N   CYS B  84      -2.383 -33.751  52.839  1.00 23.76           N  
ATOM   2336  CA  CYS B  84      -2.362 -34.084  54.254  1.00 23.89           C  
ATOM   2337  C   CYS B  84      -0.954 -34.421  54.723  1.00 22.99           C  
ATOM   2338  O   CYS B  84      -0.168 -35.012  53.983  1.00 22.27           O  
ATOM   2339  CB  CYS B  84      -3.285 -35.275  54.517  1.00 23.85           C  
ATOM   2340  SG  CYS B  84      -4.952 -35.015  53.884  1.00 27.60           S  
ATOM   2341  N   ALA B  85      -0.646 -34.055  55.962  1.00 21.94           N  
ATOM   2342  CA  ALA B  85       0.665 -34.320  56.546  1.00 21.80           C  
ATOM   2343  C   ALA B  85       0.507 -35.269  57.718  1.00 24.07           C  
ATOM   2344  O   ALA B  85      -0.530 -35.264  58.384  1.00 24.47           O  
ATOM   2345  CB  ALA B  85       1.289 -33.026  57.038  1.00 19.99           C  
ATOM   2346  N   LYS B  86       1.529 -36.083  57.961  1.00 23.99           N  
ATOM   2347  CA  LYS B  86       1.518 -37.000  59.091  1.00 27.77           C  
ATOM   2348  C   LYS B  86       1.538 -36.144  60.355  1.00 27.60           C  
ATOM   2349  O   LYS B  86       2.016 -35.013  60.333  1.00 28.46           O  
ATOM   2350  CB  LYS B  86       2.756 -37.904  59.074  1.00 28.63           C  
ATOM   2351  CG  LYS B  86       2.765 -38.943  57.965  1.00 30.64           C  
ATOM   2352  CD  LYS B  86       4.036 -39.793  58.000  1.00 30.24           C  
ATOM   2353  CE  LYS B  86       4.098 -40.670  59.247  1.00 31.17           C  
ATOM   2354  NZ  LYS B  86       3.021 -41.702  59.243  1.00 31.10           N1+
ATOM   2355  N   THR B  87       0.983 -36.667  61.440  1.00 29.04           N  
ATOM   2356  CA  THR B  87       0.956 -35.935  62.702  1.00 30.54           C  
ATOM   2357  C   THR B  87       2.144 -36.293  63.583  1.00 30.91           C  
ATOM   2358  O   THR B  87       2.425 -35.602  64.565  1.00 32.90           O  
ATOM   2359  CB  THR B  87      -0.340 -36.198  63.475  1.00 30.46           C  
ATOM   2360  CG2 THR B  87      -1.502 -35.534  62.785  1.00 30.84           C  
ATOM   2361  OG1 THR B  87      -0.575 -37.607  63.544  1.00 32.27           O  
ATOM   2362  N   ALA B  88       2.823 -37.383  63.236  1.00 31.27           N  
ATOM   2363  CA  ALA B  88       3.994 -37.839  63.979  1.00 31.91           C  
ATOM   2364  C   ALA B  88       4.811 -38.809  63.136  1.00 32.27           C  
ATOM   2365  O   ALA B  88       4.256 -39.694  62.486  1.00 32.33           O  
ATOM   2366  CB  ALA B  88       3.574 -38.501  65.292  1.00 33.09           C  
ATOM   2367  N   MET B  89       6.127 -38.617  63.124  1.00 32.26           N  
ATOM   2368  CA  MET B  89       7.025 -39.482  62.365  1.00 33.04           C  
ATOM   2369  C   MET B  89       7.375 -40.717  63.192  1.00 34.52           C  
ATOM   2370  O   MET B  89       8.088 -40.631  64.196  1.00 35.78           O  
ATOM   2371  CB  MET B  89       8.290 -38.721  61.958  1.00 31.72           C  
ATOM   2372  CG  MET B  89       9.259 -39.524  61.097  1.00 30.61           C  
ATOM   2373  SD  MET B  89       8.486 -40.240  59.618  1.00 31.61           S  
ATOM   2374  CE  MET B  89       8.218 -38.763  58.623  1.00 28.79           C  
ATOM   2375  N   ASP B  90       6.848 -41.862  62.766  1.00 35.09           N  
ATOM   2376  CA  ASP B  90       7.062 -43.132  63.453  1.00 35.61           C  
ATOM   2377  C   ASP B  90       8.131 -43.997  62.795  1.00 35.98           C  
ATOM   2378  O   ASP B  90       8.414 -43.858  61.601  1.00 34.15           O  
ATOM   2379  CB  ASP B  90       5.739 -43.904  63.541  1.00 35.77           C  
ATOM   2380  CG  ASP B  90       5.025 -44.005  62.195  1.00 37.71           C  
ATOM   2381  OD1 ASP B  90       4.873 -45.135  61.686  1.00 37.01           O  
ATOM   2382  OD2 ASP B  90       4.613 -42.956  61.649  1.00 36.07           O1-
ATOM   2383  N   ASP B  91       8.713 -44.903  63.578  1.00 36.41           N  
ATOM   2384  CA  ASP B  91       9.753 -45.798  63.080  1.00 36.58           C  
ATOM   2385  C   ASP B  91       9.239 -46.718  61.978  1.00 35.71           C  
ATOM   2386  O   ASP B  91      10.007 -47.162  61.127  1.00 35.07           O  
ATOM   2387  CB  ASP B  91      10.374 -46.602  64.230  1.00 39.75           C  
ATOM   2388  CG  ASP B  91      11.288 -45.754  65.122  1.00 41.17           C  
ATOM   2389  OD1 ASP B  91      11.593 -46.191  66.252  1.00 43.09           O  
ATOM   2390  OD2 ASP B  91      11.715 -44.658  64.696  1.00 39.86           O1-
ATOM   2391  N   VAL B  92       7.934 -46.982  61.988  1.00 35.37           N  
ATOM   2392  CA  VAL B  92       7.307 -47.824  60.973  1.00 34.02           C  
ATOM   2393  C   VAL B  92       7.343 -47.111  59.619  1.00 33.18           C  
ATOM   2394  O   VAL B  92       7.548 -47.745  58.584  1.00 31.00           O  
ATOM   2395  CB  VAL B  92       5.843 -48.170  61.340  1.00 35.21           C  
ATOM   2396  CG1 VAL B  92       5.136 -48.847  60.161  1.00 34.63           C  
ATOM   2397  CG2 VAL B  92       5.811 -49.080  62.569  1.00 36.09           C  
ATOM   2398  N   TRP B  93       7.143 -45.794  59.629  1.00 31.20           N  
ATOM   2399  CA  TRP B  93       7.176 -45.020  58.390  1.00 31.08           C  
ATOM   2400  C   TRP B  93       8.621 -44.910  57.922  1.00 30.34           C  
ATOM   2401  O   TRP B  93       8.912 -45.043  56.730  1.00 31.10           O  
ATOM   2402  CB  TRP B  93       6.596 -43.616  58.597  1.00 30.61           C  
ATOM   2403  CG  TRP B  93       6.345 -42.888  57.300  1.00 30.89           C  
ATOM   2404  CD1 TRP B  93       7.182 -42.007  56.670  1.00 30.30           C  
ATOM   2405  CD2 TRP B  93       5.184 -43.002  56.467  1.00 31.35           C  
ATOM   2406  CE2 TRP B  93       5.387 -42.163  55.347  1.00 31.27           C  
ATOM   2407  CE3 TRP B  93       3.990 -43.729  56.560  1.00 32.15           C  
ATOM   2408  NE1 TRP B  93       6.613 -41.569  55.494  1.00 29.41           N  
ATOM   2409  CZ2 TRP B  93       4.437 -42.033  54.326  1.00 30.80           C  
ATOM   2410  CZ3 TRP B  93       3.043 -43.598  55.540  1.00 33.21           C  
ATOM   2411  CH2 TRP B  93       3.277 -42.755  54.441  1.00 30.88           C  
ATOM   2412  N   LEU B  94       9.519 -44.680  58.877  1.00 28.97           N  
ATOM   2413  CA  LEU B  94      10.947 -44.550  58.602  1.00 27.32           C  
ATOM   2414  C   LEU B  94      11.480 -45.815  57.923  1.00 27.50           C  
ATOM   2415  O   LEU B  94      12.329 -45.733  57.034  1.00 26.21           O  
ATOM   2416  CB  LEU B  94      11.712 -44.274  59.904  1.00 29.30           C  
ATOM   2417  CG  LEU B  94      12.276 -42.878  60.235  1.00 29.54           C  
ATOM   2418  CD1 LEU B  94      11.765 -41.796  59.297  1.00 27.40           C  
ATOM   2419  CD2 LEU B  94      11.956 -42.534  61.684  1.00 28.76           C  
ATOM   2420  N   LYS B  95      10.975 -46.980  58.330  1.00 27.03           N  
ATOM   2421  CA  LYS B  95      11.415 -48.235  57.723  1.00 28.44           C  
ATOM   2422  C   LYS B  95      10.819 -48.444  56.338  1.00 27.09           C  
ATOM   2423  O   LYS B  95      11.487 -48.979  55.457  1.00 27.91           O  
ATOM   2424  CB  LYS B  95      11.155 -49.448  58.634  1.00 30.15           C  
ATOM   2425  CG  LYS B  95       9.710 -49.712  59.056  1.00 31.31           C  
ATOM   2426  CD  LYS B  95       8.879 -50.477  58.015  1.00 34.40           C  
ATOM   2427  CE  LYS B  95       9.586 -51.739  57.512  1.00 37.30           C  
ATOM   2428  NZ  LYS B  95      10.040 -52.654  58.605  1.00 39.77           N1+
ATOM   2429  N   LEU B  96       9.571 -48.015  56.146  1.00 28.04           N  
ATOM   2430  CA  LEU B  96       8.913 -48.143  54.845  1.00 27.22           C  
ATOM   2431  C   LEU B  96       9.700 -47.392  53.779  1.00 26.25           C  
ATOM   2432  O   LEU B  96       9.892 -47.890  52.668  1.00 24.70           O  
ATOM   2433  CB  LEU B  96       7.491 -47.580  54.884  1.00 27.42           C  
ATOM   2434  CG  LEU B  96       6.303 -48.462  55.274  1.00 30.29           C  
ATOM   2435  CD1 LEU B  96       5.038 -47.616  55.236  1.00 31.40           C  
ATOM   2436  CD2 LEU B  96       6.163 -49.639  54.319  1.00 30.55           C  
ATOM   2437  N   VAL B  97      10.153 -46.192  54.132  1.00 25.00           N  
ATOM   2438  CA  VAL B  97      10.909 -45.345  53.219  1.00 23.91           C  
ATOM   2439  C   VAL B  97      12.261 -45.926  52.818  1.00 24.59           C  
ATOM   2440  O   VAL B  97      12.579 -45.978  51.633  1.00 24.13           O  
ATOM   2441  CB  VAL B  97      11.112 -43.935  53.805  1.00 22.34           C  
ATOM   2442  CG1 VAL B  97      12.042 -43.114  52.909  1.00 22.32           C  
ATOM   2443  CG2 VAL B  97       9.774 -43.252  53.967  1.00 21.23           C  
ATOM   2444  N   VAL B  98      13.047 -46.369  53.798  1.00 24.72           N  
ATOM   2445  CA  VAL B  98      14.362 -46.934  53.507  1.00 25.36           C  
ATOM   2446  C   VAL B  98      14.273 -48.293  52.793  1.00 25.17           C  
ATOM   2447  O   VAL B  98      15.116 -48.607  51.951  1.00 25.17           O  
ATOM   2448  CB  VAL B  98      15.260 -47.014  54.782  1.00 25.26           C  
ATOM   2449  CG1 VAL B  98      14.834 -48.165  55.688  1.00 24.44           C  
ATOM   2450  CG2 VAL B  98      16.724 -47.129  54.387  1.00 26.24           C  
ATOM   2451  N   ASP B  99      13.246 -49.079  53.112  1.00 25.26           N  
ATOM   2452  CA  ASP B  99      13.045 -50.386  52.476  1.00 26.53           C  
ATOM   2453  C   ASP B  99      12.604 -50.183  51.026  1.00 26.27           C  
ATOM   2454  O   ASP B  99      12.966 -50.965  50.143  1.00 25.69           O  
ATOM   2455  CB  ASP B  99      11.997 -51.220  53.228  1.00 26.89           C  
ATOM   2456  CG  ASP B  99      12.547 -51.859  54.511  1.00 28.43           C  
ATOM   2457  OD1 ASP B  99      13.775 -51.818  54.750  1.00 25.75           O  
ATOM   2458  OD2 ASP B  99      11.737 -52.425  55.273  1.00 26.81           O1-
ATOM   2459  N   GLN B 100      11.822 -49.129  50.792  1.00 24.45           N  
ATOM   2460  CA  GLN B 100      11.359 -48.807  49.443  1.00 23.98           C  
ATOM   2461  C   GLN B 100      12.553 -48.357  48.595  1.00 24.58           C  
ATOM   2462  O   GLN B 100      12.640 -48.712  47.413  1.00 23.85           O  
ATOM   2463  CB  GLN B 100      10.280 -47.719  49.475  1.00 22.92           C  
ATOM   2464  CG  GLN B 100       9.746 -47.294  48.098  1.00 24.66           C  
ATOM   2465  CD  GLN B 100       8.991 -48.402  47.367  1.00 26.93           C  
ATOM   2466  NE2 GLN B 100       9.434 -48.723  46.155  1.00 22.35           N  
ATOM   2467  OE1 GLN B 100       8.009 -48.939  47.876  1.00 27.77           O  
ATOM   2468  N   GLU B 101      13.465 -47.577  49.189  1.00 24.66           N  
ATOM   2469  CA  GLU B 101      14.657 -47.120  48.467  1.00 24.38           C  
ATOM   2470  C   GLU B 101      15.533 -48.323  48.147  1.00 25.24           C  
ATOM   2471  O   GLU B 101      16.170 -48.376  47.100  1.00 23.88           O  
ATOM   2472  CB  GLU B 101      15.469 -46.089  49.265  1.00 22.38           C  
ATOM   2473  CG  GLU B 101      14.846 -44.688  49.309  1.00 21.25           C  
ATOM   2474  CD  GLU B 101      15.858 -43.556  49.529  1.00 24.93           C  
ATOM   2475  OE1 GLU B 101      15.416 -42.394  49.679  1.00 20.44           O  
ATOM   2476  OE2 GLU B 101      17.087 -43.807  49.516  1.00 27.48           O1-
ATOM   2477  N   ASP B 102      15.550 -49.287  49.062  1.00 26.83           N  
ATOM   2478  CA  ASP B 102      16.330 -50.508  48.885  1.00 26.36           C  
ATOM   2479  C   ASP B 102      15.728 -51.307  47.733  1.00 26.12           C  
ATOM   2480  O   ASP B 102      16.447 -51.746  46.834  1.00 25.64           O  
ATOM   2481  CB  ASP B 102      16.314 -51.337  50.173  1.00 28.20           C  
ATOM   2482  CG  ASP B 102      17.365 -52.439  50.181  1.00 28.44           C  
ATOM   2483  OD1 ASP B 102      18.445 -52.263  49.569  1.00 28.50           O  
ATOM   2484  OD2 ASP B 102      17.118 -53.476  50.831  1.00 30.45           O1-
ATOM   2485  N   ALA B 103      14.404 -51.445  47.740  1.00 25.84           N  
ATOM   2486  CA  ALA B 103      13.692 -52.175  46.694  1.00 27.66           C  
ATOM   2487  C   ALA B 103      13.930 -51.524  45.335  1.00 28.83           C  
ATOM   2488  O   ALA B 103      14.010 -52.206  44.311  1.00 29.66           O  
ATOM   2489  CB  ALA B 103      12.199 -52.219  47.002  1.00 28.39           C  
ATOM   2490  N   ASP B 104      14.065 -50.202  45.337  1.00 27.73           N  
ATOM   2491  CA  ASP B 104      14.300 -49.458  44.109  1.00 27.38           C  
ATOM   2492  C   ASP B 104      15.774 -49.431  43.694  1.00 27.25           C  
ATOM   2493  O   ASP B 104      16.144 -48.755  42.736  1.00 28.40           O  
ATOM   2494  CB  ASP B 104      13.706 -48.048  44.217  1.00 25.10           C  
ATOM   2495  CG  ASP B 104      12.176 -48.051  44.169  1.00 25.71           C  
ATOM   2496  OD1 ASP B 104      11.553 -47.148  44.771  1.00 21.09           O  
ATOM   2497  OD2 ASP B 104      11.590 -48.951  43.521  1.00 23.19           O1-
ATOM   2498  N   GLY B 105      16.602 -50.188  44.417  1.00 28.03           N  
ATOM   2499  CA  GLY B 105      18.025 -50.295  44.113  1.00 27.23           C  
ATOM   2500  C   GLY B 105      18.952 -49.120  44.382  1.00 26.68           C  
ATOM   2501  O   GLY B 105      20.020 -49.027  43.782  1.00 27.82           O  
ATOM   2502  N   ARG B 106      18.592 -48.247  45.314  1.00 26.85           N  
ATOM   2503  CA  ARG B 106      19.439 -47.090  45.608  1.00 26.83           C  
ATOM   2504  C   ARG B 106      20.663 -47.395  46.483  1.00 27.24           C  
ATOM   2505  O   ARG B 106      21.535 -46.537  46.664  1.00 27.02           O  
ATOM   2506  CB  ARG B 106      18.603 -45.981  46.249  1.00 25.49           C  
ATOM   2507  CG  ARG B 106      17.526 -45.419  45.333  1.00 23.61           C  
ATOM   2508  CD  ARG B 106      16.806 -44.263  45.988  1.00 23.93           C  
ATOM   2509  NE  ARG B 106      17.728 -43.213  46.413  1.00 21.96           N  
ATOM   2510  CZ  ARG B 106      18.249 -42.301  45.601  1.00 23.80           C  
ATOM   2511  NH1 ARG B 106      17.941 -42.301  44.307  1.00 19.44           N1+
ATOM   2512  NH2 ARG B 106      19.073 -41.382  46.087  1.00 24.04           N  
ATOM   2513  N   PHE B 107      20.738 -48.615  47.011  1.00 27.92           N  
ATOM   2514  CA  PHE B 107      21.854 -48.989  47.875  1.00 30.46           C  
ATOM   2515  C   PHE B 107      22.682 -50.135  47.303  1.00 32.78           C  
ATOM   2516  O   PHE B 107      22.151 -51.201  46.979  1.00 34.01           O  
ATOM   2517  CB  PHE B 107      21.341 -49.356  49.269  1.00 30.03           C  
ATOM   2518  CG  PHE B 107      20.438 -48.318  49.882  1.00 30.65           C  
ATOM   2519  CD1 PHE B 107      19.190 -48.674  50.372  1.00 30.08           C  
ATOM   2520  CD2 PHE B 107      20.831 -46.985  49.959  1.00 31.09           C  
ATOM   2521  CE1 PHE B 107      18.341 -47.724  50.931  1.00 28.63           C  
ATOM   2522  CE2 PHE B 107      19.990 -46.025  50.515  1.00 30.83           C  
ATOM   2523  CZ  PHE B 107      18.741 -46.397  51.002  1.00 29.36           C  
ATOM   2524  N   ALA B 108      23.989 -49.910  47.200  1.00 34.63           N  
ATOM   2525  CA  ALA B 108      24.919 -50.905  46.666  1.00 35.85           C  
ATOM   2526  C   ALA B 108      25.229 -52.032  47.653  1.00 37.33           C  
ATOM   2527  O   ALA B 108      25.470 -53.171  47.250  1.00 38.18           O  
ATOM   2528  CB  ALA B 108      26.208 -50.229  46.237  1.00 35.10           C  
ATOM   2529  N   THR B 109      25.240 -51.698  48.941  1.00 38.11           N  
ATOM   2530  CA  THR B 109      25.531 -52.659  50.001  1.00 39.10           C  
ATOM   2531  C   THR B 109      24.646 -52.386  51.213  1.00 40.13           C  
ATOM   2532  O   THR B 109      24.097 -51.288  51.353  1.00 41.19           O  
ATOM   2533  CB  THR B 109      27.000 -52.549  50.468  1.00 38.55           C  
ATOM   2534  CG2 THR B 109      27.959 -52.914  49.345  1.00 38.70           C  
ATOM   2535  OG1 THR B 109      27.262 -51.211  50.911  1.00 39.71           O  
ATOM   2536  N   PRO B 110      24.485 -53.388  52.098  1.00 39.50           N  
ATOM   2537  CA  PRO B 110      23.669 -53.267  53.313  1.00 39.08           C  
ATOM   2538  C   PRO B 110      24.164 -52.168  54.255  1.00 38.94           C  
ATOM   2539  O   PRO B 110      23.400 -51.662  55.082  1.00 38.55           O  
ATOM   2540  CB  PRO B 110      23.807 -54.650  53.950  1.00 39.81           C  
ATOM   2541  CG  PRO B 110      23.908 -55.548  52.751  1.00 40.86           C  
ATOM   2542  CD  PRO B 110      24.895 -54.789  51.888  1.00 40.27           C  
ATOM   2543  N   GLU B 111      25.440 -51.809  54.134  1.00 37.92           N  
ATOM   2544  CA  GLU B 111      26.026 -50.763  54.969  1.00 38.36           C  
ATOM   2545  C   GLU B 111      25.471 -49.402  54.562  1.00 37.25           C  
ATOM   2546  O   GLU B 111      25.153 -48.576  55.416  1.00 36.66           O  
ATOM   2547  CB  GLU B 111      27.556 -50.743  54.852  1.00 38.91           C  
ATOM   2548  CG  GLU B 111      28.252 -52.035  55.259  1.00 42.46           C  
ATOM   2549  CD  GLU B 111      28.523 -52.950  54.077  1.00 45.04           C  
ATOM   2550  OE1 GLU B 111      29.655 -52.911  53.548  1.00 44.47           O  
ATOM   2551  OE2 GLU B 111      27.607 -53.702  53.675  1.00 46.77           O1-
ATOM   2552  N   ALA B 112      25.365 -49.175  53.253  1.00 36.39           N  
ATOM   2553  CA  ALA B 112      24.839 -47.919  52.726  1.00 35.04           C  
ATOM   2554  C   ALA B 112      23.385 -47.759  53.148  1.00 33.94           C  
ATOM   2555  O   ALA B 112      22.953 -46.663  53.501  1.00 33.38           O  
ATOM   2556  CB  ALA B 112      24.959 -47.888  51.210  1.00 36.06           C  
ATOM   2557  N   LYS B 113      22.645 -48.867  53.127  1.00 32.45           N  
ATOM   2558  CA  LYS B 113      21.239 -48.880  53.522  1.00 32.24           C  
ATOM   2559  C   LYS B 113      21.157 -48.482  54.989  1.00 32.70           C  
ATOM   2560  O   LYS B 113      20.313 -47.673  55.377  1.00 31.12           O  
ATOM   2561  CB  LYS B 113      20.646 -50.279  53.334  1.00 32.84           C  
ATOM   2562  CG  LYS B 113      19.161 -50.387  53.667  1.00 32.58           C  
ATOM   2563  CD  LYS B 113      18.701 -51.834  53.655  1.00 33.12           C  
ATOM   2564  CE  LYS B 113      17.179 -51.958  53.680  1.00 33.28           C  
ATOM   2565  NZ  LYS B 113      16.551 -51.360  54.886  1.00 34.94           N1+
ATOM   2566  N   ALA B 114      22.064 -49.038  55.790  1.00 32.51           N  
ATOM   2567  CA  ALA B 114      22.126 -48.750  57.221  1.00 33.89           C  
ATOM   2568  C   ALA B 114      22.524 -47.292  57.468  1.00 33.54           C  
ATOM   2569  O   ALA B 114      21.986 -46.637  58.360  1.00 34.95           O  
ATOM   2570  CB  ALA B 114      23.116 -49.696  57.907  1.00 33.32           C  
ATOM   2571  N   ALA B 115      23.448 -46.786  56.655  1.00 33.61           N  
ATOM   2572  CA  ALA B 115      23.917 -45.409  56.782  1.00 34.86           C  
ATOM   2573  C   ALA B 115      22.826 -44.408  56.386  1.00 34.99           C  
ATOM   2574  O   ALA B 115      22.689 -43.352  57.004  1.00 35.20           O  
ATOM   2575  CB  ALA B 115      25.166 -45.198  55.938  1.00 34.04           C  
ATOM   2576  N   ASN B 116      22.045 -44.764  55.370  1.00 33.05           N  
ATOM   2577  CA  ASN B 116      20.960 -43.919  54.881  1.00 32.58           C  
ATOM   2578  C   ASN B 116      19.871 -43.827  55.943  1.00 33.34           C  
ATOM   2579  O   ASN B 116      19.337 -42.751  56.214  1.00 33.18           O  
ATOM   2580  CB  ASN B 116      20.392 -44.505  53.587  1.00 30.90           C  
ATOM   2581  CG  ASN B 116      19.290 -43.656  52.998  1.00 30.00           C  
ATOM   2582  ND2 ASN B 116      19.669 -42.571  52.340  1.00 28.03           N  
ATOM   2583  OD1 ASN B 116      18.109 -43.982  53.120  1.00 31.84           O  
ATOM   2584  N   ASP B 117      19.562 -44.970  56.547  1.00 32.54           N  
ATOM   2585  CA  ASP B 117      18.558 -45.057  57.598  1.00 32.82           C  
ATOM   2586  C   ASP B 117      19.009 -44.267  58.830  1.00 32.47           C  
ATOM   2587  O   ASP B 117      18.199 -43.606  59.484  1.00 29.63           O  
ATOM   2588  CB  ASP B 117      18.315 -46.529  57.951  1.00 33.99           C  
ATOM   2589  CG  ASP B 117      17.455 -46.707  59.191  1.00 35.72           C  
ATOM   2590  OD1 ASP B 117      16.289 -46.261  59.194  1.00 34.06           O  
ATOM   2591  OD2 ASP B 117      17.955 -47.301  60.166  1.00 38.96           O1-
ATOM   2592  N   LYS B 118      20.305 -44.326  59.128  1.00 33.48           N  
ATOM   2593  CA  LYS B 118      20.871 -43.614  60.273  1.00 34.39           C  
ATOM   2594  C   LYS B 118      20.829 -42.106  60.030  1.00 34.11           C  
ATOM   2595  O   LYS B 118      20.497 -41.333  60.927  1.00 34.06           O  
ATOM   2596  CB  LYS B 118      22.309 -44.070  60.521  1.00 36.47           C  
ATOM   2597  CG  LYS B 118      22.965 -43.473  61.764  1.00 38.31           C  
ATOM   2598  CD  LYS B 118      24.307 -44.149  62.049  1.00 41.22           C  
ATOM   2599  CE  LYS B 118      24.131 -45.647  62.297  1.00 42.46           C  
ATOM   2600  NZ  LYS B 118      25.431 -46.368  62.456  1.00 41.60           N1+
ATOM   2601  N   GLY B 119      21.164 -41.703  58.807  1.00 34.26           N  
ATOM   2602  CA  GLY B 119      21.144 -40.295  58.448  1.00 33.46           C  
ATOM   2603  C   GLY B 119      19.752 -39.692  58.540  1.00 33.53           C  
ATOM   2604  O   GLY B 119      19.598 -38.549  58.966  1.00 32.25           O  
ATOM   2605  N   ARG B 120      18.738 -40.457  58.137  1.00 32.28           N  
ATOM   2606  CA  ARG B 120      17.355 -39.991  58.187  1.00 34.17           C  
ATOM   2607  C   ARG B 120      16.853 -39.968  59.625  1.00 35.72           C  
ATOM   2608  O   ARG B 120      16.136 -39.050  60.027  1.00 34.30           O  
ATOM   2609  CB  ARG B 120      16.462 -40.881  57.316  1.00 33.25           C  
ATOM   2610  CG  ARG B 120      14.971 -40.544  57.347  1.00 33.77           C  
ATOM   2611  CD  ARG B 120      14.278 -41.035  56.070  1.00 35.74           C  
ATOM   2612  NE  ARG B 120      14.733 -42.369  55.699  1.00 37.73           N  
ATOM   2613  CZ  ARG B 120      15.419 -42.661  54.599  1.00 37.53           C  
ATOM   2614  NH1 ARG B 120      15.735 -41.720  53.722  1.00 36.51           N1+
ATOM   2615  NH2 ARG B 120      15.844 -43.897  54.410  1.00 39.05           N  
ATOM   2616  N   LYS B 121      17.253 -40.973  60.402  1.00 38.22           N  
ATOM   2617  CA  LYS B 121      16.856 -41.065  61.804  1.00 40.04           C  
ATOM   2618  C   LYS B 121      17.431 -39.873  62.568  1.00 40.31           C  
ATOM   2619  O   LYS B 121      16.806 -39.363  63.497  1.00 40.91           O  
ATOM   2620  CB  LYS B 121      17.360 -42.373  62.420  1.00 41.45           C  
ATOM   2621  CG  LYS B 121      16.682 -42.748  63.732  1.00 44.60           C  
ATOM   2622  CD  LYS B 121      15.250 -43.238  63.511  1.00 45.34           C  
ATOM   2623  CE  LYS B 121      15.193 -44.734  63.189  1.00 45.91           C  
ATOM   2624  NZ  LYS B 121      15.951 -45.119  61.967  1.00 46.15           N1+
ATOM   2625  N   PHE B 122      18.612 -39.422  62.152  1.00 40.18           N  
ATOM   2626  CA  PHE B 122      19.275 -38.284  62.778  1.00 40.61           C  
ATOM   2627  C   PHE B 122      18.401 -37.038  62.664  1.00 40.16           C  
ATOM   2628  O   PHE B 122      18.084 -36.400  63.673  1.00 39.39           O  
ATOM   2629  CB  PHE B 122      20.637 -38.029  62.121  1.00 41.88           C  
ATOM   2630  CG  PHE B 122      21.356 -36.823  62.662  1.00 43.39           C  
ATOM   2631  CD1 PHE B 122      22.023 -36.883  63.884  1.00 43.80           C  
ATOM   2632  CD2 PHE B 122      21.357 -35.623  61.956  1.00 43.98           C  
ATOM   2633  CE1 PHE B 122      22.680 -35.763  64.394  1.00 44.91           C  
ATOM   2634  CE2 PHE B 122      22.010 -34.496  62.454  1.00 44.79           C  
ATOM   2635  CZ  PHE B 122      22.672 -34.565  63.675  1.00 45.00           C  
ATOM   2636  N   PHE B 123      18.012 -36.702  61.434  1.00 38.64           N  
ATOM   2637  CA  PHE B 123      17.168 -35.536  61.187  1.00 37.44           C  
ATOM   2638  C   PHE B 123      15.810 -35.679  61.858  1.00 35.35           C  
ATOM   2639  O   PHE B 123      15.312 -34.731  62.455  1.00 36.05           O  
ATOM   2640  CB  PHE B 123      16.984 -35.301  59.684  1.00 39.37           C  
ATOM   2641  CG  PHE B 123      18.165 -34.653  59.020  1.00 41.10           C  
ATOM   2642  CD1 PHE B 123      19.124 -35.421  58.366  1.00 42.96           C  
ATOM   2643  CD2 PHE B 123      18.321 -33.269  59.049  1.00 42.47           C  
ATOM   2644  CE1 PHE B 123      20.223 -34.818  57.752  1.00 44.00           C  
ATOM   2645  CE2 PHE B 123      19.418 -32.656  58.436  1.00 43.14           C  
ATOM   2646  CZ  PHE B 123      20.369 -33.431  57.788  1.00 42.76           C  
ATOM   2647  N   ALA B 124      15.243 -36.882  61.795  1.00 33.49           N  
ATOM   2648  CA  ALA B 124      13.939 -37.162  62.389  1.00 32.55           C  
ATOM   2649  C   ALA B 124      13.929 -37.047  63.918  1.00 32.18           C  
ATOM   2650  O   ALA B 124      12.958 -36.553  64.500  1.00 30.25           O  
ATOM   2651  CB  ALA B 124      13.453 -38.539  61.959  1.00 31.00           C  
ATOM   2652  N   ASP B 125      14.996 -37.516  64.561  1.00 33.39           N  
ATOM   2653  CA  ASP B 125      15.104 -37.458  66.021  1.00 35.79           C  
ATOM   2654  C   ASP B 125      15.231 -36.013  66.490  1.00 35.84           C  
ATOM   2655  O   ASP B 125      14.566 -35.592  67.435  1.00 37.16           O  
ATOM   2656  CB  ASP B 125      16.309 -38.272  66.518  1.00 36.03           C  
ATOM   2657  CG  ASP B 125      16.073 -39.778  66.466  1.00 37.56           C  
ATOM   2658  OD1 ASP B 125      17.073 -40.532  66.468  1.00 37.81           O  
ATOM   2659  OD2 ASP B 125      14.898 -40.212  66.439  1.00 36.53           O1-
ATOM   2660  N   MET B 126      16.076 -35.255  65.803  1.00 36.80           N  
ATOM   2661  CA  MET B 126      16.306 -33.855  66.128  1.00 38.01           C  
ATOM   2662  C   MET B 126      15.005 -33.053  66.219  1.00 37.02           C  
ATOM   2663  O   MET B 126      14.788 -32.322  67.185  1.00 36.26           O  
ATOM   2664  CB  MET B 126      17.229 -33.231  65.081  1.00 39.96           C  
ATOM   2665  CG  MET B 126      17.638 -31.806  65.380  1.00 42.67           C  
ATOM   2666  SD  MET B 126      18.721 -31.155  64.105  1.00 45.65           S  
ATOM   2667  CE  MET B 126      20.230 -31.945  64.550  1.00 45.39           C  
ATOM   2668  N   HIS B 127      14.131 -33.225  65.230  1.00 36.94           N  
ATOM   2669  CA  HIS B 127      12.862 -32.505  65.185  1.00 37.37           C  
ATOM   2670  C   HIS B 127      11.846 -32.828  66.275  1.00 39.45           C  
ATOM   2671  O   HIS B 127      11.151 -31.932  66.759  1.00 38.36           O  
ATOM   2672  CB  HIS B 127      12.220 -32.647  63.807  1.00 34.64           C  
ATOM   2673  CG  HIS B 127      12.942 -31.891  62.738  1.00 32.84           C  
ATOM   2674  CD2 HIS B 127      13.758 -32.312  61.744  1.00 31.31           C  
ATOM   2675  ND1 HIS B 127      12.911 -30.516  62.654  1.00 31.62           N  
ATOM   2676  CE1 HIS B 127      13.681 -30.123  61.655  1.00 32.91           C  
ATOM   2677  NE2 HIS B 127      14.206 -31.194  61.088  1.00 33.11           N  
ATOM   2678  N   ARG B 128      11.741 -34.097  66.651  1.00 41.90           N  
ATOM   2679  CA  ARG B 128      10.793 -34.481  67.689  1.00 45.47           C  
ATOM   2680  C   ARG B 128      11.333 -34.330  69.113  1.00 47.51           C  
ATOM   2681  O   ARG B 128      10.638 -33.816  69.989  1.00 47.50           O  
ATOM   2682  CB  ARG B 128      10.275 -35.904  67.460  1.00 46.05           C  
ATOM   2683  CG  ARG B 128      11.341 -36.972  67.290  1.00 48.23           C  
ATOM   2684  CD  ARG B 128      10.696 -38.349  67.169  1.00 48.12           C  
ATOM   2685  NE  ARG B 128      11.638 -39.384  66.747  1.00 49.23           N  
ATOM   2686  CZ  ARG B 128      11.591 -40.003  65.569  1.00 48.34           C  
ATOM   2687  NH1 ARG B 128      10.649 -39.688  64.688  1.00 48.38           N1+
ATOM   2688  NH2 ARG B 128      12.473 -40.952  65.276  1.00 47.82           N  
ATOM   2689  N   LYS B 129      12.583 -34.732  69.324  1.00 50.26           N  
ATOM   2690  CA  LYS B 129      13.209 -34.671  70.644  1.00 52.28           C  
ATOM   2691  C   LYS B 129      13.749 -33.308  71.070  1.00 52.97           C  
ATOM   2692  O   LYS B 129      13.393 -32.795  72.131  1.00 52.63           O  
ATOM   2693  CB  LYS B 129      14.348 -35.692  70.739  1.00 53.49           C  
ATOM   2694  CG  LYS B 129      13.929 -37.146  70.570  1.00 54.43           C  
ATOM   2695  CD  LYS B 129      15.138 -38.071  70.672  1.00 55.14           C  
ATOM   2696  CE  LYS B 129      14.736 -39.537  70.596  1.00 56.35           C  
ATOM   2697  NZ  LYS B 129      14.082 -39.885  69.304  1.00 57.04           N1+
ATOM   2698  N   ASP B 130      14.613 -32.732  70.243  1.00 53.46           N  
ATOM   2699  CA  ASP B 130      15.250 -31.459  70.557  1.00 53.59           C  
ATOM   2700  C   ASP B 130      14.506 -30.188  70.158  1.00 52.90           C  
ATOM   2701  O   ASP B 130      14.242 -29.326  70.997  1.00 52.58           O  
ATOM   2702  CB  ASP B 130      16.666 -31.445  69.974  1.00 55.27           C  
ATOM   2703  CG  ASP B 130      17.459 -32.698  70.331  1.00 56.59           C  
ATOM   2704  OD1 ASP B 130      18.288 -33.131  69.503  1.00 57.21           O  
ATOM   2705  OD2 ASP B 130      17.250 -33.254  71.433  1.00 56.52           O1-
ATOM   2706  N   LEU B 131      14.182 -30.062  68.877  1.00 51.82           N  
ATOM   2707  CA  LEU B 131      13.492 -28.877  68.385  1.00 50.12           C  
ATOM   2708  C   LEU B 131      11.995 -28.856  68.689  1.00 48.43           C  
ATOM   2709  O   LEU B 131      11.380 -27.789  68.697  1.00 47.75           O  
ATOM   2710  CB  LEU B 131      13.731 -28.717  66.883  1.00 50.96           C  
ATOM   2711  CG  LEU B 131      15.199 -28.671  66.443  1.00 50.99           C  
ATOM   2712  CD1 LEU B 131      15.280 -28.548  64.932  1.00 50.40           C  
ATOM   2713  CD2 LEU B 131      15.917 -27.510  67.117  1.00 51.60           C  
ATOM   2714  N   HIS B 132      11.422 -30.031  68.950  1.00 46.63           N  
ATOM   2715  CA  HIS B 132       9.996 -30.161  69.251  1.00 45.45           C  
ATOM   2716  C   HIS B 132       9.133 -29.543  68.146  1.00 43.77           C  
ATOM   2717  O   HIS B 132       8.172 -28.820  68.423  1.00 42.99           O  
ATOM   2718  CB  HIS B 132       9.669 -29.497  70.597  1.00 47.77           C  
ATOM   2719  CG  HIS B 132      10.395 -30.094  71.762  1.00 48.96           C  
ATOM   2720  CD2 HIS B 132      11.534 -29.718  72.389  1.00 49.94           C  
ATOM   2721  ND1 HIS B 132       9.946 -31.217  72.422  1.00 50.05           N  
ATOM   2722  CE1 HIS B 132      10.778 -31.508  73.406  1.00 50.97           C  
ATOM   2723  NE2 HIS B 132      11.750 -30.614  73.408  1.00 50.21           N  
ATOM   2724  N   ASP B 133       9.472 -29.835  66.893  1.00 40.78           N  
ATOM   2725  CA  ASP B 133       8.728 -29.277  65.771  1.00 38.55           C  
ATOM   2726  C   ASP B 133       8.481 -30.265  64.629  1.00 36.76           C  
ATOM   2727  O   ASP B 133       8.283 -29.854  63.484  1.00 34.74           O  
ATOM   2728  CB  ASP B 133       9.451 -28.026  65.244  1.00 36.99           C  
ATOM   2729  CG  ASP B 133      10.720 -28.352  64.453  1.00 36.70           C  
ATOM   2730  OD1 ASP B 133      11.124 -27.516  63.617  1.00 36.07           O  
ATOM   2731  OD2 ASP B 133      11.309 -29.433  64.650  1.00 36.67           O1-
ATOM   2732  N   ASP B 134       8.459 -31.558  64.940  1.00 36.40           N  
ATOM   2733  CA  ASP B 134       8.256 -32.569  63.906  1.00 35.64           C  
ATOM   2734  C   ASP B 134       6.968 -32.391  63.104  1.00 32.77           C  
ATOM   2735  O   ASP B 134       6.952 -32.632  61.898  1.00 29.33           O  
ATOM   2736  CB  ASP B 134       8.373 -33.992  64.477  1.00 39.65           C  
ATOM   2737  CG  ASP B 134       7.173 -34.401  65.308  1.00 43.19           C  
ATOM   2738  OD1 ASP B 134       6.582 -35.460  65.000  1.00 45.06           O  
ATOM   2739  OD2 ASP B 134       6.832 -33.681  66.272  1.00 45.25           O1-
ATOM   2740  N   ALA B 135       5.909 -31.918  63.754  1.00 30.05           N  
ATOM   2741  CA  ALA B 135       4.639 -31.714  63.062  1.00 29.16           C  
ATOM   2742  C   ALA B 135       4.765 -30.627  61.993  1.00 27.63           C  
ATOM   2743  O   ALA B 135       4.302 -30.797  60.858  1.00 23.33           O  
ATOM   2744  CB  ALA B 135       3.532 -31.366  64.062  1.00 29.43           C  
ATOM   2745  N   GLU B 136       5.402 -29.516  62.355  1.00 27.15           N  
ATOM   2746  CA  GLU B 136       5.591 -28.410  61.420  1.00 28.16           C  
ATOM   2747  C   GLU B 136       6.624 -28.766  60.365  1.00 25.11           C  
ATOM   2748  O   GLU B 136       6.491 -28.373  59.210  1.00 24.60           O  
ATOM   2749  CB  GLU B 136       5.993 -27.114  62.137  1.00 33.00           C  
ATOM   2750  CG  GLU B 136       6.455 -27.278  63.574  1.00 39.39           C  
ATOM   2751  CD  GLU B 136       5.331 -27.661  64.521  1.00 42.66           C  
ATOM   2752  OE1 GLU B 136       5.483 -28.667  65.247  1.00 44.98           O  
ATOM   2753  OE2 GLU B 136       4.296 -26.958  64.537  1.00 45.91           O1-
ATOM   2754  N   TRP B 137       7.641 -29.524  60.759  1.00 24.14           N  
ATOM   2755  CA  TRP B 137       8.686 -29.944  59.826  1.00 23.31           C  
ATOM   2756  C   TRP B 137       8.049 -30.767  58.699  1.00 21.97           C  
ATOM   2757  O   TRP B 137       8.293 -30.511  57.520  1.00 22.24           O  
ATOM   2758  CB  TRP B 137       9.754 -30.761  60.562  1.00 23.07           C  
ATOM   2759  CG  TRP B 137      10.821 -31.330  59.674  1.00 23.59           C  
ATOM   2760  CD1 TRP B 137      11.645 -30.640  58.819  1.00 23.71           C  
ATOM   2761  CD2 TRP B 137      11.201 -32.705  59.572  1.00 24.47           C  
ATOM   2762  CE2 TRP B 137      12.264 -32.778  58.642  1.00 23.98           C  
ATOM   2763  CE3 TRP B 137      10.747 -33.886  60.179  1.00 24.66           C  
ATOM   2764  NE1 TRP B 137      12.513 -31.504  58.200  1.00 22.84           N  
ATOM   2765  CZ2 TRP B 137      12.883 -33.984  58.304  1.00 23.91           C  
ATOM   2766  CZ3 TRP B 137      11.363 -35.088  59.842  1.00 25.46           C  
ATOM   2767  CH2 TRP B 137      12.422 -35.125  58.910  1.00 25.74           C  
ATOM   2768  N   MET B 138       7.213 -31.735  59.065  1.00 20.56           N  
ATOM   2769  CA  MET B 138       6.534 -32.563  58.068  1.00 20.86           C  
ATOM   2770  C   MET B 138       5.543 -31.731  57.251  1.00 20.40           C  
ATOM   2771  O   MET B 138       5.403 -31.935  56.045  1.00 19.30           O  
ATOM   2772  CB  MET B 138       5.814 -33.740  58.739  1.00 21.16           C  
ATOM   2773  CG  MET B 138       6.754 -34.720  59.418  1.00 20.87           C  
ATOM   2774  SD  MET B 138       5.900 -36.165  60.099  1.00 24.03           S  
ATOM   2775  CE  MET B 138       5.006 -35.420  61.447  1.00 23.16           C  
ATOM   2776  N   ALA B 139       4.859 -30.792  57.907  1.00 20.08           N  
ATOM   2777  CA  ALA B 139       3.898 -29.921  57.227  1.00 18.86           C  
ATOM   2778  C   ALA B 139       4.608 -29.054  56.180  1.00 20.96           C  
ATOM   2779  O   ALA B 139       4.031 -28.730  55.136  1.00 20.87           O  
ATOM   2780  CB  ALA B 139       3.172 -29.042  58.233  1.00 19.04           C  
ATOM   2781  N   LYS B 140       5.853 -28.676  56.468  1.00 18.71           N  
ATOM   2782  CA  LYS B 140       6.636 -27.871  55.537  1.00 20.39           C  
ATOM   2783  C   LYS B 140       6.968 -28.663  54.274  1.00 19.42           C  
ATOM   2784  O   LYS B 140       6.978 -28.106  53.173  1.00 18.45           O  
ATOM   2785  CB  LYS B 140       7.910 -27.341  56.209  1.00 22.43           C  
ATOM   2786  CG  LYS B 140       7.588 -26.365  57.348  1.00 23.92           C  
ATOM   2787  CD  LYS B 140       8.708 -25.419  57.704  1.00 26.67           C  
ATOM   2788  CE  LYS B 140       9.728 -26.033  58.635  1.00 27.61           C  
ATOM   2789  NZ  LYS B 140      10.538 -24.951  59.303  1.00 31.09           N1+
ATOM   2790  N   GLN B 141       7.202 -29.965  54.428  1.00 17.31           N  
ATOM   2791  CA  GLN B 141       7.505 -30.820  53.273  1.00 17.99           C  
ATOM   2792  C   GLN B 141       6.263 -30.893  52.391  1.00 16.50           C  
ATOM   2793  O   GLN B 141       6.359 -30.926  51.166  1.00 18.89           O  
ATOM   2794  CB  GLN B 141       7.900 -32.242  53.708  1.00 17.40           C  
ATOM   2795  CG  GLN B 141       8.984 -32.330  54.775  1.00 16.92           C  
ATOM   2796  CD  GLN B 141      10.221 -31.520  54.442  1.00 18.52           C  
ATOM   2797  NE2 GLN B 141      10.704 -30.753  55.416  1.00 16.02           N  
ATOM   2798  OE1 GLN B 141      10.735 -31.579  53.326  1.00 18.86           O  
ATOM   2799  N   VAL B 142       5.095 -30.917  53.027  1.00 15.61           N  
ATOM   2800  CA  VAL B 142       3.831 -30.980  52.304  1.00 16.37           C  
ATOM   2801  C   VAL B 142       3.615 -29.701  51.508  1.00 15.60           C  
ATOM   2802  O   VAL B 142       3.103 -29.745  50.383  1.00 16.53           O  
ATOM   2803  CB  VAL B 142       2.641 -31.221  53.259  1.00 17.75           C  
ATOM   2804  CG1 VAL B 142       1.321 -31.179  52.480  1.00 16.05           C  
ATOM   2805  CG2 VAL B 142       2.809 -32.564  53.967  1.00 17.14           C  
ATOM   2806  N   TYR B 143       3.991 -28.565  52.094  1.00 14.99           N  
ATOM   2807  CA  TYR B 143       3.869 -27.285  51.407  1.00 17.30           C  
ATOM   2808  C   TYR B 143       4.838 -27.228  50.235  1.00 16.43           C  
ATOM   2809  O   TYR B 143       4.545 -26.612  49.207  1.00 19.58           O  
ATOM   2810  CB  TYR B 143       4.101 -26.111  52.366  1.00 16.04           C  
ATOM   2811  CG  TYR B 143       2.813 -25.579  52.950  1.00 17.74           C  
ATOM   2812  CD1 TYR B 143       2.134 -26.279  53.948  1.00 17.17           C  
ATOM   2813  CD2 TYR B 143       2.240 -24.407  52.458  1.00 15.77           C  
ATOM   2814  CE1 TYR B 143       0.908 -25.826  54.442  1.00 17.25           C  
ATOM   2815  CE2 TYR B 143       1.022 -23.946  52.935  1.00 19.02           C  
ATOM   2816  CZ  TYR B 143       0.358 -24.658  53.925  1.00 17.87           C  
ATOM   2817  OH  TYR B 143      -0.857 -24.206  54.388  1.00 19.51           O  
ATOM   2818  N   LEU B 144       5.979 -27.896  50.377  1.00 14.04           N  
ATOM   2819  CA  LEU B 144       6.962 -27.930  49.297  1.00 16.22           C  
ATOM   2820  C   LEU B 144       6.330 -28.722  48.148  1.00 15.09           C  
ATOM   2821  O   LEU B 144       6.423 -28.324  46.985  1.00 15.61           O  
ATOM   2822  CB  LEU B 144       8.273 -28.565  49.782  1.00 13.61           C  
ATOM   2823  CG  LEU B 144       9.475 -28.537  48.830  1.00 15.88           C  
ATOM   2824  CD1 LEU B 144      10.758 -28.574  49.628  1.00 13.81           C  
ATOM   2825  CD2 LEU B 144       9.422 -29.689  47.846  1.00 13.09           C  
ATOM   2826  N   ASN B 145       5.637 -29.805  48.493  1.00 14.11           N  
ATOM   2827  CA  ASN B 145       4.943 -30.637  47.507  1.00 13.72           C  
ATOM   2828  C   ASN B 145       3.884 -29.783  46.794  1.00 15.56           C  
ATOM   2829  O   ASN B 145       3.726 -29.866  45.570  1.00 15.10           O  
ATOM   2830  CB  ASN B 145       4.277 -31.833  48.208  1.00 15.25           C  
ATOM   2831  CG  ASN B 145       3.771 -32.878  47.236  1.00 15.79           C  
ATOM   2832  ND2 ASN B 145       4.051 -34.138  47.530  1.00 14.38           N  
ATOM   2833  OD1 ASN B 145       3.140 -32.556  46.227  1.00 15.70           O  
ATOM   2834  N   VAL B 146       3.195 -28.925  47.547  1.00 15.28           N  
ATOM   2835  CA  VAL B 146       2.172 -28.055  46.968  1.00 15.10           C  
ATOM   2836  C   VAL B 146       2.770 -27.101  45.937  1.00 15.35           C  
ATOM   2837  O   VAL B 146       2.187 -26.890  44.870  1.00 15.01           O  
ATOM   2838  CB  VAL B 146       1.430 -27.224  48.040  1.00 15.41           C  
ATOM   2839  CG1 VAL B 146       0.468 -26.238  47.369  1.00 17.43           C  
ATOM   2840  CG2 VAL B 146       0.659 -28.143  48.969  1.00 16.00           C  
ATOM   2841  N   GLY B 147       3.926 -26.527  46.261  1.00 15.28           N  
ATOM   2842  CA  GLY B 147       4.586 -25.616  45.341  1.00 14.53           C  
ATOM   2843  C   GLY B 147       4.925 -26.318  44.042  1.00 12.93           C  
ATOM   2844  O   GLY B 147       4.720 -25.783  42.959  1.00 14.69           O  
ATOM   2845  N   ASN B 148       5.452 -27.526  44.164  1.00 13.92           N  
ATOM   2846  CA  ASN B 148       5.813 -28.350  43.020  1.00 14.17           C  
ATOM   2847  C   ASN B 148       4.558 -28.682  42.199  1.00 14.05           C  
ATOM   2848  O   ASN B 148       4.566 -28.592  40.965  1.00 17.59           O  
ATOM   2849  CB  ASN B 148       6.472 -29.636  43.518  1.00 15.42           C  
ATOM   2850  CG  ASN B 148       6.843 -30.571  42.393  1.00 17.37           C  
ATOM   2851  ND2 ASN B 148       5.894 -31.405  41.972  1.00 15.85           N  
ATOM   2852  OD1 ASN B 148       7.961 -30.539  41.900  1.00 15.90           O  
ATOM   2853  N   PHE B 149       3.473 -29.019  42.896  1.00 13.47           N  
ATOM   2854  CA  PHE B 149       2.211 -29.367  42.246  1.00 16.56           C  
ATOM   2855  C   PHE B 149       1.590 -28.223  41.433  1.00 15.65           C  
ATOM   2856  O   PHE B 149       1.198 -28.428  40.290  1.00 17.29           O  
ATOM   2857  CB  PHE B 149       1.205 -29.881  43.280  1.00 13.28           C  
ATOM   2858  CG  PHE B 149      -0.057 -30.442  42.678  1.00 17.74           C  
ATOM   2859  CD1 PHE B 149      -0.040 -31.661  41.999  1.00 16.13           C  
ATOM   2860  CD2 PHE B 149      -1.264 -29.760  42.801  1.00 15.90           C  
ATOM   2861  CE1 PHE B 149      -1.213 -32.194  41.451  1.00 17.28           C  
ATOM   2862  CE2 PHE B 149      -2.442 -30.285  42.255  1.00 18.78           C  
ATOM   2863  CZ  PHE B 149      -2.413 -31.509  41.578  1.00 16.43           C  
ATOM   2864  N   LEU B 150       1.525 -27.028  42.020  1.00 14.43           N  
ATOM   2865  CA  LEU B 150       0.939 -25.869  41.348  1.00 16.70           C  
ATOM   2866  C   LEU B 150       1.637 -25.521  40.040  1.00 18.83           C  
ATOM   2867  O   LEU B 150       0.968 -25.240  39.044  1.00 19.50           O  
ATOM   2868  CB  LEU B 150       0.896 -24.652  42.281  1.00 16.16           C  
ATOM   2869  CG  LEU B 150      -0.041 -24.736  43.493  1.00 15.33           C  
ATOM   2870  CD1 LEU B 150       0.149 -23.504  44.373  1.00 17.64           C  
ATOM   2871  CD2 LEU B 150      -1.493 -24.843  43.040  1.00 18.10           C  
ATOM   2872  N   LEU B 151       2.971 -25.562  40.035  1.00 17.69           N  
ATOM   2873  CA  LEU B 151       3.743 -25.273  38.825  1.00 19.92           C  
ATOM   2874  C   LEU B 151       3.493 -26.383  37.810  1.00 19.69           C  
ATOM   2875  O   LEU B 151       3.221 -26.117  36.636  1.00 19.45           O  
ATOM   2876  CB  LEU B 151       5.244 -25.230  39.125  1.00 19.91           C  
ATOM   2877  CG  LEU B 151       6.120 -24.130  38.507  1.00 23.54           C  
ATOM   2878  CD1 LEU B 151       7.518 -24.682  38.282  1.00 20.56           C  
ATOM   2879  CD2 LEU B 151       5.548 -23.585  37.211  1.00 23.52           C  
ATOM   2880  N   GLY B 152       3.595 -27.623  38.285  1.00 19.20           N  
ATOM   2881  CA  GLY B 152       3.387 -28.788  37.444  1.00 18.71           C  
ATOM   2882  C   GLY B 152       2.059 -28.774  36.711  1.00 18.84           C  
ATOM   2883  O   GLY B 152       2.031 -28.946  35.498  1.00 19.85           O  
ATOM   2884  N   VAL B 153       0.959 -28.552  37.426  1.00 17.92           N  
ATOM   2885  CA  VAL B 153      -0.338 -28.527  36.756  1.00 18.66           C  
ATOM   2886  C   VAL B 153      -0.469 -27.360  35.785  1.00 19.54           C  
ATOM   2887  O   VAL B 153      -1.069 -27.506  34.724  1.00 21.69           O  
ATOM   2888  CB  VAL B 153      -1.530 -28.545  37.733  1.00 16.07           C  
ATOM   2889  CG1 VAL B 153      -1.517 -29.814  38.535  1.00 13.53           C  
ATOM   2890  CG2 VAL B 153      -1.513 -27.327  38.633  1.00 17.65           C  
ATOM   2891  N   ALA B 154       0.123 -26.218  36.118  1.00 19.97           N  
ATOM   2892  CA  ALA B 154       0.059 -25.061  35.225  1.00 20.27           C  
ATOM   2893  C   ALA B 154       0.795 -25.405  33.933  1.00 21.07           C  
ATOM   2894  O   ALA B 154       0.340 -25.065  32.837  1.00 20.41           O  
ATOM   2895  CB  ALA B 154       0.683 -23.834  35.885  1.00 21.37           C  
ATOM   2896  N   ALA B 155       1.907 -26.129  34.059  1.00 19.71           N  
ATOM   2897  CA  ALA B 155       2.685 -26.523  32.887  1.00 21.10           C  
ATOM   2898  C   ALA B 155       1.938 -27.547  32.024  1.00 21.37           C  
ATOM   2899  O   ALA B 155       2.232 -27.698  30.833  1.00 21.59           O  
ATOM   2900  CB  ALA B 155       4.041 -27.067  33.309  1.00 16.57           C  
ATOM   2901  N   LEU B 156       0.974 -28.240  32.628  1.00 20.90           N  
ATOM   2902  CA  LEU B 156       0.155 -29.236  31.927  1.00 22.24           C  
ATOM   2903  C   LEU B 156      -1.015 -28.578  31.190  1.00 23.65           C  
ATOM   2904  O   LEU B 156      -1.784 -29.255  30.503  1.00 24.61           O  
ATOM   2905  CB  LEU B 156      -0.405 -30.277  32.910  1.00 20.32           C  
ATOM   2906  CG  LEU B 156       0.527 -31.341  33.494  1.00 21.94           C  
ATOM   2907  CD1 LEU B 156      -0.246 -32.217  34.464  1.00 19.86           C  
ATOM   2908  CD2 LEU B 156       1.124 -32.192  32.371  1.00 23.01           C  
ATOM   2909  N   GLY B 157      -1.155 -27.266  31.359  1.00 24.76           N  
ATOM   2910  CA  GLY B 157      -2.231 -26.533  30.719  1.00 25.31           C  
ATOM   2911  C   GLY B 157      -3.496 -26.529  31.559  1.00 25.54           C  
ATOM   2912  O   GLY B 157      -4.572 -26.203  31.065  1.00 26.10           O  
ATOM   2913  N   LEU B 158      -3.356 -26.859  32.840  1.00 23.80           N  
ATOM   2914  CA  LEU B 158      -4.494 -26.909  33.753  1.00 23.81           C  
ATOM   2915  C   LEU B 158      -4.558 -25.733  34.718  1.00 23.48           C  
ATOM   2916  O   LEU B 158      -3.527 -25.148  35.092  1.00 21.48           O  
ATOM   2917  CB  LEU B 158      -4.461 -28.213  34.554  1.00 23.98           C  
ATOM   2918  CG  LEU B 158      -4.453 -29.495  33.716  1.00 25.11           C  
ATOM   2919  CD1 LEU B 158      -4.271 -30.706  34.615  1.00 26.54           C  
ATOM   2920  CD2 LEU B 158      -5.743 -29.605  32.921  1.00 27.21           C  
ATOM   2921  N   ASP B 159      -5.781 -25.393  35.114  1.00 23.21           N  
ATOM   2922  CA  ASP B 159      -6.015 -24.312  36.062  1.00 24.03           C  
ATOM   2923  C   ASP B 159      -6.167 -24.927  37.444  1.00 22.44           C  
ATOM   2924  O   ASP B 159      -6.639 -26.050  37.578  1.00 20.02           O  
ATOM   2925  CB  ASP B 159      -7.284 -23.537  35.705  1.00 27.06           C  
ATOM   2926  CG  ASP B 159      -7.139 -22.729  34.428  1.00 29.70           C  
ATOM   2927  OD1 ASP B 159      -6.179 -21.936  34.322  1.00 31.24           O  
ATOM   2928  OD2 ASP B 159      -7.997 -22.878  33.534  1.00 30.56           O1-
ATOM   2929  N   ALA B 160      -5.771 -24.182  38.467  1.00 23.43           N  
ATOM   2930  CA  ALA B 160      -5.855 -24.662  39.839  1.00 23.06           C  
ATOM   2931  C   ALA B 160      -5.849 -23.498  40.813  1.00 23.53           C  
ATOM   2932  O   ALA B 160      -5.618 -22.349  40.430  1.00 22.57           O  
ATOM   2933  CB  ALA B 160      -4.691 -25.589  40.136  1.00 25.58           C  
ATOM   2934  N   VAL B 161      -6.136 -23.794  42.072  1.00 23.30           N  
ATOM   2935  CA  VAL B 161      -6.138 -22.771  43.102  1.00 25.23           C  
ATOM   2936  C   VAL B 161      -5.852 -23.402  44.457  1.00 24.18           C  
ATOM   2937  O   VAL B 161      -6.486 -24.381  44.838  1.00 24.10           O  
ATOM   2938  CB  VAL B 161      -7.484 -21.979  43.130  1.00 26.53           C  
ATOM   2939  CG1 VAL B 161      -8.660 -22.905  43.417  1.00 26.84           C  
ATOM   2940  CG2 VAL B 161      -7.418 -20.847  44.158  1.00 28.13           C  
ATOM   2941  N   PRO B 162      -4.780 -22.951  45.127  1.00 25.27           N  
ATOM   2942  CA  PRO B 162      -4.465 -23.517  46.441  1.00 25.61           C  
ATOM   2943  C   PRO B 162      -5.399 -22.858  47.448  1.00 26.61           C  
ATOM   2944  O   PRO B 162      -5.614 -21.651  47.387  1.00 25.36           O  
ATOM   2945  CB  PRO B 162      -2.998 -23.126  46.643  1.00 26.52           C  
ATOM   2946  CG  PRO B 162      -2.867 -21.857  45.875  1.00 23.18           C  
ATOM   2947  CD  PRO B 162      -3.689 -22.090  44.635  1.00 25.21           C  
ATOM   2948  N   ILE B 163      -6.022 -23.660  48.307  1.00 26.02           N  
ATOM   2949  CA  ILE B 163      -6.957 -23.132  49.294  1.00 26.86           C  
ATOM   2950  C   ILE B 163      -6.558 -23.439  50.741  1.00 26.06           C  
ATOM   2951  O   ILE B 163      -6.362 -24.596  51.118  1.00 25.38           O  
ATOM   2952  CB  ILE B 163      -8.395 -23.677  49.055  1.00 26.25           C  
ATOM   2953  CG1 ILE B 163      -8.856 -23.366  47.626  1.00 28.05           C  
ATOM   2954  CG2 ILE B 163      -9.376 -23.069  50.058  1.00 27.51           C  
ATOM   2955  CD1 ILE B 163     -10.255 -23.855  47.310  1.00 27.53           C  
ATOM   2956  N   GLU B 164      -6.436 -22.386  51.538  1.00 26.38           N  
ATOM   2957  CA  GLU B 164      -6.108 -22.513  52.956  1.00 27.36           C  
ATOM   2958  C   GLU B 164      -7.404 -22.187  53.707  1.00 29.08           C  
ATOM   2959  O   GLU B 164      -7.556 -22.505  54.891  1.00 29.39           O  
ATOM   2960  CB  GLU B 164      -5.008 -21.515  53.337  1.00 27.95           C  
ATOM   2961  CG  GLU B 164      -3.832 -22.115  54.113  1.00 28.58           C  
ATOM   2962  CD  GLU B 164      -2.620 -21.184  54.176  1.00 28.61           C  
ATOM   2963  OE1 GLU B 164      -2.789 -19.979  54.451  1.00 26.96           O  
ATOM   2964  OE2 GLU B 164      -1.488 -21.661  53.954  1.00 28.50           O1-
ATOM   2965  N   GLY B 165      -8.342 -21.577  52.984  1.00 28.78           N  
ATOM   2966  CA  GLY B 165      -9.623 -21.198  53.551  1.00 28.31           C  
ATOM   2967  C   GLY B 165     -10.631 -22.322  53.676  1.00 26.98           C  
ATOM   2968  O   GLY B 165     -11.612 -22.376  52.934  1.00 26.07           O  
ATOM   2969  N   PHE B 166     -10.390 -23.214  54.627  1.00 27.35           N  
ATOM   2970  CA  PHE B 166     -11.277 -24.340  54.886  1.00 27.88           C  
ATOM   2971  C   PHE B 166     -11.066 -24.779  56.329  1.00 28.11           C  
ATOM   2972  O   PHE B 166     -10.032 -24.480  56.928  1.00 29.96           O  
ATOM   2973  CB  PHE B 166     -11.002 -25.508  53.925  1.00 27.30           C  
ATOM   2974  CG  PHE B 166      -9.743 -26.266  54.230  1.00 26.02           C  
ATOM   2975  CD1 PHE B 166      -8.504 -25.778  53.826  1.00 25.38           C  
ATOM   2976  CD2 PHE B 166      -9.794 -27.460  54.943  1.00 24.24           C  
ATOM   2977  CE1 PHE B 166      -7.337 -26.466  54.130  1.00 25.47           C  
ATOM   2978  CE2 PHE B 166      -8.629 -28.156  55.250  1.00 25.64           C  
ATOM   2979  CZ  PHE B 166      -7.398 -27.657  54.843  1.00 23.45           C  
ATOM   2980  N   ASP B 167     -12.052 -25.479  56.883  1.00 28.45           N  
ATOM   2981  CA  ASP B 167     -11.976 -25.959  58.258  1.00 29.51           C  
ATOM   2982  C   ASP B 167     -11.305 -27.331  58.295  1.00 29.41           C  
ATOM   2983  O   ASP B 167     -11.936 -28.353  58.004  1.00 29.68           O  
ATOM   2984  CB  ASP B 167     -13.384 -26.035  58.865  1.00 31.26           C  
ATOM   2985  CG  ASP B 167     -13.367 -26.141  60.384  1.00 31.12           C  
ATOM   2986  OD1 ASP B 167     -12.610 -26.970  60.925  1.00 34.35           O  
ATOM   2987  OD2 ASP B 167     -14.124 -25.396  61.040  1.00 34.66           O1-
ATOM   2988  N   ALA B 168     -10.033 -27.343  58.689  1.00 28.47           N  
ATOM   2989  CA  ALA B 168      -9.245 -28.568  58.766  1.00 28.68           C  
ATOM   2990  C   ALA B 168      -9.845 -29.613  59.704  1.00 29.32           C  
ATOM   2991  O   ALA B 168      -9.745 -30.805  59.435  1.00 28.54           O  
ATOM   2992  CB  ALA B 168      -7.806 -28.248  59.169  1.00 28.17           C  
ATOM   2993  N   ALA B 169     -10.466 -29.168  60.795  1.00 29.98           N  
ATOM   2994  CA  ALA B 169     -11.100 -30.082  61.749  1.00 30.55           C  
ATOM   2995  C   ALA B 169     -12.282 -30.801  61.085  1.00 30.39           C  
ATOM   2996  O   ALA B 169     -12.435 -32.015  61.218  1.00 30.49           O  
ATOM   2997  CB  ALA B 169     -11.563 -29.322  62.982  1.00 29.86           C  
ATOM   2998  N   ILE B 170     -13.105 -30.050  60.359  1.00 29.53           N  
ATOM   2999  CA  ILE B 170     -14.243 -30.636  59.656  1.00 31.77           C  
ATOM   3000  C   ILE B 170     -13.758 -31.628  58.590  1.00 31.83           C  
ATOM   3001  O   ILE B 170     -14.207 -32.774  58.551  1.00 31.04           O  
ATOM   3002  CB  ILE B 170     -15.123 -29.550  58.978  1.00 33.35           C  
ATOM   3003  CG1 ILE B 170     -15.765 -28.646  60.035  1.00 34.26           C  
ATOM   3004  CG2 ILE B 170     -16.222 -30.196  58.142  1.00 32.09           C  
ATOM   3005  CD1 ILE B 170     -16.619 -27.535  59.443  1.00 35.79           C  
ATOM   3006  N   LEU B 171     -12.813 -31.201  57.752  1.00 31.79           N  
ATOM   3007  CA  LEU B 171     -12.292 -32.068  56.696  1.00 31.29           C  
ATOM   3008  C   LEU B 171     -11.683 -33.339  57.280  1.00 30.64           C  
ATOM   3009  O   LEU B 171     -11.884 -34.429  56.745  1.00 31.99           O  
ATOM   3010  CB  LEU B 171     -11.258 -31.325  55.836  1.00 31.57           C  
ATOM   3011  CG  LEU B 171     -10.979 -31.830  54.407  1.00 33.56           C  
ATOM   3012  CD1 LEU B 171     -10.270 -33.167  54.407  1.00 34.37           C  
ATOM   3013  CD2 LEU B 171     -12.273 -31.937  53.628  1.00 33.20           C  
ATOM   3014  N   ASP B 172     -10.959 -33.200  58.388  1.00 29.51           N  
ATOM   3015  CA  ASP B 172     -10.328 -34.344  59.040  1.00 30.04           C  
ATOM   3016  C   ASP B 172     -11.335 -35.388  59.508  1.00 29.99           C  
ATOM   3017  O   ASP B 172     -11.121 -36.595  59.335  1.00 28.98           O  
ATOM   3018  CB  ASP B 172      -9.459 -33.889  60.217  1.00 29.42           C  
ATOM   3019  CG  ASP B 172      -8.156 -33.228  59.773  1.00 32.21           C  
ATOM   3020  OD1 ASP B 172      -7.807 -33.298  58.571  1.00 29.61           O  
ATOM   3021  OD2 ASP B 172      -7.473 -32.641  60.637  1.00 32.27           O1-
ATOM   3022  N   ALA B 173     -12.427 -34.922  60.104  1.00 31.13           N  
ATOM   3023  CA  ALA B 173     -13.474 -35.813  60.592  1.00 31.78           C  
ATOM   3024  C   ALA B 173     -14.189 -36.531  59.444  1.00 32.56           C  
ATOM   3025  O   ALA B 173     -14.569 -37.693  59.575  1.00 33.31           O  
ATOM   3026  CB  ALA B 173     -14.474 -35.028  61.434  1.00 33.88           C  
ATOM   3027  N   GLU B 174     -14.332 -35.847  58.309  1.00 32.89           N  
ATOM   3028  CA  GLU B 174     -15.008 -36.408  57.135  1.00 33.78           C  
ATOM   3029  C   GLU B 174     -14.308 -37.628  56.547  1.00 33.84           C  
ATOM   3030  O   GLU B 174     -14.955 -38.599  56.151  1.00 32.84           O  
ATOM   3031  CB  GLU B 174     -15.136 -35.346  56.045  1.00 33.85           C  
ATOM   3032  CG  GLU B 174     -15.873 -35.813  54.786  1.00 34.41           C  
ATOM   3033  CD  GLU B 174     -17.327 -36.200  55.048  1.00 34.65           C  
ATOM   3034  OE1 GLU B 174     -17.776 -37.229  54.499  1.00 30.57           O  
ATOM   3035  OE2 GLU B 174     -18.019 -35.475  55.795  1.00 34.74           O1-
ATOM   3036  N   PHE B 175     -12.983 -37.555  56.465  1.00 33.11           N  
ATOM   3037  CA  PHE B 175     -12.193 -38.636  55.905  1.00 33.32           C  
ATOM   3038  C   PHE B 175     -11.458 -39.484  56.935  1.00 33.66           C  
ATOM   3039  O   PHE B 175     -10.616 -40.310  56.576  1.00 33.70           O  
ATOM   3040  CB  PHE B 175     -11.230 -38.076  54.858  1.00 33.14           C  
ATOM   3041  CG  PHE B 175     -11.922 -37.507  53.654  1.00 33.48           C  
ATOM   3042  CD1 PHE B 175     -12.292 -38.335  52.597  1.00 32.98           C  
ATOM   3043  CD2 PHE B 175     -12.235 -36.154  53.588  1.00 33.13           C  
ATOM   3044  CE1 PHE B 175     -12.967 -37.823  51.489  1.00 33.07           C  
ATOM   3045  CE2 PHE B 175     -12.909 -35.630  52.488  1.00 33.59           C  
ATOM   3046  CZ  PHE B 175     -13.277 -36.470  51.435  1.00 35.05           C  
ATOM   3047  N   GLY B 176     -11.787 -39.277  58.211  1.00 34.72           N  
ATOM   3048  CA  GLY B 176     -11.189 -40.038  59.301  1.00 36.33           C  
ATOM   3049  C   GLY B 176      -9.680 -40.145  59.325  1.00 37.81           C  
ATOM   3050  O   GLY B 176      -9.133 -41.033  59.980  1.00 38.16           O  
ATOM   3051  N   LEU B 177      -9.005 -39.217  58.649  1.00 39.63           N  
ATOM   3052  CA  LEU B 177      -7.546 -39.221  58.597  1.00 41.60           C  
ATOM   3053  C   LEU B 177      -6.929 -38.945  59.974  1.00 43.20           C  
ATOM   3054  O   LEU B 177      -5.739 -39.142  60.179  1.00 45.32           O  
ATOM   3055  CB  LEU B 177      -7.024 -38.244  57.533  1.00 40.10           C  
ATOM   3056  CG  LEU B 177      -7.500 -36.792  57.458  1.00 39.23           C  
ATOM   3057  CD1 LEU B 177      -6.626 -36.038  56.484  1.00 39.46           C  
ATOM   3058  CD2 LEU B 177      -8.936 -36.730  57.001  1.00 40.02           C  
ATOM   3059  N   LYS B 178      -7.760 -38.551  60.931  1.00 45.37           N  
ATOM   3060  CA  LYS B 178      -7.298 -38.292  62.281  1.00 47.02           C  
ATOM   3061  C   LYS B 178      -6.717 -39.567  62.897  1.00 47.45           C  
ATOM   3062  O   LYS B 178      -5.600 -39.566  63.422  1.00 46.24           O  
ATOM   3063  CB  LYS B 178      -8.468 -37.824  63.117  1.00 48.39           C  
ATOM   3064  CG  LYS B 178      -8.187 -36.622  63.982  1.00 50.59           C  
ATOM   3065  CD  LYS B 178      -7.273 -37.020  65.117  1.00 52.29           C  
ATOM   3066  CE  LYS B 178      -7.104 -35.923  66.170  1.00 53.00           C  
ATOM   3067  NZ  LYS B 178      -8.368 -35.539  66.869  1.00 52.05           N1+
ATOM   3068  N   GLU B 179      -7.497 -40.643  62.862  1.00 47.64           N  
ATOM   3069  CA  GLU B 179      -7.066 -41.924  63.415  1.00 48.31           C  
ATOM   3070  C   GLU B 179      -5.955 -42.526  62.554  1.00 47.13           C  
ATOM   3071  O   GLU B 179      -5.110 -43.285  63.052  1.00 46.92           O  
ATOM   3072  CB  GLU B 179      -8.240 -42.897  63.512  1.00 51.07           C  
ATOM   3073  CG  GLU B 179      -9.345 -42.492  64.492  1.00 53.87           C  
ATOM   3074  CD  GLU B 179     -10.133 -41.263  64.066  1.00 55.91           C  
ATOM   3075  OE1 GLU B 179     -10.425 -40.429  64.949  1.00 56.37           O  
ATOM   3076  OE2 GLU B 179     -10.466 -41.135  62.866  1.00 55.85           O1-
ATOM   3077  N   LYS B 180      -5.968 -42.197  61.262  1.00 45.93           N  
ATOM   3078  CA  LYS B 180      -4.959 -42.694  60.327  1.00 44.38           C  
ATOM   3079  C   LYS B 180      -3.587 -42.091  60.599  1.00 42.49           C  
ATOM   3080  O   LYS B 180      -2.574 -42.637  60.169  1.00 42.06           O  
ATOM   3081  CB  LYS B 180      -5.354 -42.382  58.881  1.00 45.65           C  
ATOM   3082  CG  LYS B 180      -6.768 -42.745  58.456  1.00 48.21           C  
ATOM   3083  CD  LYS B 180      -7.045 -44.231  58.548  1.00 49.01           C  
ATOM   3084  CE  LYS B 180      -8.393 -44.556  57.921  1.00 50.60           C  
ATOM   3085  NZ  LYS B 180      -8.432 -44.163  56.484  1.00 50.87           N1+
ATOM   3086  N   GLY B 181      -3.567 -40.953  61.289  1.00 40.26           N  
ATOM   3087  CA  GLY B 181      -2.315 -40.283  61.605  1.00 37.84           C  
ATOM   3088  C   GLY B 181      -1.952 -39.146  60.663  1.00 36.06           C  
ATOM   3089  O   GLY B 181      -0.775 -38.849  60.478  1.00 36.65           O  
ATOM   3090  N   TYR B 182      -2.968 -38.486  60.107  1.00 34.39           N  
ATOM   3091  CA  TYR B 182      -2.778 -37.376  59.170  1.00 32.06           C  
ATOM   3092  C   TYR B 182      -3.659 -36.161  59.497  1.00 31.79           C  
ATOM   3093  O   TYR B 182      -4.623 -36.268  60.258  1.00 31.79           O  
ATOM   3094  CB  TYR B 182      -3.070 -37.838  57.729  1.00 29.73           C  
ATOM   3095  CG  TYR B 182      -2.194 -38.974  57.251  1.00 30.22           C  
ATOM   3096  CD1 TYR B 182      -2.606 -40.302  57.380  1.00 30.34           C  
ATOM   3097  CD2 TYR B 182      -0.936 -38.726  56.698  1.00 28.55           C  
ATOM   3098  CE1 TYR B 182      -1.782 -41.357  56.977  1.00 30.58           C  
ATOM   3099  CE2 TYR B 182      -0.107 -39.773  56.292  1.00 30.62           C  
ATOM   3100  CZ  TYR B 182      -0.534 -41.083  56.437  1.00 29.84           C  
ATOM   3101  OH  TYR B 182       0.296 -42.121  56.067  1.00 31.48           O  
ATOM   3102  N   THR B 183      -3.335 -35.023  58.881  1.00 30.26           N  
ATOM   3103  CA  THR B 183      -4.075 -33.773  59.064  1.00 29.81           C  
ATOM   3104  C   THR B 183      -4.129 -33.028  57.738  1.00 28.62           C  
ATOM   3105  O   THR B 183      -3.116 -32.924  57.049  1.00 27.16           O  
ATOM   3106  CB  THR B 183      -3.368 -32.813  60.036  1.00 32.97           C  
ATOM   3107  CG2 THR B 183      -4.394 -32.008  60.821  1.00 33.18           C  
ATOM   3108  OG1 THR B 183      -2.543 -33.554  60.938  1.00 37.02           O  
ATOM   3109  N   SER B 184      -5.297 -32.484  57.406  1.00 26.78           N  
ATOM   3110  CA  SER B 184      -5.473 -31.723  56.171  1.00 27.01           C  
ATOM   3111  C   SER B 184      -4.769 -30.375  56.280  1.00 25.37           C  
ATOM   3112  O   SER B 184      -4.829 -29.723  57.322  1.00 26.35           O  
ATOM   3113  CB  SER B 184      -6.959 -31.502  55.888  1.00 29.00           C  
ATOM   3114  OG  SER B 184      -7.602 -32.729  55.598  1.00 34.33           O  
ATOM   3115  N   LEU B 185      -4.095 -29.969  55.207  1.00 23.56           N  
ATOM   3116  CA  LEU B 185      -3.371 -28.701  55.178  1.00 21.38           C  
ATOM   3117  C   LEU B 185      -3.781 -27.785  54.037  1.00 21.71           C  
ATOM   3118  O   LEU B 185      -3.980 -26.590  54.236  1.00 22.62           O  
ATOM   3119  CB  LEU B 185      -1.864 -28.951  55.066  1.00 20.57           C  
ATOM   3120  CG  LEU B 185      -1.142 -29.666  56.200  1.00 16.53           C  
ATOM   3121  CD1 LEU B 185       0.348 -29.633  55.912  1.00 19.83           C  
ATOM   3122  CD2 LEU B 185      -1.432 -28.966  57.513  1.00 19.65           C  
ATOM   3123  N   VAL B 186      -3.868 -28.337  52.829  1.00 20.15           N  
ATOM   3124  CA  VAL B 186      -4.218 -27.536  51.659  1.00 19.58           C  
ATOM   3125  C   VAL B 186      -5.153 -28.289  50.712  1.00 20.02           C  
ATOM   3126  O   VAL B 186      -5.022 -29.495  50.512  1.00 17.22           O  
ATOM   3127  CB  VAL B 186      -2.937 -27.112  50.868  1.00 19.76           C  
ATOM   3128  CG1 VAL B 186      -3.277 -26.097  49.790  1.00 18.15           C  
ATOM   3129  CG2 VAL B 186      -1.887 -26.541  51.810  1.00 19.17           C  
ATOM   3130  N   VAL B 187      -6.115 -27.564  50.156  1.00 18.68           N  
ATOM   3131  CA  VAL B 187      -7.062 -28.141  49.221  1.00 20.06           C  
ATOM   3132  C   VAL B 187      -6.788 -27.473  47.887  1.00 20.26           C  
ATOM   3133  O   VAL B 187      -6.770 -26.248  47.800  1.00 20.45           O  
ATOM   3134  CB  VAL B 187      -8.518 -27.863  49.654  1.00 19.65           C  
ATOM   3135  CG1 VAL B 187      -9.497 -28.387  48.600  1.00 20.52           C  
ATOM   3136  CG2 VAL B 187      -8.794 -28.518  51.001  1.00 20.85           C  
ATOM   3137  N   VAL B 188      -6.560 -28.277  46.854  1.00 19.99           N  
ATOM   3138  CA  VAL B 188      -6.265 -27.734  45.539  1.00 19.76           C  
ATOM   3139  C   VAL B 188      -7.147 -28.263  44.418  1.00 19.79           C  
ATOM   3140  O   VAL B 188      -6.932 -29.366  43.906  1.00 19.68           O  
ATOM   3141  CB  VAL B 188      -4.778 -27.955  45.156  1.00 20.28           C  
ATOM   3142  CG1 VAL B 188      -4.473 -27.314  43.807  1.00 20.86           C  
ATOM   3143  CG2 VAL B 188      -3.871 -27.377  46.229  1.00 18.76           C  
ATOM   3144  N   PRO B 189      -8.193 -27.501  44.064  1.00 19.69           N  
ATOM   3145  CA  PRO B 189      -9.105 -27.895  42.988  1.00 21.17           C  
ATOM   3146  C   PRO B 189      -8.352 -27.703  41.674  1.00 21.50           C  
ATOM   3147  O   PRO B 189      -7.653 -26.705  41.500  1.00 20.16           O  
ATOM   3148  CB  PRO B 189     -10.240 -26.875  43.115  1.00 20.40           C  
ATOM   3149  CG  PRO B 189     -10.241 -26.560  44.594  1.00 19.76           C  
ATOM   3150  CD  PRO B 189      -8.767 -26.399  44.856  1.00 19.40           C  
ATOM   3151  N   VAL B 190      -8.486 -28.661  40.764  1.00 22.50           N  
ATOM   3152  CA  VAL B 190      -7.808 -28.591  39.478  1.00 22.10           C  
ATOM   3153  C   VAL B 190      -8.812 -28.774  38.338  1.00 24.66           C  
ATOM   3154  O   VAL B 190      -9.728 -29.584  38.436  1.00 25.77           O  
ATOM   3155  CB  VAL B 190      -6.721 -29.694  39.370  1.00 22.63           C  
ATOM   3156  CG1 VAL B 190      -5.985 -29.590  38.034  1.00 22.06           C  
ATOM   3157  CG2 VAL B 190      -5.742 -29.599  40.543  1.00 21.46           C  
ATOM   3158  N   GLY B 191      -8.645 -28.009  37.266  1.00 24.84           N  
ATOM   3159  CA  GLY B 191      -9.542 -28.138  36.134  1.00 29.06           C  
ATOM   3160  C   GLY B 191      -9.318 -27.036  35.131  1.00 30.53           C  
ATOM   3161  O   GLY B 191      -8.181 -26.732  34.768  1.00 30.72           O  
ATOM   3162  N   HIS B 192     -10.415 -26.456  34.664  1.00 30.85           N  
ATOM   3163  CA  HIS B 192     -10.367 -25.354  33.717  1.00 32.07           C  
ATOM   3164  C   HIS B 192     -11.282 -24.257  34.231  1.00 33.04           C  
ATOM   3165  O   HIS B 192     -12.393 -24.530  34.698  1.00 31.53           O  
ATOM   3166  CB  HIS B 192     -10.799 -25.812  32.325  1.00 32.80           C  
ATOM   3167  CG  HIS B 192      -9.783 -26.664  31.632  1.00 34.15           C  
ATOM   3168  CD2 HIS B 192      -9.643 -28.009  31.562  1.00 34.32           C  
ATOM   3169  ND1 HIS B 192      -8.732 -26.131  30.917  1.00 33.14           N  
ATOM   3170  CE1 HIS B 192      -7.988 -27.111  30.436  1.00 34.64           C  
ATOM   3171  NE2 HIS B 192      -8.518 -28.260  30.813  1.00 34.40           N  
ATOM   3172  N   HIS B 193     -10.790 -23.022  34.198  1.00 35.29           N  
ATOM   3173  CA  HIS B 193     -11.563 -21.881  34.667  1.00 39.21           C  
ATOM   3174  C   HIS B 193     -12.724 -21.570  33.732  1.00 40.95           C  
ATOM   3175  O   HIS B 193     -12.701 -21.933  32.554  1.00 40.04           O  
ATOM   3176  CB  HIS B 193     -10.670 -20.640  34.827  1.00 38.85           C  
ATOM   3177  CG  HIS B 193     -10.232 -20.025  33.532  1.00 40.24           C  
ATOM   3178  CD2 HIS B 193     -10.607 -18.876  32.919  1.00 40.95           C  
ATOM   3179  ND1 HIS B 193      -9.275 -20.595  32.719  1.00 41.50           N  
ATOM   3180  CE1 HIS B 193      -9.079 -19.826  31.663  1.00 41.92           C  
ATOM   3181  NE2 HIS B 193      -9.875 -18.776  31.760  1.00 42.64           N  
ATOM   3182  N   SER B 194     -13.752 -20.930  34.280  1.00 44.03           N  
ATOM   3183  CA  SER B 194     -14.920 -20.539  33.501  1.00 46.46           C  
ATOM   3184  C   SER B 194     -14.713 -19.112  33.002  1.00 49.09           C  
ATOM   3185  O   SER B 194     -13.818 -18.404  33.477  1.00 49.62           O  
ATOM   3186  CB  SER B 194     -16.191 -20.623  34.356  1.00 46.68           C  
ATOM   3187  OG  SER B 194     -16.110 -19.797  35.508  1.00 46.08           O  
ATOM   3188  N   VAL B 195     -15.541 -18.686  32.051  1.00 50.90           N  
ATOM   3189  CA  VAL B 195     -15.444 -17.333  31.502  1.00 52.74           C  
ATOM   3190  C   VAL B 195     -15.698 -16.308  32.617  1.00 53.32           C  
ATOM   3191  O   VAL B 195     -15.360 -15.128  32.488  1.00 53.47           O  
ATOM   3192  CB  VAL B 195     -16.469 -17.121  30.356  1.00 53.49           C  
ATOM   3193  CG1 VAL B 195     -16.182 -15.819  29.617  1.00 53.77           C  
ATOM   3194  CG2 VAL B 195     -16.437 -18.303  29.388  1.00 54.92           C  
ATOM   3195  N   GLU B 196     -16.247 -16.797  33.727  1.00 53.99           N  
ATOM   3196  CA  GLU B 196     -16.569 -15.987  34.897  1.00 54.88           C  
ATOM   3197  C   GLU B 196     -15.359 -15.619  35.763  1.00 54.64           C  
ATOM   3198  O   GLU B 196     -15.396 -14.623  36.487  1.00 55.18           O  
ATOM   3199  CB  GLU B 196     -17.604 -16.728  35.745  1.00 56.06           C  
ATOM   3200  CG  GLU B 196     -18.143 -15.949  36.930  1.00 57.14           C  
ATOM   3201  CD  GLU B 196     -19.180 -16.737  37.705  1.00 57.86           C  
ATOM   3202  OE1 GLU B 196     -20.375 -16.673  37.335  1.00 57.97           O  
ATOM   3203  OE2 GLU B 196     -18.796 -17.427  38.675  1.00 57.59           O1-
ATOM   3204  N   ASP B 197     -14.297 -16.422  35.696  1.00 54.11           N  
ATOM   3205  CA  ASP B 197     -13.083 -16.173  36.482  1.00 52.84           C  
ATOM   3206  C   ASP B 197     -12.499 -14.781  36.221  1.00 51.80           C  
ATOM   3207  O   ASP B 197     -11.931 -14.515  35.156  1.00 51.52           O  
ATOM   3208  CB  ASP B 197     -12.034 -17.260  36.206  1.00 52.41           C  
ATOM   3209  CG  ASP B 197     -10.740 -17.055  36.995  1.00 52.63           C  
ATOM   3210  OD1 ASP B 197      -9.674 -17.465  36.490  1.00 50.42           O  
ATOM   3211  OD2 ASP B 197     -10.781 -16.492  38.113  1.00 52.78           O1-
ATOM   3212  N   PHE B 198     -12.648 -13.906  37.212  1.00 51.03           N  
ATOM   3213  CA  PHE B 198     -12.167 -12.530  37.141  1.00 50.56           C  
ATOM   3214  C   PHE B 198     -10.643 -12.431  37.228  1.00 49.76           C  
ATOM   3215  O   PHE B 198     -10.042 -11.523  36.651  1.00 50.48           O  
ATOM   3216  CB  PHE B 198     -12.810 -11.701  38.262  0.50 50.48           C  
ATOM   3217  CG  PHE B 198     -12.430 -10.242  38.246  0.50 51.13           C  
ATOM   3218  CD1 PHE B 198     -12.438  -9.513  37.058  0.50 50.84           C  
ATOM   3219  CD2 PHE B 198     -12.080  -9.592  39.427  0.50 51.07           C  
ATOM   3220  CE1 PHE B 198     -12.103  -8.159  37.049  0.50 50.63           C  
ATOM   3221  CE2 PHE B 198     -11.744  -8.238  39.428  0.50 50.77           C  
ATOM   3222  CZ  PHE B 198     -11.757  -7.521  38.237  0.50 51.28           C  
ATOM   3223  N   ASN B 199     -10.025 -13.374  37.933  1.00 48.67           N  
ATOM   3224  CA  ASN B 199      -8.573 -13.379  38.104  1.00 47.79           C  
ATOM   3225  C   ASN B 199      -7.801 -13.711  36.820  1.00 46.80           C  
ATOM   3226  O   ASN B 199      -6.632 -13.343  36.684  1.00 47.11           O  
ATOM   3227  CB  ASN B 199      -8.181 -14.347  39.231  1.00 47.61           C  
ATOM   3228  CG  ASN B 199      -6.804 -14.052  39.812  1.00 47.80           C  
ATOM   3229  ND2 ASN B 199      -6.412 -14.816  40.824  1.00 47.33           N  
ATOM   3230  OD1 ASN B 199      -6.110 -13.143  39.364  1.00 48.18           O  
ATOM   3231  N   ALA B 200      -8.465 -14.362  35.868  1.00 45.84           N  
ATOM   3232  CA  ALA B 200      -7.844 -14.748  34.598  1.00 45.82           C  
ATOM   3233  C   ALA B 200      -7.300 -13.583  33.764  1.00 45.69           C  
ATOM   3234  O   ALA B 200      -6.249 -13.703  33.130  1.00 46.10           O  
ATOM   3235  CB  ALA B 200      -8.823 -15.576  33.766  1.00 46.14           C  
ATOM   3236  N   THR B 201      -8.029 -12.471  33.745  1.00 45.16           N  
ATOM   3237  CA  THR B 201      -7.620 -11.287  32.986  1.00 44.96           C  
ATOM   3238  C   THR B 201      -6.797 -10.303  33.826  1.00 44.13           C  
ATOM   3239  O   THR B 201      -6.116  -9.424  33.287  1.00 43.07           O  
ATOM   3240  CB  THR B 201      -8.848 -10.550  32.403  1.00 45.36           C  
ATOM   3241  CG2 THR B 201      -9.446 -11.339  31.243  1.00 45.07           C  
ATOM   3242  OG1 THR B 201      -9.838 -10.375  33.427  1.00 46.57           O  
ATOM   3243  N   LEU B 202      -6.863 -10.478  35.144  1.00 43.32           N  
ATOM   3244  CA  LEU B 202      -6.162  -9.635  36.109  1.00 42.18           C  
ATOM   3245  C   LEU B 202      -4.643  -9.775  36.050  1.00 41.14           C  
ATOM   3246  O   LEU B 202      -4.114 -10.880  35.939  1.00 41.09           O  
ATOM   3247  CB  LEU B 202      -6.645  -9.972  37.521  1.00 42.92           C  
ATOM   3248  CG  LEU B 202      -7.281  -8.849  38.342  1.00 43.47           C  
ATOM   3249  CD1 LEU B 202      -8.379  -8.174  37.541  1.00 43.47           C  
ATOM   3250  CD2 LEU B 202      -7.825  -9.416  39.648  1.00 42.90           C  
ATOM   3251  N   PRO B 203      -3.922  -8.642  36.102  1.00 40.20           N  
ATOM   3252  CA  PRO B 203      -2.455  -8.641  36.060  1.00 38.63           C  
ATOM   3253  C   PRO B 203      -1.895  -9.251  37.346  1.00 36.59           C  
ATOM   3254  O   PRO B 203      -2.431  -9.024  38.432  1.00 37.01           O  
ATOM   3255  CB  PRO B 203      -2.116  -7.149  35.984  1.00 39.93           C  
ATOM   3256  CG  PRO B 203      -3.356  -6.527  35.389  1.00 40.33           C  
ATOM   3257  CD  PRO B 203      -4.445  -7.266  36.102  1.00 40.31           C  
ATOM   3258  N   LYS B 204      -0.833 -10.037  37.221  1.00 34.49           N  
ATOM   3259  CA  LYS B 204      -0.217 -10.656  38.389  1.00 32.71           C  
ATOM   3260  C   LYS B 204       0.578  -9.597  39.148  1.00 31.84           C  
ATOM   3261  O   LYS B 204       1.177  -8.702  38.537  1.00 29.51           O  
ATOM   3262  CB  LYS B 204       0.692 -11.810  37.963  1.00 33.97           C  
ATOM   3263  CG  LYS B 204       1.292 -12.572  39.126  1.00 35.03           C  
ATOM   3264  CD  LYS B 204       2.034 -13.805  38.654  1.00 33.88           C  
ATOM   3265  CE  LYS B 204       1.112 -14.741  37.913  1.00 34.49           C  
ATOM   3266  NZ  LYS B 204      -0.014 -15.179  38.777  1.00 32.95           N1+
ATOM   3267  N   SER B 205       0.560  -9.682  40.475  1.00 28.90           N  
ATOM   3268  CA  SER B 205       1.276  -8.716  41.302  1.00 27.55           C  
ATOM   3269  C   SER B 205       2.204  -9.354  42.321  1.00 24.94           C  
ATOM   3270  O   SER B 205       1.822 -10.285  43.026  1.00 26.00           O  
ATOM   3271  CB  SER B 205       0.288  -7.812  42.038  1.00 27.79           C  
ATOM   3272  OG  SER B 205       0.971  -6.904  42.884  1.00 27.37           O  
ATOM   3273  N   ARG B 206       3.423  -8.836  42.389  1.00 24.35           N  
ATOM   3274  CA  ARG B 206       4.433  -9.307  43.335  1.00 23.29           C  
ATOM   3275  C   ARG B 206       5.326  -8.127  43.690  1.00 23.23           C  
ATOM   3276  O   ARG B 206       5.505  -7.210  42.885  1.00 24.76           O  
ATOM   3277  CB  ARG B 206       5.317 -10.396  42.715  1.00 21.84           C  
ATOM   3278  CG  ARG B 206       4.638 -11.716  42.407  1.00 19.04           C  
ATOM   3279  CD  ARG B 206       4.263 -12.474  43.658  1.00 19.29           C  
ATOM   3280  NE  ARG B 206       3.799 -13.822  43.327  1.00 17.89           N  
ATOM   3281  CZ  ARG B 206       2.591 -14.109  42.850  1.00 18.12           C  
ATOM   3282  NH1 ARG B 206       1.704 -13.143  42.649  1.00 16.77           N1+
ATOM   3283  NH2 ARG B 206       2.277 -15.364  42.558  1.00 16.99           N  
ATOM   3284  N   LEU B 207       5.897  -8.157  44.888  1.00 24.06           N  
ATOM   3285  CA  LEU B 207       6.805  -7.100  45.326  1.00 24.06           C  
ATOM   3286  C   LEU B 207       8.051  -7.135  44.442  1.00 24.25           C  
ATOM   3287  O   LEU B 207       8.440  -8.193  43.945  1.00 24.10           O  
ATOM   3288  CB  LEU B 207       7.208  -7.322  46.786  1.00 25.16           C  
ATOM   3289  CG  LEU B 207       6.085  -7.322  47.826  1.00 24.47           C  
ATOM   3290  CD1 LEU B 207       6.674  -7.631  49.188  1.00 26.42           C  
ATOM   3291  CD2 LEU B 207       5.372  -5.972  47.842  1.00 26.30           C  
ATOM   3292  N   PRO B 208       8.673  -5.972  44.200  1.00 25.35           N  
ATOM   3293  CA  PRO B 208       9.876  -5.940  43.362  1.00 23.35           C  
ATOM   3294  C   PRO B 208      11.082  -6.596  44.050  1.00 22.86           C  
ATOM   3295  O   PRO B 208      11.162  -6.662  45.283  1.00 19.20           O  
ATOM   3296  CB  PRO B 208      10.086  -4.441  43.138  1.00 25.36           C  
ATOM   3297  CG  PRO B 208       9.568  -3.834  44.411  1.00 25.60           C  
ATOM   3298  CD  PRO B 208       8.293  -4.616  44.634  1.00 25.69           C  
ATOM   3299  N   GLN B 209      12.011  -7.097  43.245  1.00 21.24           N  
ATOM   3300  CA  GLN B 209      13.202  -7.755  43.770  1.00 23.92           C  
ATOM   3301  C   GLN B 209      14.103  -6.902  44.663  1.00 25.77           C  
ATOM   3302  O   GLN B 209      14.774  -7.435  45.548  1.00 25.27           O  
ATOM   3303  CB  GLN B 209      14.011  -8.364  42.634  1.00 23.25           C  
ATOM   3304  CG  GLN B 209      13.288  -9.517  41.957  1.00 23.49           C  
ATOM   3305  CD  GLN B 209      14.030 -10.032  40.748  1.00 24.01           C  
ATOM   3306  NE2 GLN B 209      13.313 -10.705  39.857  1.00 21.54           N  
ATOM   3307  OE1 GLN B 209      15.233  -9.824  40.612  1.00 22.76           O  
ATOM   3308  N   ASN B 210      14.095  -5.587  44.470  1.00 24.19           N  
ATOM   3309  CA  ASN B 210      14.935  -4.708  45.289  1.00 27.04           C  
ATOM   3310  C   ASN B 210      14.548  -4.759  46.769  1.00 26.20           C  
ATOM   3311  O   ASN B 210      15.324  -4.359  47.644  1.00 25.66           O  
ATOM   3312  CB  ASN B 210      14.914  -3.272  44.754  1.00 29.50           C  
ATOM   3313  CG  ASN B 210      13.527  -2.810  44.387  1.00 30.49           C  
ATOM   3314  ND2 ASN B 210      13.185  -2.927  43.110  1.00 33.23           N  
ATOM   3315  OD1 ASN B 210      12.765  -2.360  45.240  1.00 34.01           O  
ATOM   3316  N   ILE B 211      13.356  -5.287  47.038  1.00 25.11           N  
ATOM   3317  CA  ILE B 211      12.864  -5.437  48.401  1.00 25.36           C  
ATOM   3318  C   ILE B 211      13.140  -6.843  48.939  1.00 23.38           C  
ATOM   3319  O   ILE B 211      13.726  -7.009  50.007  1.00 22.85           O  
ATOM   3320  CB  ILE B 211      11.327  -5.199  48.480  1.00 26.39           C  
ATOM   3321  CG1 ILE B 211      10.989  -3.739  48.163  1.00 26.88           C  
ATOM   3322  CG2 ILE B 211      10.798  -5.580  49.866  1.00 25.23           C  
ATOM   3323  CD1 ILE B 211      11.492  -2.749  49.192  1.00 27.52           C  
ATOM   3324  N   THR B 212      12.761  -7.850  48.159  1.00 21.72           N  
ATOM   3325  CA  THR B 212      12.887  -9.244  48.569  1.00 21.05           C  
ATOM   3326  C   THR B 212      14.154 -10.016  48.216  1.00 21.76           C  
ATOM   3327  O   THR B 212      14.357 -11.111  48.730  1.00 20.80           O  
ATOM   3328  CB  THR B 212      11.729 -10.051  47.985  1.00 22.70           C  
ATOM   3329  CG2 THR B 212      10.383  -9.464  48.425  1.00 20.16           C  
ATOM   3330  OG1 THR B 212      11.823 -10.007  46.555  1.00 20.53           O  
ATOM   3331  N   LEU B 213      15.007  -9.466  47.357  1.00 21.90           N  
ATOM   3332  CA  LEU B 213      16.189 -10.209  46.944  1.00 21.49           C  
ATOM   3333  C   LEU B 213      17.518  -9.477  47.063  1.00 21.61           C  
ATOM   3334  O   LEU B 213      17.669  -8.359  46.576  1.00 22.03           O  
ATOM   3335  CB  LEU B 213      15.970 -10.705  45.510  1.00 19.75           C  
ATOM   3336  CG  LEU B 213      16.842 -11.802  44.901  1.00 20.58           C  
ATOM   3337  CD1 LEU B 213      16.059 -12.525  43.798  1.00 17.73           C  
ATOM   3338  CD2 LEU B 213      18.130 -11.205  44.352  1.00 22.25           C  
ATOM   3339  N   THR B 214      18.479 -10.137  47.705  1.00 22.49           N  
ATOM   3340  CA  THR B 214      19.827  -9.599  47.889  1.00 23.23           C  
ATOM   3341  C   THR B 214      20.843 -10.447  47.110  1.00 24.30           C  
ATOM   3342  O   THR B 214      20.877 -11.671  47.251  1.00 23.50           O  
ATOM   3343  CB  THR B 214      20.232  -9.606  49.378  1.00 24.48           C  
ATOM   3344  CG2 THR B 214      21.661  -9.092  49.557  1.00 26.59           C  
ATOM   3345  OG1 THR B 214      19.337  -8.777  50.129  1.00 25.25           O  
ATOM   3346  N   GLU B 215      21.671  -9.796  46.297  1.00 25.97           N  
ATOM   3347  CA  GLU B 215      22.691 -10.491  45.508  1.00 28.26           C  
ATOM   3348  C   GLU B 215      24.074 -10.301  46.133  1.00 30.81           C  
ATOM   3349  O   GLU B 215      24.452  -9.183  46.479  1.00 35.30           O  
ATOM   3350  CB  GLU B 215      22.709  -9.976  44.057  1.00 27.08           C  
ATOM   3351  CG  GLU B 215      21.399 -10.158  43.292  1.00 28.99           C  
ATOM   3352  CD  GLU B 215      21.492  -9.718  41.835  1.00 30.27           C  
ATOM   3353  OE1 GLU B 215      21.820 -10.561  40.975  1.00 30.94           O  
ATOM   3354  OE2 GLU B 215      21.233  -8.529  41.550  1.00 29.70           O1-
ATOM   3355  N   VAL B 216      24.812 -11.398  46.302  1.00 22.55           N  
ATOM   3356  CA  VAL B 216      26.161 -11.346  46.877  1.00 19.35           C  
ATOM   3357  C   VAL B 216      27.165 -12.165  46.058  1.00 19.36           C  
ATOM   3358  O   VAL B 216      26.736 -12.961  45.189  1.00 11.98           O  
ATOM   3359  CB  VAL B 216      26.201 -11.816  48.369  1.00 21.19           C  
ATOM   3360  CG1 VAL B 216      25.364 -10.907  49.240  1.00 18.85           C  
ATOM   3361  CG2 VAL B 216      25.727 -13.250  48.510  1.00 19.27           C  
ATOM   3362  OXT VAL B 216      28.379 -12.008  46.288  1.00 29.28           O1-
TER   
