# Supplementary material for: Structural Descriptors for Subunit Interface Regions in Homodimers: Effect of Lipid Membrane and Secondary Structure Type
Source: J Chem Inf Model. 2025 Mar 27;65(7):3117–26. doi: 10.1021/acs.jcim.4c01233 (PMC12004529; doi:10.1021/acs.jcim.4c01233)
Supplement: Supplementary file 3 — ci4c01233_si_003.tar [file ci4c01233_si_003.tar › database/alpha/7y0y_cytop.pdb]

HEADER    model_1_1_chain_A
ATOM      1  N   MET A   1      69.178  -6.156 -10.734  1.00103.61           N  
ATOM      2  CA  MET A   1      69.259  -6.927  -9.472  1.00103.61           C  
ATOM      3  CB  MET A   1      70.407  -6.388  -8.607  1.00103.61           C  
ATOM      4  CG  MET A   1      70.793  -7.312  -7.453  1.00103.61           C  
ATOM      5  SD  MET A   1      72.269  -6.777  -6.544  1.00103.61           S  
ATOM      6  CE  MET A   1      72.522  -8.362  -5.701  1.00103.61           C  
ATOM      7  C   MET A   1      67.971  -6.800  -8.725  1.00103.61           C  
ATOM      8  O   MET A   1      66.920  -7.192  -9.227  1.00103.61           O  
ATOM      9  N   GLN A   2      68.011  -6.247  -7.496  1.00244.38           N  
ATOM     10  CA  GLN A   2      66.780  -6.093  -6.775  1.00244.38           C  
ATOM     11  CB  GLN A   2      66.931  -5.684  -5.302  1.00244.38           C  
ATOM     12  CG  GLN A   2      67.370  -6.830  -4.392  1.00244.38           C  
ATOM     13  CD  GLN A   2      68.824  -7.144  -4.703  1.00244.38           C  
ATOM     14  OE1 GLN A   2      69.130  -8.096  -5.419  1.00244.38           O  
ATOM     15  NE2 GLN A   2      69.750  -6.312  -4.161  1.00244.38           N  
ATOM     16  C   GLN A   2      65.997  -5.016  -7.437  1.00244.38           C  
ATOM     17  O   GLN A   2      66.527  -3.959  -7.773  1.00244.38           O  
ATOM     18  N   LYS A   3      64.694  -5.280  -7.645  1.00332.61           N  
ATOM     19  CA  LYS A   3      63.839  -4.332  -8.290  1.00332.61           C  
ATOM     20  CB  LYS A   3      63.386  -4.788  -9.687  1.00332.61           C  
ATOM     21  CG  LYS A   3      62.556  -3.742 -10.435  1.00332.61           C  
ATOM     22  CD  LYS A   3      63.366  -2.543 -10.939  1.00332.61           C  
ATOM     23  CE  LYS A   3      63.853  -2.689 -12.383  1.00332.61           C  
ATOM     24  NZ  LYS A   3      62.860  -2.115 -13.318  1.00332.61           N1+
ATOM     25  C   LYS A   3      62.611  -4.232  -7.454  1.00332.61           C  
ATOM     26  O   LYS A   3      62.406  -5.056  -6.567  1.00332.61           O  
ATOM     27  N   GLU A   4      61.794  -3.184  -7.686  1.00242.91           N  
ATOM     28  CA  GLU A   4      60.542  -3.056  -7.002  1.00242.91           C  
ATOM     29  CB  GLU A   4      60.089  -1.602  -6.828  1.00242.91           C  
ATOM     30  CG  GLU A   4      58.657  -1.477  -6.313  1.00242.91           C  
ATOM     31  CD  GLU A   4      58.171  -0.096  -6.734  1.00242.91           C  
ATOM     32  OE1 GLU A   4      59.012   0.682  -7.260  1.00242.91           O  
ATOM     33  OE2 GLU A   4      56.960   0.197  -6.553  1.00242.91           O1-
ATOM     34  C   GLU A   4      59.539  -3.662  -7.922  1.00242.91           C  
ATOM     35  O   GLU A   4      59.277  -3.125  -8.998  1.00242.91           O  
ATOM     36  N   PRO A   5      58.976  -4.772  -7.544  1.00 96.24           N  
ATOM     37  CA  PRO A   5      58.024  -5.397  -8.408  1.00 96.24           C  
ATOM     38  CD  PRO A   5      59.694  -5.753  -6.752  1.00 96.24           C  
ATOM     39  CB  PRO A   5      58.029  -6.888  -8.058  1.00 96.24           C  
ATOM     40  CG  PRO A   5      58.774  -6.980  -6.719  1.00 96.24           C  
ATOM     41  C   PRO A   5      56.667  -4.789  -8.342  1.00 96.24           C  
ATOM     42  O   PRO A   5      56.261  -4.290  -7.292  1.00 96.24           O  
ATOM     43  N   ARG A   6      55.955  -4.836  -9.478  1.00 69.43           N  
ATOM     44  CA  ARG A   6      54.586  -4.442  -9.533  1.00 69.43           C  
ATOM     45  CB  ARG A   6      54.000  -4.453 -10.947  1.00 69.43           C  
ATOM     46  CG  ARG A   6      52.665  -3.717 -11.028  1.00 69.43           C  
ATOM     47  CD  ARG A   6      51.684  -4.354 -12.006  1.00 69.43           C  
ATOM     48  NE  ARG A   6      50.532  -3.422 -12.126  1.00 69.43           N  
ATOM     49  CZ  ARG A   6      49.605  -3.361 -11.129  1.00 69.43           C  
ATOM     50  NH1 ARG A   6      49.772  -4.106  -9.998  1.00 69.43           N1+
ATOM     51  NH2 ARG A   6      48.521  -2.542 -11.256  1.00 69.43           N  
ATOM     52  C   ARG A   6      53.910  -5.507  -8.747  1.00 69.43           C  
ATOM     53  O   ARG A   6      52.838  -5.326  -8.174  1.00 69.43           O  
ATOM     54  N   LYS A   7      54.583  -6.672  -8.716  1.00 96.51           N  
ATOM     55  CA  LYS A   7      54.134  -7.836  -8.022  1.00 96.51           C  
ATOM     56  CB  LYS A   7      55.214  -8.928  -7.940  1.00 96.51           C  
ATOM     57  CG  LYS A   7      55.652  -9.519  -9.279  1.00 96.51           C  
ATOM     58  CD  LYS A   7      56.996 -10.247  -9.187  1.00 96.51           C  
ATOM     59  CE  LYS A   7      57.383 -11.002 -10.458  1.00 96.51           C  
ATOM     60  NZ  LYS A   7      56.612 -12.262 -10.536  1.00 96.51           N1+
ATOM     61  C   LYS A   7      53.910  -7.406  -6.612  1.00 96.51           C  
ATOM     62  O   LYS A   7      52.960  -7.849  -5.971  1.00 96.51           O  
ATOM     63  N   VAL A   8      54.788  -6.522  -6.096  1.00 32.62           N  
ATOM     64  CA  VAL A   8      54.656  -6.047  -4.749  1.00 32.62           C  
ATOM     65  CB  VAL A   8      55.727  -5.064  -4.364  1.00 32.62           C  
ATOM     66  CG1 VAL A   8      55.378  -4.490  -2.980  1.00 32.62           C  
ATOM     67  CG2 VAL A   8      57.096  -5.769  -4.405  1.00 32.62           C  
ATOM     68  C   VAL A   8      53.340  -5.344  -4.602  1.00 32.62           C  
ATOM     69  O   VAL A   8      52.602  -5.607  -3.655  1.00 32.62           O  
ATOM     70  N   ARG A   9      52.993  -4.445  -5.547  1.00 96.43           N  
ATOM     71  CA  ARG A   9      51.761  -3.716  -5.426  1.00 96.43           C  
ATOM     72  CB  ARG A   9      51.546  -2.625  -6.491  1.00 96.43           C  
ATOM     73  CG  ARG A   9      50.200  -1.911  -6.318  1.00 96.43           C  
ATOM     74  CD  ARG A   9      50.109  -0.526  -6.959  1.00 96.43           C  
ATOM     75  NE  ARG A   9      51.047  -0.495  -8.111  1.00 96.43           N  
ATOM     76  CZ  ARG A   9      52.321  -0.042  -7.922  1.00 96.43           C  
ATOM     77  NH1 ARG A   9      52.725   0.379  -6.689  1.00 96.43           N1+
ATOM     78  NH2 ARG A   9      53.193  -0.013  -8.970  1.00 96.43           N  
ATOM     79  C   ARG A   9      50.611  -4.666  -5.506  1.00 96.43           C  
ATOM     80  O   ARG A   9      49.603  -4.484  -4.826  1.00 96.43           O  
ATOM     81  N   GLU A  10      50.732  -5.705  -6.348  1.00115.06           N  
ATOM     82  CA  GLU A  10      49.670  -6.656  -6.519  1.00115.06           C  
ATOM     83  CB  GLU A  10      50.047  -7.763  -7.523  1.00115.06           C  
ATOM     84  CG  GLU A  10      48.909  -8.304  -8.399  1.00115.06           C  
ATOM     85  CD  GLU A  10      47.541  -7.981  -7.804  1.00115.06           C  
ATOM     86  OE1 GLU A  10      47.151  -8.598  -6.778  1.00115.06           O  
ATOM     87  OE2 GLU A  10      46.862  -7.101  -8.395  1.00115.06           O1-
ATOM     88  C   GLU A  10      49.459  -7.343  -5.194  1.00115.06           C  
ATOM     89  O   GLU A  10      48.326  -7.568  -4.772  1.00115.06           O  
ATOM     90  N   PHE A  11      50.563  -7.675  -4.491  1.00113.56           N  
ATOM     91  CA  PHE A  11      50.511  -8.405  -3.252  1.00113.56           C  
ATOM     92  CB  PHE A  11      51.914  -8.728  -2.700  1.00113.56           C  
ATOM     93  CG  PHE A  11      51.759  -9.558  -1.469  1.00113.56           C  
ATOM     94  CD1 PHE A  11      51.604  -8.961  -0.237  1.00113.56           C  
ATOM     95  CD2 PHE A  11      51.773 -10.935  -1.542  1.00113.56           C  
ATOM     96  CE1 PHE A  11      51.459  -9.721   0.900  1.00113.56           C  
ATOM     97  CE2 PHE A  11      51.627 -11.701  -0.408  1.00113.56           C  
ATOM     98  CZ  PHE A  11      51.476 -11.093   0.816  1.00113.56           C  
ATOM     99  C   PHE A  11      49.763  -7.612  -2.222  1.00113.56           C  
ATOM    100  O   PHE A  11      48.941  -8.163  -1.491  1.00113.56           O  
ATOM    101  N   ARG A  12      50.045  -6.298  -2.130  1.00 93.03           N  
ATOM    102  CA  ARG A  12      49.402  -5.428  -1.182  1.00 93.03           C  
ATOM    103  CB  ARG A  12      49.894  -3.977  -1.275  1.00 93.03           C  
ATOM    104  CG  ARG A  12      49.279  -3.066  -0.210  1.00 93.03           C  
ATOM    105  CD  ARG A  12      49.057  -1.622  -0.665  1.00 93.03           C  
ATOM    106  NE  ARG A  12      50.280  -1.165  -1.380  1.00 93.03           N  
ATOM    107  CZ  ARG A  12      50.298  -1.150  -2.745  1.00 93.03           C  
ATOM    108  NH1 ARG A  12      49.187  -1.513  -3.449  1.00 93.03           N1+
ATOM    109  NH2 ARG A  12      51.423  -0.751  -3.406  1.00 93.03           N  
ATOM    110  C   ARG A  12      47.946  -5.349  -1.507  1.00 93.03           C  
ATOM    111  O   ARG A  12      47.091  -5.406  -0.625  1.00 93.03           O  
ATOM    112  N   ARG A  13      47.631  -5.224  -2.807  1.00130.35           N  
ATOM    113  CA  ARG A  13      46.268  -5.060  -3.220  1.00130.35           C  
ATOM    114  CB  ARG A  13      46.106  -5.019  -4.744  1.00130.35           C  
ATOM    115  CG  ARG A  13      44.644  -4.898  -5.166  1.00130.35           C  
ATOM    116  CD  ARG A  13      44.355  -5.581  -6.502  1.00130.35           C  
ATOM    117  NE  ARG A  13      44.720  -7.017  -6.338  1.00130.35           N  
ATOM    118  CZ  ARG A  13      43.820  -7.892  -5.799  1.00130.35           C  
ATOM    119  NH1 ARG A  13      42.584  -7.452  -5.428  1.00130.35           N1+
ATOM    120  NH2 ARG A  13      44.155  -9.203  -5.618  1.00130.35           N  
ATOM    121  C   ARG A  13      45.494  -6.252  -2.763  1.00130.35           C  
ATOM    122  O   ARG A  13      44.366  -6.138  -2.282  1.00130.35           O  
ATOM    123  N   ARG A  14      46.094  -7.441  -2.914  1.00130.63           N  
ATOM    124  CA  ARG A  14      45.435  -8.651  -2.530  1.00130.63           C  
ATOM    125  CB  ARG A  14      46.259  -9.913  -2.815  1.00130.63           C  
ATOM    126  CG  ARG A  14      45.527 -11.186  -2.392  1.00130.63           C  
ATOM    127  CD  ARG A  14      46.357 -12.454  -2.576  1.00130.63           C  
ATOM    128  NE  ARG A  14      46.669 -12.570  -4.026  1.00130.63           N  
ATOM    129  CZ  ARG A  14      47.924 -12.920  -4.441  1.00130.63           C  
ATOM    130  NH1 ARG A  14      48.923 -13.129  -3.535  1.00130.63           N1+
ATOM    131  NH2 ARG A  14      48.179 -13.070  -5.772  1.00130.63           N  
ATOM    132  C   ARG A  14      45.187  -8.636  -1.055  1.00130.63           C  
ATOM    133  O   ARG A  14      44.130  -9.061  -0.593  1.00130.63           O  
ATOM    134  N   GLU A  15      46.163  -8.136  -0.278  1.00 71.53           N  
ATOM    135  CA  GLU A  15      46.060  -8.153   1.151  1.00 71.53           C  
ATOM    136  CB  GLU A  15      47.293  -7.527   1.825  1.00 71.53           C  
ATOM    137  CG  GLU A  15      47.331  -7.703   3.345  1.00 71.53           C  
ATOM    138  CD  GLU A  15      48.752  -7.406   3.791  1.00 71.53           C  
ATOM    139  OE1 GLU A  15      49.082  -6.203   3.959  1.00 71.53           O  
ATOM    140  OE2 GLU A  15      49.529  -8.384   3.959  1.00 71.53           O1-
ATOM    141  C   GLU A  15      44.847  -7.373   1.542  1.00 71.53           C  
ATOM    142  O   GLU A  15      44.102  -7.770   2.439  1.00 71.53           O  
ATOM    143  N   GLN A  16      44.604  -6.237   0.866  1.00 51.33           N  
ATOM    144  CA  GLN A  16      43.452  -5.441   1.176  1.00 51.33           C  
ATOM    145  CB  GLN A  16      43.381  -4.157   0.334  1.00 51.33           C  
ATOM    146  CG  GLN A  16      42.078  -3.381   0.520  1.00 51.33           C  
ATOM    147  CD  GLN A  16      42.053  -2.867   1.947  1.00 51.33           C  
ATOM    148  OE1 GLN A  16      43.086  -2.491   2.499  1.00 51.33           O  
ATOM    149  NE2 GLN A  16      40.843  -2.848   2.565  1.00 51.33           N  
ATOM    150  C   GLN A  16      42.217  -6.228   0.869  1.00 51.33           C  
ATOM    151  O   GLN A  16      41.246  -6.196   1.622  1.00 51.33           O  
ATOM    152  N   GLU A  17      42.236  -6.974  -0.249  1.00 74.43           N  
ATOM    153  CA  GLU A  17      41.103  -7.727  -0.701  1.00 74.43           C  
ATOM    154  CB  GLU A  17      41.471  -8.570  -1.936  1.00 74.43           C  
ATOM    155  CG  GLU A  17      40.337  -9.418  -2.508  1.00 74.43           C  
ATOM    156  CD  GLU A  17      39.702  -8.615  -3.626  1.00 74.43           C  
ATOM    157  OE1 GLU A  17      40.183  -7.480  -3.883  1.00 74.43           O  
ATOM    158  OE2 GLU A  17      38.735  -9.133  -4.244  1.00 74.43           O1-
ATOM    159  C   GLU A  17      40.735  -8.708   0.361  1.00 74.43           C  
ATOM    160  O   GLU A  17      39.563  -8.886   0.689  1.00 74.43           O  
ATOM    161  N   ILE A  18      41.748  -9.377   0.936  1.00 56.75           N  
ATOM    162  CA  ILE A  18      41.461 -10.379   1.916  1.00 56.75           C  
ATOM    163  CB  ILE A  18      42.678 -11.077   2.440  1.00 56.75           C  
ATOM    164  CG1 ILE A  18      43.359 -11.853   1.304  1.00 56.75           C  
ATOM    165  CG2 ILE A  18      42.256 -11.940   3.644  1.00 56.75           C  
ATOM    166  CD1 ILE A  18      44.728 -12.416   1.673  1.00 56.75           C  
ATOM    167  C   ILE A  18      40.810  -9.740   3.087  1.00 56.75           C  
ATOM    168  O   ILE A  18      39.848 -10.272   3.637  1.00 56.75           O  
ATOM    169  N   LEU A  19      41.343  -8.583   3.511  1.00 72.47           N  
ATOM    170  CA  LEU A  19      40.833  -7.931   4.676  1.00 72.47           C  
ATOM    171  CB  LEU A  19      41.665  -6.691   5.038  1.00 72.47           C  
ATOM    172  CG  LEU A  19      43.146  -6.993   5.361  1.00 72.47           C  
ATOM    173  CD1 LEU A  19      43.921  -5.722   5.743  1.00 72.47           C  
ATOM    174  CD2 LEU A  19      43.279  -8.114   6.401  1.00 72.47           C  
ATOM    175  C   LEU A  19      39.424  -7.491   4.431  1.00 72.47           C  
ATOM    176  O   LEU A  19      38.530  -7.751   5.235  1.00 72.47           O  
ATOM    177  N   ASP A  20      39.171  -6.838   3.286  1.00121.45           N  
ATOM    178  CA  ASP A  20      37.842  -6.353   3.060  1.00121.45           C  
ATOM    179  CB  ASP A  20      37.716  -5.408   1.847  1.00121.45           C  
ATOM    180  CG  ASP A  20      38.246  -6.063   0.583  1.00121.45           C  
ATOM    181  OD1 ASP A  20      37.764  -7.159   0.194  1.00121.45           O  
ATOM    182  OD2 ASP A  20      39.155  -5.441  -0.027  1.00121.45           O1-
ATOM    183  C   ASP A  20      36.886  -7.493   2.951  1.00121.45           C  
ATOM    184  O   ASP A  20      35.753  -7.400   3.418  1.00121.45           O  
ATOM    185  N   THR A  21      37.302  -8.604   2.324  1.00 45.42           N  
ATOM    186  CA  THR A  21      36.422  -9.726   2.193  1.00 45.42           C  
ATOM    187  CB  THR A  21      36.984 -10.815   1.332  1.00 45.42           C  
ATOM    188  OG1 THR A  21      37.259 -10.320   0.029  1.00 45.42           O  
ATOM    189  CG2 THR A  21      35.951 -11.953   1.267  1.00 45.42           C  
ATOM    190  C   THR A  21      36.163 -10.328   3.539  1.00 45.42           C  
ATOM    191  O   THR A  21      35.038 -10.714   3.853  1.00 45.42           O  
ATOM    192  N   ALA A  22      37.211 -10.424   4.377  1.00 49.57           N  
ATOM    193  CA  ALA A  22      37.084 -11.077   5.648  1.00 49.57           C  
ATOM    194  CB  ALA A  22      38.418 -11.145   6.410  1.00 49.57           C  
ATOM    195  C   ALA A  22      36.102 -10.352   6.505  1.00 49.57           C  
ATOM    196  O   ALA A  22      35.232 -10.967   7.121  1.00 49.57           O  
ATOM    197  N   LEU A  23      36.197  -9.012   6.530  1.00 59.03           N  
ATOM    198  CA  LEU A  23      35.347  -8.231   7.369  1.00 59.03           C  
ATOM    199  CB  LEU A  23      35.651  -6.724   7.239  1.00 59.03           C  
ATOM    200  CG  LEU A  23      34.844  -5.809   8.184  1.00 59.03           C  
ATOM    201  CD1 LEU A  23      35.191  -6.088   9.653  1.00 59.03           C  
ATOM    202  CD2 LEU A  23      35.017  -4.327   7.810  1.00 59.03           C  
ATOM    203  C   LEU A  23      33.932  -8.463   6.942  1.00 59.03           C  
ATOM    204  O   LEU A  23      33.054  -8.683   7.775  1.00 59.03           O  
ATOM    205  N   LYS A  24      33.683  -8.471   5.619  1.00107.55           N  
ATOM    206  CA  LYS A  24      32.341  -8.594   5.123  1.00107.55           C  
ATOM    207  CB  LYS A  24      32.223  -8.550   3.591  1.00107.55           C  
ATOM    208  CG  LYS A  24      30.767  -8.476   3.124  1.00107.55           C  
ATOM    209  CD  LYS A  24      30.593  -8.343   1.609  1.00107.55           C  
ATOM    210  CE  LYS A  24      31.088  -9.569   0.838  1.00107.55           C  
ATOM    211  NZ  LYS A  24      30.696 -10.808   1.546  1.00107.55           N1+
ATOM    212  C   LYS A  24      31.762  -9.902   5.539  1.00107.55           C  
ATOM    213  O   LYS A  24      30.586  -9.989   5.887  1.00107.55           O  
ATOM    214  N   LEU A  25      32.574 -10.967   5.477  1.00 52.56           N  
ATOM    215  CA  LEU A  25      32.097 -12.271   5.814  1.00 52.56           C  
ATOM    216  CB  LEU A  25      33.118 -13.368   5.490  1.00 52.56           C  
ATOM    217  CG  LEU A  25      33.410 -13.464   3.981  1.00 52.56           C  
ATOM    218  CD1 LEU A  25      34.373 -14.618   3.663  1.00 52.56           C  
ATOM    219  CD2 LEU A  25      32.111 -13.529   3.158  1.00 52.56           C  
ATOM    220  C   LEU A  25      31.786 -12.330   7.273  1.00 52.56           C  
ATOM    221  O   LEU A  25      30.808 -12.956   7.675  1.00 52.56           O  
ATOM    222  N   PHE A  26      32.615 -11.682   8.115  1.00 80.51           N  
ATOM    223  CA  PHE A  26      32.398 -11.784   9.529  1.00 80.51           C  
ATOM    224  CB  PHE A  26      33.398 -11.003  10.407  1.00 80.51           C  
ATOM    225  CG  PHE A  26      34.794 -11.454  10.123  1.00 80.51           C  
ATOM    226  CD1 PHE A  26      35.175 -12.768  10.258  1.00 80.51           C  
ATOM    227  CD2 PHE A  26      35.747 -10.522   9.777  1.00 80.51           C  
ATOM    228  CE1 PHE A  26      36.473 -13.140  10.001  1.00 80.51           C  
ATOM    229  CE2 PHE A  26      37.049 -10.890   9.521  1.00 80.51           C  
ATOM    230  CZ  PHE A  26      37.412 -12.209   9.628  1.00 80.51           C  
ATOM    231  C   PHE A  26      31.064 -11.191   9.828  1.00 80.51           C  
ATOM    232  O   PHE A  26      30.261 -11.759  10.566  1.00 80.51           O  
ATOM    233  N   LEU A  27      30.798 -10.017   9.236  1.00 61.06           N  
ATOM    234  CA  LEU A  27      29.602  -9.299   9.532  1.00 61.06           C  
ATOM    235  CB  LEU A  27      29.573  -7.940   8.814  1.00 61.06           C  
ATOM    236  CG  LEU A  27      30.808  -7.081   9.159  1.00 61.06           C  
ATOM    237  CD1 LEU A  27      30.736  -5.686   8.519  1.00 61.06           C  
ATOM    238  CD2 LEU A  27      31.046  -7.034  10.677  1.00 61.06           C  
ATOM    239  C   LEU A  27      28.402 -10.095   9.122  1.00 61.06           C  
ATOM    240  O   LEU A  27      27.431 -10.179   9.876  1.00 61.06           O  
ATOM    241  N   GLU A  28      28.411 -10.685   7.911  1.00118.98           N  
ATOM    242  CA  GLU A  28      27.226 -11.387   7.510  1.00118.98           C  
ATOM    243  CB  GLU A  28      27.172 -11.649   5.988  1.00118.98           C  
ATOM    244  CG  GLU A  28      28.380 -12.378   5.392  1.00118.98           C  
ATOM    245  CD  GLU A  28      28.148 -12.469   3.889  1.00118.98           C  
ATOM    246  OE1 GLU A  28      27.528 -13.472   3.445  1.00118.98           O  
ATOM    247  OE2 GLU A  28      28.575 -11.532   3.163  1.00118.98           O1-
ATOM    248  C   GLU A  28      27.007 -12.672   8.268  1.00118.98           C  
ATOM    249  O   GLU A  28      25.961 -12.865   8.886  1.00118.98           O  
ATOM    250  N   GLN A  29      28.007 -13.572   8.248  1.00 83.60           N  
ATOM    251  CA  GLN A  29      27.935 -14.899   8.805  1.00 83.60           C  
ATOM    252  CB  GLN A  29      29.034 -15.781   8.202  1.00 83.60           C  
ATOM    253  CG  GLN A  29      28.890 -15.899   6.684  1.00 83.60           C  
ATOM    254  CD  GLN A  29      30.231 -16.331   6.123  1.00 83.60           C  
ATOM    255  OE1 GLN A  29      30.339 -17.359   5.454  1.00 83.60           O  
ATOM    256  NE2 GLN A  29      31.289 -15.532   6.416  1.00 83.60           N  
ATOM    257  C   GLN A  29      28.052 -14.982  10.299  1.00 83.60           C  
ATOM    258  O   GLN A  29      27.331 -15.756  10.929  1.00 83.60           O  
ATOM    259  N   GLY A  30      28.948 -14.182  10.909  1.00 40.46           N  
ATOM    260  CA  GLY A  30      29.317 -14.335  12.292  1.00 40.46           C  
ATOM    261  C   GLY A  30      30.746 -14.784  12.207  1.00 40.46           C  
ATOM    262  O   GLY A  30      31.067 -15.702  11.453  1.00 40.46           O  
ATOM    263  N   GLU A  31      31.647 -14.144  12.979  1.00165.22           N  
ATOM    264  CA  GLU A  31      33.052 -14.367  12.779  1.00165.22           C  
ATOM    265  CB  GLU A  31      33.920 -13.419  13.630  1.00165.22           C  
ATOM    266  CG  GLU A  31      33.664 -11.933  13.361  1.00165.22           C  
ATOM    267  CD  GLU A  31      32.372 -11.544  14.071  1.00165.22           C  
ATOM    268  OE1 GLU A  31      32.312 -11.745  15.314  1.00165.22           O  
ATOM    269  OE2 GLU A  31      31.445 -11.024  13.394  1.00165.22           O1-
ATOM    270  C   GLU A  31      33.509 -15.762  13.102  1.00165.22           C  
ATOM    271  O   GLU A  31      34.095 -16.440  12.258  1.00165.22           O  
ATOM    272  N   ASP A  32      33.262 -16.239  14.333  1.00 78.66           N  
ATOM    273  CA  ASP A  32      33.849 -17.493  14.713  1.00 78.66           C  
ATOM    274  CB  ASP A  32      33.812 -17.724  16.234  1.00 78.66           C  
ATOM    275  CG  ASP A  32      34.892 -16.839  16.844  1.00 78.66           C  
ATOM    276  OD1 ASP A  32      35.700 -16.279  16.056  1.00 78.66           O  
ATOM    277  OD2 ASP A  32      34.938 -16.723  18.098  1.00 78.66           O1-
ATOM    278  C   ASP A  32      33.253 -18.679  14.049  1.00 78.66           C  
ATOM    279  O   ASP A  32      33.957 -19.470  13.423  1.00 78.66           O  
ATOM    280  N   SER A  33      31.922 -18.815  14.140  1.00 73.02           N  
ATOM    281  CA  SER A  33      31.350 -20.036  13.678  1.00 73.02           C  
ATOM    282  CB  SER A  33      29.825 -20.119  13.879  1.00 73.02           C  
ATOM    283  OG  SER A  33      29.349 -21.365  13.389  1.00 73.02           O  
ATOM    284  C   SER A  33      31.596 -20.181  12.228  1.00 73.02           C  
ATOM    285  O   SER A  33      32.300 -21.087  11.785  1.00 73.02           O  
ATOM    286  N   VAL A  34      31.031 -19.240  11.462  1.00 77.29           N  
ATOM    287  CA  VAL A  34      31.021 -19.386  10.052  1.00 77.29           C  
ATOM    288  CB  VAL A  34      30.085 -18.449   9.357  1.00 77.29           C  
ATOM    289  CG1 VAL A  34      30.226 -18.709   7.850  1.00 77.29           C  
ATOM    290  CG2 VAL A  34      28.658 -18.679   9.885  1.00 77.29           C  
ATOM    291  C   VAL A  34      32.345 -19.248   9.380  1.00 77.29           C  
ATOM    292  O   VAL A  34      32.661 -20.062   8.517  1.00 77.29           O  
ATOM    293  N   THR A  35      33.180 -18.255   9.748  1.00133.31           N  
ATOM    294  CA  THR A  35      34.254 -18.050   8.820  1.00133.31           C  
ATOM    295  CB  THR A  35      34.348 -16.654   8.275  1.00133.31           C  
ATOM    296  OG1 THR A  35      35.257 -16.634   7.184  1.00133.31           O  
ATOM    297  CG2 THR A  35      34.833 -15.705   9.382  1.00133.31           C  
ATOM    298  C   THR A  35      35.596 -18.402   9.351  1.00133.31           C  
ATOM    299  O   THR A  35      35.964 -18.117  10.490  1.00133.31           O  
ATOM    300  N   VAL A  36      36.384 -19.026   8.460  1.00142.32           N  
ATOM    301  CA  VAL A  36      37.731 -19.393   8.744  1.00142.32           C  
ATOM    302  CB  VAL A  36      37.975 -20.872   8.790  1.00142.32           C  
ATOM    303  CG1 VAL A  36      37.131 -21.466   9.933  1.00142.32           C  
ATOM    304  CG2 VAL A  36      37.681 -21.468   7.405  1.00142.32           C  
ATOM    305  C   VAL A  36      38.542 -18.814   7.626  1.00142.32           C  
ATOM    306  O   VAL A  36      38.054 -18.016   6.826  1.00142.32           O  
ATOM    307  N   GLU A  37      39.808 -19.253   7.531  1.00120.74           N  
ATOM    308  CA  GLU A  37      40.794 -18.813   6.581  1.00120.74           C  
ATOM    309  CB  GLU A  37      42.107 -19.604   6.665  1.00120.74           C  
ATOM    310  CG  GLU A  37      41.914 -21.073   6.284  1.00120.74           C  
ATOM    311  CD  GLU A  37      43.273 -21.681   5.982  1.00120.74           C  
ATOM    312  OE1 GLU A  37      44.303 -21.069   6.374  1.00120.74           O  
ATOM    313  OE2 GLU A  37      43.297 -22.770   5.348  1.00120.74           O1-
ATOM    314  C   GLU A  37      40.262 -19.092   5.213  1.00120.74           C  
ATOM    315  O   GLU A  37      40.702 -18.530   4.214  1.00120.74           O  
ATOM    316  N   MET A  38      39.235 -19.944   5.152  1.00206.10           N  
ATOM    317  CA  MET A  38      38.620 -20.415   3.958  1.00206.10           C  
ATOM    318  CB  MET A  38      37.363 -21.270   4.229  1.00206.10           C  
ATOM    319  CG  MET A  38      36.126 -20.489   4.689  1.00206.10           C  
ATOM    320  SD  MET A  38      35.191 -19.653   3.367  1.00206.10           S  
ATOM    321  CE  MET A  38      34.113 -18.716   4.489  1.00206.10           C  
ATOM    322  C   MET A  38      38.218 -19.199   3.144  1.00206.10           C  
ATOM    323  O   MET A  38      37.931 -19.397   1.964  1.00206.10           O  
ATOM    324  N   ILE A  39      38.169 -17.946   3.712  1.00214.97           N  
ATOM    325  CA  ILE A  39      37.837 -16.671   3.088  1.00214.97           C  
ATOM    326  CB  ILE A  39      38.110 -15.449   3.936  1.00214.97           C  
ATOM    327  CG1 ILE A  39      39.587 -15.312   4.311  1.00214.97           C  
ATOM    328  CG2 ILE A  39      37.172 -15.469   5.146  1.00214.97           C  
ATOM    329  CD1 ILE A  39      39.879 -14.006   5.053  1.00214.97           C  
ATOM    330  C   ILE A  39      38.639 -16.566   1.819  1.00214.97           C  
ATOM    331  O   ILE A  39      38.327 -15.777   0.928  1.00214.97           O  
ATOM    332  N   ALA A  40      39.745 -17.325   1.727  1.00 59.25           N  
ATOM    333  CA  ALA A  40      40.547 -17.371   0.539  1.00 59.25           C  
ATOM    334  CB  ALA A  40      41.668 -18.420   0.635  1.00 59.25           C  
ATOM    335  C   ALA A  40      39.671 -17.755  -0.628  1.00 59.25           C  
ATOM    336  O   ALA A  40      39.863 -17.267  -1.739  1.00 59.25           O  
ATOM    337  N   ASP A  41      38.690 -18.656  -0.416  1.00 42.81           N  
ATOM    338  CA  ASP A  41      37.805 -19.097  -1.464  1.00 42.81           C  
ATOM    339  CB  ASP A  41      36.753 -20.115  -0.984  1.00 42.81           C  
ATOM    340  CG  ASP A  41      37.424 -21.439  -0.658  1.00 42.81           C  
ATOM    341  OD1 ASP A  41      38.425 -21.787  -1.338  1.00 42.81           O  
ATOM    342  OD2 ASP A  41      36.940 -22.119   0.286  1.00 42.81           O1-
ATOM    343  C   ASP A  41      37.026 -17.922  -1.986  1.00 42.81           C  
ATOM    344  O   ASP A  41      36.834 -17.789  -3.193  1.00 42.81           O  
ATOM    345  N   ALA A  42      36.537 -17.038  -1.095  1.00 28.98           N  
ATOM    346  CA  ALA A  42      35.749 -15.921  -1.539  1.00 28.98           C  
ATOM    347  CB  ALA A  42      35.213 -15.062  -0.380  1.00 28.98           C  
ATOM    348  C   ALA A  42      36.596 -15.039  -2.401  1.00 28.98           C  
ATOM    349  O   ALA A  42      36.143 -14.538  -3.427  1.00 28.98           O  
ATOM    350  N   VAL A  43      37.854 -14.811  -1.991  1.00 54.10           N  
ATOM    351  CA  VAL A  43      38.770 -13.986  -2.722  1.00 54.10           C  
ATOM    352  CB  VAL A  43      40.017 -13.697  -1.949  1.00 54.10           C  
ATOM    353  CG1 VAL A  43      40.932 -12.816  -2.816  1.00 54.10           C  
ATOM    354  CG2 VAL A  43      39.601 -13.055  -0.615  1.00 54.10           C  
ATOM    355  C   VAL A  43      39.144 -14.661  -4.008  1.00 54.10           C  
ATOM    356  O   VAL A  43      39.426 -13.992  -5.002  1.00 54.10           O  
ATOM    357  N   GLY A  44      39.157 -16.012  -4.027  1.00 31.64           N  
ATOM    358  CA  GLY A  44      39.526 -16.710  -5.228  1.00 31.64           C  
ATOM    359  C   GLY A  44      40.981 -17.078  -5.184  1.00 31.64           C  
ATOM    360  O   GLY A  44      41.630 -17.184  -6.224  1.00 31.64           O  
ATOM    361  N   ILE A  45      41.537 -17.277  -3.971  1.00 56.52           N  
ATOM    362  CA  ILE A  45      42.914 -17.660  -3.828  1.00 56.52           C  
ATOM    363  CB  ILE A  45      43.746 -16.631  -3.118  1.00 56.52           C  
ATOM    364  CG1 ILE A  45      43.221 -16.422  -1.692  1.00 56.52           C  
ATOM    365  CG2 ILE A  45      43.760 -15.351  -3.969  1.00 56.52           C  
ATOM    366  CD1 ILE A  45      44.052 -15.436  -0.871  1.00 56.52           C  
ATOM    367  C   ILE A  45      42.961 -18.924  -3.025  1.00 56.52           C  
ATOM    368  O   ILE A  45      41.978 -19.299  -2.387  1.00 56.52           O  
ATOM    369  N   GLY A  46      44.104 -19.642  -3.083  1.00 28.44           N  
ATOM    370  CA  GLY A  46      44.252 -20.905  -2.409  1.00 28.44           C  
ATOM    371  C   GLY A  46      44.715 -20.706  -0.996  1.00 28.44           C  
ATOM    372  O   GLY A  46      44.942 -19.588  -0.545  1.00 28.44           O  
ATOM    373  N   LYS A  47      44.879 -21.840  -0.277  1.00 98.29           N  
ATOM    374  CA  LYS A  47      45.270 -21.908   1.106  1.00 98.29           C  
ATOM    375  CB  LYS A  47      45.277 -23.371   1.595  1.00 98.29           C  
ATOM    376  CG  LYS A  47      45.425 -23.574   3.105  1.00 98.29           C  
ATOM    377  CD  LYS A  47      46.764 -23.127   3.691  1.00 98.29           C  
ATOM    378  CE  LYS A  47      46.869 -23.416   5.187  1.00 98.29           C  
ATOM    379  NZ  LYS A  47      48.193 -23.000   5.690  1.00 98.29           N1+
ATOM    380  C   LYS A  47      46.651 -21.342   1.289  1.00 98.29           C  
ATOM    381  O   LYS A  47      46.885 -20.515   2.171  1.00 98.29           O  
ATOM    382  N   GLY A  48      47.606 -21.748   0.435  1.00 26.03           N  
ATOM    383  CA  GLY A  48      48.968 -21.332   0.612  1.00 26.03           C  
ATOM    384  C   GLY A  48      49.097 -19.852   0.440  1.00 26.03           C  
ATOM    385  O   GLY A  48      49.863 -19.205   1.151  1.00 26.03           O  
ATOM    386  N   THR A  49      48.364 -19.282  -0.536  1.00 43.95           N  
ATOM    387  CA  THR A  49      48.497 -17.885  -0.832  1.00 43.95           C  
ATOM    388  CB  THR A  49      47.669 -17.446  -2.008  1.00 43.95           C  
ATOM    389  OG1 THR A  49      48.008 -18.203  -3.159  1.00 43.95           O  
ATOM    390  CG2 THR A  49      47.959 -15.956  -2.271  1.00 43.95           C  
ATOM    391  C   THR A  49      48.073 -17.048   0.339  1.00 43.95           C  
ATOM    392  O   THR A  49      48.786 -16.134   0.748  1.00 43.95           O  
ATOM    393  N   ILE A  50      46.910 -17.360   0.938  1.00 57.28           N  
ATOM    394  CA  ILE A  50      46.389 -16.572   2.021  1.00 57.28           C  
ATOM    395  CB  ILE A  50      45.033 -17.034   2.491  1.00 57.28           C  
ATOM    396  CG1 ILE A  50      44.400 -15.986   3.427  1.00 57.28           C  
ATOM    397  CG2 ILE A  50      45.172 -18.439   3.103  1.00 57.28           C  
ATOM    398  CD1 ILE A  50      42.894 -16.157   3.631  1.00 57.28           C  
ATOM    399  C   ILE A  50      47.359 -16.623   3.159  1.00 57.28           C  
ATOM    400  O   ILE A  50      47.549 -15.649   3.890  1.00 57.28           O  
ATOM    401  N   TYR A  51      48.017 -17.781   3.318  1.00 62.18           N  
ATOM    402  CA  TYR A  51      48.938 -18.029   4.388  1.00 62.18           C  
ATOM    403  CB  TYR A  51      49.578 -19.423   4.269  1.00 62.18           C  
ATOM    404  CG  TYR A  51      50.337 -19.750   5.511  1.00 62.18           C  
ATOM    405  CD1 TYR A  51      49.689 -20.296   6.596  1.00 62.18           C  
ATOM    406  CD2 TYR A  51      51.693 -19.536   5.589  1.00 62.18           C  
ATOM    407  CE1 TYR A  51      50.378 -20.605   7.745  1.00 62.18           C  
ATOM    408  CE2 TYR A  51      52.387 -19.844   6.736  1.00 62.18           C  
ATOM    409  CZ  TYR A  51      51.734 -20.384   7.819  1.00 62.18           C  
ATOM    410  OH  TYR A  51      52.445 -20.702   8.996  1.00 62.18           O  
ATOM    411  C   TYR A  51      50.027 -17.000   4.315  1.00 62.18           C  
ATOM    412  O   TYR A  51      50.528 -16.551   5.345  1.00 62.18           O  
ATOM    413  N   LYS A  52      50.446 -16.604   3.097  1.00 86.76           N  
ATOM    414  CA  LYS A  52      51.500 -15.637   2.974  1.00 86.76           C  
ATOM    415  CB  LYS A  52      51.878 -15.382   1.508  1.00 86.76           C  
ATOM    416  CG  LYS A  52      52.545 -16.612   0.889  1.00 86.76           C  
ATOM    417  CD  LYS A  52      52.561 -16.618  -0.637  1.00 86.76           C  
ATOM    418  CE  LYS A  52      51.163 -16.701  -1.248  1.00 86.76           C  
ATOM    419  NZ  LYS A  52      51.245 -17.169  -2.650  1.00 86.76           N1+
ATOM    420  C   LYS A  52      51.085 -14.346   3.623  1.00 86.76           C  
ATOM    421  O   LYS A  52      51.909 -13.666   4.232  1.00 86.76           O  
ATOM    422  N   HIS A  53      49.813 -13.937   3.460  1.00 99.73           N  
ATOM    423  CA  HIS A  53      49.327 -12.728   4.072  1.00 99.73           C  
ATOM    424  ND1 HIS A  53      48.156 -10.623   1.613  1.00 99.73           N  
ATOM    425  CG  HIS A  53      48.054 -11.919   2.064  1.00 99.73           C  
ATOM    426  CB  HIS A  53      47.966 -12.306   3.504  1.00 99.73           C  
ATOM    427  NE2 HIS A  53      48.178 -11.929  -0.188  1.00 99.73           N  
ATOM    428  CD2 HIS A  53      48.070 -12.703   0.952  1.00 99.73           C  
ATOM    429  CE1 HIS A  53      48.227 -10.686   0.259  1.00 99.73           C  
ATOM    430  C   HIS A  53      49.142 -12.853   5.556  1.00 99.73           C  
ATOM    431  O   HIS A  53      49.624 -12.012   6.315  1.00 99.73           O  
ATOM    432  N   PHE A  54      48.420 -13.899   6.019  1.00 83.17           N  
ATOM    433  CA  PHE A  54      48.148 -14.010   7.428  1.00 83.17           C  
ATOM    434  CB  PHE A  54      46.719 -13.573   7.818  1.00 83.17           C  
ATOM    435  CG  PHE A  54      46.583 -12.117   7.534  1.00 83.17           C  
ATOM    436  CD1 PHE A  54      47.008 -11.183   8.450  1.00 83.17           C  
ATOM    437  CD2 PHE A  54      46.029 -11.691   6.349  1.00 83.17           C  
ATOM    438  CE1 PHE A  54      46.879  -9.840   8.185  1.00 83.17           C  
ATOM    439  CE2 PHE A  54      45.900 -10.349   6.082  1.00 83.17           C  
ATOM    440  CZ  PHE A  54      46.323  -9.419   7.001  1.00 83.17           C  
ATOM    441  C   PHE A  54      48.280 -15.448   7.821  1.00 83.17           C  
ATOM    442  O   PHE A  54      47.800 -16.337   7.116  1.00 83.17           O  
ATOM    443  N   LYS A  55      48.951 -15.714   8.959  1.00140.44           N  
ATOM    444  CA  LYS A  55      49.138 -17.048   9.458  1.00140.44           C  
ATOM    445  CB  LYS A  55      50.080 -17.131  10.670  1.00140.44           C  
ATOM    446  CG  LYS A  55      51.449 -16.490  10.462  1.00140.44           C  
ATOM    447  CD  LYS A  55      52.222 -16.982   9.238  1.00140.44           C  
ATOM    448  CE  LYS A  55      52.059 -16.071   8.017  1.00140.44           C  
ATOM    449  NZ  LYS A  55      53.179 -16.303   7.084  1.00140.44           N1+
ATOM    450  C   LYS A  55      47.835 -17.582   9.965  1.00140.44           C  
ATOM    451  O   LYS A  55      47.553 -18.771   9.832  1.00140.44           O  
ATOM    452  N   SER A  56      47.021 -16.719  10.610  1.00 47.23           N  
ATOM    453  CA  SER A  56      45.801 -17.200  11.188  1.00 47.23           C  
ATOM    454  CB  SER A  56      45.948 -17.592  12.669  1.00 47.23           C  
ATOM    455  OG  SER A  56      46.280 -16.450  13.446  1.00 47.23           O  
ATOM    456  C   SER A  56      44.766 -16.126  11.118  1.00 47.23           C  
ATOM    457  O   SER A  56      45.039 -14.983  10.751  1.00 47.23           O  
ATOM    458  N   LYS A  57      43.524 -16.508  11.465  1.00 93.10           N  
ATOM    459  CA  LYS A  57      42.391 -15.634  11.463  1.00 93.10           C  
ATOM    460  CB  LYS A  57      41.105 -16.362  11.876  1.00 93.10           C  
ATOM    461  CG  LYS A  57      39.863 -15.514  11.648  1.00 93.10           C  
ATOM    462  CD  LYS A  57      38.585 -16.340  11.662  1.00 93.10           C  
ATOM    463  CE  LYS A  57      37.536 -15.782  10.714  1.00 93.10           C  
ATOM    464  NZ  LYS A  57      38.090 -15.736   9.342  1.00 93.10           N1+
ATOM    465  C   LYS A  57      42.628 -14.553  12.469  1.00 93.10           C  
ATOM    466  O   LYS A  57      42.287 -13.390  12.257  1.00 93.10           O  
ATOM    467  N   ALA A  58      43.255 -14.901  13.599  1.00 46.42           N  
ATOM    468  CA  ALA A  58      43.451 -13.938  14.635  1.00 46.42           C  
ATOM    469  CB  ALA A  58      44.225 -14.506  15.833  1.00 46.42           C  
ATOM    470  C   ALA A  58      44.241 -12.786  14.094  1.00 46.42           C  
ATOM    471  O   ALA A  58      43.996 -11.635  14.453  1.00 46.42           O  
ATOM    472  N   GLU A  59      45.224 -13.061  13.220  1.00 49.24           N  
ATOM    473  CA  GLU A  59      46.022 -11.994  12.693  1.00 49.24           C  
ATOM    474  CB  GLU A  59      47.174 -12.480  11.801  1.00 49.24           C  
ATOM    475  CG  GLU A  59      48.264 -13.207  12.591  1.00 49.24           C  
ATOM    476  CD  GLU A  59      49.282 -13.739  11.598  1.00 49.24           C  
ATOM    477  OE1 GLU A  59      49.198 -13.363  10.399  1.00 49.24           O  
ATOM    478  OE2 GLU A  59      50.156 -14.536  12.029  1.00 49.24           O1-
ATOM    479  C   GLU A  59      45.143 -11.077  11.903  1.00 49.24           C  
ATOM    480  O   GLU A  59      45.298  -9.860  11.978  1.00 49.24           O  
ATOM    481  N   ILE A  60      44.192 -11.619  11.119  1.00140.99           N  
ATOM    482  CA  ILE A  60      43.364 -10.715  10.377  1.00140.99           C  
ATOM    483  CB  ILE A  60      42.518 -11.332   9.288  1.00140.99           C  
ATOM    484  CG1 ILE A  60      41.561 -12.389   9.825  1.00140.99           C  
ATOM    485  CG2 ILE A  60      43.445 -11.855   8.180  1.00140.99           C  
ATOM    486  CD1 ILE A  60      40.586 -12.907   8.768  1.00140.99           C  
ATOM    487  C   ILE A  60      42.532  -9.910  11.331  1.00140.99           C  
ATOM    488  O   ILE A  60      42.304  -8.722  11.094  1.00140.99           O  
ATOM    489  N   TYR A  61      42.058 -10.507  12.444  1.00 88.74           N  
ATOM    490  CA  TYR A  61      41.252  -9.720  13.337  1.00 88.74           C  
ATOM    491  CB  TYR A  61      40.788 -10.448  14.616  1.00 88.74           C  
ATOM    492  CG  TYR A  61      39.823 -11.533  14.270  1.00 88.74           C  
ATOM    493  CD1 TYR A  61      38.575 -11.233  13.774  1.00 88.74           C  
ATOM    494  CD2 TYR A  61      40.147 -12.853  14.487  1.00 88.74           C  
ATOM    495  CE1 TYR A  61      37.678 -12.228  13.464  1.00 88.74           C  
ATOM    496  CE2 TYR A  61      39.256 -13.856  14.179  1.00 88.74           C  
ATOM    497  CZ  TYR A  61      38.023 -13.541  13.662  1.00 88.74           C  
ATOM    498  OH  TYR A  61      37.106 -14.565  13.344  1.00 88.74           O  
ATOM    499  C   TYR A  61      42.063  -8.558  13.824  1.00 88.74           C  
ATOM    500  O   TYR A  61      41.611  -7.421  13.767  1.00 88.74           O  
ATOM    501  N   LEU A  62      43.287  -8.785  14.337  1.00 79.19           N  
ATOM    502  CA  LEU A  62      43.998  -7.627  14.805  1.00 79.19           C  
ATOM    503  CB  LEU A  62      45.254  -7.939  15.641  1.00 79.19           C  
ATOM    504  CG  LEU A  62      44.962  -8.513  17.042  1.00 79.19           C  
ATOM    505  CD1 LEU A  62      46.260  -8.688  17.847  1.00 79.19           C  
ATOM    506  CD2 LEU A  62      43.923  -7.668  17.795  1.00 79.19           C  
ATOM    507  C   LEU A  62      44.439  -6.738  13.671  1.00 79.19           C  
ATOM    508  O   LEU A  62      44.248  -5.524  13.719  1.00 79.19           O  
ATOM    509  N   ARG A  63      45.052  -7.335  12.626  1.00150.74           N  
ATOM    510  CA  ARG A  63      45.683  -6.599  11.559  1.00150.74           C  
ATOM    511  CB  ARG A  63      46.390  -7.532  10.566  1.00150.74           C  
ATOM    512  CG  ARG A  63      46.641  -6.851   9.219  1.00150.74           C  
ATOM    513  CD  ARG A  63      47.632  -5.687   9.294  1.00150.74           C  
ATOM    514  NE  ARG A  63      47.477  -4.900   8.038  1.00150.74           N  
ATOM    515  CZ  ARG A  63      48.102  -5.300   6.892  1.00150.74           C  
ATOM    516  NH1 ARG A  63      48.886  -6.419   6.902  1.00150.74           N1+
ATOM    517  NH2 ARG A  63      47.918  -4.595   5.738  1.00150.74           N  
ATOM    518  C   ARG A  63      44.783  -5.767  10.727  1.00150.74           C  
ATOM    519  O   ARG A  63      44.888  -4.539  10.717  1.00150.74           O  
ATOM    520  N   LEU A  64      43.842  -6.427  10.034  1.00134.25           N  
ATOM    521  CA  LEU A  64      43.007  -5.683   9.151  1.00134.25           C  
ATOM    522  CB  LEU A  64      41.920  -6.508   8.464  1.00134.25           C  
ATOM    523  CG  LEU A  64      40.810  -5.591   7.926  1.00134.25           C  
ATOM    524  CD1 LEU A  64      41.354  -4.508   6.977  1.00134.25           C  
ATOM    525  CD2 LEU A  64      39.655  -6.421   7.350  1.00134.25           C  
ATOM    526  C   LEU A  64      42.266  -4.739   9.977  1.00134.25           C  
ATOM    527  O   LEU A  64      42.095  -3.566   9.645  1.00134.25           O  
ATOM    528  N   MET A  65      41.827  -5.254  11.118  1.00198.17           N  
ATOM    529  CA  MET A  65      40.971  -4.427  11.869  1.00198.17           C  
ATOM    530  CB  MET A  65      40.274  -5.145  13.038  1.00198.17           C  
ATOM    531  CG  MET A  65      39.384  -6.327  12.631  1.00198.17           C  
ATOM    532  SD  MET A  65      37.857  -5.944  11.725  1.00198.17           S  
ATOM    533  CE  MET A  65      37.294  -7.671  11.637  1.00198.17           C  
ATOM    534  C   MET A  65      41.683  -3.202  12.446  1.00198.17           C  
ATOM    535  O   MET A  65      41.060  -2.149  12.490  1.00198.17           O  
ATOM    536  N   LEU A  66      42.986  -3.299  12.861  1.00245.12           N  
ATOM    537  CA  LEU A  66      43.857  -2.336  13.537  1.00245.12           C  
ATOM    538  CB  LEU A  66      45.262  -2.946  13.729  1.00245.12           C  
ATOM    539  CG  LEU A  66      46.229  -2.227  14.693  1.00245.12           C  
ATOM    540  CD1 LEU A  66      47.528  -3.034  14.834  1.00245.12           C  
ATOM    541  CD2 LEU A  66      46.508  -0.770  14.297  1.00245.12           C  
ATOM    542  C   LEU A  66      43.938  -1.139  12.655  1.00245.12           C  
ATOM    543  O   LEU A  66      44.154  -0.019  13.115  1.00245.12           O  
ATOM    544  N   ASP A  67      43.723  -1.366  11.348  1.00 67.69           N  
ATOM    545  CA  ASP A  67      43.746  -0.317  10.376  1.00 67.69           C  
ATOM    546  CB  ASP A  67      43.245  -0.777   8.991  1.00 67.69           C  
ATOM    547  CG  ASP A  67      44.252  -1.738   8.370  1.00 67.69           C  
ATOM    548  OD1 ASP A  67      45.438  -1.707   8.794  1.00 67.69           O  
ATOM    549  OD2 ASP A  67      43.851  -2.514   7.461  1.00 67.69           O1-
ATOM    550  C   ASP A  67      42.766   0.708  10.864  1.00 67.69           C  
ATOM    551  O   ASP A  67      42.922   1.900  10.609  1.00 67.69           O  
ATOM    552  N   TYR A  68      41.724   0.248  11.587  1.00 79.78           N  
ATOM    553  CA  TYR A  68      40.671   1.059  12.138  1.00 79.78           C  
ATOM    554  CB  TYR A  68      39.654   0.187  12.907  1.00 79.78           C  
ATOM    555  CG  TYR A  68      38.816   1.044  13.794  1.00 79.78           C  
ATOM    556  CD1 TYR A  68      37.819   1.856  13.298  1.00 79.78           C  
ATOM    557  CD2 TYR A  68      39.030   1.000  15.151  1.00 79.78           C  
ATOM    558  CE1 TYR A  68      37.067   2.630  14.152  1.00 79.78           C  
ATOM    559  CE2 TYR A  68      38.283   1.769  16.008  1.00 79.78           C  
ATOM    560  CZ  TYR A  68      37.298   2.582  15.509  1.00 79.78           C  
ATOM    561  OH  TYR A  68      36.536   3.368  16.399  1.00 79.78           O  
ATOM    562  C   TYR A  68      41.233   2.088  13.072  1.00 79.78           C  
ATOM    563  O   TYR A  68      40.855   3.259  13.019  1.00 79.78           O  
ATOM    564  N   GLU A  69      42.155   1.676  13.954  1.00 80.51           N  
ATOM    565  CA  GLU A  69      42.723   2.586  14.904  1.00 80.51           C  
ATOM    566  CB  GLU A  69      43.690   1.892  15.879  1.00 80.51           C  
ATOM    567  CG  GLU A  69      43.026   0.768  16.680  1.00 80.51           C  
ATOM    568  CD  GLU A  69      41.875   1.361  17.480  1.00 80.51           C  
ATOM    569  OE1 GLU A  69      41.808   2.617  17.558  1.00 80.51           O  
ATOM    570  OE2 GLU A  69      41.048   0.574  18.017  1.00 80.51           O1-
ATOM    571  C   GLU A  69      43.495   3.602  14.137  1.00 80.51           C  
ATOM    572  O   GLU A  69      43.510   4.778  14.490  1.00 80.51           O  
ATOM    573  N   ARG A  70      44.170   3.146  13.064  1.00 86.26           N  
ATOM    574  CA  ARG A  70      44.970   3.996  12.233  1.00 86.26           C  
ATOM    575  CB  ARG A  70      45.776   3.199  11.198  1.00 86.26           C  
ATOM    576  CG  ARG A  70      46.873   2.372  11.867  1.00 86.26           C  
ATOM    577  CD  ARG A  70      47.602   1.391  10.950  1.00 86.26           C  
ATOM    578  NE  ARG A  70      48.657   0.746  11.782  1.00 86.26           N  
ATOM    579  CZ  ARG A  70      49.297  -0.377  11.351  1.00 86.26           C  
ATOM    580  NH1 ARG A  70      48.943  -0.944  10.161  1.00 86.26           N1+
ATOM    581  NH2 ARG A  70      50.279  -0.933  12.122  1.00 86.26           N  
ATOM    582  C   ARG A  70      44.088   4.981  11.537  1.00 86.26           C  
ATOM    583  O   ARG A  70      44.447   6.147  11.384  1.00 86.26           O  
ATOM    584  N   ASP A  71      42.897   4.540  11.098  1.00 35.00           N  
ATOM    585  CA  ASP A  71      42.004   5.432  10.416  1.00 35.00           C  
ATOM    586  CB  ASP A  71      40.718   4.736   9.940  1.00 35.00           C  
ATOM    587  CG  ASP A  71      41.121   3.790   8.816  1.00 35.00           C  
ATOM    588  OD1 ASP A  71      42.162   4.054   8.158  1.00 35.00           O  
ATOM    589  OD2 ASP A  71      40.395   2.781   8.608  1.00 35.00           O1-
ATOM    590  C   ASP A  71      41.613   6.535  11.349  1.00 35.00           C  
ATOM    591  O   ASP A  71      41.555   7.695  10.952  1.00 35.00           O  
ATOM    592  N   LEU A  72      41.359   6.194  12.627  1.00 60.26           N  
ATOM    593  CA  LEU A  72      40.937   7.153  13.609  1.00 60.26           C  
ATOM    594  CB  LEU A  72      40.616   6.479  14.959  1.00 60.26           C  
ATOM    595  CG  LEU A  72      39.888   7.398  15.951  1.00 60.26           C  
ATOM    596  CD1 LEU A  72      38.537   7.837  15.363  1.00 60.26           C  
ATOM    597  CD2 LEU A  72      39.738   6.744  17.335  1.00 60.26           C  
ATOM    598  C   LEU A  72      42.039   8.152  13.807  1.00 60.26           C  
ATOM    599  O   LEU A  72      41.791   9.352  13.930  1.00 60.26           O  
ATOM    600  N   ALA A  73      43.298   7.678  13.825  1.00 30.28           N  
ATOM    601  CA  ALA A  73      44.436   8.530  14.026  1.00 30.28           C  
ATOM    602  CB  ALA A  73      45.765   7.753  14.051  1.00 30.28           C  
ATOM    603  C   ALA A  73      44.494   9.517  12.901  1.00 30.28           C  
ATOM    604  O   ALA A  73      44.803  10.690  13.104  1.00 30.28           O  
ATOM    605  N   ALA A  74      44.172   9.061  11.676  1.00 33.69           N  
ATOM    606  CA  ALA A  74      44.241   9.888  10.503  1.00 33.69           C  
ATOM    607  CB  ALA A  74      43.826   9.142   9.219  1.00 33.69           C  
ATOM    608  C   ALA A  74      43.306  11.051  10.653  1.00 33.69           C  
ATOM    609  O   ALA A  74      43.637  12.165  10.253  1.00 33.69           O  
ATOM    610  N   LEU A  75      42.116  10.838  11.251  1.00112.63           N  
ATOM    611  CA  LEU A  75      41.166  11.916  11.336  1.00112.63           C  
ATOM    612  CB  LEU A  75      39.883  11.604  12.136  1.00112.63           C  
ATOM    613  CG  LEU A  75      38.835  10.715  11.453  1.00112.63           C  
ATOM    614  CD1 LEU A  75      39.345   9.286  11.250  1.00112.63           C  
ATOM    615  CD2 LEU A  75      37.509  10.761  12.232  1.00112.63           C  
ATOM    616  C   LEU A  75      41.768  13.063  12.082  1.00112.63           C  
ATOM    617  O   LEU A  75      41.605  14.225  11.705  1.00112.63           O  
ATOM    618  N   PHE A  76      42.484  12.756  13.173  1.00 67.42           N  
ATOM    619  CA  PHE A  76      43.006  13.767  14.043  1.00 67.42           C  
ATOM    620  CB  PHE A  76      43.665  13.176  15.299  1.00 67.42           C  
ATOM    621  CG  PHE A  76      42.562  12.547  16.080  1.00 67.42           C  
ATOM    622  CD1 PHE A  76      41.736  13.311  16.872  1.00 67.42           C  
ATOM    623  CD2 PHE A  76      42.354  11.189  16.018  1.00 67.42           C  
ATOM    624  CE1 PHE A  76      40.714  12.731  17.588  1.00 67.42           C  
ATOM    625  CE2 PHE A  76      41.338  10.601  16.729  1.00 67.42           C  
ATOM    626  CZ  PHE A  76      40.518  11.372  17.519  1.00 67.42           C  
ATOM    627  C   PHE A  76      44.009  14.623  13.340  1.00 67.42           C  
ATOM    628  O   PHE A  76      44.084  15.822  13.600  1.00 67.42           O  
ATOM    629  N   HIS A  77      44.824  14.027  12.454  1.00 55.63           N  
ATOM    630  CA  HIS A  77      45.880  14.756  11.812  1.00 55.63           C  
ATOM    631  ND1 HIS A  77      48.844  13.517  12.489  1.00 55.63           N  
ATOM    632  CG  HIS A  77      47.715  13.030  11.869  1.00 55.63           C  
ATOM    633  CB  HIS A  77      46.824  13.861  10.995  1.00 55.63           C  
ATOM    634  NE2 HIS A  77      48.672  11.375  13.066  1.00 55.63           N  
ATOM    635  CD2 HIS A  77      47.625  11.719  12.232  1.00 55.63           C  
ATOM    636  CE1 HIS A  77      49.377  12.485  13.194  1.00 55.63           C  
ATOM    637  C   HIS A  77      45.376  15.835  10.907  1.00 55.63           C  
ATOM    638  O   HIS A  77      45.942  16.925  10.883  1.00 55.63           O  
ATOM    639  N   SER A  78      44.290  15.594  10.148  1.00127.43           N  
ATOM    640  CA  SER A  78      44.011  16.576   9.142  1.00127.43           C  
ATOM    641  CB  SER A  78      43.770  15.948   7.754  1.00127.43           C  
ATOM    642  OG  SER A  78      42.588  15.159   7.765  1.00127.43           O  
ATOM    643  C   SER A  78      42.804  17.388   9.439  1.00127.43           C  
ATOM    644  O   SER A  78      41.753  16.862   9.801  1.00127.43           O  
ATOM    645  N   GLU A  79      42.944  18.722   9.304  1.00140.47           N  
ATOM    646  CA  GLU A  79      41.787  19.561   9.366  1.00140.47           C  
ATOM    647  CB  GLU A  79      41.795  20.597  10.508  1.00140.47           C  
ATOM    648  CG  GLU A  79      41.664  19.992  11.905  1.00140.47           C  
ATOM    649  CD  GLU A  79      42.894  20.380  12.714  1.00140.47           C  
ATOM    650  OE1 GLU A  79      43.590  21.349  12.309  1.00140.47           O  
ATOM    651  OE2 GLU A  79      43.146  19.725  13.761  1.00140.47           O1-
ATOM    652  C   GLU A  79      41.779  20.330   8.085  1.00140.47           C  
ATOM    653  O   GLU A  79      41.411  21.503   8.051  1.00140.47           O  
ATOM    654  N   ASP A  80      42.183  19.681   6.979  1.00 78.90           N  
ATOM    655  CA  ASP A  80      42.165  20.382   5.732  1.00 78.90           C  
ATOM    656  CB  ASP A  80      42.824  19.618   4.571  1.00 78.90           C  
ATOM    657  CG  ASP A  80      43.098  20.618   3.448  1.00 78.90           C  
ATOM    658  OD1 ASP A  80      42.225  21.491   3.196  1.00 78.90           O  
ATOM    659  OD2 ASP A  80      44.198  20.534   2.838  1.00 78.90           O1-
ATOM    660  C   ASP A  80      40.732  20.607   5.387  1.00 78.90           C  
ATOM    661  O   ASP A  80      40.359  21.676   4.904  1.00 78.90           O  
ATOM    662  N   VAL A  81      39.886  19.595   5.666  1.00107.86           N  
ATOM    663  CA  VAL A  81      38.492  19.675   5.343  1.00107.86           C  
ATOM    664  CB  VAL A  81      37.718  18.528   5.918  1.00107.86           C  
ATOM    665  CG1 VAL A  81      36.228  18.723   5.595  1.00107.86           C  
ATOM    666  CG2 VAL A  81      38.331  17.226   5.387  1.00107.86           C  
ATOM    667  C   VAL A  81      37.983  20.889   6.023  1.00107.86           C  
ATOM    668  O   VAL A  81      37.441  21.798   5.395  1.00107.86           O  
ATOM    669  N   ALA A  82      38.174  20.920   7.348  1.00203.75           N  
ATOM    670  CA  ALA A  82      37.847  22.067   8.121  1.00203.75           C  
ATOM    671  CB  ALA A  82      36.504  21.961   8.864  1.00203.75           C  
ATOM    672  C   ALA A  82      38.917  22.106   9.147  1.00203.75           C  
ATOM    673  O   ALA A  82      39.195  21.110   9.813  1.00203.75           O  
ATOM    674  N   ARG A  83      39.564  23.269   9.280  1.00102.94           N  
ATOM    675  CA  ARG A  83      40.591  23.420  10.256  1.00102.94           C  
ATOM    676  CB  ARG A  83      41.375  24.735  10.079  1.00102.94           C  
ATOM    677  CG  ARG A  83      42.287  24.675   8.846  1.00102.94           C  
ATOM    678  CD  ARG A  83      43.305  25.812   8.747  1.00102.94           C  
ATOM    679  NE  ARG A  83      42.589  27.022   8.261  1.00102.94           N  
ATOM    680  CZ  ARG A  83      42.643  27.345   6.937  1.00102.94           C  
ATOM    681  NH1 ARG A  83      43.380  26.580   6.078  1.00102.94           N1+
ATOM    682  NH2 ARG A  83      41.978  28.447   6.482  1.00102.94           N  
ATOM    683  C   ARG A  83      39.900  23.356  11.578  1.00102.94           C  
ATOM    684  O   ARG A  83      40.469  22.937  12.588  1.00102.94           O  
ATOM    685  N   ASP A  84      38.613  23.749  11.572  1.00131.30           N  
ATOM    686  CA  ASP A  84      37.805  23.835  12.751  1.00131.30           C  
ATOM    687  CB  ASP A  84      36.324  24.149  12.475  1.00131.30           C  
ATOM    688  CG  ASP A  84      36.192  25.575  11.983  1.00131.30           C  
ATOM    689  OD1 ASP A  84      36.849  25.922  10.966  1.00131.30           O  
ATOM    690  OD2 ASP A  84      35.438  26.341  12.640  1.00131.30           O1-
ATOM    691  C   ASP A  84      37.778  22.544  13.506  1.00131.30           C  
ATOM    692  O   ASP A  84      37.713  21.451  12.942  1.00131.30           O  
ATOM    693  N   LYS A  85      37.858  22.684  14.844  1.00102.55           N  
ATOM    694  CA  LYS A  85      37.749  21.608  15.781  1.00102.55           C  
ATOM    695  CB  LYS A  85      38.185  22.026  17.196  1.00102.55           C  
ATOM    696  CG  LYS A  85      39.696  22.259  17.260  1.00102.55           C  
ATOM    697  CD  LYS A  85      40.169  23.120  18.434  1.00102.55           C  
ATOM    698  CE  LYS A  85      40.435  24.580  18.051  1.00102.55           C  
ATOM    699  NZ  LYS A  85      39.191  25.224  17.567  1.00102.55           N1+
ATOM    700  C   LYS A  85      36.324  21.156  15.801  1.00102.55           C  
ATOM    701  O   LYS A  85      36.040  19.976  16.005  1.00102.55           O  
ATOM    702  N   GLU A  86      35.385  22.102  15.593  1.00 95.17           N  
ATOM    703  CA  GLU A  86      33.980  21.795  15.636  1.00 95.17           C  
ATOM    704  CB  GLU A  86      33.091  23.024  15.381  1.00 95.17           C  
ATOM    705  CG  GLU A  86      33.303  24.159  16.386  1.00 95.17           C  
ATOM    706  CD  GLU A  86      33.336  23.550  17.774  1.00 95.17           C  
ATOM    707  OE1 GLU A  86      32.263  23.098  18.251  1.00 95.17           O  
ATOM    708  OE2 GLU A  86      34.444  23.518  18.370  1.00 95.17           O1-
ATOM    709  C   GLU A  86      33.671  20.816  14.555  1.00 95.17           C  
ATOM    710  O   GLU A  86      32.926  19.856  14.763  1.00 95.17           O  
ATOM    711  N   ALA A  87      34.234  21.052  13.356  1.00 26.59           N  
ATOM    712  CA  ALA A  87      34.010  20.175  12.248  1.00 26.59           C  
ATOM    713  CB  ALA A  87      34.692  20.655  10.955  1.00 26.59           C  
ATOM    714  C   ALA A  87      34.606  18.860  12.615  1.00 26.59           C  
ATOM    715  O   ALA A  87      34.036  17.805  12.350  1.00 26.59           O  
ATOM    716  N   LEU A  88      35.779  18.916  13.274  1.00 53.85           N  
ATOM    717  CA  LEU A  88      36.508  17.741  13.643  1.00 53.85           C  
ATOM    718  CB  LEU A  88      37.798  18.091  14.407  1.00 53.85           C  
ATOM    719  CG  LEU A  88      38.624  16.878  14.879  1.00 53.85           C  
ATOM    720  CD1 LEU A  88      39.151  16.046  13.696  1.00 53.85           C  
ATOM    721  CD2 LEU A  88      39.735  17.320  15.845  1.00 53.85           C  
ATOM    722  C   LEU A  88      35.650  16.913  14.539  1.00 53.85           C  
ATOM    723  O   LEU A  88      35.568  15.699  14.377  1.00 53.85           O  
ATOM    724  N   SER A  89      34.963  17.546  15.507  1.00 83.56           N  
ATOM    725  CA  SER A  89      34.140  16.778  16.398  1.00 83.56           C  
ATOM    726  CB  SER A  89      33.478  17.611  17.509  1.00 83.56           C  
ATOM    727  OG  SER A  89      34.428  17.955  18.502  1.00 83.56           O  
ATOM    728  C   SER A  89      33.032  16.150  15.612  1.00 83.56           C  
ATOM    729  O   SER A  89      32.587  15.044  15.915  1.00 83.56           O  
ATOM    730  N   ARG A  90      32.542  16.867  14.584  1.00 88.11           N  
ATOM    731  CA  ARG A  90      31.497  16.340  13.757  1.00 88.11           C  
ATOM    732  CB  ARG A  90      31.036  17.317  12.658  1.00 88.11           C  
ATOM    733  CG  ARG A  90      30.331  16.595  11.508  1.00 88.11           C  
ATOM    734  CD  ARG A  90      29.940  17.480  10.325  1.00 88.11           C  
ATOM    735  NE  ARG A  90      28.577  18.019  10.595  1.00 88.11           N  
ATOM    736  CZ  ARG A  90      27.482  17.260  10.292  1.00 88.11           C  
ATOM    737  NH1 ARG A  90      27.640  15.993   9.810  1.00 88.11           N1+
ATOM    738  NH2 ARG A  90      26.228  17.766  10.475  1.00 88.11           N  
ATOM    739  C   ARG A  90      32.002  15.121  13.057  1.00 88.11           C  
ATOM    740  O   ARG A  90      31.311  14.104  13.012  1.00 88.11           O  
ATOM    741  N   ALA A  91      33.234  15.195  12.512  1.00 39.69           N  
ATOM    742  CA  ALA A  91      33.816  14.118  11.763  1.00 39.69           C  
ATOM    743  CB  ALA A  91      35.201  14.454  11.179  1.00 39.69           C  
ATOM    744  C   ALA A  91      34.002  12.932  12.652  1.00 39.69           C  
ATOM    745  O   ALA A  91      33.773  11.797  12.239  1.00 39.69           O  
ATOM    746  N   TYR A  92      34.425  13.161  13.909  1.00 68.33           N  
ATOM    747  CA  TYR A  92      34.723  12.072  14.795  1.00 68.33           C  
ATOM    748  CB  TYR A  92      35.261  12.540  16.157  1.00 68.33           C  
ATOM    749  CG  TYR A  92      35.359  11.338  17.032  1.00 68.33           C  
ATOM    750  CD1 TYR A  92      36.391  10.438  16.902  1.00 68.33           C  
ATOM    751  CD2 TYR A  92      34.403  11.117  17.998  1.00 68.33           C  
ATOM    752  CE1 TYR A  92      36.465   9.337  17.723  1.00 68.33           C  
ATOM    753  CE2 TYR A  92      34.473  10.020  18.821  1.00 68.33           C  
ATOM    754  CZ  TYR A  92      35.503   9.124  18.681  1.00 68.33           C  
ATOM    755  OH  TYR A  92      35.574   7.997  19.525  1.00 68.33           O  
ATOM    756  C   TYR A  92      33.500  11.249  15.048  1.00 68.33           C  
ATOM    757  O   TYR A  92      33.554  10.021  15.020  1.00 68.33           O  
ATOM    758  N   PHE A  93      32.357  11.900  15.303  1.00 78.47           N  
ATOM    759  CA  PHE A  93      31.172  11.155  15.595  1.00 78.47           C  
ATOM    760  CB  PHE A  93      30.065  12.030  16.194  1.00 78.47           C  
ATOM    761  CG  PHE A  93      30.661  12.503  17.479  1.00 78.47           C  
ATOM    762  CD1 PHE A  93      30.994  11.589  18.453  1.00 78.47           C  
ATOM    763  CD2 PHE A  93      30.876  13.843  17.718  1.00 78.47           C  
ATOM    764  CE1 PHE A  93      31.541  12.006  19.645  1.00 78.47           C  
ATOM    765  CE2 PHE A  93      31.425  14.263  18.910  1.00 78.47           C  
ATOM    766  CZ  PHE A  93      31.757  13.342  19.878  1.00 78.47           C  
ATOM    767  C   PHE A  93      30.720  10.408  14.369  1.00 78.47           C  
ATOM    768  O   PHE A  93      30.214   9.293  14.471  1.00 78.47           O  
ATOM    769  N   GLU A  94      30.884  11.011  13.175  1.00 49.60           N  
ATOM    770  CA  GLU A  94      30.504  10.387  11.935  1.00 49.60           C  
ATOM    771  CB  GLU A  94      30.744  11.297  10.717  1.00 49.60           C  
ATOM    772  CG  GLU A  94      29.908  12.577  10.737  1.00 49.60           C  
ATOM    773  CD  GLU A  94      30.204  13.354   9.462  1.00 49.60           C  
ATOM    774  OE1 GLU A  94      29.791  12.868   8.376  1.00 49.60           O  
ATOM    775  OE2 GLU A  94      30.841  14.438   9.558  1.00 49.60           O1-
ATOM    776  C   GLU A  94      31.350   9.165  11.733  1.00 49.60           C  
ATOM    777  O   GLU A  94      30.876   8.140  11.246  1.00 49.60           O  
ATOM    778  N   PHE A  95      32.634   9.251  12.124  1.00 63.13           N  
ATOM    779  CA  PHE A  95      33.607   8.205  11.979  1.00 63.13           C  
ATOM    780  CB  PHE A  95      34.963   8.604  12.580  1.00 63.13           C  
ATOM    781  CG  PHE A  95      35.889   7.458  12.401  1.00 63.13           C  
ATOM    782  CD1 PHE A  95      36.634   7.336  11.254  1.00 63.13           C  
ATOM    783  CD2 PHE A  95      36.003   6.499  13.378  1.00 63.13           C  
ATOM    784  CE1 PHE A  95      37.489   6.273  11.094  1.00 63.13           C  
ATOM    785  CE2 PHE A  95      36.856   5.432  13.223  1.00 63.13           C  
ATOM    786  CZ  PHE A  95      37.603   5.320  12.075  1.00 63.13           C  
ATOM    787  C   PHE A  95      33.125   7.028  12.754  1.00 63.13           C  
ATOM    788  O   PHE A  95      33.264   5.882  12.332  1.00 63.13           O  
ATOM    789  N   ARG A  96      32.512   7.313  13.902  1.00178.63           N  
ATOM    790  CA  ARG A  96      32.009   6.328  14.807  1.00178.63           C  
ATOM    791  CB  ARG A  96      31.347   6.979  16.027  1.00178.63           C  
ATOM    792  CG  ARG A  96      32.350   7.779  16.864  1.00178.63           C  
ATOM    793  CD  ARG A  96      32.794   7.066  18.139  1.00178.63           C  
ATOM    794  NE  ARG A  96      33.065   5.645  17.793  1.00178.63           N  
ATOM    795  CZ  ARG A  96      33.823   4.870  18.623  1.00178.63           C  
ATOM    796  NH1 ARG A  96      34.404   5.411  19.731  1.00178.63           N1+
ATOM    797  NH2 ARG A  96      33.989   3.544  18.343  1.00178.63           N  
ATOM    798  C   ARG A  96      30.979   5.528  14.044  1.00178.63           C  
ATOM    799  O   ARG A  96      30.600   4.442  14.486  1.00178.63           O  
ATOM    800  N   MET A  97      30.451   6.116  12.940  1.00206.51           N  
ATOM    801  CA  MET A  97      29.463   5.572  12.046  1.00206.51           C  
ATOM    802  CB  MET A  97      28.594   6.641  11.361  1.00206.51           C  
ATOM    803  CG  MET A  97      27.764   7.489  12.331  1.00206.51           C  
ATOM    804  SD  MET A  97      26.263   6.682  12.951  1.00206.51           S  
ATOM    805  CE  MET A  97      27.172   5.501  13.987  1.00206.51           C  
ATOM    806  C   MET A  97      30.124   4.797  10.977  1.00206.51           C  
ATOM    807  O   MET A  97      31.156   4.156  11.186  1.00206.51           O  
ATOM    808  N   ARG A  98      29.425   4.774   9.832  1.00242.74           N  
ATOM    809  CA  ARG A  98      29.858   4.167   8.616  1.00242.74           C  
ATOM    810  CB  ARG A  98      31.219   4.704   8.144  1.00242.74           C  
ATOM    811  CG  ARG A  98      31.140   6.114   7.553  1.00242.74           C  
ATOM    812  CD  ARG A  98      32.508   6.717   7.213  1.00242.74           C  
ATOM    813  NE  ARG A  98      32.288   7.858   6.279  1.00242.74           N  
ATOM    814  CZ  ARG A  98      33.188   8.884   6.201  1.00242.74           C  
ATOM    815  NH1 ARG A  98      34.240   8.936   7.067  1.00242.74           N1+
ATOM    816  NH2 ARG A  98      33.024   9.866   5.266  1.00242.74           N  
ATOM    817  C   ARG A  98      29.981   2.708   8.834  1.00242.74           C  
ATOM    818  O   ARG A  98      30.431   1.996   7.934  1.00242.74           O  
ATOM    819  N   ASP A  99      29.555   2.215  10.013  1.00183.97           N  
ATOM    820  CA  ASP A  99      29.674   0.807  10.225  1.00183.97           C  
ATOM    821  CB  ASP A  99      31.107   0.295   9.965  1.00183.97           C  
ATOM    822  CG  ASP A  99      31.118  -1.217   9.818  1.00183.97           C  
ATOM    823  OD1 ASP A  99      30.105  -1.866  10.189  1.00183.97           O  
ATOM    824  OD2 ASP A  99      32.148  -1.741   9.317  1.00183.97           O1-
ATOM    825  C   ASP A  99      29.370   0.526  11.661  1.00183.97           C  
ATOM    826  O   ASP A  99      30.279   0.375  12.475  1.00183.97           O  
ATOM    827  N   PRO A 100      28.117   0.482  12.010  1.00 83.32           N  
ATOM    828  CA  PRO A 100      27.776   0.132  13.360  1.00 83.32           C  
ATOM    829  CD  PRO A 100      27.147   1.380  11.408  1.00 83.32           C  
ATOM    830  CB  PRO A 100      26.306   0.513  13.520  1.00 83.32           C  
ATOM    831  CG  PRO A 100      26.124   1.668  12.517  1.00 83.32           C  
ATOM    832  C   PRO A 100      28.069  -1.326  13.558  1.00 83.32           C  
ATOM    833  O   PRO A 100      28.269  -1.760  14.693  1.00 83.32           O  
ATOM    834  N   GLN A 101      28.098  -2.096  12.453  1.00 59.98           N  
ATOM    835  CA  GLN A 101      28.303  -3.516  12.494  1.00 59.98           C  
ATOM    836  CB  GLN A 101      28.307  -4.128  11.086  1.00 59.98           C  
ATOM    837  CG  GLN A 101      26.997  -3.977  10.323  1.00 59.98           C  
ATOM    838  CD  GLN A 101      27.282  -4.432   8.901  1.00 59.98           C  
ATOM    839  OE1 GLN A 101      28.076  -3.820   8.189  1.00 59.98           O  
ATOM    840  NE2 GLN A 101      26.631  -5.548   8.479  1.00 59.98           N  
ATOM    841  C   GLN A 101      29.664  -3.826  13.024  1.00 59.98           C  
ATOM    842  O   GLN A 101      29.836  -4.694  13.881  1.00 59.98           O  
ATOM    843  N   ARG A 102      30.677  -3.113  12.510  1.00141.03           N  
ATOM    844  CA  ARG A 102      32.027  -3.418  12.868  1.00141.03           C  
ATOM    845  CB  ARG A 102      33.073  -2.724  11.991  1.00141.03           C  
ATOM    846  CG  ARG A 102      34.463  -3.320  12.206  1.00141.03           C  
ATOM    847  CD  ARG A 102      35.458  -2.954  11.109  1.00141.03           C  
ATOM    848  NE  ARG A 102      35.403  -1.476  10.922  1.00141.03           N  
ATOM    849  CZ  ARG A 102      36.560  -0.752  10.861  1.00141.03           C  
ATOM    850  NH1 ARG A 102      37.766  -1.382  10.967  1.00141.03           N1+
ATOM    851  NH2 ARG A 102      36.511   0.603  10.702  1.00141.03           N  
ATOM    852  C   ARG A 102      32.266  -3.075  14.299  1.00141.03           C  
ATOM    853  O   ARG A 102      33.040  -3.741  14.986  1.00141.03           O  
ATOM    854  N   TYR A 103      31.590  -2.017  14.778  1.00 64.91           N  
ATOM    855  CA  TYR A 103      31.746  -1.549  16.122  1.00 64.91           C  
ATOM    856  CB  TYR A 103      30.765  -0.382  16.393  1.00 64.91           C  
ATOM    857  CG  TYR A 103      30.831   0.076  17.812  1.00 64.91           C  
ATOM    858  CD1 TYR A 103      30.140  -0.596  18.797  1.00 64.91           C  
ATOM    859  CD2 TYR A 103      31.558   1.192  18.161  1.00 64.91           C  
ATOM    860  CE1 TYR A 103      30.192  -0.172  20.105  1.00 64.91           C  
ATOM    861  CE2 TYR A 103      31.614   1.622  19.467  1.00 64.91           C  
ATOM    862  CZ  TYR A 103      30.931   0.938  20.440  1.00 64.91           C  
ATOM    863  OH  TYR A 103      30.985   1.378  21.780  1.00 64.91           O  
ATOM    864  C   TYR A 103      31.408  -2.681  17.036  1.00 64.91           C  
ATOM    865  O   TYR A 103      32.168  -3.005  17.949  1.00 64.91           O  
ATOM    866  N   ARG A 104      30.271  -3.350  16.787  1.00 98.41           N  
ATOM    867  CA  ARG A 104      29.899  -4.424  17.657  1.00 98.41           C  
ATOM    868  CB  ARG A 104      28.492  -4.988  17.406  1.00 98.41           C  
ATOM    869  CG  ARG A 104      28.024  -5.880  18.559  1.00 98.41           C  
ATOM    870  CD  ARG A 104      26.609  -6.425  18.387  1.00 98.41           C  
ATOM    871  NE  ARG A 104      25.696  -5.251  18.336  1.00 98.41           N  
ATOM    872  CZ  ARG A 104      25.147  -4.754  19.481  1.00 98.41           C  
ATOM    873  NH1 ARG A 104      25.437  -5.321  20.687  1.00 98.41           N1+
ATOM    874  NH2 ARG A 104      24.304  -3.684  19.429  1.00 98.41           N  
ATOM    875  C   ARG A 104      30.892  -5.532  17.515  1.00 98.41           C  
ATOM    876  O   ARG A 104      31.221  -6.200  18.491  1.00 98.41           O  
ATOM    877  N   LEU A 105      31.403  -5.756  16.288  1.00 71.15           N  
ATOM    878  CA  LEU A 105      32.349  -6.811  16.039  1.00 71.15           C  
ATOM    879  CB  LEU A 105      32.750  -6.863  14.557  1.00 71.15           C  
ATOM    880  CG  LEU A 105      33.977  -7.737  14.252  1.00 71.15           C  
ATOM    881  CD1 LEU A 105      33.855  -9.134  14.876  1.00 71.15           C  
ATOM    882  CD2 LEU A 105      34.221  -7.794  12.736  1.00 71.15           C  
ATOM    883  C   LEU A 105      33.583  -6.584  16.851  1.00 71.15           C  
ATOM    884  O   LEU A 105      34.131  -7.518  17.441  1.00 71.15           O  
ATOM    885  N   PHE A 106      34.043  -5.325  16.929  1.00111.97           N  
ATOM    886  CA  PHE A 106      35.230  -5.058  17.683  1.00111.97           C  
ATOM    887  CB  PHE A 106      35.652  -3.579  17.710  1.00111.97           C  
ATOM    888  CG  PHE A 106      36.179  -3.216  16.371  1.00111.97           C  
ATOM    889  CD1 PHE A 106      37.297  -3.848  15.886  1.00111.97           C  
ATOM    890  CD2 PHE A 106      35.583  -2.228  15.620  1.00111.97           C  
ATOM    891  CE1 PHE A 106      37.801  -3.521  14.651  1.00111.97           C  
ATOM    892  CE2 PHE A 106      36.081  -1.894  14.384  1.00111.97           C  
ATOM    893  CZ  PHE A 106      37.191  -2.546  13.900  1.00111.97           C  
ATOM    894  C   PHE A 106      34.984  -5.433  19.104  1.00111.97           C  
ATOM    895  O   PHE A 106      35.872  -5.957  19.770  1.00111.97           O  
ATOM    896  N   ASP A 107      33.773  -5.162  19.620  1.00 48.47           N  
ATOM    897  CA  ASP A 107      33.523  -5.456  21.001  1.00 48.47           C  
ATOM    898  CB  ASP A 107      32.115  -5.051  21.471  1.00 48.47           C  
ATOM    899  CG  ASP A 107      32.058  -3.528  21.599  1.00 48.47           C  
ATOM    900  OD1 ASP A 107      33.055  -2.899  22.046  1.00 48.47           O  
ATOM    901  OD2 ASP A 107      30.986  -2.972  21.250  1.00 48.47           O1-
ATOM    902  C   ASP A 107      33.702  -6.926  21.244  1.00 48.47           C  
ATOM    903  O   ASP A 107      34.289  -7.310  22.255  1.00 48.47           O  
ATOM    904  N   ARG A 108      33.211  -7.786  20.329  1.00 58.57           N  
ATOM    905  CA  ARG A 108      33.340  -9.212  20.488  1.00 58.57           C  
ATOM    906  CB  ARG A 108      32.672 -10.002  19.342  1.00 58.57           C  
ATOM    907  CG  ARG A 108      31.144 -10.000  19.369  1.00 58.57           C  
ATOM    908  CD  ARG A 108      30.515 -10.822  18.241  1.00 58.57           C  
ATOM    909  NE  ARG A 108      30.746 -10.095  16.962  1.00 58.57           N  
ATOM    910  CZ  ARG A 108      29.957  -9.026  16.653  1.00 58.57           C  
ATOM    911  NH1 ARG A 108      29.064  -8.562  17.576  1.00 58.57           N1+
ATOM    912  NH2 ARG A 108      30.061  -8.428  15.430  1.00 58.57           N  
ATOM    913  C   ARG A 108      34.794  -9.583  20.470  1.00 58.57           C  
ATOM    914  O   ARG A 108      35.256 -10.377  21.288  1.00 58.57           O  
ATOM    915  N   LEU A 109      35.560  -8.978  19.545  1.00 69.51           N  
ATOM    916  CA  LEU A 109      36.946  -9.278  19.325  1.00 69.51           C  
ATOM    917  CB  LEU A 109      37.537  -8.498  18.144  1.00 69.51           C  
ATOM    918  CG  LEU A 109      36.937  -8.920  16.794  1.00 69.51           C  
ATOM    919  CD1 LEU A 109      37.568  -8.115  15.650  1.00 69.51           C  
ATOM    920  CD2 LEU A 109      37.026 -10.441  16.586  1.00 69.51           C  
ATOM    921  C   LEU A 109      37.775  -8.956  20.528  1.00 69.51           C  
ATOM    922  O   LEU A 109      38.769  -9.635  20.787  1.00 69.51           O  
ATOM    923  N   GLU A 110      37.409  -7.902  21.285  1.00 86.50           N  
ATOM    924  CA  GLU A 110      38.217  -7.531  22.410  1.00 86.50           C  
ATOM    925  CB  GLU A 110      37.604  -6.385  23.229  1.00 86.50           C  
ATOM    926  CG  GLU A 110      38.456  -5.941  24.420  1.00 86.50           C  
ATOM    927  CD  GLU A 110      39.527  -4.982  23.916  1.00 86.50           C  
ATOM    928  OE1 GLU A 110      39.560  -4.722  22.684  1.00 86.50           O  
ATOM    929  OE2 GLU A 110      40.326  -4.491  24.759  1.00 86.50           O1-
ATOM    930  C   GLU A 110      38.306  -8.712  23.320  1.00 86.50           C  
ATOM    931  O   GLU A 110      39.387  -9.125  23.727  1.00 86.50           O  
ATOM    932  N   GLU A 111      37.163  -9.326  23.640  1.00 90.85           N  
ATOM    933  CA  GLU A 111      37.215 -10.440  24.530  1.00 90.85           C  
ATOM    934  CB  GLU A 111      35.816 -10.937  24.916  1.00 90.85           C  
ATOM    935  CG  GLU A 111      34.989  -9.858  25.608  1.00 90.85           C  
ATOM    936  CD  GLU A 111      35.749  -9.425  26.854  1.00 90.85           C  
ATOM    937  OE1 GLU A 111      36.605 -10.214  27.338  1.00 90.85           O  
ATOM    938  OE2 GLU A 111      35.487  -8.292  27.337  1.00 90.85           O1-
ATOM    939  C   GLU A 111      37.921 -11.578  23.863  1.00 90.85           C  
ATOM    940  O   GLU A 111      38.776 -12.226  24.466  1.00 90.85           O  
ATOM    941  N   LYS A 112      37.576 -11.858  22.591  1.00126.35           N  
ATOM    942  CA  LYS A 112      38.105 -13.028  21.950  1.00126.35           C  
ATOM    943  CB  LYS A 112      37.497 -13.283  20.558  1.00126.35           C  
ATOM    944  CG  LYS A 112      35.989 -13.530  20.559  1.00126.35           C  
ATOM    945  CD  LYS A 112      35.387 -13.610  19.152  1.00126.35           C  
ATOM    946  CE  LYS A 112      35.456 -12.298  18.367  1.00126.35           C  
ATOM    947  NZ  LYS A 112      34.812 -12.452  17.039  1.00126.35           N1+
ATOM    948  C   LYS A 112      39.589 -12.978  21.717  1.00126.35           C  
ATOM    949  O   LYS A 112      40.318 -13.852  22.180  1.00126.35           O  
ATOM    950  N   VAL A 113      40.050 -12.018  20.889  1.00158.15           N  
ATOM    951  CA  VAL A 113      41.435 -11.916  20.493  1.00158.15           C  
ATOM    952  CB  VAL A 113      41.584 -11.432  19.075  1.00158.15           C  
ATOM    953  CG1 VAL A 113      41.111  -9.973  18.993  1.00158.15           C  
ATOM    954  CG2 VAL A 113      43.041 -11.643  18.631  1.00158.15           C  
ATOM    955  C   VAL A 113      42.358 -11.079  21.347  1.00158.15           C  
ATOM    956  O   VAL A 113      43.466 -11.507  21.672  1.00158.15           O  
ATOM    957  N   VAL A 114      41.949  -9.838  21.701  1.00154.63           N  
ATOM    958  CA  VAL A 114      42.902  -8.965  22.344  1.00154.63           C  
ATOM    959  CB  VAL A 114      42.534  -7.502  22.428  1.00154.63           C  
ATOM    960  CG1 VAL A 114      42.343  -6.951  21.008  1.00154.63           C  
ATOM    961  CG2 VAL A 114      41.350  -7.277  23.364  1.00154.63           C  
ATOM    962  C   VAL A 114      43.233  -9.441  23.718  1.00154.63           C  
ATOM    963  O   VAL A 114      44.384  -9.390  24.150  1.00154.63           O  
ATOM    964  N   LYS A 115      42.208  -9.937  24.423  1.00134.81           N  
ATOM    965  CA  LYS A 115      42.273 -10.375  25.783  1.00134.81           C  
ATOM    966  CB  LYS A 115      40.914 -10.863  26.317  1.00134.81           C  
ATOM    967  CG  LYS A 115      39.818  -9.799  26.346  1.00134.81           C  
ATOM    968  CD  LYS A 115      40.114  -8.609  27.260  1.00134.81           C  
ATOM    969  CE  LYS A 115      38.997  -7.562  27.266  1.00134.81           C  
ATOM    970  NZ  LYS A 115      39.258  -6.544  28.306  1.00134.81           N1+
ATOM    971  C   LYS A 115      43.201 -11.537  25.901  1.00134.81           C  
ATOM    972  O   LYS A 115      43.696 -11.801  26.990  1.00134.81           O  
ATOM    973  N   THR A 116      43.413 -12.302  24.815  1.00 64.38           N  
ATOM    974  CA  THR A 116      44.185 -13.510  24.891  1.00 64.38           C  
ATOM    975  CB  THR A 116      43.597 -14.606  24.064  1.00 64.38           C  
ATOM    976  OG1 THR A 116      43.615 -14.257  22.688  1.00 64.38           O  
ATOM    977  CG2 THR A 116      42.148 -14.793  24.537  1.00 64.38           C  
ATOM    978  C   THR A 116      45.602 -13.305  24.450  1.00 64.38           C  
ATOM    979  O   THR A 116      46.009 -12.212  24.062  1.00 64.38           O  
ATOM    980  N   SER A 117      46.390 -14.400  24.558  1.00 86.80           N  
ATOM    981  CA  SER A 117      47.789 -14.483  24.240  1.00 86.80           C  
ATOM    982  CB  SER A 117      48.440 -15.786  24.747  1.00 86.80           C  
ATOM    983  OG  SER A 117      48.416 -15.842  26.165  1.00 86.80           O  
ATOM    984  C   SER A 117      47.973 -14.454  22.757  1.00 86.80           C  
ATOM    985  O   SER A 117      49.090 -14.281  22.272  1.00 86.80           O  
ATOM    986  N   GLN A 118      46.880 -14.624  21.992  1.00 58.03           N  
ATOM    987  CA  GLN A 118      46.995 -14.689  20.563  1.00 58.03           C  
ATOM    988  CB  GLN A 118      45.635 -14.847  19.852  1.00 58.03           C  
ATOM    989  CG  GLN A 118      44.861 -16.116  20.238  1.00 58.03           C  
ATOM    990  CD  GLN A 118      43.510 -16.079  19.535  1.00 58.03           C  
ATOM    991  OE1 GLN A 118      43.408 -16.347  18.337  1.00 58.03           O  
ATOM    992  NE2 GLN A 118      42.437 -15.733  20.296  1.00 58.03           N  
ATOM    993  C   GLN A 118      47.608 -13.421  20.047  1.00 58.03           C  
ATOM    994  O   GLN A 118      47.335 -12.329  20.542  1.00 58.03           O  
ATOM    995  N   VAL A 119      48.479 -13.570  19.028  1.00158.37           N  
ATOM    996  CA  VAL A 119      49.112 -12.485  18.332  1.00158.37           C  
ATOM    997  CB  VAL A 119      48.133 -11.766  17.439  1.00158.37           C  
ATOM    998  CG1 VAL A 119      48.866 -10.651  16.670  1.00158.37           C  
ATOM    999  CG2 VAL A 119      47.424 -12.799  16.542  1.00158.37           C  
ATOM   1000  C   VAL A 119      49.710 -11.521  19.322  1.00158.37           C  
ATOM   1001  O   VAL A 119      49.371 -10.334  19.336  1.00158.37           O  
ATOM   1002  N   PRO A 120      50.595 -11.984  20.161  1.00196.47           N  
ATOM   1003  CA  PRO A 120      51.216 -11.163  21.173  1.00196.47           C  
ATOM   1004  CD  PRO A 120      51.372 -13.185  19.887  1.00196.47           C  
ATOM   1005  CB  PRO A 120      52.168 -12.097  21.904  1.00196.47           C  
ATOM   1006  CG  PRO A 120      52.611 -13.071  20.795  1.00196.47           C  
ATOM   1007  C   PRO A 120      52.020 -10.068  20.543  1.00196.47           C  
ATOM   1008  O   PRO A 120      52.429 -10.234  19.397  1.00196.47           O  
ATOM   1009  N   GLU A 121      52.257  -8.968  21.295  1.00192.10           N  
ATOM   1010  CA  GLU A 121      53.027  -7.817  20.890  1.00192.10           C  
ATOM   1011  CB  GLU A 121      54.476  -8.105  20.435  1.00192.10           C  
ATOM   1012  CG  GLU A 121      55.461  -8.290  21.597  1.00192.10           C  
ATOM   1013  CD  GLU A 121      56.879  -8.344  21.031  1.00192.10           C  
ATOM   1014  OE1 GLU A 121      57.180  -9.311  20.283  1.00192.10           O  
ATOM   1015  OE2 GLU A 121      57.679  -7.420  21.339  1.00192.10           O1-
ATOM   1016  C   GLU A 121      52.324  -7.075  19.806  1.00192.10           C  
ATOM   1017  O   GLU A 121      52.168  -5.857  19.878  1.00192.10           O  
ATOM   1018  N   MET A 122      51.863  -7.791  18.772  1.00118.52           N  
ATOM   1019  CA  MET A 122      51.182  -7.147  17.704  1.00118.52           C  
ATOM   1020  CB  MET A 122      50.728  -8.132  16.612  1.00118.52           C  
ATOM   1021  CG  MET A 122      51.919  -8.700  15.833  1.00118.52           C  
ATOM   1022  SD  MET A 122      51.518  -9.967  14.589  1.00118.52           S  
ATOM   1023  CE  MET A 122      53.191 -10.104  13.885  1.00118.52           C  
ATOM   1024  C   MET A 122      49.989  -6.513  18.344  1.00118.52           C  
ATOM   1025  O   MET A 122      49.617  -5.394  18.000  1.00118.52           O  
ATOM   1026  N   VAL A 123      49.368  -7.230  19.303  1.00140.23           N  
ATOM   1027  CA  VAL A 123      48.256  -6.730  20.060  1.00140.23           C  
ATOM   1028  CB  VAL A 123      47.670  -7.758  20.986  1.00140.23           C  
ATOM   1029  CG1 VAL A 123      48.708  -8.137  22.059  1.00140.23           C  
ATOM   1030  CG2 VAL A 123      46.369  -7.188  21.573  1.00140.23           C  
ATOM   1031  C   VAL A 123      48.762  -5.606  20.907  1.00140.23           C  
ATOM   1032  O   VAL A 123      48.056  -4.629  21.155  1.00140.23           O  
ATOM   1033  N   GLU A 124      50.018  -5.734  21.372  1.00 45.17           N  
ATOM   1034  CA  GLU A 124      50.601  -4.774  22.260  1.00 45.17           C  
ATOM   1035  CB  GLU A 124      52.040  -5.144  22.650  1.00 45.17           C  
ATOM   1036  CG  GLU A 124      52.639  -4.216  23.706  1.00 45.17           C  
ATOM   1037  CD  GLU A 124      54.032  -4.728  24.036  1.00 45.17           C  
ATOM   1038  OE1 GLU A 124      54.749  -5.158  23.095  1.00 45.17           O  
ATOM   1039  OE2 GLU A 124      54.395  -4.704  25.242  1.00 45.17           O1-
ATOM   1040  C   GLU A 124      50.610  -3.458  21.568  1.00 45.17           C  
ATOM   1041  O   GLU A 124      50.302  -2.427  22.166  1.00 45.17           O  
ATOM   1042  N   GLU A 125      50.938  -3.465  20.266  1.00 53.53           N  
ATOM   1043  CA  GLU A 125      50.979  -2.244  19.524  1.00 53.53           C  
ATOM   1044  CB  GLU A 125      51.476  -2.414  18.083  1.00 53.53           C  
ATOM   1045  CG  GLU A 125      51.601  -1.079  17.345  1.00 53.53           C  
ATOM   1046  CD  GLU A 125      52.092  -1.371  15.939  1.00 53.53           C  
ATOM   1047  OE1 GLU A 125      52.795  -2.401  15.752  1.00 53.53           O  
ATOM   1048  OE2 GLU A 125      51.776  -0.559  15.030  1.00 53.53           O1-
ATOM   1049  C   GLU A 125      49.601  -1.660  19.471  1.00 53.53           C  
ATOM   1050  O   GLU A 125      49.436  -0.443  19.473  1.00 53.53           O  
ATOM   1051  N   LEU A 126      48.565  -2.516  19.426  1.00 60.78           N  
ATOM   1052  CA  LEU A 126      47.221  -2.030  19.317  1.00 60.78           C  
ATOM   1053  CB  LEU A 126      46.190  -3.171  19.316  1.00 60.78           C  
ATOM   1054  CG  LEU A 126      44.736  -2.670  19.280  1.00 60.78           C  
ATOM   1055  CD1 LEU A 126      44.454  -1.873  17.999  1.00 60.78           C  
ATOM   1056  CD2 LEU A 126      43.742  -3.822  19.507  1.00 60.78           C  
ATOM   1057  C   LEU A 126      46.905  -1.160  20.492  1.00 60.78           C  
ATOM   1058  O   LEU A 126      46.336  -0.079  20.336  1.00 60.78           O  
ATOM   1059  N   HIS A 127      47.286  -1.597  21.704  1.00 62.01           N  
ATOM   1060  CA  HIS A 127      46.944  -0.836  22.869  1.00 62.01           C  
ATOM   1061  ND1 HIS A 127      45.167  -2.886  24.681  1.00 62.01           N  
ATOM   1062  CG  HIS A 127      46.496  -2.832  24.312  1.00 62.01           C  
ATOM   1063  CB  HIS A 127      47.290  -1.561  24.182  1.00 62.01           C  
ATOM   1064  NE2 HIS A 127      45.807  -4.982  24.299  1.00 62.01           N  
ATOM   1065  CD2 HIS A 127      46.868  -4.121  24.084  1.00 62.01           C  
ATOM   1066  CE1 HIS A 127      44.807  -4.195  24.656  1.00 62.01           C  
ATOM   1067  C   HIS A 127      47.624   0.493  22.811  1.00 62.01           C  
ATOM   1068  O   HIS A 127      47.044   1.506  23.196  1.00 62.01           O  
ATOM   1069  N   LYS A 128      48.873   0.534  22.317  1.00 79.21           N  
ATOM   1070  CA  LYS A 128      49.590   1.777  22.283  1.00 79.21           C  
ATOM   1071  CB  LYS A 128      51.051   1.588  21.855  1.00 79.21           C  
ATOM   1072  CG  LYS A 128      51.872   0.920  22.956  1.00 79.21           C  
ATOM   1073  CD  LYS A 128      53.164   0.282  22.460  1.00 79.21           C  
ATOM   1074  CE  LYS A 128      54.139  -0.059  23.587  1.00 79.21           C  
ATOM   1075  NZ  LYS A 128      53.497  -0.981  24.547  1.00 79.21           N1+
ATOM   1076  C   LYS A 128      48.921   2.759  21.365  1.00 79.21           C  
ATOM   1077  O   LYS A 128      48.827   3.943  21.687  1.00 79.21           O  
ATOM   1078  N   ILE A 129      48.433   2.299  20.197  1.00102.65           N  
ATOM   1079  CA  ILE A 129      47.798   3.153  19.227  1.00102.65           C  
ATOM   1080  CB  ILE A 129      47.377   2.405  17.993  1.00102.65           C  
ATOM   1081  CG1 ILE A 129      48.579   1.696  17.345  1.00102.65           C  
ATOM   1082  CG2 ILE A 129      46.706   3.417  17.050  1.00102.65           C  
ATOM   1083  CD1 ILE A 129      49.658   2.657  16.854  1.00102.65           C  
ATOM   1084  C   ILE A 129      46.560   3.712  19.848  1.00102.65           C  
ATOM   1085  O   ILE A 129      46.211   4.871  19.625  1.00102.65           O  
ATOM   1086  N   ARG A 130      45.845   2.873  20.620  1.00 74.49           N  
ATOM   1087  CA  ARG A 130      44.645   3.300  21.276  1.00 74.49           C  
ATOM   1088  CB  ARG A 130      43.920   2.174  22.034  1.00 74.49           C  
ATOM   1089  CG  ARG A 130      43.116   1.238  21.124  1.00 74.49           C  
ATOM   1090  CD  ARG A 130      42.332   0.179  21.904  1.00 74.49           C  
ATOM   1091  NE  ARG A 130      41.587  -0.688  20.945  1.00 74.49           N  
ATOM   1092  CZ  ARG A 130      41.149  -1.908  21.376  1.00 74.49           C  
ATOM   1093  NH1 ARG A 130      41.418  -2.300  22.657  1.00 74.49           N1+
ATOM   1094  NH2 ARG A 130      40.445  -2.734  20.548  1.00 74.49           N  
ATOM   1095  C   ARG A 130      44.988   4.370  22.263  1.00 74.49           C  
ATOM   1096  O   ARG A 130      44.250   5.340  22.426  1.00 74.49           O  
ATOM   1097  N   ALA A 131      46.133   4.222  22.949  1.00 24.15           N  
ATOM   1098  CA  ALA A 131      46.512   5.195  23.928  1.00 24.15           C  
ATOM   1099  CB  ALA A 131      47.843   4.865  24.623  1.00 24.15           C  
ATOM   1100  C   ALA A 131      46.684   6.513  23.240  1.00 24.15           C  
ATOM   1101  O   ALA A 131      46.259   7.542  23.759  1.00 24.15           O  
ATOM   1102  N   SER A 132      47.312   6.516  22.048  1.00 28.75           N  
ATOM   1103  CA  SER A 132      47.537   7.744  21.338  1.00 28.75           C  
ATOM   1104  CB  SER A 132      48.396   7.584  20.072  1.00 28.75           C  
ATOM   1105  OG  SER A 132      48.545   8.844  19.435  1.00 28.75           O  
ATOM   1106  C   SER A 132      46.229   8.335  20.913  1.00 28.75           C  
ATOM   1107  O   SER A 132      46.056   9.553  20.937  1.00 28.75           O  
ATOM   1108  N   ASN A 133      45.273   7.482  20.501  1.00 36.18           N  
ATOM   1109  CA  ASN A 133      43.991   7.954  20.065  1.00 36.18           C  
ATOM   1110  CB  ASN A 133      43.079   6.828  19.543  1.00 36.18           C  
ATOM   1111  CG  ASN A 133      43.624   6.380  18.195  1.00 36.18           C  
ATOM   1112  OD1 ASN A 133      44.262   7.152  17.482  1.00 36.18           O  
ATOM   1113  ND2 ASN A 133      43.347   5.102  17.824  1.00 36.18           N  
ATOM   1114  C   ASN A 133      43.300   8.599  21.222  1.00 36.18           C  
ATOM   1115  O   ASN A 133      42.647   9.630  21.070  1.00 36.18           O  
ATOM   1116  N   PHE A 134      43.428   8.004  22.422  1.00 53.31           N  
ATOM   1117  CA  PHE A 134      42.778   8.550  23.579  1.00 53.31           C  
ATOM   1118  CB  PHE A 134      43.010   7.730  24.859  1.00 53.31           C  
ATOM   1119  CG  PHE A 134      42.382   8.492  25.981  1.00 53.31           C  
ATOM   1120  CD1 PHE A 134      41.019   8.492  26.165  1.00 53.31           C  
ATOM   1121  CD2 PHE A 134      43.164   9.203  26.862  1.00 53.31           C  
ATOM   1122  CE1 PHE A 134      40.447   9.198  27.198  1.00 53.31           C  
ATOM   1123  CE2 PHE A 134      42.596   9.910  27.897  1.00 53.31           C  
ATOM   1124  CZ  PHE A 134      41.235   9.910  28.068  1.00 53.31           C  
ATOM   1125  C   PHE A 134      43.321   9.920  23.837  1.00 53.31           C  
ATOM   1126  O   PHE A 134      42.569  10.855  24.108  1.00 53.31           O  
ATOM   1127  N   GLU A 135      44.655  10.073  23.753  1.00 60.75           N  
ATOM   1128  CA  GLU A 135      45.283  11.331  24.025  1.00 60.75           C  
ATOM   1129  CB  GLU A 135      46.824  11.226  23.952  1.00 60.75           C  
ATOM   1130  CG  GLU A 135      47.605  12.495  24.317  1.00 60.75           C  
ATOM   1131  CD  GLU A 135      48.103  13.143  23.033  1.00 60.75           C  
ATOM   1132  OE1 GLU A 135      48.561  12.390  22.132  1.00 60.75           O  
ATOM   1133  OE2 GLU A 135      48.041  14.399  22.939  1.00 60.75           O1-
ATOM   1134  C   GLU A 135      44.801  12.334  23.022  1.00 60.75           C  
ATOM   1135  O   GLU A 135      44.485  13.469  23.379  1.00 60.75           O  
ATOM   1136  N   ARG A 136      44.707  11.940  21.739  1.00 48.01           N  
ATOM   1137  CA  ARG A 136      44.310  12.862  20.714  1.00 48.01           C  
ATOM   1138  CB  ARG A 136      44.441  12.261  19.302  1.00 48.01           C  
ATOM   1139  CG  ARG A 136      45.899  11.999  18.910  1.00 48.01           C  
ATOM   1140  CD  ARG A 136      46.094  11.343  17.540  1.00 48.01           C  
ATOM   1141  NE  ARG A 136      47.562  11.194  17.335  1.00 48.01           N  
ATOM   1142  CZ  ARG A 136      48.276  12.178  16.713  1.00 48.01           C  
ATOM   1143  NH1 ARG A 136      47.639  13.279  16.213  1.00 48.01           N1+
ATOM   1144  NH2 ARG A 136      49.631  12.063  16.597  1.00 48.01           N  
ATOM   1145  C   ARG A 136      42.895  13.322  20.929  1.00 48.01           C  
ATOM   1146  O   ARG A 136      42.600  14.503  20.751  1.00 48.01           O  
ATOM   1147  N   LEU A 137      41.971  12.414  21.301  1.00 53.62           N  
ATOM   1148  CA  LEU A 137      40.599  12.811  21.481  1.00 53.62           C  
ATOM   1149  CB  LEU A 137      39.629  11.636  21.709  1.00 53.62           C  
ATOM   1150  CG  LEU A 137      38.164  12.097  21.852  1.00 53.62           C  
ATOM   1151  CD1 LEU A 137      37.675  12.781  20.566  1.00 53.62           C  
ATOM   1152  CD2 LEU A 137      37.239  10.950  22.298  1.00 53.62           C  
ATOM   1153  C   LEU A 137      40.476  13.743  22.650  1.00 53.62           C  
ATOM   1154  O   LEU A 137      39.768  14.747  22.580  1.00 53.62           O  
ATOM   1155  N   THR A 138      41.174  13.438  23.759  1.00 44.31           N  
ATOM   1156  CA  THR A 138      41.094  14.256  24.933  1.00 44.31           C  
ATOM   1157  CB  THR A 138      41.808  13.677  26.122  1.00 44.31           C  
ATOM   1158  OG1 THR A 138      41.266  12.402  26.436  1.00 44.31           O  
ATOM   1159  CG2 THR A 138      41.617  14.630  27.319  1.00 44.31           C  
ATOM   1160  C   THR A 138      41.681  15.597  24.616  1.00 44.31           C  
ATOM   1161  O   THR A 138      41.246  16.610  25.162  1.00 44.31           O  
ATOM   1162  N   GLN A 139      42.700  15.631  23.734  1.00 43.07           N  
ATOM   1163  CA  GLN A 139      43.342  16.858  23.351  1.00 43.07           C  
ATOM   1164  CB  GLN A 139      44.519  16.640  22.378  1.00 43.07           C  
ATOM   1165  CG  GLN A 139      45.215  17.937  21.954  1.00 43.07           C  
ATOM   1166  CD  GLN A 139      45.689  18.639  23.223  1.00 43.07           C  
ATOM   1167  OE1 GLN A 139      46.393  18.059  24.048  1.00 43.07           O  
ATOM   1168  NE2 GLN A 139      45.274  19.924  23.391  1.00 43.07           N  
ATOM   1169  C   GLN A 139      42.331  17.724  22.661  1.00 43.07           C  
ATOM   1170  O   GLN A 139      42.278  18.930  22.892  1.00 43.07           O  
ATOM   1171  N   LEU A 140      41.486  17.122  21.801  1.00 52.72           N  
ATOM   1172  CA  LEU A 140      40.476  17.858  21.091  1.00 52.72           C  
ATOM   1173  CB  LEU A 140      39.619  16.936  20.200  1.00 52.72           C  
ATOM   1174  CG  LEU A 140      38.380  17.607  19.575  1.00 52.72           C  
ATOM   1175  CD1 LEU A 140      38.768  18.759  18.633  1.00 52.72           C  
ATOM   1176  CD2 LEU A 140      37.461  16.565  18.912  1.00 52.72           C  
ATOM   1177  C   LEU A 140      39.564  18.476  22.103  1.00 52.72           C  
ATOM   1178  O   LEU A 140      39.209  19.649  22.005  1.00 52.72           O  
ATOM   1179  N   ILE A 141      39.198  17.692  23.134  1.00 47.00           N  
ATOM   1180  CA  ILE A 141      38.291  18.143  24.150  1.00 47.00           C  
ATOM   1181  CB  ILE A 141      38.023  17.083  25.178  1.00 47.00           C  
ATOM   1182  CG1 ILE A 141      37.408  15.832  24.521  1.00 47.00           C  
ATOM   1183  CG2 ILE A 141      37.128  17.700  26.262  1.00 47.00           C  
ATOM   1184  CD1 ILE A 141      37.427  14.597  25.417  1.00 47.00           C  
ATOM   1185  C   ILE A 141      38.902  19.317  24.859  1.00 47.00           C  
ATOM   1186  O   ILE A 141      38.254  20.342  25.051  1.00 47.00           O  
ATOM   1187  N   LYS A 142      40.194  19.214  25.226  1.00124.15           N  
ATOM   1188  CA  LYS A 142      40.849  20.246  25.983  1.00124.15           C  
ATOM   1189  CB  LYS A 142      42.353  19.969  26.176  1.00124.15           C  
ATOM   1190  CG  LYS A 142      42.715  18.695  26.952  1.00124.15           C  
ATOM   1191  CD  LYS A 142      42.354  18.727  28.434  1.00124.15           C  
ATOM   1192  CE  LYS A 142      42.948  17.561  29.230  1.00124.15           C  
ATOM   1193  NZ  LYS A 142      44.429  17.616  29.193  1.00124.15           N1+
ATOM   1194  C   LYS A 142      40.796  21.529  25.208  1.00124.15           C  
ATOM   1195  O   LYS A 142      40.478  22.585  25.751  1.00124.15           O  
ATOM   1196  N   GLU A 143      41.107  21.472  23.901  1.00 52.30           N  
ATOM   1197  CA  GLU A 143      41.161  22.672  23.116  1.00 52.30           C  
ATOM   1198  CB  GLU A 143      41.814  22.460  21.746  1.00 52.30           C  
ATOM   1199  CG  GLU A 143      43.303  22.161  21.937  1.00 52.30           C  
ATOM   1200  CD  GLU A 143      43.981  22.046  20.585  1.00 52.30           C  
ATOM   1201  OE1 GLU A 143      43.965  23.054  19.830  1.00 52.30           O  
ATOM   1202  OE2 GLU A 143      44.530  20.950  20.291  1.00 52.30           O1-
ATOM   1203  C   GLU A 143      39.801  23.279  22.972  1.00 52.30           C  
ATOM   1204  O   GLU A 143      39.660  24.501  22.966  1.00 52.30           O  
ATOM   1205  N   ARG A 144      38.756  22.447  22.839  1.00110.64           N  
ATOM   1206  CA  ARG A 144      37.433  22.987  22.728  1.00110.64           C  
ATOM   1207  CB  ARG A 144      36.364  21.917  22.442  1.00110.64           C  
ATOM   1208  CG  ARG A 144      36.455  21.369  21.015  1.00110.64           C  
ATOM   1209  CD  ARG A 144      35.264  20.494  20.613  1.00110.64           C  
ATOM   1210  NE  ARG A 144      34.059  21.372  20.580  1.00110.64           N  
ATOM   1211  CZ  ARG A 144      32.813  20.841  20.410  1.00110.64           C  
ATOM   1212  NH1 ARG A 144      32.648  19.495  20.253  1.00110.64           N1+
ATOM   1213  NH2 ARG A 144      31.721  21.657  20.404  1.00110.64           N  
ATOM   1214  C   ARG A 144      37.079  23.689  24.003  1.00110.64           C  
ATOM   1215  O   ARG A 144      36.460  24.752  23.986  1.00110.64           O  
ATOM   1216  N   ILE A 145      37.464  23.111  25.156  1.00 33.64           N  
ATOM   1217  CA  ILE A 145      37.147  23.729  26.409  1.00 33.64           C  
ATOM   1218  CB  ILE A 145      37.583  22.913  27.591  1.00 33.64           C  
ATOM   1219  CG1 ILE A 145      36.861  21.556  27.613  1.00 33.64           C  
ATOM   1220  CG2 ILE A 145      37.347  23.752  28.856  1.00 33.64           C  
ATOM   1221  CD1 ILE A 145      37.428  20.585  28.646  1.00 33.64           C  
ATOM   1222  C   ILE A 145      37.845  25.053  26.472  1.00 33.64           C  
ATOM   1223  O   ILE A 145      37.239  26.062  26.828  1.00 33.64           O  
ATOM   1224  N   ALA A 146      39.136  25.093  26.092  1.00 25.65           N  
ATOM   1225  CA  ALA A 146      39.879  26.320  26.168  1.00 25.65           C  
ATOM   1226  CB  ALA A 146      41.341  26.175  25.714  1.00 25.65           C  
ATOM   1227  C   ALA A 146      39.232  27.326  25.270  1.00 25.65           C  
ATOM   1228  O   ALA A 146      39.158  28.509  25.602  1.00 25.65           O  
ATOM   1229  N   ASP A 147      38.752  26.881  24.096  1.00 59.89           N  
ATOM   1230  CA  ASP A 147      38.143  27.759  23.140  1.00 59.89           C  
ATOM   1231  CB  ASP A 147      37.888  27.104  21.776  1.00 59.89           C  
ATOM   1232  CG  ASP A 147      39.244  27.004  21.087  1.00 59.89           C  
ATOM   1233  OD1 ASP A 147      40.256  26.754  21.795  1.00 59.89           O  
ATOM   1234  OD2 ASP A 147      39.285  27.192  19.843  1.00 59.89           O1-
ATOM   1235  C   ASP A 147      36.863  28.299  23.691  1.00 59.89           C  
ATOM   1236  O   ASP A 147      36.385  29.337  23.239  1.00 59.89           O  
ATOM   1237  N   GLY A 148      36.244  27.601  24.661  1.00 40.05           N  
ATOM   1238  CA  GLY A 148      35.033  28.110  25.242  1.00 40.05           C  
ATOM   1239  C   GLY A 148      33.860  27.374  24.670  1.00 40.05           C  
ATOM   1240  O   GLY A 148      32.712  27.724  24.948  1.00 40.05           O  
ATOM   1241  N   LYS A 149      34.121  26.381  23.793  1.00154.58           N  
ATOM   1242  CA  LYS A 149      33.067  25.596  23.216  1.00154.58           C  
ATOM   1243  CB  LYS A 149      33.551  24.687  22.076  1.00154.58           C  
ATOM   1244  CG  LYS A 149      34.019  25.469  20.856  1.00154.58           C  
ATOM   1245  CD  LYS A 149      32.927  26.396  20.323  1.00154.58           C  
ATOM   1246  CE  LYS A 149      33.405  27.358  19.238  1.00154.58           C  
ATOM   1247  NZ  LYS A 149      32.372  28.391  19.009  1.00154.58           N1+
ATOM   1248  C   LYS A 149      32.448  24.679  24.228  1.00154.58           C  
ATOM   1249  O   LYS A 149      31.229  24.650  24.383  1.00154.58           O  
ATOM   1250  N   LEU A 150      33.281  23.916  24.964  1.00 66.86           N  
ATOM   1251  CA  LEU A 150      32.756  22.936  25.875  1.00 66.86           C  
ATOM   1252  CB  LEU A 150      33.461  21.568  25.805  1.00 66.86           C  
ATOM   1253  CG  LEU A 150      33.155  20.812  24.499  1.00 66.86           C  
ATOM   1254  CD1 LEU A 150      33.824  19.428  24.460  1.00 66.86           C  
ATOM   1255  CD2 LEU A 150      31.641  20.742  24.246  1.00 66.86           C  
ATOM   1256  C   LEU A 150      32.851  23.439  27.272  1.00 66.86           C  
ATOM   1257  O   LEU A 150      33.709  24.257  27.598  1.00 66.86           O  
ATOM   1258  N   GLU A 151      31.937  22.953  28.137  1.00 84.61           N  
ATOM   1259  CA  GLU A 151      31.939  23.382  29.499  1.00 84.61           C  
ATOM   1260  CB  GLU A 151      30.715  22.914  30.308  1.00 84.61           C  
ATOM   1261  CG  GLU A 151      30.476  21.405  30.349  1.00 84.61           C  
ATOM   1262  CD  GLU A 151      29.083  21.219  30.931  1.00 84.61           C  
ATOM   1263  OE1 GLU A 151      28.562  22.211  31.507  1.00 84.61           O  
ATOM   1264  OE2 GLU A 151      28.523  20.097  30.808  1.00 84.61           O1-
ATOM   1265  C   GLU A 151      33.198  22.903  30.132  1.00 84.61           C  
ATOM   1266  O   GLU A 151      33.721  21.842  29.793  1.00 84.61           O  
ATOM   1267  N   ASN A 152      33.725  23.716  31.064  1.00 58.89           N  
ATOM   1268  CA  ASN A 152      34.968  23.422  31.698  1.00 58.89           C  
ATOM   1269  CB  ASN A 152      35.617  24.681  32.296  1.00 58.89           C  
ATOM   1270  CG  ASN A 152      37.069  24.367  32.616  1.00 58.89           C  
ATOM   1271  OD1 ASN A 152      37.620  23.372  32.149  1.00 58.89           O  
ATOM   1272  ND2 ASN A 152      37.712  25.232  33.446  1.00 58.89           N  
ATOM   1273  C   ASN A 152      34.706  22.466  32.813  1.00 58.89           C  
ATOM   1274  O   ASN A 152      34.462  22.857  33.955  1.00 58.89           O  
ATOM   1275  N   VAL A 153      34.770  21.167  32.473  1.00 60.49           N  
ATOM   1276  CA  VAL A 153      34.617  20.078  33.389  1.00 60.49           C  
ATOM   1277  CB  VAL A 153      33.358  19.279  33.197  1.00 60.49           C  
ATOM   1278  CG1 VAL A 153      32.162  20.183  33.534  1.00 60.49           C  
ATOM   1279  CG2 VAL A 153      33.318  18.735  31.757  1.00 60.49           C  
ATOM   1280  C   VAL A 153      35.770  19.192  33.077  1.00 60.49           C  
ATOM   1281  O   VAL A 153      36.523  19.485  32.145  1.00 60.49           O  
ATOM   1282  N   PRO A 154      35.963  18.129  33.804  1.00 77.59           N  
ATOM   1283  CA  PRO A 154      37.095  17.305  33.516  1.00 77.59           C  
ATOM   1284  CD  PRO A 154      35.568  18.049  35.200  1.00 77.59           C  
ATOM   1285  CB  PRO A 154      37.146  16.270  34.637  1.00 77.59           C  
ATOM   1286  CG  PRO A 154      36.538  17.030  35.834  1.00 77.59           C  
ATOM   1287  C   PRO A 154      36.948  16.777  32.129  1.00 77.59           C  
ATOM   1288  O   PRO A 154      35.823  16.541  31.697  1.00 77.59           O  
ATOM   1289  N   PRO A 155      38.037  16.627  31.427  1.00 67.58           N  
ATOM   1290  CA  PRO A 155      37.987  16.186  30.061  1.00 67.58           C  
ATOM   1291  CD  PRO A 155      39.249  17.371  31.728  1.00 67.58           C  
ATOM   1292  CB  PRO A 155      39.414  16.303  29.540  1.00 67.58           C  
ATOM   1293  CG  PRO A 155      40.020  17.430  30.399  1.00 67.58           C  
ATOM   1294  C   PRO A 155      37.437  14.805  29.974  1.00 67.58           C  
ATOM   1295  O   PRO A 155      36.886  14.444  28.935  1.00 67.58           O  
ATOM   1296  N   TYR A 156      37.584  14.025  31.056  1.00 66.75           N  
ATOM   1297  CA  TYR A 156      37.123  12.669  31.114  1.00 66.75           C  
ATOM   1298  CB  TYR A 156      37.536  11.949  32.410  1.00 66.75           C  
ATOM   1299  CG  TYR A 156      39.005  11.719  32.282  1.00 66.75           C  
ATOM   1300  CD1 TYR A 156      39.891  12.770  32.365  1.00 66.75           C  
ATOM   1301  CD2 TYR A 156      39.496  10.450  32.082  1.00 66.75           C  
ATOM   1302  CE1 TYR A 156      41.243  12.558  32.244  1.00 66.75           C  
ATOM   1303  CE2 TYR A 156      40.846  10.229  31.961  1.00 66.75           C  
ATOM   1304  CZ  TYR A 156      41.719  11.287  32.043  1.00 66.75           C  
ATOM   1305  OH  TYR A 156      43.105  11.066  31.920  1.00 66.75           O  
ATOM   1306  C   TYR A 156      35.635  12.657  31.008  1.00 66.75           C  
ATOM   1307  O   TYR A 156      35.060  11.729  30.439  1.00 66.75           O  
ATOM   1308  N   PHE A 157      34.970  13.673  31.582  1.00 58.69           N  
ATOM   1309  CA  PHE A 157      33.541  13.723  31.517  1.00 58.69           C  
ATOM   1310  CB  PHE A 157      32.967  14.988  32.176  1.00 58.69           C  
ATOM   1311  CG  PHE A 157      33.054  14.850  33.663  1.00 58.69           C  
ATOM   1312  CD1 PHE A 157      34.266  14.826  34.321  1.00 58.69           C  
ATOM   1313  CD2 PHE A 157      31.900  14.787  34.408  1.00 58.69           C  
ATOM   1314  CE1 PHE A 157      34.325  14.704  35.692  1.00 58.69           C  
ATOM   1315  CE2 PHE A 157      31.950  14.666  35.776  1.00 58.69           C  
ATOM   1316  CZ  PHE A 157      33.164  14.622  36.420  1.00 58.69           C  
ATOM   1317  C   PHE A 157      33.136  13.750  30.079  1.00 58.69           C  
ATOM   1318  O   PHE A 157      32.254  13.006  29.654  1.00 58.69           O  
ATOM   1319  N   HIS A 158      33.775  14.608  29.273  1.00 50.77           N  
ATOM   1320  CA  HIS A 158      33.388  14.685  27.895  1.00 50.77           C  
ATOM   1321  ND1 HIS A 158      32.720  17.915  27.415  1.00 50.77           N  
ATOM   1322  CG  HIS A 158      33.840  17.166  27.702  1.00 50.77           C  
ATOM   1323  CB  HIS A 158      34.120  15.802  27.134  1.00 50.77           C  
ATOM   1324  NE2 HIS A 158      33.951  19.125  28.819  1.00 50.77           N  
ATOM   1325  CD2 HIS A 158      34.580  17.918  28.562  1.00 50.77           C  
ATOM   1326  CE1 HIS A 158      32.839  19.077  28.108  1.00 50.77           C  
ATOM   1327  C   HIS A 158      33.700  13.380  27.220  1.00 50.77           C  
ATOM   1328  O   HIS A 158      32.918  12.885  26.411  1.00 50.77           O  
ATOM   1329  N   TYR A 159      34.857  12.776  27.550  1.00 64.27           N  
ATOM   1330  CA  TYR A 159      35.287  11.568  26.902  1.00 64.27           C  
ATOM   1331  CB  TYR A 159      36.627  11.091  27.495  1.00 64.27           C  
ATOM   1332  CG  TYR A 159      37.050   9.801  26.888  1.00 64.27           C  
ATOM   1333  CD1 TYR A 159      37.671   9.783  25.663  1.00 64.27           C  
ATOM   1334  CD2 TYR A 159      36.844   8.614  27.555  1.00 64.27           C  
ATOM   1335  CE1 TYR A 159      38.075   8.596  25.103  1.00 64.27           C  
ATOM   1336  CE2 TYR A 159      37.249   7.422  26.999  1.00 64.27           C  
ATOM   1337  CZ  TYR A 159      37.862   7.411  25.767  1.00 64.27           C  
ATOM   1338  OH  TYR A 159      38.284   6.199  25.181  1.00 64.27           O  
ATOM   1339  C   TYR A 159      34.273  10.484  27.125  1.00 64.27           C  
ATOM   1340  O   TYR A 159      33.806   9.857  26.172  1.00 64.27           O  
ATOM   1341  N   CYS A 160      33.869  10.266  28.389  1.00 34.73           N  
ATOM   1342  CA  CYS A 160      32.955   9.199  28.678  1.00 34.73           C  
ATOM   1343  CB  CYS A 160      32.709   8.965  30.178  1.00 34.73           C  
ATOM   1344  SG  CYS A 160      34.138   8.174  30.969  1.00 34.73           S  
ATOM   1345  C   CYS A 160      31.640   9.462  28.033  1.00 34.73           C  
ATOM   1346  O   CYS A 160      30.988   8.547  27.536  1.00 34.73           O  
ATOM   1347  N   ALA A 161      31.208  10.731  28.015  1.00 30.04           N  
ATOM   1348  CA  ALA A 161      29.924  11.031  27.456  1.00 30.04           C  
ATOM   1349  CB  ALA A 161      29.597  12.537  27.505  1.00 30.04           C  
ATOM   1350  C   ALA A 161      29.935  10.603  26.021  1.00 30.04           C  
ATOM   1351  O   ALA A 161      28.971  10.018  25.529  1.00 30.04           O  
ATOM   1352  N   ALA A 162      31.054  10.865  25.320  1.00 34.38           N  
ATOM   1353  CA  ALA A 162      31.168  10.555  23.925  1.00 34.38           C  
ATOM   1354  CB  ALA A 162      32.528  10.965  23.334  1.00 34.38           C  
ATOM   1355  C   ALA A 162      31.051   9.081  23.755  1.00 34.38           C  
ATOM   1356  O   ALA A 162      30.368   8.604  22.850  1.00 34.38           O  
ATOM   1357  N   TRP A 163      31.705   8.320  24.646  1.00 55.09           N  
ATOM   1358  CA  TRP A 163      31.706   6.897  24.516  1.00 55.09           C  
ATOM   1359  CB  TRP A 163      32.563   6.187  25.583  1.00 55.09           C  
ATOM   1360  CG  TRP A 163      32.724   4.699  25.358  1.00 55.09           C  
ATOM   1361  CD2 TRP A 163      31.828   3.691  25.855  1.00 55.09           C  
ATOM   1362  CD1 TRP A 163      33.694   4.034  24.662  1.00 55.09           C  
ATOM   1363  NE1 TRP A 163      33.457   2.679  24.697  1.00 55.09           N  
ATOM   1364  CE2 TRP A 163      32.309   2.457  25.428  1.00 55.09           C  
ATOM   1365  CE3 TRP A 163      30.691   3.793  26.608  1.00 55.09           C  
ATOM   1366  CZ2 TRP A 163      31.661   1.297  25.748  1.00 55.09           C  
ATOM   1367  CZ3 TRP A 163      30.037   2.623  26.926  1.00 55.09           C  
ATOM   1368  CH2 TRP A 163      30.512   1.399  26.505  1.00 55.09           C  
ATOM   1369  C   TRP A 163      30.301   6.392  24.643  1.00 55.09           C  
ATOM   1370  O   TRP A 163      29.870   5.535  23.873  1.00 55.09           O  
ATOM   1371  N   ALA A 164      29.542   6.925  25.619  1.00 34.82           N  
ATOM   1372  CA  ALA A 164      28.213   6.449  25.883  1.00 34.82           C  
ATOM   1373  CB  ALA A 164      27.563   7.153  27.088  1.00 34.82           C  
ATOM   1374  C   ALA A 164      27.312   6.666  24.707  1.00 34.82           C  
ATOM   1375  O   ALA A 164      26.574   5.758  24.322  1.00 34.82           O  
ATOM   1376  N   LEU A 165      27.350   7.863  24.087  1.00 56.96           N  
ATOM   1377  CA  LEU A 165      26.424   8.119  23.021  1.00 56.96           C  
ATOM   1378  CB  LEU A 165      26.494   9.536  22.436  1.00 56.96           C  
ATOM   1379  CG  LEU A 165      25.485   9.746  21.285  1.00 56.96           C  
ATOM   1380  CD1 LEU A 165      24.032   9.681  21.786  1.00 56.96           C  
ATOM   1381  CD2 LEU A 165      25.798  11.020  20.485  1.00 56.96           C  
ATOM   1382  C   LEU A 165      26.699   7.194  21.887  1.00 56.96           C  
ATOM   1383  O   LEU A 165      25.771   6.641  21.296  1.00 56.96           O  
ATOM   1384  N   VAL A 166      27.984   6.993  21.554  1.00 50.19           N  
ATOM   1385  CA  VAL A 166      28.320   6.146  20.454  1.00 50.19           C  
ATOM   1386  CB  VAL A 166      29.801   6.000  20.255  1.00 50.19           C  
ATOM   1387  CG1 VAL A 166      30.029   4.955  19.149  1.00 50.19           C  
ATOM   1388  CG2 VAL A 166      30.410   7.384  19.955  1.00 50.19           C  
ATOM   1389  C   VAL A 166      27.782   4.775  20.723  1.00 50.19           C  
ATOM   1390  O   VAL A 166      27.174   4.156  19.852  1.00 50.19           O  
ATOM   1391  N   HIS A 167      27.962   4.273  21.957  1.00 52.28           N  
ATOM   1392  CA  HIS A 167      27.578   2.924  22.268  1.00 52.28           C  
ATOM   1393  ND1 HIS A 167      28.950   0.223  23.614  1.00 52.28           N  
ATOM   1394  CG  HIS A 167      27.904   1.047  23.965  1.00 52.28           C  
ATOM   1395  CB  HIS A 167      27.911   2.531  23.723  1.00 52.28           C  
ATOM   1396  NE2 HIS A 167      27.407  -1.077  24.539  1.00 52.28           N  
ATOM   1397  CD2 HIS A 167      26.968   0.237  24.532  1.00 52.28           C  
ATOM   1398  CE1 HIS A 167      28.601  -1.037  23.978  1.00 52.28           C  
ATOM   1399  C   HIS A 167      26.103   2.750  22.069  1.00 52.28           C  
ATOM   1400  O   HIS A 167      25.665   1.773  21.461  1.00 52.28           O  
ATOM   1401  N   GLY A 168      25.295   3.696  22.578  1.00 28.71           N  
ATOM   1402  CA  GLY A 168      23.864   3.593  22.484  1.00 28.71           C  
ATOM   1403  C   GLY A 168      23.415   3.673  21.058  1.00 28.71           C  
ATOM   1404  O   GLY A 168      22.492   2.967  20.650  1.00 28.71           O  
ATOM   1405  N   ALA A 169      24.045   4.557  20.264  1.00 38.54           N  
ATOM   1406  CA  ALA A 169      23.641   4.771  18.903  1.00 38.54           C  
ATOM   1407  CB  ALA A 169      24.445   5.890  18.222  1.00 38.54           C  
ATOM   1408  C   ALA A 169      23.826   3.520  18.098  1.00 38.54           C  
ATOM   1409  O   ALA A 169      22.993   3.188  17.254  1.00 38.54           O  
ATOM   1410  N   VAL A 170      24.942   2.804  18.318  1.00 35.35           N  
ATOM   1411  CA  VAL A 170      25.188   1.586  17.598  1.00 35.35           C  
ATOM   1412  CB  VAL A 170      26.527   0.983  17.923  1.00 35.35           C  
ATOM   1413  CG1 VAL A 170      26.650  -0.380  17.221  1.00 35.35           C  
ATOM   1414  CG2 VAL A 170      27.620   1.993  17.525  1.00 35.35           C  
ATOM   1415  C   VAL A 170      24.119   0.603  17.957  1.00 35.35           C  
ATOM   1416  O   VAL A 170      23.598  -0.100  17.093  1.00 35.35           O  
ATOM   1417  N   ALA A 171      23.758   0.553  19.255  1.00 29.98           N  
ATOM   1418  CA  ALA A 171      22.773  -0.369  19.748  1.00 29.98           C  
ATOM   1419  CB  ALA A 171      22.562  -0.254  21.268  1.00 29.98           C  
ATOM   1420  C   ALA A 171      21.469  -0.078  19.082  1.00 29.98           C  
ATOM   1421  O   ALA A 171      20.734  -0.994  18.716  1.00 29.98           O  
ATOM   1422  N   LEU A 172      21.165   1.219  18.892  1.00 53.14           N  
ATOM   1423  CA  LEU A 172      19.921   1.649  18.327  1.00 53.14           C  
ATOM   1424  CB  LEU A 172      19.890   3.188  18.206  1.00 53.14           C  
ATOM   1425  CG  LEU A 172      18.563   3.804  17.731  1.00 53.14           C  
ATOM   1426  CD1 LEU A 172      17.427   3.495  18.719  1.00 53.14           C  
ATOM   1427  CD2 LEU A 172      18.716   5.315  17.488  1.00 53.14           C  
ATOM   1428  C   LEU A 172      19.802   1.064  16.947  1.00 53.14           C  
ATOM   1429  O   LEU A 172      18.769   0.503  16.587  1.00 53.14           O  
ATOM   1430  N   TYR A 173      20.885   1.138  16.153  1.00 89.47           N  
ATOM   1431  CA  TYR A 173      20.896   0.666  14.794  1.00 89.47           C  
ATOM   1432  CB  TYR A 173      22.193   0.979  14.024  1.00 89.47           C  
ATOM   1433  CG  TYR A 173      22.223   2.437  13.708  1.00 89.47           C  
ATOM   1434  CD1 TYR A 173      21.525   2.928  12.629  1.00 89.47           C  
ATOM   1435  CD2 TYR A 173      22.951   3.315  14.478  1.00 89.47           C  
ATOM   1436  CE1 TYR A 173      21.548   4.269  12.326  1.00 89.47           C  
ATOM   1437  CE2 TYR A 173      22.980   4.660  14.181  1.00 89.47           C  
ATOM   1438  CZ  TYR A 173      22.273   5.138  13.105  1.00 89.47           C  
ATOM   1439  OH  TYR A 173      22.296   6.516  12.795  1.00 89.47           O  
ATOM   1440  C   TYR A 173      20.689  -0.815  14.736  1.00 89.47           C  
ATOM   1441  O   TYR A 173      20.178  -1.333  13.748  1.00 89.47           O  
ATOM   1442  N   HIS A 174      21.188  -1.551  15.739  1.00 97.81           N  
ATOM   1443  CA  HIS A 174      21.066  -2.983  15.780  1.00 97.81           C  
ATOM   1444  ND1 HIS A 174      24.069  -4.691  15.545  1.00 97.81           N  
ATOM   1445  CG  HIS A 174      23.450  -3.584  16.082  1.00 97.81           C  
ATOM   1446  CB  HIS A 174      22.092  -3.617  16.728  1.00 97.81           C  
ATOM   1447  NE2 HIS A 174      25.426  -2.968  15.178  1.00 97.81           N  
ATOM   1448  CD2 HIS A 174      24.293  -2.539  15.848  1.00 97.81           C  
ATOM   1449  CE1 HIS A 174      25.246  -4.266  15.018  1.00 97.81           C  
ATOM   1450  C   HIS A 174      19.685  -3.472  16.094  1.00 97.81           C  
ATOM   1451  O   HIS A 174      19.264  -4.488  15.543  1.00 97.81           O  
ATOM   1452  N   SER A 175      18.942  -2.789  16.989  1.00 43.95           N  
ATOM   1453  CA  SER A 175      17.664  -3.319  17.380  1.00 43.95           C  
ATOM   1454  CB  SER A 175      17.020  -2.562  18.553  1.00 43.95           C  
ATOM   1455  OG  SER A 175      15.764  -3.139  18.880  1.00 43.95           O  
ATOM   1456  C   SER A 175      16.713  -3.287  16.223  1.00 43.95           C  
ATOM   1457  O   SER A 175      16.647  -2.325  15.462  1.00 43.95           O  
ATOM   1458  N   PRO A 176      15.991  -4.373  16.078  1.00 66.67           N  
ATOM   1459  CA  PRO A 176      15.022  -4.481  15.015  1.00 66.67           C  
ATOM   1460  CD  PRO A 176      16.559  -5.668  16.423  1.00 66.67           C  
ATOM   1461  CB  PRO A 176      14.667  -5.965  14.921  1.00 66.67           C  
ATOM   1462  CG  PRO A 176      15.941  -6.666  15.430  1.00 66.67           C  
ATOM   1463  C   PRO A 176      13.834  -3.579  15.162  1.00 66.67           C  
ATOM   1464  O   PRO A 176      13.246  -3.201  14.151  1.00 66.67           O  
ATOM   1465  N   PHE A 177      13.446  -3.249  16.405  1.00 99.09           N  
ATOM   1466  CA  PHE A 177      12.320  -2.395  16.645  1.00 99.09           C  
ATOM   1467  CB  PHE A 177      11.968  -2.310  18.144  1.00 99.09           C  
ATOM   1468  CG  PHE A 177      11.190  -3.536  18.464  1.00 99.09           C  
ATOM   1469  CD1 PHE A 177      11.800  -4.764  18.569  1.00 99.09           C  
ATOM   1470  CD2 PHE A 177       9.827  -3.453  18.614  1.00 99.09           C  
ATOM   1471  CE1 PHE A 177      11.057  -5.887  18.848  1.00 99.09           C  
ATOM   1472  CE2 PHE A 177       9.082  -4.574  18.895  1.00 99.09           C  
ATOM   1473  CZ  PHE A 177       9.695  -5.796  19.012  1.00 99.09           C  
ATOM   1474  C   PHE A 177      12.625  -1.019  16.148  1.00 99.09           C  
ATOM   1475  O   PHE A 177      11.783  -0.362  15.539  1.00 99.09           O  
ATOM   1476  N   TRP A 178      13.858  -0.562  16.410  1.00 82.15           N  
ATOM   1477  CA  TRP A 178      14.286   0.776  16.136  1.00 82.15           C  
ATOM   1478  CB  TRP A 178      15.625   1.092  16.803  1.00 82.15           C  
ATOM   1479  CG  TRP A 178      15.502   0.983  18.302  1.00 82.15           C  
ATOM   1480  CD2 TRP A 178      14.428   1.574  19.056  1.00 82.15           C  
ATOM   1481  CD1 TRP A 178      16.263   0.287  19.194  1.00 82.15           C  
ATOM   1482  NE1 TRP A 178      15.745   0.427  20.461  1.00 82.15           N  
ATOM   1483  CE2 TRP A 178      14.612   1.212  20.388  1.00 82.15           C  
ATOM   1484  CE3 TRP A 178      13.371   2.345  18.664  1.00 82.15           C  
ATOM   1485  CZ2 TRP A 178      13.740   1.620  21.360  1.00 82.15           C  
ATOM   1486  CZ3 TRP A 178      12.496   2.763  19.645  1.00 82.15           C  
ATOM   1487  CH2 TRP A 178      12.679   2.407  20.966  1.00 82.15           C  
ATOM   1488  C   TRP A 178      14.388   1.086  14.674  1.00 82.15           C  
ATOM   1489  O   TRP A 178      14.091   2.205  14.266  1.00 82.15           O  
ATOM   1490  N   ARG A 179      14.828   0.136  13.830  1.00143.42           N  
ATOM   1491  CA  ARG A 179      15.008   0.518  12.457  1.00143.42           C  
ATOM   1492  CB  ARG A 179      15.601  -0.559  11.531  1.00143.42           C  
ATOM   1493  CG  ARG A 179      14.705  -1.777  11.332  1.00143.42           C  
ATOM   1494  CD  ARG A 179      15.058  -2.566  10.071  1.00143.42           C  
ATOM   1495  NE  ARG A 179      14.660  -1.729   8.900  1.00143.42           N  
ATOM   1496  CZ  ARG A 179      15.570  -0.941   8.254  1.00143.42           C  
ATOM   1497  NH1 ARG A 179      16.883  -0.946   8.633  1.00143.42           N1+
ATOM   1498  NH2 ARG A 179      15.167  -0.152   7.215  1.00143.42           N  
ATOM   1499  C   ARG A 179      13.690   0.912  11.862  1.00143.42           C  
ATOM   1500  O   ARG A 179      13.626   1.843  11.063  1.00143.42           O  
ATOM   1501  N   GLU A 180      12.604   0.201  12.224  1.00 92.58           N  
ATOM   1502  CA  GLU A 180      11.303   0.442  11.659  1.00 92.58           C  
ATOM   1503  CB  GLU A 180      10.218  -0.463  12.257  1.00 92.58           C  
ATOM   1504  CG  GLU A 180      10.410  -1.963  12.093  1.00 92.58           C  
ATOM   1505  CD  GLU A 180       9.377  -2.578  13.023  1.00 92.58           C  
ATOM   1506  OE1 GLU A 180       9.708  -2.794  14.220  1.00 92.58           O  
ATOM   1507  OE2 GLU A 180       8.229  -2.811  12.559  1.00 92.58           O1-
ATOM   1508  C   GLU A 180      10.826   1.810  12.028  1.00 92.58           C  
ATOM   1509  O   GLU A 180      10.373   2.577  11.180  1.00 92.58           O  
ATOM   1510  N   VAL A 181      10.925   2.150  13.324  1.00109.75           N  
ATOM   1511  CA  VAL A 181      10.388   3.388  13.798  1.00109.75           C  
ATOM   1512  CB  VAL A 181      10.449   3.536  15.292  1.00109.75           C  
ATOM   1513  CG1 VAL A 181      11.914   3.481  15.745  1.00109.75           C  
ATOM   1514  CG2 VAL A 181       9.718   4.834  15.678  1.00109.75           C  
ATOM   1515  C   VAL A 181      11.089   4.546  13.153  1.00109.75           C  
ATOM   1516  O   VAL A 181      10.442   5.539  12.827  1.00109.75           O  
ATOM   1517  N   LEU A 182      12.424   4.448  12.950  1.00187.11           N  
ATOM   1518  CA  LEU A 182      13.214   5.512  12.377  1.00187.11           C  
ATOM   1519  CB  LEU A 182      14.734   5.256  12.415  1.00187.11           C  
ATOM   1520  CG  LEU A 182      15.386   5.008  13.783  1.00187.11           C  
ATOM   1521  CD1 LEU A 182      16.895   4.795  13.597  1.00187.11           C  
ATOM   1522  CD2 LEU A 182      15.052   6.105  14.804  1.00187.11           C  
ATOM   1523  C   LEU A 182      12.953   5.532  10.916  1.00187.11           C  
ATOM   1524  O   LEU A 182      13.528   4.736  10.173  1.00187.11           O  
ATOM   1525  N   GLU A 183      12.084   6.451  10.469  1.00138.80           N  
ATOM   1526  CA  GLU A 183      11.778   6.525   9.074  1.00138.80           C  
ATOM   1527  CB  GLU A 183      10.679   7.566   8.788  1.00138.80           C  
ATOM   1528  CG  GLU A 183       9.470   7.459   9.718  1.00138.80           C  
ATOM   1529  CD  GLU A 183       9.821   8.173  11.022  1.00138.80           C  
ATOM   1530  OE1 GLU A 183      10.803   8.965  11.030  1.00138.80           O  
ATOM   1531  OE2 GLU A 183       9.106   7.933  12.030  1.00138.80           O1-
ATOM   1532  C   GLU A 183      12.991   7.029   8.342  1.00138.80           C  
ATOM   1533  O   GLU A 183      13.498   6.392   7.421  1.00138.80           O  
ATOM   1534  N   ASP A 184      13.514   8.188   8.797  1.00 59.50           N  
ATOM   1535  CA  ASP A 184      14.584   8.870   8.124  1.00 59.50           C  
ATOM   1536  CB  ASP A 184      14.422  10.403   8.185  1.00 59.50           C  
ATOM   1537  CG  ASP A 184      15.426  11.062   7.251  1.00 59.50           C  
ATOM   1538  OD1 ASP A 184      16.027  10.342   6.409  1.00 59.50           O  
ATOM   1539  OD2 ASP A 184      15.600  12.304   7.370  1.00 59.50           O1-
ATOM   1540  C   ASP A 184      15.884   8.528   8.791  1.00 59.50           C  
ATOM   1541  O   ASP A 184      16.189   9.020   9.878  1.00 59.50           O  
ATOM   1542  N   GLN A 185      16.666   7.637   8.149  1.00113.45           N  
ATOM   1543  CA  GLN A 185      17.940   7.190   8.647  1.00113.45           C  
ATOM   1544  CB  GLN A 185      18.439   5.936   7.905  1.00113.45           C  
ATOM   1545  CG  GLN A 185      17.428   4.777   7.923  1.00113.45           C  
ATOM   1546  CD  GLN A 185      17.226   4.283   9.351  1.00113.45           C  
ATOM   1547  OE1 GLN A 185      18.061   4.494  10.229  1.00113.45           O  
ATOM   1548  NE2 GLN A 185      16.072   3.606   9.592  1.00113.45           N  
ATOM   1549  C   GLN A 185      18.974   8.274   8.522  1.00113.45           C  
ATOM   1550  O   GLN A 185      19.821   8.455   9.401  1.00113.45           O  
ATOM   1551  N   GLU A 186      18.950   8.989   7.381  1.00130.72           N  
ATOM   1552  CA  GLU A 186      19.855  10.065   7.092  1.00130.72           C  
ATOM   1553  CB  GLU A 186      19.650  10.595   5.666  1.00130.72           C  
ATOM   1554  CG  GLU A 186      20.517  11.803   5.319  1.00130.72           C  
ATOM   1555  CD  GLU A 186      21.881  11.304   4.886  1.00130.72           C  
ATOM   1556  OE1 GLU A 186      22.321  10.237   5.392  1.00130.72           O  
ATOM   1557  OE2 GLU A 186      22.502  11.996   4.036  1.00130.72           O1-
ATOM   1558  C   GLU A 186      19.570  11.217   8.007  1.00130.72           C  
ATOM   1559  O   GLU A 186      20.482  11.799   8.597  1.00130.72           O  
ATOM   1560  N   GLY A 187      18.279  11.572   8.147  1.00 25.27           N  
ATOM   1561  CA  GLY A 187      17.903  12.714   8.931  1.00 25.27           C  
ATOM   1562  C   GLY A 187      18.251  12.495  10.368  1.00 25.27           C  
ATOM   1563  O   GLY A 187      18.766  13.393  11.030  1.00 25.27           O  
ATOM   1564  N   PHE A 188      17.973  11.286  10.890  1.00 63.80           N  
ATOM   1565  CA  PHE A 188      18.218  10.995  12.273  1.00 63.80           C  
ATOM   1566  CB  PHE A 188      17.695   9.619  12.719  1.00 63.80           C  
ATOM   1567  CG  PHE A 188      17.879   9.546  14.197  1.00 63.80           C  
ATOM   1568  CD1 PHE A 188      17.005  10.203  15.034  1.00 63.80           C  
ATOM   1569  CD2 PHE A 188      18.905   8.814  14.746  1.00 63.80           C  
ATOM   1570  CE1 PHE A 188      17.160  10.148  16.399  1.00 63.80           C  
ATOM   1571  CE2 PHE A 188      19.062   8.757  16.111  1.00 63.80           C  
ATOM   1572  CZ  PHE A 188      18.193   9.421  16.941  1.00 63.80           C  
ATOM   1573  C   PHE A 188      19.695  11.027  12.517  1.00 63.80           C  
ATOM   1574  O   PHE A 188      20.154  11.494  13.557  1.00 63.80           O  
ATOM   1575  N   PHE A 189      20.474  10.531  11.539  1.00125.73           N  
ATOM   1576  CA  PHE A 189      21.905  10.424  11.598  1.00125.73           C  
ATOM   1577  CB  PHE A 189      22.422   9.955  10.222  1.00125.73           C  
ATOM   1578  CG  PHE A 189      23.905   9.809  10.179  1.00125.73           C  
ATOM   1579  CD1 PHE A 189      24.726  10.890   9.938  1.00125.73           C  
ATOM   1580  CD2 PHE A 189      24.469   8.569  10.359  1.00125.73           C  
ATOM   1581  CE1 PHE A 189      26.095  10.741   9.887  1.00125.73           C  
ATOM   1582  CE2 PHE A 189      25.833   8.414  10.310  1.00125.73           C  
ATOM   1583  CZ  PHE A 189      26.647   9.496  10.076  1.00125.73           C  
ATOM   1584  C   PHE A 189      22.465  11.794  11.876  1.00125.73           C  
ATOM   1585  O   PHE A 189      23.325  11.946  12.743  1.00125.73           O  
ATOM   1586  N   HIS A 190      21.993  12.822  11.141  1.00 69.04           N  
ATOM   1587  CA  HIS A 190      22.444  14.184  11.296  1.00 69.04           C  
ATOM   1588  ND1 HIS A 190      22.129  15.112   7.644  1.00 69.04           N  
ATOM   1589  CG  HIS A 190      22.668  14.853   8.882  1.00 69.04           C  
ATOM   1590  CB  HIS A 190      21.964  15.114  10.175  1.00 69.04           C  
ATOM   1591  NE2 HIS A 190      24.170  14.301   7.291  1.00 69.04           N  
ATOM   1592  CD2 HIS A 190      23.917  14.359   8.648  1.00 69.04           C  
ATOM   1593  CE1 HIS A 190      23.068  14.764   6.728  1.00 69.04           C  
ATOM   1594  C   HIS A 190      21.996  14.769  12.607  1.00 69.04           C  
ATOM   1595  O   HIS A 190      22.715  15.569  13.201  1.00 69.04           O  
ATOM   1596  N   PHE A 191      20.803  14.368  13.097  1.00 77.55           N  
ATOM   1597  CA  PHE A 191      20.217  14.857  14.319  1.00 77.55           C  
ATOM   1598  CB  PHE A 191      18.855  14.218  14.630  1.00 77.55           C  
ATOM   1599  CG  PHE A 191      18.532  14.579  16.038  1.00 77.55           C  
ATOM   1600  CD1 PHE A 191      18.000  15.806  16.369  1.00 77.55           C  
ATOM   1601  CD2 PHE A 191      18.767  13.664  17.039  1.00 77.55           C  
ATOM   1602  CE1 PHE A 191      17.712  16.115  17.679  1.00 77.55           C  
ATOM   1603  CE2 PHE A 191      18.483  13.970  18.349  1.00 77.55           C  
ATOM   1604  CZ  PHE A 191      17.953  15.194  18.673  1.00 77.55           C  
ATOM   1605  C   PHE A 191      21.153  14.509  15.418  1.00 77.55           C  
ATOM   1606  O   PHE A 191      21.184  15.132  16.476  1.00 77.55           O  
ATOM   1607  N   LEU A 192      21.964  13.482  15.153  1.00259.36           N  
ATOM   1608  CA  LEU A 192      22.943  12.989  16.066  1.00259.36           C  
ATOM   1609  CB  LEU A 192      23.714  11.744  15.616  1.00259.36           C  
ATOM   1610  CG  LEU A 192      22.888  10.469  15.803  1.00259.36           C  
ATOM   1611  CD1 LEU A 192      23.680   9.234  15.366  1.00259.36           C  
ATOM   1612  CD2 LEU A 192      22.371  10.364  17.250  1.00259.36           C  
ATOM   1613  C   LEU A 192      23.939  14.075  16.434  1.00259.36           C  
ATOM   1614  O   LEU A 192      24.841  13.775  17.205  1.00259.36           O  
ATOM   1615  N   MET A 193      23.802  15.329  15.884  1.00269.94           N  
ATOM   1616  CA  MET A 193      24.561  16.561  16.042  1.00269.94           C  
ATOM   1617  CB  MET A 193      23.979  17.783  15.307  1.00269.94           C  
ATOM   1618  CG  MET A 193      24.232  17.767  13.796  1.00269.94           C  
ATOM   1619  SD  MET A 193      23.459  19.135  12.875  1.00269.94           S  
ATOM   1620  CE  MET A 193      24.734  20.385  13.190  1.00269.94           C  
ATOM   1621  C   MET A 193      24.547  16.864  17.498  1.00269.94           C  
ATOM   1622  O   MET A 193      25.311  17.687  17.991  1.00269.94           O  
ATOM   1623  N   ASP A 194      23.617  16.220  18.205  1.00124.29           N  
ATOM   1624  CA  ASP A 194      23.562  16.330  19.622  1.00124.29           C  
ATOM   1625  CB  ASP A 194      22.584  15.329  20.257  1.00124.29           C  
ATOM   1626  CG  ASP A 194      22.330  15.798  21.681  1.00124.29           C  
ATOM   1627  OD1 ASP A 194      22.629  16.989  21.965  1.00124.29           O  
ATOM   1628  OD2 ASP A 194      21.833  14.982  22.501  1.00124.29           O1-
ATOM   1629  C   ASP A 194      24.934  15.987  20.125  1.00124.29           C  
ATOM   1630  O   ASP A 194      25.363  16.499  21.153  1.00124.29           O  
ATOM   1631  N   ILE A 195      25.669  15.107  19.413  1.00148.04           N  
ATOM   1632  CA  ILE A 195      26.983  14.713  19.843  1.00148.04           C  
ATOM   1633  CB  ILE A 195      27.575  13.651  18.979  1.00148.04           C  
ATOM   1634  CG1 ILE A 195      28.783  13.056  19.701  1.00148.04           C  
ATOM   1635  CG2 ILE A 195      27.871  14.238  17.590  1.00148.04           C  
ATOM   1636  CD1 ILE A 195      28.414  12.314  20.983  1.00148.04           C  
ATOM   1637  C   ILE A 195      27.911  15.893  19.883  1.00148.04           C  
ATOM   1638  O   ILE A 195      28.748  16.016  20.777  1.00148.04           O  
ATOM   1639  N   GLY A 196      27.791  16.801  18.905  1.00 64.18           N  
ATOM   1640  CA  GLY A 196      28.640  17.950  18.836  1.00 64.18           C  
ATOM   1641  C   GLY A 196      28.477  18.795  20.076  1.00 64.18           C  
ATOM   1642  O   GLY A 196      29.427  19.487  20.434  1.00 64.18           O  
ATOM   1643  N   VAL A 197      27.293  18.813  20.750  1.00195.24           N  
ATOM   1644  CA  VAL A 197      27.136  19.788  21.818  1.00195.24           C  
ATOM   1645  CB  VAL A 197      25.880  20.605  21.650  1.00195.24           C  
ATOM   1646  CG1 VAL A 197      24.654  19.675  21.662  1.00195.24           C  
ATOM   1647  CG2 VAL A 197      25.855  21.687  22.745  1.00195.24           C  
ATOM   1648  C   VAL A 197      27.174  19.327  23.306  1.00195.24           C  
ATOM   1649  O   VAL A 197      26.134  18.986  23.863  1.00195.24           O  
ATOM   1650  N   ARG A 198      28.355  19.373  24.018  1.00363.44           N  
ATOM   1651  CA  ARG A 198      28.529  19.329  25.471  1.00363.44           C  
ATOM   1652  CB  ARG A 198      29.604  18.309  25.881  1.00363.44           C  
ATOM   1653  CG  ARG A 198      29.185  16.873  25.541  1.00363.44           C  
ATOM   1654  CD  ARG A 198      30.316  15.837  25.597  1.00363.44           C  
ATOM   1655  NE  ARG A 198      29.703  14.496  25.360  1.00363.44           N  
ATOM   1656  CZ  ARG A 198      29.435  14.071  24.089  1.00363.44           C  
ATOM   1657  NH1 ARG A 198      29.766  14.852  23.019  1.00363.44           N1+
ATOM   1658  NH2 ARG A 198      28.834  12.862  23.885  1.00363.44           N  
ATOM   1659  C   ARG A 198      29.036  20.713  25.729  1.00363.44           C  
ATOM   1660  O   ARG A 198      29.999  20.955  26.459  1.00363.44           O  
ATOM   1661  N   MET A 199      28.303  21.662  25.121  1.00128.59           N  
ATOM   1662  CA  MET A 199      28.624  23.052  25.026  1.00128.59           C  
ATOM   1663  CB  MET A 199      27.769  23.749  23.951  1.00128.59           C  
ATOM   1664  CG  MET A 199      28.272  25.103  23.456  1.00128.59           C  
ATOM   1665  SD  MET A 199      27.209  25.800  22.151  1.00128.59           S  
ATOM   1666  CE  MET A 199      28.506  26.756  21.312  1.00128.59           C  
ATOM   1667  C   MET A 199      28.378  23.735  26.329  1.00128.59           C  
ATOM   1668  O   MET A 199      27.545  23.306  27.127  1.00128.59           O  
ATOM   1669  N   GLY A 200      29.137  24.826  26.571  1.00 35.65           N  
ATOM   1670  CA  GLY A 200      29.027  25.577  27.788  1.00 35.65           C  
ATOM   1671  C   GLY A 200      27.828  26.466  27.732  1.00 35.65           C  
ATOM   1672  O   GLY A 200      27.631  27.229  26.788  1.00 35.65           O  
ATOM   1673  N   ASN A 201      26.972  26.366  28.762  1.00 66.50           N  
ATOM   1674  CA  ASN A 201      25.852  27.246  28.846  1.00 66.50           C  
ATOM   1675  CB  ASN A 201      24.862  26.825  29.940  1.00 66.50           C  
ATOM   1676  CG  ASN A 201      24.222  25.516  29.504  1.00 66.50           C  
ATOM   1677  OD1 ASN A 201      24.476  24.462  30.083  1.00 66.50           O  
ATOM   1678  ND2 ASN A 201      23.369  25.583  28.447  1.00 66.50           N  
ATOM   1679  C   ASN A 201      26.360  28.608  29.202  1.00 66.50           C  
ATOM   1680  O   ASN A 201      26.001  29.606  28.582  1.00 66.50           O  
ATOM   1681  N   LYS A 202      27.258  28.668  30.205  1.00249.77           N  
ATOM   1682  CA  LYS A 202      27.717  29.932  30.693  1.00249.77           C  
ATOM   1683  CB  LYS A 202      27.442  30.092  32.196  1.00249.77           C  
ATOM   1684  CG  LYS A 202      28.256  29.133  33.064  1.00249.77           C  
ATOM   1685  CD  LYS A 202      28.012  29.291  34.566  1.00249.77           C  
ATOM   1686  CE  LYS A 202      27.782  30.733  35.026  1.00249.77           C  
ATOM   1687  NZ  LYS A 202      27.263  30.721  36.411  1.00249.77           N1+
ATOM   1688  C   LYS A 202      29.191  30.013  30.450  1.00249.77           C  
ATOM   1689  O   LYS A 202      29.833  29.014  30.132  1.00249.77           O  
ATOM   1690  N   ARG A 203      29.768  31.227  30.569  1.00330.51           N  
ATOM   1691  CA  ARG A 203      31.166  31.374  30.280  1.00330.51           C  
ATOM   1692  CB  ARG A 203      31.437  31.908  28.864  1.00330.51           C  
ATOM   1693  CG  ARG A 203      31.081  30.916  27.755  1.00330.51           C  
ATOM   1694  CD  ARG A 203      32.300  30.223  27.141  1.00330.51           C  
ATOM   1695  NE  ARG A 203      33.092  29.651  28.264  1.00330.51           N  
ATOM   1696  CZ  ARG A 203      32.784  28.419  28.763  1.00330.51           C  
ATOM   1697  NH1 ARG A 203      31.785  27.679  28.198  1.00330.51           N1+
ATOM   1698  NH2 ARG A 203      33.479  27.922  29.826  1.00330.51           N  
ATOM   1699  C   ARG A 203      31.762  32.344  31.248  1.00330.51           C  
ATOM   1700  O   ARG A 203      31.102  32.825  32.166  1.00330.51           O  
ATOM   1701  N   LYS A 204      33.071  32.619  31.073  1.00216.55           N  
ATOM   1702  CA  LYS A 204      33.767  33.521  31.939  1.00216.55           C  
ATOM   1703  CB  LYS A 204      35.221  33.104  32.192  1.00216.55           C  
ATOM   1704  CG  LYS A 204      35.327  31.800  32.978  1.00216.55           C  
ATOM   1705  CD  LYS A 204      36.725  31.188  32.918  1.00216.55           C  
ATOM   1706  CE  LYS A 204      37.790  32.023  33.628  1.00216.55           C  
ATOM   1707  NZ  LYS A 204      39.098  31.331  33.575  1.00216.55           N1+
ATOM   1708  C   LYS A 204      33.807  34.856  31.275  1.00216.55           C  
ATOM   1709  O   LYS A 204      33.914  34.950  30.053  1.00216.55           O  
ATOM   1710  N   ARG A 205      33.681  35.928  32.081  1.00129.14           N  
ATOM   1711  CA  ARG A 205      33.716  37.271  31.584  1.00129.14           C  
ATOM   1712  CB  ARG A 205      33.484  38.322  32.686  1.00129.14           C  
ATOM   1713  CG  ARG A 205      32.106  38.279  33.350  1.00129.14           C  
ATOM   1714  CD  ARG A 205      31.998  39.227  34.548  1.00129.14           C  
ATOM   1715  NE  ARG A 205      32.179  40.618  34.041  1.00129.14           N  
ATOM   1716  CZ  ARG A 205      32.776  41.552  34.839  1.00129.14           C  
ATOM   1717  NH1 ARG A 205      33.213  41.194  36.080  1.00129.14           N1+
ATOM   1718  NH2 ARG A 205      32.948  42.833  34.397  1.00129.14           N  
ATOM   1719  C   ARG A 205      35.081  37.534  31.045  1.00129.14           C  
ATOM   1720  O   ARG A 205      35.234  38.096  29.962  1.00129.14           O  
ATOM   1721  N   GLU A 206      36.121  37.107  31.784  1.00285.84           N  
ATOM   1722  CA  GLU A 206      37.436  37.439  31.334  1.00285.84           C  
ATOM   1723  CB  GLU A 206      38.112  38.483  32.241  1.00285.84           C  
ATOM   1724  CG  GLU A 206      39.360  39.133  31.647  1.00285.84           C  
ATOM   1725  CD  GLU A 206      40.575  38.296  32.017  1.00285.84           C  
ATOM   1726  OE1 GLU A 206      40.401  37.300  32.768  1.00285.84           O  
ATOM   1727  OE2 GLU A 206      41.696  38.647  31.559  1.00285.84           O1-
ATOM   1728  C   GLU A 206      38.273  36.205  31.319  1.00285.84           C  
ATOM   1729  O   GLU A 206      37.992  35.227  32.012  1.00285.84           O  
ATOM   1730  N   GLY A 207      39.321  36.223  30.475  1.00130.09           N  
ATOM   1731  CA  GLY A 207      40.226  35.120  30.399  1.00130.09           C  
ATOM   1732  C   GLY A 207      41.441  35.628  29.703  1.00130.09           C  
ATOM   1733  O   GLY A 207      41.358  36.499  28.840  1.00130.09           O  
ATOM   1734  N   ASP A 208      42.615  35.079  30.057  1.00198.72           N  
ATOM   1735  CA  ASP A 208      43.815  35.529  29.425  1.00198.72           C  
ATOM   1736  CB  ASP A 208      45.043  35.453  30.348  1.00198.72           C  
ATOM   1737  CG  ASP A 208      46.203  36.178  29.682  1.00198.72           C  
ATOM   1738  OD1 ASP A 208      46.095  36.503  28.470  1.00198.72           O  
ATOM   1739  OD2 ASP A 208      47.216  36.424  30.389  1.00198.72           O1-
ATOM   1740  C   ASP A 208      44.065  34.640  28.252  1.00198.72           C  
ATOM   1741  O   ASP A 208      44.378  33.462  28.405  1.00198.72           O  
ATOM   1742  N   ALA A 209      43.922  35.189  27.032  1.00199.07           N  
ATOM   1743  CA  ALA A 209      44.148  34.390  25.864  1.00199.07           C  
ATOM   1744  CB  ALA A 209      43.716  35.061  24.548  1.00199.07           C  
ATOM   1745  C   ALA A 209      45.616  34.126  25.779  1.00199.07           C  
ATOM   1746  O   ALA A 209      46.432  34.881  26.298  1.00199.07           O  
ATOM   1747  N   PRO A 210      45.952  33.029  25.156  1.00 94.50           N  
ATOM   1748  CA  PRO A 210      47.330  32.656  24.991  1.00 94.50           C  
ATOM   1749  CD  PRO A 210      45.066  31.882  25.101  1.00 94.50           C  
ATOM   1750  CB  PRO A 210      47.338  31.152  24.706  1.00 94.50           C  
ATOM   1751  CG  PRO A 210      45.880  30.821  24.338  1.00 94.50           C  
ATOM   1752  C   PRO A 210      47.977  33.452  23.912  1.00 94.50           C  
ATOM   1753  O   PRO A 210      47.280  33.940  23.023  1.00 94.50           O  
ATOM   1754  N   SER A 211      49.315  33.594  23.983  1.00130.81           N  
ATOM   1755  CA  SER A 211      50.030  34.299  22.966  1.00130.81           C  
ATOM   1756  CB  SER A 211      51.503  34.563  23.318  1.00130.81           C  
ATOM   1757  OG  SER A 211      52.114  35.353  22.308  1.00130.81           O  
ATOM   1758  C   SER A 211      50.030  33.400  21.777  1.00130.81           C  
ATOM   1759  O   SER A 211      49.966  32.179  21.912  1.00130.81           O  
ATOM   1760  N   ALA A 212      50.084  33.989  20.569  1.00 18.60           N  
ATOM   1761  CA  ALA A 212      50.099  33.174  19.393  1.00 18.60           C  
ATOM   1762  CB  ALA A 212      49.529  33.872  18.145  1.00 18.60           C  
ATOM   1763  C   ALA A 212      51.555  32.848  19.108  1.00 18.60           C  
ATOM   1764  O   ALA A 212      52.433  33.608  19.597  1.00 18.60           O  
ATOM   1765  OXT ALA A 212      51.810  31.836  18.401  1.00 18.60           O1-
TER   
HEADER    model_1_2_chain_A
ATOM      1  N   MET B   1      -1.874   8.760  65.223  1.00 92.22           N  
ATOM      2  CA  MET B   1      -1.334   8.560  63.859  1.00 92.22           C  
ATOM      3  CB  MET B   1      -0.551   7.238  63.779  1.00 92.22           C  
ATOM      4  CG  MET B   1       0.735   7.240  64.608  1.00 92.22           C  
ATOM      5  SD  MET B   1       2.044   8.322  63.961  1.00 92.22           S  
ATOM      6  CE  MET B   1       3.230   7.927  65.277  1.00 92.22           C  
ATOM      7  C   MET B   1      -2.444   8.506  62.868  1.00 92.22           C  
ATOM      8  O   MET B   1      -3.481   9.145  63.040  1.00 92.22           O  
ATOM      9  N   GLN B   2      -2.238   7.733  61.787  1.00218.64           N  
ATOM     10  CA  GLN B   2      -3.242   7.614  60.776  1.00218.64           C  
ATOM     11  CB  GLN B   2      -2.705   7.040  59.454  1.00218.64           C  
ATOM     12  CG  GLN B   2      -2.142   5.623  59.573  1.00218.64           C  
ATOM     13  CD  GLN B   2      -1.609   5.228  58.203  1.00218.64           C  
ATOM     14  OE1 GLN B   2      -0.441   4.871  58.058  1.00218.64           O  
ATOM     15  NE2 GLN B   2      -2.487   5.297  57.167  1.00218.64           N  
ATOM     16  C   GLN B   2      -4.322   6.733  61.313  1.00218.64           C  
ATOM     17  O   GLN B   2      -4.078   5.868  62.152  1.00218.64           O  
ATOM     18  N   LYS B   3      -5.563   6.957  60.842  1.00147.61           N  
ATOM     19  CA  LYS B   3      -6.693   6.228  61.338  1.00147.61           C  
ATOM     20  CB  LYS B   3      -8.007   6.620  60.641  1.00147.61           C  
ATOM     21  CG  LYS B   3      -8.362   8.104  60.757  1.00147.61           C  
ATOM     22  CD  LYS B   3      -7.407   9.008  59.975  1.00147.61           C  
ATOM     23  CE  LYS B   3      -7.864  10.466  59.883  1.00147.61           C  
ATOM     24  NZ  LYS B   3      -9.026  10.575  58.974  1.00147.61           N1+
ATOM     25  C   LYS B   3      -6.486   4.781  61.045  1.00147.61           C  
ATOM     26  O   LYS B   3      -6.692   3.929  61.908  1.00147.61           O  
ATOM     27  N   GLU B   4      -6.042   4.467  59.815  1.00254.53           N  
ATOM     28  CA  GLU B   4      -5.895   3.094  59.433  1.00254.53           C  
ATOM     29  CB  GLU B   4      -5.479   2.907  57.963  1.00254.53           C  
ATOM     30  CG  GLU B   4      -5.576   1.462  57.468  1.00254.53           C  
ATOM     31  CD  GLU B   4      -7.048   1.159  57.225  1.00254.53           C  
ATOM     32  OE1 GLU B   4      -7.890   2.035  57.557  1.00254.53           O  
ATOM     33  OE2 GLU B   4      -7.350   0.053  56.702  1.00254.53           O1-
ATOM     34  C   GLU B   4      -4.833   2.482  60.278  1.00254.53           C  
ATOM     35  O   GLU B   4      -3.806   3.090  60.577  1.00254.53           O  
ATOM     36  N   PRO B   5      -5.101   1.279  60.695  1.00 90.88           N  
ATOM     37  CA  PRO B   5      -4.139   0.539  61.454  1.00 90.88           C  
ATOM     38  CD  PRO B   5      -6.460   0.856  60.977  1.00 90.88           C  
ATOM     39  CB  PRO B   5      -4.914  -0.568  62.174  1.00 90.88           C  
ATOM     40  CG  PRO B   5      -6.296  -0.580  61.494  1.00 90.88           C  
ATOM     41  C   PRO B   5      -3.131   0.049  60.476  1.00 90.88           C  
ATOM     42  O   PRO B   5      -3.460  -0.057  59.296  1.00 90.88           O  
ATOM     43  N   ARG B   6      -1.898  -0.237  60.923  1.00127.11           N  
ATOM     44  CA  ARG B   6      -0.945  -0.678  59.958  1.00127.11           C  
ATOM     45  CB  ARG B   6       0.453  -0.086  60.211  1.00127.11           C  
ATOM     46  CG  ARG B   6       0.499   1.435  60.024  1.00127.11           C  
ATOM     47  CD  ARG B   6       1.886   2.054  60.217  1.00127.11           C  
ATOM     48  NE  ARG B   6       2.185   2.104  61.675  1.00127.11           N  
ATOM     49  CZ  ARG B   6       2.242   3.311  62.311  1.00127.11           C  
ATOM     50  NH1 ARG B   6       2.031   4.464  61.610  1.00127.11           N1+
ATOM     51  NH2 ARG B   6       2.522   3.367  63.646  1.00127.11           N  
ATOM     52  C   ARG B   6      -0.851  -2.164  60.055  1.00127.11           C  
ATOM     53  O   ARG B   6       0.240  -2.730  60.003  1.00127.11           O  
ATOM     54  N   LYS B   7      -2.007  -2.846  60.188  1.00 73.87           N  
ATOM     55  CA  LYS B   7      -1.971  -4.279  60.205  1.00 73.87           C  
ATOM     56  CB  LYS B   7      -3.344  -4.929  60.454  1.00 73.87           C  
ATOM     57  CG  LYS B   7      -3.828  -4.809  61.901  1.00 73.87           C  
ATOM     58  CD  LYS B   7      -5.233  -5.381  62.137  1.00 73.87           C  
ATOM     59  CE  LYS B   7      -6.338  -4.321  62.181  1.00 73.87           C  
ATOM     60  NZ  LYS B   7      -6.118  -3.415  63.329  1.00 73.87           N1+
ATOM     61  C   LYS B   7      -1.533  -4.689  58.843  1.00 73.87           C  
ATOM     62  O   LYS B   7      -0.649  -5.528  58.674  1.00 73.87           O  
ATOM     63  N   VAL B   8      -2.159  -4.059  57.837  1.00122.42           N  
ATOM     64  CA  VAL B   8      -1.881  -4.285  56.455  1.00122.42           C  
ATOM     65  CB  VAL B   8      -2.800  -3.524  55.552  1.00122.42           C  
ATOM     66  CG1 VAL B   8      -2.599  -2.020  55.806  1.00122.42           C  
ATOM     67  CG2 VAL B   8      -2.507  -3.951  54.105  1.00122.42           C  
ATOM     68  C   VAL B   8      -0.504  -3.786  56.200  1.00122.42           C  
ATOM     69  O   VAL B   8       0.215  -4.314  55.354  1.00122.42           O  
ATOM     70  N   ARG B   9      -0.099  -2.749  56.955  1.00 82.71           N  
ATOM     71  CA  ARG B   9       1.171  -2.147  56.704  1.00 82.71           C  
ATOM     72  CB  ARG B   9       1.564  -0.995  57.634  1.00 82.71           C  
ATOM     73  CG  ARG B   9       2.884  -0.366  57.176  1.00 82.71           C  
ATOM     74  CD  ARG B   9       3.420   0.755  58.063  1.00 82.71           C  
ATOM     75  NE  ARG B   9       4.690   1.231  57.441  1.00 82.71           N  
ATOM     76  CZ  ARG B   9       5.270   2.391  57.864  1.00 82.71           C  
ATOM     77  NH1 ARG B   9       4.719   3.095  58.895  1.00 82.71           N1+
ATOM     78  NH2 ARG B   9       6.399   2.850  57.251  1.00 82.71           N  
ATOM     79  C   ARG B   9       2.226  -3.186  56.855  1.00 82.71           C  
ATOM     80  O   ARG B   9       3.237  -3.130  56.163  1.00 82.71           O  
ATOM     81  N   GLU B  10       2.045  -4.160  57.767  1.00 30.86           N  
ATOM     82  CA  GLU B  10       3.071  -5.153  57.909  1.00 30.86           C  
ATOM     83  CB  GLU B  10       2.737  -6.234  58.951  1.00 30.86           C  
ATOM     84  CG  GLU B  10       3.846  -7.280  59.098  1.00 30.86           C  
ATOM     85  CD  GLU B  10       3.446  -8.275  60.178  1.00 30.86           C  
ATOM     86  OE1 GLU B  10       2.296  -8.179  60.683  1.00 30.86           O  
ATOM     87  OE2 GLU B  10       4.295  -9.143  60.518  1.00 30.86           O1-
ATOM     88  C   GLU B  10       3.234  -5.835  56.586  1.00 30.86           C  
ATOM     89  O   GLU B  10       4.356  -6.060  56.134  1.00 30.86           O  
ATOM     90  N   PHE B  11       2.112  -6.163  55.920  1.00 64.21           N  
ATOM     91  CA  PHE B  11       2.177  -6.830  54.657  1.00 64.21           C  
ATOM     92  CB  PHE B  11       0.773  -7.202  54.142  1.00 64.21           C  
ATOM     93  CG  PHE B  11       0.892  -8.108  52.964  1.00 64.21           C  
ATOM     94  CD1 PHE B  11       0.963  -9.472  53.146  1.00 64.21           C  
ATOM     95  CD2 PHE B  11       0.928  -7.607  51.682  1.00 64.21           C  
ATOM     96  CE1 PHE B  11       1.068 -10.322  52.070  1.00 64.21           C  
ATOM     97  CE2 PHE B  11       1.033  -8.454  50.602  1.00 64.21           C  
ATOM     98  CZ  PHE B  11       1.103  -9.813  50.793  1.00 64.21           C  
ATOM     99  C   PHE B  11       2.832  -5.918  53.659  1.00 64.21           C  
ATOM    100  O   PHE B  11       3.747  -6.323  52.944  1.00 64.21           O  
ATOM    101  N   ARG B  12       2.394  -4.645  53.601  1.00138.02           N  
ATOM    102  CA  ARG B  12       2.897  -3.723  52.617  1.00138.02           C  
ATOM    103  CB  ARG B  12       2.182  -2.358  52.649  1.00138.02           C  
ATOM    104  CG  ARG B  12       2.301  -1.624  53.987  1.00138.02           C  
ATOM    105  CD  ARG B  12       1.841  -0.165  53.934  1.00138.02           C  
ATOM    106  NE  ARG B  12       0.391  -0.151  53.594  1.00138.02           N  
ATOM    107  CZ  ARG B  12      -0.237   1.042  53.380  1.00138.02           C  
ATOM    108  NH1 ARG B  12       0.469   2.206  53.483  1.00138.02           N1+
ATOM    109  NH2 ARG B  12      -1.563   1.073  53.061  1.00138.02           N  
ATOM    110  C   ARG B  12       4.360  -3.450  52.810  1.00138.02           C  
ATOM    111  O   ARG B  12       5.133  -3.484  51.853  1.00138.02           O  
ATOM    112  N   ARG B  13       4.779  -3.171  54.058  1.00 65.19           N  
ATOM    113  CA  ARG B  13       6.138  -2.816  54.347  1.00 65.19           C  
ATOM    114  CB  ARG B  13       6.351  -2.448  55.830  1.00 65.19           C  
ATOM    115  CG  ARG B  13       7.790  -2.057  56.174  1.00 65.19           C  
ATOM    116  CD  ARG B  13       8.070  -1.967  57.677  1.00 65.19           C  
ATOM    117  NE  ARG B  13       7.278  -0.833  58.231  1.00 65.19           N  
ATOM    118  CZ  ARG B  13       7.088  -0.734  59.579  1.00 65.19           C  
ATOM    119  NH1 ARG B  13       7.599  -1.688  60.410  1.00 65.19           N1+
ATOM    120  NH2 ARG B  13       6.390   0.319  60.098  1.00 65.19           N  
ATOM    121  C   ARG B  13       7.022  -3.983  54.052  1.00 65.19           C  
ATOM    122  O   ARG B  13       8.081  -3.836  53.443  1.00 65.19           O  
ATOM    123  N   ARG B  14       6.592  -5.184  54.474  1.00145.46           N  
ATOM    124  CA  ARG B  14       7.386  -6.365  54.313  1.00145.46           C  
ATOM    125  CB  ARG B  14       6.731  -7.596  54.966  1.00145.46           C  
ATOM    126  CG  ARG B  14       7.423  -8.926  54.666  1.00145.46           C  
ATOM    127  CD  ARG B  14       6.971 -10.056  55.595  1.00145.46           C  
ATOM    128  NE  ARG B  14       5.705  -9.610  56.242  1.00145.46           N  
ATOM    129  CZ  ARG B  14       4.540 -10.289  56.034  1.00145.46           C  
ATOM    130  NH1 ARG B  14       4.526 -11.393  55.233  1.00145.46           N1+
ATOM    131  NH2 ARG B  14       3.386  -9.850  56.615  1.00145.46           N  
ATOM    132  C   ARG B  14       7.585  -6.649  52.862  1.00145.46           C  
ATOM    133  O   ARG B  14       8.695  -6.961  52.435  1.00145.46           O  
ATOM    134  N   GLU B  15       6.521  -6.516  52.049  1.00112.23           N  
ATOM    135  CA  GLU B  15       6.683  -6.884  50.676  1.00112.23           C  
ATOM    136  CB  GLU B  15       5.396  -6.924  49.840  1.00112.23           C  
ATOM    137  CG  GLU B  15       4.707  -5.595  49.573  1.00112.23           C  
ATOM    138  CD  GLU B  15       3.490  -5.952  48.738  1.00112.23           C  
ATOM    139  OE1 GLU B  15       3.228  -7.176  48.588  1.00112.23           O  
ATOM    140  OE2 GLU B  15       2.807  -5.018  48.242  1.00112.23           O1-
ATOM    141  C   GLU B  15       7.686  -5.997  50.018  1.00112.23           C  
ATOM    142  O   GLU B  15       8.467  -6.459  49.191  1.00112.23           O  
ATOM    143  N   GLN B  16       7.720  -4.700  50.370  1.00 49.65           N  
ATOM    144  CA  GLN B  16       8.662  -3.832  49.724  1.00 49.65           C  
ATOM    145  CB  GLN B  16       8.545  -2.366  50.173  1.00 49.65           C  
ATOM    146  CG  GLN B  16       9.564  -1.459  49.483  1.00 49.65           C  
ATOM    147  CD  GLN B  16       9.450  -1.697  47.981  1.00 49.65           C  
ATOM    148  OE1 GLN B  16       8.402  -2.099  47.476  1.00 49.65           O  
ATOM    149  NE2 GLN B  16      10.567  -1.455  47.245  1.00 49.65           N  
ATOM    150  C   GLN B  16      10.037  -4.312  50.054  1.00 49.65           C  
ATOM    151  O   GLN B  16      10.933  -4.269  49.214  1.00 49.65           O  
ATOM    152  N   GLU B  17      10.241  -4.780  51.299  1.00 82.30           N  
ATOM    153  CA  GLU B  17      11.524  -5.260  51.722  1.00 82.30           C  
ATOM    154  CB  GLU B  17      11.549  -5.668  53.205  1.00 82.30           C  
ATOM    155  CG  GLU B  17      12.870  -6.302  53.642  1.00 82.30           C  
ATOM    156  CD  GLU B  17      13.969  -5.249  53.604  1.00 82.30           C  
ATOM    157  OE1 GLU B  17      13.947  -4.390  52.681  1.00 82.30           O  
ATOM    158  OE2 GLU B  17      14.853  -5.293  54.500  1.00 82.30           O1-
ATOM    159  C   GLU B  17      11.878  -6.470  50.921  1.00 82.30           C  
ATOM    160  O   GLU B  17      13.040  -6.675  50.573  1.00 82.30           O  
ATOM    161  N   ILE B  18      10.883  -7.319  50.614  1.00102.87           N  
ATOM    162  CA  ILE B  18      11.175  -8.507  49.873  1.00102.87           C  
ATOM    163  CB  ILE B  18       9.956  -9.345  49.626  1.00102.87           C  
ATOM    164  CG1 ILE B  18       9.307  -9.732  50.964  1.00102.87           C  
ATOM    165  CG2 ILE B  18      10.375 -10.553  48.772  1.00102.87           C  
ATOM    166  CD1 ILE B  18      10.253 -10.480  51.901  1.00102.87           C  
ATOM    167  C   ILE B  18      11.708  -8.101  48.540  1.00102.87           C  
ATOM    168  O   ILE B  18      12.729  -8.607  48.080  1.00102.87           O  
ATOM    169  N   LEU B  19      11.035  -7.136  47.897  1.00131.30           N  
ATOM    170  CA  LEU B  19      11.445  -6.715  46.596  1.00131.30           C  
ATOM    171  CB  LEU B  19      10.478  -5.671  46.013  1.00131.30           C  
ATOM    172  CG  LEU B  19       9.155  -6.244  45.446  1.00131.30           C  
ATOM    173  CD1 LEU B  19       8.291  -6.932  46.506  1.00131.30           C  
ATOM    174  CD2 LEU B  19       8.365  -5.164  44.700  1.00131.30           C  
ATOM    175  C   LEU B  19      12.828  -6.139  46.657  1.00131.30           C  
ATOM    176  O   LEU B  19      13.677  -6.487  45.838  1.00131.30           O  
ATOM    177  N   ASP B  20      13.110  -5.273  47.648  1.00 46.09           N  
ATOM    178  CA  ASP B  20      14.394  -4.631  47.713  1.00 46.09           C  
ATOM    179  CB  ASP B  20      14.498  -3.596  48.845  1.00 46.09           C  
ATOM    180  CG  ASP B  20      13.698  -2.372  48.427  1.00 46.09           C  
ATOM    181  OD1 ASP B  20      13.341  -2.280  47.221  1.00 46.09           O  
ATOM    182  OD2 ASP B  20      13.439  -1.509  49.306  1.00 46.09           O1-
ATOM    183  C   ASP B  20      15.478  -5.639  47.924  1.00 46.09           C  
ATOM    184  O   ASP B  20      16.521  -5.590  47.276  1.00 46.09           O  
ATOM    185  N   THR B  21      15.257  -6.587  48.845  1.00 48.51           N  
ATOM    186  CA  THR B  21      16.255  -7.567  49.144  1.00 48.51           C  
ATOM    187  CB  THR B  21      15.843  -8.456  50.283  1.00 48.51           C  
ATOM    188  OG1 THR B  21      15.579  -7.679  51.442  1.00 48.51           O  
ATOM    189  CG2 THR B  21      16.979  -9.451  50.569  1.00 48.51           C  
ATOM    190  C   THR B  21      16.464  -8.435  47.942  1.00 48.51           C  
ATOM    191  O   THR B  21      17.595  -8.787  47.609  1.00 48.51           O  
ATOM    192  N   ALA B  22      15.373  -8.796  47.244  1.00 49.21           N  
ATOM    193  CA  ALA B  22      15.480  -9.697  46.134  1.00 49.21           C  
ATOM    194  CB  ALA B  22      14.120 -10.006  45.484  1.00 49.21           C  
ATOM    195  C   ALA B  22      16.353  -9.098  45.084  1.00 49.21           C  
ATOM    196  O   ALA B  22      17.247  -9.760  44.559  1.00 49.21           O  
ATOM    197  N   LEU B  23      16.141  -7.808  44.780  1.00 52.05           N  
ATOM    198  CA  LEU B  23      16.909  -7.178  43.751  1.00 52.05           C  
ATOM    199  CB  LEU B  23      16.483  -5.719  43.502  1.00 52.05           C  
ATOM    200  CG  LEU B  23      17.297  -5.012  42.406  1.00 52.05           C  
ATOM    201  CD1 LEU B  23      17.087  -5.689  41.039  1.00 52.05           C  
ATOM    202  CD2 LEU B  23      17.001  -3.507  42.372  1.00 52.05           C  
ATOM    203  C   LEU B  23      18.347  -7.174  44.163  1.00 52.05           C  
ATOM    204  O   LEU B  23      19.232  -7.436  43.350  1.00 52.05           O  
ATOM    205  N   LYS B  24      18.624  -6.903  45.455  1.00 49.57           N  
ATOM    206  CA  LYS B  24      19.984  -6.816  45.907  1.00 49.57           C  
ATOM    207  CB  LYS B  24      20.112  -6.562  47.416  1.00 49.57           C  
ATOM    208  CG  LYS B  24      21.576  -6.476  47.853  1.00 49.57           C  
ATOM    209  CD  LYS B  24      21.781  -6.122  49.323  1.00 49.57           C  
ATOM    210  CE  LYS B  24      23.241  -6.261  49.757  1.00 49.57           C  
ATOM    211  NZ  LYS B  24      23.383  -5.924  51.191  1.00 49.57           N1+
ATOM    212  C   LYS B  24      20.672  -8.113  45.649  1.00 49.57           C  
ATOM    213  O   LYS B  24      21.800  -8.142  45.161  1.00 49.57           O  
ATOM    214  N   LEU B  25      20.013  -9.232  45.980  1.00 98.85           N  
ATOM    215  CA  LEU B  25      20.626 -10.510  45.785  1.00 98.85           C  
ATOM    216  CB  LEU B  25      19.834 -11.679  46.405  1.00 98.85           C  
ATOM    217  CG  LEU B  25      19.971 -11.770  47.939  1.00 98.85           C  
ATOM    218  CD1 LEU B  25      19.469 -10.503  48.641  1.00 98.85           C  
ATOM    219  CD2 LEU B  25      19.313 -13.049  48.483  1.00 98.85           C  
ATOM    220  C   LEU B  25      20.821 -10.788  44.328  1.00 98.85           C  
ATOM    221  O   LEU B  25      21.841 -11.354  43.943  1.00 98.85           O  
ATOM    222  N   PHE B  26      19.857 -10.400  43.469  1.00 68.31           N  
ATOM    223  CA  PHE B  26      19.978 -10.721  42.074  1.00 68.31           C  
ATOM    224  CB  PHE B  26      18.781 -10.287  41.204  1.00 68.31           C  
ATOM    225  CG  PHE B  26      17.580 -11.084  41.589  1.00 68.31           C  
ATOM    226  CD1 PHE B  26      17.571 -12.454  41.459  1.00 68.31           C  
ATOM    227  CD2 PHE B  26      16.441 -10.457  42.037  1.00 68.31           C  
ATOM    228  CE1 PHE B  26      16.458 -13.183  41.809  1.00 68.31           C  
ATOM    229  CE2 PHE B  26      15.326 -11.180  42.388  1.00 68.31           C  
ATOM    230  CZ  PHE B  26      15.333 -12.548  42.278  1.00 68.31           C  
ATOM    231  C   PHE B  26      21.188 -10.058  41.499  1.00 68.31           C  
ATOM    232  O   PHE B  26      21.949 -10.673  40.753  1.00 68.31           O  
ATOM    233  N   LEU B  27      21.397  -8.772  41.823  1.00 51.60           N  
ATOM    234  CA  LEU B  27      22.492  -8.051  41.246  1.00 51.60           C  
ATOM    235  CB  LEU B  27      22.481  -6.563  41.630  1.00 51.60           C  
ATOM    236  CG  LEU B  27      21.233  -5.829  41.112  1.00 51.60           C  
ATOM    237  CD1 LEU B  27      21.257  -4.338  41.486  1.00 51.60           C  
ATOM    238  CD2 LEU B  27      21.038  -6.070  39.606  1.00 51.60           C  
ATOM    239  C   LEU B  27      23.798  -8.626  41.691  1.00 51.60           C  
ATOM    240  O   LEU B  27      24.713  -8.793  40.886  1.00 51.60           O  
ATOM    241  N   GLU B  28      23.937  -8.916  42.997  1.00109.22           N  
ATOM    242  CA  GLU B  28      25.208  -9.374  43.475  1.00109.22           C  
ATOM    243  CB  GLU B  28      25.260  -9.370  45.014  1.00109.22           C  
ATOM    244  CG  GLU B  28      24.156 -10.207  45.666  1.00109.22           C  
ATOM    245  CD  GLU B  28      24.064  -9.807  47.133  1.00109.22           C  
ATOM    246  OE1 GLU B  28      24.890  -8.963  47.572  1.00109.22           O  
ATOM    247  OE2 GLU B  28      23.156 -10.330  47.833  1.00109.22           O1-
ATOM    248  C   GLU B  28      25.553 -10.752  42.987  1.00109.22           C  
ATOM    249  O   GLU B  28      26.583 -10.955  42.345  1.00109.22           O  
ATOM    250  N   GLN B  29      24.675 -11.725  43.284  1.00 75.94           N  
ATOM    251  CA  GLN B  29      24.865 -13.130  43.045  1.00 75.94           C  
ATOM    252  CB  GLN B  29      23.910 -13.936  43.932  1.00 75.94           C  
ATOM    253  CG  GLN B  29      24.124 -13.587  45.407  1.00 75.94           C  
ATOM    254  CD  GLN B  29      23.023 -14.219  46.241  1.00 75.94           C  
ATOM    255  OE1 GLN B  29      21.839 -14.100  45.929  1.00 75.94           O  
ATOM    256  NE2 GLN B  29      23.424 -14.913  47.338  1.00 75.94           N  
ATOM    257  C   GLN B  29      24.681 -13.553  41.619  1.00 75.94           C  
ATOM    258  O   GLN B  29      25.422 -14.396  41.116  1.00 75.94           O  
ATOM    259  N   GLY B  30      23.690 -12.970  40.923  1.00 35.72           N  
ATOM    260  CA  GLY B  30      23.300 -13.434  39.624  1.00 35.72           C  
ATOM    261  C   GLY B  30      21.940 -14.006  39.867  1.00 35.72           C  
ATOM    262  O   GLY B  30      21.737 -14.774  40.807  1.00 35.72           O  
ATOM    263  N   GLU B  31      20.969 -13.640  39.013  1.00144.92           N  
ATOM    264  CA  GLU B  31      19.604 -13.990  39.270  1.00144.92           C  
ATOM    265  CB  GLU B  31      18.641 -13.459  38.197  1.00144.92           C  
ATOM    266  CG  GLU B  31      18.768 -11.971  37.898  1.00144.92           C  
ATOM    267  CD  GLU B  31      19.741 -11.839  36.730  1.00144.92           C  
ATOM    268  OE1 GLU B  31      20.968 -12.067  36.917  1.00144.92           O  
ATOM    269  OE2 GLU B  31      19.251 -11.493  35.626  1.00144.92           O1-
ATOM    270  C   GLU B  31      19.396 -15.473  39.225  1.00144.92           C  
ATOM    271  O   GLU B  31      18.813 -16.057  40.136  1.00144.92           O  
ATOM    272  N   ASP B  32      19.881 -16.113  38.145  1.00 81.24           N  
ATOM    273  CA  ASP B  32      19.505 -17.471  37.862  1.00 81.24           C  
ATOM    274  CB  ASP B  32      20.087 -17.955  36.524  1.00 81.24           C  
ATOM    275  CG  ASP B  32      19.450 -17.146  35.405  1.00 81.24           C  
ATOM    276  OD1 ASP B  32      18.192 -17.069  35.373  1.00 81.24           O  
ATOM    277  OD2 ASP B  32      20.210 -16.598  34.563  1.00 81.24           O1-
ATOM    278  C   ASP B  32      19.922 -18.487  38.868  1.00 81.24           C  
ATOM    279  O   ASP B  32      19.097 -19.037  39.594  1.00 81.24           O  
ATOM    280  N   SER B  33      21.234 -18.752  38.950  1.00 39.38           N  
ATOM    281  CA  SER B  33      21.663 -19.850  39.757  1.00 39.38           C  
ATOM    282  CB  SER B  33      23.125 -20.242  39.487  1.00 39.38           C  
ATOM    283  OG  SER B  33      23.990 -19.172  39.840  1.00 39.38           O  
ATOM    284  C   SER B  33      21.552 -19.539  41.207  1.00 39.38           C  
ATOM    285  O   SER B  33      20.941 -20.275  41.980  1.00 39.38           O  
ATOM    286  N   VAL B  34      22.136 -18.399  41.594  1.00 72.22           N  
ATOM    287  CA  VAL B  34      22.322 -18.118  42.978  1.00 72.22           C  
ATOM    288  CB  VAL B  34      23.219 -16.941  43.209  1.00 72.22           C  
ATOM    289  CG1 VAL B  34      23.347 -16.723  44.724  1.00 72.22           C  
ATOM    290  CG2 VAL B  34      24.555 -17.204  42.496  1.00 72.22           C  
ATOM    291  C   VAL B  34      21.062 -17.876  43.743  1.00 72.22           C  
ATOM    292  O   VAL B  34      20.914 -18.405  44.844  1.00 72.22           O  
ATOM    293  N   THR B  35      20.099 -17.113  43.191  1.00 64.61           N  
ATOM    294  CA  THR B  35      19.059 -16.671  44.076  1.00 64.61           C  
ATOM    295  CB  THR B  35      18.705 -15.223  43.901  1.00 64.61           C  
ATOM    296  OG1 THR B  35      19.851 -14.411  44.113  1.00 64.61           O  
ATOM    297  CG2 THR B  35      17.611 -14.855  44.920  1.00 64.61           C  
ATOM    298  C   THR B  35      17.803 -17.460  43.950  1.00 64.61           C  
ATOM    299  O   THR B  35      17.220 -17.595  42.877  1.00 64.61           O  
ATOM    300  N   VAL B  36      17.342 -17.957  45.116  1.00 76.65           N  
ATOM    301  CA  VAL B  36      16.155 -18.745  45.245  1.00 76.65           C  
ATOM    302  CB  VAL B  36      16.474 -20.104  45.828  1.00 76.65           C  
ATOM    303  CG1 VAL B  36      15.208 -20.968  45.986  1.00 76.65           C  
ATOM    304  CG2 VAL B  36      17.540 -20.745  44.931  1.00 76.65           C  
ATOM    305  C   VAL B  36      15.288 -17.956  46.198  1.00 76.65           C  
ATOM    306  O   VAL B  36      15.696 -16.907  46.694  1.00 76.65           O  
ATOM    307  N   GLU B  37      14.070 -18.456  46.481  1.00 79.77           N  
ATOM    308  CA  GLU B  37      13.073 -17.875  47.340  1.00 79.77           C  
ATOM    309  CB  GLU B  37      11.798 -18.726  47.463  1.00 79.77           C  
ATOM    310  CG  GLU B  37      10.748 -18.101  48.384  1.00 79.77           C  
ATOM    311  CD  GLU B  37       9.544 -19.033  48.446  1.00 79.77           C  
ATOM    312  OE1 GLU B  37       9.303 -19.765  47.449  1.00 79.77           O  
ATOM    313  OE2 GLU B  37       8.850 -19.023  49.497  1.00 79.77           O1-
ATOM    314  C   GLU B  37      13.658 -17.755  48.707  1.00 79.77           C  
ATOM    315  O   GLU B  37      13.172 -17.025  49.563  1.00 79.77           O  
ATOM    316  N   MET B  38      14.776 -18.442  48.925  1.00195.30           N  
ATOM    317  CA  MET B  38      15.446 -18.497  50.184  1.00195.30           C  
ATOM    318  CB  MET B  38      16.784 -19.254  50.134  1.00195.30           C  
ATOM    319  CG  MET B  38      17.460 -19.382  51.504  1.00195.30           C  
ATOM    320  SD  MET B  38      16.590 -20.475  52.672  1.00195.30           S  
ATOM    321  CE  MET B  38      16.912 -22.005  51.748  1.00195.30           C  
ATOM    322  C   MET B  38      15.724 -17.060  50.643  1.00195.30           C  
ATOM    323  O   MET B  38      16.056 -16.910  51.817  1.00195.30           O  
ATOM    324  N   ILE B  39      15.579 -15.993  49.782  1.00150.45           N  
ATOM    325  CA  ILE B  39      15.761 -14.548  49.977  1.00150.45           C  
ATOM    326  CB  ILE B  39      15.065 -13.752  48.915  1.00150.45           C  
ATOM    327  CG1 ILE B  39      15.634 -14.071  47.522  1.00150.45           C  
ATOM    328  CG2 ILE B  39      15.140 -12.259  49.288  1.00150.45           C  
ATOM    329  CD1 ILE B  39      14.753 -13.564  46.376  1.00150.45           C  
ATOM    330  C   ILE B  39      15.136 -14.173  51.301  1.00150.45           C  
ATOM    331  O   ILE B  39      15.425 -13.124  51.870  1.00150.45           O  
ATOM    332  N   ALA B  40      14.200 -15.003  51.790  1.00 57.31           N  
ATOM    333  CA  ALA B  40      13.580 -14.778  53.063  1.00 57.31           C  
ATOM    334  CB  ALA B  40      12.639 -15.921  53.471  1.00 57.31           C  
ATOM    335  C   ALA B  40      14.639 -14.671  54.132  1.00 57.31           C  
ATOM    336  O   ALA B  40      14.508 -13.869  55.055  1.00 57.31           O  
ATOM    337  N   ASP B  41      15.718 -15.474  54.058  1.00 38.47           N  
ATOM    338  CA  ASP B  41      16.724 -15.430  55.090  1.00 38.47           C  
ATOM    339  CB  ASP B  41      17.883 -16.411  54.837  1.00 38.47           C  
ATOM    340  CG  ASP B  41      17.366 -17.825  55.057  1.00 38.47           C  
ATOM    341  OD1 ASP B  41      16.191 -17.967  55.491  1.00 38.47           O  
ATOM    342  OD2 ASP B  41      18.143 -18.783  54.800  1.00 38.47           O1-
ATOM    343  C   ASP B  41      17.315 -14.050  55.174  1.00 38.47           C  
ATOM    344  O   ASP B  41      17.516 -13.525  56.269  1.00 38.47           O  
ATOM    345  N   ALA B  42      17.608 -13.415  54.024  1.00 35.80           N  
ATOM    346  CA  ALA B  42      18.225 -12.118  54.038  1.00 35.80           C  
ATOM    347  CB  ALA B  42      18.535 -11.592  52.625  1.00 35.80           C  
ATOM    348  C   ALA B  42      17.304 -11.135  54.684  1.00 35.80           C  
ATOM    349  O   ALA B  42      17.733 -10.297  55.472  1.00 35.80           O  
ATOM    350  N   VAL B  43      16.003 -11.202  54.354  1.00125.20           N  
ATOM    351  CA  VAL B  43      15.053 -10.285  54.908  1.00125.20           C  
ATOM    352  CB  VAL B  43      13.745 -10.286  54.170  1.00125.20           C  
ATOM    353  CG1 VAL B  43      13.036 -11.628  54.356  1.00125.20           C  
ATOM    354  CG2 VAL B  43      12.935  -9.076  54.635  1.00125.20           C  
ATOM    355  C   VAL B  43      14.863 -10.558  56.377  1.00125.20           C  
ATOM    356  O   VAL B  43      14.697  -9.622  57.158  1.00125.20           O  
ATOM    357  N   GLY B  44      14.922 -11.840  56.806  1.00 39.49           N  
ATOM    358  CA  GLY B  44      14.741 -12.141  58.203  1.00 39.49           C  
ATOM    359  C   GLY B  44      13.397 -12.767  58.463  1.00 39.49           C  
ATOM    360  O   GLY B  44      12.902 -12.724  59.587  1.00 39.49           O  
ATOM    361  N   ILE B  45      12.773 -13.369  57.433  1.00 66.33           N  
ATOM    362  CA  ILE B  45      11.490 -14.009  57.572  1.00 66.33           C  
ATOM    363  CB  ILE B  45      10.427 -13.314  56.774  1.00 66.33           C  
ATOM    364  CG1 ILE B  45      10.811 -13.323  55.285  1.00 66.33           C  
ATOM    365  CG2 ILE B  45      10.227 -11.904  57.359  1.00 66.33           C  
ATOM    366  CD1 ILE B  45       9.801 -12.639  54.365  1.00 66.33           C  
ATOM    367  C   ILE B  45      11.635 -15.416  57.067  1.00 66.33           C  
ATOM    368  O   ILE B  45      12.683 -15.781  56.537  1.00 66.33           O  
ATOM    369  N   GLY B  46      10.601 -16.266  57.284  1.00 26.14           N  
ATOM    370  CA  GLY B  46      10.636 -17.647  56.869  1.00 26.14           C  
ATOM    371  C   GLY B  46      10.131 -17.768  55.460  1.00 26.14           C  
ATOM    372  O   GLY B  46       9.761 -16.780  54.829  1.00 26.14           O  
ATOM    373  N   LYS B  47      10.125 -19.011  54.928  1.00107.03           N  
ATOM    374  CA  LYS B  47       9.705 -19.273  53.578  1.00107.03           C  
ATOM    375  CB  LYS B  47      10.061 -20.684  53.081  1.00107.03           C  
ATOM    376  CG  LYS B  47      11.569 -20.870  52.889  1.00107.03           C  
ATOM    377  CD  LYS B  47      11.980 -22.280  52.468  1.00107.03           C  
ATOM    378  CE  LYS B  47      11.833 -22.527  50.963  1.00107.03           C  
ATOM    379  NZ  LYS B  47      12.749 -21.640  50.211  1.00107.03           N1+
ATOM    380  C   LYS B  47       8.233 -19.054  53.382  1.00107.03           C  
ATOM    381  O   LYS B  47       7.819 -18.439  52.400  1.00107.03           O  
ATOM    382  N   GLY B  48       7.396 -19.522  54.325  1.00 29.48           N  
ATOM    383  CA  GLY B  48       5.973 -19.447  54.146  1.00 29.48           C  
ATOM    384  C   GLY B  48       5.549 -18.020  54.044  1.00 29.48           C  
ATOM    385  O   GLY B  48       4.645 -17.687  53.278  1.00 29.48           O  
ATOM    386  N   THR B  49       6.196 -17.134  54.820  1.00121.81           N  
ATOM    387  CA  THR B  49       5.801 -15.758  54.845  1.00121.81           C  
ATOM    388  CB  THR B  49       6.561 -14.932  55.840  1.00121.81           C  
ATOM    389  OG1 THR B  49       5.935 -13.669  55.996  1.00121.81           O  
ATOM    390  CG2 THR B  49       7.998 -14.744  55.349  1.00121.81           C  
ATOM    391  C   THR B  49       5.971 -15.163  53.478  1.00121.81           C  
ATOM    392  O   THR B  49       5.221 -14.267  53.096  1.00121.81           O  
ATOM    393  N   ILE B  50       6.984 -15.615  52.714  1.00100.70           N  
ATOM    394  CA  ILE B  50       7.226 -15.117  51.383  1.00100.70           C  
ATOM    395  CB  ILE B  50       8.478 -15.675  50.764  1.00100.70           C  
ATOM    396  CG1 ILE B  50       9.724 -15.210  51.536  1.00100.70           C  
ATOM    397  CG2 ILE B  50       8.488 -15.264  49.281  1.00100.70           C  
ATOM    398  CD1 ILE B  50       9.926 -13.695  51.510  1.00100.70           C  
ATOM    399  C   ILE B  50       6.092 -15.483  50.471  1.00100.70           C  
ATOM    400  O   ILE B  50       5.640 -14.675  49.659  1.00100.70           O  
ATOM    401  N   TYR B  51       5.582 -16.718  50.609  1.00 58.63           N  
ATOM    402  CA  TYR B  51       4.586 -17.261  49.728  1.00 58.63           C  
ATOM    403  CB  TYR B  51       4.146 -18.670  50.164  1.00 58.63           C  
ATOM    404  CG  TYR B  51       3.217 -19.231  49.143  1.00 58.63           C  
ATOM    405  CD1 TYR B  51       3.713 -19.804  47.994  1.00 58.63           C  
ATOM    406  CD2 TYR B  51       1.857 -19.199  49.342  1.00 58.63           C  
ATOM    407  CE1 TYR B  51       2.862 -20.333  47.052  1.00 58.63           C  
ATOM    408  CE2 TYR B  51       1.001 -19.727  48.403  1.00 58.63           C  
ATOM    409  CZ  TYR B  51       1.503 -20.294  47.257  1.00 58.63           C  
ATOM    410  OH  TYR B  51       0.628 -20.836  46.293  1.00 58.63           O  
ATOM    411  C   TYR B  51       3.391 -16.363  49.757  1.00 58.63           C  
ATOM    412  O   TYR B  51       2.717 -16.186  48.743  1.00 58.63           O  
ATOM    413  N   LYS B  52       3.074 -15.775  50.923  1.00100.98           N  
ATOM    414  CA  LYS B  52       1.924 -14.926  50.973  1.00100.98           C  
ATOM    415  CB  LYS B  52       1.706 -14.293  52.356  1.00100.98           C  
ATOM    416  CG  LYS B  52       1.327 -15.327  53.415  1.00100.98           C  
ATOM    417  CD  LYS B  52       0.059 -16.106  53.059  1.00100.98           C  
ATOM    418  CE  LYS B  52      -0.312 -17.179  54.083  1.00100.98           C  
ATOM    419  NZ  LYS B  52      -1.543 -17.881  53.657  1.00100.98           N1+
ATOM    420  C   LYS B  52       2.099 -13.814  49.982  1.00100.98           C  
ATOM    421  O   LYS B  52       1.140 -13.410  49.327  1.00100.98           O  
ATOM    422  N   HIS B  53       3.311 -13.233  49.899  1.00 95.41           N  
ATOM    423  CA  HIS B  53       3.562 -12.157  48.976  1.00 95.41           C  
ATOM    424  ND1 HIS B  53       4.248  -9.380  50.780  1.00 95.41           N  
ATOM    425  CG  HIS B  53       4.727 -10.662  50.636  1.00 95.41           C  
ATOM    426  CB  HIS B  53       4.838 -11.373  49.323  1.00 95.41           C  
ATOM    427  NE2 HIS B  53       4.761 -10.100  52.821  1.00 95.41           N  
ATOM    428  CD2 HIS B  53       5.036 -11.087  51.892  1.00 95.41           C  
ATOM    429  CE1 HIS B  53       4.290  -9.094  52.107  1.00 95.41           C  
ATOM    430  C   HIS B  53       3.693 -12.591  47.539  1.00 95.41           C  
ATOM    431  O   HIS B  53       2.999 -12.066  46.669  1.00 95.41           O  
ATOM    432  N   PHE B  54       4.589 -13.561  47.242  1.00 94.75           N  
ATOM    433  CA  PHE B  54       4.826 -13.910  45.866  1.00 94.75           C  
ATOM    434  CB  PHE B  54       6.173 -13.374  45.348  1.00 94.75           C  
ATOM    435  CG  PHE B  54       6.178 -11.893  45.560  1.00 94.75           C  
ATOM    436  CD1 PHE B  54       5.601 -11.031  44.653  1.00 94.75           C  
ATOM    437  CD2 PHE B  54       6.770 -11.363  46.685  1.00 94.75           C  
ATOM    438  CE1 PHE B  54       5.618  -9.671  44.873  1.00 94.75           C  
ATOM    439  CE2 PHE B  54       6.789 -10.006  46.909  1.00 94.75           C  
ATOM    440  CZ  PHE B  54       6.211  -9.154  46.000  1.00 94.75           C  
ATOM    441  C   PHE B  54       4.859 -15.405  45.765  1.00 94.75           C  
ATOM    442  O   PHE B  54       5.575 -16.078  46.504  1.00 94.75           O  
ATOM    443  N   LYS B  55       4.082 -15.958  44.814  1.00140.11           N  
ATOM    444  CA  LYS B  55       3.954 -17.376  44.646  1.00140.11           C  
ATOM    445  CB  LYS B  55       2.856 -17.735  43.636  1.00140.11           C  
ATOM    446  CG  LYS B  55       1.548 -17.019  43.968  1.00140.11           C  
ATOM    447  CD  LYS B  55       1.112 -17.211  45.420  1.00140.11           C  
ATOM    448  CE  LYS B  55       0.043 -16.215  45.871  1.00140.11           C  
ATOM    449  NZ  LYS B  55       0.612 -14.849  45.903  1.00140.11           N1+
ATOM    450  C   LYS B  55       5.248 -17.955  44.170  1.00140.11           C  
ATOM    451  O   LYS B  55       5.618 -19.060  44.565  1.00140.11           O  
ATOM    452  N   SER B  56       5.966 -17.237  43.284  1.00 41.68           N  
ATOM    453  CA  SER B  56       7.197 -17.776  42.782  1.00 41.68           C  
ATOM    454  CB  SER B  56       7.027 -18.596  41.491  1.00 41.68           C  
ATOM    455  OG  SER B  56       6.566 -17.765  40.437  1.00 41.68           O  
ATOM    456  C   SER B  56       8.128 -16.644  42.482  1.00 41.68           C  
ATOM    457  O   SER B  56       7.770 -15.473  42.597  1.00 41.68           O  
ATOM    458  N   LYS B  57       9.374 -16.992  42.104  1.00 75.46           N  
ATOM    459  CA  LYS B  57      10.409 -16.042  41.813  1.00 75.46           C  
ATOM    460  CB  LYS B  57      11.764 -16.709  41.531  1.00 75.46           C  
ATOM    461  CG  LYS B  57      12.881 -15.710  41.230  1.00 75.46           C  
ATOM    462  CD  LYS B  57      14.280 -16.317  41.344  1.00 75.46           C  
ATOM    463  CE  LYS B  57      14.615 -17.314  40.234  1.00 75.46           C  
ATOM    464  NZ  LYS B  57      15.955 -17.897  40.469  1.00 75.46           N1+
ATOM    465  C   LYS B  57      10.032 -15.236  40.609  1.00 75.46           C  
ATOM    466  O   LYS B  57      10.323 -14.044  40.540  1.00 75.46           O  
ATOM    467  N   ALA B  58       9.363 -15.864  39.627  1.00 38.57           N  
ATOM    468  CA  ALA B  58       9.006 -15.171  38.426  1.00 38.57           C  
ATOM    469  CB  ALA B  58       8.215 -16.050  37.442  1.00 38.57           C  
ATOM    470  C   ALA B  58       8.135 -14.017  38.807  1.00 38.57           C  
ATOM    471  O   ALA B  58       8.225 -12.939  38.221  1.00 38.57           O  
ATOM    472  N   GLU B  59       7.260 -14.215  39.806  1.00 44.99           N  
ATOM    473  CA  GLU B  59       6.397 -13.150  40.219  1.00 44.99           C  
ATOM    474  CB  GLU B  59       5.371 -13.576  41.280  1.00 44.99           C  
ATOM    475  CG  GLU B  59       4.305 -14.502  40.691  1.00 44.99           C  
ATOM    476  CD  GLU B  59       3.278 -14.800  41.769  1.00 44.99           C  
ATOM    477  OE1 GLU B  59       3.444 -14.280  42.904  1.00 44.99           O  
ATOM    478  OE2 GLU B  59       2.310 -15.549  41.469  1.00 44.99           O1-
ATOM    479  C   GLU B  59       7.238 -12.034  40.746  1.00 44.99           C  
ATOM    480  O   GLU B  59       6.920 -10.864  40.547  1.00 44.99           O  
ATOM    481  N   ILE B  60       8.341 -12.361  41.442  1.00100.33           N  
ATOM    482  CA  ILE B  60       9.201 -11.333  41.946  1.00100.33           C  
ATOM    483  CB  ILE B  60      10.352 -11.872  42.745  1.00100.33           C  
ATOM    484  CG1 ILE B  60       9.855 -12.597  44.007  1.00100.33           C  
ATOM    485  CG2 ILE B  60      11.291 -10.694  43.052  1.00100.33           C  
ATOM    486  CD1 ILE B  60       9.181 -11.666  45.007  1.00100.33           C  
ATOM    487  C   ILE B  60       9.785 -10.597  40.778  1.00100.33           C  
ATOM    488  O   ILE B  60       9.831  -9.368  40.774  1.00100.33           O  
ATOM    489  N   TYR B  61      10.234 -11.326  39.735  1.00 86.81           N  
ATOM    490  CA  TYR B  61      10.864 -10.633  38.648  1.00 86.81           C  
ATOM    491  CB  TYR B  61      11.288 -11.518  37.461  1.00 86.81           C  
ATOM    492  CG  TYR B  61      12.409 -12.437  37.806  1.00 86.81           C  
ATOM    493  CD1 TYR B  61      13.665 -11.954  38.099  1.00 86.81           C  
ATOM    494  CD2 TYR B  61      12.209 -13.797  37.783  1.00 86.81           C  
ATOM    495  CE1 TYR B  61      14.696 -12.817  38.394  1.00 86.81           C  
ATOM    496  CE2 TYR B  61      13.234 -14.664  38.076  1.00 86.81           C  
ATOM    497  CZ  TYR B  61      14.480 -14.174  38.385  1.00 86.81           C  
ATOM    498  OH  TYR B  61      15.533 -15.063  38.682  1.00 86.81           O  
ATOM    499  C   TYR B  61       9.890  -9.673  38.048  1.00 86.81           C  
ATOM    500  O   TYR B  61      10.211  -8.505  37.840  1.00 86.81           O  
ATOM    501  N   LEU B  62       8.673 -10.135  37.712  1.00 77.87           N  
ATOM    502  CA  LEU B  62       7.790  -9.191  37.100  1.00 77.87           C  
ATOM    503  CB  LEU B  62       6.559  -9.811  36.414  1.00 77.87           C  
ATOM    504  CG  LEU B  62       6.899 -10.621  35.148  1.00 77.87           C  
ATOM    505  CD1 LEU B  62       5.629 -10.951  34.347  1.00 77.87           C  
ATOM    506  CD2 LEU B  62       7.970  -9.922  34.297  1.00 77.87           C  
ATOM    507  C   LEU B  62       7.300  -8.166  38.076  1.00 77.87           C  
ATOM    508  O   LEU B  62       7.372  -6.978  37.792  1.00 77.87           O  
ATOM    509  N   ARG B  63       6.796  -8.595  39.252  1.00171.35           N  
ATOM    510  CA  ARG B  63       6.151  -7.691  40.171  1.00171.35           C  
ATOM    511  CB  ARG B  63       5.461  -8.406  41.347  1.00171.35           C  
ATOM    512  CG  ARG B  63       4.662  -7.458  42.249  1.00171.35           C  
ATOM    513  CD  ARG B  63       5.496  -6.688  43.278  1.00171.35           C  
ATOM    514  NE  ARG B  63       4.585  -5.716  43.943  1.00171.35           N  
ATOM    515  CZ  ARG B  63       3.863  -6.097  45.036  1.00171.35           C  
ATOM    516  NH1 ARG B  63       4.035  -7.339  45.572  1.00171.35           N1+
ATOM    517  NH2 ARG B  63       2.962  -5.237  45.591  1.00171.35           N  
ATOM    518  C   ARG B  63       7.061  -6.703  40.788  1.00171.35           C  
ATOM    519  O   ARG B  63       6.803  -5.501  40.715  1.00171.35           O  
ATOM    520  N   LEU B  64       8.152  -7.190  41.405  1.00136.60           N  
ATOM    521  CA  LEU B  64       9.034  -6.281  42.060  1.00136.60           C  
ATOM    522  CB  LEU B  64      10.295  -6.948  42.629  1.00136.60           C  
ATOM    523  CG  LEU B  64      11.499  -5.977  42.680  1.00136.60           C  
ATOM    524  CD1 LEU B  64      11.168  -4.640  43.358  1.00136.60           C  
ATOM    525  CD2 LEU B  64      12.738  -6.669  43.267  1.00136.60           C  
ATOM    526  C   LEU B  64       9.504  -5.360  41.032  1.00136.60           C  
ATOM    527  O   LEU B  64       9.542  -4.143  41.205  1.00136.60           O  
ATOM    528  N   MET B  65       9.839  -5.952  39.897  1.00203.92           N  
ATOM    529  CA  MET B  65      10.387  -5.123  38.902  1.00203.92           C  
ATOM    530  CB  MET B  65      11.059  -5.899  37.756  1.00203.92           C  
ATOM    531  CG  MET B  65      12.458  -6.421  38.103  1.00203.92           C  
ATOM    532  SD  MET B  65      12.522  -7.742  39.351  1.00203.92           S  
ATOM    533  CE  MET B  65      14.329  -7.917  39.292  1.00203.92           C  
ATOM    534  C   MET B  65       9.401  -4.137  38.279  1.00203.92           C  
ATOM    535  O   MET B  65       9.813  -3.012  38.024  1.00203.92           O  
ATOM    536  N   LEU B  66       8.100  -4.493  38.051  1.00196.27           N  
ATOM    537  CA  LEU B  66       7.056  -3.728  37.368  1.00196.27           C  
ATOM    538  CB  LEU B  66       5.650  -4.355  37.465  1.00196.27           C  
ATOM    539  CG  LEU B  66       5.371  -5.571  36.568  1.00196.27           C  
ATOM    540  CD1 LEU B  66       3.953  -6.116  36.796  1.00196.27           C  
ATOM    541  CD2 LEU B  66       5.606  -5.228  35.094  1.00196.27           C  
ATOM    542  C   LEU B  66       6.922  -2.432  38.067  1.00196.27           C  
ATOM    543  O   LEU B  66       6.586  -1.417  37.458  1.00196.27           O  
ATOM    544  N   ASP B  67       7.195  -2.439  39.377  1.00 76.19           N  
ATOM    545  CA  ASP B  67       7.065  -1.258  40.163  1.00 76.19           C  
ATOM    546  CB  ASP B  67       7.523  -1.466  41.619  1.00 76.19           C  
ATOM    547  CG  ASP B  67       6.556  -2.450  42.271  1.00 76.19           C  
ATOM    548  OD1 ASP B  67       5.631  -2.922  41.558  1.00 76.19           O  
ATOM    549  OD2 ASP B  67       6.727  -2.739  43.485  1.00 76.19           O1-
ATOM    550  C   ASP B  67       7.931  -0.220  39.526  1.00 76.19           C  
ATOM    551  O   ASP B  67       7.681   0.975  39.669  1.00 76.19           O  
ATOM    552  N   TYR B  68       8.986  -0.661  38.814  1.00 62.34           N  
ATOM    553  CA  TYR B  68       9.876   0.221  38.115  1.00 62.34           C  
ATOM    554  CB  TYR B  68      10.976  -0.553  37.369  1.00 62.34           C  
ATOM    555  CG  TYR B  68      11.764   0.417  36.558  1.00 62.34           C  
ATOM    556  CD1 TYR B  68      12.810   1.116  37.115  1.00 62.34           C  
ATOM    557  CD2 TYR B  68      11.453   0.625  35.234  1.00 62.34           C  
ATOM    558  CE1 TYR B  68      13.533   2.010  36.359  1.00 62.34           C  
ATOM    559  CE2 TYR B  68      12.172   1.517  34.474  1.00 62.34           C  
ATOM    560  CZ  TYR B  68      13.214   2.212  35.036  1.00 62.34           C  
ATOM    561  OH  TYR B  68      13.953   3.129  34.260  1.00 62.34           O  
ATOM    562  C   TYR B  68       9.095   0.997  37.097  1.00 62.34           C  
ATOM    563  O   TYR B  68       9.235   2.215  36.997  1.00 62.34           O  
ATOM    564  N   GLU B  69       8.236   0.314  36.317  1.00 81.56           N  
ATOM    565  CA  GLU B  69       7.476   0.986  35.303  1.00 81.56           C  
ATOM    566  CB  GLU B  69       6.643   0.017  34.452  1.00 81.56           C  
ATOM    567  CG  GLU B  69       7.473  -0.957  33.611  1.00 81.56           C  
ATOM    568  CD  GLU B  69       8.059  -0.192  32.435  1.00 81.56           C  
ATOM    569  OE1 GLU B  69       7.396   0.772  31.969  1.00 81.56           O  
ATOM    570  OE2 GLU B  69       9.179  -0.557  31.989  1.00 81.56           O1-
ATOM    571  C   GLU B  69       6.532   1.936  35.970  1.00 81.56           C  
ATOM    572  O   GLU B  69       6.314   3.044  35.485  1.00 81.56           O  
ATOM    573  N   ARG B  70       5.936   1.509  37.100  1.00109.53           N  
ATOM    574  CA  ARG B  70       4.992   2.316  37.819  1.00109.53           C  
ATOM    575  CB  ARG B  70       4.289   1.545  38.947  1.00109.53           C  
ATOM    576  CG  ARG B  70       3.128   0.705  38.411  1.00109.53           C  
ATOM    577  CD  ARG B  70       2.554  -0.306  39.403  1.00109.53           C  
ATOM    578  NE  ARG B  70       3.378  -1.542  39.308  1.00109.53           N  
ATOM    579  CZ  ARG B  70       2.772  -2.756  39.436  1.00109.53           C  
ATOM    580  NH1 ARG B  70       1.434  -2.821  39.695  1.00109.53           N1+
ATOM    581  NH2 ARG B  70       3.489  -3.906  39.297  1.00109.53           N  
ATOM    582  C   ARG B  70       5.664   3.530  38.376  1.00109.53           C  
ATOM    583  O   ARG B  70       5.084   4.614  38.387  1.00109.53           O  
ATOM    584  N   ASP B  71       6.906   3.384  38.866  1.00 29.51           N  
ATOM    585  CA  ASP B  71       7.605   4.515  39.404  1.00 29.51           C  
ATOM    586  CB  ASP B  71       8.989   4.153  39.967  1.00 29.51           C  
ATOM    587  CG  ASP B  71       8.787   3.350  41.243  1.00 29.51           C  
ATOM    588  OD1 ASP B  71       7.652   3.379  41.789  1.00 29.51           O  
ATOM    589  OD2 ASP B  71       9.768   2.698  41.691  1.00 29.51           O1-
ATOM    590  C   ASP B  71       7.812   5.488  38.285  1.00 29.51           C  
ATOM    591  O   ASP B  71       7.715   6.700  38.475  1.00 29.51           O  
ATOM    592  N   LEU B  72       8.109   4.968  37.079  1.00 53.09           N  
ATOM    593  CA  LEU B  72       8.355   5.799  35.937  1.00 53.09           C  
ATOM    594  CB  LEU B  72       8.763   4.975  34.701  1.00 53.09           C  
ATOM    595  CG  LEU B  72       9.042   5.820  33.444  1.00 53.09           C  
ATOM    596  CD1 LEU B  72      10.200   6.801  33.686  1.00 53.09           C  
ATOM    597  CD2 LEU B  72       9.282   4.928  32.214  1.00 53.09           C  
ATOM    598  C   LEU B  72       7.097   6.551  35.622  1.00 53.09           C  
ATOM    599  O   LEU B  72       7.129   7.749  35.347  1.00 53.09           O  
ATOM    600  N   ALA B  73       5.945   5.857  35.683  1.00 35.41           N  
ATOM    601  CA  ALA B  73       4.670   6.445  35.392  1.00 35.41           C  
ATOM    602  CB  ALA B  73       3.520   5.426  35.496  1.00 35.41           C  
ATOM    603  C   ALA B  73       4.412   7.538  36.381  1.00 35.41           C  
ATOM    604  O   ALA B  73       3.869   8.588  36.039  1.00 35.41           O  
ATOM    605  N   ALA B  74       4.822   7.319  37.642  1.00 34.47           N  
ATOM    606  CA  ALA B  74       4.577   8.241  38.711  1.00 34.47           C  
ATOM    607  CB  ALA B  74       5.134   7.753  40.060  1.00 34.47           C  
ATOM    608  C   ALA B  74       5.220   9.555  38.403  1.00 34.47           C  
ATOM    609  O   ALA B  74       4.676  10.600  38.748  1.00 34.47           O  
ATOM    610  N   LEU B  75       6.399   9.561  37.758  1.00 44.47           N  
ATOM    611  CA  LEU B  75       7.061  10.816  37.526  1.00 44.47           C  
ATOM    612  CB  LEU B  75       8.405  10.669  36.788  1.00 44.47           C  
ATOM    613  CG  LEU B  75       9.497   9.920  37.579  1.00 44.47           C  
ATOM    614  CD1 LEU B  75      10.808   9.850  36.778  1.00 44.47           C  
ATOM    615  CD2 LEU B  75       9.688  10.520  38.981  1.00 44.47           C  
ATOM    616  C   LEU B  75       6.208  11.707  36.671  1.00 44.47           C  
ATOM    617  O   LEU B  75       6.068  12.896  36.949  1.00 44.47           O  
ATOM    618  N   PHE B  76       5.626  11.151  35.593  1.00 56.20           N  
ATOM    619  CA  PHE B  76       4.850  11.921  34.664  1.00 56.20           C  
ATOM    620  CB  PHE B  76       4.484  11.113  33.408  1.00 56.20           C  
ATOM    621  CG  PHE B  76       5.764  10.818  32.702  1.00 56.20           C  
ATOM    622  CD1 PHE B  76       6.343  11.762  31.884  1.00 56.20           C  
ATOM    623  CD2 PHE B  76       6.390   9.602  32.855  1.00 56.20           C  
ATOM    624  CE1 PHE B  76       7.523  11.499  31.229  1.00 56.20           C  
ATOM    625  CE2 PHE B  76       7.570   9.332  32.202  1.00 56.20           C  
ATOM    626  CZ  PHE B  76       8.140  10.282  31.388  1.00 56.20           C  
ATOM    627  C   PHE B  76       3.583  12.407  35.294  1.00 56.20           C  
ATOM    628  O   PHE B  76       3.178  13.548  35.075  1.00 56.20           O  
ATOM    629  N   HIS B  77       2.913  11.524  36.059  1.00 76.05           N  
ATOM    630  CA  HIS B  77       1.676  11.801  36.730  1.00 76.05           C  
ATOM    631  ND1 HIS B  77       1.111   8.787  35.476  1.00 76.05           N  
ATOM    632  CG  HIS B  77       0.404   9.654  36.278  1.00 76.05           C  
ATOM    633  CB  HIS B  77       1.020  10.539  37.322  1.00 76.05           C  
ATOM    634  NE2 HIS B  77      -1.026   8.590  34.893  1.00 76.05           N  
ATOM    635  CD2 HIS B  77      -0.899   9.521  35.908  1.00 76.05           C  
ATOM    636  CE1 HIS B  77       0.207   8.177  34.667  1.00 76.05           C  
ATOM    637  C   HIS B  77       1.914  12.750  37.842  1.00 76.05           C  
ATOM    638  O   HIS B  77       1.026  13.542  38.156  1.00 76.05           O  
ATOM    639  N   SER B  78       3.123  12.669  38.443  1.00145.09           N  
ATOM    640  CA  SER B  78       3.524  13.394  39.616  1.00145.09           C  
ATOM    641  CB  SER B  78       5.053  13.455  39.792  1.00145.09           C  
ATOM    642  OG  SER B  78       5.390  14.173  40.969  1.00145.09           O  
ATOM    643  C   SER B  78       3.003  14.781  39.547  1.00145.09           C  
ATOM    644  O   SER B  78       3.585  15.668  38.927  1.00145.09           O  
ATOM    645  N   GLU B  79       1.841  14.960  40.200  1.00163.04           N  
ATOM    646  CA  GLU B  79       1.159  16.207  40.267  1.00163.04           C  
ATOM    647  CB  GLU B  79      -0.218  16.131  39.591  1.00163.04           C  
ATOM    648  CG  GLU B  79      -1.087  15.007  40.165  1.00163.04           C  
ATOM    649  CD  GLU B  79      -2.356  14.888  39.332  1.00163.04           C  
ATOM    650  OE1 GLU B  79      -2.864  15.941  38.863  1.00163.04           O  
ATOM    651  OE2 GLU B  79      -2.839  13.737  39.163  1.00163.04           O1-
ATOM    652  C   GLU B  79       0.936  16.439  41.717  1.00163.04           C  
ATOM    653  O   GLU B  79       0.132  17.281  42.112  1.00163.04           O  
ATOM    654  N   ASP B  80       1.670  15.683  42.554  1.00 69.36           N  
ATOM    655  CA  ASP B  80       1.558  15.870  43.965  1.00 69.36           C  
ATOM    656  CB  ASP B  80       2.468  14.916  44.760  1.00 69.36           C  
ATOM    657  CG  ASP B  80       2.152  15.061  46.242  1.00 69.36           C  
ATOM    658  OD1 ASP B  80       1.286  15.909  46.587  1.00 69.36           O  
ATOM    659  OD2 ASP B  80       2.780  14.326  47.050  1.00 69.36           O1-
ATOM    660  C   ASP B  80       2.039  17.259  44.173  1.00 69.36           C  
ATOM    661  O   ASP B  80       1.465  18.032  44.939  1.00 69.36           O  
ATOM    662  N   VAL B  81       3.122  17.597  43.450  1.00102.58           N  
ATOM    663  CA  VAL B  81       3.683  18.911  43.459  1.00102.58           C  
ATOM    664  CB  VAL B  81       5.080  18.952  44.000  1.00102.58           C  
ATOM    665  CG1 VAL B  81       5.978  18.123  43.065  1.00102.58           C  
ATOM    666  CG2 VAL B  81       5.513  20.422  44.135  1.00102.58           C  
ATOM    667  C   VAL B  81       3.759  19.322  42.025  1.00102.58           C  
ATOM    668  O   VAL B  81       4.013  18.493  41.153  1.00102.58           O  
ATOM    669  N   ALA B  82       3.518  20.615  41.736  1.00216.99           N  
ATOM    670  CA  ALA B  82       3.583  21.057  40.374  1.00216.99           C  
ATOM    671  CB  ALA B  82       3.002  22.464  40.150  1.00216.99           C  
ATOM    672  C   ALA B  82       5.023  21.084  39.985  1.00216.99           C  
ATOM    673  O   ALA B  82       5.892  21.373  40.806  1.00216.99           O  
ATOM    674  N   ARG B  83       5.315  20.766  38.709  1.00301.59           N  
ATOM    675  CA  ARG B  83       6.685  20.734  38.297  1.00301.59           C  
ATOM    676  CB  ARG B  83       7.271  19.318  38.390  1.00301.59           C  
ATOM    677  CG  ARG B  83       7.056  18.704  39.776  1.00301.59           C  
ATOM    678  CD  ARG B  83       7.593  17.280  39.933  1.00301.59           C  
ATOM    679  NE  ARG B  83       9.049  17.388  40.204  1.00301.59           N  
ATOM    680  CZ  ARG B  83       9.672  16.490  41.018  1.00301.59           C  
ATOM    681  NH1 ARG B  83       8.973  15.450  41.556  1.00301.59           N1+
ATOM    682  NH2 ARG B  83      10.998  16.634  41.298  1.00301.59           N  
ATOM    683  C   ARG B  83       6.730  21.158  36.864  1.00301.59           C  
ATOM    684  O   ARG B  83       5.748  21.017  36.138  1.00301.59           O  
ATOM    685  N   ASP B  84       7.872  21.722  36.424  1.00 67.92           N  
ATOM    686  CA  ASP B  84       7.970  22.119  35.050  1.00 67.92           C  
ATOM    687  CB  ASP B  84       8.946  23.282  34.794  1.00 67.92           C  
ATOM    688  CG  ASP B  84      10.337  22.827  35.204  1.00 67.92           C  
ATOM    689  OD1 ASP B  84      10.463  22.256  36.320  1.00 67.92           O  
ATOM    690  OD2 ASP B  84      11.295  23.049  34.417  1.00 67.92           O1-
ATOM    691  C   ASP B  84       8.422  20.943  34.245  1.00 67.92           C  
ATOM    692  O   ASP B  84       8.874  19.932  34.778  1.00 67.92           O  
ATOM    693  N   LYS B  85       8.282  21.063  32.911  1.00 82.78           N  
ATOM    694  CA  LYS B  85       8.642  20.034  31.982  1.00 82.78           C  
ATOM    695  CB  LYS B  85       8.136  20.332  30.563  1.00 82.78           C  
ATOM    696  CG  LYS B  85       6.621  20.138  30.473  1.00 82.78           C  
ATOM    697  CD  LYS B  85       5.963  20.754  29.240  1.00 82.78           C  
ATOM    698  CE  LYS B  85       5.566  22.216  29.433  1.00 82.78           C  
ATOM    699  NZ  LYS B  85       4.593  22.614  28.394  1.00 82.78           N1+
ATOM    700  C   LYS B  85      10.125  19.830  31.962  1.00 82.78           C  
ATOM    701  O   LYS B  85      10.586  18.704  31.794  1.00 82.78           O  
ATOM    702  N   GLU B  86      10.915  20.912  32.102  1.00 99.59           N  
ATOM    703  CA  GLU B  86      12.347  20.774  32.081  1.00 99.59           C  
ATOM    704  CB  GLU B  86      13.075  22.128  32.080  1.00 99.59           C  
ATOM    705  CG  GLU B  86      13.158  22.759  30.685  1.00 99.59           C  
ATOM    706  CD  GLU B  86      11.753  23.052  30.170  1.00 99.59           C  
ATOM    707  OE1 GLU B  86      11.157  24.065  30.619  1.00 99.59           O  
ATOM    708  OE2 GLU B  86      11.260  22.269  29.313  1.00 99.59           O1-
ATOM    709  C   GLU B  86      12.798  19.970  33.259  1.00 99.59           C  
ATOM    710  O   GLU B  86      13.670  19.108  33.132  1.00 99.59           O  
ATOM    711  N   ALA B  87      12.210  20.228  34.442  1.00 22.71           N  
ATOM    712  CA  ALA B  87      12.590  19.495  35.613  1.00 22.71           C  
ATOM    713  CB  ALA B  87      11.866  19.967  36.885  1.00 22.71           C  
ATOM    714  C   ALA B  87      12.230  18.062  35.398  1.00 22.71           C  
ATOM    715  O   ALA B  87      12.993  17.162  35.745  1.00 22.71           O  
ATOM    716  N   LEU B  88      11.055  17.817  34.793  1.00 43.40           N  
ATOM    717  CA  LEU B  88      10.619  16.468  34.590  1.00 43.40           C  
ATOM    718  CB  LEU B  88       9.242  16.373  33.913  1.00 43.40           C  
ATOM    719  CG  LEU B  88       8.775  14.922  33.690  1.00 43.40           C  
ATOM    720  CD1 LEU B  88       8.622  14.174  35.023  1.00 43.40           C  
ATOM    721  CD2 LEU B  88       7.500  14.873  32.833  1.00 43.40           C  
ATOM    722  C   LEU B  88      11.602  15.777  33.704  1.00 43.40           C  
ATOM    723  O   LEU B  88      11.972  14.627  33.936  1.00 43.40           O  
ATOM    724  N   SER B  89      12.075  16.472  32.657  1.00 41.81           N  
ATOM    725  CA  SER B  89      12.981  15.852  31.737  1.00 41.81           C  
ATOM    726  CB  SER B  89      13.389  16.802  30.595  1.00 41.81           C  
ATOM    727  OG  SER B  89      14.291  16.151  29.714  1.00 41.81           O  
ATOM    728  C   SER B  89      14.221  15.452  32.476  1.00 41.81           C  
ATOM    729  O   SER B  89      14.779  14.380  32.239  1.00 41.81           O  
ATOM    730  N   ARG B  90      14.706  16.314  33.390  1.00162.64           N  
ATOM    731  CA  ARG B  90      15.895  15.956  34.099  1.00162.64           C  
ATOM    732  CB  ARG B  90      16.522  17.096  34.928  1.00162.64           C  
ATOM    733  CG  ARG B  90      15.669  17.667  36.058  1.00162.64           C  
ATOM    734  CD  ARG B  90      16.440  18.677  36.907  1.00162.64           C  
ATOM    735  NE  ARG B  90      17.668  17.977  37.377  1.00162.64           N  
ATOM    736  CZ  ARG B  90      18.763  18.684  37.787  1.00162.64           C  
ATOM    737  NH1 ARG B  90      18.723  20.047  37.827  1.00162.64           N1+
ATOM    738  NH2 ARG B  90      19.903  18.028  38.153  1.00162.64           N  
ATOM    739  C   ARG B  90      15.605  14.789  34.991  1.00162.64           C  
ATOM    740  O   ARG B  90      16.423  13.878  35.105  1.00162.64           O  
ATOM    741  N   ALA B  91      14.417  14.779  35.632  1.00 40.29           N  
ATOM    742  CA  ALA B  91      14.046  13.734  36.542  1.00 40.29           C  
ATOM    743  CB  ALA B  91      12.661  13.960  37.174  1.00 40.29           C  
ATOM    744  C   ALA B  91      13.996  12.439  35.797  1.00 40.29           C  
ATOM    745  O   ALA B  91      14.414  11.403  36.309  1.00 40.29           O  
ATOM    746  N   TYR B  92      13.488  12.468  34.554  1.00 74.57           N  
ATOM    747  CA  TYR B  92      13.341  11.271  33.778  1.00 74.57           C  
ATOM    748  CB  TYR B  92      12.679  11.550  32.415  1.00 74.57           C  
ATOM    749  CG  TYR B  92      12.810  10.332  31.570  1.00 74.57           C  
ATOM    750  CD1 TYR B  92      12.031   9.220  31.793  1.00 74.57           C  
ATOM    751  CD2 TYR B  92      13.716  10.317  30.534  1.00 74.57           C  
ATOM    752  CE1 TYR B  92      12.165   8.105  30.998  1.00 74.57           C  
ATOM    753  CE2 TYR B  92      13.853   9.207  29.737  1.00 74.57           C  
ATOM    754  CZ  TYR B  92      13.077   8.101  29.971  1.00 74.57           C  
ATOM    755  OH  TYR B  92      13.220   6.963  29.149  1.00 74.57           O  
ATOM    756  C   TYR B  92      14.682  10.647  33.542  1.00 74.57           C  
ATOM    757  O   TYR B  92      14.844   9.434  33.659  1.00 74.57           O  
ATOM    758  N   PHE B  93      15.694  11.450  33.184  1.00 82.62           N  
ATOM    759  CA  PHE B  93      16.975  10.863  32.934  1.00 82.62           C  
ATOM    760  CB  PHE B  93      17.902  11.762  32.119  1.00 82.62           C  
ATOM    761  CG  PHE B  93      17.297  11.597  30.771  1.00 82.62           C  
ATOM    762  CD1 PHE B  93      17.664  10.532  29.979  1.00 82.62           C  
ATOM    763  CD2 PHE B  93      16.342  12.473  30.309  1.00 82.62           C  
ATOM    764  CE1 PHE B  93      17.107  10.353  28.736  1.00 82.62           C  
ATOM    765  CE2 PHE B  93      15.780  12.302  29.065  1.00 82.62           C  
ATOM    766  CZ  PHE B  93      16.163  11.243  28.278  1.00 82.62           C  
ATOM    767  C   PHE B  93      17.599  10.359  34.193  1.00 82.62           C  
ATOM    768  O   PHE B  93      18.269   9.329  34.181  1.00 82.62           O  
ATOM    769  N   GLU B  94      17.405  11.066  35.318  1.00 92.64           N  
ATOM    770  CA  GLU B  94      17.984  10.597  36.540  1.00 92.64           C  
ATOM    771  CB  GLU B  94      17.866  11.578  37.721  1.00 92.64           C  
ATOM    772  CG  GLU B  94      16.450  11.874  38.207  1.00 92.64           C  
ATOM    773  CD  GLU B  94      16.596  12.853  39.363  1.00 92.64           C  
ATOM    774  OE1 GLU B  94      16.741  14.073  39.092  1.00 92.64           O  
ATOM    775  OE2 GLU B  94      16.579  12.389  40.537  1.00 92.64           O1-
ATOM    776  C   GLU B  94      17.351   9.290  36.913  1.00 92.64           C  
ATOM    777  O   GLU B  94      18.018   8.422  37.468  1.00 92.64           O  
ATOM    778  N   PHE B  95      16.058   9.107  36.590  1.00 73.62           N  
ATOM    779  CA  PHE B  95      15.297   7.929  36.924  1.00 73.62           C  
ATOM    780  CB  PHE B  95      13.849   8.034  36.413  1.00 73.62           C  
ATOM    781  CG  PHE B  95      13.037   6.945  37.020  1.00 73.62           C  
ATOM    782  CD1 PHE B  95      12.520   7.092  38.287  1.00 73.62           C  
ATOM    783  CD2 PHE B  95      12.780   5.787  36.325  1.00 73.62           C  
ATOM    784  CE1 PHE B  95      11.764   6.094  38.857  1.00 73.62           C  
ATOM    785  CE2 PHE B  95      12.025   4.786  36.889  1.00 73.62           C  
ATOM    786  CZ  PHE B  95      11.517   4.939  38.156  1.00 73.62           C  
ATOM    787  C   PHE B  95      15.952   6.755  36.262  1.00 73.62           C  
ATOM    788  O   PHE B  95      16.035   5.659  36.816  1.00 73.62           O  
ATOM    789  N   ARG B  96      16.489   6.977  35.054  1.00187.87           N  
ATOM    790  CA  ARG B  96      17.153   5.961  34.290  1.00187.87           C  
ATOM    791  CB  ARG B  96      17.582   6.441  32.894  1.00187.87           C  
ATOM    792  CG  ARG B  96      16.366   6.563  31.970  1.00187.87           C  
ATOM    793  CD  ARG B  96      15.722   5.203  31.679  1.00187.87           C  
ATOM    794  NE  ARG B  96      14.399   5.434  31.036  1.00187.87           N  
ATOM    795  CZ  ARG B  96      13.646   4.372  30.622  1.00187.87           C  
ATOM    796  NH1 ARG B  96      14.137   3.104  30.731  1.00187.87           N1+
ATOM    797  NH2 ARG B  96      12.397   4.567  30.107  1.00187.87           N  
ATOM    798  C   ARG B  96      18.347   5.476  35.102  1.00187.87           C  
ATOM    799  O   ARG B  96      18.953   4.471  34.727  1.00187.87           O  
ATOM    800  N   MET B  97      18.720   6.271  36.152  1.00219.87           N  
ATOM    801  CA  MET B  97      19.624   6.198  37.293  1.00219.87           C  
ATOM    802  CB  MET B  97      18.880   6.118  38.642  1.00219.87           C  
ATOM    803  CG  MET B  97      17.964   4.899  38.765  1.00219.87           C  
ATOM    804  SD  MET B  97      16.815   4.954  40.174  1.00219.87           S  
ATOM    805  CE  MET B  97      18.092   4.784  41.453  1.00219.87           C  
ATOM    806  C   MET B  97      20.615   5.118  37.296  1.00219.87           C  
ATOM    807  O   MET B  97      20.391   4.038  36.757  1.00219.87           O  
ATOM    808  N   ARG B  98      21.722   5.447  38.008  1.00256.05           N  
ATOM    809  CA  ARG B  98      22.914   4.678  38.177  1.00256.05           C  
ATOM    810  CB  ARG B  98      24.055   5.489  38.834  1.00256.05           C  
ATOM    811  CG  ARG B  98      25.362   4.717  39.048  1.00256.05           C  
ATOM    812  CD  ARG B  98      26.518   5.594  39.544  1.00256.05           C  
ATOM    813  NE  ARG B  98      26.162   6.126  40.891  1.00256.05           N  
ATOM    814  CZ  ARG B  98      26.582   5.500  42.030  1.00256.05           C  
ATOM    815  NH1 ARG B  98      27.360   4.380  41.957  1.00256.05           N1+
ATOM    816  NH2 ARG B  98      26.240   6.009  43.251  1.00256.05           N  
ATOM    817  C   ARG B  98      22.625   3.502  39.043  1.00256.05           C  
ATOM    818  O   ARG B  98      23.273   3.263  40.060  1.00256.05           O  
ATOM    819  N   ASP B  99      21.605   2.743  38.625  1.00213.30           N  
ATOM    820  CA  ASP B  99      21.340   1.423  39.066  1.00213.30           C  
ATOM    821  CB  ASP B  99      19.939   1.232  39.665  1.00213.30           C  
ATOM    822  CG  ASP B  99      19.868  -0.193  40.190  1.00213.30           C  
ATOM    823  OD1 ASP B  99      20.777  -0.993  39.842  1.00213.30           O  
ATOM    824  OD2 ASP B  99      18.907  -0.504  40.944  1.00213.30           O1-
ATOM    825  C   ASP B  99      21.378   0.700  37.752  1.00213.30           C  
ATOM    826  O   ASP B  99      20.484  -0.066  37.402  1.00213.30           O  
ATOM    827  N   PRO B 100      22.422   0.976  37.008  1.00118.68           N  
ATOM    828  CA  PRO B 100      22.527   0.496  35.663  1.00118.68           C  
ATOM    829  CD  PRO B 100      23.752   1.111  37.577  1.00118.68           C  
ATOM    830  CB  PRO B 100      23.904   0.933  35.162  1.00118.68           C  
ATOM    831  CG  PRO B 100      24.573   1.609  36.379  1.00118.68           C  
ATOM    832  C   PRO B 100      22.458  -0.991  35.671  1.00118.68           C  
ATOM    833  O   PRO B 100      22.049  -1.573  34.668  1.00118.68           O  
ATOM    834  N   GLN B 101      22.893  -1.625  36.773  1.00 53.04           N  
ATOM    835  CA  GLN B 101      22.901  -3.054  36.815  1.00 53.04           C  
ATOM    836  CB  GLN B 101      23.568  -3.622  38.072  1.00 53.04           C  
ATOM    837  CG  GLN B 101      25.073  -3.356  38.093  1.00 53.04           C  
ATOM    838  CD  GLN B 101      25.630  -3.974  39.361  1.00 53.04           C  
ATOM    839  OE1 GLN B 101      24.891  -4.238  40.309  1.00 53.04           O  
ATOM    840  NE2 GLN B 101      26.967  -4.219  39.380  1.00 53.04           N  
ATOM    841  C   GLN B 101      21.494  -3.534  36.744  1.00 53.04           C  
ATOM    842  O   GLN B 101      21.210  -4.550  36.111  1.00 53.04           O  
ATOM    843  N   ARG B 102      20.571  -2.809  37.396  1.00 97.88           N  
ATOM    844  CA  ARG B 102      19.193  -3.195  37.364  1.00 97.88           C  
ATOM    845  CB  ARG B 102      18.296  -2.271  38.202  1.00 97.88           C  
ATOM    846  CG  ARG B 102      16.829  -2.691  38.163  1.00 97.88           C  
ATOM    847  CD  ARG B 102      15.903  -1.845  39.037  1.00 97.88           C  
ATOM    848  NE  ARG B 102      15.928  -0.453  38.510  1.00 97.88           N  
ATOM    849  CZ  ARG B 102      15.440   0.562  39.279  1.00 97.88           C  
ATOM    850  NH1 ARG B 102      14.938   0.295  40.519  1.00 97.88           N1+
ATOM    851  NH2 ARG B 102      15.459   1.844  38.812  1.00 97.88           N  
ATOM    852  C   ARG B 102      18.718  -3.124  35.947  1.00 97.88           C  
ATOM    853  O   ARG B 102      18.007  -4.008  35.473  1.00 97.88           O  
ATOM    854  N   TYR B 103      19.138  -2.079  35.216  1.00 62.16           N  
ATOM    855  CA  TYR B 103      18.712  -1.888  33.859  1.00 62.16           C  
ATOM    856  CB  TYR B 103      19.394  -0.644  33.251  1.00 62.16           C  
ATOM    857  CG  TYR B 103      19.068  -0.498  31.803  1.00 62.16           C  
ATOM    858  CD1 TYR B 103      19.801  -1.170  30.852  1.00 62.16           C  
ATOM    859  CD2 TYR B 103      18.045   0.326  31.392  1.00 62.16           C  
ATOM    860  CE1 TYR B 103      19.511  -1.031  29.514  1.00 62.16           C  
ATOM    861  CE2 TYR B 103      17.750   0.469  30.057  1.00 62.16           C  
ATOM    862  CZ  TYR B 103      18.483  -0.211  29.115  1.00 62.16           C  
ATOM    863  OH  TYR B 103      18.185  -0.067  27.743  1.00 62.16           O  
ATOM    864  C   TYR B 103      19.123  -3.090  33.066  1.00 62.16           C  
ATOM    865  O   TYR B 103      18.331  -3.643  32.303  1.00 62.16           O  
ATOM    866  N   ARG B 104      20.378  -3.539  33.244  1.00119.18           N  
ATOM    867  CA  ARG B 104      20.876  -4.666  32.507  1.00119.18           C  
ATOM    868  CB  ARG B 104      22.392  -4.869  32.657  1.00119.18           C  
ATOM    869  CG  ARG B 104      22.949  -5.905  31.678  1.00119.18           C  
ATOM    870  CD  ARG B 104      24.410  -5.653  31.300  1.00119.18           C  
ATOM    871  NE  ARG B 104      24.431  -4.376  30.529  1.00119.18           N  
ATOM    872  CZ  ARG B 104      25.606  -3.838  30.090  1.00119.18           C  
ATOM    873  NH1 ARG B 104      26.786  -4.480  30.322  1.00119.18           N1+
ATOM    874  NH2 ARG B 104      25.601  -2.652  29.414  1.00119.18           N  
ATOM    875  C   ARG B 104      20.156  -5.913  32.934  1.00119.18           C  
ATOM    876  O   ARG B 104      19.941  -6.823  32.135  1.00119.18           O  
ATOM    877  N   LEU B 105      19.770  -5.983  34.221  1.00 72.86           N  
ATOM    878  CA  LEU B 105      19.097  -7.116  34.795  1.00 72.86           C  
ATOM    879  CB  LEU B 105      18.727  -6.812  36.257  1.00 72.86           C  
ATOM    880  CG  LEU B 105      18.097  -7.975  37.031  1.00 72.86           C  
ATOM    881  CD1 LEU B 105      19.155  -9.032  37.360  1.00 72.86           C  
ATOM    882  CD2 LEU B 105      17.342  -7.481  38.275  1.00 72.86           C  
ATOM    883  C   LEU B 105      17.804  -7.310  34.056  1.00 72.86           C  
ATOM    884  O   LEU B 105      17.448  -8.425  33.674  1.00 72.86           O  
ATOM    885  N   PHE B 106      17.082  -6.198  33.820  1.00113.67           N  
ATOM    886  CA  PHE B 106      15.805  -6.210  33.163  1.00113.67           C  
ATOM    887  CB  PHE B 106      15.179  -4.803  33.090  1.00113.67           C  
ATOM    888  CG  PHE B 106      14.610  -4.481  34.430  1.00113.67           C  
ATOM    889  CD1 PHE B 106      15.351  -4.682  35.568  1.00113.67           C  
ATOM    890  CD2 PHE B 106      13.355  -3.928  34.552  1.00113.67           C  
ATOM    891  CE1 PHE B 106      14.838  -4.378  36.805  1.00113.67           C  
ATOM    892  CE2 PHE B 106      12.837  -3.618  35.789  1.00113.67           C  
ATOM    893  CZ  PHE B 106      13.577  -3.847  36.921  1.00113.67           C  
ATOM    894  C   PHE B 106      15.962  -6.722  31.767  1.00113.67           C  
ATOM    895  O   PHE B 106      15.134  -7.497  31.294  1.00113.67           O  
ATOM    896  N   ASP B 107      17.034  -6.308  31.065  1.00 39.49           N  
ATOM    897  CA  ASP B 107      17.210  -6.736  29.705  1.00 39.49           C  
ATOM    898  CB  ASP B 107      18.485  -6.180  29.052  1.00 39.49           C  
ATOM    899  CG  ASP B 107      18.246  -4.709  28.748  1.00 39.49           C  
ATOM    900  OD1 ASP B 107      17.064  -4.277  28.818  1.00 39.49           O  
ATOM    901  OD2 ASP B 107      19.239  -3.998  28.435  1.00 39.49           O1-
ATOM    902  C   ASP B 107      17.301  -8.235  29.681  1.00 39.49           C  
ATOM    903  O   ASP B 107      16.723  -8.880  28.808  1.00 39.49           O  
ATOM    904  N   ARG B 108      18.014  -8.834  30.653  1.00 92.62           N  
ATOM    905  CA  ARG B 108      18.188 -10.260  30.674  1.00 92.62           C  
ATOM    906  CB  ARG B 108      18.945 -10.760  31.912  1.00 92.62           C  
ATOM    907  CG  ARG B 108      20.115  -9.895  32.368  1.00 92.62           C  
ATOM    908  CD  ARG B 108      20.798 -10.498  33.594  1.00 92.62           C  
ATOM    909  NE  ARG B 108      21.350  -9.381  34.406  1.00 92.62           N  
ATOM    910  CZ  ARG B 108      22.643  -8.987  34.253  1.00 92.62           C  
ATOM    911  NH1 ARG B 108      23.438  -9.611  33.336  1.00 92.62           N1+
ATOM    912  NH2 ARG B 108      23.133  -7.971  35.020  1.00 92.62           N  
ATOM    913  C   ARG B 108      16.838 -10.892  30.837  1.00 92.62           C  
ATOM    914  O   ARG B 108      16.511 -11.879  30.181  1.00 92.62           O  
ATOM    915  N   LEU B 109      16.018 -10.304  31.726  1.00 72.76           N  
ATOM    916  CA  LEU B 109      14.735 -10.815  32.111  1.00 72.76           C  
ATOM    917  CB  LEU B 109      14.072  -9.986  33.227  1.00 72.76           C  
ATOM    918  CG  LEU B 109      14.810 -10.082  34.576  1.00 72.76           C  
ATOM    919  CD1 LEU B 109      14.117  -9.241  35.657  1.00 72.76           C  
ATOM    920  CD2 LEU B 109      14.996 -11.549  34.999  1.00 72.76           C  
ATOM    921  C   LEU B 109      13.815 -10.842  30.934  1.00 72.76           C  
ATOM    922  O   LEU B 109      12.913 -11.678  30.873  1.00 72.76           O  
ATOM    923  N   GLU B 110      14.000  -9.917  29.976  1.00 80.60           N  
ATOM    924  CA  GLU B 110      13.102  -9.865  28.861  1.00 80.60           C  
ATOM    925  CB  GLU B 110      13.530  -8.816  27.822  1.00 80.60           C  
ATOM    926  CG  GLU B 110      12.517  -8.621  26.695  1.00 80.60           C  
ATOM    927  CD  GLU B 110      11.388  -7.752  27.229  1.00 80.60           C  
ATOM    928  OE1 GLU B 110      11.525  -7.231  28.367  1.00 80.60           O  
ATOM    929  OE2 GLU B 110      10.373  -7.595  26.499  1.00 80.60           O1-
ATOM    930  C   GLU B 110      13.101 -11.196  28.178  1.00 80.60           C  
ATOM    931  O   GLU B 110      12.042 -11.780  27.952  1.00 80.60           O  
ATOM    932  N   GLU B 111      14.289 -11.721  27.835  1.00 91.33           N  
ATOM    933  CA  GLU B 111      14.337 -12.989  27.168  1.00 91.33           C  
ATOM    934  CB  GLU B 111      15.723 -13.324  26.590  1.00 91.33           C  
ATOM    935  CG  GLU B 111      16.006 -12.661  25.238  1.00 91.33           C  
ATOM    936  CD  GLU B 111      16.060 -11.152  25.421  1.00 91.33           C  
ATOM    937  OE1 GLU B 111      16.738 -10.693  26.377  1.00 91.33           O  
ATOM    938  OE2 GLU B 111      15.419 -10.439  24.604  1.00 91.33           O1-
ATOM    939  C   GLU B 111      13.944 -14.102  28.089  1.00 91.33           C  
ATOM    940  O   GLU B 111      13.188 -14.991  27.705  1.00 91.33           O  
ATOM    941  N   LYS B 112      14.461 -14.100  29.333  1.00109.60           N  
ATOM    942  CA  LYS B 112      14.202 -15.222  30.187  1.00109.60           C  
ATOM    943  CB  LYS B 112      15.021 -15.189  31.490  1.00109.60           C  
ATOM    944  CG  LYS B 112      16.526 -15.363  31.274  1.00109.60           C  
ATOM    945  CD  LYS B 112      17.361 -15.124  32.532  1.00109.60           C  
ATOM    946  CE  LYS B 112      17.688 -13.657  32.801  1.00109.60           C  
ATOM    947  NZ  LYS B 112      18.442 -13.553  34.068  1.00109.60           N1+
ATOM    948  C   LYS B 112      12.757 -15.336  30.582  1.00109.60           C  
ATOM    949  O   LYS B 112      12.134 -16.373  30.361  1.00109.60           O  
ATOM    950  N   VAL B 113      12.221 -14.312  31.276  1.00 92.85           N  
ATOM    951  CA  VAL B 113      10.863 -14.336  31.761  1.00 92.85           C  
ATOM    952  CB  VAL B 113      10.742 -13.638  33.083  1.00 92.85           C  
ATOM    953  CG1 VAL B 113      11.643 -14.376  34.086  1.00 92.85           C  
ATOM    954  CG2 VAL B 113      11.098 -12.151  32.907  1.00 92.85           C  
ATOM    955  C   VAL B 113       9.798 -13.770  30.856  1.00 92.85           C  
ATOM    956  O   VAL B 113       8.764 -14.396  30.624  1.00 92.85           O  
ATOM    957  N   VAL B 114      10.035 -12.553  30.319  1.00 62.19           N  
ATOM    958  CA  VAL B 114       9.012 -11.804  29.634  1.00 62.19           C  
ATOM    959  CB  VAL B 114       9.468 -10.426  29.239  1.00 62.19           C  
ATOM    960  CG1 VAL B 114       8.328  -9.728  28.475  1.00 62.19           C  
ATOM    961  CG2 VAL B 114       9.908  -9.671  30.506  1.00 62.19           C  
ATOM    962  C   VAL B 114       8.558 -12.516  28.406  1.00 62.19           C  
ATOM    963  O   VAL B 114       7.365 -12.592  28.115  1.00 62.19           O  
ATOM    964  N   LYS B 115       9.517 -13.076  27.663  1.00175.34           N  
ATOM    965  CA  LYS B 115       9.269 -13.727  26.417  1.00175.34           C  
ATOM    966  CB  LYS B 115      10.564 -14.147  25.702  1.00175.34           C  
ATOM    967  CG  LYS B 115      11.456 -12.955  25.347  1.00175.34           C  
ATOM    968  CD  LYS B 115      10.764 -11.913  24.464  1.00175.34           C  
ATOM    969  CE  LYS B 115      10.640 -12.332  22.998  1.00175.34           C  
ATOM    970  NZ  LYS B 115      11.983 -12.415  22.381  1.00175.34           N1+
ATOM    971  C   LYS B 115       8.424 -14.947  26.608  1.00175.34           C  
ATOM    972  O   LYS B 115       7.770 -15.362  25.662  1.00175.34           O  
ATOM    973  N   THR B 116       8.434 -15.578  27.801  1.00 70.43           N  
ATOM    974  CA  THR B 116       7.761 -16.837  28.001  1.00 70.43           C  
ATOM    975  CB  THR B 116       8.454 -17.709  29.003  1.00 70.43           C  
ATOM    976  OG1 THR B 116       8.377 -17.129  30.296  1.00 70.43           O  
ATOM    977  CG2 THR B 116       9.926 -17.840  28.578  1.00 70.43           C  
ATOM    978  C   THR B 116       6.349 -16.666  28.488  1.00 70.43           C  
ATOM    979  O   THR B 116       5.832 -15.559  28.622  1.00 70.43           O  
ATOM    980  N   SER B 117       5.679 -17.819  28.708  1.00 91.06           N  
ATOM    981  CA  SER B 117       4.328 -17.926  29.186  1.00 91.06           C  
ATOM    982  CB  SER B 117       3.708 -19.313  28.937  1.00 91.06           C  
ATOM    983  OG  SER B 117       4.381 -20.297  29.708  1.00 91.06           O  
ATOM    984  C   SER B 117       4.275 -17.676  30.665  1.00 91.06           C  
ATOM    985  O   SER B 117       3.192 -17.514  31.225  1.00 91.06           O  
ATOM    986  N   GLN B 118       5.443 -17.643  31.340  1.00 53.17           N  
ATOM    987  CA  GLN B 118       5.474 -17.501  32.770  1.00 53.17           C  
ATOM    988  CB  GLN B 118       6.893 -17.318  33.335  1.00 53.17           C  
ATOM    989  CG  GLN B 118       7.829 -18.502  33.086  1.00 53.17           C  
ATOM    990  CD  GLN B 118       9.177 -18.153  33.703  1.00 53.17           C  
ATOM    991  OE1 GLN B 118       9.266 -17.818  34.884  1.00 53.17           O  
ATOM    992  NE2 GLN B 118      10.257 -18.219  32.879  1.00 53.17           N  
ATOM    993  C   GLN B 118       4.706 -16.277  33.152  1.00 53.17           C  
ATOM    994  O   GLN B 118       4.818 -15.238  32.503  1.00 53.17           O  
ATOM    995  N   VAL B 119       3.878 -16.413  34.213  1.00 98.95           N  
ATOM    996  CA  VAL B 119       3.077 -15.354  34.762  1.00 98.95           C  
ATOM    997  CB  VAL B 119       3.849 -14.414  35.644  1.00 98.95           C  
ATOM    998  CG1 VAL B 119       4.333 -15.199  36.875  1.00 98.95           C  
ATOM    999  CG2 VAL B 119       4.989 -13.788  34.826  1.00 98.95           C  
ATOM   1000  C   VAL B 119       2.426 -14.585  33.654  1.00 98.95           C  
ATOM   1001  O   VAL B 119       2.506 -13.359  33.609  1.00 98.95           O  
ATOM   1002  N   PRO B 120       1.772 -15.284  32.763  1.00194.07           N  
ATOM   1003  CA  PRO B 120       1.151 -14.694  31.606  1.00194.07           C  
ATOM   1004  CD  PRO B 120       1.221 -16.597  33.060  1.00194.07           C  
ATOM   1005  CB  PRO B 120       0.532 -15.865  30.854  1.00194.07           C  
ATOM   1006  CG  PRO B 120       0.142 -16.828  31.990  1.00194.07           C  
ATOM   1007  C   PRO B 120       0.077 -13.767  32.059  1.00194.07           C  
ATOM   1008  O   PRO B 120      -0.347 -13.882  33.204  1.00194.07           O  
ATOM   1009  N   GLU B 121      -0.360 -12.836  31.186  1.00225.81           N  
ATOM   1010  CA  GLU B 121      -1.413 -11.925  31.533  1.00225.81           C  
ATOM   1011  CB  GLU B 121      -2.584 -12.576  32.296  1.00225.81           C  
ATOM   1012  CG  GLU B 121      -3.784 -11.637  32.452  1.00225.81           C  
ATOM   1013  CD  GLU B 121      -4.900 -12.375  33.183  1.00225.81           C  
ATOM   1014  OE1 GLU B 121      -4.581 -13.264  34.017  1.00225.81           O  
ATOM   1015  OE2 GLU B 121      -6.088 -12.051  32.919  1.00225.81           O1-
ATOM   1016  C   GLU B 121      -0.814 -10.871  32.389  1.00225.81           C  
ATOM   1017  O   GLU B 121      -0.870  -9.682  32.080  1.00225.81           O  
ATOM   1018  N   MET B 122      -0.205 -11.307  33.503  1.00150.04           N  
ATOM   1019  CA  MET B 122       0.429 -10.407  34.405  1.00150.04           C  
ATOM   1020  CB  MET B 122       1.091 -11.121  35.586  1.00150.04           C  
ATOM   1021  CG  MET B 122       0.102 -11.837  36.504  1.00150.04           C  
ATOM   1022  SD  MET B 122      -0.993 -10.741  37.455  1.00150.04           S  
ATOM   1023  CE  MET B 122      -2.014 -10.219  36.045  1.00150.04           C  
ATOM   1024  C   MET B 122       1.505  -9.751  33.603  1.00150.04           C  
ATOM   1025  O   MET B 122       1.739  -8.552  33.734  1.00150.04           O  
ATOM   1026  N   VAL B 123       2.185 -10.539  32.744  1.00135.56           N  
ATOM   1027  CA  VAL B 123       3.231 -10.035  31.900  1.00135.56           C  
ATOM   1028  CB  VAL B 123       3.877 -11.098  31.060  1.00135.56           C  
ATOM   1029  CG1 VAL B 123       2.871 -11.591  30.012  1.00135.56           C  
ATOM   1030  CG2 VAL B 123       5.171 -10.529  30.461  1.00135.56           C  
ATOM   1031  C   VAL B 123       2.577  -9.047  30.982  1.00135.56           C  
ATOM   1032  O   VAL B 123       3.178  -8.038  30.606  1.00135.56           O  
ATOM   1033  N   GLU B 124       1.302  -9.319  30.627  1.00 89.62           N  
ATOM   1034  CA  GLU B 124       0.586  -8.443  29.749  1.00 89.62           C  
ATOM   1035  CB  GLU B 124      -0.867  -8.848  29.470  1.00 89.62           C  
ATOM   1036  CG  GLU B 124      -1.038 -10.048  28.543  1.00 89.62           C  
ATOM   1037  CD  GLU B 124      -2.531 -10.204  28.291  1.00 89.62           C  
ATOM   1038  OE1 GLU B 124      -3.140  -9.232  27.766  1.00 89.62           O  
ATOM   1039  OE2 GLU B 124      -3.083 -11.287  28.622  1.00 89.62           O1-
ATOM   1040  C   GLU B 124       0.524  -7.111  30.415  1.00 89.62           C  
ATOM   1041  O   GLU B 124       0.560  -6.074  29.757  1.00 89.62           O  
ATOM   1042  N   GLU B 125       0.427  -7.110  31.754  1.00 44.11           N  
ATOM   1043  CA  GLU B 125       0.340  -5.885  32.491  1.00 44.11           C  
ATOM   1044  CB  GLU B 125       0.301  -6.116  34.012  1.00 44.11           C  
ATOM   1045  CG  GLU B 125       0.208  -4.826  34.830  1.00 44.11           C  
ATOM   1046  CD  GLU B 125       0.187  -5.204  36.304  1.00 44.11           C  
ATOM   1047  OE1 GLU B 125      -0.695  -6.015  36.697  1.00 44.11           O  
ATOM   1048  OE2 GLU B 125       1.055  -4.692  37.058  1.00 44.11           O1-
ATOM   1049  C   GLU B 125       1.572  -5.079  32.199  1.00 44.11           C  
ATOM   1050  O   GLU B 125       1.502  -3.860  32.054  1.00 44.11           O  
ATOM   1051  N   LEU B 126       2.737  -5.749  32.102  1.00127.48           N  
ATOM   1052  CA  LEU B 126       3.987  -5.083  31.852  1.00127.48           C  
ATOM   1053  CB  LEU B 126       5.164  -6.091  31.819  1.00127.48           C  
ATOM   1054  CG  LEU B 126       6.596  -5.546  31.556  1.00127.48           C  
ATOM   1055  CD1 LEU B 126       6.771  -4.994  30.132  1.00127.48           C  
ATOM   1056  CD2 LEU B 126       7.053  -4.549  32.621  1.00127.48           C  
ATOM   1057  C   LEU B 126       3.921  -4.412  30.522  1.00127.48           C  
ATOM   1058  O   LEU B 126       4.316  -3.255  30.384  1.00127.48           O  
ATOM   1059  N   HIS B 127       3.401  -5.124  29.505  1.00 47.46           N  
ATOM   1060  CA  HIS B 127       3.393  -4.605  28.169  1.00 47.46           C  
ATOM   1061  ND1 HIS B 127       4.752  -6.966  26.317  1.00 47.46           N  
ATOM   1062  CG  HIS B 127       3.588  -6.862  27.043  1.00 47.46           C  
ATOM   1063  CB  HIS B 127       2.789  -5.598  27.162  1.00 47.46           C  
ATOM   1064  NE2 HIS B 127       4.374  -8.971  27.202  1.00 47.46           N  
ATOM   1065  CD2 HIS B 127       3.370  -8.096  27.577  1.00 47.46           C  
ATOM   1066  CE1 HIS B 127       5.180  -8.248  26.446  1.00 47.46           C  
ATOM   1067  C   HIS B 127       2.573  -3.359  28.118  1.00 47.46           C  
ATOM   1068  O   HIS B 127       2.978  -2.368  27.515  1.00 47.46           O  
ATOM   1069  N   LYS B 128       1.394  -3.370  28.763  1.00 93.34           N  
ATOM   1070  CA  LYS B 128       0.518  -2.240  28.664  1.00 93.34           C  
ATOM   1071  CB  LYS B 128      -0.840  -2.492  29.344  1.00 93.34           C  
ATOM   1072  CG  LYS B 128      -1.714  -3.474  28.557  1.00 93.34           C  
ATOM   1073  CD  LYS B 128      -2.893  -4.046  29.346  1.00 93.34           C  
ATOM   1074  CE  LYS B 128      -2.678  -5.490  29.807  1.00 93.34           C  
ATOM   1075  NZ  LYS B 128      -2.781  -6.408  28.651  1.00 93.34           N1+
ATOM   1076  C   LYS B 128       1.147  -1.011  29.257  1.00 93.34           C  
ATOM   1077  O   LYS B 128       1.104   0.059  28.654  1.00 93.34           O  
ATOM   1078  N   ILE B 129       1.765  -1.134  30.445  1.00133.13           N  
ATOM   1079  CA  ILE B 129       2.348  -0.011  31.123  1.00133.13           C  
ATOM   1080  CB  ILE B 129       2.769  -0.328  32.531  1.00133.13           C  
ATOM   1081  CG1 ILE B 129       3.875  -1.384  32.588  1.00133.13           C  
ATOM   1082  CG2 ILE B 129       1.512  -0.767  33.291  1.00133.13           C  
ATOM   1083  CD1 ILE B 129       4.295  -1.702  34.022  1.00133.13           C  
ATOM   1084  C   ILE B 129       3.515   0.520  30.351  1.00133.13           C  
ATOM   1085  O   ILE B 129       3.735   1.731  30.314  1.00133.13           O  
ATOM   1086  N   ARG B 130       4.328  -0.366  29.741  1.00 85.80           N  
ATOM   1087  CA  ARG B 130       5.447   0.114  28.987  1.00 85.80           C  
ATOM   1088  CB  ARG B 130       6.359  -0.998  28.427  1.00 85.80           C  
ATOM   1089  CG  ARG B 130       7.361  -1.541  29.451  1.00 85.80           C  
ATOM   1090  CD  ARG B 130       8.399  -2.504  28.861  1.00 85.80           C  
ATOM   1091  NE  ARG B 130       9.456  -2.717  29.892  1.00 85.80           N  
ATOM   1092  CZ  ARG B 130      10.234  -3.839  29.869  1.00 85.80           C  
ATOM   1093  NH1 ARG B 130      10.021  -4.805  28.930  1.00 85.80           N1+
ATOM   1094  NH2 ARG B 130      11.230  -3.996  30.789  1.00 85.80           N  
ATOM   1095  C   ARG B 130       4.952   0.930  27.836  1.00 85.80           C  
ATOM   1096  O   ARG B 130       5.523   1.971  27.515  1.00 85.80           O  
ATOM   1097  N   ALA B 131       3.866   0.482  27.183  1.00 21.17           N  
ATOM   1098  CA  ALA B 131       3.370   1.204  26.049  1.00 21.17           C  
ATOM   1099  CB  ALA B 131       2.155   0.523  25.395  1.00 21.17           C  
ATOM   1100  C   ALA B 131       2.940   2.569  26.486  1.00 21.17           C  
ATOM   1101  O   ALA B 131       3.208   3.557  25.806  1.00 21.17           O  
ATOM   1102  N   SER B 132       2.257   2.655  27.643  1.00 35.08           N  
ATOM   1103  CA  SER B 132       1.758   3.913  28.119  1.00 35.08           C  
ATOM   1104  CB  SER B 132       0.871   3.761  29.369  1.00 35.08           C  
ATOM   1105  OG  SER B 132       1.617   3.206  30.443  1.00 35.08           O  
ATOM   1106  C   SER B 132       2.903   4.819  28.456  1.00 35.08           C  
ATOM   1107  O   SER B 132       2.858   6.014  28.168  1.00 35.08           O  
ATOM   1108  N   ASN B 133       3.969   4.272  29.071  1.00 42.48           N  
ATOM   1109  CA  ASN B 133       5.102   5.065  29.453  1.00 42.48           C  
ATOM   1110  CB  ASN B 133       6.150   4.276  30.257  1.00 42.48           C  
ATOM   1111  CG  ASN B 133       5.598   4.093  31.667  1.00 42.48           C  
ATOM   1112  OD1 ASN B 133       4.996   5.005  32.232  1.00 42.48           O  
ATOM   1113  ND2 ASN B 133       5.807   2.886  32.256  1.00 42.48           N  
ATOM   1114  C   ASN B 133       5.753   5.612  28.220  1.00 42.48           C  
ATOM   1115  O   ASN B 133       6.228   6.746  28.206  1.00 42.48           O  
ATOM   1116  N   PHE B 134       5.784   4.811  27.140  1.00 93.81           N  
ATOM   1117  CA  PHE B 134       6.393   5.223  25.908  1.00 93.81           C  
ATOM   1118  CB  PHE B 134       6.269   4.118  24.839  1.00 93.81           C  
ATOM   1119  CG  PHE B 134       6.899   4.536  23.554  1.00 93.81           C  
ATOM   1120  CD1 PHE B 134       6.181   5.234  22.609  1.00 93.81           C  
ATOM   1121  CD2 PHE B 134       8.209   4.212  23.285  1.00 93.81           C  
ATOM   1122  CE1 PHE B 134       6.764   5.610  21.422  1.00 93.81           C  
ATOM   1123  CE2 PHE B 134       8.796   4.585  22.100  1.00 93.81           C  
ATOM   1124  CZ  PHE B 134       8.074   5.287  21.165  1.00 93.81           C  
ATOM   1125  C   PHE B 134       5.658   6.436  25.431  1.00 93.81           C  
ATOM   1126  O   PHE B 134       6.261   7.424  25.016  1.00 93.81           O  
ATOM   1127  N   GLU B 135       4.314   6.390  25.496  1.00 71.63           N  
ATOM   1128  CA  GLU B 135       3.514   7.492  25.046  1.00 71.63           C  
ATOM   1129  CB  GLU B 135       2.006   7.199  25.049  1.00 71.63           C  
ATOM   1130  CG  GLU B 135       1.180   8.392  24.563  1.00 71.63           C  
ATOM   1131  CD  GLU B 135       1.572   8.684  23.120  1.00 71.63           C  
ATOM   1132  OE1 GLU B 135       1.715   7.709  22.335  1.00 71.63           O  
ATOM   1133  OE2 GLU B 135       1.742   9.889  22.790  1.00 71.63           O1-
ATOM   1134  C   GLU B 135       3.746   8.685  25.921  1.00 71.63           C  
ATOM   1135  O   GLU B 135       3.762   9.814  25.436  1.00 71.63           O  
ATOM   1136  N   ARG B 136       3.924   8.474  27.241  1.00 84.28           N  
ATOM   1137  CA  ARG B 136       4.088   9.582  28.139  1.00 84.28           C  
ATOM   1138  CB  ARG B 136       4.222   9.150  29.611  1.00 84.28           C  
ATOM   1139  CG  ARG B 136       2.930   8.586  30.210  1.00 84.28           C  
ATOM   1140  CD  ARG B 136       3.038   8.243  31.698  1.00 84.28           C  
ATOM   1141  NE  ARG B 136       1.710   7.735  32.149  1.00 84.28           N  
ATOM   1142  CZ  ARG B 136       1.421   6.402  32.094  1.00 84.28           C  
ATOM   1143  NH1 ARG B 136       2.355   5.515  31.644  1.00 84.28           N1+
ATOM   1144  NH2 ARG B 136       0.197   5.954  32.501  1.00 84.28           N  
ATOM   1145  C   ARG B 136       5.322  10.345  27.772  1.00 84.28           C  
ATOM   1146  O   ARG B 136       5.314  11.576  27.764  1.00 84.28           O  
ATOM   1147  N   LEU B 137       6.422   9.637  27.461  1.00 47.59           N  
ATOM   1148  CA  LEU B 137       7.646  10.309  27.132  1.00 47.59           C  
ATOM   1149  CB  LEU B 137       8.825   9.336  26.926  1.00 47.59           C  
ATOM   1150  CG  LEU B 137      10.154  10.031  26.570  1.00 47.59           C  
ATOM   1151  CD1 LEU B 137      10.575  11.018  27.672  1.00 47.59           C  
ATOM   1152  CD2 LEU B 137      11.268   9.009  26.292  1.00 47.59           C  
ATOM   1153  C   LEU B 137       7.442  11.089  25.870  1.00 47.59           C  
ATOM   1154  O   LEU B 137       7.859  12.242  25.762  1.00 47.59           O  
ATOM   1155  N   THR B 138       6.749  10.487  24.884  1.00 35.27           N  
ATOM   1156  CA  THR B 138       6.535  11.136  23.623  1.00 35.27           C  
ATOM   1157  CB  THR B 138       5.748  10.297  22.660  1.00 35.27           C  
ATOM   1158  OG1 THR B 138       6.447   9.097  22.367  1.00 35.27           O  
ATOM   1159  CG2 THR B 138       5.508  11.109  21.376  1.00 35.27           C  
ATOM   1160  C   THR B 138       5.777  12.403  23.851  1.00 35.27           C  
ATOM   1161  O   THR B 138       6.082  13.427  23.244  1.00 35.27           O  
ATOM   1162  N   GLN B 139       4.770  12.369  24.745  1.00 35.60           N  
ATOM   1163  CA  GLN B 139       3.958  13.528  24.992  1.00 35.60           C  
ATOM   1164  CB  GLN B 139       2.820  13.259  25.993  1.00 35.60           C  
ATOM   1165  CG  GLN B 139       1.993  14.502  26.337  1.00 35.60           C  
ATOM   1166  CD  GLN B 139       1.216  14.937  25.101  1.00 35.60           C  
ATOM   1167  OE1 GLN B 139       0.720  14.109  24.339  1.00 35.60           O  
ATOM   1168  NE2 GLN B 139       1.110  16.277  24.896  1.00 35.60           N  
ATOM   1169  C   GLN B 139       4.802  14.625  25.561  1.00 35.60           C  
ATOM   1170  O   GLN B 139       4.656  15.784  25.177  1.00 35.60           O  
ATOM   1171  N   LEU B 140       5.723  14.294  26.486  1.00 44.65           N  
ATOM   1172  CA  LEU B 140       6.535  15.320  27.075  1.00 44.65           C  
ATOM   1173  CB  LEU B 140       7.519  14.784  28.133  1.00 44.65           C  
ATOM   1174  CG  LEU B 140       8.405  15.878  28.764  1.00 44.65           C  
ATOM   1175  CD1 LEU B 140       7.561  16.958  29.460  1.00 44.65           C  
ATOM   1176  CD2 LEU B 140       9.463  15.268  29.698  1.00 44.65           C  
ATOM   1177  C   LEU B 140       7.338  15.963  25.991  1.00 44.65           C  
ATOM   1178  O   LEU B 140       7.508  17.181  25.972  1.00 44.65           O  
ATOM   1179  N   ILE B 141       7.845  15.155  25.043  1.00 42.62           N  
ATOM   1180  CA  ILE B 141       8.655  15.675  23.980  1.00 42.62           C  
ATOM   1181  CB  ILE B 141       9.147  14.601  23.060  1.00 42.62           C  
ATOM   1182  CG1 ILE B 141      10.092  13.653  23.814  1.00 42.62           C  
ATOM   1183  CG2 ILE B 141       9.777  15.271  21.827  1.00 42.62           C  
ATOM   1184  CD1 ILE B 141      10.384  12.357  23.061  1.00 42.62           C  
ATOM   1185  C   ILE B 141       7.850  16.631  23.153  1.00 42.62           C  
ATOM   1186  O   ILE B 141       8.306  17.727  22.836  1.00 42.62           O  
ATOM   1187  N   LYS B 142       6.609  16.251  22.800  1.00 69.56           N  
ATOM   1188  CA  LYS B 142       5.811  17.093  21.955  1.00 69.56           C  
ATOM   1189  CB  LYS B 142       4.457  16.476  21.566  1.00 69.56           C  
ATOM   1190  CG  LYS B 142       4.570  15.425  20.460  1.00 69.56           C  
ATOM   1191  CD  LYS B 142       3.286  14.627  20.226  1.00 69.56           C  
ATOM   1192  CE  LYS B 142       3.324  13.794  18.941  1.00 69.56           C  
ATOM   1193  NZ  LYS B 142       4.565  12.989  18.899  1.00 69.56           N1+
ATOM   1194  C   LYS B 142       5.544  18.393  22.641  1.00 69.56           C  
ATOM   1195  O   LYS B 142       5.497  19.439  21.996  1.00 69.56           O  
ATOM   1196  N   GLU B 143       5.338  18.364  23.968  1.00 47.22           N  
ATOM   1197  CA  GLU B 143       5.040  19.567  24.691  1.00 47.22           C  
ATOM   1198  CB  GLU B 143       4.742  19.279  26.170  1.00 47.22           C  
ATOM   1199  CG  GLU B 143       3.524  18.374  26.362  1.00 47.22           C  
ATOM   1200  CD  GLU B 143       3.519  17.890  27.803  1.00 47.22           C  
ATOM   1201  OE1 GLU B 143       3.075  18.666  28.688  1.00 47.22           O  
ATOM   1202  OE2 GLU B 143       3.968  16.736  28.037  1.00 47.22           O1-
ATOM   1203  C   GLU B 143       6.223  20.486  24.637  1.00 47.22           C  
ATOM   1204  O   GLU B 143       6.080  21.687  24.417  1.00 47.22           O  
ATOM   1205  N   ARG B 144       7.435  19.936  24.836  1.00128.65           N  
ATOM   1206  CA  ARG B 144       8.622  20.743  24.870  1.00128.65           C  
ATOM   1207  CB  ARG B 144       9.857  19.968  25.350  1.00128.65           C  
ATOM   1208  CG  ARG B 144       9.725  19.549  26.818  1.00128.65           C  
ATOM   1209  CD  ARG B 144      11.043  19.120  27.457  1.00128.65           C  
ATOM   1210  NE  ARG B 144      11.884  20.342  27.568  1.00128.65           N  
ATOM   1211  CZ  ARG B 144      13.225  20.239  27.782  1.00128.65           C  
ATOM   1212  NH1 ARG B 144      13.802  19.010  27.908  1.00128.65           N1+
ATOM   1213  NH2 ARG B 144      13.989  21.365  27.866  1.00128.65           N  
ATOM   1214  C   ARG B 144       8.882  21.342  23.522  1.00128.65           C  
ATOM   1215  O   ARG B 144       9.359  22.472  23.421  1.00128.65           O  
ATOM   1216  N   ILE B 145       8.617  20.593  22.437  1.00114.15           N  
ATOM   1217  CA  ILE B 145       8.801  21.167  21.136  1.00114.15           C  
ATOM   1218  CB  ILE B 145       8.733  20.156  20.019  1.00114.15           C  
ATOM   1219  CG1 ILE B 145       7.418  19.368  20.040  1.00114.15           C  
ATOM   1220  CG2 ILE B 145       9.990  19.279  20.094  1.00114.15           C  
ATOM   1221  CD1 ILE B 145       7.273  18.414  18.857  1.00114.15           C  
ATOM   1222  C   ILE B 145       7.820  22.286  20.936  1.00114.15           C  
ATOM   1223  O   ILE B 145       8.173  23.339  20.406  1.00114.15           O  
ATOM   1224  N   ALA B 146       6.560  22.104  21.379  1.00 30.40           N  
ATOM   1225  CA  ALA B 146       5.549  23.110  21.194  1.00 30.40           C  
ATOM   1226  CB  ALA B 146       4.176  22.685  21.745  1.00 30.40           C  
ATOM   1227  C   ALA B 146       5.953  24.361  21.915  1.00 30.40           C  
ATOM   1228  O   ALA B 146       5.757  25.469  21.415  1.00 30.40           O  
ATOM   1229  N   ASP B 147       6.528  24.210  23.119  1.00 47.88           N  
ATOM   1230  CA  ASP B 147       6.947  25.319  23.926  1.00 47.88           C  
ATOM   1231  CB  ASP B 147       7.479  24.900  25.304  1.00 47.88           C  
ATOM   1232  CG  ASP B 147       6.300  24.480  26.168  1.00 47.88           C  
ATOM   1233  OD1 ASP B 147       5.149  24.470  25.656  1.00 47.88           O  
ATOM   1234  OD2 ASP B 147       6.542  24.171  27.363  1.00 47.88           O1-
ATOM   1235  C   ASP B 147       8.050  26.046  23.230  1.00 47.88           C  
ATOM   1236  O   ASP B 147       8.227  27.247  23.428  1.00 47.88           O  
ATOM   1237  N   GLY B 148       8.842  25.337  22.407  1.00 37.13           N  
ATOM   1238  CA  GLY B 148       9.928  25.984  21.736  1.00 37.13           C  
ATOM   1239  C   GLY B 148      11.214  25.558  22.372  1.00 37.13           C  
ATOM   1240  O   GLY B 148      12.281  26.017  21.966  1.00 37.13           O  
ATOM   1241  N   LYS B 149      11.149  24.706  23.417  1.00174.02           N  
ATOM   1242  CA  LYS B 149      12.352  24.252  24.055  1.00174.02           C  
ATOM   1243  CB  LYS B 149      12.081  23.395  25.300  1.00174.02           C  
ATOM   1244  CG  LYS B 149      11.384  24.153  26.427  1.00174.02           C  
ATOM   1245  CD  LYS B 149      12.162  25.378  26.905  1.00174.02           C  
ATOM   1246  CE  LYS B 149      13.415  25.038  27.712  1.00174.02           C  
ATOM   1247  NZ  LYS B 149      13.944  26.258  28.358  1.00174.02           N1+
ATOM   1248  C   LYS B 149      13.144  23.379  23.126  1.00174.02           C  
ATOM   1249  O   LYS B 149      14.310  23.653  22.851  1.00174.02           O  
ATOM   1250  N   LEU B 150      12.503  22.309  22.605  1.00 70.55           N  
ATOM   1251  CA  LEU B 150      13.145  21.332  21.765  1.00 70.55           C  
ATOM   1252  CB  LEU B 150      12.493  19.943  21.871  1.00 70.55           C  
ATOM   1253  CG  LEU B 150      12.577  19.355  23.291  1.00 70.55           C  
ATOM   1254  CD1 LEU B 150      11.923  17.968  23.367  1.00 70.55           C  
ATOM   1255  CD2 LEU B 150      14.024  19.365  23.808  1.00 70.55           C  
ATOM   1256  C   LEU B 150      13.061  21.756  20.336  1.00 70.55           C  
ATOM   1257  O   LEU B 150      12.154  22.489  19.946  1.00 70.55           O  
ATOM   1258  N   GLU B 151      14.019  21.283  19.511  1.00 43.98           N  
ATOM   1259  CA  GLU B 151      14.026  21.636  18.123  1.00 43.98           C  
ATOM   1260  CB  GLU B 151      15.309  21.223  17.380  1.00 43.98           C  
ATOM   1261  CG  GLU B 151      16.553  21.972  17.863  1.00 43.98           C  
ATOM   1262  CD  GLU B 151      17.721  21.579  16.969  1.00 43.98           C  
ATOM   1263  OE1 GLU B 151      17.869  22.215  15.890  1.00 43.98           O  
ATOM   1264  OE2 GLU B 151      18.475  20.643  17.344  1.00 43.98           O1-
ATOM   1265  C   GLU B 151      12.874  20.947  17.476  1.00 43.98           C  
ATOM   1266  O   GLU B 151      12.509  19.835  17.854  1.00 43.98           O  
ATOM   1267  N   ASN B 152      12.263  21.607  16.470  1.00 90.60           N  
ATOM   1268  CA  ASN B 152      11.122  21.016  15.850  1.00 90.60           C  
ATOM   1269  CB  ASN B 152      10.194  22.021  15.148  1.00 90.60           C  
ATOM   1270  CG  ASN B 152       9.444  22.770  16.236  1.00 90.60           C  
ATOM   1271  OD1 ASN B 152       8.828  22.162  17.110  1.00 90.60           O  
ATOM   1272  ND2 ASN B 152       9.504  24.129  16.190  1.00 90.60           N  
ATOM   1273  C   ASN B 152      11.590  20.036  14.838  1.00 90.60           C  
ATOM   1274  O   ASN B 152      11.900  20.370  13.696  1.00 90.60           O  
ATOM   1275  N   VAL B 153      11.648  18.774  15.282  1.00 64.37           N  
ATOM   1276  CA  VAL B 153      11.986  17.645  14.479  1.00 64.37           C  
ATOM   1277  CB  VAL B 153      13.369  17.107  14.714  1.00 64.37           C  
ATOM   1278  CG1 VAL B 153      14.391  18.130  14.188  1.00 64.37           C  
ATOM   1279  CG2 VAL B 153      13.527  16.811  16.214  1.00 64.37           C  
ATOM   1280  C   VAL B 153      11.002  16.622  14.919  1.00 64.37           C  
ATOM   1281  O   VAL B 153      10.237  16.870  15.853  1.00 64.37           O  
ATOM   1282  N   PRO B 154      10.962  15.487  14.292  1.00 82.84           N  
ATOM   1283  CA  PRO B 154       9.995  14.524  14.717  1.00 82.84           C  
ATOM   1284  CD  PRO B 154      11.244  15.389  12.871  1.00 82.84           C  
ATOM   1285  CB  PRO B 154      10.000  13.439  13.648  1.00 82.84           C  
ATOM   1286  CG  PRO B 154      10.378  14.219  12.372  1.00 82.84           C  
ATOM   1287  C   PRO B 154      10.319  14.111  16.118  1.00 82.84           C  
ATOM   1288  O   PRO B 154      11.490  14.098  16.486  1.00 82.84           O  
ATOM   1289  N   PRO B 155       9.318  13.803  16.898  1.00 64.54           N  
ATOM   1290  CA  PRO B 155       9.522  13.473  18.279  1.00 64.54           C  
ATOM   1291  CD  PRO B 155       7.974  14.292  16.641  1.00 64.54           C  
ATOM   1292  CB  PRO B 155       8.125  13.345  18.880  1.00 64.54           C  
ATOM   1293  CG  PRO B 155       7.269  14.284  18.010  1.00 64.54           C  
ATOM   1294  C   PRO B 155      10.364  12.250  18.431  1.00 64.54           C  
ATOM   1295  O   PRO B 155      10.985  12.089  19.480  1.00 64.54           O  
ATOM   1296  N   TYR B 156      10.385  11.379  17.407  1.00 74.62           N  
ATOM   1297  CA  TYR B 156      11.152  10.170  17.473  1.00 74.62           C  
ATOM   1298  CB  TYR B 156      10.844   9.129  16.374  1.00 74.62           C  
ATOM   1299  CG  TYR B 156      11.059   9.671  15.004  1.00 74.62           C  
ATOM   1300  CD1 TYR B 156      12.328   9.816  14.491  1.00 74.62           C  
ATOM   1301  CD2 TYR B 156       9.978  10.000  14.219  1.00 74.62           C  
ATOM   1302  CE1 TYR B 156      12.513  10.305  13.219  1.00 74.62           C  
ATOM   1303  CE2 TYR B 156      10.157  10.488  12.947  1.00 74.62           C  
ATOM   1304  CZ  TYR B 156      11.427  10.643  12.446  1.00 74.62           C  
ATOM   1305  OH  TYR B 156      11.619  11.144  11.141  1.00 74.62           O  
ATOM   1306  C   TYR B 156      12.612  10.496  17.499  1.00 74.62           C  
ATOM   1307  O   TYR B 156      13.403   9.745  18.065  1.00 74.62           O  
ATOM   1308  N   PHE B 157      13.022  11.605  16.853  1.00 65.62           N  
ATOM   1309  CA  PHE B 157      14.408  11.985  16.899  1.00 65.62           C  
ATOM   1310  CB  PHE B 157      14.678  13.373  16.288  1.00 65.62           C  
ATOM   1311  CG  PHE B 157      14.712  13.299  14.804  1.00 65.62           C  
ATOM   1312  CD1 PHE B 157      13.565  13.123  14.066  1.00 65.62           C  
ATOM   1313  CD2 PHE B 157      15.913  13.443  14.149  1.00 65.62           C  
ATOM   1314  CE1 PHE B 157      13.626  13.067  12.693  1.00 65.62           C  
ATOM   1315  CE2 PHE B 157      15.978  13.389  12.778  1.00 65.62           C  
ATOM   1316  CZ  PHE B 157      14.831  13.198  12.047  1.00 65.62           C  
ATOM   1317  C   PHE B 157      14.783  12.131  18.342  1.00 65.62           C  
ATOM   1318  O   PHE B 157      15.816  11.633  18.788  1.00 65.62           O  
ATOM   1319  N   HIS B 158      13.941  12.837  19.111  1.00 60.39           N  
ATOM   1320  CA  HIS B 158      14.227  13.068  20.495  1.00 60.39           C  
ATOM   1321  ND1 HIS B 158      14.071  16.326  20.633  1.00 60.39           N  
ATOM   1322  CG  HIS B 158      13.096  15.359  20.537  1.00 60.39           C  
ATOM   1323  CB  HIS B 158      13.196  13.999  21.166  1.00 60.39           C  
ATOM   1324  NE2 HIS B 158      12.419  17.211  19.436  1.00 60.39           N  
ATOM   1325  CD2 HIS B 158      12.094  15.917  19.802  1.00 60.39           C  
ATOM   1326  CE1 HIS B 158      13.616  17.412  19.958  1.00 60.39           C  
ATOM   1327  C   HIS B 158      14.195  11.772  21.251  1.00 60.39           C  
ATOM   1328  O   HIS B 158      15.052  11.517  22.095  1.00 60.39           O  
ATOM   1329  N   TYR B 159      13.195  10.915  20.960  1.00 57.28           N  
ATOM   1330  CA  TYR B 159      12.988   9.700  21.703  1.00 57.28           C  
ATOM   1331  CB  TYR B 159      11.740   8.937  21.216  1.00 57.28           C  
ATOM   1332  CG  TYR B 159      11.450   7.844  22.187  1.00 57.28           C  
ATOM   1333  CD1 TYR B 159      10.681   8.105  23.297  1.00 57.28           C  
ATOM   1334  CD2 TYR B 159      11.935   6.568  21.998  1.00 57.28           C  
ATOM   1335  CE1 TYR B 159      10.402   7.114  24.208  1.00 57.28           C  
ATOM   1336  CE2 TYR B 159      11.659   5.570  22.907  1.00 57.28           C  
ATOM   1337  CZ  TYR B 159      10.891   5.844  24.016  1.00 57.28           C  
ATOM   1338  OH  TYR B 159      10.601   4.833  24.958  1.00 57.28           O  
ATOM   1339  C   TYR B 159      14.165   8.787  21.529  1.00 57.28           C  
ATOM   1340  O   TYR B 159      14.686   8.242  22.502  1.00 57.28           O  
ATOM   1341  N   CYS B 160      14.622   8.605  20.275  1.00 27.81           N  
ATOM   1342  CA  CYS B 160      15.705   7.702  20.007  1.00 27.81           C  
ATOM   1343  CB  CYS B 160      16.034   7.589  18.510  1.00 27.81           C  
ATOM   1344  SG  CYS B 160      14.697   6.839  17.537  1.00 27.81           S  
ATOM   1345  C   CYS B 160      16.935   8.205  20.684  1.00 27.81           C  
ATOM   1346  O   CYS B 160      17.702   7.434  21.257  1.00 27.81           O  
ATOM   1347  N   ALA B 161      17.148   9.527  20.650  1.00 31.88           N  
ATOM   1348  CA  ALA B 161      18.344  10.068  21.217  1.00 31.88           C  
ATOM   1349  CB  ALA B 161      18.429  11.600  21.093  1.00 31.88           C  
ATOM   1350  C   ALA B 161      18.375   9.734  22.676  1.00 31.88           C  
ATOM   1351  O   ALA B 161      19.429   9.407  23.218  1.00 31.88           O  
ATOM   1352  N   ALA B 162      17.217   9.821  23.357  1.00 40.18           N  
ATOM   1353  CA  ALA B 162      17.158   9.588  24.773  1.00 40.18           C  
ATOM   1354  CB  ALA B 162      15.764   9.872  25.359  1.00 40.18           C  
ATOM   1355  C   ALA B 162      17.494   8.167  25.098  1.00 40.18           C  
ATOM   1356  O   ALA B 162      18.255   7.896  26.025  1.00 40.18           O  
ATOM   1357  N   TRP B 163      16.938   7.218  24.325  1.00 56.47           N  
ATOM   1358  CA  TRP B 163      17.129   5.826  24.604  1.00 56.47           C  
ATOM   1359  CB  TRP B 163      16.294   4.924  23.674  1.00 56.47           C  
ATOM   1360  CG  TRP B 163      16.242   3.470  24.078  1.00 56.47           C  
ATOM   1361  CD2 TRP B 163      17.140   2.458  23.600  1.00 56.47           C  
ATOM   1362  CD1 TRP B 163      15.373   2.844  24.926  1.00 56.47           C  
ATOM   1363  NE1 TRP B 163      15.677   1.506  25.009  1.00 56.47           N  
ATOM   1364  CE2 TRP B 163      16.763   1.254  24.197  1.00 56.47           C  
ATOM   1365  CE3 TRP B 163      18.193   2.526  22.734  1.00 56.47           C  
ATOM   1366  CZ2 TRP B 163      17.438   0.096  23.936  1.00 56.47           C  
ATOM   1367  CZ3 TRP B 163      18.870   1.356  22.473  1.00 56.47           C  
ATOM   1368  CH2 TRP B 163      18.500   0.165  23.063  1.00 56.47           C  
ATOM   1369  C   TRP B 163      18.581   5.511  24.440  1.00 56.47           C  
ATOM   1370  O   TRP B 163      19.164   4.776  25.236  1.00 56.47           O  
ATOM   1371  N   ALA B 164      19.209   6.075  23.394  1.00 27.38           N  
ATOM   1372  CA  ALA B 164      20.589   5.806  23.113  1.00 27.38           C  
ATOM   1373  CB  ALA B 164      21.079   6.490  21.825  1.00 27.38           C  
ATOM   1374  C   ALA B 164      21.455   6.291  24.234  1.00 27.38           C  
ATOM   1375  O   ALA B 164      22.383   5.599  24.650  1.00 27.38           O  
ATOM   1376  N   LEU B 165      21.170   7.492  24.765  1.00 50.75           N  
ATOM   1377  CA  LEU B 165      22.002   8.053  25.784  1.00 50.75           C  
ATOM   1378  CB  LEU B 165      21.545   9.457  26.210  1.00 50.75           C  
ATOM   1379  CG  LEU B 165      22.422  10.083  27.307  1.00 50.75           C  
ATOM   1380  CD1 LEU B 165      23.866  10.287  26.813  1.00 50.75           C  
ATOM   1381  CD2 LEU B 165      21.783  11.368  27.862  1.00 50.75           C  
ATOM   1382  C   LEU B 165      21.940   7.180  26.995  1.00 50.75           C  
ATOM   1383  O   LEU B 165      22.967   6.878  27.601  1.00 50.75           O  
ATOM   1384  N   VAL B 166      20.725   6.742  27.375  1.00105.43           N  
ATOM   1385  CA  VAL B 166      20.611   5.935  28.551  1.00105.43           C  
ATOM   1386  CB  VAL B 166      19.187   5.629  28.941  1.00105.43           C  
ATOM   1387  CG1 VAL B 166      18.550   4.635  27.954  1.00105.43           C  
ATOM   1388  CG2 VAL B 166      19.199   5.144  30.395  1.00105.43           C  
ATOM   1389  C   VAL B 166      21.348   4.648  28.339  1.00105.43           C  
ATOM   1390  O   VAL B 166      22.091   4.195  29.207  1.00105.43           O  
ATOM   1391  N   HIS B 167      21.188   4.039  27.152  1.00 53.34           N  
ATOM   1392  CA  HIS B 167      21.778   2.760  26.882  1.00 53.34           C  
ATOM   1393  ND1 HIS B 167      20.881  -0.220  25.792  1.00 53.34           N  
ATOM   1394  CG  HIS B 167      21.659   0.787  25.268  1.00 53.34           C  
ATOM   1395  CB  HIS B 167      21.387   2.245  25.485  1.00 53.34           C  
ATOM   1396  NE2 HIS B 167      22.484  -1.206  24.609  1.00 53.34           N  
ATOM   1397  CD2 HIS B 167      22.635   0.168  24.549  1.00 53.34           C  
ATOM   1398  CE1 HIS B 167      21.418  -1.391  25.367  1.00 53.34           C  
ATOM   1399  C   HIS B 167      23.273   2.887  26.957  1.00 53.34           C  
ATOM   1400  O   HIS B 167      23.945   2.052  27.561  1.00 53.34           O  
ATOM   1401  N   GLY B 168      23.839   3.949  26.352  1.00 21.96           N  
ATOM   1402  CA  GLY B 168      25.264   4.130  26.340  1.00 21.96           C  
ATOM   1403  C   GLY B 168      25.759   4.344  27.734  1.00 21.96           C  
ATOM   1404  O   GLY B 168      26.823   3.852  28.108  1.00 21.96           O  
ATOM   1405  N   ALA B 169      24.998   5.109  28.534  1.00 35.00           N  
ATOM   1406  CA  ALA B 169      25.399   5.423  29.875  1.00 35.00           C  
ATOM   1407  CB  ALA B 169      24.417   6.370  30.588  1.00 35.00           C  
ATOM   1408  C   ALA B 169      25.483   4.163  30.679  1.00 35.00           C  
ATOM   1409  O   ALA B 169      26.392   4.006  31.491  1.00 35.00           O  
ATOM   1410  N   VAL B 170      24.532   3.231  30.472  1.00 43.59           N  
ATOM   1411  CA  VAL B 170      24.513   1.998  31.209  1.00 43.59           C  
ATOM   1412  CB  VAL B 170      23.387   1.095  30.781  1.00 43.59           C  
ATOM   1413  CG1 VAL B 170      23.482  -0.228  31.561  1.00 43.59           C  
ATOM   1414  CG2 VAL B 170      22.054   1.842  30.967  1.00 43.59           C  
ATOM   1415  C   VAL B 170      25.793   1.272  30.932  1.00 43.59           C  
ATOM   1416  O   VAL B 170      26.449   0.773  31.845  1.00 43.59           O  
ATOM   1417  N   ALA B 171      26.198   1.214  29.654  1.00 33.84           N  
ATOM   1418  CA  ALA B 171      27.390   0.510  29.282  1.00 33.84           C  
ATOM   1419  CB  ALA B 171      27.650   0.537  27.768  1.00 33.84           C  
ATOM   1420  C   ALA B 171      28.571   1.148  29.952  1.00 33.84           C  
ATOM   1421  O   ALA B 171      29.493   0.462  30.388  1.00 33.84           O  
ATOM   1422  N   LEU B 172      28.568   2.489  30.057  1.00 46.29           N  
ATOM   1423  CA  LEU B 172      29.686   3.215  30.593  1.00 46.29           C  
ATOM   1424  CB  LEU B 172      29.443   4.734  30.575  1.00 46.29           C  
ATOM   1425  CG  LEU B 172      30.607   5.570  31.136  1.00 46.29           C  
ATOM   1426  CD1 LEU B 172      31.852   5.457  30.242  1.00 46.29           C  
ATOM   1427  CD2 LEU B 172      30.174   7.029  31.374  1.00 46.29           C  
ATOM   1428  C   LEU B 172      29.914   2.803  32.018  1.00 46.29           C  
ATOM   1429  O   LEU B 172      31.050   2.575  32.435  1.00 46.29           O  
ATOM   1430  N   TYR B 173      28.824   2.663  32.794  1.00 83.95           N  
ATOM   1431  CA  TYR B 173      28.891   2.323  34.189  1.00 83.95           C  
ATOM   1432  CB  TYR B 173      27.525   2.326  34.904  1.00 83.95           C  
ATOM   1433  CG  TYR B 173      27.083   3.741  35.061  1.00 83.95           C  
ATOM   1434  CD1 TYR B 173      27.594   4.520  36.075  1.00 83.95           C  
ATOM   1435  CD2 TYR B 173      26.149   4.287  34.211  1.00 83.95           C  
ATOM   1436  CE1 TYR B 173      27.188   5.825  36.233  1.00 83.95           C  
ATOM   1437  CE2 TYR B 173      25.739   5.591  34.364  1.00 83.95           C  
ATOM   1438  CZ  TYR B 173      26.259   6.362  35.377  1.00 83.95           C  
ATOM   1439  OH  TYR B 173      25.842   7.701  35.537  1.00 83.95           O  
ATOM   1440  C   TYR B 173      29.489   0.959  34.351  1.00 83.95           C  
ATOM   1441  O   TYR B 173      30.071   0.649  35.386  1.00 83.95           O  
ATOM   1442  N   HIS B 174      29.253   0.065  33.381  1.00 89.81           N  
ATOM   1443  CA  HIS B 174      29.788  -1.266  33.416  1.00 89.81           C  
ATOM   1444  ND1 HIS B 174      26.589  -1.864  33.103  1.00 89.81           N  
ATOM   1445  CG  HIS B 174      27.724  -2.643  33.118  1.00 89.81           C  
ATOM   1446  CB  HIS B 174      29.034  -2.246  32.503  1.00 89.81           C  
ATOM   1447  NE2 HIS B 174      26.081  -3.704  34.244  1.00 89.81           N  
ATOM   1448  CD2 HIS B 174      27.395  -3.763  33.818  1.00 89.81           C  
ATOM   1449  CE1 HIS B 174      25.638  -2.546  33.791  1.00 89.81           C  
ATOM   1450  C   HIS B 174      31.261  -1.327  33.121  1.00 89.81           C  
ATOM   1451  O   HIS B 174      31.905  -2.302  33.505  1.00 89.81           O  
ATOM   1452  N   SER B 175      31.828  -0.329  32.406  1.00 59.27           N  
ATOM   1453  CA  SER B 175      33.198  -0.393  31.957  1.00 59.27           C  
ATOM   1454  CB  SER B 175      33.530   0.647  30.872  1.00 59.27           C  
ATOM   1455  OG  SER B 175      33.390   1.963  31.388  1.00 59.27           O  
ATOM   1456  C   SER B 175      34.196  -0.238  33.073  1.00 59.27           C  
ATOM   1457  O   SER B 175      33.970   0.410  34.094  1.00 59.27           O  
ATOM   1458  N   PRO B 176      35.326  -0.874  32.853  1.00123.66           N  
ATOM   1459  CA  PRO B 176      36.418  -0.835  33.791  1.00123.66           C  
ATOM   1460  CD  PRO B 176      35.339  -2.093  32.060  1.00123.66           C  
ATOM   1461  CB  PRO B 176      37.405  -1.902  33.327  1.00123.66           C  
ATOM   1462  CG  PRO B 176      36.516  -2.925  32.598  1.00123.66           C  
ATOM   1463  C   PRO B 176      37.017   0.530  33.899  1.00123.66           C  
ATOM   1464  O   PRO B 176      37.649   0.821  34.914  1.00123.66           O  
ATOM   1465  N   PHE B 177      36.874   1.362  32.852  1.00 92.05           N  
ATOM   1466  CA  PHE B 177      37.405   2.692  32.878  1.00 92.05           C  
ATOM   1467  CB  PHE B 177      37.226   3.407  31.529  1.00 92.05           C  
ATOM   1468  CG  PHE B 177      37.924   4.722  31.582  1.00 92.05           C  
ATOM   1469  CD1 PHE B 177      37.295   5.830  32.099  1.00 92.05           C  
ATOM   1470  CD2 PHE B 177      39.209   4.844  31.106  1.00 92.05           C  
ATOM   1471  CE1 PHE B 177      37.941   7.042  32.143  1.00 92.05           C  
ATOM   1472  CE2 PHE B 177      39.861   6.054  31.146  1.00 92.05           C  
ATOM   1473  CZ  PHE B 177      39.225   7.156  31.667  1.00 92.05           C  
ATOM   1474  C   PHE B 177      36.658   3.452  33.927  1.00 92.05           C  
ATOM   1475  O   PHE B 177      37.250   4.141  34.757  1.00 92.05           O  
ATOM   1476  N   TRP B 178      35.320   3.309  33.927  1.00 77.14           N  
ATOM   1477  CA  TRP B 178      34.467   3.986  34.860  1.00 77.14           C  
ATOM   1478  CB  TRP B 178      32.993   3.578  34.686  1.00 77.14           C  
ATOM   1479  CG  TRP B 178      32.100   3.917  35.858  1.00 77.14           C  
ATOM   1480  CD2 TRP B 178      31.390   5.151  36.051  1.00 77.14           C  
ATOM   1481  CD1 TRP B 178      31.794   3.127  36.928  1.00 77.14           C  
ATOM   1482  NE1 TRP B 178      30.940   3.789  37.775  1.00 77.14           N  
ATOM   1483  CE2 TRP B 178      30.683   5.036  37.249  1.00 77.14           C  
ATOM   1484  CE3 TRP B 178      31.331   6.286  35.296  1.00 77.14           C  
ATOM   1485  CZ2 TRP B 178      29.902   6.058  37.709  1.00 77.14           C  
ATOM   1486  CZ3 TRP B 178      30.542   7.313  35.763  1.00 77.14           C  
ATOM   1487  CH2 TRP B 178      29.842   7.202  36.947  1.00 77.14           C  
ATOM   1488  C   TRP B 178      34.843   3.601  36.252  1.00 77.14           C  
ATOM   1489  O   TRP B 178      35.114   4.455  37.092  1.00 77.14           O  
ATOM   1490  N   ARG B 179      34.900   2.292  36.529  1.00 84.39           N  
ATOM   1491  CA  ARG B 179      35.109   1.880  37.881  1.00 84.39           C  
ATOM   1492  CB  ARG B 179      35.049   0.351  38.040  1.00 84.39           C  
ATOM   1493  CG  ARG B 179      33.636  -0.207  37.845  1.00 84.39           C  
ATOM   1494  CD  ARG B 179      33.556  -1.734  37.854  1.00 84.39           C  
ATOM   1495  NE  ARG B 179      34.185  -2.219  36.592  1.00 84.39           N  
ATOM   1496  CZ  ARG B 179      33.975  -3.502  36.173  1.00 84.39           C  
ATOM   1497  NH1 ARG B 179      33.193  -4.342  36.910  1.00 84.39           N1+
ATOM   1498  NH2 ARG B 179      34.547  -3.943  35.015  1.00 84.39           N  
ATOM   1499  C   ARG B 179      36.426   2.355  38.402  1.00 84.39           C  
ATOM   1500  O   ARG B 179      36.489   2.926  39.489  1.00 84.39           O  
ATOM   1501  N   GLU B 180      37.527   2.095  37.675  1.00156.42           N  
ATOM   1502  CA  GLU B 180      38.787   2.459  38.246  1.00156.42           C  
ATOM   1503  CB  GLU B 180      39.941   1.580  37.756  1.00156.42           C  
ATOM   1504  CG  GLU B 180      41.112   1.623  38.731  1.00156.42           C  
ATOM   1505  CD  GLU B 180      40.644   0.935  40.008  1.00156.42           C  
ATOM   1506  OE1 GLU B 180      40.649  -0.326  40.036  1.00156.42           O  
ATOM   1507  OE2 GLU B 180      40.266   1.658  40.968  1.00156.42           O1-
ATOM   1508  C   GLU B 180      39.203   3.896  38.075  1.00156.42           C  
ATOM   1509  O   GLU B 180      39.578   4.548  39.047  1.00156.42           O  
ATOM   1510  N   VAL B 181      39.185   4.402  36.820  1.00 71.25           N  
ATOM   1511  CA  VAL B 181      39.729   5.695  36.481  1.00 71.25           C  
ATOM   1512  CB  VAL B 181      40.007   5.818  35.011  1.00 71.25           C  
ATOM   1513  CG1 VAL B 181      40.527   7.237  34.726  1.00 71.25           C  
ATOM   1514  CG2 VAL B 181      40.993   4.705  34.619  1.00 71.25           C  
ATOM   1515  C   VAL B 181      38.911   6.894  36.886  1.00 71.25           C  
ATOM   1516  O   VAL B 181      39.434   7.803  37.530  1.00 71.25           O  
ATOM   1517  N   LEU B 182      37.607   6.931  36.529  1.00 69.18           N  
ATOM   1518  CA  LEU B 182      36.833   8.133  36.720  1.00 69.18           C  
ATOM   1519  CB  LEU B 182      35.444   8.061  36.064  1.00 69.18           C  
ATOM   1520  CG  LEU B 182      34.651   9.377  36.143  1.00 69.18           C  
ATOM   1521  CD1 LEU B 182      35.334  10.483  35.321  1.00 69.18           C  
ATOM   1522  CD2 LEU B 182      33.178   9.169  35.751  1.00 69.18           C  
ATOM   1523  C   LEU B 182      36.644   8.394  38.181  1.00 69.18           C  
ATOM   1524  O   LEU B 182      36.084   7.563  38.894  1.00 69.18           O  
ATOM   1525  N   GLU B 183      37.156   9.553  38.657  1.00121.99           N  
ATOM   1526  CA  GLU B 183      37.077   9.927  40.044  1.00121.99           C  
ATOM   1527  CB  GLU B 183      38.100  11.024  40.396  1.00121.99           C  
ATOM   1528  CG  GLU B 183      37.934  12.297  39.559  1.00121.99           C  
ATOM   1529  CD  GLU B 183      39.033  13.285  39.933  1.00121.99           C  
ATOM   1530  OE1 GLU B 183      39.092  13.697  41.122  1.00121.99           O  
ATOM   1531  OE2 GLU B 183      39.833  13.638  39.027  1.00121.99           O1-
ATOM   1532  C   GLU B 183      35.727  10.420  40.495  1.00121.99           C  
ATOM   1533  O   GLU B 183      35.080   9.786  41.326  1.00121.99           O  
ATOM   1534  N   ASP B 184      35.226  11.526  39.896  1.00 58.60           N  
ATOM   1535  CA  ASP B 184      34.047  12.170  40.418  1.00 58.60           C  
ATOM   1536  CB  ASP B 184      34.086  13.699  40.231  1.00 58.60           C  
ATOM   1537  CG  ASP B 184      32.904  14.333  40.952  1.00 58.60           C  
ATOM   1538  OD1 ASP B 184      32.057  13.579  41.500  1.00 58.60           O  
ATOM   1539  OD2 ASP B 184      32.835  15.592  40.959  1.00 58.60           O1-
ATOM   1540  C   ASP B 184      32.854  11.651  39.696  1.00 58.60           C  
ATOM   1541  O   ASP B 184      32.368  12.263  38.746  1.00 58.60           O  
ATOM   1542  N   GLN B 185      32.351  10.493  40.155  1.00 57.02           N  
ATOM   1543  CA  GLN B 185      31.229   9.840  39.547  1.00 57.02           C  
ATOM   1544  CB  GLN B 185      31.053   8.404  40.053  1.00 57.02           C  
ATOM   1545  CG  GLN B 185      32.246   7.528  39.667  1.00 57.02           C  
ATOM   1546  CD  GLN B 185      32.004   6.125  40.197  1.00 57.02           C  
ATOM   1547  OE1 GLN B 185      31.055   5.884  40.941  1.00 57.02           O  
ATOM   1548  NE2 GLN B 185      32.883   5.169  39.794  1.00 57.02           N  
ATOM   1549  C   GLN B 185      29.967  10.614  39.780  1.00 57.02           C  
ATOM   1550  O   GLN B 185      29.116  10.698  38.893  1.00 57.02           O  
ATOM   1551  N   GLU B 186      29.796  11.185  40.987  1.00 89.51           N  
ATOM   1552  CA  GLU B 186      28.600  11.933  41.258  1.00 89.51           C  
ATOM   1553  CB  GLU B 186      28.477  12.422  42.710  1.00 89.51           C  
ATOM   1554  CG  GLU B 186      27.805  11.400  43.622  1.00 89.51           C  
ATOM   1555  CD  GLU B 186      26.318  11.494  43.306  1.00 89.51           C  
ATOM   1556  OE1 GLU B 186      25.707  12.541  43.650  1.00 89.51           O  
ATOM   1557  OE2 GLU B 186      25.775  10.536  42.698  1.00 89.51           O1-
ATOM   1558  C   GLU B 186      28.550  13.138  40.382  1.00 89.51           C  
ATOM   1559  O   GLU B 186      27.498  13.467  39.838  1.00 89.51           O  
ATOM   1560  N   GLY B 187      29.696  13.823  40.219  1.00 15.65           N  
ATOM   1561  CA  GLY B 187      29.739  15.011  39.418  1.00 15.65           C  
ATOM   1562  C   GLY B 187      29.383  14.636  38.017  1.00 15.65           C  
ATOM   1563  O   GLY B 187      28.685  15.374  37.324  1.00 15.65           O  
ATOM   1564  N   PHE B 188      29.866  13.465  37.568  1.00 62.50           N  
ATOM   1565  CA  PHE B 188      29.618  12.991  36.238  1.00 62.50           C  
ATOM   1566  CB  PHE B 188      30.320  11.657  35.925  1.00 62.50           C  
ATOM   1567  CG  PHE B 188      29.768  11.162  34.628  1.00 62.50           C  
ATOM   1568  CD1 PHE B 188      30.190  11.689  33.429  1.00 62.50           C  
ATOM   1569  CD2 PHE B 188      28.822  10.160  34.612  1.00 62.50           C  
ATOM   1570  CE1 PHE B 188      29.674  11.225  32.240  1.00 62.50           C  
ATOM   1571  CE2 PHE B 188      28.303   9.693  33.426  1.00 62.50           C  
ATOM   1572  CZ  PHE B 188      28.728  10.228  32.236  1.00 62.50           C  
ATOM   1573  C   PHE B 188      28.154  12.756  36.056  1.00 62.50           C  
ATOM   1574  O   PHE B 188      27.600  13.038  34.996  1.00 62.50           O  
ATOM   1575  N   PHE B 189      27.481  12.238  37.096  1.00 71.94           N  
ATOM   1576  CA  PHE B 189      26.103  11.868  36.965  1.00 71.94           C  
ATOM   1577  CB  PHE B 189      25.514  11.324  38.281  1.00 71.94           C  
ATOM   1578  CG  PHE B 189      24.170  10.741  37.997  1.00 71.94           C  
ATOM   1579  CD1 PHE B 189      24.067   9.501  37.409  1.00 71.94           C  
ATOM   1580  CD2 PHE B 189      23.015  11.418  38.328  1.00 71.94           C  
ATOM   1581  CE1 PHE B 189      22.835   8.949  37.145  1.00 71.94           C  
ATOM   1582  CE2 PHE B 189      21.781  10.869  38.065  1.00 71.94           C  
ATOM   1583  CZ  PHE B 189      21.690   9.634  37.472  1.00 71.94           C  
ATOM   1584  C   PHE B 189      25.302  13.074  36.560  1.00 71.94           C  
ATOM   1585  O   PHE B 189      24.466  12.985  35.664  1.00 71.94           O  
ATOM   1586  N   HIS B 190      25.539  14.229  37.214  1.00 63.33           N  
ATOM   1587  CA  HIS B 190      24.828  15.460  36.962  1.00 63.33           C  
ATOM   1588  ND1 HIS B 190      23.622  16.138  39.943  1.00 63.33           N  
ATOM   1589  CG  HIS B 190      24.882  16.151  39.391  1.00 63.33           C  
ATOM   1590  CB  HIS B 190      25.181  16.559  37.979  1.00 63.33           C  
ATOM   1591  NE2 HIS B 190      25.016  15.447  41.531  1.00 63.33           N  
ATOM   1592  CD2 HIS B 190      25.722  15.727  40.375  1.00 63.33           C  
ATOM   1593  CE1 HIS B 190      23.759  15.709  41.224  1.00 63.33           C  
ATOM   1594  C   HIS B 190      25.153  15.986  35.589  1.00 63.33           C  
ATOM   1595  O   HIS B 190      24.299  16.576  34.926  1.00 63.33           O  
ATOM   1596  N   PHE B 191      26.401  15.763  35.129  1.00 69.04           N  
ATOM   1597  CA  PHE B 191      26.931  16.233  33.873  1.00 69.04           C  
ATOM   1598  CB  PHE B 191      28.386  15.777  33.656  1.00 69.04           C  
ATOM   1599  CG  PHE B 191      28.842  16.261  32.323  1.00 69.04           C  
ATOM   1600  CD1 PHE B 191      29.256  17.561  32.153  1.00 69.04           C  
ATOM   1601  CD2 PHE B 191      28.859  15.406  31.246  1.00 69.04           C  
ATOM   1602  CE1 PHE B 191      29.677  18.005  30.921  1.00 69.04           C  
ATOM   1603  CE2 PHE B 191      29.279  15.844  30.013  1.00 69.04           C  
ATOM   1604  CZ  PHE B 191      29.690  17.146  29.848  1.00 69.04           C  
ATOM   1605  C   PHE B 191      26.100  15.649  32.780  1.00 69.04           C  
ATOM   1606  O   PHE B 191      25.915  16.234  31.713  1.00 69.04           O  
ATOM   1607  N   LEU B 192      25.538  14.474  33.067  1.00168.07           N  
ATOM   1608  CA  LEU B 192      24.745  13.694  32.173  1.00168.07           C  
ATOM   1609  CB  LEU B 192      24.344  12.343  32.780  1.00168.07           C  
ATOM   1610  CG  LEU B 192      23.764  11.357  31.755  1.00168.07           C  
ATOM   1611  CD1 LEU B 192      24.713  11.201  30.554  1.00168.07           C  
ATOM   1612  CD2 LEU B 192      23.478   9.995  32.413  1.00168.07           C  
ATOM   1613  C   LEU B 192      23.525  14.506  31.724  1.00168.07           C  
ATOM   1614  O   LEU B 192      22.763  14.004  30.902  1.00168.07           O  
ATOM   1615  N   MET B 193      23.338  15.768  32.243  1.00282.63           N  
ATOM   1616  CA  MET B 193      22.343  16.827  32.097  1.00282.63           C  
ATOM   1617  CB  MET B 193      22.694  18.107  32.870  1.00282.63           C  
ATOM   1618  CG  MET B 193      21.540  19.110  32.924  1.00282.63           C  
ATOM   1619  SD  MET B 193      21.838  20.563  33.975  1.00282.63           S  
ATOM   1620  CE  MET B 193      21.784  19.649  35.542  1.00282.63           C  
ATOM   1621  C   MET B 193      22.326  17.150  30.637  1.00282.63           C  
ATOM   1622  O   MET B 193      21.444  17.845  30.131  1.00282.63           O  
ATOM   1623  N   ASP B 194      23.365  16.671  29.940  1.00 83.54           N  
ATOM   1624  CA  ASP B 194      23.393  16.787  28.521  1.00 83.54           C  
ATOM   1625  CB  ASP B 194      24.546  15.995  27.898  1.00 83.54           C  
ATOM   1626  CG  ASP B 194      25.837  16.707  28.270  1.00 83.54           C  
ATOM   1627  OD1 ASP B 194      25.798  17.959  28.405  1.00 83.54           O  
ATOM   1628  OD2 ASP B 194      26.873  16.010  28.437  1.00 83.54           O1-
ATOM   1629  C   ASP B 194      22.107  16.193  28.017  1.00 83.54           C  
ATOM   1630  O   ASP B 194      21.613  16.595  26.967  1.00 83.54           O  
ATOM   1631  N   ILE B 195      21.525  15.218  28.744  1.00147.60           N  
ATOM   1632  CA  ILE B 195      20.294  14.628  28.293  1.00147.60           C  
ATOM   1633  CB  ILE B 195      19.780  13.556  29.187  1.00147.60           C  
ATOM   1634  CG1 ILE B 195      18.607  12.881  28.473  1.00147.60           C  
ATOM   1635  CG2 ILE B 195      19.435  14.170  30.556  1.00147.60           C  
ATOM   1636  CD1 ILE B 195      19.015  12.145  27.200  1.00147.60           C  
ATOM   1637  C   ILE B 195      19.224  15.671  28.185  1.00147.60           C  
ATOM   1638  O   ILE B 195      18.402  15.637  27.273  1.00147.60           O  
ATOM   1639  N   GLY B 196      19.201  16.636  29.113  1.00 70.53           N  
ATOM   1640  CA  GLY B 196      18.199  17.658  29.118  1.00 70.53           C  
ATOM   1641  C   GLY B 196      18.226  18.448  27.827  1.00 70.53           C  
ATOM   1642  O   GLY B 196      17.186  18.988  27.460  1.00 70.53           O  
ATOM   1643  N   VAL B 197      19.376  18.596  27.116  1.00139.37           N  
ATOM   1644  CA  VAL B 197      19.306  19.555  26.029  1.00139.37           C  
ATOM   1645  CB  VAL B 197      20.370  20.607  26.151  1.00139.37           C  
ATOM   1646  CG1 VAL B 197      20.239  21.582  24.970  1.00139.37           C  
ATOM   1647  CG2 VAL B 197      20.256  21.258  27.538  1.00139.37           C  
ATOM   1648  C   VAL B 197      19.368  19.051  24.555  1.00139.37           C  
ATOM   1649  O   VAL B 197      20.462  18.878  24.024  1.00139.37           O  
ATOM   1650  N   ARG B 198      18.207  18.870  23.829  1.00380.88           N  
ATOM   1651  CA  ARG B 198      18.063  18.785  22.376  1.00380.88           C  
ATOM   1652  CB  ARG B 198      17.112  17.664  21.925  1.00380.88           C  
ATOM   1653  CG  ARG B 198      17.720  16.261  21.887  1.00380.88           C  
ATOM   1654  CD  ARG B 198      18.377  15.809  23.191  1.00380.88           C  
ATOM   1655  NE  ARG B 198      19.761  16.357  23.186  1.00380.88           N  
ATOM   1656  CZ  ARG B 198      20.731  15.706  22.479  1.00380.88           C  
ATOM   1657  NH1 ARG B 198      20.418  14.581  21.773  1.00380.88           N1+
ATOM   1658  NH2 ARG B 198      22.010  16.181  22.469  1.00380.88           N  
ATOM   1659  C   ARG B 198      17.353  20.070  22.093  1.00380.88           C  
ATOM   1660  O   ARG B 198      16.384  20.135  21.335  1.00380.88           O  
ATOM   1661  N   MET B 199      17.881  21.146  22.702  1.00 87.15           N  
ATOM   1662  CA  MET B 199      17.240  22.424  22.686  1.00 87.15           C  
ATOM   1663  CB  MET B 199      17.795  23.436  23.705  1.00 87.15           C  
ATOM   1664  CG  MET B 199      17.602  23.039  25.168  1.00 87.15           C  
ATOM   1665  SD  MET B 199      17.941  24.385  26.345  1.00 87.15           S  
ATOM   1666  CE  MET B 199      19.664  24.647  25.832  1.00 87.15           C  
ATOM   1667  C   MET B 199      17.376  23.057  21.349  1.00 87.15           C  
ATOM   1668  O   MET B 199      18.303  22.767  20.593  1.00 87.15           O  
ATOM   1669  N   GLY B 200      16.429  23.966  21.040  1.00 69.63           N  
ATOM   1670  CA  GLY B 200      16.456  24.597  19.759  1.00 69.63           C  
ATOM   1671  C   GLY B 200      17.152  25.916  19.860  1.00 69.63           C  
ATOM   1672  O   GLY B 200      16.571  26.926  20.253  1.00 69.63           O  
ATOM   1673  N   ASN B 201      18.449  25.929  19.505  1.00161.87           N  
ATOM   1674  CA  ASN B 201      19.178  27.158  19.421  1.00161.87           C  
ATOM   1675  CB  ASN B 201      19.855  27.582  20.733  1.00161.87           C  
ATOM   1676  CG  ASN B 201      18.766  28.103  21.664  1.00161.87           C  
ATOM   1677  OD1 ASN B 201      18.564  27.587  22.761  1.00161.87           O  
ATOM   1678  ND2 ASN B 201      18.043  29.163  21.209  1.00161.87           N  
ATOM   1679  C   ASN B 201      20.227  26.931  18.388  1.00161.87           C  
ATOM   1680  O   ASN B 201      21.122  26.107  18.566  1.00161.87           O  
ATOM   1681  N   LYS B 202      20.125  27.657  17.261  1.00117.21           N  
ATOM   1682  CA  LYS B 202      21.048  27.461  16.186  1.00117.21           C  
ATOM   1683  CB  LYS B 202      20.655  28.230  14.916  1.00117.21           C  
ATOM   1684  CG  LYS B 202      21.440  27.787  13.681  1.00117.21           C  
ATOM   1685  CD  LYS B 202      20.808  28.248  12.367  1.00117.21           C  
ATOM   1686  CE  LYS B 202      19.386  27.718  12.165  1.00117.21           C  
ATOM   1687  NZ  LYS B 202      19.395  26.238  12.129  1.00117.21           N1+
ATOM   1688  C   LYS B 202      22.411  27.908  16.603  1.00117.21           C  
ATOM   1689  O   LYS B 202      23.398  27.218  16.351  1.00117.21           O  
ATOM   1690  N   ARG B 203      22.506  29.068  17.281  1.00218.50           N  
ATOM   1691  CA  ARG B 203      23.814  29.541  17.621  1.00218.50           C  
ATOM   1692  CB  ARG B 203      23.891  31.071  17.792  1.00218.50           C  
ATOM   1693  CG  ARG B 203      23.587  31.840  16.503  1.00218.50           C  
ATOM   1694  CD  ARG B 203      23.878  33.342  16.582  1.00218.50           C  
ATOM   1695  NE  ARG B 203      23.018  33.920  17.652  1.00218.50           N  
ATOM   1696  CZ  ARG B 203      23.057  35.259  17.912  1.00218.50           C  
ATOM   1697  NH1 ARG B 203      23.852  36.080  17.165  1.00218.50           N1+
ATOM   1698  NH2 ARG B 203      22.299  35.779  18.921  1.00218.50           N  
ATOM   1699  C   ARG B 203      24.209  28.912  18.914  1.00218.50           C  
ATOM   1700  O   ARG B 203      23.848  29.385  19.991  1.00218.50           O  
ATOM   1701  N   LYS B 204      24.967  27.804  18.817  1.00286.33           N  
ATOM   1702  CA  LYS B 204      25.459  27.099  19.960  1.00286.33           C  
ATOM   1703  CB  LYS B 204      24.400  26.278  20.716  1.00286.33           C  
ATOM   1704  CG  LYS B 204      23.368  27.119  21.467  1.00286.33           C  
ATOM   1705  CD  LYS B 204      22.188  26.304  21.996  1.00286.33           C  
ATOM   1706  CE  LYS B 204      22.530  25.438  23.208  1.00286.33           C  
ATOM   1707  NZ  LYS B 204      23.398  24.312  22.797  1.00286.33           N1+
ATOM   1708  C   LYS B 204      26.439  26.112  19.434  1.00286.33           C  
ATOM   1709  O   LYS B 204      26.632  26.003  18.224  1.00286.33           O  
ATOM   1710  N   ARG B 205      27.108  25.372  20.337  1.00309.48           N  
ATOM   1711  CA  ARG B 205      27.999  24.365  19.849  1.00309.48           C  
ATOM   1712  CB  ARG B 205      28.850  23.701  20.948  1.00309.48           C  
ATOM   1713  CG  ARG B 205      29.767  24.682  21.677  1.00309.48           C  
ATOM   1714  CD  ARG B 205      30.993  25.109  20.868  1.00309.48           C  
ATOM   1715  NE  ARG B 205      31.923  23.949  20.798  1.00309.48           N  
ATOM   1716  CZ  ARG B 205      32.892  23.914  19.838  1.00309.48           C  
ATOM   1717  NH1 ARG B 205      32.967  24.913  18.911  1.00309.48           N1+
ATOM   1718  NH2 ARG B 205      33.788  22.885  19.805  1.00309.48           N  
ATOM   1719  C   ARG B 205      27.109  23.319  19.270  1.00309.48           C  
ATOM   1720  O   ARG B 205      26.046  23.028  19.817  1.00309.48           O  
ATOM   1721  N   GLU B 206      27.508  22.736  18.128  1.00267.33           N  
ATOM   1722  CA  GLU B 206      26.657  21.762  17.518  1.00267.33           C  
ATOM   1723  CB  GLU B 206      26.438  21.987  16.011  1.00267.33           C  
ATOM   1724  CG  GLU B 206      25.390  21.051  15.404  1.00267.33           C  
ATOM   1725  CD  GLU B 206      25.267  21.371  13.920  1.00267.33           C  
ATOM   1726  OE1 GLU B 206      26.053  22.224  13.432  1.00267.33           O  
ATOM   1727  OE2 GLU B 206      24.385  20.763  13.254  1.00267.33           O1-
ATOM   1728  C   GLU B 206      27.297  20.425  17.677  1.00267.33           C  
ATOM   1729  O   GLU B 206      28.517  20.310  17.771  1.00267.33           O  
ATOM   1730  N   GLY B 207      26.463  19.371  17.745  1.00124.74           N  
ATOM   1731  CA  GLY B 207      26.983  18.044  17.848  1.00124.74           C  
ATOM   1732  C   GLY B 207      25.823  17.120  17.701  1.00124.74           C  
ATOM   1733  O   GLY B 207      24.747  17.366  18.241  1.00124.74           O  
ATOM   1734  N   ASP B 208      26.021  16.016  16.957  1.00213.16           N  
ATOM   1735  CA  ASP B 208      24.954  15.079  16.789  1.00213.16           C  
ATOM   1736  CB  ASP B 208      24.589  14.816  15.318  1.00213.16           C  
ATOM   1737  CG  ASP B 208      23.262  14.066  15.286  1.00213.16           C  
ATOM   1738  OD1 ASP B 208      22.751  13.700  16.375  1.00213.16           O  
ATOM   1739  OD2 ASP B 208      22.729  13.859  14.164  1.00213.16           O1-
ATOM   1740  C   ASP B 208      25.416  13.790  17.380  1.00213.16           C  
ATOM   1741  O   ASP B 208      26.543  13.359  17.151  1.00213.16           O  
ATOM   1742  N   ALA B 209      24.557  13.150  18.192  1.00218.73           N  
ATOM   1743  CA  ALA B 209      24.919  11.894  18.776  1.00218.73           C  
ATOM   1744  CB  ALA B 209      23.912  11.400  19.829  1.00218.73           C  
ATOM   1745  C   ALA B 209      24.952  10.885  17.676  1.00218.73           C  
ATOM   1746  O   ALA B 209      24.233  10.982  16.686  1.00218.73           O  
ATOM   1747  N   PRO B 210      25.812   9.921  17.836  1.00163.43           N  
ATOM   1748  CA  PRO B 210      25.965   8.854  16.895  1.00163.43           C  
ATOM   1749  CD  PRO B 210      26.635   9.764  19.020  1.00163.43           C  
ATOM   1750  CB  PRO B 210      27.097   7.983  17.442  1.00163.43           C  
ATOM   1751  CG  PRO B 210      27.126   8.308  18.948  1.00163.43           C  
ATOM   1752  C   PRO B 210      24.668   8.127  16.777  1.00163.43           C  
ATOM   1753  O   PRO B 210      24.423   7.520  15.737  1.00163.43           O  
ATOM   1754  N   SER B 211      23.827   8.155  17.828  1.00138.05           N  
ATOM   1755  CA  SER B 211      22.575   7.473  17.715  1.00138.05           C  
ATOM   1756  CB  SER B 211      21.830   7.291  19.049  1.00138.05           C  
ATOM   1757  OG  SER B 211      20.601   6.615  18.831  1.00138.05           O  
ATOM   1758  C   SER B 211      21.719   8.309  16.826  1.00138.05           C  
ATOM   1759  O   SER B 211      21.935   9.511  16.685  1.00138.05           O  
ATOM   1760  N   ALA B 212      20.726   7.675  16.177  1.00 17.99           N  
ATOM   1761  CA  ALA B 212      19.860   8.409  15.306  1.00 17.99           C  
ATOM   1762  CB  ALA B 212      19.324   7.569  14.134  1.00 17.99           C  
ATOM   1763  C   ALA B 212      18.660   8.826  16.138  1.00 17.99           C  
ATOM   1764  O   ALA B 212      17.870   7.920  16.505  1.00 17.99           O  
ATOM   1765  OXT ALA B 212      18.511  10.045  16.417  1.00 17.99           O1-
TER   
