# Supplementary material for: Structural Descriptors for Subunit Interface Regions in Homodimers: Effect of Lipid Membrane and Secondary Structure Type
Source: J Chem Inf Model. 2025 Mar 27;65(7):3117–26. doi: 10.1021/acs.jcim.4c01233 (PMC12004529; doi:10.1021/acs.jcim.4c01233)
Supplement: Supplementary file 3 — ci4c01233_si_003.tar [file ci4c01233_si_003.tar › database/alpha/3fq7_cytop.pdb]

ATOM      1  N   PHE A   1      15.535  49.484 -37.950  1.00 37.46           N  
ATOM      2  CA  PHE A   1      15.052  48.247 -37.275  1.00 37.26           C  
ATOM      3  C   PHE A   1      16.069  47.815 -36.230  1.00 36.85           C  
ATOM      4  O   PHE A   1      17.052  47.157 -36.555  1.00 38.42           O  
ATOM      5  CB  PHE A   1      14.867  47.130 -38.305  1.00 37.72           C  
ATOM      6  CG  PHE A   1      14.360  45.840 -37.722  1.00 38.94           C  
ATOM      7  CD1 PHE A   1      13.110  45.779 -37.112  1.00 38.88           C  
ATOM      8  CD2 PHE A   1      15.124  44.683 -37.800  1.00 39.50           C  
ATOM      9  CE1 PHE A   1      12.627  44.579 -36.590  1.00 38.69           C  
ATOM     10  CE2 PHE A   1      14.651  43.480 -37.282  1.00 40.43           C  
ATOM     11  CZ  PHE A   1      13.397  43.429 -36.676  1.00 39.65           C  
ATOM     12  N   LYS A   2      15.830  48.178 -34.975  1.00 36.30           N  
ATOM     13  CA  LYS A   2      16.757  47.825 -33.904  1.00 37.56           C  
ATOM     14  C   LYS A   2      16.431  46.486 -33.238  1.00 34.66           C  
ATOM     15  O   LYS A   2      15.274  46.165 -32.979  1.00 33.27           O  
ATOM     16  CB  LYS A   2      16.787  48.929 -32.837  1.00 39.97           C  
ATOM     17  CG  LYS A   2      15.584  48.922 -31.908  1.00 45.19           C  
ATOM     18  CD  LYS A   2      15.719  49.939 -30.782  1.00 48.93           C  
ATOM     19  CE  LYS A   2      15.647  51.370 -31.299  1.00 51.84           C  
ATOM     20  NZ  LYS A   2      15.588  52.364 -30.184  1.00 52.73           N1+
ATOM     21  N   THR A   3      17.472  45.713 -32.963  1.00 32.79           N  
ATOM     22  CA  THR A   3      17.331  44.416 -32.322  1.00 31.28           C  
ATOM     23  C   THR A   3      18.433  44.301 -31.273  1.00 30.51           C  
ATOM     24  O   THR A   3      18.847  43.205 -30.890  1.00 28.74           O  
ATOM     25  CB  THR A   3      17.488  43.285 -33.335  1.00 30.88           C  
ATOM     26  CG2 THR A   3      16.467  43.428 -34.445  1.00 31.67           C  
ATOM     27  OG1 THR A   3      18.805  43.332 -33.896  1.00 32.74           O  
ATOM     28  N   ILE A   4      18.899  45.456 -30.813  1.00 29.51           N  
ATOM     29  CA  ILE A   4      19.959  45.526 -29.820  1.00 29.86           C  
ATOM     30  C   ILE A   4      19.694  44.659 -28.594  1.00 28.50           C  
ATOM     31  O   ILE A   4      20.557  43.882 -28.180  1.00 27.97           O  
ATOM     32  CB  ILE A   4      20.177  46.979 -29.353  1.00 32.24           C  
ATOM     33  CG1 ILE A   4      20.455  47.871 -30.563  1.00 34.75           C  
ATOM     34  CG2 ILE A   4      21.346  47.050 -28.379  1.00 32.33           C  
ATOM     35  CD1 ILE A   4      21.645  47.429 -31.390  1.00 37.49           C  
ATOM     36  N   LYS A   5      18.509  44.797 -28.010  1.00 26.40           N  
ATOM     37  CA  LYS A   5      18.171  44.019 -26.827  1.00 28.11           C  
ATOM     38  C   LYS A   5      18.090  42.530 -27.114  1.00 26.69           C  
ATOM     39  O   LYS A   5      18.562  41.720 -26.321  1.00 27.07           O  
ATOM     40  CB  LYS A   5      16.865  44.527 -26.218  1.00 30.07           C  
ATOM     41  CG  LYS A   5      17.046  45.820 -25.445  1.00 36.76           C  
ATOM     42  CD  LYS A   5      15.714  46.398 -24.998  1.00 42.28           C  
ATOM     43  CE  LYS A   5      15.910  47.555 -24.033  1.00 45.05           C  
ATOM     44  NZ  LYS A   5      16.755  48.632 -24.616  1.00 48.48           N1+
ATOM     45  N   SER A   6      17.501  42.163 -28.247  1.00 26.46           N  
ATOM     46  CA  SER A   6      17.415  40.752 -28.595  1.00 25.86           C  
ATOM     47  C   SER A   6      18.809  40.157 -28.721  1.00 25.83           C  
ATOM     48  O   SER A   6      19.069  39.053 -28.233  1.00 25.49           O  
ATOM     49  CB  SER A   6      16.654  40.562 -29.905  1.00 24.54           C  
ATOM     50  OG  SER A   6      15.264  40.701 -29.696  1.00 23.84           O  
ATOM     51  N   ASP A   7      19.710  40.898 -29.359  1.00 25.77           N  
ATOM     52  CA  ASP A   7      21.076  40.430 -29.560  1.00 27.32           C  
ATOM     53  C   ASP A   7      21.785  40.211 -28.230  1.00 28.02           C  
ATOM     54  O   ASP A   7      22.463  39.202 -28.034  1.00 27.86           O  
ATOM     55  CB  ASP A   7      21.862  41.424 -30.424  1.00 28.51           C  
ATOM     56  CG  ASP A   7      21.267  41.584 -31.818  1.00 30.49           C  
ATOM     57  OD1 ASP A   7      20.727  40.588 -32.344  1.00 31.93           O  
ATOM     58  OD2 ASP A   7      21.351  42.692 -32.391  1.00 30.28           O1-
ATOM     59  N   GLU A   8      21.623  41.155 -27.311  1.00 27.78           N  
ATOM     60  CA  GLU A   8      22.244  41.034 -26.003  1.00 29.29           C  
ATOM     61  C   GLU A   8      21.781  39.763 -25.301  1.00 27.36           C  
ATOM     62  O   GLU A   8      22.591  38.948 -24.862  1.00 27.68           O  
ATOM     63  CB  GLU A   8      21.880  42.230 -25.132  1.00 33.30           C  
ATOM     64  CG  GLU A   8      22.676  43.480 -25.402  1.00 39.43           C  
ATOM     65  CD  GLU A   8      22.255  44.613 -24.491  1.00 43.90           C  
ATOM     66  OE1 GLU A   8      22.188  44.386 -23.262  1.00 45.06           O  
ATOM     67  OE2 GLU A   8      21.990  45.724 -25.004  1.00 44.78           O1-
ATOM     68  N   ILE A   9      20.469  39.607 -25.197  1.00 25.13           N  
ATOM     69  CA  ILE A   9      19.890  38.447 -24.541  1.00 24.68           C  
ATOM     70  C   ILE A   9      20.272  37.137 -25.213  1.00 23.38           C  
ATOM     71  O   ILE A   9      20.585  36.165 -24.532  1.00 24.01           O  
ATOM     72  CB  ILE A   9      18.358  38.570 -24.478  1.00 23.40           C  
ATOM     73  CG1 ILE A   9      17.990  39.780 -23.618  1.00 22.70           C  
ATOM     74  CG2 ILE A   9      17.748  37.305 -23.878  1.00 23.59           C  
ATOM     75  CD1 ILE A   9      16.521  40.109 -23.607  1.00 23.72           C  
ATOM     76  N   PHE A  10      20.256  37.108 -26.541  1.00 22.35           N  
ATOM     77  CA  PHE A  10      20.602  35.881 -27.247  1.00 22.23           C  
ATOM     78  C   PHE A  10      22.069  35.551 -27.057  1.00 21.71           C  
ATOM     79  O   PHE A  10      22.442  34.386 -26.933  1.00 21.79           O  
ATOM     80  CB  PHE A  10      20.302  35.996 -28.739  1.00 21.08           C  
ATOM     81  CG  PHE A  10      20.579  34.727 -29.505  1.00 22.57           C  
ATOM     82  CD1 PHE A  10      19.931  33.540 -29.169  1.00 19.87           C  
ATOM     83  CD2 PHE A  10      21.486  34.719 -30.561  1.00 21.37           C  
ATOM     84  CE1 PHE A  10      20.180  32.366 -29.870  1.00 18.85           C  
ATOM     85  CE2 PHE A  10      21.742  33.547 -31.269  1.00 21.29           C  
ATOM     86  CZ  PHE A  10      21.086  32.367 -30.922  1.00 19.70           C  
ATOM     87  N   ALA A  11      22.902  36.584 -27.040  1.00 22.29           N  
ATOM     88  CA  ALA A  11      24.330  36.389 -26.856  1.00 23.44           C  
ATOM     89  C   ALA A  11      24.552  35.710 -25.511  1.00 23.98           C  
ATOM     90  O   ALA A  11      25.296  34.737 -25.407  1.00 25.58           O  
ATOM     91  CB  ALA A  11      25.047  37.728 -26.897  1.00 25.52           C  
ATOM     92  N   ALA A  12      23.880  36.217 -24.484  1.00 23.25           N  
ATOM     93  CA  ALA A  12      24.003  35.658 -23.144  1.00 22.22           C  
ATOM     94  C   ALA A  12      23.436  34.248 -23.066  1.00 22.28           C  
ATOM     95  O   ALA A  12      23.994  33.381 -22.395  1.00 22.87           O  
ATOM     96  CB  ALA A  12      23.297  36.548 -22.149  1.00 21.89           C  
ATOM     97  N   ALA A  13      22.322  34.028 -23.753  1.00 22.41           N  
ATOM     98  CA  ALA A  13      21.669  32.727 -23.762  1.00 22.22           C  
ATOM     99  C   ALA A  13      22.584  31.614 -24.257  1.00 23.17           C  
ATOM    100  O   ALA A  13      22.565  30.507 -23.721  1.00 22.88           O  
ATOM    101  CB  ALA A  13      20.415  32.786 -24.626  1.00 20.45           C  
ATOM    102  N   GLN A  14      23.391  31.911 -25.270  1.00 24.05           N  
ATOM    103  CA  GLN A  14      24.279  30.914 -25.850  1.00 25.07           C  
ATOM    104  C   GLN A  14      25.300  30.365 -24.880  1.00 25.21           C  
ATOM    105  O   GLN A  14      25.870  29.302 -25.103  1.00 25.15           O  
ATOM    106  CB  GLN A  14      24.985  31.494 -27.077  1.00 27.86           C  
ATOM    107  CG  GLN A  14      24.019  31.848 -28.196  1.00 31.63           C  
ATOM    108  CD  GLN A  14      24.720  32.222 -29.477  1.00 35.06           C  
ATOM    109  NE2 GLN A  14      24.777  33.516 -29.764  1.00 37.26           N  
ATOM    110  OE1 GLN A  14      25.216  31.358 -30.199  1.00 38.68           O  
ATOM    111  N   LYS A  15      25.523  31.087 -23.796  1.00 25.48           N  
ATOM    112  CA  LYS A  15      26.488  30.662 -22.804  1.00 27.81           C  
ATOM    113  C   LYS A  15      25.800  29.796 -21.747  1.00 26.34           C  
ATOM    114  O   LYS A  15      26.450  29.022 -21.034  1.00 26.50           O  
ATOM    115  CB  LYS A  15      27.116  31.903 -22.162  1.00 31.67           C  
ATOM    116  CG  LYS A  15      28.215  31.615 -21.160  1.00 38.73           C  
ATOM    117  CD  LYS A  15      28.698  32.898 -20.483  1.00 43.26           C  
ATOM    118  CE  LYS A  15      29.699  32.593 -19.372  1.00 45.20           C  
ATOM    119  NZ  LYS A  15      29.092  31.777 -18.286  1.00 46.12           N1+
ATOM    120  N   LEU A  16      24.477  29.911 -21.679  1.00 23.41           N  
ATOM    121  CA  LEU A  16      23.676  29.184 -20.697  1.00 21.44           C  
ATOM    122  C   LEU A  16      22.962  27.949 -21.241  1.00 20.59           C  
ATOM    123  O   LEU A  16      22.754  26.972 -20.520  1.00 20.16           O  
ATOM    124  CB  LEU A  16      22.628  30.130 -20.112  1.00 18.67           C  
ATOM    125  CG  LEU A  16      23.183  31.427 -19.545  1.00 18.46           C  
ATOM    126  CD1 LEU A  16      22.066  32.409 -19.254  1.00 17.56           C  
ATOM    127  CD2 LEU A  16      23.958  31.110 -18.283  1.00 19.54           C  
ATOM    128  N   MET A  17      22.585  28.003 -22.511  1.00 19.93           N  
ATOM    129  CA  MET A  17      21.864  26.910 -23.136  1.00 19.25           C  
ATOM    130  C   MET A  17      22.431  26.582 -24.502  1.00 18.80           C  
ATOM    131  O   MET A  17      22.941  27.460 -25.188  1.00 19.78           O  
ATOM    132  CB  MET A  17      20.394  27.299 -23.259  1.00 19.57           C  
ATOM    133  CG  MET A  17      19.842  27.925 -21.979  1.00 19.76           C  
ATOM    134  SD  MET A  17      18.139  28.521 -22.087  1.00 20.68           S  
ATOM    135  CE  MET A  17      18.284  29.696 -23.440  1.00 21.09           C  
ATOM    136  N   PRO A  18      22.342  25.307 -24.916  1.00 18.99           N  
ATOM    137  CA  PRO A  18      22.855  24.874 -26.218  1.00 19.02           C  
ATOM    138  C   PRO A  18      22.274  25.749 -27.316  1.00 19.54           C  
ATOM    139  O   PRO A  18      21.059  25.784 -27.497  1.00 20.17           O  
ATOM    140  CB  PRO A  18      22.359  23.432 -26.326  1.00 18.61           C  
ATOM    141  CG  PRO A  18      22.272  22.990 -24.897  1.00 17.25           C  
ATOM    142  CD  PRO A  18      21.677  24.193 -24.218  1.00 18.05           C  
ATOM    143  N   GLY A  19      23.136  26.457 -28.042  1.00 20.74           N  
ATOM    144  CA  GLY A  19      22.660  27.317 -29.113  1.00 18.90           C  
ATOM    145  C   GLY A  19      21.869  28.495 -28.574  1.00 19.87           C  
ATOM    146  O   GLY A  19      21.202  29.219 -29.311  1.00 20.15           O  
ATOM    147  N   GLY A  20      21.940  28.687 -27.266  1.00 19.64           N  
ATOM    148  CA  GLY A  20      21.224  29.783 -26.648  1.00 18.43           C  
ATOM    149  C   GLY A  20      19.717  29.714 -26.806  1.00 18.54           C  
ATOM    150  O   GLY A  20      19.045  30.746 -26.771  1.00 19.09           O  
ATOM    151  N   VAL A  21      19.178  28.508 -26.961  1.00 16.28           N  
ATOM    152  CA  VAL A  21      17.739  28.330 -27.128  1.00 14.49           C  
ATOM    153  C   VAL A  21      17.231  27.040 -26.483  1.00 16.07           C  
ATOM    154  O   VAL A  21      18.001  26.122 -26.196  1.00 17.39           O  
ATOM    155  CB  VAL A  21      17.362  28.268 -28.612  1.00 16.40           C  
ATOM    156  CG1 VAL A  21      17.634  29.613 -29.289  1.00 15.91           C  
ATOM    157  CG2 VAL A  21      18.156  27.150 -29.288  1.00 17.77           C  
ATOM    158  N   SER A  22      15.925  26.977 -26.255  1.00 15.26           N  
ATOM    159  CA  SER A  22      15.320  25.778 -25.691  1.00 18.06           C  
ATOM    160  C   SER A  22      14.896  24.833 -26.812  1.00 17.76           C  
ATOM    161  O   SER A  22      14.567  23.679 -26.558  1.00 18.40           O  
ATOM    162  CB  SER A  22      14.103  26.135 -24.840  1.00 15.42           C  
ATOM    163  OG  SER A  22      14.523  26.716 -23.622  1.00 18.75           O  
ATOM    164  N   SER A  23      14.897  25.337 -28.045  1.00 17.92           N  
ATOM    165  CA  SER A  23      14.526  24.535 -29.203  1.00 18.46           C  
ATOM    166  C   SER A  23      15.251  25.019 -30.457  1.00 18.92           C  
ATOM    167  O   SER A  23      15.171  26.193 -30.811  1.00 19.11           O  
ATOM    168  CB  SER A  23      13.019  24.591 -29.421  1.00 18.90           C  
ATOM    169  OG  SER A  23      12.599  23.411 -30.071  1.00 19.34           O  
ATOM    170  N   PRO A  24      15.943  24.105 -31.153  1.00 18.79           N  
ATOM    171  CA  PRO A  24      16.726  24.313 -32.375  1.00 19.91           C  
ATOM    172  C   PRO A  24      16.266  25.392 -33.354  1.00 21.93           C  
ATOM    173  O   PRO A  24      16.988  26.358 -33.605  1.00 22.27           O  
ATOM    174  CB  PRO A  24      16.724  22.931 -33.018  1.00 20.65           C  
ATOM    175  CG  PRO A  24      16.791  22.036 -31.845  1.00 20.58           C  
ATOM    176  CD  PRO A  24      15.786  22.663 -30.887  1.00 20.22           C  
ATOM    177  N   VAL A  25      15.070  25.232 -33.907  1.00 22.14           N  
ATOM    178  CA  VAL A  25      14.566  26.186 -34.887  1.00 24.43           C  
ATOM    179  C   VAL A  25      14.587  27.647 -34.428  1.00 24.99           C  
ATOM    180  O   VAL A  25      14.817  28.548 -35.237  1.00 27.97           O  
ATOM    181  CB  VAL A  25      13.134  25.816 -35.330  1.00 25.82           C  
ATOM    182  CG1 VAL A  25      12.152  26.074 -34.196  1.00 25.48           C  
ATOM    183  CG2 VAL A  25      12.762  26.609 -36.583  1.00 27.44           C  
ATOM    184  N   ARG A  26      14.370  27.889 -33.139  1.00 24.72           N  
ATOM    185  CA  ARG A  26      14.370  29.258 -32.634  1.00 24.99           C  
ATOM    186  C   ARG A  26      15.704  29.961 -32.834  1.00 26.75           C  
ATOM    187  O   ARG A  26      15.799  31.179 -32.652  1.00 26.85           O  
ATOM    188  CB  ARG A  26      14.050  29.288 -31.143  1.00 22.51           C  
ATOM    189  CG  ARG A  26      12.776  28.616 -30.759  1.00 20.96           C  
ATOM    190  CD  ARG A  26      12.547  28.742 -29.266  1.00 18.38           C  
ATOM    191  NE  ARG A  26      11.399  27.944 -28.852  1.00 19.86           N  
ATOM    192  CZ  ARG A  26      10.974  27.835 -27.601  1.00 17.70           C  
ATOM    193  NH1 ARG A  26      11.600  28.482 -26.627  1.00 17.33           N1+
ATOM    194  NH2 ARG A  26       9.935  27.060 -27.327  1.00 16.66           N  
ATOM    195  N   ALA A  27      16.733  29.208 -33.208  1.00 27.99           N  
ATOM    196  CA  ALA A  27      18.063  29.790 -33.379  1.00 28.73           C  
ATOM    197  C   ALA A  27      18.292  30.627 -34.644  1.00 28.94           C  
ATOM    198  O   ALA A  27      19.325  31.282 -34.757  1.00 27.61           O  
ATOM    199  CB  ALA A  27      19.122  28.695 -33.285  1.00 29.05           C  
ATOM    200  N   PHE A  28      17.346  30.606 -35.583  1.00 28.90           N  
ATOM    201  CA  PHE A  28      17.472  31.379 -36.823  1.00 30.42           C  
ATOM    202  C   PHE A  28      18.662  30.972 -37.692  1.00 32.92           C  
ATOM    203  O   PHE A  28      18.973  31.643 -38.676  1.00 32.31           O  
ATOM    204  CB  PHE A  28      17.586  32.877 -36.511  1.00 27.59           C  
ATOM    205  CG  PHE A  28      16.266  33.584 -36.411  1.00 28.08           C  
ATOM    206  CD1 PHE A  28      15.233  33.059 -35.638  1.00 26.33           C  
ATOM    207  CD2 PHE A  28      16.050  34.780 -37.095  1.00 27.47           C  
ATOM    208  CE1 PHE A  28      13.998  33.716 -35.552  1.00 27.43           C  
ATOM    209  CE2 PHE A  28      14.823  35.441 -37.015  1.00 27.04           C  
ATOM    210  CZ  PHE A  28      13.795  34.907 -36.242  1.00 26.39           C  
ATOM    211  N   LYS A  29      19.324  29.880 -37.327  1.00 34.49           N  
ATOM    212  CA  LYS A  29      20.490  29.398 -38.060  1.00 36.52           C  
ATOM    213  C   LYS A  29      20.427  29.533 -39.580  1.00 37.64           C  
ATOM    214  O   LYS A  29      21.337  30.085 -40.202  1.00 37.98           O  
ATOM    215  CB  LYS A  29      20.761  27.933 -37.708  1.00 37.88           C  
ATOM    216  CG  LYS A  29      21.622  27.729 -36.473  1.00 40.62           C  
ATOM    217  CD  LYS A  29      22.999  28.333 -36.671  1.00 43.30           C  
ATOM    218  CE  LYS A  29      23.927  27.974 -35.528  1.00 44.68           C  
ATOM    219  NZ  LYS A  29      24.103  26.500 -35.427  1.00 46.85           N1+
ATOM    220  N   SER A  30      19.352  29.033 -40.175  1.00 37.36           N  
ATOM    221  CA  SER A  30      19.209  29.064 -41.622  1.00 38.59           C  
ATOM    222  C   SER A  30      18.452  30.261 -42.165  1.00 38.37           C  
ATOM    223  O   SER A  30      18.000  30.238 -43.306  1.00 38.20           O  
ATOM    224  CB  SER A  30      18.508  27.790 -42.087  1.00 39.82           C  
ATOM    225  OG  SER A  30      17.152  27.793 -41.677  1.00 40.79           O  
ATOM    226  N   VAL A  31      18.316  31.312 -41.368  1.00 39.51           N  
ATOM    227  CA  VAL A  31      17.576  32.475 -41.826  1.00 40.03           C  
ATOM    228  C   VAL A  31      18.231  33.788 -41.413  1.00 41.18           C  
ATOM    229  O   VAL A  31      17.625  34.853 -41.532  1.00 42.10           O  
ATOM    230  CB  VAL A  31      16.123  32.434 -41.288  1.00 39.27           C  
ATOM    231  CG1 VAL A  31      16.089  32.845 -39.826  1.00 38.90           C  
ATOM    232  CG2 VAL A  31      15.239  33.319 -42.116  1.00 40.29           C  
ATOM    233  N   GLY A  32      19.469  33.713 -40.935  1.00 41.29           N  
ATOM    234  CA  GLY A  32      20.157  34.923 -40.519  1.00 43.12           C  
ATOM    235  C   GLY A  32      21.000  34.738 -39.272  1.00 43.96           C  
ATOM    236  O   GLY A  32      22.091  35.296 -39.164  1.00 44.94           O  
ATOM    237  N   GLY A  33      20.494  33.962 -38.320  1.00 43.60           N  
ATOM    238  CA  GLY A  33      21.241  33.718 -37.101  1.00 42.58           C  
ATOM    239  C   GLY A  33      20.973  34.717 -35.994  1.00 41.60           C  
ATOM    240  O   GLY A  33      21.490  34.572 -34.883  1.00 43.21           O  
ATOM    241  N   GLN A  34      20.178  35.739 -36.292  1.00 39.86           N  
ATOM    242  CA  GLN A  34      19.845  36.753 -35.294  1.00 37.51           C  
ATOM    243  C   GLN A  34      18.395  36.622 -34.848  1.00 33.45           C  
ATOM    244  O   GLN A  34      17.531  37.380 -35.282  1.00 33.34           O  
ATOM    245  CB  GLN A  34      20.065  38.162 -35.849  1.00 39.82           C  
ATOM    246  CG  GLN A  34      21.510  38.622 -35.882  1.00 44.04           C  
ATOM    247  CD  GLN A  34      21.623  40.126 -36.091  1.00 47.10           C  
ATOM    248  NE2 GLN A  34      22.258  40.813 -35.143  1.00 47.78           N  
ATOM    249  OE1 GLN A  34      21.141  40.662 -37.089  1.00 48.16           O  
ATOM    250  N   PRO A  35      18.105  35.654 -33.972  1.00 29.90           N  
ATOM    251  CA  PRO A  35      16.717  35.510 -33.528  1.00 27.62           C  
ATOM    252  C   PRO A  35      16.265  36.728 -32.731  1.00 25.45           C  
ATOM    253  O   PRO A  35      17.089  37.472 -32.206  1.00 24.74           O  
ATOM    254  CB  PRO A  35      16.758  34.242 -32.681  1.00 26.59           C  
ATOM    255  CG  PRO A  35      18.141  34.290 -32.088  1.00 27.93           C  
ATOM    256  CD  PRO A  35      18.991  34.709 -33.269  1.00 29.35           C  
ATOM    257  N   ILE A  36      14.961  36.952 -32.664  1.00 23.22           N  
ATOM    258  CA  ILE A  36      14.459  38.069 -31.881  1.00 24.12           C  
ATOM    259  C   ILE A  36      13.808  37.515 -30.616  1.00 22.63           C  
ATOM    260  O   ILE A  36      13.045  36.548 -30.659  1.00 21.59           O  
ATOM    261  CB  ILE A  36      13.444  38.932 -32.668  1.00 27.33           C  
ATOM    262  CG1 ILE A  36      12.485  38.044 -33.441  1.00 27.57           C  
ATOM    263  CG2 ILE A  36      14.186  39.877 -33.638  1.00 27.34           C  
ATOM    264  CD1 ILE A  36      11.528  38.841 -34.286  1.00 34.89           C  
ATOM    265  N   VAL A  37      14.138  38.122 -29.484  1.00 21.33           N  
ATOM    266  CA  VAL A  37      13.607  37.688 -28.200  1.00 19.69           C  
ATOM    267  C   VAL A  37      12.267  38.354 -27.917  1.00 17.98           C  
ATOM    268  O   VAL A  37      12.176  39.572 -27.822  1.00 16.40           O  
ATOM    269  CB  VAL A  37      14.594  38.023 -27.073  1.00 19.90           C  
ATOM    270  CG1 VAL A  37      14.133  37.402 -25.770  1.00 21.63           C  
ATOM    271  CG2 VAL A  37      15.980  37.523 -27.449  1.00 19.32           C  
ATOM    272  N   PHE A  38      11.226  37.546 -27.777  1.00 17.69           N  
ATOM    273  CA  PHE A  38       9.902  38.084 -27.517  1.00 17.68           C  
ATOM    274  C   PHE A  38       9.776  38.561 -26.087  1.00 16.97           C  
ATOM    275  O   PHE A  38      10.411  38.019 -25.183  1.00 18.23           O  
ATOM    276  CB  PHE A  38       8.817  37.028 -27.779  1.00 18.19           C  
ATOM    277  CG  PHE A  38       8.524  36.783 -29.237  1.00 19.63           C  
ATOM    278  CD1 PHE A  38       7.336  36.161 -29.614  1.00 20.41           C  
ATOM    279  CD2 PHE A  38       9.433  37.154 -30.228  1.00 21.24           C  
ATOM    280  CE1 PHE A  38       7.055  35.912 -30.951  1.00 21.60           C  
ATOM    281  CE2 PHE A  38       9.163  36.909 -31.573  1.00 20.80           C  
ATOM    282  CZ  PHE A  38       7.970  36.287 -31.934  1.00 22.05           C  
ATOM    283  N   ASP A  39       8.964  39.589 -25.883  1.00 16.83           N  
ATOM    284  CA  ASP A  39       8.716  40.094 -24.541  1.00 17.13           C  
ATOM    285  C   ASP A  39       7.294  39.726 -24.153  1.00 16.26           C  
ATOM    286  O   ASP A  39       7.026  39.308 -23.028  1.00 15.93           O  
ATOM    287  CB  ASP A  39       8.873  41.610 -24.462  1.00 19.05           C  
ATOM    288  CG  ASP A  39       8.439  42.153 -23.112  1.00 20.45           C  
ATOM    289  OD1 ASP A  39       7.387  42.813 -23.046  1.00 22.06           O  
ATOM    290  OD2 ASP A  39       9.135  41.890 -22.109  1.00 23.85           O1-
ATOM    291  N   ARG A  40       6.386  39.876 -25.108  1.00 16.11           N  
ATOM    292  CA  ARG A  40       4.990  39.552 -24.877  1.00 16.25           C  
ATOM    293  C   ARG A  40       4.280  39.332 -26.199  1.00 15.84           C  
ATOM    294  O   ARG A  40       4.754  39.748 -27.255  1.00 14.76           O  
ATOM    295  CB  ARG A  40       4.305  40.681 -24.109  1.00 16.31           C  
ATOM    296  CG  ARG A  40       4.312  42.011 -24.828  1.00 16.88           C  
ATOM    297  CD  ARG A  40       3.709  43.122 -23.962  1.00 19.56           C  
ATOM    298  NE  ARG A  40       3.811  44.421 -24.626  1.00 23.87           N  
ATOM    299  CZ  ARG A  40       4.962  45.018 -24.933  1.00 23.73           C  
ATOM    300  NH1 ARG A  40       6.117  44.440 -24.630  1.00 25.83           N1+
ATOM    301  NH2 ARG A  40       4.965  46.181 -25.567  1.00 25.04           N  
ATOM    302  N   VAL A  41       3.137  38.670 -26.131  1.00 14.89           N  
ATOM    303  CA  VAL A  41       2.349  38.394 -27.314  1.00 15.90           C  
ATOM    304  C   VAL A  41       0.904  38.662 -26.964  1.00 16.33           C  
ATOM    305  O   VAL A  41       0.506  38.538 -25.811  1.00 17.75           O  
ATOM    306  CB  VAL A  41       2.494  36.920 -27.760  1.00 15.14           C  
ATOM    307  CG1 VAL A  41       3.912  36.659 -28.193  1.00 12.60           C  
ATOM    308  CG2 VAL A  41       2.094  35.976 -26.613  1.00 14.42           C  
ATOM    309  N   LYS A  42       0.118  39.041 -27.956  1.00 17.31           N  
ATOM    310  CA  LYS A  42      -1.286  39.302 -27.718  1.00 18.66           C  
ATOM    311  C   LYS A  42      -2.025  39.300 -29.031  1.00 19.28           C  
ATOM    312  O   LYS A  42      -1.584  39.927 -29.994  1.00 18.29           O  
ATOM    313  CB  LYS A  42      -1.494  40.644 -27.030  1.00 18.94           C  
ATOM    314  CG  LYS A  42      -2.952  40.876 -26.688  1.00 23.20           C  
ATOM    315  CD  LYS A  42      -3.183  42.200 -25.996  1.00 27.11           C  
ATOM    316  CE  LYS A  42      -4.662  42.395 -25.731  1.00 28.36           C  
ATOM    317  NZ  LYS A  42      -5.224  41.243 -24.978  1.00 33.28           N1+
ATOM    318  N   ASP A  43      -3.155  38.596 -29.059  1.00 19.47           N  
ATOM    319  CA  ASP A  43      -3.955  38.509 -30.268  1.00 20.95           C  
ATOM    320  C   ASP A  43      -3.093  37.965 -31.401  1.00 20.53           C  
ATOM    321  O   ASP A  43      -2.563  36.865 -31.294  1.00 21.86           O  
ATOM    322  CB  ASP A  43      -4.519  39.886 -30.612  1.00 21.41           C  
ATOM    323  CG  ASP A  43      -5.420  40.411 -29.524  1.00 23.58           C  
ATOM    324  OD1 ASP A  43      -6.157  39.588 -28.945  1.00 23.26           O  
ATOM    325  OD2 ASP A  43      -5.399  41.627 -29.245  1.00 26.67           O1-
ATOM    326  N   ALA A  44      -2.927  38.732 -32.469  1.00 19.17           N  
ATOM    327  CA  ALA A  44      -2.129  38.266 -33.594  1.00 19.72           C  
ATOM    328  C   ALA A  44      -0.759  38.904 -33.626  1.00 17.82           C  
ATOM    329  O   ALA A  44      -0.037  38.778 -34.606  1.00 17.95           O  
ATOM    330  CB  ALA A  44      -2.854  38.552 -34.905  1.00 20.23           C  
ATOM    331  N   TYR A  45      -0.392  39.576 -32.546  1.00 17.09           N  
ATOM    332  CA  TYR A  45       0.889  40.258 -32.501  1.00 17.48           C  
ATOM    333  C   TYR A  45       1.876  39.750 -31.474  1.00 20.09           C  
ATOM    334  O   TYR A  45       1.524  39.088 -30.493  1.00 20.62           O  
ATOM    335  CB  TYR A  45       0.673  41.751 -32.256  1.00 18.96           C  
ATOM    336  CG  TYR A  45      -0.433  42.345 -33.082  1.00 19.15           C  
ATOM    337  CD1 TYR A  45      -1.592  42.817 -32.480  1.00 20.20           C  
ATOM    338  CD2 TYR A  45      -0.333  42.418 -34.469  1.00 18.97           C  
ATOM    339  CE1 TYR A  45      -2.627  43.351 -33.240  1.00 21.94           C  
ATOM    340  CE2 TYR A  45      -1.366  42.950 -35.240  1.00 19.36           C  
ATOM    341  CZ  TYR A  45      -2.506  43.415 -34.619  1.00 20.96           C  
ATOM    342  OH  TYR A  45      -3.528  43.949 -35.368  1.00 23.73           O  
ATOM    343  N   ALA A  46       3.134  40.087 -31.722  1.00 19.42           N  
ATOM    344  CA  ALA A  46       4.215  39.714 -30.839  1.00 20.39           C  
ATOM    345  C   ALA A  46       5.034  40.981 -30.700  1.00 20.87           C  
ATOM    346  O   ALA A  46       5.111  41.786 -31.632  1.00 20.51           O  
ATOM    347  CB  ALA A  46       5.057  38.604 -31.462  1.00 19.95           C  
ATOM    348  N   TRP A  47       5.632  41.174 -29.535  1.00 19.64           N  
ATOM    349  CA  TRP A  47       6.440  42.355 -29.326  1.00 19.81           C  
ATOM    350  C   TRP A  47       7.859  41.993 -28.960  1.00 21.39           C  
ATOM    351  O   TRP A  47       8.109  41.172 -28.078  1.00 21.51           O  
ATOM    352  CB  TRP A  47       5.845  43.232 -28.228  1.00 17.51           C  
ATOM    353  CG  TRP A  47       4.703  44.051 -28.681  1.00 17.29           C  
ATOM    354  CD1 TRP A  47       4.750  45.334 -29.147  1.00 17.01           C  
ATOM    355  CD2 TRP A  47       3.324  43.664 -28.702  1.00 17.41           C  
ATOM    356  CE2 TRP A  47       2.589  44.771 -29.186  1.00 17.06           C  
ATOM    357  CE3 TRP A  47       2.637  42.492 -28.357  1.00 15.71           C  
ATOM    358  NE1 TRP A  47       3.485  45.774 -29.449  1.00 18.62           N  
ATOM    359  CZ2 TRP A  47       1.205  44.741 -29.338  1.00 15.96           C  
ATOM    360  CZ3 TRP A  47       1.254  42.463 -28.509  1.00 17.31           C  
ATOM    361  CH2 TRP A  47       0.553  43.586 -28.994  1.00 16.63           C  
ATOM    362  N   ASP A  48       8.776  42.624 -29.673  1.00 21.19           N  
ATOM    363  CA  ASP A  48      10.204  42.460 -29.478  1.00 21.90           C  
ATOM    364  C   ASP A  48      10.555  42.960 -28.095  1.00 20.29           C  
ATOM    365  O   ASP A  48       9.817  43.737 -27.498  1.00 19.56           O  
ATOM    366  CB  ASP A  48      10.969  43.356 -30.460  1.00 24.27           C  
ATOM    367  CG  ASP A  48      11.791  42.576 -31.425  1.00 29.52           C  
ATOM    368  OD1 ASP A  48      11.982  41.359 -31.195  1.00 38.16           O  
ATOM    369  OD2 ASP A  48      12.258  43.174 -32.408  1.00 28.82           O1-
ATOM    370  N   VAL A  49      11.717  42.547 -27.621  1.00 17.96           N  
ATOM    371  CA  VAL A  49      12.217  42.995 -26.346  1.00 19.60           C  
ATOM    372  C   VAL A  49      12.767  44.412 -26.627  1.00 22.27           C  
ATOM    373  O   VAL A  49      13.168  45.139 -25.722  1.00 23.05           O  
ATOM    374  CB  VAL A  49      13.301  42.003 -25.838  1.00 19.42           C  
ATOM    375  CG1 VAL A  49      14.608  42.214 -26.556  1.00 16.31           C  
ATOM    376  CG2 VAL A  49      13.433  42.107 -24.360  1.00 21.52           C  
ATOM    377  N   ASP A  50      12.745  44.797 -27.905  1.00 22.47           N  
ATOM    378  CA  ASP A  50      13.204  46.114 -28.356  1.00 23.34           C  
ATOM    379  C   ASP A  50      12.051  47.059 -28.672  1.00 22.30           C  
ATOM    380  O   ASP A  50      12.273  48.198 -29.081  1.00 23.61           O  
ATOM    381  CB  ASP A  50      14.074  45.984 -29.610  1.00 22.68           C  
ATOM    382  CG  ASP A  50      15.464  45.493 -29.295  1.00 23.41           C  
ATOM    383  OD1 ASP A  50      16.231  46.270 -28.696  1.00 23.83           O  
ATOM    384  OD2 ASP A  50      15.786  44.334 -29.629  1.00 24.37           O1-
ATOM    385  N   GLY A  51      10.823  46.586 -28.500  1.00 21.83           N  
ATOM    386  CA  GLY A  51       9.679  47.431 -28.779  1.00 20.93           C  
ATOM    387  C   GLY A  51       9.082  47.209 -30.150  1.00 19.97           C  
ATOM    388  O   GLY A  51       8.006  47.715 -30.452  1.00 20.37           O  
ATOM    389  N   ASN A  52       9.773  46.457 -30.998  1.00 20.49           N  
ATOM    390  CA  ASN A  52       9.236  46.190 -32.318  1.00 19.05           C  
ATOM    391  C   ASN A  52       7.987  45.341 -32.169  1.00 20.51           C  
ATOM    392  O   ASN A  52       7.922  44.447 -31.330  1.00 22.57           O  
ATOM    393  CB  ASN A  52      10.248  45.446 -33.187  1.00 20.23           C  
ATOM    394  CG  ASN A  52      11.546  46.199 -33.339  1.00 21.44           C  
ATOM    395  ND2 ASN A  52      11.478  47.383 -33.936  1.00 20.66           N  
ATOM    396  OD1 ASN A  52      12.603  45.727 -32.919  1.00 21.79           O  
ATOM    397  N   ARG A  53       6.994  45.632 -32.991  1.00 18.96           N  
ATOM    398  CA  ARG A  53       5.751  44.896 -32.969  1.00 19.27           C  
ATOM    399  C   ARG A  53       5.664  44.135 -34.285  1.00 19.68           C  
ATOM    400  O   ARG A  53       6.046  44.653 -35.331  1.00 19.78           O  
ATOM    401  CB  ARG A  53       4.592  45.880 -32.826  1.00 20.79           C  
ATOM    402  CG  ARG A  53       3.213  45.270 -32.783  1.00 21.50           C  
ATOM    403  CD  ARG A  53       2.531  45.523 -34.093  1.00 25.93           C  
ATOM    404  NE  ARG A  53       1.133  45.851 -33.897  1.00 27.76           N  
ATOM    405  CZ  ARG A  53       0.277  46.041 -34.891  1.00 27.85           C  
ATOM    406  NH1 ARG A  53       0.693  45.931 -36.148  1.00 26.45           N1+
ATOM    407  NH2 ARG A  53      -0.989  46.339 -34.624  1.00 28.86           N  
ATOM    408  N   TYR A  54       5.191  42.897 -34.232  1.00 18.94           N  
ATOM    409  CA  TYR A  54       5.076  42.097 -35.444  1.00 17.99           C  
ATOM    410  C   TYR A  54       3.722  41.458 -35.527  1.00 17.73           C  
ATOM    411  O   TYR A  54       3.068  41.230 -34.512  1.00 18.82           O  
ATOM    412  CB  TYR A  54       6.081  40.943 -35.468  1.00 17.15           C  
ATOM    413  CG  TYR A  54       7.512  41.309 -35.215  1.00 17.67           C  
ATOM    414  CD1 TYR A  54       7.986  41.494 -33.917  1.00 15.59           C  
ATOM    415  CD2 TYR A  54       8.401  41.468 -36.276  1.00 16.52           C  
ATOM    416  CE1 TYR A  54       9.308  41.826 -33.686  1.00 15.91           C  
ATOM    417  CE2 TYR A  54       9.722  41.803 -36.052  1.00 16.65           C  
ATOM    418  CZ  TYR A  54      10.170  41.979 -34.755  1.00 15.71           C  
ATOM    419  OH  TYR A  54      11.486  42.307 -34.538  1.00 16.83           O  
ATOM    420  N   ILE A  55       3.300  41.187 -36.751  1.00 17.56           N  
ATOM    421  CA  ILE A  55       2.065  40.465 -36.964  1.00 16.25           C  
ATOM    422  C   ILE A  55       2.681  39.067 -36.992  1.00 15.99           C  
ATOM    423  O   ILE A  55       3.545  38.772 -37.819  1.00 15.01           O  
ATOM    424  CB  ILE A  55       1.428  40.823 -38.297  1.00 14.17           C  
ATOM    425  CG1 ILE A  55       0.954  42.277 -38.243  1.00 14.78           C  
ATOM    426  CG2 ILE A  55       0.275  39.878 -38.589  1.00 12.51           C  
ATOM    427  CD1 ILE A  55       0.402  42.797 -39.537  1.00 15.70           C  
ATOM    428  N   ASP A  56       2.259  38.234 -36.053  1.00 15.83           N  
ATOM    429  CA  ASP A  56       2.801  36.895 -35.884  1.00 15.97           C  
ATOM    430  C   ASP A  56       2.119  35.811 -36.707  1.00 16.36           C  
ATOM    431  O   ASP A  56       0.902  35.659 -36.653  1.00 14.24           O  
ATOM    432  CB  ASP A  56       2.720  36.557 -34.392  1.00 17.04           C  
ATOM    433  CG  ASP A  56       3.430  35.268 -34.024  1.00 17.93           C  
ATOM    434  OD1 ASP A  56       3.494  34.995 -32.814  1.00 18.93           O  
ATOM    435  OD2 ASP A  56       3.917  34.533 -34.910  1.00 18.14           O1-
ATOM    436  N   TYR A  57       2.908  35.059 -37.474  1.00 16.35           N  
ATOM    437  CA  TYR A  57       2.362  33.962 -38.271  1.00 15.96           C  
ATOM    438  C   TYR A  57       2.938  32.629 -37.820  1.00 16.97           C  
ATOM    439  O   TYR A  57       2.836  31.624 -38.523  1.00 18.58           O  
ATOM    440  CB  TYR A  57       2.624  34.194 -39.764  1.00 15.20           C  
ATOM    441  CG  TYR A  57       1.714  35.253 -40.332  1.00 14.55           C  
ATOM    442  CD1 TYR A  57       0.368  34.987 -40.561  1.00 12.62           C  
ATOM    443  CD2 TYR A  57       2.176  36.550 -40.550  1.00 15.03           C  
ATOM    444  CE1 TYR A  57      -0.503  35.987 -40.986  1.00 14.29           C  
ATOM    445  CE2 TYR A  57       1.314  37.557 -40.974  1.00 15.19           C  
ATOM    446  CZ  TYR A  57      -0.018  37.270 -41.186  1.00 14.34           C  
ATOM    447  OH  TYR A  57      -0.862  38.277 -41.584  1.00 16.95           O  
ATOM    448  N   VAL A  58       3.543  32.628 -36.637  1.00 18.37           N  
ATOM    449  CA  VAL A  58       4.110  31.410 -36.068  1.00 18.33           C  
ATOM    450  C   VAL A  58       3.160  30.871 -34.993  1.00 17.35           C  
ATOM    451  O   VAL A  58       3.036  29.662 -34.819  1.00 17.60           O  
ATOM    452  CB  VAL A  58       5.502  31.674 -35.457  1.00 19.24           C  
ATOM    453  CG1 VAL A  58       6.004  30.438 -34.737  1.00 19.78           C  
ATOM    454  CG2 VAL A  58       6.471  32.052 -36.549  1.00 17.25           C  
ATOM    455  N   GLY A  59       2.483  31.778 -34.288  1.00 17.42           N  
ATOM    456  CA  GLY A  59       1.542  31.389 -33.245  1.00 16.50           C  
ATOM    457  C   GLY A  59       2.119  30.356 -32.288  1.00 16.40           C  
ATOM    458  O   GLY A  59       1.491  29.334 -32.000  1.00 16.47           O  
ATOM    459  N   THR A  60       3.313  30.651 -31.789  1.00 14.97           N  
ATOM    460  CA  THR A  60       4.051  29.775 -30.890  1.00 17.29           C  
ATOM    461  C   THR A  60       3.994  28.339 -31.410  1.00 18.04           C  
ATOM    462  O   THR A  60       3.871  27.373 -30.656  1.00 18.48           O  
ATOM    463  CB  THR A  60       3.545  29.876 -29.413  1.00 16.10           C  
ATOM    464  CG2 THR A  60       2.115  29.379 -29.272  1.00 13.87           C  
ATOM    465  OG1 THR A  60       4.402  29.100 -28.571  1.00 17.18           O  
ATOM    466  N   TRP A  61       4.072  28.243 -32.735  1.00 18.54           N  
ATOM    467  CA  TRP A  61       4.086  26.986 -33.464  1.00 18.85           C  
ATOM    468  C   TRP A  61       2.834  26.142 -33.419  1.00 19.23           C  
ATOM    469  O   TRP A  61       2.908  24.908 -33.399  1.00 19.80           O  
ATOM    470  CB  TRP A  61       5.297  26.157 -33.037  1.00 18.07           C  
ATOM    471  CG  TRP A  61       6.572  26.932 -33.176  1.00 17.74           C  
ATOM    472  CD1 TRP A  61       7.244  27.589 -32.185  1.00 18.99           C  
ATOM    473  CD2 TRP A  61       7.289  27.199 -34.388  1.00 17.85           C  
ATOM    474  CE2 TRP A  61       8.379  28.028 -34.053  1.00 17.27           C  
ATOM    475  CE3 TRP A  61       7.111  26.823 -35.722  1.00 18.51           C  
ATOM    476  NE1 TRP A  61       8.328  28.248 -32.703  1.00 16.16           N  
ATOM    477  CZ2 TRP A  61       9.294  28.486 -35.007  1.00 18.96           C  
ATOM    478  CZ3 TRP A  61       8.022  27.277 -36.670  1.00 20.44           C  
ATOM    479  CH2 TRP A  61       9.098  28.103 -36.306  1.00 20.72           C  
ATOM    480  N   GLY A  62       1.682  26.806 -33.411  1.00 18.17           N  
ATOM    481  CA  GLY A  62       0.432  26.073 -33.431  1.00 17.07           C  
ATOM    482  C   GLY A  62      -0.582  26.313 -32.339  1.00 16.21           C  
ATOM    483  O   GLY A  62      -1.762  26.473 -32.628  1.00 16.78           O  
ATOM    484  N   PRO A  63      -0.158  26.359 -31.072  1.00 16.54           N  
ATOM    485  CA  PRO A  63      -1.091  26.576 -29.965  1.00 16.26           C  
ATOM    486  C   PRO A  63      -2.011  27.799 -30.025  1.00 16.26           C  
ATOM    487  O   PRO A  63      -3.199  27.689 -29.730  1.00 17.66           O  
ATOM    488  CB  PRO A  63      -0.168  26.624 -28.740  1.00 15.17           C  
ATOM    489  CG  PRO A  63       0.985  25.748 -29.144  1.00 14.49           C  
ATOM    490  CD  PRO A  63       1.217  26.177 -30.573  1.00 15.57           C  
ATOM    491  N   ALA A  64      -1.473  28.947 -30.423  1.00 15.74           N  
ATOM    492  CA  ALA A  64      -2.235  30.202 -30.417  1.00 15.80           C  
ATOM    493  C   ALA A  64      -3.255  30.440 -31.520  1.00 17.59           C  
ATOM    494  O   ALA A  64      -3.366  31.554 -32.044  1.00 18.13           O  
ATOM    495  CB  ALA A  64      -1.257  31.377 -30.355  1.00 15.51           C  
ATOM    496  N   ILE A  65      -4.028  29.413 -31.845  1.00 17.28           N  
ATOM    497  CA  ILE A  65      -5.015  29.532 -32.897  1.00 17.91           C  
ATOM    498  C   ILE A  65      -6.104  30.543 -32.540  1.00 19.62           C  
ATOM    499  O   ILE A  65      -6.680  31.181 -33.421  1.00 18.30           O  
ATOM    500  CB  ILE A  65      -5.639  28.156 -33.213  1.00 18.05           C  
ATOM    501  CG1 ILE A  65      -6.398  28.220 -34.539  1.00 19.65           C  
ATOM    502  CG2 ILE A  65      -6.576  27.730 -32.099  1.00 19.06           C  
ATOM    503  CD1 ILE A  65      -6.765  26.853 -35.080  1.00 19.50           C  
ATOM    504  N   CYS A  66      -6.374  30.707 -31.250  1.00 18.21           N  
ATOM    505  CA  CYS A  66      -7.399  31.651 -30.822  1.00 20.28           C  
ATOM    506  C   CYS A  66      -6.799  33.027 -30.682  1.00 18.83           C  
ATOM    507  O   CYS A  66      -7.487  33.985 -30.349  1.00 20.60           O  
ATOM    508  CB  CYS A  66      -7.981  31.243 -29.472  1.00 21.00           C  
ATOM    509  SG  CYS A  66      -8.824  29.688 -29.497  1.00 26.73           S  
ATOM    510  N   GLY A  67      -5.505  33.117 -30.945  1.00 18.53           N  
ATOM    511  CA  GLY A  67      -4.818  34.381 -30.805  1.00 17.86           C  
ATOM    512  C   GLY A  67      -4.043  34.285 -29.508  1.00 17.94           C  
ATOM    513  O   GLY A  67      -4.422  33.525 -28.612  1.00 18.86           O  
ATOM    514  N   HIS A  68      -2.952  35.029 -29.403  1.00 15.97           N  
ATOM    515  CA  HIS A  68      -2.149  35.018 -28.191  1.00 17.27           C  
ATOM    516  C   HIS A  68      -2.898  35.631 -27.010  1.00 17.60           C  
ATOM    517  O   HIS A  68      -3.733  36.525 -27.182  1.00 18.11           O  
ATOM    518  CB  HIS A  68      -0.859  35.801 -28.405  1.00 15.69           C  
ATOM    519  CG  HIS A  68       0.102  35.142 -29.341  1.00 16.11           C  
ATOM    520  CD2 HIS A  68       0.761  33.963 -29.257  1.00 15.13           C  
ATOM    521  ND1 HIS A  68       0.493  35.716 -30.533  1.00 16.14           N  
ATOM    522  CE1 HIS A  68       1.350  34.917 -31.143  1.00 14.17           C  
ATOM    523  NE2 HIS A  68       1.530  33.845 -30.391  1.00 18.13           N  
ATOM    524  N   ALA A  69      -2.587  35.143 -25.813  1.00 15.78           N  
ATOM    525  CA  ALA A  69      -3.184  35.644 -24.581  1.00 15.98           C  
ATOM    526  C   ALA A  69      -4.665  35.949 -24.702  1.00 15.84           C  
ATOM    527  O   ALA A  69      -5.107  37.031 -24.333  1.00 15.04           O  
ATOM    528  CB  ALA A  69      -2.444  36.893 -24.127  1.00 14.12           C  
ATOM    529  N   HIS A  70      -5.434  34.999 -25.220  1.00 17.24           N  
ATOM    530  CA  HIS A  70      -6.853  35.225 -25.356  1.00 17.50           C  
ATOM    531  C   HIS A  70      -7.441  35.490 -23.977  1.00 17.56           C  
ATOM    532  O   HIS A  70      -7.294  34.685 -23.067  1.00 16.25           O  
ATOM    533  CB  HIS A  70      -7.529  34.027 -25.995  1.00 19.68           C  
ATOM    534  CG  HIS A  70      -8.943  34.294 -26.394  1.00 20.82           C  
ATOM    535  CD2 HIS A  70      -9.503  34.491 -27.611  1.00 19.25           C  
ATOM    536  ND1 HIS A  70      -9.958  34.429 -25.474  1.00 21.73           N  
ATOM    537  CE1 HIS A  70     -11.086  34.695 -26.108  1.00 23.29           C  
ATOM    538  NE2 HIS A  70     -10.837  34.739 -27.405  1.00 21.80           N  
ATOM    539  N   PRO A  71      -8.123  36.632 -23.819  1.00 18.23           N  
ATOM    540  CA  PRO A  71      -8.757  37.076 -22.576  1.00 18.00           C  
ATOM    541  C   PRO A  71      -9.502  36.000 -21.801  1.00 17.93           C  
ATOM    542  O   PRO A  71      -9.326  35.874 -20.598  1.00 18.69           O  
ATOM    543  CB  PRO A  71      -9.690  38.190 -23.044  1.00 18.25           C  
ATOM    544  CG  PRO A  71      -8.962  38.758 -24.200  1.00 19.41           C  
ATOM    545  CD  PRO A  71      -8.458  37.541 -24.928  1.00 15.45           C  
ATOM    546  N   GLU A  72     -10.345  35.235 -22.482  1.00 19.35           N  
ATOM    547  CA  GLU A  72     -11.107  34.200 -21.807  1.00 20.28           C  
ATOM    548  C   GLU A  72     -10.237  33.057 -21.328  1.00 20.83           C  
ATOM    549  O   GLU A  72     -10.564  32.399 -20.343  1.00 21.49           O  
ATOM    550  CB  GLU A  72     -12.210  33.678 -22.722  1.00 24.21           C  
ATOM    551  CG  GLU A  72     -13.261  34.734 -23.010  1.00 29.50           C  
ATOM    552  CD  GLU A  72     -14.385  34.210 -23.855  1.00 32.74           C  
ATOM    553  OE1 GLU A  72     -15.037  33.236 -23.429  1.00 35.74           O  
ATOM    554  OE2 GLU A  72     -14.616  34.771 -24.948  1.00 37.54           O1-
ATOM    555  N   VAL A  73      -9.125  32.818 -22.015  1.00 19.14           N  
ATOM    556  CA  VAL A  73      -8.237  31.741 -21.610  1.00 17.68           C  
ATOM    557  C   VAL A  73      -7.422  32.163 -20.384  1.00 19.10           C  
ATOM    558  O   VAL A  73      -7.307  31.408 -19.415  1.00 17.24           O  
ATOM    559  CB  VAL A  73      -7.278  31.329 -22.755  1.00 17.12           C  
ATOM    560  CG1 VAL A  73      -6.358  30.217 -22.284  1.00 16.07           C  
ATOM    561  CG2 VAL A  73      -8.080  30.845 -23.961  1.00 15.24           C  
ATOM    562  N   ILE A  74      -6.873  33.375 -20.409  1.00 20.43           N  
ATOM    563  CA  ILE A  74      -6.088  33.834 -19.273  1.00 21.81           C  
ATOM    564  C   ILE A  74      -6.966  34.015 -18.038  1.00 21.39           C  
ATOM    565  O   ILE A  74      -6.525  33.773 -16.926  1.00 18.80           O  
ATOM    566  CB  ILE A  74      -5.347  35.160 -19.560  1.00 23.46           C  
ATOM    567  CG1 ILE A  74      -6.341  36.311 -19.653  1.00 29.83           C  
ATOM    568  CG2 ILE A  74      -4.534  35.037 -20.841  1.00 20.92           C  
ATOM    569  CD1 ILE A  74      -5.683  37.671 -19.900  1.00 34.72           C  
ATOM    570  N   GLU A  75      -8.212  34.431 -18.228  1.00 21.88           N  
ATOM    571  CA  GLU A  75      -9.081  34.608 -17.082  1.00 22.41           C  
ATOM    572  C   GLU A  75      -9.369  33.250 -16.473  1.00 19.76           C  
ATOM    573  O   GLU A  75      -9.360  33.104 -15.255  1.00 18.71           O  
ATOM    574  CB  GLU A  75     -10.387  35.294 -17.470  1.00 27.20           C  
ATOM    575  CG  GLU A  75     -11.146  35.810 -16.258  1.00 36.28           C  
ATOM    576  CD  GLU A  75     -12.547  35.247 -16.151  1.00 42.10           C  
ATOM    577  OE1 GLU A  75     -13.072  35.185 -15.015  1.00 45.55           O  
ATOM    578  OE2 GLU A  75     -13.126  34.878 -17.197  1.00 45.32           O1-
ATOM    579  N   ALA A  76      -9.607  32.255 -17.325  1.00 18.92           N  
ATOM    580  CA  ALA A  76      -9.888  30.900 -16.859  1.00 17.61           C  
ATOM    581  C   ALA A  76      -8.685  30.381 -16.081  1.00 17.00           C  
ATOM    582  O   ALA A  76      -8.833  29.732 -15.048  1.00 16.11           O  
ATOM    583  CB  ALA A  76     -10.187  29.983 -18.042  1.00 17.23           C  
ATOM    584  N   LEU A  77      -7.491  30.679 -16.577  1.00 15.84           N  
ATOM    585  CA  LEU A  77      -6.271  30.242 -15.907  1.00 17.48           C  
ATOM    586  C   LEU A  77      -6.083  30.953 -14.567  1.00 18.70           C  
ATOM    587  O   LEU A  77      -5.705  30.327 -13.572  1.00 16.62           O  
ATOM    588  CB  LEU A  77      -5.055  30.486 -16.799  1.00 15.38           C  
ATOM    589  CG  LEU A  77      -5.025  29.594 -18.046  1.00 18.48           C  
ATOM    590  CD1 LEU A  77      -3.856  29.963 -18.921  1.00 17.18           C  
ATOM    591  CD2 LEU A  77      -4.936  28.135 -17.635  1.00 18.09           C  
ATOM    592  N   LYS A  78      -6.351  32.257 -14.546  1.00 19.49           N  
ATOM    593  CA  LYS A  78      -6.223  33.035 -13.322  1.00 21.31           C  
ATOM    594  C   LYS A  78      -7.076  32.413 -12.227  1.00 21.98           C  
ATOM    595  O   LYS A  78      -6.633  32.263 -11.090  1.00 24.11           O  
ATOM    596  CB  LYS A  78      -6.672  34.477 -13.546  1.00 23.07           C  
ATOM    597  CG  LYS A  78      -5.640  35.389 -14.186  1.00 27.67           C  
ATOM    598  CD  LYS A  78      -6.226  36.782 -14.367  1.00 32.55           C  
ATOM    599  CE  LYS A  78      -5.211  37.767 -14.934  1.00 36.32           C  
ATOM    600  NZ  LYS A  78      -4.162  38.120 -13.940  1.00 40.66           N1+
ATOM    601  N   VAL A  79      -8.301  32.043 -12.573  1.00 21.82           N  
ATOM    602  CA  VAL A  79      -9.197  31.449 -11.597  1.00 22.08           C  
ATOM    603  C   VAL A  79      -8.760  30.052 -11.170  1.00 22.27           C  
ATOM    604  O   VAL A  79      -8.767  29.730  -9.984  1.00 24.79           O  
ATOM    605  CB  VAL A  79     -10.640  31.384 -12.139  1.00 21.71           C  
ATOM    606  CG1 VAL A  79     -11.504  30.516 -11.235  1.00 19.95           C  
ATOM    607  CG2 VAL A  79     -11.217  32.800 -12.216  1.00 22.07           C  
ATOM    608  N   ALA A  80      -8.357  29.232 -12.130  1.00 19.75           N  
ATOM    609  CA  ALA A  80      -7.960  27.871 -11.822  1.00 20.90           C  
ATOM    610  C   ALA A  80      -6.723  27.749 -10.942  1.00 21.52           C  
ATOM    611  O   ALA A  80      -6.660  26.887 -10.064  1.00 21.24           O  
ATOM    612  CB  ALA A  80      -7.761  27.077 -13.117  1.00 20.15           C  
ATOM    613  N   MET A  81      -5.733  28.603 -11.152  1.00 22.10           N  
ATOM    614  CA  MET A  81      -4.531  28.475 -10.351  1.00 24.42           C  
ATOM    615  C   MET A  81      -4.707  28.785  -8.878  1.00 24.10           C  
ATOM    616  O   MET A  81      -3.834  28.466  -8.076  1.00 22.56           O  
ATOM    617  CB  MET A  81      -3.397  29.311 -10.928  1.00 25.35           C  
ATOM    618  CG  MET A  81      -3.700  30.764 -11.112  1.00 30.72           C  
ATOM    619  SD  MET A  81      -2.244  31.517 -11.850  1.00 37.11           S  
ATOM    620  CE  MET A  81      -2.035  30.456 -13.263  1.00 33.76           C  
ATOM    621  N   GLU A  82      -5.830  29.399  -8.524  1.00 24.71           N  
ATOM    622  CA  GLU A  82      -6.101  29.703  -7.129  1.00 27.02           C  
ATOM    623  C   GLU A  82      -6.235  28.372  -6.386  1.00 25.13           C  
ATOM    624  O   GLU A  82      -5.949  28.282  -5.197  1.00 25.46           O  
ATOM    625  CB  GLU A  82      -7.409  30.487  -6.998  1.00 30.52           C  
ATOM    626  CG  GLU A  82      -7.284  31.774  -6.213  1.00 37.21           C  
ATOM    627  CD  GLU A  82      -6.840  32.932  -7.073  1.00 40.89           C  
ATOM    628  OE1 GLU A  82      -7.644  33.383  -7.918  1.00 43.93           O  
ATOM    629  OE2 GLU A  82      -5.690  33.391  -6.907  1.00 43.89           O1-
ATOM    630  N   LYS A  83      -6.669  27.346  -7.113  1.00 22.23           N  
ATOM    631  CA  LYS A  83      -6.875  26.016  -6.554  1.00 21.25           C  
ATOM    632  C   LYS A  83      -5.633  25.156  -6.615  1.00 19.40           C  
ATOM    633  O   LYS A  83      -5.663  23.996  -6.210  1.00 17.86           O  
ATOM    634  CB  LYS A  83      -8.000  25.298  -7.302  1.00 22.19           C  
ATOM    635  CG  LYS A  83      -9.378  25.926  -7.142  1.00 25.15           C  
ATOM    636  CD  LYS A  83     -10.424  25.071  -7.852  1.00 30.41           C  
ATOM    637  CE  LYS A  83     -11.838  25.491  -7.477  1.00 35.87           C  
ATOM    638  NZ  LYS A  83     -12.876  24.549  -8.003  1.00 37.51           N1+
ATOM    639  N   GLY A  84      -4.543  25.718  -7.124  1.00 17.65           N  
ATOM    640  CA  GLY A  84      -3.317  24.948  -7.238  1.00 17.60           C  
ATOM    641  C   GLY A  84      -3.082  24.601  -8.695  1.00 18.52           C  
ATOM    642  O   GLY A  84      -4.028  24.482  -9.470  1.00 18.82           O  
ATOM    643  N   THR A  85      -1.826  24.416  -9.073  1.00 17.47           N  
ATOM    644  CA  THR A  85      -1.506  24.129 -10.464  1.00 18.73           C  
ATOM    645  C   THR A  85      -1.288  22.663 -10.805  1.00 17.91           C  
ATOM    646  O   THR A  85      -1.310  22.292 -11.980  1.00 19.06           O  
ATOM    647  CB  THR A  85      -0.261  24.914 -10.886  1.00 18.64           C  
ATOM    648  CG2 THR A  85      -0.467  26.390 -10.622  1.00 20.25           C  
ATOM    649  OG1 THR A  85       0.867  24.469 -10.120  1.00 19.84           O  
ATOM    650  N   SER A  86      -1.084  21.832  -9.786  1.00 17.06           N  
ATOM    651  CA  SER A  86      -0.849  20.406 -10.006  1.00 16.84           C  
ATOM    652  C   SER A  86      -1.285  19.612  -8.774  1.00 17.06           C  
ATOM    653  O   SER A  86      -0.966  19.981  -7.641  1.00 14.95           O  
ATOM    654  CB  SER A  86       0.636  20.169 -10.294  1.00 15.94           C  
ATOM    655  OG  SER A  86       0.869  18.817 -10.632  1.00 18.63           O  
ATOM    656  N   PHE A  87      -2.011  18.522  -8.997  1.00 15.97           N  
ATOM    657  CA  PHE A  87      -2.507  17.710  -7.899  1.00 17.09           C  
ATOM    658  C   PHE A  87      -1.765  16.396  -7.717  1.00 17.97           C  
ATOM    659  O   PHE A  87      -1.537  15.971  -6.589  1.00 18.84           O  
ATOM    660  CB  PHE A  87      -3.995  17.395  -8.087  1.00 16.78           C  
ATOM    661  CG  PHE A  87      -4.875  18.608  -8.168  1.00 17.23           C  
ATOM    662  CD1 PHE A  87      -4.493  19.807  -7.579  1.00 15.29           C  
ATOM    663  CD2 PHE A  87      -6.117  18.531  -8.786  1.00 17.21           C  
ATOM    664  CE1 PHE A  87      -5.336  20.911  -7.599  1.00 15.18           C  
ATOM    665  CE2 PHE A  87      -6.972  19.627  -8.813  1.00 18.38           C  
ATOM    666  CZ  PHE A  87      -6.581  20.824  -8.216  1.00 16.96           C  
ATOM    667  N   GLY A  88      -1.406  15.745  -8.819  1.00 17.19           N  
ATOM    668  CA  GLY A  88      -0.720  14.469  -8.716  1.00 18.49           C  
ATOM    669  C   GLY A  88      -1.748  13.390  -8.434  1.00 18.94           C  
ATOM    670  O   GLY A  88      -1.424  12.250  -8.080  1.00 19.64           O  
ATOM    671  N   ALA A  89      -3.007  13.776  -8.589  1.00 17.84           N  
ATOM    672  CA  ALA A  89      -4.135  12.888  -8.378  1.00 17.72           C  
ATOM    673  C   ALA A  89      -5.180  13.306  -9.394  1.00 17.66           C  
ATOM    674  O   ALA A  89      -5.093  14.387  -9.970  1.00 17.89           O  
ATOM    675  CB  ALA A  89      -4.676  13.052  -6.965  1.00 17.35           C  
ATOM    676  N   PRO A  90      -6.179  12.455  -9.636  1.00 17.17           N  
ATOM    677  CA  PRO A  90      -7.224  12.792 -10.605  1.00 15.91           C  
ATOM    678  C   PRO A  90      -7.936  14.085 -10.242  1.00 16.38           C  
ATOM    679  O   PRO A  90      -8.010  14.451  -9.070  1.00 14.83           O  
ATOM    680  CB  PRO A  90      -8.174  11.603 -10.518  1.00 16.35           C  
ATOM    681  CG  PRO A  90      -7.291  10.485 -10.055  1.00 17.79           C  
ATOM    682  CD  PRO A  90      -6.430  11.140  -9.027  1.00 16.38           C  
ATOM    683  N   CYS A  91      -8.437  14.786 -11.254  1.00 16.24           N  
ATOM    684  CA  CYS A  91      -9.204  16.003 -11.030  1.00 17.57           C  
ATOM    685  C   CYS A  91     -10.329  15.958 -12.054  1.00 16.65           C  
ATOM    686  O   CYS A  91     -10.187  15.342 -13.108  1.00 16.55           O  
ATOM    687  CB  CYS A  91      -8.340  17.262 -11.202  1.00 19.64           C  
ATOM    688  SG  CYS A  91      -7.892  17.721 -12.893  1.00 23.02           S  
ATOM    689  N   ALA A  92     -11.455  16.579 -11.733  1.00 17.07           N  
ATOM    690  CA  ALA A  92     -12.606  16.577 -12.627  1.00 16.42           C  
ATOM    691  C   ALA A  92     -12.301  17.111 -14.028  1.00 15.82           C  
ATOM    692  O   ALA A  92     -12.859  16.634 -15.011  1.00 16.02           O  
ATOM    693  CB  ALA A  92     -13.745  17.374 -12.002  1.00 16.48           C  
ATOM    694  N   LEU A  93     -11.404  18.089 -14.121  1.00 17.09           N  
ATOM    695  CA  LEU A  93     -11.074  18.680 -15.412  1.00 16.03           C  
ATOM    696  C   LEU A  93     -10.512  17.694 -16.437  1.00 16.43           C  
ATOM    697  O   LEU A  93     -10.683  17.877 -17.640  1.00 16.53           O  
ATOM    698  CB  LEU A  93     -10.105  19.845 -15.214  1.00 17.03           C  
ATOM    699  CG  LEU A  93     -10.689  20.987 -14.372  1.00 18.58           C  
ATOM    700  CD1 LEU A  93      -9.702  22.132 -14.318  1.00 18.03           C  
ATOM    701  CD2 LEU A  93     -12.019  21.452 -14.973  1.00 18.87           C  
ATOM    702  N   GLU A  94      -9.833  16.656 -15.972  1.00 15.48           N  
ATOM    703  CA  GLU A  94      -9.292  15.674 -16.899  1.00 15.96           C  
ATOM    704  C   GLU A  94     -10.431  15.002 -17.631  1.00 14.95           C  
ATOM    705  O   GLU A  94     -10.338  14.739 -18.827  1.00 14.76           O  
ATOM    706  CB  GLU A  94      -8.465  14.630 -16.153  1.00 15.26           C  
ATOM    707  CG  GLU A  94      -7.096  15.137 -15.777  1.00 16.66           C  
ATOM    708  CD  GLU A  94      -6.417  14.255 -14.762  1.00 17.79           C  
ATOM    709  OE1 GLU A  94      -6.841  14.279 -13.593  1.00 18.45           O  
ATOM    710  OE2 GLU A  94      -5.464  13.539 -15.133  1.00 19.50           O1-
ATOM    711  N   ASN A  95     -11.507  14.730 -16.898  1.00 15.05           N  
ATOM    712  CA  ASN A  95     -12.684  14.098 -17.463  1.00 15.29           C  
ATOM    713  C   ASN A  95     -13.309  15.004 -18.517  1.00 16.00           C  
ATOM    714  O   ASN A  95     -13.698  14.537 -19.591  1.00 15.71           O  
ATOM    715  CB  ASN A  95     -13.705  13.801 -16.358  1.00 15.37           C  
ATOM    716  CG  ASN A  95     -13.344  12.565 -15.544  1.00 17.10           C  
ATOM    717  ND2 ASN A  95     -14.353  11.822 -15.120  1.00 18.60           N  
ATOM    718  OD1 ASN A  95     -12.174  12.293 -15.291  1.00 20.31           O  
ATOM    719  N   VAL A  96     -13.394  16.298 -18.208  1.00 14.12           N  
ATOM    720  CA  VAL A  96     -13.990  17.265 -19.126  1.00 14.21           C  
ATOM    721  C   VAL A  96     -13.258  17.358 -20.465  1.00 14.47           C  
ATOM    722  O   VAL A  96     -13.850  17.176 -21.537  1.00 13.92           O  
ATOM    723  CB  VAL A  96     -14.050  18.676 -18.498  1.00 14.01           C  
ATOM    724  CG1 VAL A  96     -14.641  19.662 -19.502  1.00 14.28           C  
ATOM    725  CG2 VAL A  96     -14.907  18.644 -17.225  1.00 13.54           C  
ATOM    726  N   LEU A  97     -11.966  17.641 -20.406  1.00 14.38           N  
ATOM    727  CA  LEU A  97     -11.186  17.762 -21.627  1.00 15.42           C  
ATOM    728  C   LEU A  97     -11.172  16.430 -22.386  1.00 16.01           C  
ATOM    729  O   LEU A  97     -11.241  16.413 -23.613  1.00 13.80           O  
ATOM    730  CB  LEU A  97      -9.752  18.165 -21.305  1.00 14.56           C  
ATOM    731  CG  LEU A  97      -9.033  19.146 -22.232  1.00 17.38           C  
ATOM    732  CD1 LEU A  97      -7.590  18.714 -22.341  1.00 15.07           C  
ATOM    733  CD2 LEU A  97      -9.673  19.207 -23.604  1.00 14.96           C  
ATOM    734  N   ALA A  98     -11.070  15.324 -21.649  1.00 15.46           N  
ATOM    735  CA  ALA A  98     -11.035  14.002 -22.268  1.00 17.24           C  
ATOM    736  C   ALA A  98     -12.298  13.786 -23.086  1.00 18.75           C  
ATOM    737  O   ALA A  98     -12.243  13.326 -24.223  1.00 18.45           O  
ATOM    738  CB  ALA A  98     -10.904  12.913 -21.201  1.00 15.41           C  
ATOM    739  N   GLU A  99     -13.437  14.130 -22.501  1.00 19.99           N  
ATOM    740  CA  GLU A  99     -14.706  13.974 -23.186  1.00 21.07           C  
ATOM    741  C   GLU A  99     -14.732  14.869 -24.420  1.00 19.66           C  
ATOM    742  O   GLU A  99     -15.147  14.440 -25.492  1.00 19.16           O  
ATOM    743  CB  GLU A  99     -15.850  14.342 -22.249  1.00 24.21           C  
ATOM    744  CG  GLU A  99     -17.163  13.704 -22.612  1.00 32.08           C  
ATOM    745  CD  GLU A  99     -18.245  13.999 -21.595  1.00 37.60           C  
ATOM    746  OE1 GLU A  99     -17.997  13.776 -20.389  1.00 40.10           O  
ATOM    747  OE2 GLU A  99     -19.339  14.451 -22.001  1.00 41.25           O1-
ATOM    748  N   MET A 100     -14.272  16.108 -24.273  1.00 20.10           N  
ATOM    749  CA  MET A 100     -14.262  17.047 -25.392  1.00 20.12           C  
ATOM    750  C   MET A 100     -13.399  16.538 -26.530  1.00 19.48           C  
ATOM    751  O   MET A 100     -13.764  16.653 -27.698  1.00 18.78           O  
ATOM    752  CB  MET A 100     -13.746  18.412 -24.948  1.00 21.17           C  
ATOM    753  CG  MET A 100     -14.643  19.118 -23.953  1.00 25.61           C  
ATOM    754  SD  MET A 100     -14.031  20.775 -23.616  1.00 27.56           S  
ATOM    755  CE  MET A 100     -15.601  21.673 -23.376  1.00 33.77           C  
ATOM    756  N   VAL A 101     -12.249  15.973 -26.184  1.00 18.32           N  
ATOM    757  CA  VAL A 101     -11.345  15.449 -27.187  1.00 18.34           C  
ATOM    758  C   VAL A 101     -11.933  14.225 -27.892  1.00 20.41           C  
ATOM    759  O   VAL A 101     -11.805  14.099 -29.108  1.00 19.76           O  
ATOM    760  CB  VAL A 101      -9.977  15.077 -26.573  1.00 18.85           C  
ATOM    761  CG1 VAL A 101      -9.170  14.257 -27.570  1.00 15.43           C  
ATOM    762  CG2 VAL A 101      -9.207  16.351 -26.189  1.00 15.14           C  
ATOM    763  N   ASN A 102     -12.571  13.329 -27.137  1.00 21.47           N  
ATOM    764  CA  ASN A 102     -13.170  12.134 -27.732  1.00 23.15           C  
ATOM    765  C   ASN A 102     -14.238  12.552 -28.726  1.00 23.46           C  
ATOM    766  O   ASN A 102     -14.318  12.011 -29.821  1.00 23.86           O  
ATOM    767  CB  ASN A 102     -13.801  11.217 -26.669  1.00 24.33           C  
ATOM    768  CG  ASN A 102     -12.767  10.493 -25.834  1.00 29.38           C  
ATOM    769  ND2 ASN A 102     -13.027  10.356 -24.537  1.00 30.52           N  
ATOM    770  OD1 ASN A 102     -11.749  10.044 -26.354  1.00 36.21           O  
ATOM    771  N   ASP A 103     -15.056  13.524 -28.347  1.00 24.24           N  
ATOM    772  CA  ASP A 103     -16.107  13.986 -29.235  1.00 26.56           C  
ATOM    773  C   ASP A 103     -15.570  14.667 -30.486  1.00 24.80           C  
ATOM    774  O   ASP A 103     -16.135  14.522 -31.563  1.00 25.62           O  
ATOM    775  CB  ASP A 103     -17.050  14.948 -28.503  1.00 28.59           C  
ATOM    776  CG  ASP A 103     -17.918  14.243 -27.479  1.00 35.29           C  
ATOM    777  OD1 ASP A 103     -18.121  13.013 -27.617  1.00 38.66           O  
ATOM    778  OD2 ASP A 103     -18.408  14.914 -26.543  1.00 38.01           O1-
ATOM    779  N   ALA A 104     -14.470  15.396 -30.339  1.00 22.75           N  
ATOM    780  CA  ALA A 104     -13.881  16.135 -31.447  1.00 22.01           C  
ATOM    781  C   ALA A 104     -13.105  15.316 -32.474  1.00 22.03           C  
ATOM    782  O   ALA A 104     -13.167  15.588 -33.671  1.00 20.20           O  
ATOM    783  CB  ALA A 104     -12.980  17.227 -30.900  1.00 21.53           C  
ATOM    784  N   VAL A 105     -12.369  14.318 -32.012  1.00 20.93           N  
ATOM    785  CA  VAL A 105     -11.559  13.528 -32.918  1.00 20.65           C  
ATOM    786  C   VAL A 105     -12.147  12.158 -33.217  1.00 21.85           C  
ATOM    787  O   VAL A 105     -12.199  11.291 -32.347  1.00 22.39           O  
ATOM    788  CB  VAL A 105     -10.127  13.365 -32.364  1.00 20.33           C  
ATOM    789  CG1 VAL A 105      -9.229  12.749 -33.427  1.00 18.21           C  
ATOM    790  CG2 VAL A 105      -9.585  14.726 -31.926  1.00 18.70           C  
ATOM    791  N   PRO A 106     -12.584  11.947 -34.470  1.00 21.48           N  
ATOM    792  CA  PRO A 106     -13.181  10.696 -34.943  1.00 21.52           C  
ATOM    793  C   PRO A 106     -12.521   9.434 -34.382  1.00 20.92           C  
ATOM    794  O   PRO A 106     -13.152   8.661 -33.668  1.00 23.18           O  
ATOM    795  CB  PRO A 106     -13.024  10.798 -36.453  1.00 22.12           C  
ATOM    796  CG  PRO A 106     -13.199  12.263 -36.696  1.00 21.75           C  
ATOM    797  CD  PRO A 106     -12.379  12.883 -35.592  1.00 20.97           C  
ATOM    798  N   SER A 107     -11.245   9.245 -34.694  1.00 20.06           N  
ATOM    799  CA  SER A 107     -10.498   8.065 -34.251  1.00 19.67           C  
ATOM    800  C   SER A 107     -10.357   7.875 -32.744  1.00 18.89           C  
ATOM    801  O   SER A 107     -10.153   6.756 -32.279  1.00 19.06           O  
ATOM    802  CB  SER A 107      -9.091   8.090 -34.848  1.00 18.96           C  
ATOM    803  OG  SER A 107      -8.313   9.109 -34.239  1.00 18.15           O  
ATOM    804  N   ILE A 108     -10.464   8.952 -31.976  1.00 18.86           N  
ATOM    805  CA  ILE A 108     -10.279   8.845 -30.540  1.00 17.54           C  
ATOM    806  C   ILE A 108     -11.500   8.423 -29.730  1.00 18.27           C  
ATOM    807  O   ILE A 108     -12.500   9.130 -29.673  1.00 17.25           O  
ATOM    808  CB  ILE A 108      -9.699  10.169 -29.986  1.00 17.14           C  
ATOM    809  CG1 ILE A 108      -8.326  10.407 -30.626  1.00 16.67           C  
ATOM    810  CG2 ILE A 108      -9.565  10.099 -28.461  1.00 15.98           C  
ATOM    811  CD1 ILE A 108      -7.674  11.713 -30.250  1.00 18.10           C  
ATOM    812  N   GLU A 109     -11.391   7.262 -29.087  1.00 18.42           N  
ATOM    813  CA  GLU A 109     -12.467   6.735 -28.251  1.00 21.40           C  
ATOM    814  C   GLU A 109     -12.022   6.756 -26.793  1.00 20.30           C  
ATOM    815  O   GLU A 109     -12.837   6.749 -25.878  1.00 20.15           O  
ATOM    816  CB  GLU A 109     -12.812   5.298 -28.643  1.00 22.75           C  
ATOM    817  CG  GLU A 109     -13.158   5.110 -30.104  1.00 27.69           C  
ATOM    818  CD  GLU A 109     -13.521   3.673 -30.422  1.00 28.82           C  
ATOM    819  OE1 GLU A 109     -12.808   2.757 -29.954  1.00 28.82           O  
ATOM    820  OE2 GLU A 109     -14.518   3.460 -31.139  1.00 31.70           O1-
ATOM    821  N   MET A 110     -10.715   6.772 -26.592  1.00 19.97           N  
ATOM    822  CA  MET A 110     -10.160   6.806 -25.254  1.00 21.00           C  
ATOM    823  C   MET A 110      -8.889   7.639 -25.361  1.00 19.97           C  
ATOM    824  O   MET A 110      -8.134   7.481 -26.319  1.00 20.44           O  
ATOM    825  CB  MET A 110      -9.863   5.379 -24.790  1.00 20.17           C  
ATOM    826  CG  MET A 110      -9.353   5.277 -23.372  1.00 25.25           C  
ATOM    827  SD  MET A 110      -9.429   3.586 -22.771  1.00 27.89           S  
ATOM    828  CE  MET A 110     -11.109   3.523 -22.267  1.00 27.79           C  
ATOM    829  N   VAL A 111      -8.662   8.535 -24.402  1.00 17.90           N  
ATOM    830  CA  VAL A 111      -7.479   9.405 -24.441  1.00 16.71           C  
ATOM    831  C   VAL A 111      -6.614   9.326 -23.218  1.00 13.37           C  
ATOM    832  O   VAL A 111      -7.093   9.070 -22.119  1.00 14.49           O  
ATOM    833  CB  VAL A 111      -7.818  10.917 -24.525  1.00 17.95           C  
ATOM    834  CG1 VAL A 111      -7.222  11.516 -25.772  1.00 18.73           C  
ATOM    835  CG2 VAL A 111      -9.303  11.136 -24.417  1.00 20.75           C  
ATOM    836  N   ARG A 112      -5.331   9.588 -23.424  1.00 12.20           N  
ATOM    837  CA  ARG A 112      -4.376   9.628 -22.335  1.00 12.57           C  
ATOM    838  C   ARG A 112      -3.652  10.933 -22.542  1.00 12.19           C  
ATOM    839  O   ARG A 112      -3.069  11.163 -23.601  1.00 12.50           O  
ATOM    840  CB  ARG A 112      -3.397   8.462 -22.399  1.00 12.05           C  
ATOM    841  CG  ARG A 112      -2.173   8.606 -21.466  1.00 14.01           C  
ATOM    842  CD  ARG A 112      -2.539   9.007 -20.036  1.00 13.20           C  
ATOM    843  NE  ARG A 112      -3.232   7.967 -19.278  1.00 13.18           N  
ATOM    844  CZ  ARG A 112      -2.669   6.841 -18.842  1.00 15.76           C  
ATOM    845  NH1 ARG A 112      -3.390   5.963 -18.154  1.00 12.65           N1+
ATOM    846  NH2 ARG A 112      -1.391   6.584 -19.102  1.00 13.55           N  
ATOM    847  N   PHE A 113      -3.714  11.806 -21.546  1.00 12.10           N  
ATOM    848  CA  PHE A 113      -3.044  13.090 -21.659  1.00 12.60           C  
ATOM    849  C   PHE A 113      -1.603  12.922 -21.248  1.00 12.45           C  
ATOM    850  O   PHE A 113      -1.283  12.115 -20.376  1.00 13.16           O  
ATOM    851  CB  PHE A 113      -3.703  14.147 -20.758  1.00 12.57           C  
ATOM    852  CG  PHE A 113      -5.079  14.541 -21.194  1.00 12.79           C  
ATOM    853  CD1 PHE A 113      -6.186  14.183 -20.438  1.00 13.24           C  
ATOM    854  CD2 PHE A 113      -5.272  15.230 -22.379  1.00 13.29           C  
ATOM    855  CE1 PHE A 113      -7.469  14.504 -20.860  1.00 13.74           C  
ATOM    856  CE2 PHE A 113      -6.552  15.558 -22.811  1.00 15.10           C  
ATOM    857  CZ  PHE A 113      -7.653  15.191 -22.049  1.00 14.97           C  
ATOM    858  N   VAL A 114      -0.738  13.681 -21.902  1.00 12.34           N  
ATOM    859  CA  VAL A 114       0.678  13.681 -21.594  1.00 12.39           C  
ATOM    860  C   VAL A 114       1.094  15.154 -21.597  1.00 12.77           C  
ATOM    861  O   VAL A 114       0.236  16.042 -21.613  1.00 12.14           O  
ATOM    862  CB  VAL A 114       1.480  12.854 -22.623  1.00 12.22           C  
ATOM    863  CG1 VAL A 114       1.147  11.378 -22.459  1.00 10.99           C  
ATOM    864  CG2 VAL A 114       1.154  13.299 -24.017  1.00 11.18           C  
ATOM    865  N   ASN A 115       2.386  15.434 -21.605  1.00 12.92           N  
ATOM    866  CA  ASN A 115       2.799  16.827 -21.549  1.00 14.15           C  
ATOM    867  C   ASN A 115       3.344  17.472 -22.810  1.00 13.72           C  
ATOM    868  O   ASN A 115       3.661  18.665 -22.811  1.00 13.88           O  
ATOM    869  CB  ASN A 115       3.786  16.984 -20.397  1.00 13.70           C  
ATOM    870  CG  ASN A 115       3.267  16.347 -19.121  1.00 14.12           C  
ATOM    871  ND2 ASN A 115       2.373  17.048 -18.447  1.00 13.55           N  
ATOM    872  OD1 ASN A 115       3.644  15.226 -18.761  1.00 16.00           O  
ATOM    873  N   SER A 116       3.445  16.702 -23.886  1.00 12.66           N  
ATOM    874  CA  SER A 116       3.956  17.245 -25.141  1.00 12.77           C  
ATOM    875  C   SER A 116       3.646  16.337 -26.314  1.00 12.08           C  
ATOM    876  O   SER A 116       3.221  15.192 -26.141  1.00 10.80           O  
ATOM    877  CB  SER A 116       5.462  17.424 -25.069  1.00 12.28           C  
ATOM    878  OG  SER A 116       6.087  16.168 -24.967  1.00 14.19           O  
ATOM    879  N   GLY A 117       3.867  16.865 -27.509  1.00 12.54           N  
ATOM    880  CA  GLY A 117       3.626  16.094 -28.708  1.00 13.55           C  
ATOM    881  C   GLY A 117       4.633  14.968 -28.735  1.00 14.06           C  
ATOM    882  O   GLY A 117       4.326  13.853 -29.155  1.00 14.62           O  
ATOM    883  N   THR A 118       5.841  15.267 -28.272  1.00 14.29           N  
ATOM    884  CA  THR A 118       6.904  14.275 -28.233  1.00 14.23           C  
ATOM    885  C   THR A 118       6.498  13.088 -27.367  1.00 14.73           C  
ATOM    886  O   THR A 118       6.674  11.940 -27.778  1.00 13.46           O  
ATOM    887  CB  THR A 118       8.219  14.885 -27.710  1.00 13.80           C  
ATOM    888  CG2 THR A 118       9.231  13.804 -27.367  1.00 13.94           C  
ATOM    889  OG1 THR A 118       8.770  15.728 -28.726  1.00 16.23           O  
ATOM    890  N   GLU A 119       5.947  13.353 -26.182  1.00 13.53           N  
ATOM    891  CA  GLU A 119       5.525  12.257 -25.310  1.00 14.03           C  
ATOM    892  C   GLU A 119       4.383  11.480 -25.966  1.00 14.11           C  
ATOM    893  O   GLU A 119       4.343  10.258 -25.906  1.00 13.15           O  
ATOM    894  CB  GLU A 119       5.069  12.770 -23.935  1.00 13.44           C  
ATOM    895  CG  GLU A 119       6.159  13.443 -23.122  1.00 14.68           C  
ATOM    896  CD  GLU A 119       5.739  13.706 -21.689  1.00 16.71           C  
ATOM    897  OE1 GLU A 119       4.526  13.853 -21.433  1.00 16.75           O  
ATOM    898  OE2 GLU A 119       6.628  13.779 -20.818  1.00 18.39           O1-
ATOM    899  N   ALA A 120       3.466  12.190 -26.615  1.00 14.03           N  
ATOM    900  CA  ALA A 120       2.342  11.523 -27.262  1.00 14.25           C  
ATOM    901  C   ALA A 120       2.809  10.581 -28.362  1.00 14.67           C  
ATOM    902  O   ALA A 120       2.371   9.433 -28.436  1.00 14.56           O  
ATOM    903  CB  ALA A 120       1.390  12.546 -27.832  1.00 13.65           C  
ATOM    904  N   CYS A 121       3.704  11.068 -29.212  1.00 13.75           N  
ATOM    905  CA  CYS A 121       4.205  10.257 -30.305  1.00 15.53           C  
ATOM    906  C   CYS A 121       5.007   9.082 -29.775  1.00 15.83           C  
ATOM    907  O   CYS A 121       4.876   7.959 -30.264  1.00 15.45           O  
ATOM    908  CB  CYS A 121       5.040  11.124 -31.247  1.00 14.23           C  
ATOM    909  SG  CYS A 121       4.006  12.340 -32.129  1.00 16.31           S  
ATOM    910  N   MET A 122       5.819   9.351 -28.762  1.00 16.97           N  
ATOM    911  CA  MET A 122       6.636   8.330 -28.143  1.00 19.97           C  
ATOM    912  C   MET A 122       5.729   7.223 -27.614  1.00 19.75           C  
ATOM    913  O   MET A 122       5.966   6.041 -27.854  1.00 18.36           O  
ATOM    914  CB  MET A 122       7.446   8.953 -27.008  1.00 23.66           C  
ATOM    915  CG  MET A 122       8.298   7.978 -26.215  1.00 32.13           C  
ATOM    916  SD  MET A 122       9.433   8.863 -25.146  1.00 42.05           S  
ATOM    917  CE  MET A 122       8.283   9.935 -24.213  1.00 38.12           C  
ATOM    918  N   ALA A 123       4.672   7.616 -26.913  1.00 18.08           N  
ATOM    919  CA  ALA A 123       3.748   6.654 -26.343  1.00 17.15           C  
ATOM    920  C   ALA A 123       2.988   5.886 -27.414  1.00 18.98           C  
ATOM    921  O   ALA A 123       2.825   4.670 -27.313  1.00 20.27           O  
ATOM    922  CB  ALA A 123       2.772   7.353 -25.428  1.00 16.71           C  
ATOM    923  N   VAL A 124       2.524   6.593 -28.441  1.00 18.77           N  
ATOM    924  CA  VAL A 124       1.770   5.951 -29.504  1.00 19.15           C  
ATOM    925  C   VAL A 124       2.634   4.957 -30.277  1.00 19.88           C  
ATOM    926  O   VAL A 124       2.133   3.955 -30.780  1.00 18.34           O  
ATOM    927  CB  VAL A 124       1.173   6.993 -30.486  1.00 19.16           C  
ATOM    928  CG1 VAL A 124       2.183   7.359 -31.569  1.00 19.17           C  
ATOM    929  CG2 VAL A 124      -0.091   6.446 -31.092  1.00 20.68           C  
ATOM    930  N   LEU A 125       3.928   5.244 -30.373  1.00 20.93           N  
ATOM    931  CA  LEU A 125       4.835   4.361 -31.069  1.00 23.54           C  
ATOM    932  C   LEU A 125       4.860   3.077 -30.270  1.00 25.62           C  
ATOM    933  O   LEU A 125       4.838   1.977 -30.823  1.00 25.10           O  
ATOM    934  CB  LEU A 125       6.246   4.935 -31.087  1.00 28.13           C  
ATOM    935  CG  LEU A 125       6.917   5.184 -32.435  1.00 32.73           C  
ATOM    936  CD1 LEU A 125       8.412   5.162 -32.235  1.00 35.34           C  
ATOM    937  CD2 LEU A 125       6.509   4.137 -33.449  1.00 36.20           C  
ATOM    938  N   ARG A 126       4.892   3.228 -28.952  1.00 24.50           N  
ATOM    939  CA  ARG A 126       4.959   2.070 -28.095  1.00 25.65           C  
ATOM    940  C   ARG A 126       3.717   1.184 -28.117  1.00 25.42           C  
ATOM    941  O   ARG A 126       3.870  -0.034 -28.110  1.00 26.16           O  
ATOM    942  CB  ARG A 126       5.331   2.472 -26.663  1.00 26.25           C  
ATOM    943  CG  ARG A 126       5.714   1.269 -25.809  1.00 31.32           C  
ATOM    944  CD  ARG A 126       6.799   1.574 -24.765  1.00 33.57           C  
ATOM    945  NE  ARG A 126       6.334   2.453 -23.698  1.00 31.59           N  
ATOM    946  CZ  ARG A 126       6.640   3.740 -23.609  1.00 33.82           C  
ATOM    947  NH1 ARG A 126       6.164   4.462 -22.603  1.00 33.21           N1+
ATOM    948  NH2 ARG A 126       7.430   4.300 -24.519  1.00 32.66           N  
ATOM    949  N   ILE A 127       2.497   1.736 -28.146  1.00 24.38           N  
ATOM    950  CA  ILE A 127       1.362   0.810 -28.206  1.00 24.83           C  
ATOM    951  C   ILE A 127       1.173   0.241 -29.587  1.00 23.03           C  
ATOM    952  O   ILE A 127       0.569  -0.815 -29.721  1.00 23.94           O  
ATOM    953  CB  ILE A 127      -0.041   1.369 -27.772  1.00 25.22           C  
ATOM    954  CG1 ILE A 127      -0.153   2.862 -27.970  1.00 26.64           C  
ATOM    955  CG2 ILE A 127      -0.349   0.941 -26.356  1.00 26.01           C  
ATOM    956  CD1 ILE A 127      -1.575   3.355 -27.612  1.00 25.59           C  
ATOM    957  N   MET A 128       1.653   0.937 -30.614  1.00 22.68           N  
ATOM    958  CA  MET A 128       1.532   0.417 -31.972  1.00 23.43           C  
ATOM    959  C   MET A 128       2.177  -0.961 -31.954  1.00 23.54           C  
ATOM    960  O   MET A 128       1.622  -1.936 -32.451  1.00 23.24           O  
ATOM    961  CB  MET A 128       2.309   1.269 -32.965  1.00 24.75           C  
ATOM    962  CG  MET A 128       1.600   2.478 -33.503  1.00 27.37           C  
ATOM    963  SD  MET A 128       2.627   3.169 -34.807  1.00 31.59           S  
ATOM    964  CE  MET A 128       3.127   4.691 -34.070  1.00 34.52           C  
ATOM    965  N   ARG A 129       3.369  -1.017 -31.370  1.00 24.10           N  
ATOM    966  CA  ARG A 129       4.129  -2.253 -31.286  1.00 25.41           C  
ATOM    967  C   ARG A 129       3.540  -3.191 -30.257  1.00 25.05           C  
ATOM    968  O   ARG A 129       3.398  -4.382 -30.503  1.00 25.72           O  
ATOM    969  CB  ARG A 129       5.586  -1.947 -30.949  1.00 25.21           C  
ATOM    970  CG  ARG A 129       6.279  -1.153 -32.039  1.00 27.70           C  
ATOM    971  CD  ARG A 129       7.778  -1.257 -31.905  1.00 31.64           C  
ATOM    972  NE  ARG A 129       8.356  -0.013 -31.425  1.00 36.19           N  
ATOM    973  CZ  ARG A 129       9.212   0.720 -32.124  1.00 39.77           C  
ATOM    974  NH1 ARG A 129       9.691   1.845 -31.611  1.00 42.87           N1+
ATOM    975  NH2 ARG A 129       9.588   0.321 -33.332  1.00 39.82           N  
ATOM    976  N   ALA A 130       3.187  -2.641 -29.106  1.00 24.20           N  
ATOM    977  CA  ALA A 130       2.604  -3.435 -28.044  1.00 23.86           C  
ATOM    978  C   ALA A 130       1.343  -4.132 -28.552  1.00 23.52           C  
ATOM    979  O   ALA A 130       1.164  -5.336 -28.358  1.00 21.19           O  
ATOM    980  CB  ALA A 130       2.271  -2.541 -26.859  1.00 22.95           C  
ATOM    981  N   TYR A 131       0.483  -3.366 -29.218  1.00 22.54           N  
ATOM    982  CA  TYR A 131      -0.774  -3.891 -29.732  1.00 22.91           C  
ATOM    983  C   TYR A 131      -0.665  -4.906 -30.882  1.00 23.94           C  
ATOM    984  O   TYR A 131      -1.392  -5.896 -30.900  1.00 22.31           O  
ATOM    985  CB  TYR A 131      -1.674  -2.743 -30.174  1.00 22.07           C  
ATOM    986  CG  TYR A 131      -3.016  -3.210 -30.663  1.00 23.12           C  
ATOM    987  CD1 TYR A 131      -4.023  -3.549 -29.765  1.00 21.54           C  
ATOM    988  CD2 TYR A 131      -3.269  -3.360 -32.030  1.00 23.63           C  
ATOM    989  CE1 TYR A 131      -5.252  -4.025 -30.215  1.00 21.80           C  
ATOM    990  CE2 TYR A 131      -4.493  -3.840 -32.490  1.00 21.38           C  
ATOM    991  CZ  TYR A 131      -5.478  -4.166 -31.578  1.00 21.30           C  
ATOM    992  OH  TYR A 131      -6.696  -4.600 -32.032  1.00 20.79           O  
ATOM    993  N   THR A 132       0.229  -4.660 -31.836  1.00 24.16           N  
ATOM    994  CA  THR A 132       0.389  -5.558 -32.978  1.00 24.53           C  
ATOM    995  C   THR A 132       1.419  -6.658 -32.745  1.00 25.26           C  
ATOM    996  O   THR A 132       1.419  -7.670 -33.440  1.00 25.81           O  
ATOM    997  CB  THR A 132       0.824  -4.789 -34.244  1.00 23.78           C  
ATOM    998  CG2 THR A 132      -0.162  -3.685 -34.567  1.00 23.80           C  
ATOM    999  OG1 THR A 132       2.116  -4.213 -34.028  1.00 22.89           O  
ATOM   1000  N   GLY A 133       2.300  -6.456 -31.774  1.00 25.31           N  
ATOM   1001  CA  GLY A 133       3.326  -7.441 -31.510  1.00 26.07           C  
ATOM   1002  C   GLY A 133       4.405  -7.404 -32.581  1.00 28.22           C  
ATOM   1003  O   GLY A 133       5.177  -8.354 -32.720  1.00 29.16           O  
ATOM   1004  N   ARG A 134       4.452  -6.310 -33.342  1.00 27.58           N  
ATOM   1005  CA  ARG A 134       5.447  -6.132 -34.400  1.00 27.82           C  
ATOM   1006  C   ARG A 134       6.361  -4.968 -34.033  1.00 28.57           C  
ATOM   1007  O   ARG A 134       5.953  -4.064 -33.300  1.00 28.43           O  
ATOM   1008  CB  ARG A 134       4.754  -5.851 -35.728  1.00 29.33           C  
ATOM   1009  CG  ARG A 134       3.789  -6.942 -36.136  1.00 31.15           C  
ATOM   1010  CD  ARG A 134       3.068  -6.575 -37.400  1.00 33.58           C  
ATOM   1011  NE  ARG A 134       2.098  -7.597 -37.765  1.00 37.70           N  
ATOM   1012  CZ  ARG A 134       1.224  -7.473 -38.755  1.00 38.48           C  
ATOM   1013  NH1 ARG A 134       1.196  -6.365 -39.482  1.00 38.76           N1+
ATOM   1014  NH2 ARG A 134       0.378  -8.457 -39.016  1.00 39.94           N  
ATOM   1015  N   ASP A 135       7.588  -4.974 -34.545  1.00 28.03           N  
ATOM   1016  CA  ASP A 135       8.535  -3.919 -34.200  1.00 30.30           C  
ATOM   1017  C   ASP A 135       8.780  -2.821 -35.227  1.00 29.70           C  
ATOM   1018  O   ASP A 135       9.184  -1.721 -34.864  1.00 30.31           O  
ATOM   1019  CB  ASP A 135       9.884  -4.533 -33.829  1.00 32.06           C  
ATOM   1020  CG  ASP A 135       9.773  -5.552 -32.720  1.00 34.47           C  
ATOM   1021  OD1 ASP A 135       9.046  -5.290 -31.738  1.00 36.52           O  
ATOM   1022  OD2 ASP A 135      10.422  -6.611 -32.825  1.00 36.52           O1-
ATOM   1023  N   LYS A 136       8.538  -3.110 -36.499  1.00 29.27           N  
ATOM   1024  CA  LYS A 136       8.794  -2.125 -37.540  1.00 28.52           C  
ATOM   1025  C   LYS A 136       7.703  -1.088 -37.713  1.00 27.54           C  
ATOM   1026  O   LYS A 136       6.508  -1.397 -37.661  1.00 27.39           O  
ATOM   1027  CB  LYS A 136       9.062  -2.821 -38.874  1.00 29.33           C  
ATOM   1028  CG  LYS A 136      10.337  -3.647 -38.886  1.00 31.59           C  
ATOM   1029  CD  LYS A 136      10.551  -4.326 -40.229  1.00 33.07           C  
ATOM   1030  CE  LYS A 136      11.744  -5.271 -40.181  1.00 35.00           C  
ATOM   1031  NZ  LYS A 136      12.976  -4.572 -39.725  1.00 37.62           N1+
ATOM   1032  N   ILE A 137       8.143   0.147 -37.927  1.00 25.85           N  
ATOM   1033  CA  ILE A 137       7.262   1.285 -38.118  1.00 24.56           C  
ATOM   1034  C   ILE A 137       7.607   1.982 -39.432  1.00 23.85           C  
ATOM   1035  O   ILE A 137       8.768   2.032 -39.833  1.00 23.15           O  
ATOM   1036  CB  ILE A 137       7.438   2.302 -36.965  1.00 25.86           C  
ATOM   1037  CG1 ILE A 137       6.863   1.721 -35.671  1.00 25.33           C  
ATOM   1038  CG2 ILE A 137       6.781   3.633 -37.312  1.00 26.32           C  
ATOM   1039  CD1 ILE A 137       5.388   1.432 -35.732  1.00 27.22           C  
ATOM   1040  N   ILE A 138       6.593   2.503 -40.106  1.00 21.85           N  
ATOM   1041  CA  ILE A 138       6.813   3.242 -41.339  1.00 22.66           C  
ATOM   1042  C   ILE A 138       6.533   4.723 -41.068  1.00 22.70           C  
ATOM   1043  O   ILE A 138       5.463   5.076 -40.575  1.00 22.91           O  
ATOM   1044  CB  ILE A 138       5.876   2.751 -42.480  1.00 22.24           C  
ATOM   1045  CG1 ILE A 138       6.307   1.356 -42.940  1.00 22.96           C  
ATOM   1046  CG2 ILE A 138       5.913   3.725 -43.664  1.00 21.66           C  
ATOM   1047  CD1 ILE A 138       5.440   0.775 -44.046  1.00 22.18           C  
ATOM   1048  N   LYS A 139       7.518   5.572 -41.348  1.00 22.89           N  
ATOM   1049  CA  LYS A 139       7.370   7.016 -41.200  1.00 22.84           C  
ATOM   1050  C   LYS A 139       7.840   7.596 -42.534  1.00 24.02           C  
ATOM   1051  O   LYS A 139       8.556   6.925 -43.288  1.00 24.74           O  
ATOM   1052  CB  LYS A 139       8.234   7.565 -40.055  1.00 24.42           C  
ATOM   1053  CG  LYS A 139       9.692   7.814 -40.412  1.00 25.47           C  
ATOM   1054  CD  LYS A 139      10.408   8.621 -39.335  1.00 28.06           C  
ATOM   1055  CE  LYS A 139       9.982  10.087 -39.320  1.00 28.35           C  
ATOM   1056  NZ  LYS A 139      10.519  10.873 -40.477  1.00 27.75           N1+
ATOM   1057  N   PHE A 140       7.444   8.827 -42.835  1.00 22.10           N  
ATOM   1058  CA  PHE A 140       7.840   9.439 -44.093  1.00 22.18           C  
ATOM   1059  C   PHE A 140       8.922  10.484 -43.936  1.00 23.27           C  
ATOM   1060  O   PHE A 140       9.004  11.160 -42.912  1.00 23.57           O  
ATOM   1061  CB  PHE A 140       6.619  10.058 -44.767  1.00 20.77           C  
ATOM   1062  CG  PHE A 140       5.538   9.072 -45.044  1.00 21.57           C  
ATOM   1063  CD1 PHE A 140       5.528   8.348 -46.231  1.00 20.24           C  
ATOM   1064  CD2 PHE A 140       4.558   8.808 -44.083  1.00 21.09           C  
ATOM   1065  CE1 PHE A 140       4.561   7.368 -46.462  1.00 21.09           C  
ATOM   1066  CE2 PHE A 140       3.589   7.833 -44.303  1.00 21.95           C  
ATOM   1067  CZ  PHE A 140       3.591   7.108 -45.499  1.00 22.43           C  
ATOM   1068  N   GLU A 141       9.756  10.602 -44.964  1.00 25.69           N  
ATOM   1069  CA  GLU A 141      10.836  11.580 -44.978  1.00 27.89           C  
ATOM   1070  C   GLU A 141      10.202  12.956 -44.866  1.00 27.32           C  
ATOM   1071  O   GLU A 141       9.199  13.230 -45.524  1.00 26.94           O  
ATOM   1072  CB  GLU A 141      11.601  11.508 -46.297  1.00 32.03           C  
ATOM   1073  CG  GLU A 141      12.324  10.214 -46.550  1.00 39.66           C  
ATOM   1074  CD  GLU A 141      12.955  10.182 -47.926  1.00 44.11           C  
ATOM   1075  OE1 GLU A 141      13.663  11.153 -48.277  1.00 46.78           O  
ATOM   1076  OE2 GLU A 141      12.745   9.189 -48.654  1.00 45.06           O1-
ATOM   1077  N   GLY A 142      10.782  13.818 -44.040  1.00 26.99           N  
ATOM   1078  CA  GLY A 142      10.245  15.157 -43.884  1.00 27.28           C  
ATOM   1079  C   GLY A 142       9.253  15.297 -42.745  1.00 27.35           C  
ATOM   1080  O   GLY A 142       9.069  16.390 -42.218  1.00 28.56           O  
ATOM   1081  N   CYS A 143       8.594  14.203 -42.375  1.00 27.07           N  
ATOM   1082  CA  CYS A 143       7.639  14.242 -41.276  1.00 26.42           C  
ATOM   1083  C   CYS A 143       8.390  14.290 -39.950  1.00 25.85           C  
ATOM   1084  O   CYS A 143       9.471  13.713 -39.823  1.00 26.29           O  
ATOM   1085  CB  CYS A 143       6.744  13.004 -41.300  1.00 26.69           C  
ATOM   1086  SG  CYS A 143       5.345  13.103 -42.419  1.00 27.28           S  
ATOM   1087  N   TYR A 144       7.812  14.976 -38.968  1.00 23.76           N  
ATOM   1088  CA  TYR A 144       8.422  15.093 -37.642  1.00 22.92           C  
ATOM   1089  C   TYR A 144       7.430  14.677 -36.556  1.00 20.20           C  
ATOM   1090  O   TYR A 144       6.317  15.183 -36.508  1.00 19.35           O  
ATOM   1091  CB  TYR A 144       8.869  16.533 -37.392  1.00 22.81           C  
ATOM   1092  CG  TYR A 144       9.499  16.747 -36.038  1.00 23.38           C  
ATOM   1093  CD1 TYR A 144      10.709  16.143 -35.710  1.00 23.20           C  
ATOM   1094  CD2 TYR A 144       8.882  17.548 -35.082  1.00 21.71           C  
ATOM   1095  CE1 TYR A 144      11.289  16.330 -34.464  1.00 25.22           C  
ATOM   1096  CE2 TYR A 144       9.454  17.742 -33.836  1.00 23.02           C  
ATOM   1097  CZ  TYR A 144      10.656  17.133 -33.532  1.00 24.00           C  
ATOM   1098  OH  TYR A 144      11.236  17.338 -32.304  1.00 27.12           O  
ATOM   1099  N   HIS A 145       7.831  13.760 -35.684  1.00 18.49           N  
ATOM   1100  CA  HIS A 145       6.939  13.305 -34.619  1.00 20.16           C  
ATOM   1101  C   HIS A 145       7.605  13.361 -33.252  1.00 20.14           C  
ATOM   1102  O   HIS A 145       7.472  12.435 -32.455  1.00 20.66           O  
ATOM   1103  CB  HIS A 145       6.470  11.873 -34.887  1.00 18.54           C  
ATOM   1104  CG  HIS A 145       5.993  11.646 -36.283  1.00 18.05           C  
ATOM   1105  CD2 HIS A 145       4.840  11.997 -36.901  1.00 18.16           C  
ATOM   1106  ND1 HIS A 145       6.747  10.981 -37.226  1.00 20.02           N  
ATOM   1107  CE1 HIS A 145       6.079  10.930 -38.364  1.00 19.03           C  
ATOM   1108  NE2 HIS A 145       4.919  11.539 -38.195  1.00 21.65           N  
ATOM   1109  N   GLY A 146       8.314  14.452 -32.987  1.00 20.30           N  
ATOM   1110  CA  GLY A 146       8.995  14.599 -31.714  1.00 20.01           C  
ATOM   1111  C   GLY A 146      10.370  13.982 -31.805  1.00 20.48           C  
ATOM   1112  O   GLY A 146      10.745  13.459 -32.859  1.00 21.02           O  
ATOM   1113  N   HIS A 147      11.126  14.020 -30.712  1.00 18.69           N  
ATOM   1114  CA  HIS A 147      12.467  13.457 -30.743  1.00 17.04           C  
ATOM   1115  C   HIS A 147      12.647  12.079 -30.125  1.00 17.98           C  
ATOM   1116  O   HIS A 147      13.753  11.730 -29.711  1.00 20.21           O  
ATOM   1117  CB  HIS A 147      13.474  14.423 -30.115  1.00 18.98           C  
ATOM   1118  CG  HIS A 147      13.198  14.751 -28.682  1.00 18.58           C  
ATOM   1119  CD2 HIS A 147      13.766  14.300 -27.541  1.00 17.94           C  
ATOM   1120  ND1 HIS A 147      12.249  15.675 -28.299  1.00 19.02           N  
ATOM   1121  CE1 HIS A 147      12.249  15.782 -26.982  1.00 18.27           C  
ATOM   1122  NE2 HIS A 147      13.161  14.959 -26.498  1.00 19.96           N  
ATOM   1123  N   ALA A 148      11.578  11.297 -30.034  1.00 16.53           N  
ATOM   1124  CA  ALA A 148      11.726   9.943 -29.512  1.00 17.90           C  
ATOM   1125  C   ALA A 148      12.711   9.314 -30.504  1.00 19.90           C  
ATOM   1126  O   ALA A 148      12.613   9.560 -31.711  1.00 17.91           O  
ATOM   1127  CB  ALA A 148      10.378   9.198 -29.543  1.00 16.23           C  
ATOM   1128  N   ASP A 149      13.660   8.528 -29.997  1.00 23.43           N  
ATOM   1129  CA  ASP A 149      14.687   7.878 -30.824  1.00 25.29           C  
ATOM   1130  C   ASP A 149      14.225   7.302 -32.153  1.00 26.00           C  
ATOM   1131  O   ASP A 149      14.784   7.626 -33.199  1.00 26.35           O  
ATOM   1132  CB  ASP A 149      15.368   6.769 -30.032  1.00 26.45           C  
ATOM   1133  CG  ASP A 149      16.223   7.303 -28.913  1.00 30.42           C  
ATOM   1134  OD1 ASP A 149      16.122   8.515 -28.602  1.00 32.93           O  
ATOM   1135  OD2 ASP A 149      16.992   6.506 -28.341  1.00 31.11           O1-
ATOM   1136  N   MET A 150      13.222   6.435 -32.110  1.00 26.77           N  
ATOM   1137  CA  MET A 150      12.700   5.809 -33.318  1.00 29.43           C  
ATOM   1138  C   MET A 150      12.299   6.791 -34.409  1.00 27.76           C  
ATOM   1139  O   MET A 150      12.308   6.450 -35.587  1.00 26.24           O  
ATOM   1140  CB  MET A 150      11.491   4.953 -32.977  1.00 33.24           C  
ATOM   1141  CG  MET A 150      11.823   3.587 -32.446  1.00 40.09           C  
ATOM   1142  SD  MET A 150      11.351   2.350 -33.656  1.00 49.45           S  
ATOM   1143  CE  MET A 150      12.358   0.956 -33.122  1.00 50.55           C  
ATOM   1144  N   PHE A 151      11.949   8.010 -34.021  1.00 26.05           N  
ATOM   1145  CA  PHE A 151      11.518   8.998 -34.996  1.00 26.53           C  
ATOM   1146  C   PHE A 151      12.618   9.833 -35.621  1.00 25.95           C  
ATOM   1147  O   PHE A 151      12.376  10.527 -36.605  1.00 27.78           O  
ATOM   1148  CB  PHE A 151      10.477   9.921 -34.369  1.00 25.12           C  
ATOM   1149  CG  PHE A 151       9.189   9.236 -34.039  1.00 24.96           C  
ATOM   1150  CD1 PHE A 151       8.559   9.467 -32.820  1.00 25.22           C  
ATOM   1151  CD2 PHE A 151       8.587   8.376 -34.956  1.00 25.05           C  
ATOM   1152  CE1 PHE A 151       7.344   8.855 -32.515  1.00 25.87           C  
ATOM   1153  CE2 PHE A 151       7.373   7.758 -34.661  1.00 26.38           C  
ATOM   1154  CZ  PHE A 151       6.748   8.002 -33.433  1.00 25.15           C  
ATOM   1155  N   LEU A 152      13.822   9.775 -35.064  1.00 26.73           N  
ATOM   1156  CA  LEU A 152      14.919  10.564 -35.613  1.00 27.47           C  
ATOM   1157  C   LEU A 152      15.526   9.955 -36.874  1.00 28.31           C  
ATOM   1158  O   LEU A 152      16.729   9.704 -36.937  1.00 29.10           O  
ATOM   1159  CB  LEU A 152      16.017  10.778 -34.565  1.00 26.10           C  
ATOM   1160  CG  LEU A 152      15.828  11.855 -33.484  1.00 26.46           C  
ATOM   1161  CD1 LEU A 152      14.747  12.859 -33.901  1.00 24.82           C  
ATOM   1162  CD2 LEU A 152      15.464  11.197 -32.181  1.00 25.79           C  
ATOM   1163  N   VAL A 153      14.685   9.733 -37.877  1.00 28.13           N  
ATOM   1164  CA  VAL A 153      15.120   9.169 -39.151  1.00 31.31           C  
ATOM   1165  C   VAL A 153      14.427   9.962 -40.266  1.00 32.18           C  
ATOM   1166  O   VAL A 153      13.202   9.914 -40.397  1.00 32.69           O  
ATOM   1167  CB  VAL A 153      14.730   7.672 -39.261  1.00 30.75           C  
ATOM   1168  CG1 VAL A 153      15.176   7.118 -40.595  1.00 31.10           C  
ATOM   1169  CG2 VAL A 153      15.370   6.880 -38.126  1.00 30.68           C  
ATOM   1170  N   LYS A 154      15.207  10.691 -41.061  1.00 32.19           N  
ATOM   1171  CA  LYS A 154      14.636  11.505 -42.133  1.00 32.00           C  
ATOM   1172  C   LYS A 154      13.619  12.467 -41.530  1.00 31.80           C  
ATOM   1173  O   LYS A 154      12.569  12.738 -42.124  1.00 31.11           O  
ATOM   1174  CB  LYS A 154      13.935  10.626 -43.168  1.00 32.88           C  
ATOM   1175  CG  LYS A 154      14.800  10.175 -44.326  1.00 35.68           C  
ATOM   1176  CD  LYS A 154      15.794   9.108 -43.934  1.00 38.24           C  
ATOM   1177  CE  LYS A 154      16.477   8.549 -45.176  1.00 41.01           C  
ATOM   1178  NZ  LYS A 154      17.456   7.478 -44.851  1.00 43.55           N1+
ATOM   1179  N   ALA A 155      13.936  12.972 -40.341  1.00 31.11           N  
ATOM   1180  CA  ALA A 155      13.059  13.892 -39.629  1.00 30.85           C  
ATOM   1181  C   ALA A 155      12.991  15.258 -40.294  1.00 30.21           C  
ATOM   1182  O   ALA A 155      13.960  15.721 -40.894  1.00 30.31           O  
ATOM   1183  CB  ALA A 155      13.528  14.049 -38.176  1.00 29.61           C  
ATOM   1184  N   GLY A 156      11.831  15.895 -40.191  1.00 29.22           N  
ATOM   1185  CA  GLY A 156      11.673  17.215 -40.761  1.00 30.85           C  
ATOM   1186  C   GLY A 156      11.938  18.260 -39.693  1.00 32.11           C  
ATOM   1187  O   GLY A 156      12.906  18.156 -38.932  1.00 30.44           O  
ATOM   1188  N   SER A 157      11.074  19.268 -39.640  1.00 33.16           N  
ATOM   1189  CA  SER A 157      11.185  20.341 -38.662  1.00 35.17           C  
ATOM   1190  C   SER A 157      12.619  20.853 -38.535  1.00 36.21           C  
ATOM   1191  O   SER A 157      13.282  21.120 -39.537  1.00 37.37           O  
ATOM   1192  CB  SER A 157      10.674  19.854 -37.299  1.00 35.16           C  
ATOM   1193  OG  SER A 157      10.611  20.911 -36.360  1.00 36.35           O  
ATOM   1194  N   GLY A 158      13.089  20.975 -37.296  1.00 36.09           N  
ATOM   1195  CA  GLY A 158      14.431  21.468 -37.041  1.00 36.28           C  
ATOM   1196  C   GLY A 158      15.563  20.679 -37.670  1.00 36.77           C  
ATOM   1197  O   GLY A 158      16.581  21.257 -38.050  1.00 38.18           O  
ATOM   1198  N   VAL A 159      15.406  19.364 -37.777  1.00 36.40           N  
ATOM   1199  CA  VAL A 159      16.451  18.543 -38.374  1.00 36.19           C  
ATOM   1200  C   VAL A 159      16.658  18.990 -39.816  1.00 37.08           C  
ATOM   1201  O   VAL A 159      17.785  19.257 -40.239  1.00 35.98           O  
ATOM   1202  CB  VAL A 159      16.077  17.049 -38.363  1.00 35.70           C  
ATOM   1203  CG1 VAL A 159      17.215  16.222 -38.957  1.00 34.38           C  
ATOM   1204  CG2 VAL A 159      15.779  16.602 -36.938  1.00 33.34           C  
ATOM   1205  N   ALA A 160      15.556  19.081 -40.555  1.00 36.84           N  
ATOM   1206  CA  ALA A 160      15.588  19.500 -41.951  1.00 37.15           C  
ATOM   1207  C   ALA A 160      16.138  20.920 -42.092  1.00 37.38           C  
ATOM   1208  O   ALA A 160      17.106  21.151 -42.818  1.00 36.56           O  
ATOM   1209  CB  ALA A 160      14.187  19.422 -42.546  1.00 37.48           C  
ATOM   1210  N   THR A 161      15.512  21.861 -41.390  1.00 37.42           N  
ATOM   1211  CA  THR A 161      15.919  23.260 -41.423  1.00 37.27           C  
ATOM   1212  C   THR A 161      17.407  23.418 -41.140  1.00 36.81           C  
ATOM   1213  O   THR A 161      18.092  24.219 -41.779  1.00 36.31           O  
ATOM   1214  CB  THR A 161      15.134  24.085 -40.389  1.00 38.08           C  
ATOM   1215  CG2 THR A 161      15.490  25.567 -40.501  1.00 37.59           C  
ATOM   1216  OG1 THR A 161      13.730  23.917 -40.615  1.00 38.86           O  
ATOM   1217  N   LEU A 162      17.907  22.653 -40.177  1.00 36.05           N  
ATOM   1218  CA  LEU A 162      19.316  22.721 -39.823  1.00 37.07           C  
ATOM   1219  C   LEU A 162      20.177  21.836 -40.722  1.00 37.69           C  
ATOM   1220  O   LEU A 162      21.398  21.779 -40.557  1.00 37.02           O  
ATOM   1221  CB  LEU A 162      19.516  22.313 -38.360  1.00 36.67           C  
ATOM   1222  CG  LEU A 162      18.997  23.282 -37.295  1.00 37.55           C  
ATOM   1223  CD1 LEU A 162      19.324  22.732 -35.922  1.00 35.22           C  
ATOM   1224  CD2 LEU A 162      19.632  24.653 -37.477  1.00 35.95           C  
ATOM   1225  N   GLY A 163      19.540  21.155 -41.672  1.00 38.21           N  
ATOM   1226  CA  GLY A 163      20.276  20.281 -42.568  1.00 39.35           C  
ATOM   1227  C   GLY A 163      21.035  19.248 -41.760  1.00 40.05           C  
ATOM   1228  O   GLY A 163      22.169  18.888 -42.072  1.00 41.04           O  
ATOM   1229  N   LEU A 164      20.394  18.776 -40.700  1.00 40.80           N  
ATOM   1230  CA  LEU A 164      20.986  17.789 -39.815  1.00 41.63           C  
ATOM   1231  C   LEU A 164      20.698  16.381 -40.314  1.00 41.47           C  
ATOM   1232  O   LEU A 164      19.653  16.123 -40.914  1.00 40.96           O  
ATOM   1233  CB  LEU A 164      20.410  17.957 -38.409  1.00 41.93           C  
ATOM   1234  CG  LEU A 164      21.365  18.268 -37.257  1.00 44.51           C  
ATOM   1235  CD1 LEU A 164      22.306  19.410 -37.637  1.00 43.75           C  
ATOM   1236  CD2 LEU A 164      20.538  18.624 -36.019  1.00 43.90           C  
ATOM   1237  N   PRO A 165      21.637  15.451 -40.094  1.00 41.22           N  
ATOM   1238  CA  PRO A 165      21.417  14.075 -40.537  1.00 41.70           C  
ATOM   1239  C   PRO A 165      20.574  13.404 -39.458  1.00 40.94           C  
ATOM   1240  O   PRO A 165      20.115  14.068 -38.529  1.00 40.97           O  
ATOM   1241  CB  PRO A 165      22.830  13.511 -40.596  1.00 41.72           C  
ATOM   1242  CG  PRO A 165      23.481  14.181 -39.429  1.00 41.94           C  
ATOM   1243  CD  PRO A 165      22.994  15.617 -39.544  1.00 41.82           C  
ATOM   1244  N   SER A 166      20.354  12.102 -39.575  1.00 40.12           N  
ATOM   1245  CA  SER A 166      19.591  11.416 -38.547  1.00 37.99           C  
ATOM   1246  C   SER A 166      20.440  11.525 -37.287  1.00 37.60           C  
ATOM   1247  O   SER A 166      21.599  11.102 -37.254  1.00 37.45           O  
ATOM   1248  CB  SER A 166      19.346   9.958 -38.936  1.00 37.18           C  
ATOM   1249  OG  SER A 166      18.453   9.894 -40.041  1.00 38.32           O  
ATOM   1250  N   SER A 167      19.856  12.129 -36.261  1.00 36.08           N  
ATOM   1251  CA  SER A 167      20.533  12.354 -34.992  1.00 35.17           C  
ATOM   1252  C   SER A 167      21.341  11.191 -34.426  1.00 33.84           C  
ATOM   1253  O   SER A 167      20.929  10.038 -34.498  1.00 33.45           O  
ATOM   1254  CB  SER A 167      19.512  12.794 -33.936  1.00 33.76           C  
ATOM   1255  OG  SER A 167      20.134  12.989 -32.677  1.00 30.73           O  
ATOM   1256  N   PRO A 168      22.524  11.487 -33.875  1.00 32.87           N  
ATOM   1257  CA  PRO A 168      23.358  10.438 -33.286  1.00 32.46           C  
ATOM   1258  C   PRO A 168      22.804  10.162 -31.884  1.00 33.03           C  
ATOM   1259  O   PRO A 168      21.847  10.814 -31.456  1.00 33.50           O  
ATOM   1260  CB  PRO A 168      24.741  11.079 -33.241  1.00 32.30           C  
ATOM   1261  CG  PRO A 168      24.425  12.535 -33.040  1.00 32.41           C  
ATOM   1262  CD  PRO A 168      23.276  12.748 -34.004  1.00 32.50           C  
ATOM   1263  N   GLY A 169      23.397   9.210 -31.171  1.00 31.24           N  
ATOM   1264  CA  GLY A 169      22.928   8.907 -29.832  1.00 28.90           C  
ATOM   1265  C   GLY A 169      21.806   7.888 -29.808  1.00 28.91           C  
ATOM   1266  O   GLY A 169      21.422   7.398 -28.751  1.00 27.61           O  
ATOM   1267  N   VAL A 170      21.267   7.567 -30.974  1.00 29.58           N  
ATOM   1268  CA  VAL A 170      20.195   6.589 -31.045  1.00 30.71           C  
ATOM   1269  C   VAL A 170      20.758   5.283 -31.606  1.00 31.68           C  
ATOM   1270  O   VAL A 170      21.195   5.228 -32.755  1.00 31.60           O  
ATOM   1271  CB  VAL A 170      19.038   7.117 -31.921  1.00 30.76           C  
ATOM   1272  CG1 VAL A 170      19.594   7.767 -33.155  1.00 34.89           C  
ATOM   1273  CG2 VAL A 170      18.104   5.993 -32.293  1.00 29.69           C  
ATOM   1274  N   PRO A 171      20.765   4.217 -30.787  1.00 32.49           N  
ATOM   1275  CA  PRO A 171      21.273   2.892 -31.164  1.00 34.20           C  
ATOM   1276  C   PRO A 171      20.785   2.428 -32.528  1.00 35.23           C  
ATOM   1277  O   PRO A 171      19.600   2.538 -32.842  1.00 34.17           O  
ATOM   1278  CB  PRO A 171      20.765   1.991 -30.040  1.00 34.24           C  
ATOM   1279  CG  PRO A 171      20.759   2.906 -28.861  1.00 33.83           C  
ATOM   1280  CD  PRO A 171      20.172   4.178 -29.439  1.00 33.45           C  
ATOM   1281  N   LYS A 172      21.709   1.911 -33.333  1.00 37.65           N  
ATOM   1282  CA  LYS A 172      21.380   1.419 -34.662  1.00 39.60           C  
ATOM   1283  C   LYS A 172      20.309   0.343 -34.522  1.00 39.38           C  
ATOM   1284  O   LYS A 172      19.426   0.202 -35.370  1.00 37.12           O  
ATOM   1285  CB  LYS A 172      22.632   0.843 -35.326  1.00 41.67           C  
ATOM   1286  CG  LYS A 172      23.044   1.571 -36.600  1.00 45.50           C  
ATOM   1287  CD  LYS A 172      23.217   3.071 -36.371  1.00 46.92           C  
ATOM   1288  CE  LYS A 172      23.496   3.805 -37.678  1.00 49.04           C  
ATOM   1289  NZ  LYS A 172      23.614   5.282 -37.492  1.00 49.82           N1+
ATOM   1290  N   LYS A 173      20.396  -0.403 -33.427  1.00 40.56           N  
ATOM   1291  CA  LYS A 173      19.451  -1.467 -33.138  1.00 40.37           C  
ATOM   1292  C   LYS A 173      18.020  -0.950 -33.113  1.00 39.25           C  
ATOM   1293  O   LYS A 173      17.098  -1.657 -33.517  1.00 38.45           O  
ATOM   1294  CB  LYS A 173      19.791  -2.114 -31.792  1.00 42.57           C  
ATOM   1295  CG  LYS A 173      18.725  -3.071 -31.268  1.00 47.33           C  
ATOM   1296  CD  LYS A 173      19.284  -4.009 -30.201  1.00 50.14           C  
ATOM   1297  CE  LYS A 173      19.978  -5.225 -30.814  1.00 50.87           C  
ATOM   1298  NZ  LYS A 173      21.121  -4.877 -31.703  1.00 52.40           N1+
ATOM   1299  N   THR A 174      17.840   0.285 -32.652  1.00 37.08           N  
ATOM   1300  CA  THR A 174      16.511   0.874 -32.558  1.00 35.68           C  
ATOM   1301  C   THR A 174      16.037   1.545 -33.847  1.00 34.49           C  
ATOM   1302  O   THR A 174      14.872   1.431 -34.221  1.00 32.40           O  
ATOM   1303  CB  THR A 174      16.445   1.900 -31.410  1.00 36.22           C  
ATOM   1304  CG2 THR A 174      16.932   1.273 -30.115  1.00 37.36           C  
ATOM   1305  OG1 THR A 174      17.279   3.022 -31.719  1.00 38.98           O  
ATOM   1306  N   THR A 175      16.938   2.239 -34.530  1.00 33.97           N  
ATOM   1307  CA  THR A 175      16.582   2.922 -35.765  1.00 33.39           C  
ATOM   1308  C   THR A 175      16.272   1.905 -36.865  1.00 32.69           C  
ATOM   1309  O   THR A 175      15.489   2.172 -37.779  1.00 30.29           O  
ATOM   1310  CB  THR A 175      17.729   3.856 -36.219  1.00 35.04           C  
ATOM   1311  CG2 THR A 175      18.965   3.053 -36.587  1.00 34.59           C  
ATOM   1312  OG1 THR A 175      17.305   4.617 -37.355  1.00 40.59           O  
ATOM   1313  N   ALA A 176      16.880   0.729 -36.757  1.00 31.57           N  
ATOM   1314  CA  ALA A 176      16.677  -0.330 -37.736  1.00 31.37           C  
ATOM   1315  C   ALA A 176      15.209  -0.689 -37.926  1.00 30.06           C  
ATOM   1316  O   ALA A 176      14.820  -1.170 -38.986  1.00 30.69           O  
ATOM   1317  CB  ALA A 176      17.461  -1.572 -37.326  1.00 31.68           C  
ATOM   1318  N   ASN A 177      14.395  -0.457 -36.902  1.00 28.75           N  
ATOM   1319  CA  ASN A 177      12.981  -0.784 -36.988  1.00 27.36           C  
ATOM   1320  C   ASN A 177      12.135   0.332 -37.548  1.00 26.55           C  
ATOM   1321  O   ASN A 177      10.907   0.237 -37.573  1.00 26.32           O  
ATOM   1322  CB  ASN A 177      12.439  -1.191 -35.622  1.00 28.95           C  
ATOM   1323  CG  ASN A 177      12.957  -2.536 -35.179  1.00 30.75           C  
ATOM   1324  ND2 ASN A 177      13.508  -2.592 -33.970  1.00 30.45           N  
ATOM   1325  OD1 ASN A 177      12.864  -3.519 -35.917  1.00 29.73           O  
ATOM   1326  N   THR A 178      12.779   1.403 -37.986  1.00 26.17           N  
ATOM   1327  CA  THR A 178      12.021   2.494 -38.565  1.00 25.59           C  
ATOM   1328  C   THR A 178      12.207   2.445 -40.066  1.00 25.99           C  
ATOM   1329  O   THR A 178      13.315   2.607 -40.572  1.00 28.59           O  
ATOM   1330  CB  THR A 178      12.472   3.867 -38.036  1.00 25.12           C  
ATOM   1331  CG2 THR A 178      11.620   4.976 -38.652  1.00 21.91           C  
ATOM   1332  OG1 THR A 178      12.325   3.902 -36.613  1.00 23.07           O  
ATOM   1333  N   LEU A 179      11.113   2.188 -40.769  1.00 26.02           N  
ATOM   1334  CA  LEU A 179      11.119   2.126 -42.220  1.00 26.67           C  
ATOM   1335  C   LEU A 179      10.623   3.464 -42.744  1.00 26.51           C  
ATOM   1336  O   LEU A 179       9.596   3.973 -42.292  1.00 27.11           O  
ATOM   1337  CB  LEU A 179      10.208   0.996 -42.697  1.00 26.61           C  
ATOM   1338  CG  LEU A 179      10.834  -0.398 -42.821  1.00 27.49           C  
ATOM   1339  CD1 LEU A 179      11.815  -0.658 -41.699  1.00 28.02           C  
ATOM   1340  CD2 LEU A 179       9.729  -1.434 -42.824  1.00 28.19           C  
ATOM   1341  N   THR A 180      11.360   4.035 -43.690  1.00 24.48           N  
ATOM   1342  CA  THR A 180      11.001   5.326 -44.252  1.00 24.03           C  
ATOM   1343  C   THR A 180      10.607   5.229 -45.708  1.00 25.38           C  
ATOM   1344  O   THR A 180      11.055   4.344 -46.435  1.00 26.74           O  
ATOM   1345  CB  THR A 180      12.165   6.329 -44.143  1.00 24.21           C  
ATOM   1346  CG2 THR A 180      12.564   6.525 -42.688  1.00 21.25           C  
ATOM   1347  OG1 THR A 180      13.293   5.836 -44.881  1.00 23.63           O  
ATOM   1348  N   THR A 181       9.759   6.155 -46.126  1.00 26.56           N  
ATOM   1349  CA  THR A 181       9.296   6.213 -47.502  1.00 29.03           C  
ATOM   1350  C   THR A 181       8.936   7.654 -47.829  1.00 27.72           C  
ATOM   1351  O   THR A 181       8.515   8.405 -46.954  1.00 27.63           O  
ATOM   1352  CB  THR A 181       8.060   5.319 -47.710  1.00 30.81           C  
ATOM   1353  CG2 THR A 181       7.152   5.365 -46.496  1.00 34.54           C  
ATOM   1354  OG1 THR A 181       7.339   5.760 -48.867  1.00 35.20           O  
ATOM   1355  N   PRO A 182       9.114   8.068 -49.093  1.00 26.97           N  
ATOM   1356  CA  PRO A 182       8.769   9.455 -49.419  1.00 25.59           C  
ATOM   1357  C   PRO A 182       7.276   9.677 -49.208  1.00 24.80           C  
ATOM   1358  O   PRO A 182       6.469   8.772 -49.418  1.00 23.47           O  
ATOM   1359  CB  PRO A 182       9.162   9.584 -50.892  1.00 24.06           C  
ATOM   1360  CG  PRO A 182      10.195   8.495 -51.087  1.00 24.95           C  
ATOM   1361  CD  PRO A 182       9.640   7.359 -50.271  1.00 24.61           C  
ATOM   1362  N   TYR A 183       6.924  10.885 -48.786  1.00 25.52           N  
ATOM   1363  CA  TYR A 183       5.534  11.251 -48.555  1.00 25.48           C  
ATOM   1364  C   TYR A 183       4.799  11.227 -49.885  1.00 24.98           C  
ATOM   1365  O   TYR A 183       5.392  11.515 -50.921  1.00 26.81           O  
ATOM   1366  CB  TYR A 183       5.461  12.657 -47.976  1.00 25.74           C  
ATOM   1367  CG  TYR A 183       4.097  13.027 -47.464  1.00 24.35           C  
ATOM   1368  CD1 TYR A 183       3.651  12.563 -46.226  1.00 23.38           C  
ATOM   1369  CD2 TYR A 183       3.255  13.848 -48.207  1.00 22.30           C  
ATOM   1370  CE1 TYR A 183       2.398  12.913 -45.740  1.00 23.74           C  
ATOM   1371  CE2 TYR A 183       2.001  14.205 -47.730  1.00 24.97           C  
ATOM   1372  CZ  TYR A 183       1.579  13.733 -46.494  1.00 23.50           C  
ATOM   1373  OH  TYR A 183       0.343  14.088 -46.009  1.00 25.64           O  
ATOM   1374  N   ASN A 184       3.512  10.891 -49.849  1.00 24.12           N  
ATOM   1375  CA  ASN A 184       2.691  10.829 -51.056  1.00 25.41           C  
ATOM   1376  C   ASN A 184       3.085   9.697 -52.001  1.00 26.61           C  
ATOM   1377  O   ASN A 184       2.554   9.589 -53.103  1.00 27.52           O  
ATOM   1378  CB  ASN A 184       2.750  12.164 -51.804  1.00 23.34           C  
ATOM   1379  CG  ASN A 184       1.716  13.139 -51.316  1.00 23.43           C  
ATOM   1380  ND2 ASN A 184       0.517  12.634 -51.042  1.00 20.49           N  
ATOM   1381  OD1 ASN A 184       1.979  14.335 -51.192  1.00 25.49           O  
ATOM   1382  N   ASP A 185       4.008   8.850 -51.564  1.00 27.86           N  
ATOM   1383  CA  ASP A 185       4.459   7.735 -52.386  1.00 28.16           C  
ATOM   1384  C   ASP A 185       3.823   6.430 -51.901  1.00 27.26           C  
ATOM   1385  O   ASP A 185       4.427   5.684 -51.129  1.00 25.89           O  
ATOM   1386  CB  ASP A 185       5.982   7.609 -52.309  1.00 29.01           C  
ATOM   1387  CG  ASP A 185       6.553   6.778 -53.439  1.00 30.30           C  
ATOM   1388  OD1 ASP A 185       5.864   5.853 -53.916  1.00 30.18           O  
ATOM   1389  OD2 ASP A 185       7.701   7.047 -53.847  1.00 32.83           O1-
ATOM   1390  N   LEU A 186       2.609   6.153 -52.357  1.00 27.64           N  
ATOM   1391  CA  LEU A 186       1.917   4.939 -51.950  1.00 28.77           C  
ATOM   1392  C   LEU A 186       2.655   3.679 -52.369  1.00 29.53           C  
ATOM   1393  O   LEU A 186       2.655   2.677 -51.651  1.00 28.24           O  
ATOM   1394  CB  LEU A 186       0.518   4.899 -52.549  1.00 30.06           C  
ATOM   1395  CG  LEU A 186      -0.676   5.135 -51.629  1.00 32.91           C  
ATOM   1396  CD1 LEU A 186      -1.948   4.817 -52.405  1.00 32.56           C  
ATOM   1397  CD2 LEU A 186      -0.582   4.254 -50.392  1.00 32.46           C  
ATOM   1398  N   GLU A 187       3.278   3.731 -53.541  1.00 30.49           N  
ATOM   1399  CA  GLU A 187       3.996   2.580 -54.060  1.00 31.37           C  
ATOM   1400  C   GLU A 187       5.161   2.197 -53.166  1.00 29.86           C  
ATOM   1401  O   GLU A 187       5.396   1.015 -52.920  1.00 28.39           O  
ATOM   1402  CB  GLU A 187       4.493   2.865 -55.475  1.00 34.16           C  
ATOM   1403  CG  GLU A 187       3.380   3.122 -56.467  1.00 39.41           C  
ATOM   1404  CD  GLU A 187       2.367   1.992 -56.512  1.00 44.17           C  
ATOM   1405  OE1 GLU A 187       2.780   0.824 -56.684  1.00 46.22           O  
ATOM   1406  OE2 GLU A 187       1.155   2.272 -56.379  1.00 47.48           O1-
ATOM   1407  N   ALA A 188       5.891   3.193 -52.681  1.00 28.67           N  
ATOM   1408  CA  ALA A 188       7.029   2.923 -51.815  1.00 29.18           C  
ATOM   1409  C   ALA A 188       6.533   2.203 -50.571  1.00 29.29           C  
ATOM   1410  O   ALA A 188       7.168   1.268 -50.084  1.00 28.32           O  
ATOM   1411  CB  ALA A 188       7.728   4.228 -51.428  1.00 30.42           C  
ATOM   1412  N   VAL A 189       5.383   2.637 -50.066  1.00 29.04           N  
ATOM   1413  CA  VAL A 189       4.818   2.032 -48.872  1.00 29.29           C  
ATOM   1414  C   VAL A 189       4.429   0.578 -49.119  1.00 30.35           C  
ATOM   1415  O   VAL A 189       4.782  -0.309 -48.339  1.00 29.33           O  
ATOM   1416  CB  VAL A 189       3.589   2.816 -48.371  1.00 28.29           C  
ATOM   1417  CG1 VAL A 189       3.035   2.152 -47.133  1.00 28.19           C  
ATOM   1418  CG2 VAL A 189       3.985   4.249 -48.045  1.00 27.61           C  
ATOM   1419  N   LYS A 190       3.702   0.328 -50.201  1.00 30.51           N  
ATOM   1420  CA  LYS A 190       3.305  -1.037 -50.517  1.00 32.52           C  
ATOM   1421  C   LYS A 190       4.544  -1.931 -50.645  1.00 31.54           C  
ATOM   1422  O   LYS A 190       4.536  -3.084 -50.225  1.00 30.41           O  
ATOM   1423  CB  LYS A 190       2.493  -1.058 -51.808  1.00 34.69           C  
ATOM   1424  CG  LYS A 190       1.176  -0.331 -51.682  1.00 37.57           C  
ATOM   1425  CD  LYS A 190       0.296  -0.513 -52.905  1.00 40.61           C  
ATOM   1426  CE  LYS A 190       0.855   0.216 -54.109  1.00 42.95           C  
ATOM   1427  NZ  LYS A 190      -0.132   0.250 -55.226  1.00 44.22           N1+
ATOM   1428  N   ALA A 191       5.611  -1.381 -51.212  1.00 31.29           N  
ATOM   1429  CA  ALA A 191       6.860  -2.116 -51.369  1.00 31.52           C  
ATOM   1430  C   ALA A 191       7.442  -2.479 -50.004  1.00 32.25           C  
ATOM   1431  O   ALA A 191       8.013  -3.555 -49.831  1.00 31.62           O  
ATOM   1432  CB  ALA A 191       7.868  -1.279 -52.159  1.00 30.04           C  
ATOM   1433  N   LEU A 192       7.302  -1.574 -49.037  1.00 31.84           N  
ATOM   1434  CA  LEU A 192       7.821  -1.814 -47.697  1.00 31.76           C  
ATOM   1435  C   LEU A 192       7.099  -2.973 -47.023  1.00 31.74           C  
ATOM   1436  O   LEU A 192       7.724  -3.806 -46.370  1.00 31.07           O  
ATOM   1437  CB  LEU A 192       7.704  -0.549 -46.853  1.00 31.82           C  
ATOM   1438  CG  LEU A 192       8.701   0.535 -47.255  1.00 31.57           C  
ATOM   1439  CD1 LEU A 192       8.470   1.795 -46.425  1.00 31.84           C  
ATOM   1440  CD2 LEU A 192      10.112   0.003 -47.049  1.00 30.77           C  
ATOM   1441  N   PHE A 193       5.782  -3.033 -47.171  1.00 31.79           N  
ATOM   1442  CA  PHE A 193       5.044  -4.136 -46.575  1.00 34.23           C  
ATOM   1443  C   PHE A 193       5.443  -5.419 -47.295  1.00 35.99           C  
ATOM   1444  O   PHE A 193       5.757  -6.428 -46.663  1.00 35.73           O  
ATOM   1445  CB  PHE A 193       3.530  -3.923 -46.695  1.00 32.86           C  
ATOM   1446  CG  PHE A 193       2.967  -2.976 -45.671  1.00 33.56           C  
ATOM   1447  CD1 PHE A 193       3.061  -1.598 -45.847  1.00 32.82           C  
ATOM   1448  CD2 PHE A 193       2.351  -3.464 -44.521  1.00 33.35           C  
ATOM   1449  CE1 PHE A 193       2.548  -0.716 -44.890  1.00 32.94           C  
ATOM   1450  CE2 PHE A 193       1.833  -2.591 -43.555  1.00 32.67           C  
ATOM   1451  CZ  PHE A 193       1.932  -1.216 -43.742  1.00 32.52           C  
ATOM   1452  N   ALA A 194       5.442  -5.367 -48.623  1.00 37.56           N  
ATOM   1453  CA  ALA A 194       5.806  -6.522 -49.432  1.00 38.65           C  
ATOM   1454  C   ALA A 194       7.149  -7.086 -48.995  1.00 39.03           C  
ATOM   1455  O   ALA A 194       7.342  -8.296 -48.978  1.00 39.17           O  
ATOM   1456  CB  ALA A 194       5.857  -6.136 -50.906  1.00 38.82           C  
ATOM   1457  N   GLU A 195       8.071  -6.205 -48.624  1.00 39.69           N  
ATOM   1458  CA  GLU A 195       9.398  -6.628 -48.203  1.00 41.10           C  
ATOM   1459  C   GLU A 195       9.512  -7.017 -46.728  1.00 40.12           C  
ATOM   1460  O   GLU A 195      10.525  -7.572 -46.310  1.00 40.46           O  
ATOM   1461  CB  GLU A 195      10.412  -5.527 -48.517  1.00 43.78           C  
ATOM   1462  CG  GLU A 195      10.647  -5.310 -50.000  1.00 49.98           C  
ATOM   1463  CD  GLU A 195      11.588  -4.151 -50.278  1.00 53.63           C  
ATOM   1464  OE1 GLU A 195      12.666  -4.095 -49.648  1.00 55.07           O  
ATOM   1465  OE2 GLU A 195      11.251  -3.300 -51.132  1.00 55.94           O1-
ATOM   1466  N   ASN A 196       8.483  -6.734 -45.938  1.00 38.94           N  
ATOM   1467  CA  ASN A 196       8.526  -7.049 -44.514  1.00 37.81           C  
ATOM   1468  C   ASN A 196       7.228  -7.679 -44.039  1.00 37.84           C  
ATOM   1469  O   ASN A 196       6.593  -7.185 -43.109  1.00 38.34           O  
ATOM   1470  CB  ASN A 196       8.791  -5.776 -43.721  1.00 37.40           C  
ATOM   1471  CG  ASN A 196      10.067  -5.098 -44.136  1.00 37.00           C  
ATOM   1472  ND2 ASN A 196       9.971  -4.227 -45.131  1.00 36.24           N  
ATOM   1473  OD1 ASN A 196      11.136  -5.362 -43.583  1.00 37.02           O  
ATOM   1474  N   PRO A 197       6.820  -8.787 -44.668  1.00 37.23           N  
ATOM   1475  CA  PRO A 197       5.577  -9.454 -44.274  1.00 36.58           C  
ATOM   1476  C   PRO A 197       5.494  -9.736 -42.778  1.00 34.57           C  
ATOM   1477  O   PRO A 197       6.441 -10.231 -42.176  1.00 34.22           O  
ATOM   1478  CB  PRO A 197       5.589 -10.732 -45.114  1.00 36.62           C  
ATOM   1479  CG  PRO A 197       7.047 -11.005 -45.288  1.00 37.24           C  
ATOM   1480  CD  PRO A 197       7.600  -9.635 -45.586  1.00 36.95           C  
ATOM   1481  N   GLY A 198       4.357  -9.389 -42.186  1.00 33.98           N  
ATOM   1482  CA  GLY A 198       4.139  -9.618 -40.769  1.00 33.31           C  
ATOM   1483  C   GLY A 198       5.120  -8.966 -39.816  1.00 33.07           C  
ATOM   1484  O   GLY A 198       5.321  -9.461 -38.710  1.00 33.99           O  
ATOM   1485  N   GLU A 199       5.729  -7.858 -40.223  1.00 32.67           N  
ATOM   1486  CA  GLU A 199       6.687  -7.175 -39.361  1.00 32.26           C  
ATOM   1487  C   GLU A 199       6.342  -5.708 -39.129  1.00 29.61           C  
ATOM   1488  O   GLU A 199       6.916  -5.067 -38.249  1.00 27.55           O  
ATOM   1489  CB  GLU A 199       8.093  -7.245 -39.955  1.00 34.38           C  
ATOM   1490  CG  GLU A 199       8.627  -8.639 -40.172  1.00 39.53           C  
ATOM   1491  CD  GLU A 199      10.068  -8.620 -40.638  1.00 41.75           C  
ATOM   1492  OE1 GLU A 199      10.957  -8.310 -39.815  1.00 42.74           O  
ATOM   1493  OE2 GLU A 199      10.308  -8.900 -41.831  1.00 43.41           O1-
ATOM   1494  N   ILE A 200       5.417  -5.177 -39.922  1.00 27.89           N  
ATOM   1495  CA  ILE A 200       5.043  -3.779 -39.785  1.00 26.02           C  
ATOM   1496  C   ILE A 200       3.921  -3.577 -38.780  1.00 24.60           C  
ATOM   1497  O   ILE A 200       2.822  -4.100 -38.951  1.00 22.87           O  
ATOM   1498  CB  ILE A 200       4.586  -3.166 -41.125  1.00 26.84           C  
ATOM   1499  CG1 ILE A 200       5.536  -3.566 -42.260  1.00 26.10           C  
ATOM   1500  CG2 ILE A 200       4.539  -1.642 -40.996  1.00 25.11           C  
ATOM   1501  CD1 ILE A 200       6.935  -3.038 -42.116  1.00 26.83           C  
ATOM   1502  N   ALA A 201       4.207  -2.810 -37.735  1.00 22.51           N  
ATOM   1503  CA  ALA A 201       3.216  -2.518 -36.711  1.00 20.87           C  
ATOM   1504  C   ALA A 201       2.236  -1.495 -37.274  1.00 20.16           C  
ATOM   1505  O   ALA A 201       1.044  -1.523 -36.971  1.00 20.25           O  
ATOM   1506  CB  ALA A 201       3.898  -1.963 -35.473  1.00 20.94           C  
ATOM   1507  N   GLY A 202       2.746  -0.588 -38.100  1.00 18.67           N  
ATOM   1508  CA  GLY A 202       1.886   0.422 -38.680  1.00 17.46           C  
ATOM   1509  C   GLY A 202       2.625   1.571 -39.335  1.00 17.50           C  
ATOM   1510  O   GLY A 202       3.854   1.593 -39.402  1.00 16.11           O  
ATOM   1511  N   VAL A 203       1.850   2.531 -39.823  1.00 18.08           N  
ATOM   1512  CA  VAL A 203       2.381   3.711 -40.475  1.00 19.14           C  
ATOM   1513  C   VAL A 203       1.953   4.943 -39.685  1.00 18.12           C  
ATOM   1514  O   VAL A 203       0.791   5.076 -39.303  1.00 17.48           O  
ATOM   1515  CB  VAL A 203       1.838   3.838 -41.915  1.00 19.82           C  
ATOM   1516  CG1 VAL A 203       2.342   5.127 -42.558  1.00 20.25           C  
ATOM   1517  CG2 VAL A 203       2.263   2.628 -42.738  1.00 22.49           C  
ATOM   1518  N   ILE A 204       2.900   5.830 -39.426  1.00 16.64           N  
ATOM   1519  CA  ILE A 204       2.593   7.055 -38.708  1.00 15.97           C  
ATOM   1520  C   ILE A 204       2.952   8.181 -39.653  1.00 15.46           C  
ATOM   1521  O   ILE A 204       3.946   8.092 -40.369  1.00 15.22           O  
ATOM   1522  CB  ILE A 204       3.413   7.165 -37.394  1.00 14.88           C  
ATOM   1523  CG1 ILE A 204       3.116   8.491 -36.695  1.00 15.74           C  
ATOM   1524  CG2 ILE A 204       4.902   7.021 -37.687  1.00 16.26           C  
ATOM   1525  CD1 ILE A 204       3.658   8.560 -35.277  1.00 14.31           C  
ATOM   1526  N   LEU A 205       2.134   9.225 -39.690  1.00 16.06           N  
ATOM   1527  CA  LEU A 205       2.427  10.350 -40.573  1.00 16.32           C  
ATOM   1528  C   LEU A 205       1.644  11.592 -40.203  1.00 16.04           C  
ATOM   1529  O   LEU A 205       0.666  11.533 -39.450  1.00 15.95           O  
ATOM   1530  CB  LEU A 205       2.081   9.997 -42.026  1.00 16.73           C  
ATOM   1531  CG  LEU A 205       0.576   9.995 -42.365  1.00 18.32           C  
ATOM   1532  CD1 LEU A 205       0.377  10.056 -43.873  1.00 17.82           C  
ATOM   1533  CD2 LEU A 205      -0.100   8.761 -41.792  1.00 17.85           C  
ATOM   1534  N   GLU A 206       2.085  12.721 -40.742  1.00 16.37           N  
ATOM   1535  CA  GLU A 206       1.394  13.977 -40.535  1.00 18.27           C  
ATOM   1536  C   GLU A 206       0.361  13.928 -41.647  1.00 19.27           C  
ATOM   1537  O   GLU A 206       0.714  13.902 -42.818  1.00 20.26           O  
ATOM   1538  CB  GLU A 206       2.346  15.159 -40.731  1.00 18.12           C  
ATOM   1539  CG  GLU A 206       3.415  15.269 -39.647  1.00 18.27           C  
ATOM   1540  CD  GLU A 206       4.394  16.405 -39.898  1.00 18.06           C  
ATOM   1541  OE1 GLU A 206       3.943  17.547 -40.127  1.00 18.20           O  
ATOM   1542  OE2 GLU A 206       5.619  16.154 -39.858  1.00 19.83           O1-
ATOM   1543  N   PRO A 207      -0.933  13.881 -41.290  1.00 21.53           N  
ATOM   1544  CA  PRO A 207      -2.016  13.824 -42.279  1.00 21.16           C  
ATOM   1545  C   PRO A 207      -1.797  14.909 -43.331  1.00 21.19           C  
ATOM   1546  O   PRO A 207      -2.071  14.721 -44.507  1.00 22.34           O  
ATOM   1547  CB  PRO A 207      -3.267  14.054 -41.437  1.00 22.82           C  
ATOM   1548  CG  PRO A 207      -2.877  13.554 -40.089  1.00 24.02           C  
ATOM   1549  CD  PRO A 207      -1.469  14.063 -39.932  1.00 21.28           C  
ATOM   1550  N   ILE A 208      -1.325  16.060 -42.872  1.00 21.66           N  
ATOM   1551  CA  ILE A 208      -0.979  17.176 -43.740  1.00 20.29           C  
ATOM   1552  C   ILE A 208       0.351  17.562 -43.133  1.00 19.95           C  
ATOM   1553  O   ILE A 208       0.432  17.820 -41.939  1.00 21.88           O  
ATOM   1554  CB  ILE A 208      -1.970  18.364 -43.642  1.00 19.69           C  
ATOM   1555  CG1 ILE A 208      -3.208  18.082 -44.500  1.00 18.56           C  
ATOM   1556  CG2 ILE A 208      -1.298  19.649 -44.122  1.00 18.25           C  
ATOM   1557  CD1 ILE A 208      -4.195  19.228 -44.547  1.00 18.86           C  
ATOM   1558  N   VAL A 209       1.396  17.559 -43.946  1.00 20.92           N  
ATOM   1559  CA  VAL A 209       2.726  17.880 -43.471  1.00 19.23           C  
ATOM   1560  C   VAL A 209       2.909  19.359 -43.188  1.00 20.46           C  
ATOM   1561  O   VAL A 209       2.435  20.210 -43.938  1.00 19.59           O  
ATOM   1562  CB  VAL A 209       3.789  17.444 -44.491  1.00 19.67           C  
ATOM   1563  CG1 VAL A 209       5.170  17.858 -44.019  1.00 17.84           C  
ATOM   1564  CG2 VAL A 209       3.712  15.947 -44.699  1.00 18.33           C  
ATOM   1565  N   GLY A 210       3.606  19.649 -42.096  1.00 19.90           N  
ATOM   1566  CA  GLY A 210       3.875  21.021 -41.729  1.00 20.41           C  
ATOM   1567  C   GLY A 210       5.337  21.187 -41.369  1.00 20.79           C  
ATOM   1568  O   GLY A 210       5.812  22.305 -41.220  1.00 22.29           O  
ATOM   1569  N   ASN A 211       6.057  20.074 -41.258  1.00 21.71           N  
ATOM   1570  CA  ASN A 211       7.465  20.106 -40.884  1.00 22.99           C  
ATOM   1571  C   ASN A 211       8.497  19.921 -41.992  1.00 23.97           C  
ATOM   1572  O   ASN A 211       9.666  19.668 -41.723  1.00 25.06           O  
ATOM   1573  CB  ASN A 211       7.709  19.106 -39.761  1.00 22.85           C  
ATOM   1574  CG  ASN A 211       7.010  19.510 -38.487  1.00 24.07           C  
ATOM   1575  ND2 ASN A 211       6.020  18.726 -38.078  1.00 22.11           N  
ATOM   1576  OD1 ASN A 211       7.345  20.531 -37.884  1.00 24.04           O  
ATOM   1577  N   SER A 212       8.055  20.033 -43.236  1.00 25.73           N  
ATOM   1578  CA  SER A 212       8.948  19.966 -44.389  1.00 27.36           C  
ATOM   1579  C   SER A 212       8.283  20.982 -45.301  1.00 27.52           C  
ATOM   1580  O   SER A 212       8.216  20.827 -46.519  1.00 28.55           O  
ATOM   1581  CB  SER A 212       8.959  18.566 -45.020  1.00 27.79           C  
ATOM   1582  OG  SER A 212       7.673  18.179 -45.461  1.00 32.17           O  
ATOM   1583  N   GLY A 213       7.801  22.044 -44.668  1.00 26.25           N  
ATOM   1584  CA  GLY A 213       7.086  23.069 -45.387  1.00 25.88           C  
ATOM   1585  C   GLY A 213       5.663  22.549 -45.404  1.00 24.54           C  
ATOM   1586  O   GLY A 213       5.398  21.458 -44.898  1.00 24.35           O  
ATOM   1587  N   PHE A 214       4.747  23.306 -45.983  1.00 21.78           N  
ATOM   1588  CA  PHE A 214       3.364  22.886 -46.036  1.00 21.32           C  
ATOM   1589  C   PHE A 214       3.160  21.919 -47.201  1.00 23.64           C  
ATOM   1590  O   PHE A 214       3.366  22.278 -48.358  1.00 24.05           O  
ATOM   1591  CB  PHE A 214       2.474  24.111 -46.206  1.00 20.67           C  
ATOM   1592  CG  PHE A 214       1.012  23.810 -46.127  1.00 20.88           C  
ATOM   1593  CD1 PHE A 214       0.427  23.461 -44.915  1.00 18.52           C  
ATOM   1594  CD2 PHE A 214       0.220  23.857 -47.271  1.00 19.75           C  
ATOM   1595  CE1 PHE A 214      -0.935  23.159 -44.846  1.00 19.45           C  
ATOM   1596  CE2 PHE A 214      -1.135  23.559 -47.211  1.00 20.57           C  
ATOM   1597  CZ  PHE A 214      -1.716  23.208 -45.995  1.00 19.88           C  
ATOM   1598  N   ILE A 215       2.769  20.686 -46.897  1.00 23.95           N  
ATOM   1599  CA  ILE A 215       2.539  19.699 -47.947  1.00 24.42           C  
ATOM   1600  C   ILE A 215       1.252  18.923 -47.711  1.00 23.79           C  
ATOM   1601  O   ILE A 215       1.088  18.262 -46.689  1.00 23.12           O  
ATOM   1602  CB  ILE A 215       3.705  18.701 -48.059  1.00 24.20           C  
ATOM   1603  CG1 ILE A 215       5.020  19.460 -48.261  1.00 23.88           C  
ATOM   1604  CG2 ILE A 215       3.467  17.756 -49.235  1.00 25.14           C  
ATOM   1605  CD1 ILE A 215       6.222  18.558 -48.495  1.00 23.21           C  
ATOM   1606  N   VAL A 216       0.334  19.034 -48.663  1.00 24.36           N  
ATOM   1607  CA  VAL A 216      -0.950  18.350 -48.603  1.00 24.90           C  
ATOM   1608  C   VAL A 216      -0.825  16.979 -49.276  1.00 25.41           C  
ATOM   1609  O   VAL A 216      -0.021  16.793 -50.190  1.00 25.38           O  
ATOM   1610  CB  VAL A 216      -2.039  19.179 -49.328  1.00 26.66           C  
ATOM   1611  CG1 VAL A 216      -3.307  18.357 -49.510  1.00 28.31           C  
ATOM   1612  CG2 VAL A 216      -2.351  20.433 -48.523  1.00 26.95           C  
ATOM   1613  N   PRO A 217      -1.608  15.994 -48.821  1.00 25.28           N  
ATOM   1614  CA  PRO A 217      -1.503  14.681 -49.453  1.00 25.13           C  
ATOM   1615  C   PRO A 217      -2.192  14.650 -50.811  1.00 25.51           C  
ATOM   1616  O   PRO A 217      -3.247  15.258 -50.999  1.00 24.93           O  
ATOM   1617  CB  PRO A 217      -2.183  13.762 -48.446  1.00 24.96           C  
ATOM   1618  CG  PRO A 217      -3.259  14.647 -47.883  1.00 24.51           C  
ATOM   1619  CD  PRO A 217      -2.505  15.943 -47.652  1.00 25.72           C  
ATOM   1620  N   ASP A 218      -1.585  13.943 -51.760  1.00 25.93           N  
ATOM   1621  CA  ASP A 218      -2.166  13.824 -53.085  1.00 26.59           C  
ATOM   1622  C   ASP A 218      -3.447  13.027 -52.965  1.00 26.73           C  
ATOM   1623  O   ASP A 218      -3.651  12.302 -51.990  1.00 27.13           O  
ATOM   1624  CB  ASP A 218      -1.218  13.098 -54.040  1.00 27.33           C  
ATOM   1625  CG  ASP A 218       0.079  13.840 -54.250  1.00 27.19           C  
ATOM   1626  OD1 ASP A 218       0.042  15.082 -54.381  1.00 29.48           O  
ATOM   1627  OD2 ASP A 218       1.137  13.180 -54.292  1.00 30.26           O1-
ATOM   1628  N   ALA A 219      -4.318  13.168 -53.953  1.00 26.77           N  
ATOM   1629  CA  ALA A 219      -5.571  12.443 -53.942  1.00 26.46           C  
ATOM   1630  C   ALA A 219      -5.268  10.960 -53.782  1.00 26.62           C  
ATOM   1631  O   ALA A 219      -4.343  10.435 -54.403  1.00 25.23           O  
ATOM   1632  CB  ALA A 219      -6.323  12.687 -55.229  1.00 27.21           C  
ATOM   1633  N   GLY A 220      -6.039  10.298 -52.924  1.00 27.03           N  
ATOM   1634  CA  GLY A 220      -5.857   8.875 -52.700  1.00 27.00           C  
ATOM   1635  C   GLY A 220      -4.698   8.435 -51.821  1.00 27.49           C  
ATOM   1636  O   GLY A 220      -4.584   7.248 -51.517  1.00 27.34           O  
ATOM   1637  N   PHE A 221      -3.835   9.360 -51.406  1.00 26.90           N  
ATOM   1638  CA  PHE A 221      -2.707   8.978 -50.566  1.00 26.26           C  
ATOM   1639  C   PHE A 221      -3.143   8.455 -49.198  1.00 25.87           C  
ATOM   1640  O   PHE A 221      -2.819   7.328 -48.828  1.00 24.02           O  
ATOM   1641  CB  PHE A 221      -1.745  10.149 -50.372  1.00 26.99           C  
ATOM   1642  CG  PHE A 221      -0.556   9.806 -49.516  1.00 27.30           C  
ATOM   1643  CD1 PHE A 221       0.232   8.701 -49.820  1.00 27.64           C  
ATOM   1644  CD2 PHE A 221      -0.226  10.579 -48.409  1.00 27.59           C  
ATOM   1645  CE1 PHE A 221       1.331   8.368 -49.036  1.00 28.17           C  
ATOM   1646  CE2 PHE A 221       0.873  10.254 -47.617  1.00 28.45           C  
ATOM   1647  CZ  PHE A 221       1.652   9.146 -47.931  1.00 28.09           C  
ATOM   1648  N   LEU A 222      -3.869   9.280 -48.448  1.00 25.81           N  
ATOM   1649  CA  LEU A 222      -4.334   8.894 -47.124  1.00 23.93           C  
ATOM   1650  C   LEU A 222      -5.211   7.651 -47.208  1.00 25.10           C  
ATOM   1651  O   LEU A 222      -5.056   6.722 -46.415  1.00 24.39           O  
ATOM   1652  CB  LEU A 222      -5.113  10.042 -46.471  1.00 23.39           C  
ATOM   1653  CG  LEU A 222      -4.320  11.327 -46.210  1.00 23.94           C  
ATOM   1654  CD1 LEU A 222      -5.205  12.332 -45.484  1.00 23.95           C  
ATOM   1655  CD2 LEU A 222      -3.075  11.016 -45.381  1.00 22.88           C  
ATOM   1656  N   GLU A 223      -6.132   7.638 -48.168  1.00 25.04           N  
ATOM   1657  CA  GLU A 223      -7.018   6.498 -48.347  1.00 25.98           C  
ATOM   1658  C   GLU A 223      -6.193   5.247 -48.638  1.00 25.38           C  
ATOM   1659  O   GLU A 223      -6.449   4.177 -48.090  1.00 25.67           O  
ATOM   1660  CB  GLU A 223      -7.985   6.735 -49.512  1.00 28.22           C  
ATOM   1661  CG  GLU A 223      -8.969   7.872 -49.314  1.00 30.28           C  
ATOM   1662  CD  GLU A 223      -8.383   9.231 -49.657  1.00 33.15           C  
ATOM   1663  OE1 GLU A 223      -9.149  10.215 -49.625  1.00 35.52           O  
ATOM   1664  OE2 GLU A 223      -7.170   9.319 -49.957  1.00 32.70           O1-
ATOM   1665  N   GLY A 224      -5.202   5.388 -49.510  1.00 24.68           N  
ATOM   1666  CA  GLY A 224      -4.359   4.255 -49.842  1.00 23.91           C  
ATOM   1667  C   GLY A 224      -3.677   3.722 -48.602  1.00 23.51           C  
ATOM   1668  O   GLY A 224      -3.658   2.513 -48.365  1.00 22.15           O  
ATOM   1669  N   LEU A 225      -3.121   4.629 -47.801  1.00 23.09           N  
ATOM   1670  CA  LEU A 225      -2.445   4.232 -46.577  1.00 23.68           C  
ATOM   1671  C   LEU A 225      -3.416   3.498 -45.667  1.00 23.43           C  
ATOM   1672  O   LEU A 225      -3.070   2.487 -45.062  1.00 24.43           O  
ATOM   1673  CB  LEU A 225      -1.873   5.454 -45.851  1.00 23.38           C  
ATOM   1674  CG  LEU A 225      -0.643   6.101 -46.489  1.00 23.40           C  
ATOM   1675  CD1 LEU A 225      -0.151   7.228 -45.603  1.00 23.27           C  
ATOM   1676  CD2 LEU A 225       0.448   5.060 -46.672  1.00 21.92           C  
ATOM   1677  N   ARG A 226      -4.638   4.003 -45.574  1.00 24.06           N  
ATOM   1678  CA  ARG A 226      -5.620   3.362 -44.720  1.00 25.74           C  
ATOM   1679  C   ARG A 226      -5.889   1.946 -45.215  1.00 28.30           C  
ATOM   1680  O   ARG A 226      -5.891   0.988 -44.437  1.00 27.10           O  
ATOM   1681  CB  ARG A 226      -6.918   4.183 -44.688  1.00 25.90           C  
ATOM   1682  CG  ARG A 226      -8.143   3.453 -44.107  1.00 26.46           C  
ATOM   1683  CD  ARG A 226      -7.754   2.466 -43.007  1.00 29.10           C  
ATOM   1684  NE  ARG A 226      -7.666   3.058 -41.683  1.00 30.64           N  
ATOM   1685  CZ  ARG A 226      -7.005   2.517 -40.666  1.00 30.18           C  
ATOM   1686  NH1 ARG A 226      -6.996   3.122 -39.490  1.00 32.43           N1+
ATOM   1687  NH2 ARG A 226      -6.325   1.393 -40.830  1.00 29.97           N  
ATOM   1688  N   GLU A 227      -6.088   1.812 -46.519  1.00 30.11           N  
ATOM   1689  CA  GLU A 227      -6.371   0.513 -47.101  1.00 32.69           C  
ATOM   1690  C   GLU A 227      -5.237  -0.495 -46.925  1.00 31.67           C  
ATOM   1691  O   GLU A 227      -5.471  -1.624 -46.507  1.00 32.26           O  
ATOM   1692  CB  GLU A 227      -6.707   0.668 -48.584  1.00 36.84           C  
ATOM   1693  CG  GLU A 227      -7.240  -0.600 -49.213  1.00 43.18           C  
ATOM   1694  CD  GLU A 227      -7.611  -0.420 -50.673  1.00 47.70           C  
ATOM   1695  OE1 GLU A 227      -8.026  -1.415 -51.302  1.00 49.69           O  
ATOM   1696  OE2 GLU A 227      -7.490   0.714 -51.190  1.00 49.12           O1-
ATOM   1697  N   ILE A 228      -4.007  -0.102 -47.230  1.00 30.53           N  
ATOM   1698  CA  ILE A 228      -2.903  -1.036 -47.083  1.00 31.57           C  
ATOM   1699  C   ILE A 228      -2.716  -1.466 -45.631  1.00 30.58           C  
ATOM   1700  O   ILE A 228      -2.454  -2.635 -45.378  1.00 31.06           O  
ATOM   1701  CB  ILE A 228      -1.562  -0.455 -47.596  1.00 33.31           C  
ATOM   1702  CG1 ILE A 228      -1.077   0.644 -46.652  1.00 37.43           C  
ATOM   1703  CG2 ILE A 228      -1.734   0.104 -48.995  1.00 34.56           C  
ATOM   1704  CD1 ILE A 228       0.224   1.250 -47.068  1.00 39.71           C  
ATOM   1705  N   THR A 229      -2.841  -0.538 -44.678  1.00 28.43           N  
ATOM   1706  CA  THR A 229      -2.672  -0.909 -43.272  1.00 27.53           C  
ATOM   1707  C   THR A 229      -3.713  -1.960 -42.893  1.00 27.04           C  
ATOM   1708  O   THR A 229      -3.388  -2.991 -42.293  1.00 24.98           O  
ATOM   1709  CB  THR A 229      -2.792   0.318 -42.300  1.00 26.29           C  
ATOM   1710  CG2 THR A 229      -1.575   1.218 -42.421  1.00 24.10           C  
ATOM   1711  OG1 THR A 229      -3.967   1.077 -42.602  1.00 24.66           O  
ATOM   1712  N   LEU A 230      -4.965  -1.713 -43.255  1.00 27.84           N  
ATOM   1713  CA  LEU A 230      -6.018  -2.672 -42.944  1.00 30.22           C  
ATOM   1714  C   LEU A 230      -5.675  -4.031 -43.540  1.00 31.53           C  
ATOM   1715  O   LEU A 230      -5.866  -5.069 -42.906  1.00 31.45           O  
ATOM   1716  CB  LEU A 230      -7.363  -2.203 -43.503  1.00 29.53           C  
ATOM   1717  CG  LEU A 230      -7.926  -0.936 -42.854  1.00 31.69           C  
ATOM   1718  CD1 LEU A 230      -9.254  -0.560 -43.496  1.00 31.09           C  
ATOM   1719  CD2 LEU A 230      -8.108  -1.174 -41.363  1.00 31.51           C  
ATOM   1720  N   GLU A 231      -5.146  -4.013 -44.756  1.00 32.35           N  
ATOM   1721  CA  GLU A 231      -4.795  -5.237 -45.454  1.00 34.11           C  
ATOM   1722  C   GLU A 231      -3.775  -6.100 -44.718  1.00 33.41           C  
ATOM   1723  O   GLU A 231      -3.894  -7.321 -44.695  1.00 32.65           O  
ATOM   1724  CB  GLU A 231      -4.274  -4.894 -46.847  1.00 36.74           C  
ATOM   1725  CG  GLU A 231      -4.144  -6.084 -47.770  1.00 41.82           C  
ATOM   1726  CD  GLU A 231      -3.883  -5.668 -49.199  1.00 44.94           C  
ATOM   1727  OE1 GLU A 231      -4.714  -4.916 -49.754  1.00 46.50           O  
ATOM   1728  OE2 GLU A 231      -2.849  -6.087 -49.763  1.00 46.67           O1-
ATOM   1729  N   HIS A 232      -2.777  -5.471 -44.112  1.00 32.64           N  
ATOM   1730  CA  HIS A 232      -1.745  -6.214 -43.405  1.00 32.23           C  
ATOM   1731  C   HIS A 232      -1.883  -6.163 -41.893  1.00 30.37           C  
ATOM   1732  O   HIS A 232      -0.915  -6.404 -41.174  1.00 29.24           O  
ATOM   1733  CB  HIS A 232      -0.368  -5.686 -43.799  1.00 34.63           C  
ATOM   1734  CG  HIS A 232      -0.118  -5.709 -45.271  1.00 37.39           C  
ATOM   1735  CD2 HIS A 232       0.749  -6.431 -46.017  1.00 39.12           C  
ATOM   1736  ND1 HIS A 232      -0.829  -4.928 -46.157  1.00 39.03           N  
ATOM   1737  CE1 HIS A 232      -0.408  -5.168 -47.385  1.00 39.83           C  
ATOM   1738  NE2 HIS A 232       0.548  -6.076 -47.328  1.00 39.20           N  
ATOM   1739  N   ASP A 233      -3.086  -5.864 -41.417  1.00 29.13           N  
ATOM   1740  CA  ASP A 233      -3.336  -5.760 -39.986  1.00 29.77           C  
ATOM   1741  C   ASP A 233      -2.307  -4.847 -39.316  1.00 27.78           C  
ATOM   1742  O   ASP A 233      -1.734  -5.182 -38.283  1.00 26.62           O  
ATOM   1743  CB  ASP A 233      -3.301  -7.140 -39.329  1.00 31.13           C  
ATOM   1744  CG  ASP A 233      -4.402  -8.048 -39.824  1.00 33.18           C  
ATOM   1745  OD1 ASP A 233      -5.582  -7.640 -39.800  1.00 34.74           O  
ATOM   1746  OD2 ASP A 233      -4.083  -9.176 -40.234  1.00 34.55           O1-
ATOM   1747  N   ALA A 234      -2.059  -3.700 -39.930  1.00 26.23           N  
ATOM   1748  CA  ALA A 234      -1.124  -2.740 -39.373  1.00 26.50           C  
ATOM   1749  C   ALA A 234      -1.943  -1.525 -38.960  1.00 25.93           C  
ATOM   1750  O   ALA A 234      -3.053  -1.322 -39.456  1.00 25.88           O  
ATOM   1751  CB  ALA A 234      -0.084  -2.355 -40.406  1.00 25.94           C  
ATOM   1752  N   LEU A 235      -1.405  -0.726 -38.046  1.00 24.58           N  
ATOM   1753  CA  LEU A 235      -2.104   0.464 -37.579  1.00 22.72           C  
ATOM   1754  C   LEU A 235      -1.776   1.694 -38.412  1.00 21.18           C  
ATOM   1755  O   LEU A 235      -0.666   1.838 -38.912  1.00 20.20           O  
ATOM   1756  CB  LEU A 235      -1.743   0.738 -36.115  1.00 21.73           C  
ATOM   1757  CG  LEU A 235      -2.583   0.118 -34.988  1.00 24.81           C  
ATOM   1758  CD1 LEU A 235      -3.152  -1.208 -35.396  1.00 21.39           C  
ATOM   1759  CD2 LEU A 235      -1.724  -0.009 -33.738  1.00 22.42           C  
ATOM   1760  N   LEU A 236      -2.764   2.569 -38.573  1.00 20.61           N  
ATOM   1761  CA  LEU A 236      -2.574   3.823 -39.283  1.00 19.09           C  
ATOM   1762  C   LEU A 236      -2.620   4.882 -38.195  1.00 19.00           C  
ATOM   1763  O   LEU A 236      -3.654   5.089 -37.551  1.00 18.78           O  
ATOM   1764  CB  LEU A 236      -3.696   4.084 -40.283  1.00 18.15           C  
ATOM   1765  CG  LEU A 236      -3.535   5.443 -40.972  1.00 18.49           C  
ATOM   1766  CD1 LEU A 236      -2.250   5.415 -41.792  1.00 18.10           C  
ATOM   1767  CD2 LEU A 236      -4.732   5.747 -41.876  1.00 16.17           C  
ATOM   1768  N   VAL A 237      -1.499   5.546 -37.971  1.00 19.55           N  
ATOM   1769  CA  VAL A 237      -1.454   6.557 -36.934  1.00 17.08           C  
ATOM   1770  C   VAL A 237      -1.277   7.947 -37.505  1.00 16.49           C  
ATOM   1771  O   VAL A 237      -0.348   8.208 -38.269  1.00 17.09           O  
ATOM   1772  CB  VAL A 237      -0.317   6.263 -35.941  1.00 17.26           C  
ATOM   1773  CG1 VAL A 237      -0.349   7.264 -34.793  1.00 18.08           C  
ATOM   1774  CG2 VAL A 237      -0.457   4.841 -35.418  1.00 15.05           C  
ATOM   1775  N   PHE A 238      -2.192   8.833 -37.137  1.00 15.01           N  
ATOM   1776  CA  PHE A 238      -2.130  10.213 -37.574  1.00 15.23           C  
ATOM   1777  C   PHE A 238      -1.519  11.082 -36.495  1.00 14.43           C  
ATOM   1778  O   PHE A 238      -2.022  11.157 -35.375  1.00 15.14           O  
ATOM   1779  CB  PHE A 238      -3.528  10.744 -37.896  1.00 13.95           C  
ATOM   1780  CG  PHE A 238      -4.003  10.395 -39.271  1.00 13.96           C  
ATOM   1781  CD1 PHE A 238      -3.339   9.440 -40.025  1.00 13.66           C  
ATOM   1782  CD2 PHE A 238      -5.126  11.007 -39.803  1.00 14.53           C  
ATOM   1783  CE1 PHE A 238      -3.789   9.100 -41.295  1.00 17.93           C  
ATOM   1784  CE2 PHE A 238      -5.586  10.678 -41.067  1.00 16.93           C  
ATOM   1785  CZ  PHE A 238      -4.918   9.720 -41.819  1.00 15.23           C  
ATOM   1786  N   ASP A 239      -0.418  11.734 -36.826  1.00 13.51           N  
ATOM   1787  CA  ASP A 239       0.195  12.637 -35.874  1.00 13.73           C  
ATOM   1788  C   ASP A 239      -0.448  13.977 -36.179  1.00 14.51           C  
ATOM   1789  O   ASP A 239      -0.074  14.651 -37.148  1.00 14.40           O  
ATOM   1790  CB  ASP A 239       1.698  12.719 -36.089  1.00 13.99           C  
ATOM   1791  CG  ASP A 239       2.356  13.720 -35.167  1.00 15.20           C  
ATOM   1792  OD1 ASP A 239       1.626  14.485 -34.500  1.00 15.19           O  
ATOM   1793  OD2 ASP A 239       3.602  13.746 -35.123  1.00 14.66           O1-
ATOM   1794  N   GLU A 240      -1.442  14.345 -35.377  1.00 14.62           N  
ATOM   1795  CA  GLU A 240      -2.143  15.610 -35.576  1.00 15.43           C  
ATOM   1796  C   GLU A 240      -1.769  16.635 -34.512  1.00 14.81           C  
ATOM   1797  O   GLU A 240      -2.545  17.527 -34.176  1.00 16.26           O  
ATOM   1798  CB  GLU A 240      -3.655  15.376 -35.601  1.00 11.90           C  
ATOM   1799  CG  GLU A 240      -4.069  14.448 -36.740  1.00 15.14           C  
ATOM   1800  CD  GLU A 240      -5.229  14.981 -37.570  1.00 16.06           C  
ATOM   1801  OE1 GLU A 240      -5.216  16.175 -37.936  1.00 14.95           O  
ATOM   1802  OE2 GLU A 240      -6.152  14.197 -37.870  1.00 17.10           O1-
ATOM   1803  N   VAL A 241      -0.564  16.496 -33.980  1.00 15.34           N  
ATOM   1804  CA  VAL A 241      -0.087  17.429 -32.982  1.00 14.33           C  
ATOM   1805  C   VAL A 241      -0.217  18.842 -33.548  1.00 15.94           C  
ATOM   1806  O   VAL A 241      -0.632  19.768 -32.851  1.00 14.54           O  
ATOM   1807  CB  VAL A 241       1.385  17.155 -32.633  1.00 12.64           C  
ATOM   1808  CG1 VAL A 241       2.001  18.365 -31.974  1.00 10.37           C  
ATOM   1809  CG2 VAL A 241       1.479  15.939 -31.702  1.00 11.70           C  
ATOM   1810  N   MET A 242       0.116  18.993 -34.827  1.00 16.36           N  
ATOM   1811  CA  MET A 242       0.065  20.299 -35.474  1.00 17.97           C  
ATOM   1812  C   MET A 242      -1.245  20.584 -36.190  1.00 17.66           C  
ATOM   1813  O   MET A 242      -1.773  21.694 -36.121  1.00 19.75           O  
ATOM   1814  CB  MET A 242       1.218  20.432 -36.468  1.00 18.66           C  
ATOM   1815  CG  MET A 242       1.338  21.818 -37.087  1.00 23.22           C  
ATOM   1816  SD  MET A 242       2.742  21.955 -38.202  1.00 23.51           S  
ATOM   1817  CE  MET A 242       4.088  22.118 -36.994  1.00 22.53           C  
ATOM   1818  N   THR A 243      -1.781  19.576 -36.862  1.00 17.91           N  
ATOM   1819  CA  THR A 243      -3.011  19.737 -37.618  1.00 16.23           C  
ATOM   1820  C   THR A 243      -4.263  19.667 -36.770  1.00 16.76           C  
ATOM   1821  O   THR A 243      -5.304  20.230 -37.137  1.00 16.07           O  
ATOM   1822  CB  THR A 243      -3.110  18.668 -38.706  1.00 17.13           C  
ATOM   1823  CG2 THR A 243      -1.994  18.847 -39.717  1.00 18.89           C  
ATOM   1824  OG1 THR A 243      -3.009  17.365 -38.114  1.00 15.67           O  
ATOM   1825  N   GLY A 244      -4.168  18.974 -35.639  1.00 15.29           N  
ATOM   1826  CA  GLY A 244      -5.319  18.832 -34.766  1.00 15.40           C  
ATOM   1827  C   GLY A 244      -5.913  20.149 -34.308  1.00 16.07           C  
ATOM   1828  O   GLY A 244      -5.204  21.017 -33.795  1.00 16.84           O  
ATOM   1829  N   PHE A 245      -7.222  20.287 -34.496  1.00 16.90           N  
ATOM   1830  CA  PHE A 245      -7.970  21.481 -34.108  1.00 17.37           C  
ATOM   1831  C   PHE A 245      -7.626  22.714 -34.924  1.00 18.30           C  
ATOM   1832  O   PHE A 245      -8.145  23.795 -34.659  1.00 19.27           O  
ATOM   1833  CB  PHE A 245      -7.781  21.783 -32.617  1.00 16.38           C  
ATOM   1834  CG  PHE A 245      -8.215  20.664 -31.719  1.00 17.16           C  
ATOM   1835  CD1 PHE A 245      -7.279  19.791 -31.172  1.00 18.11           C  
ATOM   1836  CD2 PHE A 245      -9.561  20.446 -31.467  1.00 17.84           C  
ATOM   1837  CE1 PHE A 245      -7.684  18.717 -30.393  1.00 19.74           C  
ATOM   1838  CE2 PHE A 245      -9.983  19.370 -30.688  1.00 19.02           C  
ATOM   1839  CZ  PHE A 245      -9.043  18.504 -30.151  1.00 19.98           C  
ATOM   1840  N   ARG A 246      -6.749  22.555 -35.912  1.00 18.13           N  
ATOM   1841  CA  ARG A 246      -6.367  23.675 -36.766  1.00 18.09           C  
ATOM   1842  C   ARG A 246      -6.955  23.516 -38.161  1.00 18.39           C  
ATOM   1843  O   ARG A 246      -7.616  24.420 -38.669  1.00 18.82           O  
ATOM   1844  CB  ARG A 246      -4.848  23.791 -36.861  1.00 18.49           C  
ATOM   1845  CG  ARG A 246      -4.381  24.901 -37.786  1.00 18.02           C  
ATOM   1846  CD  ARG A 246      -2.909  25.171 -37.598  1.00 18.62           C  
ATOM   1847  NE  ARG A 246      -2.644  25.842 -36.323  1.00 19.37           N  
ATOM   1848  CZ  ARG A 246      -2.872  27.128 -36.093  1.00 19.14           C  
ATOM   1849  NH1 ARG A 246      -3.369  27.895 -37.057  1.00 17.40           N1+
ATOM   1850  NH2 ARG A 246      -2.606  27.644 -34.897  1.00 18.46           N  
ATOM   1851  N   ILE A 247      -6.700  22.369 -38.783  1.00 17.54           N  
ATOM   1852  CA  ILE A 247      -7.226  22.090 -40.111  1.00 16.79           C  
ATOM   1853  C   ILE A 247      -8.734  21.982 -39.997  1.00 18.57           C  
ATOM   1854  O   ILE A 247      -9.467  22.352 -40.910  1.00 19.16           O  
ATOM   1855  CB  ILE A 247      -6.666  20.765 -40.669  1.00 16.38           C  
ATOM   1856  CG1 ILE A 247      -5.171  20.917 -40.945  1.00 16.06           C  
ATOM   1857  CG2 ILE A 247      -7.405  20.369 -41.948  1.00 17.54           C  
ATOM   1858  CD1 ILE A 247      -4.830  22.000 -41.951  1.00 14.91           C  
ATOM   1859  N   ALA A 248      -9.185  21.467 -38.858  1.00 17.53           N  
ATOM   1860  CA  ALA A 248     -10.606  21.305 -38.582  1.00 17.78           C  
ATOM   1861  C   ALA A 248     -10.714  20.936 -37.116  1.00 16.58           C  
ATOM   1862  O   ALA A 248      -9.733  20.522 -36.515  1.00 16.38           O  
ATOM   1863  CB  ALA A 248     -11.195  20.190 -39.451  1.00 17.81           C  
ATOM   1864  N   TYR A 249     -11.897  21.086 -36.535  1.00 17.13           N  
ATOM   1865  CA  TYR A 249     -12.077  20.746 -35.134  1.00 17.51           C  
ATOM   1866  C   TYR A 249     -11.632  19.301 -34.919  1.00 18.46           C  
ATOM   1867  O   TYR A 249     -10.984  18.978 -33.921  1.00 17.19           O  
ATOM   1868  CB  TYR A 249     -13.541  20.899 -34.742  1.00 18.60           C  
ATOM   1869  CG  TYR A 249     -13.770  20.899 -33.255  1.00 17.66           C  
ATOM   1870  CD1 TYR A 249     -13.261  21.917 -32.462  1.00 19.53           C  
ATOM   1871  CD2 TYR A 249     -14.506  19.893 -32.644  1.00 19.39           C  
ATOM   1872  CE1 TYR A 249     -13.479  21.940 -31.090  1.00 20.75           C  
ATOM   1873  CE2 TYR A 249     -14.733  19.902 -31.267  1.00 20.05           C  
ATOM   1874  CZ  TYR A 249     -14.215  20.929 -30.501  1.00 20.52           C  
ATOM   1875  OH  TYR A 249     -14.426  20.946 -29.145  1.00 22.45           O  
ATOM   1876  N   GLY A 250     -11.988  18.437 -35.866  1.00 19.08           N  
ATOM   1877  CA  GLY A 250     -11.612  17.037 -35.785  1.00 18.97           C  
ATOM   1878  C   GLY A 250     -10.322  16.724 -36.532  1.00 19.41           C  
ATOM   1879  O   GLY A 250     -10.002  15.558 -36.792  1.00 21.42           O  
ATOM   1880  N   GLY A 251      -9.576  17.763 -36.889  1.00 17.53           N  
ATOM   1881  CA  GLY A 251      -8.323  17.560 -37.594  1.00 16.89           C  
ATOM   1882  C   GLY A 251      -8.436  17.128 -39.048  1.00 17.43           C  
ATOM   1883  O   GLY A 251      -9.510  17.134 -39.648  1.00 16.31           O  
ATOM   1884  N   VAL A 252      -7.303  16.753 -39.625  1.00 18.33           N  
ATOM   1885  CA  VAL A 252      -7.273  16.317 -41.006  1.00 18.48           C  
ATOM   1886  C   VAL A 252      -8.148  15.084 -41.199  1.00 20.21           C  
ATOM   1887  O   VAL A 252      -8.835  14.962 -42.210  1.00 20.40           O  
ATOM   1888  CB  VAL A 252      -5.842  15.966 -41.454  1.00 18.55           C  
ATOM   1889  CG1 VAL A 252      -5.860  15.469 -42.910  1.00 16.68           C  
ATOM   1890  CG2 VAL A 252      -4.934  17.183 -41.309  1.00 17.20           C  
ATOM   1891  N   GLN A 253      -8.120  14.168 -40.235  1.00 20.24           N  
ATOM   1892  CA  GLN A 253      -8.918  12.954 -40.349  1.00 20.21           C  
ATOM   1893  C   GLN A 253     -10.383  13.276 -40.548  1.00 20.75           C  
ATOM   1894  O   GLN A 253     -11.082  12.587 -41.289  1.00 21.17           O  
ATOM   1895  CB  GLN A 253      -8.730  12.063 -39.124  1.00 18.75           C  
ATOM   1896  CG  GLN A 253      -8.945  12.744 -37.792  1.00 19.34           C  
ATOM   1897  CD  GLN A 253      -8.416  11.898 -36.660  1.00 19.79           C  
ATOM   1898  NE2 GLN A 253      -7.183  12.168 -36.259  1.00 19.04           N  
ATOM   1899  OE1 GLN A 253      -9.093  10.995 -36.165  1.00 19.51           O  
ATOM   1900  N   GLU A 254     -10.848  14.328 -39.886  1.00 22.24           N  
ATOM   1901  CA  GLU A 254     -12.229  14.744 -40.022  1.00 22.98           C  
ATOM   1902  C   GLU A 254     -12.409  15.399 -41.388  1.00 22.67           C  
ATOM   1903  O   GLU A 254     -13.274  15.012 -42.164  1.00 22.23           O  
ATOM   1904  CB  GLU A 254     -12.604  15.740 -38.914  1.00 25.02           C  
ATOM   1905  CG  GLU A 254     -13.796  16.627 -39.264  1.00 28.15           C  
ATOM   1906  CD  GLU A 254     -14.308  17.436 -38.088  1.00 30.64           C  
ATOM   1907  OE1 GLU A 254     -14.903  16.838 -37.166  1.00 35.53           O  
ATOM   1908  OE2 GLU A 254     -14.115  18.665 -38.084  1.00 31.42           O1-
ATOM   1909  N   LYS A 255     -11.568  16.385 -41.668  1.00 23.67           N  
ATOM   1910  CA  LYS A 255     -11.621  17.141 -42.913  1.00 25.07           C  
ATOM   1911  C   LYS A 255     -11.599  16.276 -44.168  1.00 26.39           C  
ATOM   1912  O   LYS A 255     -12.471  16.389 -45.029  1.00 24.90           O  
ATOM   1913  CB  LYS A 255     -10.443  18.109 -42.970  1.00 26.01           C  
ATOM   1914  CG  LYS A 255     -10.436  19.044 -44.171  1.00 26.24           C  
ATOM   1915  CD  LYS A 255     -11.364  20.221 -43.950  1.00 28.72           C  
ATOM   1916  CE  LYS A 255     -11.077  21.333 -44.950  1.00 31.35           C  
ATOM   1917  NZ  LYS A 255     -11.978  22.499 -44.737  1.00 33.44           N1+
ATOM   1918  N   PHE A 256     -10.589  15.416 -44.263  1.00 26.55           N  
ATOM   1919  CA  PHE A 256     -10.420  14.559 -45.427  1.00 26.72           C  
ATOM   1920  C   PHE A 256     -11.097  13.204 -45.326  1.00 26.83           C  
ATOM   1921  O   PHE A 256     -10.931  12.355 -46.199  1.00 26.61           O  
ATOM   1922  CB  PHE A 256      -8.928  14.395 -45.735  1.00 26.34           C  
ATOM   1923  CG  PHE A 256      -8.263  15.671 -46.183  1.00 28.11           C  
ATOM   1924  CD1 PHE A 256      -6.895  15.715 -46.405  1.00 28.53           C  
ATOM   1925  CD2 PHE A 256      -9.012  16.827 -46.398  1.00 28.23           C  
ATOM   1926  CE1 PHE A 256      -6.276  16.890 -46.836  1.00 29.53           C  
ATOM   1927  CE2 PHE A 256      -8.402  18.006 -46.828  1.00 28.64           C  
ATOM   1928  CZ  PHE A 256      -7.028  18.034 -47.048  1.00 29.15           C  
ATOM   1929  N   GLY A 257     -11.858  13.010 -44.256  1.00 26.74           N  
ATOM   1930  CA  GLY A 257     -12.593  11.774 -44.075  1.00 26.39           C  
ATOM   1931  C   GLY A 257     -11.852  10.457 -43.946  1.00 26.93           C  
ATOM   1932  O   GLY A 257     -12.397   9.415 -44.290  1.00 28.46           O  
ATOM   1933  N   VAL A 258     -10.622  10.472 -43.457  1.00 27.64           N  
ATOM   1934  CA  VAL A 258      -9.898   9.220 -43.287  1.00 27.37           C  
ATOM   1935  C   VAL A 258      -9.641   9.024 -41.797  1.00 27.03           C  
ATOM   1936  O   VAL A 258      -9.016   9.862 -41.152  1.00 27.07           O  
ATOM   1937  CB  VAL A 258      -8.565   9.224 -44.054  1.00 28.36           C  
ATOM   1938  CG1 VAL A 258      -7.844   7.916 -43.840  1.00 26.63           C  
ATOM   1939  CG2 VAL A 258      -8.820   9.431 -45.537  1.00 29.92           C  
ATOM   1940  N   THR A 259     -10.131   7.910 -41.263  1.00 25.14           N  
ATOM   1941  CA  THR A 259      -9.989   7.603 -39.847  1.00 23.92           C  
ATOM   1942  C   THR A 259      -8.843   6.667 -39.478  1.00 21.76           C  
ATOM   1943  O   THR A 259      -8.857   5.492 -39.825  1.00 22.44           O  
ATOM   1944  CB  THR A 259     -11.270   6.982 -39.301  1.00 23.86           C  
ATOM   1945  CG2 THR A 259     -11.194   6.873 -37.784  1.00 23.27           C  
ATOM   1946  OG1 THR A 259     -12.385   7.799 -39.673  1.00 25.65           O  
ATOM   1947  N   PRO A 260      -7.838   7.181 -38.753  1.00 20.50           N  
ATOM   1948  CA  PRO A 260      -6.695   6.364 -38.341  1.00 19.11           C  
ATOM   1949  C   PRO A 260      -7.088   5.510 -37.139  1.00 18.14           C  
ATOM   1950  O   PRO A 260      -8.214   5.596 -36.647  1.00 19.33           O  
ATOM   1951  CB  PRO A 260      -5.639   7.414 -37.996  1.00 19.14           C  
ATOM   1952  CG  PRO A 260      -6.465   8.505 -37.397  1.00 19.02           C  
ATOM   1953  CD  PRO A 260      -7.646   8.590 -38.355  1.00 19.47           C  
ATOM   1954  N   ASP A 261      -6.166   4.688 -36.658  1.00 18.96           N  
ATOM   1955  CA  ASP A 261      -6.449   3.841 -35.502  1.00 17.96           C  
ATOM   1956  C   ASP A 261      -6.018   4.536 -34.212  1.00 18.80           C  
ATOM   1957  O   ASP A 261      -6.579   4.295 -33.141  1.00 17.44           O  
ATOM   1958  CB  ASP A 261      -5.713   2.512 -35.636  1.00 17.27           C  
ATOM   1959  CG  ASP A 261      -6.019   1.806 -36.951  1.00 16.84           C  
ATOM   1960  OD1 ASP A 261      -5.076   1.562 -37.735  1.00 14.57           O  
ATOM   1961  OD2 ASP A 261      -7.203   1.499 -37.199  1.00 18.99           O1-
ATOM   1962  N   LEU A 262      -5.014   5.398 -34.333  1.00 17.69           N  
ATOM   1963  CA  LEU A 262      -4.474   6.131 -33.200  1.00 18.08           C  
ATOM   1964  C   LEU A 262      -4.145   7.532 -33.684  1.00 18.20           C  
ATOM   1965  O   LEU A 262      -3.785   7.725 -34.845  1.00 18.35           O  
ATOM   1966  CB  LEU A 262      -3.203   5.446 -32.702  1.00 18.88           C  
ATOM   1967  CG  LEU A 262      -3.158   4.633 -31.405  1.00 19.45           C  
ATOM   1968  CD1 LEU A 262      -4.512   4.121 -30.996  1.00 21.65           C  
ATOM   1969  CD2 LEU A 262      -2.207   3.482 -31.636  1.00 18.90           C  
ATOM   1970  N   THR A 263      -4.262   8.504 -32.789  1.00 17.19           N  
ATOM   1971  CA  THR A 263      -3.991   9.895 -33.129  1.00 15.12           C  
ATOM   1972  C   THR A 263      -3.217  10.570 -32.010  1.00 14.08           C  
ATOM   1973  O   THR A 263      -3.485  10.325 -30.836  1.00 12.21           O  
ATOM   1974  CB  THR A 263      -5.313  10.655 -33.340  1.00 14.95           C  
ATOM   1975  CG2 THR A 263      -5.066  12.136 -33.612  1.00 11.52           C  
ATOM   1976  OG1 THR A 263      -6.018  10.066 -34.439  1.00 16.72           O  
ATOM   1977  N   THR A 264      -2.233  11.384 -32.375  1.00 13.64           N  
ATOM   1978  CA  THR A 264      -1.465  12.121 -31.381  1.00 14.83           C  
ATOM   1979  C   THR A 264      -1.902  13.569 -31.504  1.00 13.59           C  
ATOM   1980  O   THR A 264      -2.128  14.067 -32.604  1.00 11.29           O  
ATOM   1981  CB  THR A 264       0.059  12.035 -31.613  1.00 16.02           C  
ATOM   1982  CG2 THR A 264       0.544  10.602 -31.420  1.00 17.25           C  
ATOM   1983  OG1 THR A 264       0.377  12.489 -32.933  1.00 17.82           O  
ATOM   1984  N   LEU A 265      -2.042  14.230 -30.366  1.00 14.42           N  
ATOM   1985  CA  LEU A 265      -2.464  15.623 -30.324  1.00 13.78           C  
ATOM   1986  C   LEU A 265      -1.508  16.421 -29.445  1.00 14.69           C  
ATOM   1987  O   LEU A 265      -0.788  15.861 -28.616  1.00 14.85           O  
ATOM   1988  CB  LEU A 265      -3.872  15.724 -29.743  1.00 12.85           C  
ATOM   1989  CG  LEU A 265      -5.002  14.995 -30.470  1.00 14.31           C  
ATOM   1990  CD1 LEU A 265      -6.255  15.016 -29.606  1.00 11.82           C  
ATOM   1991  CD2 LEU A 265      -5.260  15.649 -31.834  1.00 13.29           C  
ATOM   1992  N   GLY A 266      -1.502  17.732 -29.640  1.00 14.64           N  
ATOM   1993  CA  GLY A 266      -0.647  18.586 -28.848  1.00 15.87           C  
ATOM   1994  C   GLY A 266      -0.944  20.027 -29.177  1.00 16.13           C  
ATOM   1995  O   GLY A 266      -2.018  20.351 -29.684  1.00 15.76           O  
ATOM   1996  N   LYS A 267       0.017  20.890 -28.880  1.00 16.08           N  
ATOM   1997  CA  LYS A 267      -0.099  22.312 -29.151  1.00 16.56           C  
ATOM   1998  C   LYS A 267      -1.440  22.936 -28.764  1.00 15.63           C  
ATOM   1999  O   LYS A 267      -1.648  23.297 -27.605  1.00 15.95           O  
ATOM   2000  CB  LYS A 267       0.205  22.565 -30.628  1.00 16.29           C  
ATOM   2001  CG  LYS A 267       1.611  22.134 -31.016  1.00 16.54           C  
ATOM   2002  CD  LYS A 267       1.810  22.158 -32.515  1.00 19.08           C  
ATOM   2003  CE  LYS A 267       3.143  21.529 -32.911  1.00 18.48           C  
ATOM   2004  NZ  LYS A 267       4.297  22.394 -32.586  1.00 16.76           N1+
ATOM   2005  N   ILE A 268      -2.345  23.064 -29.728  1.00 14.63           N  
ATOM   2006  CA  ILE A 268      -3.639  23.678 -29.463  1.00 12.52           C  
ATOM   2007  C   ILE A 268      -4.382  23.089 -28.271  1.00 13.58           C  
ATOM   2008  O   ILE A 268      -5.013  23.819 -27.512  1.00 12.95           O  
ATOM   2009  CB  ILE A 268      -4.551  23.616 -30.716  1.00 12.04           C  
ATOM   2010  CG1 ILE A 268      -3.957  24.487 -31.825  1.00 12.37           C  
ATOM   2011  CG2 ILE A 268      -5.961  24.104 -30.382  1.00  8.39           C  
ATOM   2012  CD1 ILE A 268      -4.713  24.419 -33.142  1.00 10.12           C  
ATOM   2013  N   ILE A 269      -4.301  21.774 -28.100  1.00 15.98           N  
ATOM   2014  CA  ILE A 269      -5.000  21.120 -27.000  1.00 16.73           C  
ATOM   2015  C   ILE A 269      -4.533  21.662 -25.642  1.00 14.85           C  
ATOM   2016  O   ILE A 269      -5.246  21.567 -24.651  1.00 13.78           O  
ATOM   2017  CB  ILE A 269      -4.804  19.581 -27.063  1.00 19.75           C  
ATOM   2018  CG1 ILE A 269      -5.766  18.888 -26.101  1.00 20.56           C  
ATOM   2019  CG2 ILE A 269      -3.371  19.218 -26.724  1.00 18.37           C  
ATOM   2020  CD1 ILE A 269      -5.535  17.400 -25.985  1.00 24.28           C  
ATOM   2021  N   GLY A 270      -3.341  22.247 -25.609  1.00 15.37           N  
ATOM   2022  CA  GLY A 270      -2.821  22.799 -24.368  1.00 15.11           C  
ATOM   2023  C   GLY A 270      -3.136  24.277 -24.217  1.00 16.20           C  
ATOM   2024  O   GLY A 270      -2.848  24.885 -23.186  1.00 12.88           O  
ATOM   2025  N   GLY A 271      -3.721  24.861 -25.259  1.00 16.46           N  
ATOM   2026  CA  GLY A 271      -4.080  26.267 -25.215  1.00 18.50           C  
ATOM   2027  C   GLY A 271      -2.960  27.218 -24.815  1.00 18.78           C  
ATOM   2028  O   GLY A 271      -3.216  28.340 -24.384  1.00 19.93           O  
ATOM   2029  N   GLY A 272      -1.715  26.788 -24.960  1.00 15.44           N  
ATOM   2030  CA  GLY A 272      -0.624  27.663 -24.592  1.00 15.86           C  
ATOM   2031  C   GLY A 272       0.262  27.066 -23.522  1.00 14.94           C  
ATOM   2032  O   GLY A 272       1.348  27.576 -23.265  1.00 14.55           O  
ATOM   2033  N   LEU A 273      -0.207  25.995 -22.892  1.00 15.57           N  
ATOM   2034  CA  LEU A 273       0.554  25.302 -21.855  1.00 14.87           C  
ATOM   2035  C   LEU A 273       1.031  23.961 -22.408  1.00 14.37           C  
ATOM   2036  O   LEU A 273       0.515  23.479 -23.414  1.00 15.82           O  
ATOM   2037  CB  LEU A 273      -0.317  25.080 -20.613  1.00 15.62           C  
ATOM   2038  CG  LEU A 273      -0.420  26.266 -19.643  1.00 16.95           C  
ATOM   2039  CD1 LEU A 273      -0.947  27.501 -20.354  1.00 17.32           C  
ATOM   2040  CD2 LEU A 273      -1.331  25.890 -18.492  1.00 17.67           C  
ATOM   2041  N   PRO A 274       2.034  23.345 -21.765  1.00 14.34           N  
ATOM   2042  CA  PRO A 274       2.546  22.056 -22.244  1.00 13.58           C  
ATOM   2043  C   PRO A 274       1.523  20.944 -22.076  1.00 13.52           C  
ATOM   2044  O   PRO A 274       1.238  20.522 -20.964  1.00 14.35           O  
ATOM   2045  CB  PRO A 274       3.784  21.823 -21.374  1.00 12.87           C  
ATOM   2046  CG  PRO A 274       4.166  23.204 -20.925  1.00 11.81           C  
ATOM   2047  CD  PRO A 274       2.849  23.840 -20.645  1.00 11.45           C  
ATOM   2048  N   VAL A 275       0.962  20.483 -23.183  1.00 14.44           N  
ATOM   2049  CA  VAL A 275      -0.013  19.415 -23.140  1.00 15.78           C  
ATOM   2050  C   VAL A 275       0.098  18.583 -24.402  1.00 16.73           C  
ATOM   2051  O   VAL A 275       0.348  19.096 -25.488  1.00 19.21           O  
ATOM   2052  CB  VAL A 275      -1.457  19.939 -23.062  1.00 17.79           C  
ATOM   2053  CG1 VAL A 275      -2.418  18.766 -22.927  1.00 15.54           C  
ATOM   2054  CG2 VAL A 275      -1.616  20.899 -21.903  1.00 17.92           C  
ATOM   2055  N   GLY A 276      -0.078  17.285 -24.247  1.00 16.38           N  
ATOM   2056  CA  GLY A 276      -0.031  16.400 -25.386  1.00 15.21           C  
ATOM   2057  C   GLY A 276      -1.089  15.375 -25.084  1.00 14.10           C  
ATOM   2058  O   GLY A 276      -1.612  15.346 -23.978  1.00 14.58           O  
ATOM   2059  N   ALA A 277      -1.422  14.549 -26.058  1.00 14.02           N  
ATOM   2060  CA  ALA A 277      -2.413  13.510 -25.852  1.00 13.93           C  
ATOM   2061  C   ALA A 277      -2.350  12.504 -26.983  1.00 14.70           C  
ATOM   2062  O   ALA A 277      -1.981  12.837 -28.104  1.00 14.29           O  
ATOM   2063  CB  ALA A 277      -3.792  14.109 -25.784  1.00 11.98           C  
ATOM   2064  N   TYR A 278      -2.682  11.259 -26.669  1.00 15.78           N  
ATOM   2065  CA  TYR A 278      -2.729  10.216 -27.674  1.00 14.55           C  
ATOM   2066  C   TYR A 278      -3.954   9.384 -27.355  1.00 15.95           C  
ATOM   2067  O   TYR A 278      -4.245   9.103 -26.198  1.00 17.28           O  
ATOM   2068  CB  TYR A 278      -1.451   9.377 -27.670  1.00 14.22           C  
ATOM   2069  CG  TYR A 278      -1.192   8.548 -26.435  1.00 14.48           C  
ATOM   2070  CD1 TYR A 278      -1.534   7.200 -26.400  1.00 14.63           C  
ATOM   2071  CD2 TYR A 278      -0.545   9.095 -25.327  1.00 13.18           C  
ATOM   2072  CE1 TYR A 278      -1.225   6.413 -25.294  1.00 16.52           C  
ATOM   2073  CE2 TYR A 278      -0.237   8.323 -24.219  1.00 13.44           C  
ATOM   2074  CZ  TYR A 278      -0.575   6.983 -24.209  1.00 15.13           C  
ATOM   2075  OH  TYR A 278      -0.255   6.203 -23.129  1.00 15.24           O  
ATOM   2076  N   GLY A 279      -4.701   9.043 -28.391  1.00 15.98           N  
ATOM   2077  CA  GLY A 279      -5.901   8.254 -28.215  1.00 17.13           C  
ATOM   2078  C   GLY A 279      -6.218   7.546 -29.510  1.00 16.81           C  
ATOM   2079  O   GLY A 279      -5.574   7.778 -30.527  1.00 15.74           O  
ATOM   2080  N   GLY A 280      -7.214   6.678 -29.471  1.00 18.11           N  
ATOM   2081  CA  GLY A 280      -7.594   5.940 -30.661  1.00 19.14           C  
ATOM   2082  C   GLY A 280      -8.611   4.897 -30.265  1.00 20.48           C  
ATOM   2083  O   GLY A 280      -9.332   5.078 -29.280  1.00 19.77           O  
ATOM   2084  N   LYS A 281      -8.676   3.807 -31.019  1.00 21.82           N  
ATOM   2085  CA  LYS A 281      -9.615   2.743 -30.713  1.00 25.37           C  
ATOM   2086  C   LYS A 281      -9.435   2.278 -29.277  1.00 24.92           C  
ATOM   2087  O   LYS A 281      -8.312   2.142 -28.790  1.00 23.67           O  
ATOM   2088  CB  LYS A 281      -9.418   1.562 -31.663  1.00 30.56           C  
ATOM   2089  CG  LYS A 281      -9.960   1.790 -33.066  1.00 36.43           C  
ATOM   2090  CD  LYS A 281     -11.470   2.051 -33.057  1.00 41.16           C  
ATOM   2091  CE  LYS A 281     -12.267   0.866 -32.502  1.00 43.47           C  
ATOM   2092  NZ  LYS A 281     -12.094  -0.375 -33.314  1.00 45.50           N1+
ATOM   2093  N   ARG A 282     -10.555   2.033 -28.609  1.00 25.57           N  
ATOM   2094  CA  ARG A 282     -10.555   1.597 -27.221  1.00 26.95           C  
ATOM   2095  C   ARG A 282      -9.734   0.325 -27.016  1.00 25.65           C  
ATOM   2096  O   ARG A 282      -8.916   0.242 -26.095  1.00 22.98           O  
ATOM   2097  CB  ARG A 282     -11.997   1.371 -26.767  1.00 30.55           C  
ATOM   2098  CG  ARG A 282     -12.219   1.457 -25.273  1.00 37.76           C  
ATOM   2099  CD  ARG A 282     -13.707   1.568 -24.968  1.00 43.47           C  
ATOM   2100  NE  ARG A 282     -14.406   2.315 -26.017  1.00 49.92           N  
ATOM   2101  CZ  ARG A 282     -15.485   3.068 -25.818  1.00 51.83           C  
ATOM   2102  NH1 ARG A 282     -16.050   3.702 -26.839  1.00 52.60           N1+
ATOM   2103  NH2 ARG A 282     -15.989   3.204 -24.598  1.00 53.89           N  
ATOM   2104  N   GLU A 283      -9.930  -0.657 -27.891  1.00 25.08           N  
ATOM   2105  CA  GLU A 283      -9.207  -1.919 -27.761  1.00 26.05           C  
ATOM   2106  C   GLU A 283      -7.707  -1.709 -27.764  1.00 23.18           C  
ATOM   2107  O   GLU A 283      -6.978  -2.459 -27.134  1.00 23.35           O  
ATOM   2108  CB  GLU A 283      -9.596  -2.894 -28.877  1.00 30.29           C  
ATOM   2109  CG  GLU A 283     -11.082  -2.888 -29.181  1.00 36.54           C  
ATOM   2110  CD  GLU A 283     -11.477  -1.721 -30.068  1.00 38.42           C  
ATOM   2111  OE1 GLU A 283     -12.538  -1.110 -29.820  1.00 41.70           O  
ATOM   2112  OE2 GLU A 283     -10.726  -1.426 -31.020  1.00 40.14           O1-
ATOM   2113  N   ILE A 284      -7.236  -0.691 -28.472  1.00 22.07           N  
ATOM   2114  CA  ILE A 284      -5.803  -0.436 -28.482  1.00 20.24           C  
ATOM   2115  C   ILE A 284      -5.404   0.292 -27.201  1.00 18.77           C  
ATOM   2116  O   ILE A 284      -4.462  -0.110 -26.530  1.00 17.64           O  
ATOM   2117  CB  ILE A 284      -5.383   0.409 -29.692  1.00 20.78           C  
ATOM   2118  CG1 ILE A 284      -5.836  -0.281 -30.980  1.00 22.03           C  
ATOM   2119  CG2 ILE A 284      -3.866   0.589 -29.698  1.00 18.47           C  
ATOM   2120  CD1 ILE A 284      -5.641   0.554 -32.232  1.00 20.13           C  
ATOM   2121  N   MET A 285      -6.142   1.348 -26.860  1.00 18.97           N  
ATOM   2122  CA  MET A 285      -5.860   2.146 -25.666  1.00 18.59           C  
ATOM   2123  C   MET A 285      -5.914   1.339 -24.371  1.00 19.64           C  
ATOM   2124  O   MET A 285      -5.327   1.732 -23.360  1.00 18.12           O  
ATOM   2125  CB  MET A 285      -6.842   3.320 -25.567  1.00 16.14           C  
ATOM   2126  CG  MET A 285      -6.648   4.394 -26.628  1.00 16.99           C  
ATOM   2127  SD  MET A 285      -4.953   5.000 -26.687  1.00 15.58           S  
ATOM   2128  CE  MET A 285      -4.904   5.969 -25.158  1.00 14.89           C  
ATOM   2129  N   GLN A 286      -6.606   0.205 -24.410  1.00 21.37           N  
ATOM   2130  CA  GLN A 286      -6.751  -0.645 -23.234  1.00 23.59           C  
ATOM   2131  C   GLN A 286      -5.438  -1.241 -22.740  1.00 22.57           C  
ATOM   2132  O   GLN A 286      -5.352  -1.699 -21.598  1.00 21.94           O  
ATOM   2133  CB  GLN A 286      -7.739  -1.776 -23.516  1.00 28.16           C  
ATOM   2134  CG  GLN A 286      -8.214  -2.479 -22.264  1.00 36.95           C  
ATOM   2135  CD  GLN A 286      -9.010  -1.562 -21.354  1.00 40.19           C  
ATOM   2136  NE2 GLN A 286      -9.420  -0.412 -21.878  1.00 42.25           N  
ATOM   2137  OE1 GLN A 286      -9.259  -1.889 -20.197  1.00 44.60           O  
ATOM   2138  N   LEU A 287      -4.426  -1.253 -23.601  1.00 19.85           N  
ATOM   2139  CA  LEU A 287      -3.126  -1.788 -23.229  1.00 20.85           C  
ATOM   2140  C   LEU A 287      -2.312  -0.797 -22.392  1.00 20.93           C  
ATOM   2141  O   LEU A 287      -1.291  -1.163 -21.811  1.00 22.11           O  
ATOM   2142  CB  LEU A 287      -2.333  -2.163 -24.482  1.00 21.21           C  
ATOM   2143  CG  LEU A 287      -2.641  -3.500 -25.163  1.00 21.64           C  
ATOM   2144  CD1 LEU A 287      -4.096  -3.583 -25.537  1.00 23.94           C  
ATOM   2145  CD2 LEU A 287      -1.780  -3.630 -26.401  1.00 24.31           C  
ATOM   2146  N   VAL A 288      -2.766   0.452 -22.337  1.00 19.79           N  
ATOM   2147  CA  VAL A 288      -2.067   1.494 -21.583  1.00 19.09           C  
ATOM   2148  C   VAL A 288      -2.286   1.338 -20.075  1.00 18.42           C  
ATOM   2149  O   VAL A 288      -3.412   1.200 -19.617  1.00 17.55           O  
ATOM   2150  CB  VAL A 288      -2.548   2.907 -22.016  1.00 18.50           C  
ATOM   2151  CG1 VAL A 288      -1.768   3.981 -21.263  1.00 17.36           C  
ATOM   2152  CG2 VAL A 288      -2.381   3.075 -23.524  1.00 16.96           C  
ATOM   2153  N   ALA A 289      -1.203   1.360 -19.310  1.00 18.42           N  
ATOM   2154  CA  ALA A 289      -1.298   1.229 -17.864  1.00 17.61           C  
ATOM   2155  C   ALA A 289      -2.086   2.417 -17.308  1.00 19.57           C  
ATOM   2156  O   ALA A 289      -2.041   3.516 -17.856  1.00 19.32           O  
ATOM   2157  CB  ALA A 289       0.086   1.196 -17.265  1.00 16.46           C  
ATOM   2158  N   PRO A 290      -2.795   2.218 -16.189  1.00 20.37           N  
ATOM   2159  CA  PRO A 290      -2.892   0.966 -15.432  1.00 21.02           C  
ATOM   2160  C   PRO A 290      -3.933  -0.019 -15.974  1.00 21.44           C  
ATOM   2161  O   PRO A 290      -4.153  -1.084 -15.400  1.00 22.86           O  
ATOM   2162  CB  PRO A 290      -3.226   1.455 -14.033  1.00 19.46           C  
ATOM   2163  CG  PRO A 290      -4.140   2.595 -14.315  1.00 19.88           C  
ATOM   2164  CD  PRO A 290      -3.459   3.318 -15.465  1.00 20.11           C  
ATOM   2165  N   ALA A 291      -4.576   0.348 -17.077  1.00 21.64           N  
ATOM   2166  CA  ALA A 291      -5.579  -0.508 -17.697  1.00 23.02           C  
ATOM   2167  C   ALA A 291      -4.915  -1.745 -18.313  1.00 23.51           C  
ATOM   2168  O   ALA A 291      -5.432  -2.854 -18.203  1.00 24.63           O  
ATOM   2169  CB  ALA A 291      -6.349   0.275 -18.769  1.00 21.41           C  
ATOM   2170  N   GLY A 292      -3.764  -1.545 -18.949  1.00 24.07           N  
ATOM   2171  CA  GLY A 292      -3.045  -2.644 -19.568  1.00 23.45           C  
ATOM   2172  C   GLY A 292      -1.587  -2.682 -19.152  1.00 25.04           C  
ATOM   2173  O   GLY A 292      -1.167  -1.912 -18.290  1.00 25.31           O  
ATOM   2174  N   PRO A 293      -0.780  -3.565 -19.762  1.00 24.77           N  
ATOM   2175  CA  PRO A 293       0.646  -3.728 -19.466  1.00 24.62           C  
ATOM   2176  C   PRO A 293       1.618  -2.666 -19.983  1.00 25.38           C  
ATOM   2177  O   PRO A 293       2.713  -2.520 -19.435  1.00 26.23           O  
ATOM   2178  CB  PRO A 293       0.951  -5.104 -20.040  1.00 25.43           C  
ATOM   2179  CG  PRO A 293       0.042  -5.155 -21.234  1.00 24.81           C  
ATOM   2180  CD  PRO A 293      -1.245  -4.616 -20.682  1.00 24.31           C  
ATOM   2181  N   MET A 294       1.251  -1.927 -21.025  1.00 23.92           N  
ATOM   2182  CA  MET A 294       2.184  -0.921 -21.524  1.00 23.86           C  
ATOM   2183  C   MET A 294       2.265   0.271 -20.591  1.00 23.74           C  
ATOM   2184  O   MET A 294       1.317   1.044 -20.464  1.00 23.44           O  
ATOM   2185  CB  MET A 294       1.812  -0.425 -22.912  1.00 24.36           C  
ATOM   2186  CG  MET A 294       2.928   0.434 -23.485  1.00 26.85           C  
ATOM   2187  SD  MET A 294       2.377   1.586 -24.701  1.00 33.01           S  
ATOM   2188  CE  MET A 294       1.700   2.885 -23.674  1.00 29.53           C  
ATOM   2189  N   TYR A 295       3.413   0.421 -19.945  1.00 23.76           N  
ATOM   2190  CA  TYR A 295       3.621   1.512 -19.010  1.00 24.21           C  
ATOM   2191  C   TYR A 295       3.931   2.842 -19.681  1.00 22.79           C  
ATOM   2192  O   TYR A 295       4.754   2.930 -20.589  1.00 24.32           O  
ATOM   2193  CB  TYR A 295       4.766   1.187 -18.044  1.00 25.18           C  
ATOM   2194  CG  TYR A 295       4.751   2.054 -16.806  1.00 26.58           C  
ATOM   2195  CD1 TYR A 295       3.829   1.813 -15.791  1.00 26.97           C  
ATOM   2196  CD2 TYR A 295       5.620   3.143 -16.666  1.00 26.51           C  
ATOM   2197  CE1 TYR A 295       3.760   2.628 -14.666  1.00 27.67           C  
ATOM   2198  CE2 TYR A 295       5.559   3.970 -15.539  1.00 27.12           C  
ATOM   2199  CZ  TYR A 295       4.622   3.702 -14.543  1.00 27.70           C  
ATOM   2200  OH  TYR A 295       4.530   4.496 -13.420  1.00 29.95           O  
ATOM   2201  N   GLN A 296       3.253   3.873 -19.200  1.00 21.95           N  
ATOM   2202  CA  GLN A 296       3.433   5.234 -19.672  1.00 19.66           C  
ATOM   2203  C   GLN A 296       2.862   6.085 -18.548  1.00 20.32           C  
ATOM   2204  O   GLN A 296       1.710   5.914 -18.153  1.00 19.81           O  
ATOM   2205  CB  GLN A 296       2.672   5.458 -20.982  1.00 18.46           C  
ATOM   2206  CG  GLN A 296       2.732   6.880 -21.519  1.00 17.61           C  
ATOM   2207  CD  GLN A 296       1.747   7.796 -20.827  1.00 17.05           C  
ATOM   2208  NE2 GLN A 296       2.254   8.830 -20.160  1.00 15.75           N  
ATOM   2209  OE1 GLN A 296       0.541   7.569 -20.884  1.00 17.56           O  
ATOM   2210  N   ALA A 297       3.680   6.979 -18.009  1.00 19.94           N  
ATOM   2211  CA  ALA A 297       3.238   7.833 -16.920  1.00 19.01           C  
ATOM   2212  C   ALA A 297       3.707   9.268 -17.115  1.00 18.63           C  
ATOM   2213  O   ALA A 297       4.446   9.573 -18.051  1.00 18.41           O  
ATOM   2214  CB  ALA A 297       3.754   7.294 -15.602  1.00 18.15           C  
ATOM   2215  N   GLY A 298       3.257  10.147 -16.228  1.00 17.27           N  
ATOM   2216  CA  GLY A 298       3.652  11.539 -16.306  1.00 17.87           C  
ATOM   2217  C   GLY A 298       3.219  12.267 -15.053  1.00 18.37           C  
ATOM   2218  O   GLY A 298       2.028  12.324 -14.747  1.00 20.00           O  
ATOM   2219  N   THR A 299       4.183  12.820 -14.327  1.00 18.02           N  
ATOM   2220  CA  THR A 299       3.906  13.536 -13.090  1.00 18.37           C  
ATOM   2221  C   THR A 299       2.876  14.644 -13.265  1.00 18.15           C  
ATOM   2222  O   THR A 299       1.892  14.728 -12.520  1.00 18.99           O  
ATOM   2223  CB  THR A 299       5.182  14.190 -12.526  1.00 19.27           C  
ATOM   2224  CG2 THR A 299       4.861  14.946 -11.246  1.00 16.81           C  
ATOM   2225  OG1 THR A 299       6.162  13.182 -12.260  1.00 21.35           O  
ATOM   2226  N   LEU A 300       3.120  15.505 -14.244  1.00 15.11           N  
ATOM   2227  CA  LEU A 300       2.225  16.623 -14.498  1.00 15.81           C  
ATOM   2228  C   LEU A 300       1.125  16.375 -15.499  1.00 13.55           C  
ATOM   2229  O   LEU A 300       0.377  17.285 -15.831  1.00 14.61           O  
ATOM   2230  CB  LEU A 300       3.032  17.849 -14.925  1.00 17.47           C  
ATOM   2231  CG  LEU A 300       3.524  18.572 -13.675  1.00 20.98           C  
ATOM   2232  CD1 LEU A 300       5.019  18.400 -13.501  1.00 20.16           C  
ATOM   2233  CD2 LEU A 300       3.121  20.022 -13.780  1.00 21.74           C  
ATOM   2234  N   SER A 301       1.015  15.145 -15.979  1.00 13.65           N  
ATOM   2235  CA  SER A 301      -0.018  14.834 -16.949  1.00 14.50           C  
ATOM   2236  C   SER A 301      -1.404  15.072 -16.381  1.00 14.30           C  
ATOM   2237  O   SER A 301      -1.710  14.676 -15.252  1.00 14.89           O  
ATOM   2238  CB  SER A 301       0.128  13.393 -17.412  1.00 14.26           C  
ATOM   2239  OG  SER A 301       1.353  13.257 -18.110  1.00 15.09           O  
ATOM   2240  N   GLY A 302      -2.238  15.736 -17.169  1.00 14.08           N  
ATOM   2241  CA  GLY A 302      -3.590  16.014 -16.735  1.00 15.86           C  
ATOM   2242  C   GLY A 302      -3.686  17.042 -15.622  1.00 15.89           C  
ATOM   2243  O   GLY A 302      -4.708  17.110 -14.946  1.00 15.16           O  
ATOM   2244  N   ASN A 303      -2.644  17.848 -15.425  1.00 17.11           N  
ATOM   2245  CA  ASN A 303      -2.687  18.853 -14.367  1.00 17.73           C  
ATOM   2246  C   ASN A 303      -3.814  19.840 -14.678  1.00 18.23           C  
ATOM   2247  O   ASN A 303      -4.081  20.147 -15.844  1.00 16.49           O  
ATOM   2248  CB  ASN A 303      -1.342  19.569 -14.245  1.00 17.68           C  
ATOM   2249  CG  ASN A 303      -1.102  20.546 -15.362  1.00 17.28           C  
ATOM   2250  ND2 ASN A 303      -0.304  20.141 -16.334  1.00 15.67           N  
ATOM   2251  OD1 ASN A 303      -1.640  21.653 -15.359  1.00 18.57           O  
ATOM   2252  N   PRO A 304      -4.494  20.344 -13.633  1.00 18.07           N  
ATOM   2253  CA  PRO A 304      -5.611  21.288 -13.758  1.00 18.76           C  
ATOM   2254  C   PRO A 304      -5.433  22.543 -14.614  1.00 18.00           C  
ATOM   2255  O   PRO A 304      -6.389  22.989 -15.246  1.00 17.41           O  
ATOM   2256  CB  PRO A 304      -5.970  21.603 -12.296  1.00 19.00           C  
ATOM   2257  CG  PRO A 304      -4.694  21.372 -11.564  1.00 19.32           C  
ATOM   2258  CD  PRO A 304      -4.154  20.124 -12.217  1.00 18.39           C  
ATOM   2259  N   LEU A 305      -4.236  23.119 -14.646  1.00 18.57           N  
ATOM   2260  CA  LEU A 305      -4.025  24.313 -15.465  1.00 18.24           C  
ATOM   2261  C   LEU A 305      -4.106  23.989 -16.950  1.00 17.89           C  
ATOM   2262  O   LEU A 305      -4.819  24.645 -17.711  1.00 18.34           O  
ATOM   2263  CB  LEU A 305      -2.666  24.935 -15.181  1.00 19.01           C  
ATOM   2264  CG  LEU A 305      -2.539  25.834 -13.960  1.00 23.10           C  
ATOM   2265  CD1 LEU A 305      -1.223  26.589 -14.043  1.00 19.89           C  
ATOM   2266  CD2 LEU A 305      -3.697  26.822 -13.914  1.00 23.86           C  
ATOM   2267  N   ALA A 306      -3.358  22.974 -17.357  1.00 17.76           N  
ATOM   2268  CA  ALA A 306      -3.327  22.549 -18.745  1.00 16.78           C  
ATOM   2269  C   ALA A 306      -4.733  22.201 -19.199  1.00 16.06           C  
ATOM   2270  O   ALA A 306      -5.172  22.628 -20.268  1.00 18.18           O  
ATOM   2271  CB  ALA A 306      -2.410  21.336 -18.888  1.00 18.54           C  
ATOM   2272  N   MET A 307      -5.434  21.422 -18.377  1.00 12.83           N  
ATOM   2273  CA  MET A 307      -6.791  21.008 -18.686  1.00 13.95           C  
ATOM   2274  C   MET A 307      -7.685  22.228 -18.872  1.00 14.07           C  
ATOM   2275  O   MET A 307      -8.485  22.286 -19.801  1.00 14.36           O  
ATOM   2276  CB  MET A 307      -7.347  20.119 -17.569  1.00 13.59           C  
ATOM   2277  CG  MET A 307      -6.568  18.828 -17.343  1.00 13.29           C  
ATOM   2278  SD  MET A 307      -6.385  17.756 -18.801  1.00 15.31           S  
ATOM   2279  CE  MET A 307      -4.851  18.301 -19.448  1.00 12.69           C  
ATOM   2280  N   THR A 308      -7.533  23.206 -17.987  1.00 14.80           N  
ATOM   2281  CA  THR A 308      -8.329  24.419 -18.059  1.00 17.44           C  
ATOM   2282  C   THR A 308      -8.086  25.157 -19.369  1.00 16.88           C  
ATOM   2283  O   THR A 308      -9.026  25.550 -20.061  1.00 17.78           O  
ATOM   2284  CB  THR A 308      -8.001  25.356 -16.884  1.00 16.22           C  
ATOM   2285  CG2 THR A 308      -8.762  26.666 -17.005  1.00 15.55           C  
ATOM   2286  OG1 THR A 308      -8.366  24.708 -15.660  1.00 19.59           O  
ATOM   2287  N   ALA A 309      -6.818  25.324 -19.711  1.00 16.58           N  
ATOM   2288  CA  ALA A 309      -6.452  26.023 -20.935  1.00 16.22           C  
ATOM   2289  C   ALA A 309      -6.969  25.291 -22.161  1.00 15.26           C  
ATOM   2290  O   ALA A 309      -7.469  25.912 -23.095  1.00 15.62           O  
ATOM   2291  CB  ALA A 309      -4.946  26.161 -21.012  1.00 13.88           C  
ATOM   2292  N   GLY A 310      -6.840  23.967 -22.151  1.00 15.92           N  
ATOM   2293  CA  GLY A 310      -7.295  23.177 -23.279  1.00 15.06           C  
ATOM   2294  C   GLY A 310      -8.794  23.276 -23.443  1.00 16.28           C  
ATOM   2295  O   GLY A 310      -9.301  23.447 -24.550  1.00 17.05           O  
ATOM   2296  N   ILE A 311      -9.505  23.178 -22.328  1.00 16.83           N  
ATOM   2297  CA  ILE A 311     -10.953  23.250 -22.348  1.00 17.08           C  
ATOM   2298  C   ILE A 311     -11.430  24.580 -22.905  1.00 17.97           C  
ATOM   2299  O   ILE A 311     -12.262  24.616 -23.815  1.00 17.72           O  
ATOM   2300  CB  ILE A 311     -11.531  23.067 -20.936  1.00 15.76           C  
ATOM   2301  CG1 ILE A 311     -11.323  21.626 -20.488  1.00 13.80           C  
ATOM   2302  CG2 ILE A 311     -13.014  23.460 -20.917  1.00 14.25           C  
ATOM   2303  CD1 ILE A 311     -11.591  21.412 -19.011  1.00 13.65           C  
ATOM   2304  N   LYS A 312     -10.905  25.672 -22.361  1.00 16.70           N  
ATOM   2305  CA  LYS A 312     -11.324  26.982 -22.822  1.00 18.14           C  
ATOM   2306  C   LYS A 312     -11.011  27.174 -24.299  1.00 17.01           C  
ATOM   2307  O   LYS A 312     -11.814  27.722 -25.052  1.00 17.42           O  
ATOM   2308  CB  LYS A 312     -10.654  28.082 -22.007  1.00 18.55           C  
ATOM   2309  CG  LYS A 312     -11.413  29.390 -22.105  1.00 27.26           C  
ATOM   2310  CD  LYS A 312     -12.822  29.212 -21.537  1.00 32.65           C  
ATOM   2311  CE  LYS A 312     -13.683  30.446 -21.741  1.00 36.68           C  
ATOM   2312  NZ  LYS A 312     -15.043  30.257 -21.165  1.00 40.01           N1+
ATOM   2313  N   THR A 313      -9.842  26.713 -24.715  1.00 17.55           N  
ATOM   2314  CA  THR A 313      -9.435  26.838 -26.108  1.00 16.96           C  
ATOM   2315  C   THR A 313     -10.401  26.090 -27.029  1.00 18.15           C  
ATOM   2316  O   THR A 313     -10.867  26.632 -28.039  1.00 18.76           O  
ATOM   2317  CB  THR A 313      -8.005  26.300 -26.296  1.00 16.60           C  
ATOM   2318  CG2 THR A 313      -7.586  26.364 -27.755  1.00 14.58           C  
ATOM   2319  OG1 THR A 313      -7.103  27.095 -25.513  1.00 16.65           O  
ATOM   2320  N   LEU A 314     -10.713  24.851 -26.680  1.00 17.92           N  
ATOM   2321  CA  LEU A 314     -11.629  24.071 -27.498  1.00 19.71           C  
ATOM   2322  C   LEU A 314     -13.017  24.701 -27.531  1.00 20.54           C  
ATOM   2323  O   LEU A 314     -13.690  24.680 -28.566  1.00 22.66           O  
ATOM   2324  CB  LEU A 314     -11.707  22.625 -26.990  1.00 18.35           C  
ATOM   2325  CG  LEU A 314     -10.875  21.596 -27.778  1.00 19.80           C  
ATOM   2326  CD1 LEU A 314      -9.446  22.078 -27.940  1.00 18.84           C  
ATOM   2327  CD2 LEU A 314     -10.893  20.247 -27.054  1.00 17.62           C  
ATOM   2328  N   GLU A 315     -13.448  25.271 -26.410  1.00 20.37           N  
ATOM   2329  CA  GLU A 315     -14.763  25.895 -26.371  1.00 21.19           C  
ATOM   2330  C   GLU A 315     -14.814  27.068 -27.345  1.00 19.85           C  
ATOM   2331  O   GLU A 315     -15.823  27.280 -28.019  1.00 20.43           O  
ATOM   2332  CB  GLU A 315     -15.099  26.374 -24.956  1.00 22.30           C  
ATOM   2333  CG  GLU A 315     -15.120  25.270 -23.926  1.00 26.94           C  
ATOM   2334  CD  GLU A 315     -15.670  25.725 -22.592  1.00 30.25           C  
ATOM   2335  OE1 GLU A 315     -15.340  26.855 -22.164  1.00 32.55           O  
ATOM   2336  OE2 GLU A 315     -16.423  24.944 -21.968  1.00 31.97           O1-
ATOM   2337  N   LEU A 316     -13.726  27.826 -27.429  1.00 18.23           N  
ATOM   2338  CA  LEU A 316     -13.687  28.969 -28.336  1.00 18.20           C  
ATOM   2339  C   LEU A 316     -13.709  28.500 -29.786  1.00 19.31           C  
ATOM   2340  O   LEU A 316     -14.319  29.131 -30.644  1.00 18.90           O  
ATOM   2341  CB  LEU A 316     -12.437  29.812 -28.082  1.00 17.81           C  
ATOM   2342  CG  LEU A 316     -12.404  30.581 -26.761  1.00 17.95           C  
ATOM   2343  CD1 LEU A 316     -11.056  31.252 -26.588  1.00 17.25           C  
ATOM   2344  CD2 LEU A 316     -13.517  31.617 -26.757  1.00 18.42           C  
ATOM   2345  N   LEU A 317     -13.047  27.380 -30.056  1.00 20.21           N  
ATOM   2346  CA  LEU A 317     -13.002  26.845 -31.410  1.00 20.77           C  
ATOM   2347  C   LEU A 317     -14.352  26.310 -31.863  1.00 22.25           C  
ATOM   2348  O   LEU A 317     -14.618  26.243 -33.061  1.00 22.26           O  
ATOM   2349  CB  LEU A 317     -11.956  25.734 -31.508  1.00 19.37           C  
ATOM   2350  CG  LEU A 317     -10.507  26.203 -31.409  1.00 18.75           C  
ATOM   2351  CD1 LEU A 317      -9.582  25.009 -31.402  1.00 18.47           C  
ATOM   2352  CD2 LEU A 317     -10.188  27.118 -32.574  1.00 17.95           C  
ATOM   2353  N   ARG A 318     -15.193  25.921 -30.906  1.00 25.34           N  
ATOM   2354  CA  ARG A 318     -16.514  25.394 -31.218  1.00 28.37           C  
ATOM   2355  C   ARG A 318     -17.495  26.486 -31.614  1.00 28.84           C  
ATOM   2356  O   ARG A 318     -18.597  26.193 -32.068  1.00 30.69           O  
ATOM   2357  CB  ARG A 318     -17.087  24.616 -30.028  1.00 30.35           C  
ATOM   2358  CG  ARG A 318     -16.526  23.228 -29.858  1.00 34.74           C  
ATOM   2359  CD  ARG A 318     -17.335  22.422 -28.844  1.00 39.30           C  
ATOM   2360  NE  ARG A 318     -17.438  23.110 -27.560  1.00 44.11           N  
ATOM   2361  CZ  ARG A 318     -17.943  22.570 -26.453  1.00 47.02           C  
ATOM   2362  NH1 ARG A 318     -17.996  23.279 -25.331  1.00 47.48           N1+
ATOM   2363  NH2 ARG A 318     -18.388  21.321 -26.463  1.00 48.39           N  
ATOM   2364  N   GLN A 319     -17.107  27.741 -31.428  1.00 29.35           N  
ATOM   2365  CA  GLN A 319     -17.981  28.849 -31.791  1.00 29.64           C  
ATOM   2366  C   GLN A 319     -18.207  28.873 -33.305  1.00 28.66           C  
ATOM   2367  O   GLN A 319     -17.367  28.415 -34.082  1.00 27.59           O  
ATOM   2368  CB  GLN A 319     -17.383  30.177 -31.320  1.00 30.88           C  
ATOM   2369  CG  GLN A 319     -17.231  30.271 -29.814  1.00 35.41           C  
ATOM   2370  CD  GLN A 319     -18.502  29.884 -29.077  1.00 37.96           C  
ATOM   2371  NE2 GLN A 319     -18.426  28.815 -28.291  1.00 39.75           N  
ATOM   2372  OE1 GLN A 319     -19.540  30.533 -29.217  1.00 40.04           O  
ATOM   2373  N   PRO A 320     -19.353  29.410 -33.740  1.00 28.69           N  
ATOM   2374  CA  PRO A 320     -19.722  29.504 -35.156  1.00 28.07           C  
ATOM   2375  C   PRO A 320     -18.707  30.214 -36.053  1.00 27.28           C  
ATOM   2376  O   PRO A 320     -18.116  31.225 -35.670  1.00 29.45           O  
ATOM   2377  CB  PRO A 320     -21.053  30.258 -35.118  1.00 28.98           C  
ATOM   2378  CG  PRO A 320     -21.613  29.920 -33.766  1.00 28.36           C  
ATOM   2379  CD  PRO A 320     -20.395  30.010 -32.885  1.00 29.03           C  
ATOM   2380  N   GLY A 321     -18.515  29.666 -37.248  1.00 25.68           N  
ATOM   2381  CA  GLY A 321     -17.628  30.266 -38.229  1.00 24.61           C  
ATOM   2382  C   GLY A 321     -16.149  30.354 -37.920  1.00 24.41           C  
ATOM   2383  O   GLY A 321     -15.417  31.099 -38.576  1.00 23.00           O  
ATOM   2384  N   THR A 322     -15.700  29.595 -36.931  1.00 23.81           N  
ATOM   2385  CA  THR A 322     -14.291  29.603 -36.562  1.00 23.21           C  
ATOM   2386  C   THR A 322     -13.377  29.207 -37.718  1.00 21.89           C  
ATOM   2387  O   THR A 322     -12.497  29.970 -38.120  1.00 21.72           O  
ATOM   2388  CB  THR A 322     -14.044  28.658 -35.385  1.00 22.91           C  
ATOM   2389  CG2 THR A 322     -12.579  28.365 -35.238  1.00 26.81           C  
ATOM   2390  OG1 THR A 322     -14.535  29.270 -34.184  1.00 29.06           O  
ATOM   2391  N   TYR A 323     -13.589  28.013 -38.254  1.00 21.25           N  
ATOM   2392  CA  TYR A 323     -12.761  27.534 -39.340  1.00 21.53           C  
ATOM   2393  C   TYR A 323     -13.031  28.226 -40.673  1.00 22.56           C  
ATOM   2394  O   TYR A 323     -12.140  28.318 -41.513  1.00 20.86           O  
ATOM   2395  CB  TYR A 323     -12.895  26.014 -39.449  1.00 21.15           C  
ATOM   2396  CG  TYR A 323     -12.349  25.331 -38.210  1.00 21.48           C  
ATOM   2397  CD1 TYR A 323     -13.178  25.042 -37.123  1.00 21.59           C  
ATOM   2398  CD2 TYR A 323     -10.980  25.091 -38.076  1.00 20.03           C  
ATOM   2399  CE1 TYR A 323     -12.657  24.541 -35.932  1.00 20.74           C  
ATOM   2400  CE2 TYR A 323     -10.445  24.596 -36.886  1.00 20.71           C  
ATOM   2401  CZ  TYR A 323     -11.286  24.328 -35.818  1.00 21.14           C  
ATOM   2402  OH  TYR A 323     -10.751  23.894 -34.625  1.00 19.54           O  
ATOM   2403  N   GLU A 324     -14.250  28.724 -40.869  1.00 23.86           N  
ATOM   2404  CA  GLU A 324     -14.564  29.436 -42.105  1.00 25.86           C  
ATOM   2405  C   GLU A 324     -13.695  30.686 -42.114  1.00 24.77           C  
ATOM   2406  O   GLU A 324     -13.068  31.022 -43.116  1.00 25.55           O  
ATOM   2407  CB  GLU A 324     -16.040  29.851 -42.149  1.00 28.38           C  
ATOM   2408  CG  GLU A 324     -17.035  28.719 -42.358  1.00 31.99           C  
ATOM   2409  CD  GLU A 324     -17.055  27.727 -41.215  1.00 35.13           C  
ATOM   2410  OE1 GLU A 324     -16.917  28.156 -40.048  1.00 36.07           O  
ATOM   2411  OE2 GLU A 324     -17.222  26.518 -41.485  1.00 38.51           O1-
ATOM   2412  N   TYR A 325     -13.647  31.365 -40.978  1.00 22.84           N  
ATOM   2413  CA  TYR A 325     -12.845  32.570 -40.878  1.00 22.12           C  
ATOM   2414  C   TYR A 325     -11.374  32.279 -41.143  1.00 22.16           C  
ATOM   2415  O   TYR A 325     -10.707  33.014 -41.871  1.00 21.34           O  
ATOM   2416  CB  TYR A 325     -12.986  33.198 -39.495  1.00 21.84           C  
ATOM   2417  CG  TYR A 325     -12.244  34.506 -39.390  1.00 24.42           C  
ATOM   2418  CD1 TYR A 325     -12.742  35.664 -39.994  1.00 25.38           C  
ATOM   2419  CD2 TYR A 325     -11.021  34.580 -38.731  1.00 23.02           C  
ATOM   2420  CE1 TYR A 325     -12.035  36.863 -39.943  1.00 25.25           C  
ATOM   2421  CE2 TYR A 325     -10.309  35.765 -38.672  1.00 23.20           C  
ATOM   2422  CZ  TYR A 325     -10.819  36.905 -39.281  1.00 25.45           C  
ATOM   2423  OH  TYR A 325     -10.103  38.081 -39.238  1.00 26.49           O  
ATOM   2424  N   LEU A 326     -10.862  31.212 -40.538  1.00 22.41           N  
ATOM   2425  CA  LEU A 326      -9.465  30.852 -40.723  1.00 21.02           C  
ATOM   2426  C   LEU A 326      -9.169  30.576 -42.182  1.00 21.50           C  
ATOM   2427  O   LEU A 326      -8.148  31.027 -42.714  1.00 21.70           O  
ATOM   2428  CB  LEU A 326      -9.101  29.622 -39.884  1.00 21.10           C  
ATOM   2429  CG  LEU A 326      -8.901  29.854 -38.382  1.00 21.56           C  
ATOM   2430  CD1 LEU A 326      -8.626  28.532 -37.673  1.00 20.44           C  
ATOM   2431  CD2 LEU A 326      -7.744  30.817 -38.169  1.00 21.78           C  
ATOM   2432  N   ASP A 327     -10.054  29.835 -42.838  1.00 21.89           N  
ATOM   2433  CA  ASP A 327      -9.843  29.521 -44.246  1.00 24.26           C  
ATOM   2434  C   ASP A 327      -9.877  30.799 -45.075  1.00 24.65           C  
ATOM   2435  O   ASP A 327      -9.013  31.030 -45.918  1.00 23.81           O  
ATOM   2436  CB  ASP A 327     -10.917  28.573 -44.761  1.00 24.75           C  
ATOM   2437  CG  ASP A 327     -10.486  27.853 -46.023  1.00 26.84           C  
ATOM   2438  OD1 ASP A 327     -11.308  27.738 -46.955  1.00 28.73           O  
ATOM   2439  OD2 ASP A 327      -9.319  27.399 -46.079  1.00 26.36           O1-
ATOM   2440  N   GLN A 328     -10.882  31.627 -44.816  1.00 25.65           N  
ATOM   2441  CA  GLN A 328     -11.045  32.886 -45.527  1.00 26.49           C  
ATOM   2442  C   GLN A 328      -9.795  33.766 -45.488  1.00 25.43           C  
ATOM   2443  O   GLN A 328      -9.220  34.069 -46.530  1.00 24.69           O  
ATOM   2444  CB  GLN A 328     -12.241  33.650 -44.955  1.00 29.27           C  
ATOM   2445  CG  GLN A 328     -12.274  35.119 -45.335  1.00 35.73           C  
ATOM   2446  CD  GLN A 328     -13.522  35.823 -44.838  1.00 40.24           C  
ATOM   2447  NE2 GLN A 328     -13.367  36.643 -43.803  1.00 40.29           N  
ATOM   2448  OE1 GLN A 328     -14.613  35.628 -45.375  1.00 43.11           O  
ATOM   2449  N   ILE A 329      -9.361  34.162 -44.293  1.00 24.26           N  
ATOM   2450  CA  ILE A 329      -8.197  35.029 -44.194  1.00 22.78           C  
ATOM   2451  C   ILE A 329      -6.890  34.399 -44.628  1.00 22.94           C  
ATOM   2452  O   ILE A 329      -5.978  35.109 -45.073  1.00 22.18           O  
ATOM   2453  CB  ILE A 329      -8.000  35.588 -42.770  1.00 24.10           C  
ATOM   2454  CG1 ILE A 329      -7.788  34.451 -41.768  1.00 23.98           C  
ATOM   2455  CG2 ILE A 329      -9.187  36.441 -42.391  1.00 23.73           C  
ATOM   2456  CD1 ILE A 329      -7.464  34.950 -40.377  1.00 26.49           C  
ATOM   2457  N   THR A 330      -6.791  33.076 -44.523  1.00 21.48           N  
ATOM   2458  CA  THR A 330      -5.557  32.399 -44.903  1.00 21.01           C  
ATOM   2459  C   THR A 330      -5.447  32.197 -46.407  1.00 20.44           C  
ATOM   2460  O   THR A 330      -4.353  32.241 -46.959  1.00 19.67           O  
ATOM   2461  CB  THR A 330      -5.418  31.033 -44.215  1.00 21.02           C  
ATOM   2462  CG2 THR A 330      -4.000  30.505 -44.388  1.00 18.42           C  
ATOM   2463  OG1 THR A 330      -5.691  31.177 -42.817  1.00 22.21           O  
ATOM   2464  N   LYS A 331      -6.574  31.961 -47.067  1.00 22.36           N  
ATOM   2465  CA  LYS A 331      -6.556  31.791 -48.515  1.00 23.97           C  
ATOM   2466  C   LYS A 331      -6.132  33.136 -49.094  1.00 24.62           C  
ATOM   2467  O   LYS A 331      -5.275  33.208 -49.975  1.00 23.73           O  
ATOM   2468  CB  LYS A 331      -7.942  31.416 -49.034  1.00 26.54           C  
ATOM   2469  CG  LYS A 331      -8.023  31.362 -50.554  1.00 30.44           C  
ATOM   2470  CD  LYS A 331      -9.409  30.973 -51.030  1.00 34.10           C  
ATOM   2471  CE  LYS A 331      -9.486  31.014 -52.551  1.00 36.79           C  
ATOM   2472  NZ  LYS A 331      -8.424  30.175 -53.182  1.00 38.13           N1+
ATOM   2473  N   ARG A 332      -6.741  34.196 -48.569  1.00 25.44           N  
ATOM   2474  CA  ARG A 332      -6.447  35.562 -48.977  1.00 27.41           C  
ATOM   2475  C   ARG A 332      -4.944  35.797 -48.871  1.00 27.34           C  
ATOM   2476  O   ARG A 332      -4.313  36.313 -49.792  1.00 27.57           O  
ATOM   2477  CB  ARG A 332      -7.187  36.528 -48.055  1.00 30.93           C  
ATOM   2478  CG  ARG A 332      -6.762  37.978 -48.169  1.00 36.71           C  
ATOM   2479  CD  ARG A 332      -7.571  38.700 -49.209  1.00 41.01           C  
ATOM   2480  NE  ARG A 332      -7.543  40.150 -49.016  1.00 46.73           N  
ATOM   2481  CZ  ARG A 332      -7.882  40.765 -47.887  1.00 47.77           C  
ATOM   2482  NH1 ARG A 332      -7.833  42.088 -47.812  1.00 49.34           N1+
ATOM   2483  NH2 ARG A 332      -8.257  40.060 -46.827  1.00 48.62           N  
ATOM   2484  N   LEU A 333      -4.380  35.399 -47.735  1.00 26.86           N  
ATOM   2485  CA  LEU A 333      -2.954  35.550 -47.476  1.00 25.39           C  
ATOM   2486  C   LEU A 333      -2.152  34.700 -48.454  1.00 24.12           C  
ATOM   2487  O   LEU A 333      -1.251  35.196 -49.137  1.00 22.48           O  
ATOM   2488  CB  LEU A 333      -2.632  35.104 -46.047  1.00 25.12           C  
ATOM   2489  CG  LEU A 333      -1.396  35.629 -45.307  1.00 26.46           C  
ATOM   2490  CD1 LEU A 333      -0.801  34.483 -44.489  1.00 25.07           C  
ATOM   2491  CD2 LEU A 333      -0.370  36.180 -46.258  1.00 25.38           C  
ATOM   2492  N   SER A 334      -2.485  33.415 -48.518  1.00 23.50           N  
ATOM   2493  CA  SER A 334      -1.780  32.494 -49.402  1.00 25.29           C  
ATOM   2494  C   SER A 334      -1.804  32.942 -50.867  1.00 25.49           C  
ATOM   2495  O   SER A 334      -0.753  33.046 -51.497  1.00 24.20           O  
ATOM   2496  CB  SER A 334      -2.367  31.090 -49.272  1.00 26.25           C  
ATOM   2497  OG  SER A 334      -1.617  30.158 -50.036  1.00 28.30           O  
ATOM   2498  N   ASP A 335      -2.998  33.207 -51.403  1.00 25.81           N  
ATOM   2499  CA  ASP A 335      -3.134  33.653 -52.791  1.00 26.59           C  
ATOM   2500  C   ASP A 335      -2.393  34.962 -53.010  1.00 27.35           C  
ATOM   2501  O   ASP A 335      -1.677  35.131 -54.007  1.00 27.99           O  
ATOM   2502  CB  ASP A 335      -4.601  33.876 -53.163  1.00 28.21           C  
ATOM   2503  CG  ASP A 335      -5.401  32.585 -53.224  1.00 28.59           C  
ATOM   2504  OD1 ASP A 335      -4.794  31.499 -53.321  1.00 29.84           O  
ATOM   2505  OD2 ASP A 335      -6.646  32.665 -53.190  1.00 30.30           O1-
ATOM   2506  N   GLY A 336      -2.585  35.893 -52.077  1.00 25.86           N  
ATOM   2507  CA  GLY A 336      -1.940  37.190 -52.172  1.00 24.50           C  
ATOM   2508  C   GLY A 336      -0.438  37.078 -52.287  1.00 23.90           C  
ATOM   2509  O   GLY A 336       0.183  37.732 -53.119  1.00 23.51           O  
ATOM   2510  N   LEU A 337       0.149  36.248 -51.436  1.00 23.88           N  
ATOM   2511  CA  LEU A 337       1.582  36.043 -51.442  1.00 24.77           C  
ATOM   2512  C   LEU A 337       2.032  35.501 -52.796  1.00 24.93           C  
ATOM   2513  O   LEU A 337       3.031  35.956 -53.348  1.00 24.88           O  
ATOM   2514  CB  LEU A 337       1.965  35.065 -50.326  1.00 26.32           C  
ATOM   2515  CG  LEU A 337       2.666  35.623 -49.082  1.00 26.71           C  
ATOM   2516  CD1 LEU A 337       2.060  36.944 -48.677  1.00 28.33           C  
ATOM   2517  CD2 LEU A 337       2.558  34.614 -47.957  1.00 26.47           C  
ATOM   2518  N   LEU A 338       1.286  34.533 -53.323  1.00 24.71           N  
ATOM   2519  CA  LEU A 338       1.611  33.925 -54.610  1.00 26.42           C  
ATOM   2520  C   LEU A 338       1.470  34.919 -55.764  1.00 27.12           C  
ATOM   2521  O   LEU A 338       2.302  34.948 -56.670  1.00 28.25           O  
ATOM   2522  CB  LEU A 338       0.731  32.689 -54.844  1.00 24.23           C  
ATOM   2523  CG  LEU A 338       1.059  31.510 -53.913  1.00 24.36           C  
ATOM   2524  CD1 LEU A 338      -0.046  30.458 -53.968  1.00 23.63           C  
ATOM   2525  CD2 LEU A 338       2.402  30.902 -54.312  1.00 22.68           C  
ATOM   2526  N   ALA A 339       0.428  35.740 -55.727  1.00 28.23           N  
ATOM   2527  CA  ALA A 339       0.225  36.739 -56.772  1.00 29.80           C  
ATOM   2528  C   ALA A 339       1.415  37.696 -56.772  1.00 30.34           C  
ATOM   2529  O   ALA A 339       1.979  38.012 -57.819  1.00 32.29           O  
ATOM   2530  CB  ALA A 339      -1.065  37.510 -56.524  1.00 27.78           C  
ATOM   2531  N   ILE A 340       1.798  38.145 -55.585  1.00 29.82           N  
ATOM   2532  CA  ILE A 340       2.917  39.062 -55.450  1.00 29.66           C  
ATOM   2533  C   ILE A 340       4.194  38.423 -55.973  1.00 29.75           C  
ATOM   2534  O   ILE A 340       5.026  39.089 -56.592  1.00 29.57           O  
ATOM   2535  CB  ILE A 340       3.100  39.481 -53.978  1.00 28.75           C  
ATOM   2536  CG1 ILE A 340       1.886  40.301 -53.532  1.00 27.97           C  
ATOM   2537  CG2 ILE A 340       4.383  40.264 -53.810  1.00 27.73           C  
ATOM   2538  CD1 ILE A 340       1.858  40.630 -52.048  1.00 26.14           C  
ATOM   2539  N   ALA A 341       4.349  37.128 -55.728  1.00 30.50           N  
ATOM   2540  CA  ALA A 341       5.536  36.421 -56.193  1.00 33.35           C  
ATOM   2541  C   ALA A 341       5.542  36.422 -57.718  1.00 35.43           C  
ATOM   2542  O   ALA A 341       6.562  36.704 -58.351  1.00 34.10           O  
ATOM   2543  CB  ALA A 341       5.540  34.989 -55.665  1.00 33.45           C  
ATOM   2544  N   GLN A 342       4.385  36.109 -58.295  1.00 38.30           N  
ATOM   2545  CA  GLN A 342       4.221  36.071 -59.744  1.00 41.19           C  
ATOM   2546  C   GLN A 342       4.571  37.456 -60.276  1.00 41.65           C  
ATOM   2547  O   GLN A 342       5.466  37.622 -61.107  1.00 40.90           O  
ATOM   2548  CB  GLN A 342       2.765  35.747 -60.089  1.00 43.81           C  
ATOM   2549  CG  GLN A 342       2.539  35.207 -61.493  1.00 48.24           C  
ATOM   2550  CD  GLN A 342       2.770  33.709 -61.585  1.00 51.43           C  
ATOM   2551  NE2 GLN A 342       1.703  32.963 -61.857  1.00 52.77           N  
ATOM   2552  OE1 GLN A 342       3.892  33.226 -61.410  1.00 53.69           O  
ATOM   2553  N   GLU A 343       3.850  38.445 -59.763  1.00 42.04           N  
ATOM   2554  CA  GLU A 343       4.023  39.835 -60.142  1.00 42.00           C  
ATOM   2555  C   GLU A 343       5.457  40.332 -60.044  1.00 40.76           C  
ATOM   2556  O   GLU A 343       5.908  41.091 -60.895  1.00 41.62           O  
ATOM   2557  CB  GLU A 343       3.126  40.704 -59.271  1.00 44.51           C  
ATOM   2558  CG  GLU A 343       3.180  42.176 -59.586  1.00 49.35           C  
ATOM   2559  CD  GLU A 343       2.219  42.958 -58.726  1.00 53.39           C  
ATOM   2560  OE1 GLU A 343       1.002  42.674 -58.800  1.00 55.49           O  
ATOM   2561  OE2 GLU A 343       2.677  43.847 -57.973  1.00 55.66           O1-
ATOM   2562  N   THR A 344       6.172  39.909 -59.009  1.00 39.14           N  
ATOM   2563  CA  THR A 344       7.550  40.347 -58.818  1.00 37.46           C  
ATOM   2564  C   THR A 344       8.575  39.474 -59.534  1.00 36.66           C  
ATOM   2565  O   THR A 344       9.785  39.703 -59.431  1.00 35.82           O  
ATOM   2566  CB  THR A 344       7.902  40.420 -57.315  1.00 38.31           C  
ATOM   2567  CG2 THR A 344       7.181  41.589 -56.662  1.00 37.49           C  
ATOM   2568  OG1 THR A 344       7.518  39.199 -56.668  1.00 38.19           O  
ATOM   2569  N   GLY A 345       8.090  38.469 -60.255  1.00 36.20           N  
ATOM   2570  CA  GLY A 345       8.982  37.598 -60.997  1.00 35.51           C  
ATOM   2571  C   GLY A 345       9.702  36.514 -60.218  1.00 35.15           C  
ATOM   2572  O   GLY A 345      10.754  36.036 -60.650  1.00 35.51           O  
ATOM   2573  N   HIS A 346       9.155  36.110 -59.079  1.00 33.68           N  
ATOM   2574  CA  HIS A 346       9.799  35.059 -58.300  1.00 33.34           C  
ATOM   2575  C   HIS A 346       9.043  33.749 -58.404  1.00 31.66           C  
ATOM   2576  O   HIS A 346       7.826  33.710 -58.225  1.00 31.99           O  
ATOM   2577  CB  HIS A 346       9.908  35.457 -56.828  1.00 33.99           C  
ATOM   2578  CG  HIS A 346      10.811  36.623 -56.588  1.00 34.23           C  
ATOM   2579  CD2 HIS A 346      12.161  36.721 -56.603  1.00 34.38           C  
ATOM   2580  ND1 HIS A 346      10.336  37.890 -56.322  1.00 34.04           N  
ATOM   2581  CE1 HIS A 346      11.356  38.718 -56.184  1.00 35.03           C  
ATOM   2582  NE2 HIS A 346      12.474  38.035 -56.351  1.00 34.94           N  
ATOM   2583  N   ALA A 347       9.767  32.678 -58.702  1.00 29.87           N  
ATOM   2584  CA  ALA A 347       9.148  31.367 -58.800  1.00 29.69           C  
ATOM   2585  C   ALA A 347       8.660  31.011 -57.402  1.00 29.06           C  
ATOM   2586  O   ALA A 347       9.394  31.140 -56.422  1.00 28.22           O  
ATOM   2587  CB  ALA A 347      10.161  30.331 -59.281  1.00 28.48           C  
ATOM   2588  N   ALA A 348       7.418  30.568 -57.304  1.00 28.21           N  
ATOM   2589  CA  ALA A 348       6.890  30.211 -56.006  1.00 28.66           C  
ATOM   2590  C   ALA A 348       5.659  29.346 -56.109  1.00 29.68           C  
ATOM   2591  O   ALA A 348       4.976  29.307 -57.133  1.00 29.70           O  
ATOM   2592  CB  ALA A 348       6.569  31.468 -55.215  1.00 29.17           C  
ATOM   2593  N   CYS A 349       5.391  28.634 -55.026  1.00 29.76           N  
ATOM   2594  CA  CYS A 349       4.225  27.789 -54.948  1.00 29.93           C  
ATOM   2595  C   CYS A 349       3.892  27.661 -53.479  1.00 29.44           C  
ATOM   2596  O   CYS A 349       4.699  27.981 -52.607  1.00 29.75           O  
ATOM   2597  CB  CYS A 349       4.495  26.410 -55.557  1.00 30.58           C  
ATOM   2598  SG  CYS A 349       5.744  25.446 -54.714  1.00 33.21           S  
ATOM   2599  N   GLY A 350       2.691  27.196 -53.207  1.00 28.61           N  
ATOM   2600  CA  GLY A 350       2.281  27.049 -51.837  1.00 28.90           C  
ATOM   2601  C   GLY A 350       0.814  26.738 -51.825  1.00 28.21           C  
ATOM   2602  O   GLY A 350       0.218  26.436 -52.857  1.00 28.33           O  
ATOM   2603  N   GLY A 351       0.227  26.814 -50.646  1.00 27.26           N  
ATOM   2604  CA  GLY A 351      -1.179  26.524 -50.522  1.00 24.60           C  
ATOM   2605  C   GLY A 351      -1.541  26.674 -49.073  1.00 22.70           C  
ATOM   2606  O   GLY A 351      -0.684  26.930 -48.230  1.00 21.40           O  
ATOM   2607  N   GLN A 352      -2.821  26.515 -48.789  1.00 22.05           N  
ATOM   2608  CA  GLN A 352      -3.296  26.640 -47.440  1.00 22.60           C  
ATOM   2609  C   GLN A 352      -4.545  25.807 -47.307  1.00 22.52           C  
ATOM   2610  O   GLN A 352      -5.259  25.567 -48.277  1.00 23.20           O  
ATOM   2611  CB  GLN A 352      -3.598  28.115 -47.126  1.00 22.71           C  
ATOM   2612  CG  GLN A 352      -4.621  28.764 -48.068  1.00 23.09           C  
ATOM   2613  CD  GLN A 352      -6.057  28.405 -47.725  1.00 22.46           C  
ATOM   2614  NE2 GLN A 352      -6.302  28.101 -46.455  1.00 22.53           N  
ATOM   2615  OE1 GLN A 352      -6.941  28.412 -48.592  1.00 24.51           O  
ATOM   2616  N   VAL A 353      -4.771  25.337 -46.094  1.00 22.03           N  
ATOM   2617  CA  VAL A 353      -5.948  24.572 -45.749  1.00 21.54           C  
ATOM   2618  C   VAL A 353      -6.226  25.130 -44.363  1.00 21.92           C  
ATOM   2619  O   VAL A 353      -5.395  25.012 -43.464  1.00 23.36           O  
ATOM   2620  CB  VAL A 353      -5.660  23.061 -45.668  1.00 20.76           C  
ATOM   2621  CG1 VAL A 353      -6.901  22.335 -45.191  1.00 20.99           C  
ATOM   2622  CG2 VAL A 353      -5.252  22.527 -47.028  1.00 18.09           C  
ATOM   2623  N   SER A 354      -7.369  25.781 -44.207  1.00 21.45           N  
ATOM   2624  CA  SER A 354      -7.730  26.370 -42.930  1.00 23.07           C  
ATOM   2625  C   SER A 354      -6.612  27.323 -42.504  1.00 22.99           C  
ATOM   2626  O   SER A 354      -5.916  27.889 -43.348  1.00 23.70           O  
ATOM   2627  CB  SER A 354      -7.921  25.271 -41.885  1.00 22.67           C  
ATOM   2628  OG  SER A 354      -8.473  25.802 -40.699  1.00 24.96           O  
ATOM   2629  N   GLY A 355      -6.422  27.473 -41.198  1.00 21.62           N  
ATOM   2630  CA  GLY A 355      -5.398  28.374 -40.702  1.00 20.20           C  
ATOM   2631  C   GLY A 355      -3.976  27.861 -40.767  1.00 19.80           C  
ATOM   2632  O   GLY A 355      -3.169  28.126 -39.871  1.00 19.95           O  
ATOM   2633  N   MET A 356      -3.654  27.131 -41.827  1.00 19.07           N  
ATOM   2634  CA  MET A 356      -2.309  26.594 -41.995  1.00 19.03           C  
ATOM   2635  C   MET A 356      -1.918  26.828 -43.449  1.00 20.42           C  
ATOM   2636  O   MET A 356      -2.676  26.498 -44.363  1.00 21.67           O  
ATOM   2637  CB  MET A 356      -2.306  25.097 -41.665  1.00 18.83           C  
ATOM   2638  CG  MET A 356      -0.933  24.479 -41.461  1.00 19.55           C  
ATOM   2639  SD  MET A 356      -1.042  22.763 -40.829  1.00 21.98           S  
ATOM   2640  CE  MET A 356       0.601  22.191 -41.113  1.00 16.48           C  
ATOM   2641  N   PHE A 357      -0.743  27.398 -43.673  1.00 21.08           N  
ATOM   2642  CA  PHE A 357      -0.325  27.670 -45.041  1.00 21.19           C  
ATOM   2643  C   PHE A 357       1.149  27.442 -45.231  1.00 21.16           C  
ATOM   2644  O   PHE A 357       1.896  27.281 -44.269  1.00 21.21           O  
ATOM   2645  CB  PHE A 357      -0.664  29.117 -45.421  1.00 20.36           C  
ATOM   2646  CG  PHE A 357       0.197  30.148 -44.733  1.00 20.22           C  
ATOM   2647  CD1 PHE A 357       1.327  30.663 -45.366  1.00 21.44           C  
ATOM   2648  CD2 PHE A 357      -0.113  30.593 -43.453  1.00 19.80           C  
ATOM   2649  CE1 PHE A 357       2.135  31.608 -44.729  1.00 22.81           C  
ATOM   2650  CE2 PHE A 357       0.687  31.534 -42.808  1.00 21.07           C  
ATOM   2651  CZ  PHE A 357       1.813  32.042 -43.447  1.00 21.90           C  
ATOM   2652  N   GLY A 358       1.554  27.433 -46.493  1.00 21.08           N  
ATOM   2653  CA  GLY A 358       2.946  27.243 -46.832  1.00 22.15           C  
ATOM   2654  C   GLY A 358       3.281  28.065 -48.060  1.00 23.35           C  
ATOM   2655  O   GLY A 358       2.428  28.310 -48.911  1.00 24.01           O  
ATOM   2656  N   PHE A 359       4.528  28.492 -48.156  1.00 24.21           N  
ATOM   2657  CA  PHE A 359       4.964  29.304 -49.277  1.00 25.91           C  
ATOM   2658  C   PHE A 359       6.405  28.910 -49.571  1.00 25.89           C  
ATOM   2659  O   PHE A 359       7.274  29.100 -48.721  1.00 27.03           O  
ATOM   2660  CB  PHE A 359       4.882  30.777 -48.875  1.00 26.76           C  
ATOM   2661  CG  PHE A 359       5.262  31.723 -49.962  1.00 28.94           C  
ATOM   2662  CD1 PHE A 359       4.422  31.928 -51.047  1.00 29.86           C  
ATOM   2663  CD2 PHE A 359       6.464  32.411 -49.905  1.00 29.70           C  
ATOM   2664  CE1 PHE A 359       4.773  32.808 -52.062  1.00 30.36           C  
ATOM   2665  CE2 PHE A 359       6.824  33.293 -50.917  1.00 31.28           C  
ATOM   2666  CZ  PHE A 359       5.977  33.492 -51.996  1.00 29.72           C  
ATOM   2667  N   PHE A 360       6.658  28.347 -50.751  1.00 24.82           N  
ATOM   2668  CA  PHE A 360       8.015  27.927 -51.112  1.00 26.88           C  
ATOM   2669  C   PHE A 360       8.579  28.756 -52.254  1.00 28.19           C  
ATOM   2670  O   PHE A 360       7.852  29.141 -53.167  1.00 30.08           O  
ATOM   2671  CB  PHE A 360       8.064  26.464 -51.583  1.00 26.08           C  
ATOM   2672  CG  PHE A 360       7.482  25.472 -50.622  1.00 25.57           C  
ATOM   2673  CD1 PHE A 360       6.112  25.236 -50.589  1.00 26.45           C  
ATOM   2674  CD2 PHE A 360       8.312  24.726 -49.792  1.00 25.65           C  
ATOM   2675  CE1 PHE A 360       5.575  24.264 -49.748  1.00 27.62           C  
ATOM   2676  CE2 PHE A 360       7.786  23.752 -48.947  1.00 26.92           C  
ATOM   2677  CZ  PHE A 360       6.413  23.521 -48.928  1.00 26.68           C  
ATOM   2678  N   PHE A 361       9.880  29.012 -52.213  1.00 29.11           N  
ATOM   2679  CA  PHE A 361      10.515  29.744 -53.291  1.00 30.35           C  
ATOM   2680  C   PHE A 361      11.056  28.723 -54.294  1.00 31.11           C  
ATOM   2681  O   PHE A 361      12.262  28.478 -54.391  1.00 29.72           O  
ATOM   2682  CB  PHE A 361      11.632  30.646 -52.762  1.00 30.80           C  
ATOM   2683  CG  PHE A 361      11.141  31.977 -52.264  1.00 32.27           C  
ATOM   2684  CD1 PHE A 361      11.264  32.330 -50.924  1.00 32.18           C  
ATOM   2685  CD2 PHE A 361      10.532  32.876 -53.140  1.00 31.63           C  
ATOM   2686  CE1 PHE A 361      10.788  33.558 -50.463  1.00 32.67           C  
ATOM   2687  CE2 PHE A 361      10.054  34.103 -52.691  1.00 31.75           C  
ATOM   2688  CZ  PHE A 361      10.181  34.446 -51.349  1.00 32.75           C  
ATOM   2689  N   THR A 362      10.118  28.117 -55.013  1.00 32.49           N  
ATOM   2690  CA  THR A 362      10.392  27.126 -56.042  1.00 35.65           C  
ATOM   2691  C   THR A 362       9.084  26.999 -56.809  1.00 36.82           C  
ATOM   2692  O   THR A 362       8.007  27.094 -56.217  1.00 36.05           O  
ATOM   2693  CB  THR A 362      10.770  25.743 -55.442  1.00 36.67           C  
ATOM   2694  CG2 THR A 362       9.612  25.176 -54.618  1.00 37.13           C  
ATOM   2695  OG1 THR A 362      11.073  24.827 -56.504  1.00 37.31           O  
ATOM   2696  N   GLU A 363       9.167  26.798 -58.120  1.00 38.24           N  
ATOM   2697  CA  GLU A 363       7.960  26.674 -58.924  1.00 40.72           C  
ATOM   2698  C   GLU A 363       7.167  25.439 -58.526  1.00 39.12           C  
ATOM   2699  O   GLU A 363       5.949  25.390 -58.693  1.00 38.36           O  
ATOM   2700  CB  GLU A 363       8.311  26.629 -60.417  1.00 44.92           C  
ATOM   2701  CG  GLU A 363       9.433  25.677 -60.783  1.00 50.52           C  
ATOM   2702  CD  GLU A 363       9.888  25.849 -62.223  1.00 54.71           C  
ATOM   2703  OE1 GLU A 363      10.313  26.969 -62.582  1.00 56.19           O  
ATOM   2704  OE2 GLU A 363       9.822  24.867 -62.994  1.00 56.57           O1-
ATOM   2705  N   GLY A 364       7.866  24.450 -57.982  1.00 38.65           N  
ATOM   2706  CA  GLY A 364       7.204  23.232 -57.558  1.00 38.56           C  
ATOM   2707  C   GLY A 364       6.485  22.543 -58.702  1.00 38.89           C  
ATOM   2708  O   GLY A 364       6.972  22.561 -59.830  1.00 38.92           O  
ATOM   2709  N   PRO A 365       5.322  21.926 -58.443  1.00 38.47           N  
ATOM   2710  CA  PRO A 365       4.684  21.863 -57.125  1.00 38.03           C  
ATOM   2711  C   PRO A 365       5.448  20.973 -56.151  1.00 36.74           C  
ATOM   2712  O   PRO A 365       6.287  20.173 -56.554  1.00 37.67           O  
ATOM   2713  CB  PRO A 365       3.300  21.315 -57.444  1.00 38.09           C  
ATOM   2714  CG  PRO A 365       3.579  20.393 -58.572  1.00 39.26           C  
ATOM   2715  CD  PRO A 365       4.525  21.192 -59.439  1.00 38.98           C  
ATOM   2716  N   VAL A 366       5.156  21.127 -54.865  1.00 35.69           N  
ATOM   2717  CA  VAL A 366       5.810  20.333 -53.833  1.00 33.29           C  
ATOM   2718  C   VAL A 366       4.892  19.204 -53.373  1.00 32.38           C  
ATOM   2719  O   VAL A 366       3.796  19.454 -52.866  1.00 31.67           O  
ATOM   2720  CB  VAL A 366       6.184  21.209 -52.628  1.00 32.42           C  
ATOM   2721  CG1 VAL A 366       6.886  20.378 -51.574  1.00 30.34           C  
ATOM   2722  CG2 VAL A 366       7.074  22.351 -53.087  1.00 32.35           C  
ATOM   2723  N   HIS A 367       5.344  17.967 -53.570  1.00 31.33           N  
ATOM   2724  CA  HIS A 367       4.585  16.780 -53.183  1.00 31.39           C  
ATOM   2725  C   HIS A 367       5.273  16.032 -52.051  1.00 29.61           C  
ATOM   2726  O   HIS A 367       4.671  15.190 -51.395  1.00 31.10           O  
ATOM   2727  CB  HIS A 367       4.438  15.819 -54.369  1.00 32.87           C  
ATOM   2728  CG  HIS A 367       3.473  16.281 -55.411  1.00 35.06           C  
ATOM   2729  CD2 HIS A 367       2.289  15.766 -55.815  1.00 35.81           C  
ATOM   2730  ND1 HIS A 367       3.686  17.404 -56.180  1.00 37.52           N  
ATOM   2731  CE1 HIS A 367       2.674  17.561 -57.014  1.00 37.94           C  
ATOM   2732  NE2 HIS A 367       1.813  16.580 -56.812  1.00 38.01           N  
ATOM   2733  N   ASN A 368       6.540  16.332 -51.828  1.00 28.84           N  
ATOM   2734  CA  ASN A 368       7.285  15.650 -50.787  1.00 29.23           C  
ATOM   2735  C   ASN A 368       8.491  16.462 -50.333  1.00 30.25           C  
ATOM   2736  O   ASN A 368       8.755  17.555 -50.843  1.00 30.79           O  
ATOM   2737  CB  ASN A 368       7.747  14.285 -51.297  1.00 29.91           C  
ATOM   2738  CG  ASN A 368       8.512  14.382 -52.609  1.00 29.31           C  
ATOM   2739  ND2 ASN A 368       9.665  15.037 -52.577  1.00 26.42           N  
ATOM   2740  OD1 ASN A 368       8.063  13.879 -53.638  1.00 30.61           O  
ATOM   2741  N   TYR A 369       9.227  15.908 -49.377  1.00 29.92           N  
ATOM   2742  CA  TYR A 369      10.399  16.564 -48.833  1.00 31.80           C  
ATOM   2743  C   TYR A 369      11.435  16.891 -49.904  1.00 32.71           C  
ATOM   2744  O   TYR A 369      12.040  17.964 -49.886  1.00 31.24           O  
ATOM   2745  CB  TYR A 369      11.018  15.683 -47.742  1.00 33.43           C  
ATOM   2746  CG  TYR A 369      12.211  16.306 -47.051  1.00 36.69           C  
ATOM   2747  CD1 TYR A 369      12.160  17.616 -46.574  1.00 38.09           C  
ATOM   2748  CD2 TYR A 369      13.392  15.587 -46.875  1.00 38.23           C  
ATOM   2749  CE1 TYR A 369      13.257  18.198 -45.942  1.00 40.36           C  
ATOM   2750  CE2 TYR A 369      14.498  16.159 -46.243  1.00 40.85           C  
ATOM   2751  CZ  TYR A 369      14.422  17.465 -45.780  1.00 41.53           C  
ATOM   2752  OH  TYR A 369      15.513  18.035 -45.163  1.00 44.34           O  
ATOM   2753  N   GLU A 370      11.638  15.968 -50.840  1.00 33.43           N  
ATOM   2754  CA  GLU A 370      12.615  16.187 -51.901  1.00 34.81           C  
ATOM   2755  C   GLU A 370      12.240  17.426 -52.707  1.00 31.94           C  
ATOM   2756  O   GLU A 370      13.098  18.240 -53.041  1.00 31.39           O  
ATOM   2757  CB  GLU A 370      12.696  14.965 -52.821  1.00 38.39           C  
ATOM   2758  CG  GLU A 370      14.065  14.763 -53.455  1.00 44.24           C  
ATOM   2759  CD  GLU A 370      14.083  13.637 -54.478  1.00 47.70           C  
ATOM   2760  OE1 GLU A 370      15.187  13.270 -54.937  1.00 50.93           O  
ATOM   2761  OE2 GLU A 370      12.997  13.124 -54.831  1.00 47.95           O1-
ATOM   2762  N   ASP A 371      10.958  17.574 -53.019  1.00 30.66           N  
ATOM   2763  CA  ASP A 371      10.522  18.746 -53.770  1.00 30.22           C  
ATOM   2764  C   ASP A 371      10.799  20.001 -52.949  1.00 30.32           C  
ATOM   2765  O   ASP A 371      11.388  20.966 -53.435  1.00 29.40           O  
ATOM   2766  CB  ASP A 371       9.028  18.672 -54.082  1.00 30.54           C  
ATOM   2767  CG  ASP A 371       8.686  17.537 -55.019  1.00 32.73           C  
ATOM   2768  OD1 ASP A 371       9.586  17.096 -55.769  1.00 33.29           O  
ATOM   2769  OD2 ASP A 371       7.513  17.098 -55.012  1.00 32.74           O1-
ATOM   2770  N   ALA A 372      10.374  19.969 -51.692  1.00 29.40           N  
ATOM   2771  CA  ALA A 372      10.559  21.093 -50.790  1.00 29.42           C  
ATOM   2772  C   ALA A 372      12.009  21.568 -50.728  1.00 28.88           C  
ATOM   2773  O   ALA A 372      12.273  22.766 -50.636  1.00 29.07           O  
ATOM   2774  CB  ALA A 372      10.065  20.717 -49.389  1.00 28.72           C  
ATOM   2775  N   LYS A 373      12.950  20.634 -50.782  1.00 30.69           N  
ATOM   2776  CA  LYS A 373      14.360  20.994 -50.716  1.00 31.58           C  
ATOM   2777  C   LYS A 373      14.865  21.776 -51.934  1.00 31.37           C  
ATOM   2778  O   LYS A 373      15.936  22.376 -51.885  1.00 29.98           O  
ATOM   2779  CB  LYS A 373      15.212  19.741 -50.503  1.00 32.81           C  
ATOM   2780  CG  LYS A 373      14.892  18.999 -49.209  1.00 36.11           C  
ATOM   2781  CD  LYS A 373      16.068  18.157 -48.719  1.00 38.65           C  
ATOM   2782  CE  LYS A 373      16.424  17.043 -49.690  1.00 41.37           C  
ATOM   2783  NZ  LYS A 373      17.605  16.263 -49.218  1.00 43.47           N1+
ATOM   2784  N   LYS A 374      14.094  21.782 -53.016  1.00 32.24           N  
ATOM   2785  CA  LYS A 374      14.497  22.508 -54.218  1.00 34.03           C  
ATOM   2786  C   LYS A 374      14.297  24.007 -54.038  1.00 34.85           C  
ATOM   2787  O   LYS A 374      14.751  24.808 -54.857  1.00 33.85           O  
ATOM   2788  CB  LYS A 374      13.700  22.030 -55.435  1.00 35.21           C  
ATOM   2789  CG  LYS A 374      14.103  20.651 -55.938  1.00 38.51           C  
ATOM   2790  CD  LYS A 374      13.511  20.381 -57.311  1.00 42.68           C  
ATOM   2791  CE  LYS A 374      13.927  19.017 -57.842  1.00 44.65           C  
ATOM   2792  NZ  LYS A 374      13.301  17.913 -57.068  1.00 46.92           N1+
ATOM   2793  N   SER A 375      13.615  24.376 -52.957  1.00 34.75           N  
ATOM   2794  CA  SER A 375      13.347  25.773 -52.659  1.00 34.49           C  
ATOM   2795  C   SER A 375      14.628  26.573 -52.532  1.00 33.44           C  
ATOM   2796  O   SER A 375      15.648  26.068 -52.060  1.00 32.50           O  
ATOM   2797  CB  SER A 375      12.553  25.905 -51.358  1.00 35.85           C  
ATOM   2798  OG  SER A 375      11.220  25.464 -51.519  1.00 37.87           O  
ATOM   2799  N   ASP A 376      14.564  27.831 -52.955  1.00 32.66           N  
ATOM   2800  CA  ASP A 376      15.713  28.713 -52.876  1.00 32.38           C  
ATOM   2801  C   ASP A 376      15.794  29.240 -51.447  1.00 31.90           C  
ATOM   2802  O   ASP A 376      15.164  30.244 -51.106  1.00 30.94           O  
ATOM   2803  CB  ASP A 376      15.554  29.868 -53.867  1.00 32.98           C  
ATOM   2804  CG  ASP A 376      16.749  30.801 -53.876  1.00 33.84           C  
ATOM   2805  OD1 ASP A 376      16.760  31.728 -54.713  1.00 35.88           O  
ATOM   2806  OD2 ASP A 376      17.670  30.614 -53.048  1.00 35.57           O1-
ATOM   2807  N   LEU A 377      16.563  28.544 -50.617  1.00 31.00           N  
ATOM   2808  CA  LEU A 377      16.736  28.914 -49.219  1.00 32.13           C  
ATOM   2809  C   LEU A 377      17.438  30.252 -49.048  1.00 33.19           C  
ATOM   2810  O   LEU A 377      17.218  30.957 -48.057  1.00 33.47           O  
ATOM   2811  CB  LEU A 377      17.509  27.813 -48.490  1.00 30.96           C  
ATOM   2812  CG  LEU A 377      16.685  26.611 -48.007  1.00 31.24           C  
ATOM   2813  CD1 LEU A 377      15.367  26.492 -48.760  1.00 30.92           C  
ATOM   2814  CD2 LEU A 377      17.520  25.354 -48.168  1.00 31.59           C  
ATOM   2815  N   GLN A 378      18.285  30.597 -50.013  1.00 34.88           N  
ATOM   2816  CA  GLN A 378      19.006  31.861 -49.982  1.00 35.77           C  
ATOM   2817  C   GLN A 378      17.958  32.968 -50.041  1.00 33.68           C  
ATOM   2818  O   GLN A 378      17.923  33.866 -49.199  1.00 33.99           O  
ATOM   2819  CB  GLN A 378      19.931  31.962 -51.195  1.00 40.50           C  
ATOM   2820  CG  GLN A 378      20.879  33.143 -51.169  1.00 47.21           C  
ATOM   2821  CD  GLN A 378      22.045  32.922 -50.230  1.00 51.37           C  
ATOM   2822  NE2 GLN A 378      22.192  33.806 -49.248  1.00 53.27           N  
ATOM   2823  OE1 GLN A 378      22.807  31.965 -50.384  1.00 53.43           O  
ATOM   2824  N   LYS A 379      17.088  32.882 -51.038  1.00 31.01           N  
ATOM   2825  CA  LYS A 379      16.044  33.873 -51.211  1.00 29.54           C  
ATOM   2826  C   LYS A 379      15.118  33.899 -50.000  1.00 28.98           C  
ATOM   2827  O   LYS A 379      14.758  34.972 -49.513  1.00 28.49           O  
ATOM   2828  CB  LYS A 379      15.240  33.579 -52.481  1.00 28.60           C  
ATOM   2829  CG  LYS A 379      14.208  34.647 -52.810  1.00 28.80           C  
ATOM   2830  CD  LYS A 379      13.471  34.344 -54.108  1.00 29.81           C  
ATOM   2831  CE  LYS A 379      14.399  34.397 -55.313  1.00 30.34           C  
ATOM   2832  NZ  LYS A 379      13.684  34.110 -56.588  1.00 27.77           N1+
ATOM   2833  N   PHE A 380      14.738  32.722 -49.507  1.00 27.55           N  
ATOM   2834  CA  PHE A 380      13.846  32.655 -48.353  1.00 26.46           C  
ATOM   2835  C   PHE A 380      14.451  33.420 -47.187  1.00 26.14           C  
ATOM   2836  O   PHE A 380      13.773  34.188 -46.500  1.00 25.57           O  
ATOM   2837  CB  PHE A 380      13.601  31.205 -47.915  1.00 26.87           C  
ATOM   2838  CG  PHE A 380      12.695  31.092 -46.722  1.00 25.83           C  
ATOM   2839  CD1 PHE A 380      11.315  31.152 -46.874  1.00 27.08           C  
ATOM   2840  CD2 PHE A 380      13.223  30.993 -45.440  1.00 25.73           C  
ATOM   2841  CE1 PHE A 380      10.472  31.118 -45.765  1.00 25.69           C  
ATOM   2842  CE2 PHE A 380      12.388  30.961 -44.325  1.00 24.46           C  
ATOM   2843  CZ  PHE A 380      11.011  31.023 -44.490  1.00 25.78           C  
ATOM   2844  N   SER A 381      15.736  33.196 -46.959  1.00 25.62           N  
ATOM   2845  CA  SER A 381      16.421  33.869 -45.873  1.00 27.01           C  
ATOM   2846  C   SER A 381      16.264  35.379 -45.997  1.00 27.36           C  
ATOM   2847  O   SER A 381      15.930  36.051 -45.022  1.00 27.06           O  
ATOM   2848  CB  SER A 381      17.903  33.508 -45.879  1.00 27.60           C  
ATOM   2849  OG  SER A 381      18.566  34.108 -44.783  1.00 30.26           O  
ATOM   2850  N   ARG A 382      16.495  35.912 -47.195  1.00 27.14           N  
ATOM   2851  CA  ARG A 382      16.383  37.349 -47.398  1.00 28.60           C  
ATOM   2852  C   ARG A 382      14.937  37.799 -47.238  1.00 27.81           C  
ATOM   2853  O   ARG A 382      14.656  38.850 -46.660  1.00 27.17           O  
ATOM   2854  CB  ARG A 382      16.908  37.749 -48.784  1.00 30.91           C  
ATOM   2855  CG  ARG A 382      18.408  37.521 -48.975  1.00 35.46           C  
ATOM   2856  CD  ARG A 382      18.958  38.330 -50.153  1.00 39.91           C  
ATOM   2857  NE  ARG A 382      18.289  38.008 -51.413  1.00 43.54           N  
ATOM   2858  CZ  ARG A 382      18.448  36.868 -52.082  1.00 45.35           C  
ATOM   2859  NH1 ARG A 382      17.790  36.670 -53.216  1.00 46.62           N1+
ATOM   2860  NH2 ARG A 382      19.274  35.932 -51.629  1.00 45.34           N  
ATOM   2861  N   PHE A 383      14.021  36.996 -47.755  1.00 26.84           N  
ATOM   2862  CA  PHE A 383      12.607  37.303 -47.663  1.00 26.32           C  
ATOM   2863  C   PHE A 383      12.183  37.385 -46.192  1.00 26.86           C  
ATOM   2864  O   PHE A 383      11.531  38.340 -45.769  1.00 25.92           O  
ATOM   2865  CB  PHE A 383      11.808  36.212 -48.374  1.00 25.51           C  
ATOM   2866  CG  PHE A 383      10.328  36.306 -48.165  1.00 24.51           C  
ATOM   2867  CD1 PHE A 383       9.602  37.362 -48.698  1.00 24.78           C  
ATOM   2868  CD2 PHE A 383       9.653  35.316 -47.460  1.00 24.62           C  
ATOM   2869  CE1 PHE A 383       8.223  37.429 -48.536  1.00 24.10           C  
ATOM   2870  CE2 PHE A 383       8.274  35.372 -47.289  1.00 23.05           C  
ATOM   2871  CZ  PHE A 383       7.557  36.431 -47.829  1.00 23.86           C  
ATOM   2872  N   HIS A 384      12.562  36.375 -45.420  1.00 26.70           N  
ATOM   2873  CA  HIS A 384      12.205  36.323 -44.013  1.00 26.17           C  
ATOM   2874  C   HIS A 384      12.729  37.532 -43.259  1.00 26.75           C  
ATOM   2875  O   HIS A 384      12.004  38.150 -42.481  1.00 26.75           O  
ATOM   2876  CB  HIS A 384      12.738  35.038 -43.379  1.00 26.06           C  
ATOM   2877  CG  HIS A 384      12.394  34.897 -41.931  1.00 25.66           C  
ATOM   2878  CD2 HIS A 384      11.391  34.230 -41.314  1.00 24.58           C  
ATOM   2879  ND1 HIS A 384      13.105  35.530 -40.934  1.00 24.48           N  
ATOM   2880  CE1 HIS A 384      12.552  35.260 -39.765  1.00 23.32           C  
ATOM   2881  NE2 HIS A 384      11.511  34.474 -39.967  1.00 25.01           N  
ATOM   2882  N   ARG A 385      13.990  37.872 -43.485  1.00 26.72           N  
ATOM   2883  CA  ARG A 385      14.572  39.026 -42.812  1.00 27.21           C  
ATOM   2884  C   ARG A 385      13.851  40.299 -43.249  1.00 26.39           C  
ATOM   2885  O   ARG A 385      13.528  41.161 -42.428  1.00 25.85           O  
ATOM   2886  CB  ARG A 385      16.058  39.142 -43.143  1.00 28.85           C  
ATOM   2887  CG  ARG A 385      16.739  40.289 -42.438  1.00 31.75           C  
ATOM   2888  CD  ARG A 385      16.667  40.108 -40.940  1.00 34.85           C  
ATOM   2889  NE  ARG A 385      17.198  41.265 -40.233  1.00 38.52           N  
ATOM   2890  CZ  ARG A 385      17.449  41.284 -38.929  1.00 41.58           C  
ATOM   2891  NH1 ARG A 385      17.217  40.204 -38.193  1.00 40.11           N1+
ATOM   2892  NH2 ARG A 385      17.932  42.384 -38.362  1.00 43.01           N  
ATOM   2893  N   GLY A 386      13.598  40.409 -44.548  1.00 24.18           N  
ATOM   2894  CA  GLY A 386      12.918  41.581 -45.063  1.00 23.19           C  
ATOM   2895  C   GLY A 386      11.545  41.768 -44.447  1.00 22.61           C  
ATOM   2896  O   GLY A 386      11.150  42.891 -44.110  1.00 21.52           O  
ATOM   2897  N   MET A 387      10.808  40.672 -44.296  1.00 21.58           N  
ATOM   2898  CA  MET A 387       9.476  40.738 -43.713  1.00 21.58           C  
ATOM   2899  C   MET A 387       9.548  41.155 -42.246  1.00 22.20           C  
ATOM   2900  O   MET A 387       8.733  41.938 -41.766  1.00 22.46           O  
ATOM   2901  CB  MET A 387       8.791  39.383 -43.854  1.00 20.27           C  
ATOM   2902  CG  MET A 387       8.420  39.061 -45.296  1.00 23.44           C  
ATOM   2903  SD  MET A 387       7.147  40.191 -45.917  1.00 25.44           S  
ATOM   2904  CE  MET A 387       5.700  39.302 -45.453  1.00 23.28           C  
ATOM   2905  N   LEU A 388      10.540  40.619 -41.545  1.00 22.49           N  
ATOM   2906  CA  LEU A 388      10.749  40.911 -40.144  1.00 23.67           C  
ATOM   2907  C   LEU A 388      10.888  42.425 -39.973  1.00 24.80           C  
ATOM   2908  O   LEU A 388      10.261  43.031 -39.102  1.00 22.61           O  
ATOM   2909  CB  LEU A 388      12.022  40.206 -39.678  1.00 23.31           C  
ATOM   2910  CG  LEU A 388      12.186  39.837 -38.210  1.00 24.62           C  
ATOM   2911  CD1 LEU A 388      11.004  38.989 -37.754  1.00 24.59           C  
ATOM   2912  CD2 LEU A 388      13.486  39.065 -38.040  1.00 25.81           C  
ATOM   2913  N   GLU A 389      11.714  43.028 -40.821  1.00 26.93           N  
ATOM   2914  CA  GLU A 389      11.947  44.466 -40.778  1.00 27.03           C  
ATOM   2915  C   GLU A 389      10.698  45.250 -41.110  1.00 27.08           C  
ATOM   2916  O   GLU A 389      10.584  46.421 -40.766  1.00 27.64           O  
ATOM   2917  CB  GLU A 389      13.067  44.834 -41.745  1.00 29.74           C  
ATOM   2918  CG  GLU A 389      14.430  44.382 -41.256  1.00 34.56           C  
ATOM   2919  CD  GLU A 389      15.489  44.431 -42.328  1.00 37.67           C  
ATOM   2920  OE1 GLU A 389      16.678  44.276 -41.976  1.00 39.97           O  
ATOM   2921  OE2 GLU A 389      15.135  44.611 -43.516  1.00 39.69           O1-
ATOM   2922  N   GLN A 390       9.750  44.601 -41.773  1.00 26.83           N  
ATOM   2923  CA  GLN A 390       8.512  45.264 -42.137  1.00 25.05           C  
ATOM   2924  C   GLN A 390       7.465  44.983 -41.069  1.00 24.76           C  
ATOM   2925  O   GLN A 390       6.299  45.344 -41.224  1.00 24.93           O  
ATOM   2926  CB  GLN A 390       8.023  44.762 -43.494  1.00 28.43           C  
ATOM   2927  CG  GLN A 390       7.421  45.854 -44.344  1.00 33.47           C  
ATOM   2928  CD  GLN A 390       8.444  46.902 -44.724  1.00 34.61           C  
ATOM   2929  NE2 GLN A 390       9.709  46.503 -44.774  1.00 35.82           N  
ATOM   2930  OE1 GLN A 390       8.102  48.054 -44.976  1.00 38.17           O  
ATOM   2931  N   GLY A 391       7.888  44.334 -39.985  1.00 21.52           N  
ATOM   2932  CA  GLY A 391       6.978  44.031 -38.891  1.00 20.28           C  
ATOM   2933  C   GLY A 391       6.133  42.778 -39.035  1.00 19.06           C  
ATOM   2934  O   GLY A 391       5.066  42.686 -38.433  1.00 19.38           O  
ATOM   2935  N   ILE A 392       6.596  41.817 -39.830  1.00 18.78           N  
ATOM   2936  CA  ILE A 392       5.868  40.564 -40.023  1.00 18.51           C  
ATOM   2937  C   ILE A 392       6.764  39.438 -39.530  1.00 19.19           C  
ATOM   2938  O   ILE A 392       7.905  39.314 -39.985  1.00 20.44           O  
ATOM   2939  CB  ILE A 392       5.549  40.298 -41.514  1.00 17.58           C  
ATOM   2940  CG1 ILE A 392       4.761  41.470 -42.112  1.00 17.96           C  
ATOM   2941  CG2 ILE A 392       4.782  38.984 -41.653  1.00 14.52           C  
ATOM   2942  CD1 ILE A 392       3.439  41.758 -41.435  1.00 17.99           C  
ATOM   2943  N   TYR A 393       6.254  38.622 -38.612  1.00 18.86           N  
ATOM   2944  CA  TYR A 393       7.039  37.511 -38.066  1.00 19.22           C  
ATOM   2945  C   TYR A 393       6.618  36.175 -38.674  1.00 18.65           C  
ATOM   2946  O   TYR A 393       5.521  35.676 -38.408  1.00 18.17           O  
ATOM   2947  CB  TYR A 393       6.883  37.435 -36.545  1.00 18.15           C  
ATOM   2948  CG  TYR A 393       7.868  36.494 -35.881  1.00 18.61           C  
ATOM   2949  CD1 TYR A 393       9.188  36.882 -35.656  1.00 18.76           C  
ATOM   2950  CD2 TYR A 393       7.486  35.207 -35.497  1.00 19.93           C  
ATOM   2951  CE1 TYR A 393      10.102  36.015 -35.067  1.00 18.50           C  
ATOM   2952  CE2 TYR A 393       8.391  34.331 -34.909  1.00 18.64           C  
ATOM   2953  CZ  TYR A 393       9.696  34.741 -34.698  1.00 19.37           C  
ATOM   2954  OH  TYR A 393      10.597  33.875 -34.130  1.00 20.92           O  
ATOM   2955  N   LEU A 394       7.502  35.602 -39.482  1.00 18.49           N  
ATOM   2956  CA  LEU A 394       7.248  34.328 -40.134  1.00 18.99           C  
ATOM   2957  C   LEU A 394       8.184  33.285 -39.555  1.00 19.25           C  
ATOM   2958  O   LEU A 394       9.228  33.620 -38.987  1.00 17.53           O  
ATOM   2959  CB  LEU A 394       7.504  34.442 -41.635  1.00 20.38           C  
ATOM   2960  CG  LEU A 394       6.632  35.440 -42.392  1.00 21.57           C  
ATOM   2961  CD1 LEU A 394       7.160  35.595 -43.812  1.00 22.04           C  
ATOM   2962  CD2 LEU A 394       5.187  34.970 -42.377  1.00 21.50           C  
ATOM   2963  N   ALA A 395       7.802  32.021 -39.707  1.00 19.66           N  
ATOM   2964  CA  ALA A 395       8.606  30.910 -39.223  1.00 19.89           C  
ATOM   2965  C   ALA A 395      10.007  31.085 -39.793  1.00 21.33           C  
ATOM   2966  O   ALA A 395      10.178  31.263 -41.002  1.00 22.87           O  
ATOM   2967  CB  ALA A 395       7.996  29.586 -39.696  1.00 20.83           C  
ATOM   2968  N   PRO A 396      11.029  31.066 -38.927  1.00 22.07           N  
ATOM   2969  CA  PRO A 396      12.400  31.229 -39.405  1.00 21.93           C  
ATOM   2970  C   PRO A 396      12.880  29.950 -40.068  1.00 22.12           C  
ATOM   2971  O   PRO A 396      13.922  29.406 -39.705  1.00 21.96           O  
ATOM   2972  CB  PRO A 396      13.165  31.550 -38.129  1.00 21.46           C  
ATOM   2973  CG  PRO A 396      12.433  30.738 -37.104  1.00 21.44           C  
ATOM   2974  CD  PRO A 396      10.988  30.997 -37.455  1.00 22.34           C  
ATOM   2975  N   SER A 397      12.108  29.471 -41.038  1.00 21.12           N  
ATOM   2976  CA  SER A 397      12.449  28.245 -41.743  1.00 22.22           C  
ATOM   2977  C   SER A 397      11.536  27.982 -42.928  1.00 22.43           C  
ATOM   2978  O   SER A 397      10.320  28.072 -42.819  1.00 23.18           O  
ATOM   2979  CB  SER A 397      12.377  27.044 -40.793  1.00 21.97           C  
ATOM   2980  OG  SER A 397      12.534  25.831 -41.513  1.00 22.04           O  
ATOM   2981  N   GLN A 398      12.137  27.638 -44.058  1.00 23.37           N  
ATOM   2982  CA  GLN A 398      11.382  27.339 -45.260  1.00 23.89           C  
ATOM   2983  C   GLN A 398      10.613  26.036 -45.062  1.00 24.44           C  
ATOM   2984  O   GLN A 398       9.624  25.780 -45.748  1.00 24.84           O  
ATOM   2985  CB  GLN A 398      12.339  27.191 -46.453  1.00 24.81           C  
ATOM   2986  CG  GLN A 398      11.679  26.665 -47.722  1.00 24.64           C  
ATOM   2987  CD  GLN A 398      10.681  27.644 -48.310  1.00 25.41           C  
ATOM   2988  NE2 GLN A 398       9.425  27.520 -47.907  1.00 22.53           N  
ATOM   2989  OE1 GLN A 398      11.038  28.508 -49.110  1.00 27.31           O  
ATOM   2990  N   PHE A 399      11.063  25.221 -44.113  1.00 23.91           N  
ATOM   2991  CA  PHE A 399      10.435  23.927 -43.880  1.00 25.55           C  
ATOM   2992  C   PHE A 399       9.425  23.862 -42.746  1.00 24.99           C  
ATOM   2993  O   PHE A 399       9.136  22.787 -42.219  1.00 25.63           O  
ATOM   2994  CB  PHE A 399      11.517  22.858 -43.691  1.00 26.26           C  
ATOM   2995  CG  PHE A 399      12.515  22.819 -44.813  1.00 28.64           C  
ATOM   2996  CD1 PHE A 399      13.793  23.347 -44.648  1.00 29.47           C  
ATOM   2997  CD2 PHE A 399      12.155  22.313 -46.055  1.00 30.10           C  
ATOM   2998  CE1 PHE A 399      14.700  23.374 -45.711  1.00 30.91           C  
ATOM   2999  CE2 PHE A 399      13.051  22.335 -47.123  1.00 32.27           C  
ATOM   3000  CZ  PHE A 399      14.325  22.868 -46.951  1.00 32.48           C  
ATOM   3001  N   GLU A 400       8.876  25.010 -42.377  1.00 24.13           N  
ATOM   3002  CA  GLU A 400       7.868  25.047 -41.330  1.00 23.63           C  
ATOM   3003  C   GLU A 400       6.658  25.764 -41.892  1.00 22.51           C  
ATOM   3004  O   GLU A 400       6.784  26.816 -42.522  1.00 23.66           O  
ATOM   3005  CB  GLU A 400       8.385  25.778 -40.083  1.00 24.35           C  
ATOM   3006  CG  GLU A 400       9.451  25.018 -39.284  1.00 26.06           C  
ATOM   3007  CD  GLU A 400       8.950  23.688 -38.722  1.00 28.43           C  
ATOM   3008  OE1 GLU A 400       7.728  23.436 -38.752  1.00 29.01           O  
ATOM   3009  OE2 GLU A 400       9.784  22.895 -38.236  1.00 29.18           O1-
ATOM   3010  N   ALA A 401       5.485  25.179 -41.686  1.00 20.50           N  
ATOM   3011  CA  ALA A 401       4.252  25.774 -42.170  1.00 20.19           C  
ATOM   3012  C   ALA A 401       3.989  27.054 -41.390  1.00 20.99           C  
ATOM   3013  O   ALA A 401       4.514  27.241 -40.294  1.00 21.66           O  
ATOM   3014  CB  ALA A 401       3.104  24.807 -41.983  1.00 19.11           C  
ATOM   3015  N   GLY A 402       3.184  27.940 -41.964  1.00 20.20           N  
ATOM   3016  CA  GLY A 402       2.872  29.181 -41.288  1.00 18.60           C  
ATOM   3017  C   GLY A 402       1.505  29.026 -40.671  1.00 18.72           C  
ATOM   3018  O   GLY A 402       0.744  28.146 -41.088  1.00 18.10           O  
ATOM   3019  N   PHE A 403       1.176  29.865 -39.693  1.00 17.05           N  
ATOM   3020  CA  PHE A 403      -0.127  29.763 -39.057  1.00 18.15           C  
ATOM   3021  C   PHE A 403      -0.879  31.066 -38.954  1.00 19.13           C  
ATOM   3022  O   PHE A 403      -0.307  32.150 -38.835  1.00 19.81           O  
ATOM   3023  CB  PHE A 403      -0.012  29.175 -37.656  1.00 18.28           C  
ATOM   3024  CG  PHE A 403       0.704  27.874 -37.612  1.00 18.67           C  
ATOM   3025  CD1 PHE A 403       2.029  27.818 -37.214  1.00 18.38           C  
ATOM   3026  CD2 PHE A 403       0.057  26.701 -37.979  1.00 19.43           C  
ATOM   3027  CE1 PHE A 403       2.708  26.609 -37.181  1.00 21.58           C  
ATOM   3028  CE2 PHE A 403       0.728  25.486 -37.949  1.00 21.76           C  
ATOM   3029  CZ  PHE A 403       2.055  25.441 -37.549  1.00 21.12           C  
ATOM   3030  N   THR A 404      -2.189  30.918 -38.966  1.00 19.04           N  
ATOM   3031  CA  THR A 404      -3.119  32.011 -38.883  1.00 19.21           C  
ATOM   3032  C   THR A 404      -3.919  31.781 -37.607  1.00 17.09           C  
ATOM   3033  O   THR A 404      -3.992  30.654 -37.127  1.00 15.78           O  
ATOM   3034  CB  THR A 404      -4.033  31.968 -40.120  1.00 20.28           C  
ATOM   3035  CG2 THR A 404      -5.374  32.592 -39.831  1.00 24.59           C  
ATOM   3036  OG1 THR A 404      -3.379  32.643 -41.201  1.00 25.84           O  
ATOM   3037  N   SER A 405      -4.508  32.842 -37.063  1.00 16.98           N  
ATOM   3038  CA  SER A 405      -5.301  32.732 -35.845  1.00 16.06           C  
ATOM   3039  C   SER A 405      -6.596  33.510 -35.987  1.00 15.68           C  
ATOM   3040  O   SER A 405      -6.751  34.304 -36.909  1.00 15.02           O  
ATOM   3041  CB  SER A 405      -4.520  33.284 -34.650  1.00 17.76           C  
ATOM   3042  OG  SER A 405      -4.640  34.694 -34.570  1.00 18.60           O  
ATOM   3043  N   LEU A 406      -7.520  33.278 -35.064  1.00 15.61           N  
ATOM   3044  CA  LEU A 406      -8.797  33.967 -35.071  1.00 17.37           C  
ATOM   3045  C   LEU A 406      -8.627  35.451 -34.755  1.00 17.41           C  
ATOM   3046  O   LEU A 406      -9.530  36.244 -34.998  1.00 19.32           O  
ATOM   3047  CB  LEU A 406      -9.745  33.324 -34.055  1.00 17.57           C  
ATOM   3048  CG  LEU A 406     -10.125  31.868 -34.342  1.00 19.87           C  
ATOM   3049  CD1 LEU A 406     -11.062  31.354 -33.264  1.00 18.87           C  
ATOM   3050  CD2 LEU A 406     -10.785  31.773 -35.703  1.00 20.76           C  
ATOM   3051  N   ALA A 407      -7.466  35.816 -34.222  1.00 16.82           N  
ATOM   3052  CA  ALA A 407      -7.173  37.199 -33.867  1.00 15.84           C  
ATOM   3053  C   ALA A 407      -6.642  37.990 -35.055  1.00 16.30           C  
ATOM   3054  O   ALA A 407      -6.672  39.217 -35.038  1.00 18.18           O  
ATOM   3055  CB  ALA A 407      -6.166  37.254 -32.715  1.00 14.03           C  
ATOM   3056  N   HIS A 408      -6.128  37.305 -36.073  1.00 16.17           N  
ATOM   3057  CA  HIS A 408      -5.651  38.012 -37.253  1.00 17.87           C  
ATOM   3058  C   HIS A 408      -6.858  38.625 -37.951  1.00 18.94           C  
ATOM   3059  O   HIS A 408      -7.851  37.943 -38.199  1.00 20.29           O  
ATOM   3060  CB  HIS A 408      -4.963  37.069 -38.234  1.00 17.69           C  
ATOM   3061  CG  HIS A 408      -3.598  36.649 -37.810  1.00 18.28           C  
ATOM   3062  CD2 HIS A 408      -2.376  36.994 -38.277  1.00 17.88           C  
ATOM   3063  ND1 HIS A 408      -3.381  35.754 -36.785  1.00 18.59           N  
ATOM   3064  CE1 HIS A 408      -2.082  35.564 -36.641  1.00 20.32           C  
ATOM   3065  NE2 HIS A 408      -1.450  36.303 -37.535  1.00 17.27           N  
ATOM   3066  N   THR A 409      -6.768  39.907 -38.273  1.00 19.02           N  
ATOM   3067  CA  THR A 409      -7.861  40.602 -38.943  1.00 20.79           C  
ATOM   3068  C   THR A 409      -7.558  40.765 -40.431  1.00 22.09           C  
ATOM   3069  O   THR A 409      -6.425  40.554 -40.873  1.00 20.71           O  
ATOM   3070  CB  THR A 409      -8.055  42.002 -38.364  1.00 18.48           C  
ATOM   3071  CG2 THR A 409      -8.248  41.941 -36.845  1.00 18.39           C  
ATOM   3072  OG1 THR A 409      -6.895  42.786 -38.664  1.00 18.57           O  
ATOM   3073  N   GLU A 410      -8.572  41.152 -41.198  1.00 24.83           N  
ATOM   3074  CA  GLU A 410      -8.387  41.361 -42.626  1.00 27.29           C  
ATOM   3075  C   GLU A 410      -7.283  42.392 -42.812  1.00 26.19           C  
ATOM   3076  O   GLU A 410      -6.453  42.283 -43.715  1.00 26.31           O  
ATOM   3077  CB  GLU A 410      -9.681  41.865 -43.265  1.00 31.39           C  
ATOM   3078  CG  GLU A 410     -10.130  41.041 -44.465  1.00 40.84           C  
ATOM   3079  CD  GLU A 410     -10.888  39.784 -44.070  1.00 44.03           C  
ATOM   3080  OE1 GLU A 410     -10.968  38.855 -44.903  1.00 45.68           O  
ATOM   3081  OE2 GLU A 410     -11.418  39.730 -42.936  1.00 47.09           O1-
ATOM   3082  N   GLU A 411      -7.269  43.391 -41.940  1.00 26.28           N  
ATOM   3083  CA  GLU A 411      -6.267  44.441 -42.005  1.00 27.20           C  
ATOM   3084  C   GLU A 411      -4.877  43.884 -41.771  1.00 25.52           C  
ATOM   3085  O   GLU A 411      -3.921  44.321 -42.400  1.00 24.61           O  
ATOM   3086  CB  GLU A 411      -6.555  45.529 -40.969  1.00 33.02           C  
ATOM   3087  CG  GLU A 411      -7.932  46.162 -41.088  1.00 40.54           C  
ATOM   3088  CD  GLU A 411      -9.016  45.387 -40.365  1.00 44.57           C  
ATOM   3089  OE1 GLU A 411      -9.305  44.236 -40.755  1.00 46.04           O  
ATOM   3090  OE2 GLU A 411      -9.582  45.939 -39.398  1.00 48.68           O1-
ATOM   3091  N   ASP A 412      -4.752  42.929 -40.854  1.00 24.15           N  
ATOM   3092  CA  ASP A 412      -3.445  42.342 -40.596  1.00 23.37           C  
ATOM   3093  C   ASP A 412      -2.968  41.664 -41.873  1.00 21.41           C  
ATOM   3094  O   ASP A 412      -1.798  41.767 -42.248  1.00 20.53           O  
ATOM   3095  CB  ASP A 412      -3.508  41.319 -39.452  1.00 23.78           C  
ATOM   3096  CG  ASP A 412      -3.836  41.958 -38.120  1.00 24.29           C  
ATOM   3097  OD1 ASP A 412      -3.331  43.067 -37.856  1.00 24.83           O  
ATOM   3098  OD2 ASP A 412      -4.586  41.348 -37.334  1.00 26.47           O1-
ATOM   3099  N   ILE A 413      -3.890  40.986 -42.549  1.00 21.50           N  
ATOM   3100  CA  ILE A 413      -3.558  40.294 -43.789  1.00 22.03           C  
ATOM   3101  C   ILE A 413      -3.074  41.285 -44.837  1.00 22.22           C  
ATOM   3102  O   ILE A 413      -2.047  41.070 -45.479  1.00 20.84           O  
ATOM   3103  CB  ILE A 413      -4.777  39.538 -44.365  1.00 21.42           C  
ATOM   3104  CG1 ILE A 413      -5.313  38.546 -43.333  1.00 22.63           C  
ATOM   3105  CG2 ILE A 413      -4.382  38.810 -45.639  1.00 21.41           C  
ATOM   3106  CD1 ILE A 413      -4.277  37.546 -42.844  1.00 23.70           C  
ATOM   3107  N   ASP A 414      -3.817  42.375 -45.006  1.00 23.21           N  
ATOM   3108  CA  ASP A 414      -3.451  43.374 -45.995  1.00 24.54           C  
ATOM   3109  C   ASP A 414      -2.099  43.978 -45.690  1.00 24.51           C  
ATOM   3110  O   ASP A 414      -1.275  44.160 -46.588  1.00 24.55           O  
ATOM   3111  CB  ASP A 414      -4.525  44.459 -46.082  1.00 26.89           C  
ATOM   3112  CG  ASP A 414      -5.795  43.944 -46.728  1.00 28.33           C  
ATOM   3113  OD1 ASP A 414      -5.661  43.117 -47.646  1.00 30.11           O  
ATOM   3114  OD2 ASP A 414      -6.909  44.350 -46.335  1.00 29.67           O1-
ATOM   3115  N   ALA A 415      -1.862  44.268 -44.415  1.00 23.39           N  
ATOM   3116  CA  ALA A 415      -0.590  44.841 -44.002  1.00 22.29           C  
ATOM   3117  C   ALA A 415       0.532  43.866 -44.327  1.00 21.65           C  
ATOM   3118  O   ALA A 415       1.644  44.275 -44.650  1.00 21.06           O  
ATOM   3119  CB  ALA A 415      -0.604  45.133 -42.506  1.00 22.16           C  
ATOM   3120  N   THR A 416       0.228  42.573 -44.236  1.00 20.54           N  
ATOM   3121  CA  THR A 416       1.215  41.540 -44.508  1.00 20.66           C  
ATOM   3122  C   THR A 416       1.491  41.455 -46.005  1.00 21.22           C  
ATOM   3123  O   THR A 416       2.633  41.287 -46.423  1.00 20.18           O  
ATOM   3124  CB  THR A 416       0.741  40.158 -43.982  1.00 21.83           C  
ATOM   3125  CG2 THR A 416       1.853  39.117 -44.122  1.00 19.43           C  
ATOM   3126  OG1 THR A 416       0.385  40.272 -42.599  1.00 19.77           O  
ATOM   3127  N   LEU A 417       0.441  41.572 -46.811  1.00 22.97           N  
ATOM   3128  CA  LEU A 417       0.597  41.523 -48.261  1.00 22.56           C  
ATOM   3129  C   LEU A 417       1.334  42.773 -48.719  1.00 22.60           C  
ATOM   3130  O   LEU A 417       2.176  42.715 -49.614  1.00 22.59           O  
ATOM   3131  CB  LEU A 417      -0.772  41.425 -48.938  1.00 21.79           C  
ATOM   3132  CG  LEU A 417      -1.434  40.070 -48.694  1.00 22.96           C  
ATOM   3133  CD1 LEU A 417      -2.836  40.041 -49.301  1.00 23.03           C  
ATOM   3134  CD2 LEU A 417      -0.551  38.976 -49.304  1.00 21.56           C  
ATOM   3135  N   ALA A 418       1.028  43.905 -48.090  1.00 22.82           N  
ATOM   3136  CA  ALA A 418       1.693  45.150 -48.450  1.00 24.26           C  
ATOM   3137  C   ALA A 418       3.175  44.970 -48.179  1.00 24.44           C  
ATOM   3138  O   ALA A 418       4.020  45.325 -49.003  1.00 24.11           O  
ATOM   3139  CB  ALA A 418       1.149  46.296 -47.627  1.00 24.80           C  
ATOM   3140  N   ALA A 419       3.482  44.400 -47.016  1.00 25.17           N  
ATOM   3141  CA  ALA A 419       4.866  44.154 -46.624  1.00 24.32           C  
ATOM   3142  C   ALA A 419       5.512  43.163 -47.588  1.00 24.58           C  
ATOM   3143  O   ALA A 419       6.662  43.336 -48.002  1.00 23.59           O  
ATOM   3144  CB  ALA A 419       4.916  43.608 -45.197  1.00 25.59           C  
ATOM   3145  N   ALA A 420       4.762  42.127 -47.946  1.00 24.30           N  
ATOM   3146  CA  ALA A 420       5.259  41.106 -48.854  1.00 26.69           C  
ATOM   3147  C   ALA A 420       5.640  41.727 -50.197  1.00 28.59           C  
ATOM   3148  O   ALA A 420       6.724  41.466 -50.728  1.00 28.73           O  
ATOM   3149  CB  ALA A 420       4.195  40.024 -49.049  1.00 25.96           C  
ATOM   3150  N   ARG A 421       4.745  42.550 -50.739  1.00 30.19           N  
ATOM   3151  CA  ARG A 421       4.990  43.213 -52.018  1.00 32.31           C  
ATOM   3152  C   ARG A 421       6.288  44.018 -51.942  1.00 32.01           C  
ATOM   3153  O   ARG A 421       7.154  43.912 -52.814  1.00 32.94           O  
ATOM   3154  CB  ARG A 421       3.816  44.134 -52.368  1.00 34.16           C  
ATOM   3155  CG  ARG A 421       3.840  44.678 -53.795  1.00 38.20           C  
ATOM   3156  CD  ARG A 421       2.647  45.593 -54.057  1.00 40.45           C  
ATOM   3157  NE  ARG A 421       1.371  44.911 -53.852  1.00 42.95           N  
ATOM   3158  CZ  ARG A 421       0.874  43.987 -54.669  1.00 44.10           C  
ATOM   3159  NH1 ARG A 421       1.542  43.630 -55.758  1.00 43.58           N1+
ATOM   3160  NH2 ARG A 421      -0.286  43.406 -54.387  1.00 45.32           N  
ATOM   3161  N   THR A 422       6.424  44.804 -50.882  1.00 31.23           N  
ATOM   3162  CA  THR A 422       7.610  45.625 -50.677  1.00 30.92           C  
ATOM   3163  C   THR A 422       8.878  44.784 -50.647  1.00 31.33           C  
ATOM   3164  O   THR A 422       9.862  45.103 -51.320  1.00 31.68           O  
ATOM   3165  CB  THR A 422       7.512  46.419 -49.351  1.00 31.00           C  
ATOM   3166  CG2 THR A 422       8.815  47.129 -49.052  1.00 29.54           C  
ATOM   3167  OG1 THR A 422       6.455  47.382 -49.445  1.00 31.66           O  
ATOM   3168  N   VAL A 423       8.851  43.708 -49.863  1.00 29.91           N  
ATOM   3169  CA  VAL A 423      10.009  42.831 -49.729  1.00 29.19           C  
ATOM   3170  C   VAL A 423      10.362  42.095 -51.024  1.00 30.97           C  
ATOM   3171  O   VAL A 423      11.525  42.089 -51.442  1.00 29.98           O  
ATOM   3172  CB  VAL A 423       9.788  41.787 -48.592  1.00 29.41           C  
ATOM   3173  CG1 VAL A 423      10.943  40.797 -48.549  1.00 26.98           C  
ATOM   3174  CG2 VAL A 423       9.666  42.499 -47.252  1.00 27.72           C  
ATOM   3175  N   MET A 424       9.373  41.471 -51.660  1.00 31.94           N  
ATOM   3176  CA  MET A 424       9.643  40.743 -52.893  1.00 34.70           C  
ATOM   3177  C   MET A 424      10.034  41.657 -54.045  1.00 36.42           C  
ATOM   3178  O   MET A 424      10.756  41.241 -54.952  1.00 37.14           O  
ATOM   3179  CB  MET A 424       8.448  39.871 -53.283  1.00 34.55           C  
ATOM   3180  CG  MET A 424       8.390  38.565 -52.495  1.00 35.17           C  
ATOM   3181  SD  MET A 424       7.207  37.376 -53.148  1.00 35.79           S  
ATOM   3182  CE  MET A 424       5.908  37.456 -51.917  1.00 36.13           C  
ATOM   3183  N   SER A 425       9.570  42.902 -54.013  1.00 38.59           N  
ATOM   3184  CA  SER A 425       9.929  43.845 -55.063  1.00 40.01           C  
ATOM   3185  C   SER A 425      11.445  43.982 -55.081  1.00 41.96           C  
ATOM   3186  O   SER A 425      12.032  44.276 -56.117  1.00 43.14           O  
ATOM   3187  CB  SER A 425       9.287  45.204 -54.813  1.00 39.63           C  
ATOM   3188  OG  SER A 425       7.890  45.137 -55.015  1.00 40.45           O  
ATOM   3189  N   ALA A 426      12.073  43.773 -53.927  1.00 42.98           N  
ATOM   3190  CA  ALA A 426      13.522  43.843 -53.833  1.00 44.76           C  
ATOM   3191  C   ALA A 426      14.051  42.441 -54.111  1.00 46.88           C  
ATOM   3192  O   ALA A 426      13.953  41.952 -55.234  1.00 48.62           O  
ATOM   3193  CB  ALA A 426      13.939  44.303 -52.453  1.00 44.42           C  
ATOM   3194  N   LEU A 427      14.593  41.790 -53.088  1.00 48.32           N  
ATOM   3195  CA  LEU A 427      15.131  40.438 -53.228  1.00 50.01           C  
ATOM   3196  C   LEU A 427      16.068  40.277 -54.419  1.00 50.99           C  
ATOM   3197  O   LEU A 427      17.292  40.166 -54.184  1.00 52.33           O  
ATOM   3198  CB  LEU A 427      13.993  39.419 -53.347  1.00 49.34           C  
ATOM   3199  CG  LEU A 427      13.246  39.062 -52.060  1.00 48.70           C  
ATOM   3200  CD1 LEU A 427      12.228  37.967 -52.350  1.00 48.29           C  
ATOM   3201  CD2 LEU A 427      14.240  38.593 -51.008  1.00 48.73           C  
ATOM   3202  OXT LEU A 427      15.569  40.262 -55.566  1.00 51.26           O1-
TER
ATOM   3203  N   PHE B   1     -16.545   8.707   6.594  1.00 38.15           N  
ATOM   3204  CA  PHE B   1     -15.603   9.133   5.515  1.00 38.29           C  
ATOM   3205  C   PHE B   1     -16.246   8.939   4.146  1.00 37.16           C  
ATOM   3206  O   PHE B   1     -16.180   7.853   3.575  1.00 38.00           O  
ATOM   3207  CB  PHE B   1     -14.317   8.310   5.594  1.00 38.18           C  
ATOM   3208  CG  PHE B   1     -13.287   8.698   4.574  1.00 39.03           C  
ATOM   3209  CD1 PHE B   1     -12.749   9.981   4.565  1.00 39.46           C  
ATOM   3210  CD2 PHE B   1     -12.852   7.784   3.624  1.00 39.10           C  
ATOM   3211  CE1 PHE B   1     -11.791  10.347   3.624  1.00 39.23           C  
ATOM   3212  CE2 PHE B   1     -11.894   8.139   2.680  1.00 39.10           C  
ATOM   3213  CZ  PHE B   1     -11.364   9.424   2.682  1.00 38.91           C  
ATOM   3214  N   LYS B   2     -16.863   9.991   3.618  1.00 36.75           N  
ATOM   3215  CA  LYS B   2     -17.530   9.892   2.326  1.00 37.54           C  
ATOM   3216  C   LYS B   2     -16.603  10.193   1.154  1.00 35.73           C  
ATOM   3217  O   LYS B   2     -15.786  11.116   1.205  1.00 34.78           O  
ATOM   3218  CB  LYS B   2     -18.745  10.829   2.277  1.00 40.41           C  
ATOM   3219  CG  LYS B   2     -18.404  12.293   2.060  1.00 45.17           C  
ATOM   3220  CD  LYS B   2     -19.652  13.150   1.877  1.00 48.34           C  
ATOM   3221  CE  LYS B   2     -20.458  13.246   3.165  1.00 51.06           C  
ATOM   3222  NZ  LYS B   2     -21.569  14.234   3.057  1.00 52.85           N1+
ATOM   3223  N   THR B   3     -16.737   9.398   0.098  1.00 33.67           N  
ATOM   3224  CA  THR B   3     -15.935   9.565  -1.107  1.00 31.93           C  
ATOM   3225  C   THR B   3     -16.856   9.412  -2.311  1.00 30.10           C  
ATOM   3226  O   THR B   3     -16.410   9.100  -3.414  1.00 30.07           O  
ATOM   3227  CB  THR B   3     -14.820   8.497  -1.190  1.00 31.69           C  
ATOM   3228  CG2 THR B   3     -13.917   8.570   0.028  1.00 32.05           C  
ATOM   3229  OG1 THR B   3     -15.411   7.193  -1.256  1.00 32.83           O  
ATOM   3230  N   ILE B   4     -18.145   9.635  -2.083  1.00 29.28           N  
ATOM   3231  CA  ILE B   4     -19.157   9.506  -3.123  1.00 29.67           C  
ATOM   3232  C   ILE B   4     -18.803  10.243  -4.412  1.00 28.89           C  
ATOM   3233  O   ILE B   4     -18.816   9.647  -5.491  1.00 28.39           O  
ATOM   3234  CB  ILE B   4     -20.530  10.006  -2.622  1.00 31.64           C  
ATOM   3235  CG1 ILE B   4     -20.907   9.277  -1.330  1.00 34.34           C  
ATOM   3236  CG2 ILE B   4     -21.594   9.758  -3.684  1.00 32.05           C  
ATOM   3237  CD1 ILE B   4     -20.953   7.761  -1.469  1.00 36.24           C  
ATOM   3238  N   LYS B   5     -18.486  11.531  -4.308  1.00 26.95           N  
ATOM   3239  CA  LYS B   5     -18.143  12.308  -5.496  1.00 27.79           C  
ATOM   3240  C   LYS B   5     -16.883  11.788  -6.187  1.00 26.65           C  
ATOM   3241  O   LYS B   5     -16.829  11.709  -7.410  1.00 25.58           O  
ATOM   3242  CB  LYS B   5     -17.992  13.790  -5.141  1.00 30.50           C  
ATOM   3243  CG  LYS B   5     -19.328  14.484  -4.886  1.00 36.95           C  
ATOM   3244  CD  LYS B   5     -19.149  15.883  -4.308  1.00 42.63           C  
ATOM   3245  CE  LYS B   5     -20.462  16.661  -4.304  1.00 45.50           C  
ATOM   3246  NZ  LYS B   5     -21.536  15.954  -3.550  1.00 49.26           N1+
ATOM   3247  N   SER B   6     -15.868  11.421  -5.414  1.00 26.74           N  
ATOM   3248  CA  SER B   6     -14.653  10.894  -6.023  1.00 26.05           C  
ATOM   3249  C   SER B   6     -14.970   9.625  -6.803  1.00 26.80           C  
ATOM   3250  O   SER B   6     -14.474   9.430  -7.917  1.00 25.44           O  
ATOM   3251  CB  SER B   6     -13.594  10.591  -4.964  1.00 25.38           C  
ATOM   3252  OG  SER B   6     -12.993  11.785  -4.503  1.00 25.91           O  
ATOM   3253  N   ASP B   7     -15.799   8.764  -6.220  1.00 26.19           N  
ATOM   3254  CA  ASP B   7     -16.169   7.519  -6.878  1.00 27.48           C  
ATOM   3255  C   ASP B   7     -16.903   7.774  -8.191  1.00 27.27           C  
ATOM   3256  O   ASP B   7     -16.637   7.119  -9.195  1.00 27.41           O  
ATOM   3257  CB  ASP B   7     -17.037   6.663  -5.951  1.00 28.24           C  
ATOM   3258  CG  ASP B   7     -16.302   6.240  -4.690  1.00 30.28           C  
ATOM   3259  OD1 ASP B   7     -15.073   6.011  -4.757  1.00 30.53           O  
ATOM   3260  OD2 ASP B   7     -16.954   6.128  -3.632  1.00 31.39           O1-
ATOM   3261  N   GLU B   8     -17.827   8.727  -8.182  1.00 27.59           N  
ATOM   3262  CA  GLU B   8     -18.568   9.052  -9.391  1.00 29.37           C  
ATOM   3263  C   GLU B   8     -17.606   9.480 -10.491  1.00 27.62           C  
ATOM   3264  O   GLU B   8     -17.586   8.902 -11.575  1.00 27.71           O  
ATOM   3265  CB  GLU B   8     -19.562  10.190  -9.133  1.00 33.13           C  
ATOM   3266  CG  GLU B   8     -20.840   9.777  -8.434  1.00 39.79           C  
ATOM   3267  CD  GLU B   8     -21.753  10.957  -8.186  1.00 44.05           C  
ATOM   3268  OE1 GLU B   8     -22.001  11.719  -9.147  1.00 45.79           O  
ATOM   3269  OE2 GLU B   8     -22.221  11.120  -7.035  1.00 45.67           O1-
ATOM   3270  N   ILE B   9     -16.802  10.493 -10.195  1.00 25.17           N  
ATOM   3271  CA  ILE B   9     -15.856  11.023 -11.162  1.00 24.14           C  
ATOM   3272  C   ILE B   9     -14.864   9.984 -11.677  1.00 23.82           C  
ATOM   3273  O   ILE B   9     -14.584   9.927 -12.870  1.00 23.43           O  
ATOM   3274  CB  ILE B   9     -15.090  12.218 -10.562  1.00 24.66           C  
ATOM   3275  CG1 ILE B   9     -16.074  13.351 -10.257  1.00 23.76           C  
ATOM   3276  CG2 ILE B   9     -14.011  12.689 -11.530  1.00 23.19           C  
ATOM   3277  CD1 ILE B   9     -15.465  14.508  -9.482  1.00 24.53           C  
ATOM   3278  N   PHE B  10     -14.337   9.157 -10.783  1.00 23.25           N  
ATOM   3279  CA  PHE B  10     -13.378   8.144 -11.192  1.00 21.90           C  
ATOM   3280  C   PHE B  10     -14.037   7.067 -12.042  1.00 21.82           C  
ATOM   3281  O   PHE B  10     -13.424   6.513 -12.958  1.00 19.13           O  
ATOM   3282  CB  PHE B  10     -12.722   7.489  -9.980  1.00 20.70           C  
ATOM   3283  CG  PHE B  10     -11.686   6.476 -10.346  1.00 20.61           C  
ATOM   3284  CD1 PHE B  10     -10.574   6.847 -11.095  1.00 19.40           C  
ATOM   3285  CD2 PHE B  10     -11.817   5.152  -9.954  1.00 20.84           C  
ATOM   3286  CE1 PHE B  10      -9.602   5.912 -11.446  1.00 17.98           C  
ATOM   3287  CE2 PHE B  10     -10.852   4.210 -10.300  1.00 20.28           C  
ATOM   3288  CZ  PHE B  10      -9.740   4.595 -11.050  1.00 19.20           C  
ATOM   3289  N   ALA B  11     -15.287   6.759 -11.724  1.00 21.96           N  
ATOM   3290  CA  ALA B  11     -16.015   5.763 -12.485  1.00 23.42           C  
ATOM   3291  C   ALA B  11     -16.141   6.278 -13.919  1.00 23.49           C  
ATOM   3292  O   ALA B  11     -15.898   5.548 -14.881  1.00 23.64           O  
ATOM   3293  CB  ALA B  11     -17.398   5.543 -11.874  1.00 24.75           C  
ATOM   3294  N   ALA B  12     -16.507   7.549 -14.053  1.00 22.61           N  
ATOM   3295  CA  ALA B  12     -16.672   8.156 -15.365  1.00 21.81           C  
ATOM   3296  C   ALA B  12     -15.345   8.218 -16.102  1.00 21.62           C  
ATOM   3297  O   ALA B  12     -15.267   7.937 -17.298  1.00 20.66           O  
ATOM   3298  CB  ALA B  12     -17.254   9.554 -15.224  1.00 21.14           C  
ATOM   3299  N   ALA B  13     -14.298   8.577 -15.369  1.00 22.07           N  
ATOM   3300  CA  ALA B  13     -12.970   8.715 -15.941  1.00 21.37           C  
ATOM   3301  C   ALA B  13     -12.485   7.453 -16.645  1.00 23.05           C  
ATOM   3302  O   ALA B  13     -11.851   7.522 -17.700  1.00 21.57           O  
ATOM   3303  CB  ALA B  13     -11.990   9.114 -14.854  1.00 21.32           C  
ATOM   3304  N   GLN B  14     -12.789   6.301 -16.060  1.00 24.48           N  
ATOM   3305  CA  GLN B  14     -12.364   5.024 -16.612  1.00 25.37           C  
ATOM   3306  C   GLN B  14     -12.917   4.728 -17.999  1.00 25.57           C  
ATOM   3307  O   GLN B  14     -12.405   3.869 -18.708  1.00 25.32           O  
ATOM   3308  CB  GLN B  14     -12.745   3.894 -15.656  1.00 28.10           C  
ATOM   3309  CG  GLN B  14     -12.091   4.015 -14.298  1.00 31.50           C  
ATOM   3310  CD  GLN B  14     -12.293   2.785 -13.448  1.00 35.06           C  
ATOM   3311  NE2 GLN B  14     -13.194   2.877 -12.477  1.00 37.43           N  
ATOM   3312  OE1 GLN B  14     -11.654   1.756 -13.665  1.00 37.90           O  
ATOM   3313  N   LYS B  15     -13.958   5.446 -18.382  1.00 25.78           N  
ATOM   3314  CA  LYS B  15     -14.578   5.251 -19.675  1.00 27.47           C  
ATOM   3315  C   LYS B  15     -13.946   6.193 -20.700  1.00 26.19           C  
ATOM   3316  O   LYS B  15     -14.044   5.969 -21.910  1.00 26.83           O  
ATOM   3317  CB  LYS B  15     -16.082   5.523 -19.551  1.00 31.31           C  
ATOM   3318  CG  LYS B  15     -16.875   5.302 -20.820  1.00 38.86           C  
ATOM   3319  CD  LYS B  15     -18.336   5.711 -20.643  1.00 43.46           C  
ATOM   3320  CE  LYS B  15     -19.104   5.604 -21.958  1.00 45.32           C  
ATOM   3321  NZ  LYS B  15     -18.589   6.540 -22.993  1.00 45.73           N1+
ATOM   3322  N   LEU B  16     -13.274   7.229 -20.203  1.00 23.10           N  
ATOM   3323  CA  LEU B  16     -12.656   8.242 -21.052  1.00 20.43           C  
ATOM   3324  C   LEU B  16     -11.152   8.083 -21.201  1.00 20.39           C  
ATOM   3325  O   LEU B  16     -10.576   8.414 -22.243  1.00 19.86           O  
ATOM   3326  CB  LEU B  16     -12.951   9.631 -20.474  1.00 18.15           C  
ATOM   3327  CG  LEU B  16     -14.425   9.940 -20.206  1.00 17.55           C  
ATOM   3328  CD1 LEU B  16     -14.576  11.201 -19.379  1.00 16.69           C  
ATOM   3329  CD2 LEU B  16     -15.137  10.083 -21.535  1.00 18.51           C  
ATOM   3330  N   MET B  17     -10.518   7.574 -20.151  1.00 20.01           N  
ATOM   3331  CA  MET B  17      -9.077   7.422 -20.140  1.00 18.67           C  
ATOM   3332  C   MET B  17      -8.659   6.051 -19.626  1.00 18.67           C  
ATOM   3333  O   MET B  17      -9.344   5.441 -18.805  1.00 18.80           O  
ATOM   3334  CB  MET B  17      -8.469   8.526 -19.264  1.00 20.25           C  
ATOM   3335  CG  MET B  17      -9.081   9.909 -19.519  1.00 19.40           C  
ATOM   3336  SD  MET B  17      -8.428  11.204 -18.451  1.00 19.59           S  
ATOM   3337  CE  MET B  17      -8.991  10.648 -16.845  1.00 20.57           C  
ATOM   3338  N   PRO B  18      -7.514   5.548 -20.102  1.00 19.11           N  
ATOM   3339  CA  PRO B  18      -7.012   4.237 -19.678  1.00 18.16           C  
ATOM   3340  C   PRO B  18      -6.886   4.196 -18.158  1.00 19.19           C  
ATOM   3341  O   PRO B  18      -6.109   4.950 -17.572  1.00 17.78           O  
ATOM   3342  CB  PRO B  18      -5.653   4.150 -20.360  1.00 18.77           C  
ATOM   3343  CG  PRO B  18      -5.810   5.030 -21.564  1.00 16.95           C  
ATOM   3344  CD  PRO B  18      -6.567   6.205 -21.018  1.00 18.05           C  
ATOM   3345  N   GLY B  19      -7.650   3.307 -17.529  1.00 19.79           N  
ATOM   3346  CA  GLY B  19      -7.614   3.198 -16.083  1.00 19.89           C  
ATOM   3347  C   GLY B  19      -8.231   4.410 -15.411  1.00 20.14           C  
ATOM   3348  O   GLY B  19      -8.138   4.552 -14.193  1.00 22.45           O  
ATOM   3349  N   GLY B  20      -8.850   5.283 -16.205  1.00 19.07           N  
ATOM   3350  CA  GLY B  20      -9.483   6.477 -15.666  1.00 18.02           C  
ATOM   3351  C   GLY B  20      -8.513   7.452 -15.026  1.00 17.34           C  
ATOM   3352  O   GLY B  20      -8.880   8.200 -14.125  1.00 18.97           O  
ATOM   3353  N   VAL B  21      -7.272   7.449 -15.496  1.00 15.38           N  
ATOM   3354  CA  VAL B  21      -6.250   8.337 -14.962  1.00 15.90           C  
ATOM   3355  C   VAL B  21      -5.249   8.768 -16.034  1.00 15.98           C  
ATOM   3356  O   VAL B  21      -5.121   8.136 -17.081  1.00 16.33           O  
ATOM   3357  CB  VAL B  21      -5.461   7.654 -13.836  1.00 15.56           C  
ATOM   3358  CG1 VAL B  21      -6.372   7.345 -12.661  1.00 17.16           C  
ATOM   3359  CG2 VAL B  21      -4.838   6.379 -14.355  1.00 17.03           C  
ATOM   3360  N   SER B  22      -4.531   9.846 -15.757  1.00 15.29           N  
ATOM   3361  CA  SER B  22      -3.530  10.344 -16.682  1.00 16.38           C  
ATOM   3362  C   SER B  22      -2.185   9.724 -16.344  1.00 17.48           C  
ATOM   3363  O   SER B  22      -1.233   9.834 -17.114  1.00 17.81           O  
ATOM   3364  CB  SER B  22      -3.447  11.870 -16.606  1.00 15.01           C  
ATOM   3365  OG  SER B  22      -4.540  12.464 -17.289  1.00 15.71           O  
ATOM   3366  N   SER B  23      -2.112   9.076 -15.184  1.00 17.30           N  
ATOM   3367  CA  SER B  23      -0.887   8.421 -14.747  1.00 17.31           C  
ATOM   3368  C   SER B  23      -1.215   7.233 -13.831  1.00 17.56           C  
ATOM   3369  O   SER B  23      -1.906   7.377 -12.826  1.00 17.37           O  
ATOM   3370  CB  SER B  23       0.017   9.413 -14.021  1.00 18.67           C  
ATOM   3371  OG  SER B  23       1.361   9.003 -14.132  1.00 18.93           O  
ATOM   3372  N   PRO B  24      -0.686   6.049 -14.166  1.00 17.97           N  
ATOM   3373  CA  PRO B  24      -0.851   4.764 -13.478  1.00 19.73           C  
ATOM   3374  C   PRO B  24      -1.035   4.765 -11.959  1.00 20.12           C  
ATOM   3375  O   PRO B  24      -2.083   4.365 -11.462  1.00 17.69           O  
ATOM   3376  CB  PRO B  24       0.390   3.990 -13.905  1.00 20.14           C  
ATOM   3377  CG  PRO B  24       0.606   4.468 -15.282  1.00 19.92           C  
ATOM   3378  CD  PRO B  24       0.398   5.958 -15.160  1.00 18.88           C  
ATOM   3379  N   VAL B  25      -0.018   5.206 -11.226  1.00 21.46           N  
ATOM   3380  CA  VAL B  25      -0.078   5.220  -9.767  1.00 22.27           C  
ATOM   3381  C   VAL B  25      -1.342   5.873  -9.207  1.00 21.76           C  
ATOM   3382  O   VAL B  25      -1.812   5.516  -8.134  1.00 22.54           O  
ATOM   3383  CB  VAL B  25       1.172   5.920  -9.166  1.00 23.06           C  
ATOM   3384  CG1 VAL B  25       1.114   7.427  -9.411  1.00 24.26           C  
ATOM   3385  CG2 VAL B  25       1.270   5.617  -7.689  1.00 24.83           C  
ATOM   3386  N   ARG B  26      -1.907   6.817  -9.943  1.00 20.69           N  
ATOM   3387  CA  ARG B  26      -3.103   7.504  -9.482  1.00 18.94           C  
ATOM   3388  C   ARG B  26      -4.319   6.599  -9.366  1.00 19.34           C  
ATOM   3389  O   ARG B  26      -5.288   6.958  -8.702  1.00 19.96           O  
ATOM   3390  CB  ARG B  26      -3.426   8.673 -10.414  1.00 17.98           C  
ATOM   3391  CG  ARG B  26      -2.294   9.681 -10.526  1.00 18.43           C  
ATOM   3392  CD  ARG B  26      -2.693  10.885 -11.368  1.00 19.41           C  
ATOM   3393  NE  ARG B  26      -1.529  11.672 -11.762  1.00 17.32           N  
ATOM   3394  CZ  ARG B  26      -1.583  12.745 -12.545  1.00 17.44           C  
ATOM   3395  NH1 ARG B  26      -2.747  13.163 -13.010  1.00 17.49           N1+
ATOM   3396  NH2 ARG B  26      -0.471  13.381 -12.887  1.00 19.35           N  
ATOM   3397  N   ALA B  27      -4.271   5.429  -9.998  1.00 18.05           N  
ATOM   3398  CA  ALA B  27      -5.402   4.506  -9.956  1.00 19.48           C  
ATOM   3399  C   ALA B  27      -5.558   3.803  -8.611  1.00 19.71           C  
ATOM   3400  O   ALA B  27      -6.549   3.103  -8.392  1.00 20.06           O  
ATOM   3401  CB  ALA B  27      -5.283   3.466 -11.076  1.00 19.10           C  
ATOM   3402  N   PHE B  28      -4.584   3.979  -7.719  1.00 19.83           N  
ATOM   3403  CA  PHE B  28      -4.642   3.359  -6.396  1.00 20.75           C  
ATOM   3404  C   PHE B  28      -4.686   1.836  -6.478  1.00 23.64           C  
ATOM   3405  O   PHE B  28      -5.085   1.178  -5.519  1.00 24.06           O  
ATOM   3406  CB  PHE B  28      -5.885   3.843  -5.638  1.00 20.36           C  
ATOM   3407  CG  PHE B  28      -5.643   5.031  -4.740  1.00 19.34           C  
ATOM   3408  CD1 PHE B  28      -4.966   6.153  -5.202  1.00 20.16           C  
ATOM   3409  CD2 PHE B  28      -6.133   5.042  -3.438  1.00 19.46           C  
ATOM   3410  CE1 PHE B  28      -4.783   7.276  -4.375  1.00 17.29           C  
ATOM   3411  CE2 PHE B  28      -5.954   6.157  -2.610  1.00 19.62           C  
ATOM   3412  CZ  PHE B  28      -5.279   7.273  -3.083  1.00 17.22           C  
ATOM   3413  N   LYS B  29      -4.274   1.279  -7.614  1.00 26.27           N  
ATOM   3414  CA  LYS B  29      -4.294  -0.172  -7.824  1.00 29.34           C  
ATOM   3415  C   LYS B  29      -3.531  -0.962  -6.774  1.00 29.45           C  
ATOM   3416  O   LYS B  29      -3.963  -2.034  -6.367  1.00 30.55           O  
ATOM   3417  CB  LYS B  29      -3.717  -0.524  -9.197  1.00 30.12           C  
ATOM   3418  CG  LYS B  29      -4.622  -0.240 -10.387  1.00 35.65           C  
ATOM   3419  CD  LYS B  29      -5.740  -1.256 -10.497  1.00 38.99           C  
ATOM   3420  CE  LYS B  29      -6.016  -1.602 -11.959  1.00 41.61           C  
ATOM   3421  NZ  LYS B  29      -4.810  -2.188 -12.630  1.00 41.44           N1+
ATOM   3422  N   SER B  30      -2.390  -0.436  -6.347  1.00 29.86           N  
ATOM   3423  CA  SER B  30      -1.560  -1.120  -5.364  1.00 31.23           C  
ATOM   3424  C   SER B  30      -2.061  -0.948  -3.943  1.00 31.13           C  
ATOM   3425  O   SER B  30      -1.498  -1.517  -3.014  1.00 32.42           O  
ATOM   3426  CB  SER B  30      -0.122  -0.603  -5.442  1.00 31.39           C  
ATOM   3427  OG  SER B  30       0.383  -0.699  -6.763  1.00 36.27           O  
ATOM   3428  N   VAL B  31      -3.131  -0.186  -3.766  1.00 30.32           N  
ATOM   3429  CA  VAL B  31      -3.615   0.062  -2.423  1.00 30.93           C  
ATOM   3430  C   VAL B  31      -5.140  -0.001  -2.260  1.00 31.29           C  
ATOM   3431  O   VAL B  31      -5.717   0.682  -1.413  1.00 31.85           O  
ATOM   3432  CB  VAL B  31      -3.068   1.435  -1.938  1.00 29.55           C  
ATOM   3433  CG1 VAL B  31      -3.816   2.580  -2.624  1.00 29.36           C  
ATOM   3434  CG2 VAL B  31      -3.151   1.530  -0.450  1.00 32.39           C  
ATOM   3435  N   GLY B  32      -5.797  -0.821  -3.070  1.00 31.76           N  
ATOM   3436  CA  GLY B  32      -7.238  -0.938  -2.940  1.00 33.38           C  
ATOM   3437  C   GLY B  32      -8.050  -0.552  -4.157  1.00 33.42           C  
ATOM   3438  O   GLY B  32      -9.177  -1.013  -4.314  1.00 34.48           O  
ATOM   3439  N   GLY B  33      -7.494   0.308  -5.004  1.00 33.59           N  
ATOM   3440  CA  GLY B  33      -8.193   0.718  -6.209  1.00 35.00           C  
ATOM   3441  C   GLY B  33      -9.287   1.763  -6.052  1.00 36.03           C  
ATOM   3442  O   GLY B  33     -10.195   1.841  -6.890  1.00 35.91           O  
ATOM   3443  N   GLN B  34      -9.219   2.564  -4.991  1.00 34.80           N  
ATOM   3444  CA  GLN B  34     -10.215   3.607  -4.776  1.00 35.07           C  
ATOM   3445  C   GLN B  34      -9.543   4.963  -4.620  1.00 32.56           C  
ATOM   3446  O   GLN B  34      -9.287   5.411  -3.502  1.00 33.07           O  
ATOM   3447  CB  GLN B  34     -11.056   3.311  -3.535  1.00 38.20           C  
ATOM   3448  CG  GLN B  34     -12.420   2.728  -3.845  1.00 43.52           C  
ATOM   3449  CD  GLN B  34     -13.354   2.786  -2.651  1.00 47.33           C  
ATOM   3450  NE2 GLN B  34     -14.425   3.567  -2.772  1.00 47.94           N  
ATOM   3451  OE1 GLN B  34     -13.113   2.143  -1.629  1.00 48.28           O  
ATOM   3452  N   PRO B  35      -9.251   5.636  -5.742  1.00 28.99           N  
ATOM   3453  CA  PRO B  35      -8.601   6.942  -5.657  1.00 26.93           C  
ATOM   3454  C   PRO B  35      -9.544   8.075  -5.268  1.00 25.77           C  
ATOM   3455  O   PRO B  35     -10.757   7.975  -5.436  1.00 25.94           O  
ATOM   3456  CB  PRO B  35      -8.024   7.127  -7.056  1.00 26.55           C  
ATOM   3457  CG  PRO B  35      -9.050   6.451  -7.926  1.00 27.11           C  
ATOM   3458  CD  PRO B  35      -9.379   5.192  -7.146  1.00 28.14           C  
ATOM   3459  N   ILE B  36      -8.991   9.147  -4.717  1.00 24.21           N  
ATOM   3460  CA  ILE B  36      -9.822  10.282  -4.374  1.00 23.91           C  
ATOM   3461  C   ILE B  36      -9.484  11.370  -5.380  1.00 21.84           C  
ATOM   3462  O   ILE B  36      -8.330  11.530  -5.763  1.00 20.15           O  
ATOM   3463  CB  ILE B  36      -9.586  10.760  -2.920  1.00 27.45           C  
ATOM   3464  CG1 ILE B  36      -8.102  10.794  -2.600  1.00 27.63           C  
ATOM   3465  CG2 ILE B  36     -10.305   9.819  -1.945  1.00 28.46           C  
ATOM   3466  CD1 ILE B  36      -7.834  11.156  -1.156  1.00 34.76           C  
ATOM   3467  N   VAL B  37     -10.506  12.080  -5.839  1.00 19.54           N  
ATOM   3468  CA  VAL B  37     -10.326  13.136  -6.817  1.00 18.64           C  
ATOM   3469  C   VAL B  37     -10.151  14.464  -6.097  1.00 18.07           C  
ATOM   3470  O   VAL B  37     -11.018  14.879  -5.332  1.00 16.38           O  
ATOM   3471  CB  VAL B  37     -11.550  13.228  -7.746  1.00 18.38           C  
ATOM   3472  CG1 VAL B  37     -11.291  14.232  -8.851  1.00 20.08           C  
ATOM   3473  CG2 VAL B  37     -11.874  11.854  -8.316  1.00 18.40           C  
ATOM   3474  N   PHE B  38      -9.025  15.125  -6.335  1.00 17.76           N  
ATOM   3475  CA  PHE B  38      -8.759  16.410  -5.700  1.00 18.37           C  
ATOM   3476  C   PHE B  38      -9.537  17.524  -6.367  1.00 17.96           C  
ATOM   3477  O   PHE B  38      -9.792  17.472  -7.570  1.00 16.90           O  
ATOM   3478  CB  PHE B  38      -7.274  16.763  -5.782  1.00 16.89           C  
ATOM   3479  CG  PHE B  38      -6.409  15.993  -4.837  1.00 20.02           C  
ATOM   3480  CD1 PHE B  38      -5.131  16.453  -4.532  1.00 20.84           C  
ATOM   3481  CD2 PHE B  38      -6.845  14.797  -4.274  1.00 19.30           C  
ATOM   3482  CE1 PHE B  38      -4.301  15.737  -3.686  1.00 20.49           C  
ATOM   3483  CE2 PHE B  38      -6.020  14.075  -3.428  1.00 21.27           C  
ATOM   3484  CZ  PHE B  38      -4.744  14.543  -3.133  1.00 21.17           C  
ATOM   3485  N   ASP B  39      -9.917  18.526  -5.580  1.00 18.69           N  
ATOM   3486  CA  ASP B  39     -10.628  19.678  -6.116  1.00 17.61           C  
ATOM   3487  C   ASP B  39      -9.669  20.850  -6.067  1.00 17.22           C  
ATOM   3488  O   ASP B  39      -9.575  21.637  -7.004  1.00 18.07           O  
ATOM   3489  CB  ASP B  39     -11.866  20.020  -5.288  1.00 19.29           C  
ATOM   3490  CG  ASP B  39     -12.460  21.353  -5.693  1.00 20.45           C  
ATOM   3491  OD1 ASP B  39     -12.298  22.338  -4.945  1.00 21.84           O  
ATOM   3492  OD2 ASP B  39     -13.065  21.420  -6.786  1.00 22.49           O1-
ATOM   3493  N   ARG B  40      -8.944  20.956  -4.963  1.00 15.89           N  
ATOM   3494  CA  ARG B  40      -7.992  22.040  -4.799  1.00 16.19           C  
ATOM   3495  C   ARG B  40      -6.931  21.660  -3.781  1.00 17.05           C  
ATOM   3496  O   ARG B  40      -7.104  20.729  -2.995  1.00 15.33           O  
ATOM   3497  CB  ARG B  40      -8.714  23.318  -4.349  1.00 15.81           C  
ATOM   3498  CG  ARG B  40      -9.467  23.180  -3.032  1.00 18.11           C  
ATOM   3499  CD  ARG B  40     -10.247  24.448  -2.697  1.00 19.09           C  
ATOM   3500  NE  ARG B  40     -11.027  24.295  -1.473  1.00 22.75           N  
ATOM   3501  CZ  ARG B  40     -12.020  23.424  -1.316  1.00 23.24           C  
ATOM   3502  NH1 ARG B  40     -12.369  22.616  -2.311  1.00 23.77           N1+
ATOM   3503  NH2 ARG B  40     -12.659  23.351  -0.155  1.00 25.32           N  
ATOM   3504  N   VAL B  41      -5.818  22.381  -3.821  1.00 16.15           N  
ATOM   3505  CA  VAL B  41      -4.722  22.148  -2.897  1.00 16.50           C  
ATOM   3506  C   VAL B  41      -4.191  23.496  -2.439  1.00 17.21           C  
ATOM   3507  O   VAL B  41      -4.199  24.471  -3.194  1.00 18.11           O  
ATOM   3508  CB  VAL B  41      -3.571  21.373  -3.566  1.00 17.48           C  
ATOM   3509  CG1 VAL B  41      -4.017  19.959  -3.903  1.00 14.25           C  
ATOM   3510  CG2 VAL B  41      -3.115  22.105  -4.821  1.00 16.08           C  
ATOM   3511  N   LYS B  42      -3.740  23.556  -1.196  1.00 17.46           N  
ATOM   3512  CA  LYS B  42      -3.193  24.789  -0.664  1.00 18.61           C  
ATOM   3513  C   LYS B  42      -2.282  24.502   0.522  1.00 18.84           C  
ATOM   3514  O   LYS B  42      -2.616  23.712   1.406  1.00 18.86           O  
ATOM   3515  CB  LYS B  42      -4.310  25.744  -0.246  1.00 20.25           C  
ATOM   3516  CG  LYS B  42      -3.787  27.108   0.150  1.00 24.26           C  
ATOM   3517  CD  LYS B  42      -4.891  28.033   0.628  1.00 28.82           C  
ATOM   3518  CE  LYS B  42      -4.288  29.339   1.107  1.00 30.79           C  
ATOM   3519  NZ  LYS B  42      -3.383  29.914   0.062  1.00 35.05           N1+
ATOM   3520  N   ASP B  43      -1.132  25.161   0.540  1.00 19.01           N  
ATOM   3521  CA  ASP B  43      -0.168  24.974   1.609  1.00 21.03           C  
ATOM   3522  C   ASP B  43       0.176  23.495   1.722  1.00 21.23           C  
ATOM   3523  O   ASP B  43       0.696  22.913   0.776  1.00 21.16           O  
ATOM   3524  CB  ASP B  43      -0.735  25.520   2.920  1.00 21.81           C  
ATOM   3525  CG  ASP B  43      -1.032  27.013   2.839  1.00 24.61           C  
ATOM   3526  OD1 ASP B  43      -0.247  27.735   2.197  1.00 25.49           O  
ATOM   3527  OD2 ASP B  43      -2.041  27.472   3.410  1.00 27.35           O1-
ATOM   3528  N   ALA B  44      -0.123  22.879   2.857  1.00 19.88           N  
ATOM   3529  CA  ALA B  44       0.190  21.467   3.030  1.00 19.96           C  
ATOM   3530  C   ALA B  44      -1.049  20.596   2.926  1.00 18.90           C  
ATOM   3531  O   ALA B  44      -1.006  19.407   3.235  1.00 19.73           O  
ATOM   3532  CB  ALA B  44       0.858  21.247   4.385  1.00 20.35           C  
ATOM   3533  N   TYR B  45      -2.148  21.178   2.470  1.00 17.85           N  
ATOM   3534  CA  TYR B  45      -3.386  20.432   2.395  1.00 18.17           C  
ATOM   3535  C   TYR B  45      -3.948  20.226   1.006  1.00 20.63           C  
ATOM   3536  O   TYR B  45      -3.605  20.932   0.056  1.00 21.47           O  
ATOM   3537  CB  TYR B  45      -4.450  21.110   3.257  1.00 18.14           C  
ATOM   3538  CG  TYR B  45      -3.927  21.567   4.597  1.00 19.79           C  
ATOM   3539  CD1 TYR B  45      -3.846  22.927   4.908  1.00 19.42           C  
ATOM   3540  CD2 TYR B  45      -3.478  20.641   5.543  1.00 18.92           C  
ATOM   3541  CE1 TYR B  45      -3.327  23.356   6.125  1.00 21.07           C  
ATOM   3542  CE2 TYR B  45      -2.956  21.057   6.765  1.00 19.81           C  
ATOM   3543  CZ  TYR B  45      -2.883  22.417   7.047  1.00 22.34           C  
ATOM   3544  OH  TYR B  45      -2.364  22.838   8.249  1.00 25.30           O  
ATOM   3545  N   ALA B  46      -4.833  19.242   0.915  1.00 19.00           N  
ATOM   3546  CA  ALA B  46      -5.495  18.905  -0.321  1.00 19.58           C  
ATOM   3547  C   ALA B  46      -6.937  18.716   0.077  1.00 21.00           C  
ATOM   3548  O   ALA B  46      -7.226  18.250   1.181  1.00 21.10           O  
ATOM   3549  CB  ALA B  46      -4.929  17.616  -0.881  1.00 19.56           C  
ATOM   3550  N   TRP B  47      -7.845  19.080  -0.813  1.00 20.69           N  
ATOM   3551  CA  TRP B  47      -9.251  18.927  -0.520  1.00 21.44           C  
ATOM   3552  C   TRP B  47      -9.933  18.015  -1.511  1.00 22.29           C  
ATOM   3553  O   TRP B  47      -9.779  18.156  -2.728  1.00 21.93           O  
ATOM   3554  CB  TRP B  47      -9.950  20.286  -0.518  1.00 19.71           C  
ATOM   3555  CG  TRP B  47      -9.773  21.049   0.746  1.00 18.89           C  
ATOM   3556  CD1 TRP B  47     -10.606  21.054   1.835  1.00 18.60           C  
ATOM   3557  CD2 TRP B  47      -8.694  21.925   1.062  1.00 19.57           C  
ATOM   3558  CE2 TRP B  47      -8.935  22.436   2.361  1.00 20.16           C  
ATOM   3559  CE3 TRP B  47      -7.543  22.333   0.376  1.00 19.22           C  
ATOM   3560  NE1 TRP B  47     -10.110  21.888   2.807  1.00 20.53           N  
ATOM   3561  CZ2 TRP B  47      -8.065  23.334   2.986  1.00 18.36           C  
ATOM   3562  CZ3 TRP B  47      -6.677  23.230   0.998  1.00 19.36           C  
ATOM   3563  CH2 TRP B  47      -6.946  23.721   2.289  1.00 18.63           C  
ATOM   3564  N   ASP B  48     -10.689  17.081  -0.954  1.00 22.95           N  
ATOM   3565  CA  ASP B  48     -11.476  16.116  -1.700  1.00 23.07           C  
ATOM   3566  C   ASP B  48     -12.537  16.847  -2.489  1.00 20.59           C  
ATOM   3567  O   ASP B  48     -12.895  17.979  -2.181  1.00 20.08           O  
ATOM   3568  CB  ASP B  48     -12.221  15.187  -0.735  1.00 25.13           C  
ATOM   3569  CG  ASP B  48     -11.779  13.770  -0.848  1.00 29.46           C  
ATOM   3570  OD1 ASP B  48     -11.053  13.461  -1.816  1.00 38.64           O  
ATOM   3571  OD2 ASP B  48     -12.161  12.964   0.019  1.00 29.18           O1-
ATOM   3572  N   VAL B  49     -13.067  16.161  -3.487  1.00 18.82           N  
ATOM   3573  CA  VAL B  49     -14.140  16.700  -4.283  1.00 20.10           C  
ATOM   3574  C   VAL B  49     -15.399  16.470  -3.409  1.00 21.48           C  
ATOM   3575  O   VAL B  49     -16.504  16.866  -3.768  1.00 22.60           O  
ATOM   3576  CB  VAL B  49     -14.190  15.951  -5.647  1.00 20.65           C  
ATOM   3577  CG1 VAL B  49     -14.794  14.565  -5.476  1.00 18.60           C  
ATOM   3578  CG2 VAL B  49     -14.917  16.775  -6.674  1.00 22.35           C  
ATOM   3579  N   ASP B  50     -15.196  15.845  -2.244  1.00 20.49           N  
ATOM   3580  CA  ASP B  50     -16.269  15.563  -1.283  1.00 22.40           C  
ATOM   3581  C   ASP B  50     -16.165  16.454  -0.050  1.00 22.44           C  
ATOM   3582  O   ASP B  50     -16.951  16.321   0.896  1.00 21.78           O  
ATOM   3583  CB  ASP B  50     -16.229  14.100  -0.830  1.00 22.38           C  
ATOM   3584  CG  ASP B  50     -16.766  13.158  -1.876  1.00 22.57           C  
ATOM   3585  OD1 ASP B  50     -17.987  13.186  -2.131  1.00 23.71           O  
ATOM   3586  OD2 ASP B  50     -15.967  12.400  -2.454  1.00 23.35           O1-
ATOM   3587  N   GLY B  51     -15.186  17.354  -0.061  1.00 21.65           N  
ATOM   3588  CA  GLY B  51     -15.011  18.253   1.058  1.00 22.04           C  
ATOM   3589  C   GLY B  51     -14.003  17.768   2.075  1.00 21.38           C  
ATOM   3590  O   GLY B  51     -13.615  18.520   2.966  1.00 23.22           O  
ATOM   3591  N   ASN B  52     -13.576  16.517   1.961  1.00 20.63           N  
ATOM   3592  CA  ASN B  52     -12.598  15.996   2.911  1.00 21.23           C  
ATOM   3593  C   ASN B  52     -11.295  16.735   2.742  1.00 21.76           C  
ATOM   3594  O   ASN B  52     -10.844  16.984   1.621  1.00 22.96           O  
ATOM   3595  CB  ASN B  52     -12.356  14.514   2.679  1.00 21.37           C  
ATOM   3596  CG  ASN B  52     -13.610  13.721   2.774  1.00 21.06           C  
ATOM   3597  ND2 ASN B  52     -14.266  13.802   3.923  1.00 19.86           N  
ATOM   3598  OD1 ASN B  52     -14.007  13.051   1.824  1.00 22.74           O  
ATOM   3599  N   ARG B  53     -10.681  17.073   3.862  1.00 20.67           N  
ATOM   3600  CA  ARG B  53      -9.428  17.796   3.841  1.00 20.06           C  
ATOM   3601  C   ARG B  53      -8.343  16.844   4.314  1.00 20.00           C  
ATOM   3602  O   ARG B  53      -8.558  16.084   5.253  1.00 20.68           O  
ATOM   3603  CB  ARG B  53      -9.544  19.008   4.760  1.00 21.50           C  
ATOM   3604  CG  ARG B  53      -8.310  19.857   4.869  1.00 23.05           C  
ATOM   3605  CD  ARG B  53      -7.680  19.645   6.220  1.00 27.32           C  
ATOM   3606  NE  ARG B  53      -7.131  20.876   6.767  1.00 27.91           N  
ATOM   3607  CZ  ARG B  53      -6.410  20.925   7.878  1.00 28.59           C  
ATOM   3608  NH1 ARG B  53      -6.161  19.812   8.553  1.00 27.69           N1+
ATOM   3609  NH2 ARG B  53      -5.926  22.083   8.302  1.00 29.97           N  
ATOM   3610  N   TYR B  54      -7.190  16.869   3.649  1.00 17.56           N  
ATOM   3611  CA  TYR B  54      -6.090  15.995   4.020  1.00 17.39           C  
ATOM   3612  C   TYR B  54      -4.804  16.765   4.180  1.00 18.62           C  
ATOM   3613  O   TYR B  54      -4.612  17.813   3.559  1.00 19.29           O  
ATOM   3614  CB  TYR B  54      -5.807  14.940   2.945  1.00 16.44           C  
ATOM   3615  CG  TYR B  54      -6.988  14.142   2.484  1.00 17.34           C  
ATOM   3616  CD1 TYR B  54      -7.882  14.661   1.553  1.00 16.61           C  
ATOM   3617  CD2 TYR B  54      -7.215  12.857   2.977  1.00 17.44           C  
ATOM   3618  CE1 TYR B  54      -8.971  13.922   1.121  1.00 18.37           C  
ATOM   3619  CE2 TYR B  54      -8.300  12.116   2.554  1.00 17.35           C  
ATOM   3620  CZ  TYR B  54      -9.171  12.653   1.627  1.00 16.81           C  
ATOM   3621  OH  TYR B  54     -10.241  11.913   1.197  1.00 19.13           O  
ATOM   3622  N   ILE B  55      -3.920  16.237   5.018  1.00 16.71           N  
ATOM   3623  CA  ILE B  55      -2.612  16.824   5.163  1.00 15.69           C  
ATOM   3624  C   ILE B  55      -1.922  15.993   4.079  1.00 16.30           C  
ATOM   3625  O   ILE B  55      -1.897  14.764   4.135  1.00 16.12           O  
ATOM   3626  CB  ILE B  55      -2.018  16.565   6.551  1.00 15.17           C  
ATOM   3627  CG1 ILE B  55      -2.851  17.309   7.600  1.00 14.10           C  
ATOM   3628  CG2 ILE B  55      -0.567  17.026   6.587  1.00 11.59           C  
ATOM   3629  CD1 ILE B  55      -2.412  17.059   9.017  1.00 14.71           C  
ATOM   3630  N   ASP B  56      -1.395  16.682   3.078  1.00 17.67           N  
ATOM   3631  CA  ASP B  56      -0.781  16.050   1.919  1.00 16.14           C  
ATOM   3632  C   ASP B  56       0.703  15.739   2.031  1.00 15.92           C  
ATOM   3633  O   ASP B  56       1.501  16.625   2.298  1.00 14.46           O  
ATOM   3634  CB  ASP B  56      -1.042  16.956   0.712  1.00 16.33           C  
ATOM   3635  CG  ASP B  56      -0.614  16.341  -0.601  1.00 16.90           C  
ATOM   3636  OD1 ASP B  56      -0.910  16.962  -1.637  1.00 19.67           O  
ATOM   3637  OD2 ASP B  56       0.007  15.260  -0.612  1.00 17.88           O1-
ATOM   3638  N   TYR B  57       1.071  14.477   1.817  1.00 15.71           N  
ATOM   3639  CA  TYR B  57       2.477  14.080   1.867  1.00 16.26           C  
ATOM   3640  C   TYR B  57       2.967  13.585   0.510  1.00 17.72           C  
ATOM   3641  O   TYR B  57       3.997  12.920   0.408  1.00 17.27           O  
ATOM   3642  CB  TYR B  57       2.701  13.014   2.949  1.00 15.20           C  
ATOM   3643  CG  TYR B  57       2.659  13.611   4.337  1.00 14.82           C  
ATOM   3644  CD1 TYR B  57       3.727  14.363   4.821  1.00 13.94           C  
ATOM   3645  CD2 TYR B  57       1.519  13.499   5.131  1.00 15.43           C  
ATOM   3646  CE1 TYR B  57       3.661  14.996   6.059  1.00 15.59           C  
ATOM   3647  CE2 TYR B  57       1.439  14.129   6.373  1.00 15.67           C  
ATOM   3648  CZ  TYR B  57       2.512  14.876   6.827  1.00 15.21           C  
ATOM   3649  OH  TYR B  57       2.436  15.517   8.033  1.00 17.04           O  
ATOM   3650  N   VAL B  58       2.211  13.922  -0.532  1.00 18.49           N  
ATOM   3651  CA  VAL B  58       2.561  13.552  -1.896  1.00 17.76           C  
ATOM   3652  C   VAL B  58       3.110  14.801  -2.604  1.00 17.87           C  
ATOM   3653  O   VAL B  58       4.043  14.708  -3.403  1.00 17.48           O  
ATOM   3654  CB  VAL B  58       1.320  12.992  -2.660  1.00 18.93           C  
ATOM   3655  CG1 VAL B  58       1.647  12.779  -4.123  1.00 18.91           C  
ATOM   3656  CG2 VAL B  58       0.884  11.668  -2.041  1.00 16.59           C  
ATOM   3657  N   GLY B  59       2.548  15.966  -2.284  1.00 17.74           N  
ATOM   3658  CA  GLY B  59       2.997  17.214  -2.892  1.00 16.95           C  
ATOM   3659  C   GLY B  59       3.082  17.111  -4.404  1.00 16.59           C  
ATOM   3660  O   GLY B  59       4.097  17.472  -5.005  1.00 15.71           O  
ATOM   3661  N   THR B  60       1.992  16.636  -5.007  1.00 16.59           N  
ATOM   3662  CA  THR B  60       1.883  16.412  -6.440  1.00 16.31           C  
ATOM   3663  C   THR B  60       3.148  15.748  -6.980  1.00 17.75           C  
ATOM   3664  O   THR B  60       3.626  16.038  -8.081  1.00 18.01           O  
ATOM   3665  CB  THR B  60       1.556  17.711  -7.231  1.00 16.20           C  
ATOM   3666  CG2 THR B  60       2.654  18.753  -7.088  1.00 12.56           C  
ATOM   3667  OG1 THR B  60       1.386  17.372  -8.617  1.00 17.43           O  
ATOM   3668  N   TRP B  61       3.673  14.842  -6.162  1.00 17.19           N  
ATOM   3669  CA  TRP B  61       4.852  14.045  -6.462  1.00 17.56           C  
ATOM   3670  C   TRP B  61       6.172  14.788  -6.566  1.00 18.68           C  
ATOM   3671  O   TRP B  61       7.019  14.446  -7.390  1.00 18.73           O  
ATOM   3672  CB  TRP B  61       4.605  13.211  -7.722  1.00 18.56           C  
ATOM   3673  CG  TRP B  61       3.356  12.381  -7.610  1.00 16.98           C  
ATOM   3674  CD1 TRP B  61       2.121  12.691  -8.095  1.00 19.43           C  
ATOM   3675  CD2 TRP B  61       3.201  11.160  -6.880  1.00 18.57           C  
ATOM   3676  CE2 TRP B  61       1.839  10.795  -6.957  1.00 18.21           C  
ATOM   3677  CE3 TRP B  61       4.081  10.344  -6.155  1.00 18.47           C  
ATOM   3678  NE1 TRP B  61       1.203  11.745  -7.707  1.00 17.33           N  
ATOM   3679  CZ2 TRP B  61       1.334   9.646  -6.343  1.00 19.84           C  
ATOM   3680  CZ3 TRP B  61       3.575   9.201  -5.543  1.00 20.33           C  
ATOM   3681  CH2 TRP B  61       2.213   8.867  -5.640  1.00 20.21           C  
ATOM   3682  N   GLY B  62       6.351  15.803  -5.721  1.00 18.44           N  
ATOM   3683  CA  GLY B  62       7.609  16.529  -5.726  1.00 17.03           C  
ATOM   3684  C   GLY B  62       7.604  18.031  -5.924  1.00 16.95           C  
ATOM   3685  O   GLY B  62       8.246  18.749  -5.163  1.00 16.56           O  
ATOM   3686  N   PRO B  63       6.884  18.542  -6.929  1.00 16.00           N  
ATOM   3687  CA  PRO B  63       6.828  19.980  -7.203  1.00 16.23           C  
ATOM   3688  C   PRO B  63       6.474  20.935  -6.053  1.00 16.87           C  
ATOM   3689  O   PRO B  63       7.132  21.961  -5.884  1.00 18.12           O  
ATOM   3690  CB  PRO B  63       5.811  20.075  -8.344  1.00 14.98           C  
ATOM   3691  CG  PRO B  63       5.955  18.767  -9.040  1.00 14.75           C  
ATOM   3692  CD  PRO B  63       6.055  17.796  -7.884  1.00 15.16           C  
ATOM   3693  N   ALA B  64       5.455  20.598  -5.264  1.00 15.45           N  
ATOM   3694  CA  ALA B  64       4.979  21.475  -4.190  1.00 14.79           C  
ATOM   3695  C   ALA B  64       5.829  21.598  -2.915  1.00 17.38           C  
ATOM   3696  O   ALA B  64       5.302  21.660  -1.806  1.00 14.41           O  
ATOM   3697  CB  ALA B  64       3.565  21.077  -3.823  1.00 15.86           C  
ATOM   3698  N   ILE B  65       7.142  21.664  -3.068  1.00 17.64           N  
ATOM   3699  CA  ILE B  65       7.999  21.771  -1.905  1.00 18.93           C  
ATOM   3700  C   ILE B  65       7.765  23.061  -1.109  1.00 19.66           C  
ATOM   3701  O   ILE B  65       7.989  23.100   0.093  1.00 19.51           O  
ATOM   3702  CB  ILE B  65       9.472  21.676  -2.317  1.00 19.42           C  
ATOM   3703  CG1 ILE B  65      10.334  21.408  -1.081  1.00 19.30           C  
ATOM   3704  CG2 ILE B  65       9.895  22.952  -3.027  1.00 19.74           C  
ATOM   3705  CD1 ILE B  65      11.751  21.004  -1.416  1.00 18.56           C  
ATOM   3706  N   CYS B  66       7.305  24.112  -1.776  1.00 18.74           N  
ATOM   3707  CA  CYS B  66       7.056  25.378  -1.101  1.00 19.36           C  
ATOM   3708  C   CYS B  66       5.654  25.396  -0.525  1.00 19.13           C  
ATOM   3709  O   CYS B  66       5.254  26.358   0.128  1.00 18.85           O  
ATOM   3710  CB  CYS B  66       7.206  26.546  -2.081  1.00 20.89           C  
ATOM   3711  SG  CYS B  66       8.885  26.798  -2.716  1.00 24.90           S  
ATOM   3712  N   GLY B  67       4.922  24.315  -0.762  1.00 19.55           N  
ATOM   3713  CA  GLY B  67       3.549  24.224  -0.308  1.00 17.57           C  
ATOM   3714  C   GLY B  67       2.699  24.444  -1.549  1.00 18.31           C  
ATOM   3715  O   GLY B  67       3.148  25.099  -2.497  1.00 18.64           O  
ATOM   3716  N   HIS B  68       1.490  23.898  -1.563  1.00 15.64           N  
ATOM   3717  CA  HIS B  68       0.608  24.062  -2.713  1.00 17.75           C  
ATOM   3718  C   HIS B  68       0.139  25.509  -2.859  1.00 17.61           C  
ATOM   3719  O   HIS B  68      -0.016  26.223  -1.869  1.00 18.57           O  
ATOM   3720  CB  HIS B  68      -0.619  23.160  -2.579  1.00 15.80           C  
ATOM   3721  CG  HIS B  68      -0.314  21.700  -2.693  1.00 16.46           C  
ATOM   3722  CD2 HIS B  68       0.176  20.971  -3.721  1.00 14.94           C  
ATOM   3723  ND1 HIS B  68      -0.529  20.813  -1.661  1.00 15.87           N  
ATOM   3724  CE1 HIS B  68      -0.185  19.599  -2.051  1.00 13.53           C  
ATOM   3725  NE2 HIS B  68       0.245  19.668  -3.297  1.00 16.60           N  
ATOM   3726  N   ALA B  69      -0.089  25.923  -4.104  1.00 16.46           N  
ATOM   3727  CA  ALA B  69      -0.577  27.264  -4.411  1.00 15.53           C  
ATOM   3728  C   ALA B  69       0.091  28.338  -3.580  1.00 15.60           C  
ATOM   3729  O   ALA B  69      -0.581  29.160  -2.959  1.00 13.71           O  
ATOM   3730  CB  ALA B  69      -2.097  27.329  -4.203  1.00 14.29           C  
ATOM   3731  N   HIS B  70       1.413  28.339  -3.566  1.00 16.80           N  
ATOM   3732  CA  HIS B  70       2.113  29.343  -2.798  1.00 17.81           C  
ATOM   3733  C   HIS B  70       1.761  30.726  -3.348  1.00 17.25           C  
ATOM   3734  O   HIS B  70       1.944  30.998  -4.529  1.00 15.87           O  
ATOM   3735  CB  HIS B  70       3.613  29.116  -2.859  1.00 19.54           C  
ATOM   3736  CG  HIS B  70       4.374  29.980  -1.911  1.00 22.15           C  
ATOM   3737  CD2 HIS B  70       5.011  29.685  -0.753  1.00 20.65           C  
ATOM   3738  ND1 HIS B  70       4.489  31.343  -2.079  1.00 22.23           N  
ATOM   3739  CE1 HIS B  70       5.165  31.851  -1.065  1.00 22.80           C  
ATOM   3740  NE2 HIS B  70       5.493  30.867  -0.247  1.00 21.71           N  
ATOM   3741  N   PRO B  71       1.248  31.613  -2.482  1.00 17.83           N  
ATOM   3742  CA  PRO B  71       0.833  32.984  -2.800  1.00 17.54           C  
ATOM   3743  C   PRO B  71       1.751  33.751  -3.737  1.00 17.43           C  
ATOM   3744  O   PRO B  71       1.298  34.396  -4.677  1.00 18.69           O  
ATOM   3745  CB  PRO B  71       0.748  33.643  -1.427  1.00 17.46           C  
ATOM   3746  CG  PRO B  71       0.305  32.513  -0.558  1.00 18.98           C  
ATOM   3747  CD  PRO B  71       1.172  31.372  -1.028  1.00 15.59           C  
ATOM   3748  N   GLU B  72       3.047  33.692  -3.472  1.00 18.53           N  
ATOM   3749  CA  GLU B  72       3.995  34.410  -4.299  1.00 21.02           C  
ATOM   3750  C   GLU B  72       4.163  33.785  -5.669  1.00 20.47           C  
ATOM   3751  O   GLU B  72       4.429  34.484  -6.641  1.00 20.03           O  
ATOM   3752  CB  GLU B  72       5.328  34.505  -3.579  1.00 24.11           C  
ATOM   3753  CG  GLU B  72       5.229  35.325  -2.317  1.00 28.72           C  
ATOM   3754  CD  GLU B  72       6.567  35.528  -1.667  1.00 31.97           C  
ATOM   3755  OE1 GLU B  72       7.481  36.039  -2.349  1.00 34.97           O  
ATOM   3756  OE2 GLU B  72       6.705  35.176  -0.478  1.00 35.37           O1-
ATOM   3757  N   VAL B  73       3.994  32.472  -5.752  1.00 19.68           N  
ATOM   3758  CA  VAL B  73       4.109  31.805  -7.035  1.00 17.67           C  
ATOM   3759  C   VAL B  73       2.887  32.119  -7.893  1.00 18.54           C  
ATOM   3760  O   VAL B  73       3.031  32.520  -9.049  1.00 18.88           O  
ATOM   3761  CB  VAL B  73       4.252  30.280  -6.865  1.00 17.27           C  
ATOM   3762  CG1 VAL B  73       4.365  29.596  -8.235  1.00 16.12           C  
ATOM   3763  CG2 VAL B  73       5.481  29.980  -6.024  1.00 15.42           C  
ATOM   3764  N   ILE B  74       1.687  31.967  -7.336  1.00 19.30           N  
ATOM   3765  CA  ILE B  74       0.488  32.233  -8.122  1.00 21.47           C  
ATOM   3766  C   ILE B  74       0.424  33.693  -8.546  1.00 21.70           C  
ATOM   3767  O   ILE B  74      -0.028  33.998  -9.649  1.00 19.63           O  
ATOM   3768  CB  ILE B  74      -0.829  31.866  -7.368  1.00 23.24           C  
ATOM   3769  CG1 ILE B  74      -1.073  32.833  -6.213  1.00 29.45           C  
ATOM   3770  CG2 ILE B  74      -0.758  30.442  -6.857  1.00 20.85           C  
ATOM   3771  CD1 ILE B  74      -2.342  32.531  -5.414  1.00 34.63           C  
ATOM   3772  N   GLU B  75       0.880  34.597  -7.684  1.00 21.37           N  
ATOM   3773  CA  GLU B  75       0.834  36.006  -8.037  1.00 22.42           C  
ATOM   3774  C   GLU B  75       1.783  36.284  -9.190  1.00 19.47           C  
ATOM   3775  O   GLU B  75       1.469  37.047 -10.090  1.00 18.34           O  
ATOM   3776  CB  GLU B  75       1.198  36.892  -6.849  1.00 27.59           C  
ATOM   3777  CG  GLU B  75       0.809  38.343  -7.085  1.00 36.53           C  
ATOM   3778  CD  GLU B  75       1.984  39.296  -6.990  1.00 42.49           C  
ATOM   3779  OE1 GLU B  75       1.914  40.389  -7.595  1.00 45.81           O  
ATOM   3780  OE2 GLU B  75       2.971  38.961  -6.303  1.00 45.99           O1-
ATOM   3781  N   ALA B  76       2.952  35.661  -9.151  1.00 17.77           N  
ATOM   3782  CA  ALA B  76       3.940  35.829 -10.199  1.00 17.33           C  
ATOM   3783  C   ALA B  76       3.371  35.297 -11.517  1.00 17.62           C  
ATOM   3784  O   ALA B  76       3.600  35.872 -12.585  1.00 16.52           O  
ATOM   3785  CB  ALA B  76       5.215  35.078  -9.835  1.00 16.00           C  
ATOM   3786  N   LEU B  77       2.628  34.200 -11.434  1.00 15.82           N  
ATOM   3787  CA  LEU B  77       2.029  33.608 -12.620  1.00 17.23           C  
ATOM   3788  C   LEU B  77       0.911  34.493 -13.158  1.00 17.89           C  
ATOM   3789  O   LEU B  77       0.792  34.679 -14.370  1.00 18.18           O  
ATOM   3790  CB  LEU B  77       1.484  32.217 -12.297  1.00 16.69           C  
ATOM   3791  CG  LEU B  77       2.538  31.144 -12.018  1.00 18.06           C  
ATOM   3792  CD1 LEU B  77       1.855  29.835 -11.624  1.00 17.68           C  
ATOM   3793  CD2 LEU B  77       3.389  30.941 -13.257  1.00 16.67           C  
ATOM   3794  N   LYS B  78       0.102  35.040 -12.254  1.00 18.58           N  
ATOM   3795  CA  LYS B  78      -1.008  35.895 -12.644  1.00 20.98           C  
ATOM   3796  C   LYS B  78      -0.495  37.059 -13.465  1.00 21.67           C  
ATOM   3797  O   LYS B  78      -1.090  37.433 -14.473  1.00 22.91           O  
ATOM   3798  CB  LYS B  78      -1.746  36.431 -11.415  1.00 23.34           C  
ATOM   3799  CG  LYS B  78      -2.788  35.496 -10.809  1.00 28.66           C  
ATOM   3800  CD  LYS B  78      -3.402  36.135  -9.559  1.00 33.14           C  
ATOM   3801  CE  LYS B  78      -4.521  35.295  -8.960  1.00 36.28           C  
ATOM   3802  NZ  LYS B  78      -5.732  35.257  -9.827  1.00 39.30           N1+
ATOM   3803  N   VAL B  79       0.623  37.626 -13.028  1.00 20.68           N  
ATOM   3804  CA  VAL B  79       1.220  38.757 -13.716  1.00 21.70           C  
ATOM   3805  C   VAL B  79       1.849  38.366 -15.044  1.00 21.86           C  
ATOM   3806  O   VAL B  79       1.670  39.052 -16.047  1.00 23.19           O  
ATOM   3807  CB  VAL B  79       2.290  39.442 -12.825  1.00 21.55           C  
ATOM   3808  CG1 VAL B  79       3.114  40.435 -13.643  1.00 20.39           C  
ATOM   3809  CG2 VAL B  79       1.605  40.159 -11.672  1.00 21.36           C  
ATOM   3810  N   ALA B  80       2.575  37.257 -15.056  1.00 21.50           N  
ATOM   3811  CA  ALA B  80       3.231  36.818 -16.278  1.00 21.42           C  
ATOM   3812  C   ALA B  80       2.285  36.433 -17.415  1.00 22.21           C  
ATOM   3813  O   ALA B  80       2.576  36.726 -18.573  1.00 22.19           O  
ATOM   3814  CB  ALA B  80       4.183  35.657 -15.975  1.00 20.58           C  
ATOM   3815  N   MET B  81       1.160  35.789 -17.114  1.00 23.25           N  
ATOM   3816  CA  MET B  81       0.273  35.383 -18.202  1.00 24.59           C  
ATOM   3817  C   MET B  81      -0.384  36.532 -18.944  1.00 24.60           C  
ATOM   3818  O   MET B  81      -0.952  36.334 -20.015  1.00 24.17           O  
ATOM   3819  CB  MET B  81      -0.787  34.397 -17.717  1.00 27.07           C  
ATOM   3820  CG  MET B  81      -1.577  34.829 -16.514  1.00 31.29           C  
ATOM   3821  SD  MET B  81      -2.678  33.483 -16.103  1.00 38.33           S  
ATOM   3822  CE  MET B  81      -1.503  32.172 -15.904  1.00 33.14           C  
ATOM   3823  N   GLU B  82      -0.298  37.737 -18.392  1.00 24.43           N  
ATOM   3824  CA  GLU B  82      -0.886  38.891 -19.060  1.00 26.86           C  
ATOM   3825  C   GLU B  82      -0.100  39.113 -20.350  1.00 25.90           C  
ATOM   3826  O   GLU B  82      -0.615  39.642 -21.336  1.00 27.41           O  
ATOM   3827  CB  GLU B  82      -0.784  40.137 -18.178  1.00 29.84           C  
ATOM   3828  CG  GLU B  82      -2.118  40.830 -17.940  1.00 37.60           C  
ATOM   3829  CD  GLU B  82      -2.894  40.243 -16.773  1.00 40.99           C  
ATOM   3830  OE1 GLU B  82      -2.435  40.394 -15.617  1.00 43.32           O  
ATOM   3831  OE2 GLU B  82      -3.959  39.633 -17.012  1.00 44.71           O1-
ATOM   3832  N   LYS B  83       1.155  38.685 -20.331  1.00 23.03           N  
ATOM   3833  CA  LYS B  83       2.038  38.816 -21.477  1.00 22.46           C  
ATOM   3834  C   LYS B  83       1.972  37.641 -22.444  1.00 19.93           C  
ATOM   3835  O   LYS B  83       2.683  37.631 -23.449  1.00 18.57           O  
ATOM   3836  CB  LYS B  83       3.477  38.962 -21.006  1.00 22.43           C  
ATOM   3837  CG  LYS B  83       3.736  40.231 -20.225  1.00 27.23           C  
ATOM   3838  CD  LYS B  83       5.204  40.347 -19.877  1.00 29.84           C  
ATOM   3839  CE  LYS B  83       5.524  41.766 -19.432  1.00 34.02           C  
ATOM   3840  NZ  LYS B  83       6.985  41.979 -19.292  1.00 37.52           N1+
ATOM   3841  N   GLY B  84       1.132  36.657 -22.146  1.00 17.25           N  
ATOM   3842  CA  GLY B  84       1.040  35.496 -23.014  1.00 18.13           C  
ATOM   3843  C   GLY B  84       1.682  34.314 -22.318  1.00 19.07           C  
ATOM   3844  O   GLY B  84       2.603  34.487 -21.525  1.00 18.88           O  
ATOM   3845  N   THR B  85       1.220  33.108 -22.618  1.00 18.50           N  
ATOM   3846  CA  THR B  85       1.754  31.929 -21.950  1.00 19.10           C  
ATOM   3847  C   THR B  85       2.840  31.181 -22.706  1.00 19.33           C  
ATOM   3848  O   THR B  85       3.577  30.382 -22.118  1.00 20.50           O  
ATOM   3849  CB  THR B  85       0.633  30.946 -21.638  1.00 18.51           C  
ATOM   3850  CG2 THR B  85      -0.450  31.638 -20.829  1.00 20.88           C  
ATOM   3851  OG1 THR B  85       0.068  30.461 -22.865  1.00 21.79           O  
ATOM   3852  N   SER B  86       2.947  31.439 -24.004  1.00 17.76           N  
ATOM   3853  CA  SER B  86       3.930  30.755 -24.831  1.00 16.68           C  
ATOM   3854  C   SER B  86       4.305  31.638 -26.020  1.00 15.78           C  
ATOM   3855  O   SER B  86       3.445  32.210 -26.678  1.00 15.10           O  
ATOM   3856  CB  SER B  86       3.343  29.427 -25.313  1.00 15.35           C  
ATOM   3857  OG  SER B  86       4.304  28.675 -26.015  1.00 15.65           O  
ATOM   3858  N   PHE B  87       5.597  31.743 -26.291  1.00 15.91           N  
ATOM   3859  CA  PHE B  87       6.074  32.591 -27.372  1.00 16.97           C  
ATOM   3860  C   PHE B  87       6.541  31.837 -28.603  1.00 17.70           C  
ATOM   3861  O   PHE B  87       6.329  32.289 -29.725  1.00 17.76           O  
ATOM   3862  CB  PHE B  87       7.228  33.480 -26.891  1.00 15.72           C  
ATOM   3863  CG  PHE B  87       6.868  34.404 -25.763  1.00 16.84           C  
ATOM   3864  CD1 PHE B  87       5.552  34.798 -25.549  1.00 15.84           C  
ATOM   3865  CD2 PHE B  87       7.858  34.910 -24.930  1.00 18.26           C  
ATOM   3866  CE1 PHE B  87       5.232  35.682 -24.523  1.00 16.71           C  
ATOM   3867  CE2 PHE B  87       7.544  35.799 -23.901  1.00 18.65           C  
ATOM   3868  CZ  PHE B  87       6.230  36.184 -23.698  1.00 15.36           C  
ATOM   3869  N   GLY B  88       7.184  30.694 -28.395  1.00 17.89           N  
ATOM   3870  CA  GLY B  88       7.691  29.938 -29.526  1.00 17.37           C  
ATOM   3871  C   GLY B  88       8.979  30.587 -29.985  1.00 18.19           C  
ATOM   3872  O   GLY B  88       9.539  30.244 -31.028  1.00 18.78           O  
ATOM   3873  N   ALA B  89       9.437  31.550 -29.190  1.00 17.36           N  
ATOM   3874  CA  ALA B  89      10.669  32.273 -29.458  1.00 18.18           C  
ATOM   3875  C   ALA B  89      11.371  32.489 -28.115  1.00 18.30           C  
ATOM   3876  O   ALA B  89      10.769  32.322 -27.056  1.00 19.07           O  
ATOM   3877  CB  ALA B  89      10.359  33.614 -30.121  1.00 17.25           C  
ATOM   3878  N   PRO B  90      12.656  32.859 -28.138  1.00 17.66           N  
ATOM   3879  CA  PRO B  90      13.360  33.076 -26.873  1.00 16.74           C  
ATOM   3880  C   PRO B  90      12.704  34.164 -26.035  1.00 16.26           C  
ATOM   3881  O   PRO B  90      12.044  35.057 -26.563  1.00 15.16           O  
ATOM   3882  CB  PRO B  90      14.760  33.487 -27.321  1.00 16.92           C  
ATOM   3883  CG  PRO B  90      14.899  32.861 -28.662  1.00 18.61           C  
ATOM   3884  CD  PRO B  90      13.548  33.099 -29.281  1.00 16.82           C  
ATOM   3885  N   CYS B  91      12.869  34.072 -24.722  1.00 16.56           N  
ATOM   3886  CA  CYS B  91      12.340  35.087 -23.823  1.00 16.87           C  
ATOM   3887  C   CYS B  91      13.386  35.264 -22.741  1.00 16.77           C  
ATOM   3888  O   CYS B  91      14.154  34.345 -22.447  1.00 17.93           O  
ATOM   3889  CB  CYS B  91      10.980  34.677 -23.230  1.00 17.87           C  
ATOM   3890  SG  CYS B  91      11.016  33.444 -21.924  1.00 22.33           S  
ATOM   3891  N   ALA B  92      13.435  36.455 -22.161  1.00 17.17           N  
ATOM   3892  CA  ALA B  92      14.412  36.748 -21.126  1.00 16.29           C  
ATOM   3893  C   ALA B  92      14.349  35.792 -19.935  1.00 15.38           C  
ATOM   3894  O   ALA B  92      15.368  35.495 -19.322  1.00 15.97           O  
ATOM   3895  CB  ALA B  92      14.232  38.183 -20.649  1.00 15.83           C  
ATOM   3896  N   LEU B  93      13.160  35.305 -19.609  1.00 15.86           N  
ATOM   3897  CA  LEU B  93      13.020  34.416 -18.461  1.00 16.03           C  
ATOM   3898  C   LEU B  93      13.792  33.107 -18.588  1.00 16.12           C  
ATOM   3899  O   LEU B  93      14.199  32.534 -17.585  1.00 15.45           O  
ATOM   3900  CB  LEU B  93      11.539  34.145 -18.183  1.00 17.25           C  
ATOM   3901  CG  LEU B  93      10.724  35.397 -17.830  1.00 17.95           C  
ATOM   3902  CD1 LEU B  93       9.287  35.024 -17.532  1.00 19.18           C  
ATOM   3903  CD2 LEU B  93      11.338  36.078 -16.624  1.00 17.76           C  
ATOM   3904  N   GLU B  94      14.003  32.633 -19.813  1.00 16.52           N  
ATOM   3905  CA  GLU B  94      14.752  31.395 -20.000  1.00 15.83           C  
ATOM   3906  C   GLU B  94      16.164  31.614 -19.493  1.00 14.70           C  
ATOM   3907  O   GLU B  94      16.746  30.747 -18.842  1.00 13.71           O  
ATOM   3908  CB  GLU B  94      14.772  30.985 -21.470  1.00 14.53           C  
ATOM   3909  CG  GLU B  94      13.499  30.305 -21.903  1.00 17.47           C  
ATOM   3910  CD  GLU B  94      13.355  30.237 -23.408  1.00 19.12           C  
ATOM   3911  OE1 GLU B  94      13.136  31.299 -24.029  1.00 20.24           O  
ATOM   3912  OE2 GLU B  94      13.467  29.126 -23.966  1.00 20.01           O1-
ATOM   3913  N   ASN B  95      16.702  32.792 -19.780  1.00 15.32           N  
ATOM   3914  CA  ASN B  95      18.043  33.151 -19.338  1.00 16.02           C  
ATOM   3915  C   ASN B  95      18.141  33.172 -17.817  1.00 15.67           C  
ATOM   3916  O   ASN B  95      19.107  32.669 -17.244  1.00 16.82           O  
ATOM   3917  CB  ASN B  95      18.424  34.524 -19.897  1.00 15.46           C  
ATOM   3918  CG  ASN B  95      18.808  34.466 -21.363  1.00 17.74           C  
ATOM   3919  ND2 ASN B  95      19.828  35.224 -21.737  1.00 17.83           N  
ATOM   3920  OD1 ASN B  95      18.187  33.756 -22.153  1.00 19.07           O  
ATOM   3921  N   VAL B  96      17.133  33.752 -17.170  1.00 14.82           N  
ATOM   3922  CA  VAL B  96      17.106  33.850 -15.718  1.00 13.79           C  
ATOM   3923  C   VAL B  96      17.095  32.492 -15.017  1.00 14.43           C  
ATOM   3924  O   VAL B  96      17.960  32.205 -14.191  1.00 13.25           O  
ATOM   3925  CB  VAL B  96      15.888  34.677 -15.241  1.00 14.52           C  
ATOM   3926  CG1 VAL B  96      15.834  34.691 -13.714  1.00 11.81           C  
ATOM   3927  CG2 VAL B  96      15.991  36.114 -15.774  1.00 12.44           C  
ATOM   3928  N   LEU B  97      16.118  31.656 -15.346  1.00 14.01           N  
ATOM   3929  CA  LEU B  97      16.029  30.339 -14.737  1.00 15.39           C  
ATOM   3930  C   LEU B  97      17.284  29.517 -15.064  1.00 15.60           C  
ATOM   3931  O   LEU B  97      17.819  28.808 -14.206  1.00 14.23           O  
ATOM   3932  CB  LEU B  97      14.785  29.596 -15.242  1.00 16.30           C  
ATOM   3933  CG  LEU B  97      14.007  28.732 -14.244  1.00 16.80           C  
ATOM   3934  CD1 LEU B  97      13.519  27.488 -14.943  1.00 15.54           C  
ATOM   3935  CD2 LEU B  97      14.869  28.362 -13.068  1.00 14.97           C  
ATOM   3936  N   ALA B  98      17.753  29.621 -16.303  1.00 15.39           N  
ATOM   3937  CA  ALA B  98      18.932  28.874 -16.722  1.00 17.69           C  
ATOM   3938  C   ALA B  98      20.117  29.227 -15.836  1.00 19.46           C  
ATOM   3939  O   ALA B  98      20.872  28.357 -15.397  1.00 19.44           O  
ATOM   3940  CB  ALA B  98      19.259  29.180 -18.169  1.00 16.44           C  
ATOM   3941  N   GLU B  99      20.273  30.514 -15.568  1.00 20.15           N  
ATOM   3942  CA  GLU B  99      21.371  30.966 -14.736  1.00 21.19           C  
ATOM   3943  C   GLU B  99      21.186  30.441 -13.322  1.00 19.37           C  
ATOM   3944  O   GLU B  99      22.127  29.953 -12.703  1.00 19.01           O  
ATOM   3945  CB  GLU B  99      21.418  32.486 -14.722  1.00 23.83           C  
ATOM   3946  CG  GLU B  99      22.773  33.042 -14.385  1.00 31.50           C  
ATOM   3947  CD  GLU B  99      22.810  34.545 -14.489  1.00 36.79           C  
ATOM   3948  OE1 GLU B  99      22.382  35.078 -15.536  1.00 39.34           O  
ATOM   3949  OE2 GLU B  99      23.269  35.192 -13.525  1.00 41.42           O1-
ATOM   3950  N   MET B 100      19.965  30.538 -12.811  1.00 18.86           N  
ATOM   3951  CA  MET B 100      19.684  30.068 -11.462  1.00 19.53           C  
ATOM   3952  C   MET B 100      19.981  28.584 -11.318  1.00 19.25           C  
ATOM   3953  O   MET B 100      20.532  28.154 -10.308  1.00 19.27           O  
ATOM   3954  CB  MET B 100      18.225  30.323 -11.095  1.00 21.65           C  
ATOM   3955  CG  MET B 100      17.856  31.789 -11.023  1.00 25.07           C  
ATOM   3956  SD  MET B 100      16.169  31.998 -10.459  1.00 30.04           S  
ATOM   3957  CE  MET B 100      16.313  33.490  -9.442  1.00 33.11           C  
ATOM   3958  N   VAL B 101      19.613  27.807 -12.329  1.00 17.63           N  
ATOM   3959  CA  VAL B 101      19.847  26.377 -12.302  1.00 18.62           C  
ATOM   3960  C   VAL B 101      21.330  26.052 -12.382  1.00 20.69           C  
ATOM   3961  O   VAL B 101      21.804  25.161 -11.679  1.00 19.99           O  
ATOM   3962  CB  VAL B 101      19.096  25.678 -13.452  1.00 17.70           C  
ATOM   3963  CG1 VAL B 101      19.588  24.245 -13.614  1.00 15.93           C  
ATOM   3964  CG2 VAL B 101      17.597  25.691 -13.151  1.00 16.11           C  
ATOM   3965  N   ASN B 102      22.062  26.771 -13.232  1.00 21.13           N  
ATOM   3966  CA  ASN B 102      23.493  26.526 -13.360  1.00 23.97           C  
ATOM   3967  C   ASN B 102      24.171  26.775 -12.023  1.00 23.93           C  
ATOM   3968  O   ASN B 102      25.008  25.991 -11.587  1.00 23.67           O  
ATOM   3969  CB  ASN B 102      24.130  27.431 -14.424  1.00 25.67           C  
ATOM   3970  CG  ASN B 102      23.780  27.008 -15.831  1.00 29.98           C  
ATOM   3971  ND2 ASN B 102      23.556  27.981 -16.713  1.00 30.30           N  
ATOM   3972  OD1 ASN B 102      23.726  25.817 -16.129  1.00 35.96           O  
ATOM   3973  N   ASP B 103      23.805  27.870 -11.372  1.00 24.50           N  
ATOM   3974  CA  ASP B 103      24.395  28.193 -10.082  1.00 26.41           C  
ATOM   3975  C   ASP B 103      24.029  27.193  -8.993  1.00 25.06           C  
ATOM   3976  O   ASP B 103      24.846  26.879  -8.133  1.00 26.00           O  
ATOM   3977  CB  ASP B 103      23.975  29.595  -9.632  1.00 27.70           C  
ATOM   3978  CG  ASP B 103      24.596  30.685 -10.478  1.00 33.13           C  
ATOM   3979  OD1 ASP B 103      25.659  30.431 -11.087  1.00 35.71           O  
ATOM   3980  OD2 ASP B 103      24.031  31.796 -10.526  1.00 35.11           O1-
ATOM   3981  N   ALA B 104      22.805  26.686  -9.042  1.00 22.60           N  
ATOM   3982  CA  ALA B 104      22.329  25.760  -8.026  1.00 22.52           C  
ATOM   3983  C   ALA B 104      22.852  24.326  -8.122  1.00 22.21           C  
ATOM   3984  O   ALA B 104      23.111  23.689  -7.099  1.00 21.11           O  
ATOM   3985  CB  ALA B 104      20.802  25.751  -8.024  1.00 20.50           C  
ATOM   3986  N   VAL B 105      23.004  23.820  -9.339  1.00 20.67           N  
ATOM   3987  CA  VAL B 105      23.450  22.448  -9.519  1.00 21.48           C  
ATOM   3988  C   VAL B 105      24.900  22.337  -9.955  1.00 22.37           C  
ATOM   3989  O   VAL B 105      25.259  22.718 -11.070  1.00 22.38           O  
ATOM   3990  CB  VAL B 105      22.553  21.707 -10.539  1.00 20.24           C  
ATOM   3991  CG1 VAL B 105      22.860  20.209 -10.512  1.00 18.13           C  
ATOM   3992  CG2 VAL B 105      21.087  21.964 -10.213  1.00 19.65           C  
ATOM   3993  N   PRO B 106      25.753  21.789  -9.072  1.00 22.83           N  
ATOM   3994  CA  PRO B 106      27.184  21.604  -9.319  1.00 21.90           C  
ATOM   3995  C   PRO B 106      27.504  21.176 -10.746  1.00 20.65           C  
ATOM   3996  O   PRO B 106      28.117  21.920 -11.495  1.00 23.55           O  
ATOM   3997  CB  PRO B 106      27.569  20.539  -8.291  1.00 21.97           C  
ATOM   3998  CG  PRO B 106      26.700  20.886  -7.132  1.00 21.65           C  
ATOM   3999  CD  PRO B 106      25.361  21.170  -7.790  1.00 22.18           C  
ATOM   4000  N   SER B 107      27.057  19.984 -11.120  1.00 20.93           N  
ATOM   4001  CA  SER B 107      27.323  19.424 -12.442  1.00 18.95           C  
ATOM   4002  C   SER B 107      26.814  20.225 -13.633  1.00 19.56           C  
ATOM   4003  O   SER B 107      27.325  20.080 -14.741  1.00 21.53           O  
ATOM   4004  CB  SER B 107      26.728  18.018 -12.536  1.00 19.80           C  
ATOM   4005  OG  SER B 107      25.310  18.068 -12.523  1.00 17.72           O  
ATOM   4006  N   ILE B 108      25.815  21.069 -13.425  1.00 17.91           N  
ATOM   4007  CA  ILE B 108      25.262  21.803 -14.553  1.00 18.70           C  
ATOM   4008  C   ILE B 108      25.957  23.108 -14.931  1.00 19.23           C  
ATOM   4009  O   ILE B 108      25.943  24.080 -14.177  1.00 19.40           O  
ATOM   4010  CB  ILE B 108      23.758  22.060 -14.334  1.00 17.99           C  
ATOM   4011  CG1 ILE B 108      23.025  20.715 -14.275  1.00 18.62           C  
ATOM   4012  CG2 ILE B 108      23.196  22.910 -15.464  1.00 16.99           C  
ATOM   4013  CD1 ILE B 108      21.551  20.829 -13.960  1.00 19.54           C  
ATOM   4014  N   GLU B 109      26.563  23.116 -16.114  1.00 20.70           N  
ATOM   4015  CA  GLU B 109      27.251  24.300 -16.620  1.00 22.63           C  
ATOM   4016  C   GLU B 109      26.418  24.893 -17.749  1.00 21.61           C  
ATOM   4017  O   GLU B 109      26.496  26.086 -18.039  1.00 21.80           O  
ATOM   4018  CB  GLU B 109      28.636  23.931 -17.156  1.00 25.04           C  
ATOM   4019  CG  GLU B 109      29.513  23.196 -16.161  1.00 28.15           C  
ATOM   4020  CD  GLU B 109      30.890  22.904 -16.710  1.00 29.08           C  
ATOM   4021  OE1 GLU B 109      30.983  22.439 -17.866  1.00 28.97           O  
ATOM   4022  OE2 GLU B 109      31.879  23.134 -15.980  1.00 33.31           O1-
ATOM   4023  N   MET B 110      25.618  24.041 -18.381  1.00 21.18           N  
ATOM   4024  CA  MET B 110      24.760  24.461 -19.478  1.00 21.16           C  
ATOM   4025  C   MET B 110      23.466  23.674 -19.334  1.00 20.29           C  
ATOM   4026  O   MET B 110      23.499  22.491 -19.006  1.00 19.06           O  
ATOM   4027  CB  MET B 110      25.440  24.155 -20.812  1.00 22.15           C  
ATOM   4028  CG  MET B 110      24.733  24.725 -22.024  1.00 25.78           C  
ATOM   4029  SD  MET B 110      25.790  24.695 -23.490  1.00 31.09           S  
ATOM   4030  CE  MET B 110      26.648  26.217 -23.277  1.00 29.08           C  
ATOM   4031  N   VAL B 111      22.333  24.333 -19.566  1.00 18.53           N  
ATOM   4032  CA  VAL B 111      21.028  23.693 -19.432  1.00 17.20           C  
ATOM   4033  C   VAL B 111      20.120  23.834 -20.630  1.00 16.25           C  
ATOM   4034  O   VAL B 111      20.161  24.827 -21.355  1.00 16.79           O  
ATOM   4035  CB  VAL B 111      20.192  24.273 -18.278  1.00 19.07           C  
ATOM   4036  CG1 VAL B 111      19.928  23.211 -17.248  1.00 18.99           C  
ATOM   4037  CG2 VAL B 111      20.859  25.501 -17.712  1.00 19.75           C  
ATOM   4038  N   ARG B 112      19.274  22.829 -20.805  1.00 13.64           N  
ATOM   4039  CA  ARG B 112      18.297  22.826 -21.866  1.00 13.58           C  
ATOM   4040  C   ARG B 112      17.010  22.476 -21.151  1.00 13.42           C  
ATOM   4041  O   ARG B 112      16.912  21.440 -20.499  1.00 11.57           O  
ATOM   4042  CB  ARG B 112      18.620  21.779 -22.937  1.00 12.79           C  
ATOM   4043  CG  ARG B 112      17.460  21.471 -23.912  1.00 13.73           C  
ATOM   4044  CD  ARG B 112      16.852  22.726 -24.548  1.00 13.12           C  
ATOM   4045  NE  ARG B 112      17.764  23.438 -25.453  1.00 13.57           N  
ATOM   4046  CZ  ARG B 112      18.097  23.020 -26.673  1.00 14.81           C  
ATOM   4047  NH1 ARG B 112      18.927  23.733 -27.422  1.00 13.17           N1+
ATOM   4048  NH2 ARG B 112      17.602  21.886 -27.148  1.00 13.51           N  
ATOM   4049  N   PHE B 113      16.037  23.369 -21.245  1.00 12.07           N  
ATOM   4050  CA  PHE B 113      14.761  23.132 -20.615  1.00 12.97           C  
ATOM   4051  C   PHE B 113      13.912  22.307 -21.537  1.00 11.73           C  
ATOM   4052  O   PHE B 113      14.004  22.440 -22.752  1.00 13.28           O  
ATOM   4053  CB  PHE B 113      14.051  24.451 -20.326  1.00 13.16           C  
ATOM   4054  CG  PHE B 113      14.738  25.280 -19.297  1.00 14.29           C  
ATOM   4055  CD1 PHE B 113      15.360  26.472 -19.644  1.00 14.30           C  
ATOM   4056  CD2 PHE B 113      14.788  24.854 -17.980  1.00 15.38           C  
ATOM   4057  CE1 PHE B 113      16.024  27.227 -18.685  1.00 13.83           C  
ATOM   4058  CE2 PHE B 113      15.453  25.604 -17.011  1.00 16.76           C  
ATOM   4059  CZ  PHE B 113      16.070  26.791 -17.367  1.00 15.47           C  
ATOM   4060  N   VAL B 114      13.101  21.445 -20.943  1.00 11.02           N  
ATOM   4061  CA  VAL B 114      12.185  20.592 -21.675  1.00 10.74           C  
ATOM   4062  C   VAL B 114      10.895  20.645 -20.892  1.00 11.66           C  
ATOM   4063  O   VAL B 114      10.770  21.449 -19.971  1.00 11.10           O  
ATOM   4064  CB  VAL B 114      12.713  19.134 -21.800  1.00 12.14           C  
ATOM   4065  CG1 VAL B 114      13.925  19.124 -22.702  1.00 11.81           C  
ATOM   4066  CG2 VAL B 114      13.076  18.563 -20.448  1.00 11.21           C  
ATOM   4067  N   ASN B 115       9.935  19.797 -21.226  1.00 12.54           N  
ATOM   4068  CA  ASN B 115       8.661  19.871 -20.537  1.00 13.18           C  
ATOM   4069  C   ASN B 115       8.344  18.844 -19.464  1.00 12.53           C  
ATOM   4070  O   ASN B 115       7.301  18.935 -18.812  1.00 13.48           O  
ATOM   4071  CB  ASN B 115       7.557  19.919 -21.582  1.00 12.67           C  
ATOM   4072  CG  ASN B 115       7.860  20.931 -22.665  1.00 15.15           C  
ATOM   4073  ND2 ASN B 115       7.634  22.209 -22.364  1.00 13.99           N  
ATOM   4074  OD1 ASN B 115       8.328  20.575 -23.749  1.00 17.23           O  
ATOM   4075  N   SER B 116       9.236  17.881 -19.257  1.00 12.30           N  
ATOM   4076  CA  SER B 116       8.996  16.874 -18.224  1.00 13.03           C  
ATOM   4077  C   SER B 116      10.265  16.133 -17.855  1.00 12.28           C  
ATOM   4078  O   SER B 116      11.285  16.243 -18.537  1.00 12.91           O  
ATOM   4079  CB  SER B 116       7.964  15.856 -18.703  1.00 13.01           C  
ATOM   4080  OG  SER B 116       8.491  15.112 -19.788  1.00 17.58           O  
ATOM   4081  N   GLY B 117      10.193  15.374 -16.772  1.00 11.50           N  
ATOM   4082  CA  GLY B 117      11.341  14.604 -16.354  1.00 13.66           C  
ATOM   4083  C   GLY B 117      11.598  13.558 -17.418  1.00 14.42           C  
ATOM   4084  O   GLY B 117      12.747  13.248 -17.723  1.00 16.59           O  
ATOM   4085  N   THR B 118      10.521  13.032 -18.000  1.00 15.07           N  
ATOM   4086  CA  THR B 118      10.633  12.019 -19.047  1.00 14.66           C  
ATOM   4087  C   THR B 118      11.398  12.548 -20.267  1.00 14.94           C  
ATOM   4088  O   THR B 118      12.245  11.855 -20.821  1.00 14.46           O  
ATOM   4089  CB  THR B 118       9.245  11.525 -19.484  1.00 14.83           C  
ATOM   4090  CG2 THR B 118       9.350  10.642 -20.740  1.00 15.18           C  
ATOM   4091  OG1 THR B 118       8.662  10.756 -18.423  1.00 17.28           O  
ATOM   4092  N   GLU B 119      11.094  13.768 -20.695  1.00 15.30           N  
ATOM   4093  CA  GLU B 119      11.804  14.337 -21.832  1.00 14.51           C  
ATOM   4094  C   GLU B 119      13.273  14.529 -21.470  1.00 14.84           C  
ATOM   4095  O   GLU B 119      14.163  14.220 -22.261  1.00 14.44           O  
ATOM   4096  CB  GLU B 119      11.197  15.679 -22.243  1.00 13.67           C  
ATOM   4097  CG  GLU B 119       9.776  15.582 -22.750  1.00 15.95           C  
ATOM   4098  CD  GLU B 119       9.330  16.840 -23.466  1.00 16.70           C  
ATOM   4099  OE1 GLU B 119       9.873  17.919 -23.167  1.00 16.25           O  
ATOM   4100  OE2 GLU B 119       8.426  16.755 -24.317  1.00 17.79           O1-
ATOM   4101  N   ALA B 120      13.525  15.030 -20.267  1.00 13.54           N  
ATOM   4102  CA  ALA B 120      14.893  15.241 -19.829  1.00 14.10           C  
ATOM   4103  C   ALA B 120      15.686  13.927 -19.859  1.00 14.15           C  
ATOM   4104  O   ALA B 120      16.780  13.875 -20.401  1.00 13.35           O  
ATOM   4105  CB  ALA B 120      14.906  15.833 -18.429  1.00 12.08           C  
ATOM   4106  N   CYS B 121      15.126  12.867 -19.286  1.00 15.30           N  
ATOM   4107  CA  CYS B 121      15.811  11.577 -19.236  1.00 17.11           C  
ATOM   4108  C   CYS B 121      16.046  11.041 -20.635  1.00 18.54           C  
ATOM   4109  O   CYS B 121      17.125  10.563 -20.977  1.00 19.42           O  
ATOM   4110  CB  CYS B 121      14.989  10.573 -18.423  1.00 14.69           C  
ATOM   4111  SG  CYS B 121      14.921  10.959 -16.669  1.00 19.75           S  
ATOM   4112  N   MET B 122      15.006  11.127 -21.441  1.00 19.33           N  
ATOM   4113  CA  MET B 122      15.057  10.685 -22.815  1.00 21.72           C  
ATOM   4114  C   MET B 122      16.199  11.405 -23.534  1.00 20.26           C  
ATOM   4115  O   MET B 122      17.011  10.781 -24.218  1.00 19.29           O  
ATOM   4116  CB  MET B 122      13.712  11.005 -23.450  1.00 25.02           C  
ATOM   4117  CG  MET B 122      13.553  10.669 -24.883  1.00 33.13           C  
ATOM   4118  SD  MET B 122      11.781  10.806 -25.225  1.00 41.73           S  
ATOM   4119  CE  MET B 122      11.507  12.494 -24.914  1.00 39.16           C  
ATOM   4120  N   ALA B 123      16.266  12.720 -23.358  1.00 17.26           N  
ATOM   4121  CA  ALA B 123      17.305  13.506 -23.994  1.00 17.83           C  
ATOM   4122  C   ALA B 123      18.691  13.169 -23.452  1.00 18.93           C  
ATOM   4123  O   ALA B 123      19.626  12.989 -24.226  1.00 20.38           O  
ATOM   4124  CB  ALA B 123      17.020  14.995 -23.822  1.00 16.38           C  
ATOM   4125  N   VAL B 124      18.821  13.069 -22.130  1.00 19.45           N  
ATOM   4126  CA  VAL B 124      20.117  12.779 -21.524  1.00 20.55           C  
ATOM   4127  C   VAL B 124      20.641  11.402 -21.936  1.00 20.96           C  
ATOM   4128  O   VAL B 124      21.849  11.182 -22.046  1.00 20.39           O  
ATOM   4129  CB  VAL B 124      20.051  12.876 -19.982  1.00 19.95           C  
ATOM   4130  CG1 VAL B 124      19.633  11.544 -19.369  1.00 20.13           C  
ATOM   4131  CG2 VAL B 124      21.384  13.310 -19.447  1.00 21.18           C  
ATOM   4132  N   LEU B 125      19.724  10.474 -22.165  1.00 23.21           N  
ATOM   4133  CA  LEU B 125      20.103   9.135 -22.583  1.00 24.36           C  
ATOM   4134  C   LEU B 125      20.751   9.258 -23.951  1.00 25.66           C  
ATOM   4135  O   LEU B 125      21.759   8.612 -24.243  1.00 23.99           O  
ATOM   4136  CB  LEU B 125      18.872   8.253 -22.710  1.00 28.40           C  
ATOM   4137  CG  LEU B 125      18.758   7.023 -21.818  1.00 33.05           C  
ATOM   4138  CD1 LEU B 125      17.866   6.028 -22.535  1.00 35.65           C  
ATOM   4139  CD2 LEU B 125      20.129   6.400 -21.561  1.00 37.01           C  
ATOM   4140  N   ARG B 126      20.160  10.106 -24.786  1.00 25.40           N  
ATOM   4141  CA  ARG B 126      20.669  10.308 -26.123  1.00 25.39           C  
ATOM   4142  C   ARG B 126      22.040  10.990 -26.178  1.00 25.88           C  
ATOM   4143  O   ARG B 126      22.871  10.565 -26.983  1.00 26.74           O  
ATOM   4144  CB  ARG B 126      19.645  11.062 -26.979  1.00 27.43           C  
ATOM   4145  CG  ARG B 126      19.963  11.004 -28.466  1.00 29.13           C  
ATOM   4146  CD  ARG B 126      18.711  10.963 -29.323  1.00 31.52           C  
ATOM   4147  NE  ARG B 126      17.964  12.212 -29.269  1.00 32.89           N  
ATOM   4148  CZ  ARG B 126      16.776  12.352 -28.690  1.00 32.88           C  
ATOM   4149  NH1 ARG B 126      16.180  13.535 -28.693  1.00 32.95           N1+
ATOM   4150  NH2 ARG B 126      16.183  11.314 -28.117  1.00 30.45           N  
ATOM   4151  N   ILE B 127      22.318  12.026 -25.373  1.00 24.00           N  
ATOM   4152  CA  ILE B 127      23.672  12.585 -25.481  1.00 25.81           C  
ATOM   4153  C   ILE B 127      24.700  11.715 -24.797  1.00 24.17           C  
ATOM   4154  O   ILE B 127      25.884  11.819 -25.100  1.00 25.61           O  
ATOM   4155  CB  ILE B 127      23.890  14.041 -24.929  1.00 25.70           C  
ATOM   4156  CG1 ILE B 127      22.971  14.356 -23.770  1.00 25.38           C  
ATOM   4157  CG2 ILE B 127      23.793  15.037 -26.062  1.00 26.25           C  
ATOM   4158  CD1 ILE B 127      23.286  15.737 -23.198  1.00 25.10           C  
ATOM   4159  N   MET B 128      24.267  10.876 -23.862  1.00 24.06           N  
ATOM   4160  CA  MET B 128      25.214   9.975 -23.205  1.00 25.15           C  
ATOM   4161  C   MET B 128      25.843   9.161 -24.323  1.00 24.14           C  
ATOM   4162  O   MET B 128      27.060   9.012 -24.405  1.00 24.64           O  
ATOM   4163  CB  MET B 128      24.506   9.007 -22.258  1.00 24.92           C  
ATOM   4164  CG  MET B 128      24.244   9.530 -20.870  1.00 27.62           C  
ATOM   4165  SD  MET B 128      23.633   8.172 -19.831  1.00 32.94           S  
ATOM   4166  CE  MET B 128      21.947   8.627 -19.656  1.00 34.27           C  
ATOM   4167  N   ARG B 129      24.986   8.634 -25.185  1.00 23.86           N  
ATOM   4168  CA  ARG B 129      25.439   7.829 -26.301  1.00 25.87           C  
ATOM   4169  C   ARG B 129      26.080   8.683 -27.378  1.00 26.03           C  
ATOM   4170  O   ARG B 129      27.132   8.334 -27.910  1.00 27.71           O  
ATOM   4171  CB  ARG B 129      24.266   7.040 -26.867  1.00 25.22           C  
ATOM   4172  CG  ARG B 129      23.688   6.086 -25.849  1.00 28.43           C  
ATOM   4173  CD  ARG B 129      22.847   5.027 -26.500  1.00 31.83           C  
ATOM   4174  NE  ARG B 129      21.428   5.243 -26.270  1.00 35.58           N  
ATOM   4175  CZ  ARG B 129      20.628   4.354 -25.693  1.00 37.01           C  
ATOM   4176  NH1 ARG B 129      19.345   4.628 -25.521  1.00 40.24           N1+
ATOM   4177  NH2 ARG B 129      21.111   3.191 -25.286  1.00 37.94           N  
ATOM   4178  N   ALA B 130      25.455   9.811 -27.687  1.00 24.31           N  
ATOM   4179  CA  ALA B 130      25.991  10.692 -28.707  1.00 24.21           C  
ATOM   4180  C   ALA B 130      27.401  11.120 -28.334  1.00 23.44           C  
ATOM   4181  O   ALA B 130      28.317  11.065 -29.149  1.00 22.93           O  
ATOM   4182  CB  ALA B 130      25.097  11.909 -28.864  1.00 23.78           C  
ATOM   4183  N   TYR B 131      27.571  11.529 -27.085  1.00 23.09           N  
ATOM   4184  CA  TYR B 131      28.864  11.994 -26.608  1.00 24.03           C  
ATOM   4185  C   TYR B 131      29.950  10.925 -26.530  1.00 24.87           C  
ATOM   4186  O   TYR B 131      31.092  11.175 -26.916  1.00 24.54           O  
ATOM   4187  CB  TYR B 131      28.706  12.639 -25.236  1.00 22.87           C  
ATOM   4188  CG  TYR B 131      29.987  13.222 -24.699  1.00 24.09           C  
ATOM   4189  CD1 TYR B 131      30.467  14.446 -25.165  1.00 23.76           C  
ATOM   4190  CD2 TYR B 131      30.733  12.541 -23.739  1.00 24.21           C  
ATOM   4191  CE1 TYR B 131      31.658  14.976 -24.687  1.00 23.97           C  
ATOM   4192  CE2 TYR B 131      31.926  13.066 -23.255  1.00 23.81           C  
ATOM   4193  CZ  TYR B 131      32.380  14.282 -23.734  1.00 23.93           C  
ATOM   4194  OH  TYR B 131      33.551  14.816 -23.248  1.00 26.79           O  
ATOM   4195  N   THR B 132      29.599   9.742 -26.029  1.00 24.67           N  
ATOM   4196  CA  THR B 132      30.575   8.664 -25.877  1.00 25.05           C  
ATOM   4197  C   THR B 132      30.709   7.770 -27.093  1.00 25.78           C  
ATOM   4198  O   THR B 132      31.703   7.058 -27.234  1.00 27.32           O  
ATOM   4199  CB  THR B 132      30.235   7.749 -24.674  1.00 25.55           C  
ATOM   4200  CG2 THR B 132      30.142   8.562 -23.388  1.00 25.23           C  
ATOM   4201  OG1 THR B 132      28.988   7.080 -24.913  1.00 23.70           O  
ATOM   4202  N   GLY B 133      29.712   7.800 -27.969  1.00 25.38           N  
ATOM   4203  CA  GLY B 133      29.759   6.958 -29.147  1.00 24.99           C  
ATOM   4204  C   GLY B 133      29.501   5.504 -28.785  1.00 27.70           C  
ATOM   4205  O   GLY B 133      29.780   4.603 -29.573  1.00 29.21           O  
ATOM   4206  N   ARG B 134      28.968   5.270 -27.586  1.00 28.18           N  
ATOM   4207  CA  ARG B 134      28.660   3.917 -27.128  1.00 28.01           C  
ATOM   4208  C   ARG B 134      27.150   3.776 -26.983  1.00 28.60           C  
ATOM   4209  O   ARG B 134      26.453   4.766 -26.774  1.00 28.70           O  
ATOM   4210  CB  ARG B 134      29.343   3.646 -25.791  1.00 28.77           C  
ATOM   4211  CG  ARG B 134      30.841   3.808 -25.841  1.00 31.04           C  
ATOM   4212  CD  ARG B 134      31.445   3.681 -24.464  1.00 34.08           C  
ATOM   4213  NE  ARG B 134      32.881   3.912 -24.496  1.00 38.41           N  
ATOM   4214  CZ  ARG B 134      33.647   3.976 -23.414  1.00 39.96           C  
ATOM   4215  NH1 ARG B 134      33.110   3.828 -22.211  1.00 39.63           N1+
ATOM   4216  NH2 ARG B 134      34.951   4.183 -23.538  1.00 42.52           N  
ATOM   4217  N   ASP B 135      26.641   2.551 -27.072  1.00 28.73           N  
ATOM   4218  CA  ASP B 135      25.198   2.345 -26.984  1.00 30.01           C  
ATOM   4219  C   ASP B 135      24.643   1.788 -25.687  1.00 29.78           C  
ATOM   4220  O   ASP B 135      23.463   1.972 -25.404  1.00 30.29           O  
ATOM   4221  CB  ASP B 135      24.718   1.436 -28.113  1.00 31.57           C  
ATOM   4222  CG  ASP B 135      25.092   1.954 -29.475  1.00 33.95           C  
ATOM   4223  OD1 ASP B 135      24.936   3.166 -29.712  1.00 36.68           O  
ATOM   4224  OD2 ASP B 135      25.533   1.144 -30.315  1.00 37.07           O1-
ATOM   4225  N   LYS B 136      25.466   1.103 -24.901  1.00 29.64           N  
ATOM   4226  CA  LYS B 136      24.970   0.509 -23.663  1.00 28.88           C  
ATOM   4227  C   LYS B 136      24.891   1.462 -22.488  1.00 27.92           C  
ATOM   4228  O   LYS B 136      25.793   2.271 -22.256  1.00 27.86           O  
ATOM   4229  CB  LYS B 136      25.810  -0.708 -23.283  1.00 29.73           C  
ATOM   4230  CG  LYS B 136      25.689  -1.860 -24.263  1.00 31.68           C  
ATOM   4231  CD  LYS B 136      26.588  -3.017 -23.856  1.00 33.74           C  
ATOM   4232  CE  LYS B 136      26.561  -4.128 -24.891  1.00 34.84           C  
ATOM   4233  NZ  LYS B 136      25.164  -4.565 -25.177  1.00 36.70           N1+
ATOM   4234  N   ILE B 137      23.799   1.336 -21.738  1.00 26.79           N  
ATOM   4235  CA  ILE B 137      23.533   2.171 -20.574  1.00 25.13           C  
ATOM   4236  C   ILE B 137      23.270   1.294 -19.360  1.00 24.04           C  
ATOM   4237  O   ILE B 137      22.639   0.251 -19.466  1.00 24.01           O  
ATOM   4238  CB  ILE B 137      22.278   3.050 -20.803  1.00 26.15           C  
ATOM   4239  CG1 ILE B 137      22.559   4.098 -21.883  1.00 26.23           C  
ATOM   4240  CG2 ILE B 137      21.848   3.709 -19.495  1.00 25.90           C  
ATOM   4241  CD1 ILE B 137      23.631   5.090 -21.508  1.00 28.83           C  
ATOM   4242  N   ILE B 138      23.756   1.719 -18.206  1.00 23.94           N  
ATOM   4243  CA  ILE B 138      23.524   0.968 -16.983  1.00 23.39           C  
ATOM   4244  C   ILE B 138      22.506   1.719 -16.125  1.00 23.63           C  
ATOM   4245  O   ILE B 138      22.677   2.903 -15.838  1.00 24.07           O  
ATOM   4246  CB  ILE B 138      24.827   0.787 -16.165  1.00 22.66           C  
ATOM   4247  CG1 ILE B 138      25.761  -0.193 -16.876  1.00 22.59           C  
ATOM   4248  CG2 ILE B 138      24.500   0.288 -14.761  1.00 21.91           C  
ATOM   4249  CD1 ILE B 138      27.102  -0.371 -16.172  1.00 21.88           C  
ATOM   4250  N   LYS B 139      21.437   1.030 -15.743  1.00 22.70           N  
ATOM   4251  CA  LYS B 139      20.419   1.611 -14.885  1.00 22.83           C  
ATOM   4252  C   LYS B 139      20.214   0.580 -13.784  1.00 23.64           C  
ATOM   4253  O   LYS B 139      20.581  -0.580 -13.944  1.00 24.58           O  
ATOM   4254  CB  LYS B 139      19.108   1.830 -15.640  1.00 24.95           C  
ATOM   4255  CG  LYS B 139      18.228   0.593 -15.744  1.00 26.41           C  
ATOM   4256  CD  LYS B 139      16.828   0.947 -16.243  1.00 30.10           C  
ATOM   4257  CE  LYS B 139      16.008   1.698 -15.192  1.00 29.99           C  
ATOM   4258  NZ  LYS B 139      15.595   0.826 -14.061  1.00 30.22           N1+
ATOM   4259  N   PHE B 140      19.623   0.988 -12.671  1.00 22.90           N  
ATOM   4260  CA  PHE B 140      19.417   0.071 -11.569  1.00 22.74           C  
ATOM   4261  C   PHE B 140      17.974  -0.350 -11.409  1.00 24.05           C  
ATOM   4262  O   PHE B 140      17.058   0.407 -11.722  1.00 23.63           O  
ATOM   4263  CB  PHE B 140      19.916   0.716 -10.285  1.00 21.37           C  
ATOM   4264  CG  PHE B 140      21.361   1.080 -10.331  1.00 22.46           C  
ATOM   4265  CD1 PHE B 140      22.335   0.157  -9.962  1.00 22.59           C  
ATOM   4266  CD2 PHE B 140      21.758   2.331 -10.786  1.00 21.54           C  
ATOM   4267  CE1 PHE B 140      23.688   0.478 -10.051  1.00 22.61           C  
ATOM   4268  CE2 PHE B 140      23.103   2.660 -10.877  1.00 23.10           C  
ATOM   4269  CZ  PHE B 140      24.070   1.730 -10.509  1.00 24.37           C  
ATOM   4270  N   GLU B 141      17.782  -1.575 -10.926  1.00 27.19           N  
ATOM   4271  CA  GLU B 141      16.446  -2.119 -10.688  1.00 28.98           C  
ATOM   4272  C   GLU B 141      15.763  -1.244  -9.652  1.00 28.35           C  
ATOM   4273  O   GLU B 141      16.371  -0.893  -8.640  1.00 27.93           O  
ATOM   4274  CB  GLU B 141      16.533  -3.538 -10.129  1.00 33.22           C  
ATOM   4275  CG  GLU B 141      17.177  -4.559 -11.041  1.00 40.41           C  
ATOM   4276  CD  GLU B 141      17.357  -5.895 -10.344  1.00 44.82           C  
ATOM   4277  OE1 GLU B 141      16.376  -6.367  -9.721  1.00 47.41           O  
ATOM   4278  OE2 GLU B 141      18.469  -6.468 -10.420  1.00 45.78           O1-
ATOM   4279  N   GLY B 142      14.504  -0.899  -9.897  1.00 27.85           N  
ATOM   4280  CA  GLY B 142      13.787  -0.063  -8.954  1.00 27.82           C  
ATOM   4281  C   GLY B 142      13.840   1.419  -9.285  1.00 28.22           C  
ATOM   4282  O   GLY B 142      12.976   2.175  -8.848  1.00 29.79           O  
ATOM   4283  N   CYS B 143      14.851   1.844 -10.037  1.00 28.34           N  
ATOM   4284  CA  CYS B 143      14.970   3.249 -10.424  1.00 28.32           C  
ATOM   4285  C   CYS B 143      14.023   3.548 -11.581  1.00 29.75           C  
ATOM   4286  O   CYS B 143      13.776   2.685 -12.422  1.00 29.69           O  
ATOM   4287  CB  CYS B 143      16.396   3.573 -10.862  1.00 27.40           C  
ATOM   4288  SG  CYS B 143      17.530   3.911  -9.531  1.00 28.99           S  
ATOM   4289  N   TYR B 144      13.494   4.769 -11.619  1.00 32.24           N  
ATOM   4290  CA  TYR B 144      12.582   5.179 -12.683  1.00 35.10           C  
ATOM   4291  C   TYR B 144      13.059   6.494 -13.291  1.00 36.73           C  
ATOM   4292  O   TYR B 144      13.385   7.433 -12.567  1.00 36.54           O  
ATOM   4293  CB  TYR B 144      11.168   5.353 -12.128  1.00 36.44           C  
ATOM   4294  CG  TYR B 144      10.167   5.844 -13.151  1.00 40.71           C  
ATOM   4295  CD1 TYR B 144       9.784   5.041 -14.227  1.00 41.85           C  
ATOM   4296  CD2 TYR B 144       9.615   7.120 -13.054  1.00 40.75           C  
ATOM   4297  CE1 TYR B 144       8.873   5.501 -15.184  1.00 42.74           C  
ATOM   4298  CE2 TYR B 144       8.707   7.589 -13.999  1.00 41.61           C  
ATOM   4299  CZ  TYR B 144       8.340   6.778 -15.061  1.00 42.70           C  
ATOM   4300  OH  TYR B 144       7.442   7.246 -15.994  1.00 43.89           O  
ATOM   4301  N   HIS B 145      13.114   6.558 -14.617  1.00 38.35           N  
ATOM   4302  CA  HIS B 145      13.555   7.771 -15.307  1.00 41.50           C  
ATOM   4303  C   HIS B 145      12.673   7.998 -16.516  1.00 44.29           C  
ATOM   4304  O   HIS B 145      13.168   8.233 -17.623  1.00 45.86           O  
ATOM   4305  CB  HIS B 145      15.003   7.641 -15.788  1.00 38.61           C  
ATOM   4306  CG  HIS B 145      15.908   6.969 -14.808  1.00 36.93           C  
ATOM   4307  CD2 HIS B 145      16.631   7.463 -13.775  1.00 35.76           C  
ATOM   4308  ND1 HIS B 145      16.123   5.609 -14.812  1.00 35.73           N  
ATOM   4309  CE1 HIS B 145      16.938   5.294 -13.822  1.00 35.59           C  
ATOM   4310  NE2 HIS B 145      17.261   6.400 -13.178  1.00 34.68           N  
ATOM   4311  N   GLY B 146      11.366   7.926 -16.312  1.00 46.92           N  
ATOM   4312  CA  GLY B 146      10.466   8.100 -17.430  1.00 51.24           C  
ATOM   4313  C   GLY B 146      10.308   6.771 -18.148  1.00 54.65           C  
ATOM   4314  O   GLY B 146      10.807   5.738 -17.683  1.00 53.97           O  
ATOM   4315  N   HIS B 147       9.637   6.805 -19.296  1.00 57.56           N  
ATOM   4316  CA  HIS B 147       9.361   5.609 -20.092  1.00 60.25           C  
ATOM   4317  C   HIS B 147       9.771   5.777 -21.556  1.00 59.29           C  
ATOM   4318  O   HIS B 147       9.743   6.885 -22.095  1.00 60.88           O  
ATOM   4319  CB  HIS B 147       7.865   5.320 -20.024  1.00 63.82           C  
ATOM   4320  CG  HIS B 147       7.024   6.546 -20.196  1.00 68.27           C  
ATOM   4321  CD2 HIS B 147       6.141   6.899 -21.160  1.00 69.99           C  
ATOM   4322  ND1 HIS B 147       7.093   7.616 -19.330  1.00 70.13           N  
ATOM   4323  CE1 HIS B 147       6.291   8.575 -19.754  1.00 70.64           C  
ATOM   4324  NE2 HIS B 147       5.701   8.165 -20.862  1.00 70.68           N  
ATOM   4325  N   ALA B 148      10.139   4.672 -22.197  0.00 56.95           N  
ATOM   4326  CA  ALA B 148      10.545   4.698 -23.598  0.00 54.27           C  
ATOM   4327  C   ALA B 148      10.512   3.291 -24.191  0.00 52.28           C  
ATOM   4328  O   ALA B 148       9.698   2.460 -23.788  0.00 52.20           O  
ATOM   4329  CB  ALA B 148      11.943   5.293 -23.726  0.00 54.64           C  
ATOM   4330  N   ASP B 149      11.404   3.026 -25.142  0.00 49.62           N  
ATOM   4331  CA  ASP B 149      11.473   1.715 -25.778  0.00 46.83           C  
ATOM   4332  C   ASP B 149      12.717   0.931 -25.357  0.00 44.91           C  
ATOM   4333  O   ASP B 149      12.618  -0.213 -24.914  0.00 44.65           O  
ATOM   4334  CB  ASP B 149      11.443   1.870 -27.301  0.00 46.72           C  
ATOM   4335  CG  ASP B 149      10.161   2.515 -27.795  0.00 46.47           C  
ATOM   4336  OD1 ASP B 149       9.904   3.682 -27.432  0.00 46.36           O  
ATOM   4337  OD2 ASP B 149       9.409   1.854 -28.543  0.00 46.40           O1-
ATOM   4338  N   MET B 150      13.885   1.553 -25.492  0.00 42.62           N  
ATOM   4339  CA  MET B 150      15.150   0.920 -25.123  0.00 40.33           C  
ATOM   4340  C   MET B 150      15.652   1.503 -23.805  0.00 38.95           C  
ATOM   4341  O   MET B 150      16.706   2.136 -23.754  0.00 38.77           O  
ATOM   4342  CB  MET B 150      16.196   1.151 -26.221  0.00 40.02           C  
ATOM   4343  CG  MET B 150      16.556   2.614 -26.467  0.00 39.50           C  
ATOM   4344  SD  MET B 150      15.144   3.658 -26.888  0.00 39.23           S  
ATOM   4345  CE  MET B 150      15.214   3.637 -28.666  0.00 39.05           C  
ATOM   4346  N   PHE B 151      14.901   1.273 -22.734  0.00 37.32           N  
ATOM   4347  CA  PHE B 151      15.270   1.816 -21.435  0.00 35.71           C  
ATOM   4348  C   PHE B 151      14.279   1.350 -20.366  0.00 34.90           C  
ATOM   4349  O   PHE B 151      14.652   1.138 -19.214  0.00 34.78           O  
ATOM   4350  CB  PHE B 151      15.283   3.348 -21.531  0.00 35.19           C  
ATOM   4351  CG  PHE B 151      16.263   4.015 -20.611  0.00 34.57           C  
ATOM   4352  CD1 PHE B 151      17.513   3.451 -20.376  0.00 34.31           C  
ATOM   4353  CD2 PHE B 151      15.950   5.226 -19.999  0.00 34.32           C  
ATOM   4354  CE1 PHE B 151      18.435   4.078 -19.544  0.00 34.10           C  
ATOM   4355  CE2 PHE B 151      16.867   5.861 -19.164  0.00 34.10           C  
ATOM   4356  CZ  PHE B 151      18.111   5.287 -18.938  0.00 34.04           C  
ATOM   4357  N   LEU B 152      13.019   1.186 -20.760  0.00 33.94           N  
ATOM   4358  CA  LEU B 152      11.976   0.743 -19.840  0.00 33.03           C  
ATOM   4359  C   LEU B 152      12.253  -0.703 -19.443  0.00 32.56           C  
ATOM   4360  O   LEU B 152      11.657  -1.629 -19.992  0.00 32.45           O  
ATOM   4361  CB  LEU B 152      10.600   0.841 -20.513  0.00 32.77           C  
ATOM   4362  CG  LEU B 152       9.334   0.892 -19.645  0.00 32.52           C  
ATOM   4363  CD1 LEU B 152       9.261  -0.314 -18.719  0.00 32.39           C  
ATOM   4364  CD2 LEU B 152       9.335   2.180 -18.841  0.00 32.41           C  
ATOM   4365  N   VAL B 153      13.162  -0.889 -18.492  0.00 32.07           N  
ATOM   4366  CA  VAL B 153      13.524  -2.222 -18.025  0.00 31.62           C  
ATOM   4367  C   VAL B 153      13.676  -2.251 -16.507  0.00 31.46           C  
ATOM   4368  O   VAL B 153      14.534  -1.570 -15.946  0.00 31.40           O  
ATOM   4369  CB  VAL B 153      14.842  -2.696 -18.685  0.00 31.48           C  
ATOM   4370  CG1 VAL B 153      15.947  -1.692 -18.418  0.00 31.34           C  
ATOM   4371  CG2 VAL B 153      15.227  -4.070 -18.163  0.00 31.33           C  
ATOM   4372  N   LYS B 154      12.839  -3.047 -15.847  0.00 31.29           N  
ATOM   4373  CA  LYS B 154      12.869  -3.155 -14.392  0.00 31.17           C  
ATOM   4374  C   LYS B 154      12.870  -1.759 -13.779  0.00 31.23           C  
ATOM   4375  O   LYS B 154      13.627  -1.469 -12.853  0.00 31.21           O  
ATOM   4376  CB  LYS B 154      14.107  -3.935 -13.937  0.00 30.97           C  
ATOM   4377  CG  LYS B 154      14.017  -5.442 -14.165  0.00 30.70           C  
ATOM   4378  CD  LYS B 154      13.908  -5.790 -15.642  0.00 30.49           C  
ATOM   4379  CE  LYS B 154      13.619  -7.269 -15.847  0.00 30.37           C  
ATOM   4380  NZ  LYS B 154      14.657  -8.138 -15.231  0.00 30.28           N1+
ATOM   4381  N   ALA B 155      12.007  -0.899 -14.313  0.00 31.34           N  
ATOM   4382  CA  ALA B 155      11.888   0.477 -13.852  0.00 31.48           C  
ATOM   4383  C   ALA B 155      11.165   0.568 -12.514  0.00 31.60           C  
ATOM   4384  O   ALA B 155      10.739  -0.443 -11.955  0.00 31.59           O  
ATOM   4385  CB  ALA B 155      11.153   1.307 -14.894  0.00 31.46           C  
ATOM   4386  N   GLY B 156      11.029   1.791 -12.011  0.00 31.75           N  
ATOM   4387  CA  GLY B 156      10.357   2.005 -10.743  0.00 31.95           C  
ATOM   4388  C   GLY B 156       8.930   2.486 -10.915  0.00 32.10           C  
ATOM   4389  O   GLY B 156       8.262   2.135 -11.888  0.00 32.11           O  
ATOM   4390  N   SER B 157       8.463   3.293  -9.967  0.00 32.26           N  
ATOM   4391  CA  SER B 157       7.108   3.833 -10.001  0.00 32.42           C  
ATOM   4392  C   SER B 157       6.073   2.749 -10.294  0.00 32.50           C  
ATOM   4393  O   SER B 157       6.142   1.648  -9.750  0.00 32.53           O  
ATOM   4394  CB  SER B 157       7.009   4.946 -11.050  0.00 32.46           C  
ATOM   4395  OG  SER B 157       7.307   4.460 -12.347  0.00 32.51           O  
ATOM   4396  N   GLY B 158       5.115   3.066 -11.158  0.00 32.56           N  
ATOM   4397  CA  GLY B 158       4.083   2.105 -11.498  0.00 32.61           C  
ATOM   4398  C   GLY B 158       4.639   0.766 -11.943  0.00 32.63           C  
ATOM   4399  O   GLY B 158       3.939  -0.245 -11.904  0.00 32.65           O  
ATOM   4400  N   VAL B 159       5.899   0.755 -12.367  0.00 32.62           N  
ATOM   4401  CA  VAL B 159       6.543  -0.472 -12.818  0.00 32.59           C  
ATOM   4402  C   VAL B 159       7.003  -1.297 -11.621  0.00 32.46           C  
ATOM   4403  O   VAL B 159       6.598  -2.448 -11.454  0.00 32.50           O  
ATOM   4404  CB  VAL B 159       7.765  -0.165 -13.707  0.00 32.68           C  
ATOM   4405  CG1 VAL B 159       8.302  -1.448 -14.309  0.00 32.75           C  
ATOM   4406  CG2 VAL B 159       7.381   0.816 -14.800  0.00 32.75           C  
ATOM   4407  N   ALA B 160       7.853  -0.702 -10.790  0.00 32.25           N  
ATOM   4408  CA  ALA B 160       8.366  -1.378  -9.605  0.00 31.98           C  
ATOM   4409  C   ALA B 160       7.312  -1.377  -8.504  0.00 31.76           C  
ATOM   4410  O   ALA B 160       7.580  -0.973  -7.372  0.00 31.76           O  
ATOM   4411  CB  ALA B 160       9.631  -0.687  -9.119  0.00 32.03           C  
ATOM   4412  N   THR B 161       6.112  -1.833  -8.846  0.00 31.45           N  
ATOM   4413  CA  THR B 161       5.010  -1.886  -7.896  0.00 31.11           C  
ATOM   4414  C   THR B 161       4.299  -3.237  -7.968  0.00 30.84           C  
ATOM   4415  O   THR B 161       4.197  -3.946  -6.966  0.00 30.83           O  
ATOM   4416  CB  THR B 161       4.008  -0.728  -8.163  0.00 31.15           C  
ATOM   4417  CG2 THR B 161       2.595  -1.249  -8.348  0.00 31.15           C  
ATOM   4418  OG1 THR B 161       4.035   0.189  -7.062  0.00 31.15           O  
ATOM   4419  N   LEU B 162       3.817  -3.596  -9.153  0.00 30.48           N  
ATOM   4420  CA  LEU B 162       3.124  -4.866  -9.337  0.00 30.11           C  
ATOM   4421  C   LEU B 162       4.087  -5.901  -9.906  0.00 29.88           C  
ATOM   4422  O   LEU B 162       3.697  -6.766 -10.690  0.00 29.85           O  
ATOM   4423  CB  LEU B 162       1.927  -4.695 -10.280  0.00 30.05           C  
ATOM   4424  CG  LEU B 162       2.197  -4.279 -11.730  0.00 29.99           C  
ATOM   4425  CD1 LEU B 162       0.916  -4.400 -12.539  0.00 29.95           C  
ATOM   4426  CD2 LEU B 162       2.727  -2.858 -11.777  0.00 29.96           C  
ATOM   4427  N   GLY B 163       5.350  -5.804  -9.502  0.00 29.63           N  
ATOM   4428  CA  GLY B 163       6.355  -6.733  -9.982  0.00 29.31           C  
ATOM   4429  C   GLY B 163       6.650  -6.530 -11.454  0.00 29.11           C  
ATOM   4430  O   GLY B 163       7.362  -7.325 -12.069  0.00 29.08           O  
ATOM   4431  N   LEU B 164       6.102  -5.460 -12.022  0.00 28.91           N  
ATOM   4432  CA  LEU B 164       6.308  -5.153 -13.431  0.00 28.72           C  
ATOM   4433  C   LEU B 164       7.787  -4.867 -13.672  0.00 28.67           C  
ATOM   4434  O   LEU B 164       8.385  -4.027 -13.000  0.00 28.64           O  
ATOM   4435  CB  LEU B 164       5.465  -3.938 -13.835  0.00 28.62           C  
ATOM   4436  CG  LEU B 164       5.050  -3.807 -15.305  0.00 28.53           C  
ATOM   4437  CD1 LEU B 164       6.276  -3.747 -16.201  0.00 28.48           C  
ATOM   4438  CD2 LEU B 164       4.165  -4.987 -15.683  0.00 28.47           C  
ATOM   4439  N   PRO B 165       8.399  -5.576 -14.633  0.00 28.63           N  
ATOM   4440  CA  PRO B 165       9.813  -5.412 -14.974  0.00 28.65           C  
ATOM   4441  C   PRO B 165      10.038  -4.347 -16.046  0.00 28.71           C  
ATOM   4442  O   PRO B 165      10.132  -3.157 -15.750  0.00 28.69           O  
ATOM   4443  CB  PRO B 165      10.196  -6.802 -15.456  0.00 28.60           C  
ATOM   4444  CG  PRO B 165       8.973  -7.207 -16.218  0.00 28.57           C  
ATOM   4445  CD  PRO B 165       7.824  -6.739 -15.334  0.00 28.59           C  
ATOM   4446  N   SER B 166      10.126  -4.794 -17.293  0.00 28.80           N  
ATOM   4447  CA  SER B 166      10.341  -3.911 -18.431  0.00 28.93           C  
ATOM   4448  C   SER B 166       9.116  -3.964 -19.332  0.00 29.03           C  
ATOM   4449  O   SER B 166       8.295  -4.862 -19.197  0.00 29.04           O  
ATOM   4450  CB  SER B 166      11.572  -4.375 -19.209  0.00 28.90           C  
ATOM   4451  OG  SER B 166      11.491  -5.759 -19.502  0.00 28.88           O  
ATOM   4452  N   SER B 167       8.984  -2.997 -20.236  0.00 29.18           N  
ATOM   4453  CA  SER B 167       7.854  -2.977 -21.164  0.00 29.34           C  
ATOM   4454  C   SER B 167       6.555  -3.368 -20.437  0.00 29.45           C  
ATOM   4455  O   SER B 167       6.452  -3.184 -19.224  0.00 29.46           O  
ATOM   4456  CB  SER B 167       8.160  -3.939 -22.313  0.00 29.33           C  
ATOM   4457  OG  SER B 167       9.360  -3.570 -22.971  0.00 29.34           O  
ATOM   4458  N   PRO B 168       5.539  -3.892 -21.154  0.00 29.57           N  
ATOM   4459  CA  PRO B 168       5.365  -4.202 -22.580  0.00 29.66           C  
ATOM   4460  C   PRO B 168       5.292  -2.962 -23.464  0.00 29.74           C  
ATOM   4461  O   PRO B 168       5.155  -1.842 -22.972  0.00 29.76           O  
ATOM   4462  CB  PRO B 168       4.062  -4.997 -22.605  0.00 29.66           C  
ATOM   4463  CG  PRO B 168       4.057  -5.666 -21.279  0.00 29.64           C  
ATOM   4464  CD  PRO B 168       4.474  -4.542 -20.371  0.00 29.60           C  
ATOM   4465  N   GLY B 169       5.383  -3.176 -24.772  0.00 29.82           N  
ATOM   4466  CA  GLY B 169       5.320  -2.071 -25.708  0.00 29.90           C  
ATOM   4467  C   GLY B 169       6.556  -1.947 -26.575  0.00 29.97           C  
ATOM   4468  O   GLY B 169       6.457  -1.812 -27.794  0.00 29.97           O  
ATOM   4469  N   VAL B 170       7.725  -1.997 -25.946  0.00 30.02           N  
ATOM   4470  CA  VAL B 170       8.985  -1.879 -26.668  0.00 30.08           C  
ATOM   4471  C   VAL B 170       9.342  -3.193 -27.356  0.00 30.15           C  
ATOM   4472  O   VAL B 170       8.902  -4.264 -26.937  0.00 30.12           O  
ATOM   4473  CB  VAL B 170      10.140  -1.483 -25.716  0.00 30.07           C  
ATOM   4474  CG1 VAL B 170       9.601  -0.641 -24.571  0.00 30.07           C  
ATOM   4475  CG2 VAL B 170      10.850  -2.723 -25.191  0.00 30.07           C  
ATOM   4476  N   PRO B 171      10.148  -3.125 -28.426  0.00 30.23           N  
ATOM   4477  CA  PRO B 171      10.561  -4.322 -29.164  0.00 30.33           C  
ATOM   4478  C   PRO B 171      11.582  -5.139 -28.377  0.00 30.43           C  
ATOM   4479  O   PRO B 171      12.369  -4.586 -27.608  0.00 30.42           O  
ATOM   4480  CB  PRO B 171      11.145  -3.744 -30.447  0.00 30.30           C  
ATOM   4481  CG  PRO B 171      11.741  -2.463 -29.983  0.00 30.28           C  
ATOM   4482  CD  PRO B 171      10.677  -1.907 -29.066  0.00 30.25           C  
ATOM   4483  N   LYS B 172      11.565  -6.454 -28.570  0.00 30.56           N  
ATOM   4484  CA  LYS B 172      12.494  -7.339 -27.876  0.00 30.72           C  
ATOM   4485  C   LYS B 172      13.898  -7.220 -28.463  0.00 30.92           C  
ATOM   4486  O   LYS B 172      14.533  -8.223 -28.792  0.00 30.92           O  
ATOM   4487  CB  LYS B 172      12.016  -8.793 -27.968  0.00 30.59           C  
ATOM   4488  CG  LYS B 172      10.705  -9.072 -27.242  0.00 30.45           C  
ATOM   4489  CD  LYS B 172       9.505  -8.434 -27.935  0.00 30.36           C  
ATOM   4490  CE  LYS B 172       9.152  -9.146 -29.235  0.00 30.31           C  
ATOM   4491  NZ  LYS B 172      10.227  -9.057 -30.261  0.00 30.30           N1+
ATOM   4492  N   LYS B 173      14.375  -5.986 -28.590  0.00 31.21           N  
ATOM   4493  CA  LYS B 173      15.699  -5.719 -29.138  0.00 31.54           C  
ATOM   4494  C   LYS B 173      16.286  -4.454 -28.520  0.00 31.91           C  
ATOM   4495  O   LYS B 173      17.421  -4.448 -28.048  0.00 31.89           O  
ATOM   4496  CB  LYS B 173      15.615  -5.550 -30.658  0.00 31.35           C  
ATOM   4497  CG  LYS B 173      15.113  -6.778 -31.401  0.00 31.17           C  
ATOM   4498  CD  LYS B 173      14.937  -6.512 -32.893  0.00 30.99           C  
ATOM   4499  CE  LYS B 173      16.261  -6.227 -33.590  0.00 30.88           C  
ATOM   4500  NZ  LYS B 173      16.877  -4.938 -33.170  0.00 30.77           N1+
ATOM   4501  N   THR B 174      15.496  -3.385 -28.527  0.00 32.44           N  
ATOM   4502  CA  THR B 174      15.918  -2.099 -27.984  0.00 33.04           C  
ATOM   4503  C   THR B 174      16.547  -2.180 -26.594  0.00 33.62           C  
ATOM   4504  O   THR B 174      17.661  -1.701 -26.382  0.00 33.60           O  
ATOM   4505  CB  THR B 174      14.732  -1.116 -27.925  0.00 32.89           C  
ATOM   4506  CG2 THR B 174      14.337  -0.677 -29.323  0.00 32.83           C  
ATOM   4507  OG1 THR B 174      13.616  -1.747 -27.284  0.00 32.82           O  
ATOM   4508  N   THR B 175      15.832  -2.786 -25.652  0.00 34.41           N  
ATOM   4509  CA  THR B 175      16.313  -2.913 -24.280  0.00 35.31           C  
ATOM   4510  C   THR B 175      17.668  -3.607 -24.148  0.00 36.09           C  
ATOM   4511  O   THR B 175      18.303  -3.537 -23.095  0.00 36.12           O  
ATOM   4512  CB  THR B 175      15.292  -3.668 -23.405  0.00 35.16           C  
ATOM   4513  CG2 THR B 175      14.056  -2.812 -23.173  0.00 35.10           C  
ATOM   4514  OG1 THR B 175      14.913  -4.889 -24.053  0.00 35.10           O  
ATOM   4515  N   ALA B 176      18.112  -4.271 -25.211  0.00 37.12           N  
ATOM   4516  CA  ALA B 176      19.394  -4.970 -25.189  0.00 38.28           C  
ATOM   4517  C   ALA B 176      20.541  -4.015 -24.870  0.00 39.10           C  
ATOM   4518  O   ALA B 176      21.581  -4.427 -24.355  0.00 39.21           O  
ATOM   4519  CB  ALA B 176      19.639  -5.652 -26.529  0.00 38.05           C  
ATOM   4520  N   ASN B 177      20.341  -2.738 -25.180  1.00 40.69           N  
ATOM   4521  CA  ASN B 177      21.344  -1.704 -24.937  1.00 40.66           C  
ATOM   4522  C   ASN B 177      21.210  -1.092 -23.545  1.00 40.64           C  
ATOM   4523  O   ASN B 177      21.799  -0.049 -23.254  1.00 40.91           O  
ATOM   4524  CB  ASN B 177      21.225  -0.592 -25.979  1.00 42.30           C  
ATOM   4525  CG  ASN B 177      21.514  -1.076 -27.383  1.00 44.99           C  
ATOM   4526  ND2 ASN B 177      20.564  -0.861 -28.290  1.00 44.30           N  
ATOM   4527  OD1 ASN B 177      22.582  -1.632 -27.655  1.00 45.43           O  
ATOM   4528  N   THR B 178      20.421  -1.729 -22.690  1.00 39.11           N  
ATOM   4529  CA  THR B 178      20.248  -1.237 -21.337  1.00 38.42           C  
ATOM   4530  C   THR B 178      20.571  -2.341 -20.346  1.00 37.70           C  
ATOM   4531  O   THR B 178      19.884  -3.359 -20.284  1.00 36.66           O  
ATOM   4532  CB  THR B 178      18.812  -0.750 -21.082  1.00 39.04           C  
ATOM   4533  CG2 THR B 178      18.656  -0.326 -19.640  1.00 38.75           C  
ATOM   4534  OG1 THR B 178      18.526   0.372 -21.928  1.00 42.25           O  
ATOM   4535  N   LEU B 179      21.633  -2.128 -19.581  1.00 37.32           N  
ATOM   4536  CA  LEU B 179      22.073  -3.085 -18.579  1.00 36.33           C  
ATOM   4537  C   LEU B 179      21.470  -2.722 -17.227  1.00 36.05           C  
ATOM   4538  O   LEU B 179      21.399  -1.549 -16.865  1.00 36.65           O  
ATOM   4539  CB  LEU B 179      23.601  -3.076 -18.497  1.00 36.59           C  
ATOM   4540  CG  LEU B 179      24.373  -3.806 -19.603  1.00 36.65           C  
ATOM   4541  CD1 LEU B 179      23.642  -3.728 -20.929  1.00 36.85           C  
ATOM   4542  CD2 LEU B 179      25.758  -3.199 -19.717  1.00 36.47           C  
ATOM   4543  N   THR B 180      21.031  -3.731 -16.488  1.00 35.48           N  
ATOM   4544  CA  THR B 180      20.434  -3.505 -15.183  1.00 34.99           C  
ATOM   4545  C   THR B 180      21.273  -4.136 -14.089  1.00 35.04           C  
ATOM   4546  O   THR B 180      21.948  -5.139 -14.305  1.00 34.27           O  
ATOM   4547  CB  THR B 180      19.038  -4.109 -15.100  1.00 34.57           C  
ATOM   4548  CG2 THR B 180      18.126  -3.480 -16.129  1.00 33.38           C  
ATOM   4549  OG1 THR B 180      19.125  -5.519 -15.339  1.00 36.56           O  
ATOM   4550  N   THR B 181      21.216  -3.537 -12.909  1.00 35.07           N  
ATOM   4551  CA  THR B 181      21.950  -4.023 -11.756  1.00 34.32           C  
ATOM   4552  C   THR B 181      21.167  -3.645 -10.514  1.00 32.76           C  
ATOM   4553  O   THR B 181      20.314  -2.758 -10.559  1.00 32.61           O  
ATOM   4554  CB  THR B 181      23.344  -3.387 -11.672  1.00 35.70           C  
ATOM   4555  CG2 THR B 181      23.396  -2.102 -12.473  1.00 39.38           C  
ATOM   4556  OG1 THR B 181      23.655  -3.100 -10.303  1.00 40.64           O  
ATOM   4557  N   PRO B 182      21.426  -4.329  -9.390  1.00 31.31           N  
ATOM   4558  CA  PRO B 182      20.697  -3.993  -8.167  1.00 29.45           C  
ATOM   4559  C   PRO B 182      21.238  -2.672  -7.624  1.00 28.57           C  
ATOM   4560  O   PRO B 182      22.432  -2.396  -7.727  1.00 27.66           O  
ATOM   4561  CB  PRO B 182      21.017  -5.167  -7.236  1.00 28.58           C  
ATOM   4562  CG  PRO B 182      21.385  -6.280  -8.170  1.00 29.82           C  
ATOM   4563  CD  PRO B 182      22.211  -5.559  -9.201  1.00 30.78           C  
ATOM   4564  N   TYR B 183      20.364  -1.846  -7.064  1.00 27.60           N  
ATOM   4565  CA  TYR B 183      20.811  -0.582  -6.502  1.00 27.47           C  
ATOM   4566  C   TYR B 183      21.777  -0.903  -5.359  1.00 27.60           C  
ATOM   4567  O   TYR B 183      21.658  -1.942  -4.718  1.00 27.04           O  
ATOM   4568  CB  TYR B 183      19.622   0.206  -5.952  1.00 26.83           C  
ATOM   4569  CG  TYR B 183      19.946   1.646  -5.631  1.00 26.72           C  
ATOM   4570  CD1 TYR B 183      20.070   2.592  -6.646  1.00 25.43           C  
ATOM   4571  CD2 TYR B 183      20.147   2.060  -4.316  1.00 25.83           C  
ATOM   4572  CE1 TYR B 183      20.388   3.918  -6.364  1.00 27.14           C  
ATOM   4573  CE2 TYR B 183      20.467   3.393  -4.017  1.00 26.84           C  
ATOM   4574  CZ  TYR B 183      20.586   4.314  -5.048  1.00 26.66           C  
ATOM   4575  OH  TYR B 183      20.907   5.626  -4.775  1.00 24.68           O  
ATOM   4576  N   ASN B 184      22.736  -0.018  -5.122  1.00 28.37           N  
ATOM   4577  CA  ASN B 184      23.698  -0.203  -4.041  1.00 30.41           C  
ATOM   4578  C   ASN B 184      24.630  -1.397  -4.211  1.00 30.72           C  
ATOM   4579  O   ASN B 184      25.253  -1.837  -3.251  1.00 33.23           O  
ATOM   4580  CB  ASN B 184      22.953  -0.308  -2.698  1.00 30.14           C  
ATOM   4581  CG  ASN B 184      22.805   1.036  -2.007  1.00 29.23           C  
ATOM   4582  ND2 ASN B 184      23.780   1.910  -2.219  1.00 31.01           N  
ATOM   4583  OD1 ASN B 184      21.840   1.283  -1.284  1.00 28.33           O  
ATOM   4584  N   ASP B 185      24.739  -1.912  -5.431  1.00 30.40           N  
ATOM   4585  CA  ASP B 185      25.607  -3.052  -5.692  1.00 29.32           C  
ATOM   4586  C   ASP B 185      26.742  -2.639  -6.618  1.00 28.75           C  
ATOM   4587  O   ASP B 185      26.641  -2.797  -7.835  1.00 29.17           O  
ATOM   4588  CB  ASP B 185      24.804  -4.175  -6.346  1.00 30.98           C  
ATOM   4589  CG  ASP B 185      25.515  -5.508  -6.293  1.00 30.89           C  
ATOM   4590  OD1 ASP B 185      26.764  -5.515  -6.297  1.00 31.92           O  
ATOM   4591  OD2 ASP B 185      24.820  -6.544  -6.261  1.00 32.52           O1-
ATOM   4592  N   LEU B 186      27.818  -2.110  -6.045  1.00 29.16           N  
ATOM   4593  CA  LEU B 186      28.964  -1.668  -6.838  1.00 30.10           C  
ATOM   4594  C   LEU B 186      29.601  -2.807  -7.619  1.00 30.69           C  
ATOM   4595  O   LEU B 186      30.017  -2.627  -8.764  1.00 30.84           O  
ATOM   4596  CB  LEU B 186      30.030  -1.039  -5.937  1.00 30.48           C  
ATOM   4597  CG  LEU B 186      30.187   0.480  -5.955  1.00 32.90           C  
ATOM   4598  CD1 LEU B 186      31.409   0.852  -5.131  1.00 33.48           C  
ATOM   4599  CD2 LEU B 186      30.351   0.977  -7.382  1.00 32.77           C  
ATOM   4600  N   GLU B 187      29.680  -3.977  -6.990  1.00 31.20           N  
ATOM   4601  CA  GLU B 187      30.292  -5.136  -7.616  1.00 32.11           C  
ATOM   4602  C   GLU B 187      29.574  -5.520  -8.893  1.00 30.88           C  
ATOM   4603  O   GLU B 187      30.213  -5.811  -9.903  1.00 30.92           O  
ATOM   4604  CB  GLU B 187      30.309  -6.317  -6.644  1.00 35.44           C  
ATOM   4605  CG  GLU B 187      31.156  -6.082  -5.400  1.00 40.40           C  
ATOM   4606  CD  GLU B 187      32.572  -5.648  -5.731  1.00 43.84           C  
ATOM   4607  OE1 GLU B 187      33.253  -6.368  -6.490  1.00 46.07           O  
ATOM   4608  OE2 GLU B 187      33.001  -4.586  -5.231  1.00 47.07           O1-
ATOM   4609  N   ALA B 188      28.246  -5.520  -8.850  1.00 30.45           N  
ATOM   4610  CA  ALA B 188      27.467  -5.862 -10.033  1.00 30.28           C  
ATOM   4611  C   ALA B 188      27.823  -4.899 -11.164  1.00 30.41           C  
ATOM   4612  O   ALA B 188      27.987  -5.312 -12.314  1.00 30.60           O  
ATOM   4613  CB  ALA B 188      25.985  -5.781  -9.724  1.00 30.75           C  
ATOM   4614  N   VAL B 189      27.953  -3.618 -10.831  1.00 30.08           N  
ATOM   4615  CA  VAL B 189      28.291  -2.615 -11.833  1.00 29.74           C  
ATOM   4616  C   VAL B 189      29.668  -2.866 -12.442  1.00 30.80           C  
ATOM   4617  O   VAL B 189      29.816  -2.880 -13.665  1.00 31.34           O  
ATOM   4618  CB  VAL B 189      28.264  -1.193 -11.246  1.00 28.41           C  
ATOM   4619  CG1 VAL B 189      28.615  -0.194 -12.332  1.00 28.14           C  
ATOM   4620  CG2 VAL B 189      26.892  -0.882 -10.694  1.00 25.20           C  
ATOM   4621  N   LYS B 190      30.677  -3.061 -11.598  1.00 31.87           N  
ATOM   4622  CA  LYS B 190      32.022  -3.318 -12.098  1.00 32.82           C  
ATOM   4623  C   LYS B 190      31.993  -4.533 -13.021  1.00 32.38           C  
ATOM   4624  O   LYS B 190      32.657  -4.560 -14.061  1.00 33.22           O  
ATOM   4625  CB  LYS B 190      32.981  -3.547 -10.929  1.00 35.31           C  
ATOM   4626  CG  LYS B 190      33.126  -2.323 -10.039  1.00 38.19           C  
ATOM   4627  CD  LYS B 190      34.219  -2.488  -8.993  1.00 42.05           C  
ATOM   4628  CE  LYS B 190      33.829  -3.489  -7.922  1.00 43.11           C  
ATOM   4629  NZ  LYS B 190      34.805  -3.472  -6.794  1.00 45.38           N1+
ATOM   4630  N   ALA B 191      31.201  -5.531 -12.648  1.00 32.26           N  
ATOM   4631  CA  ALA B 191      31.075  -6.742 -13.446  1.00 32.29           C  
ATOM   4632  C   ALA B 191      30.525  -6.407 -14.825  1.00 32.85           C  
ATOM   4633  O   ALA B 191      30.940  -6.989 -15.831  1.00 33.84           O  
ATOM   4634  CB  ALA B 191      30.156  -7.733 -12.748  1.00 30.15           C  
ATOM   4635  N   LEU B 192      29.585  -5.468 -14.870  1.00 32.88           N  
ATOM   4636  CA  LEU B 192      28.986  -5.063 -16.134  1.00 32.12           C  
ATOM   4637  C   LEU B 192      29.996  -4.410 -17.063  1.00 32.55           C  
ATOM   4638  O   LEU B 192      29.980  -4.659 -18.269  1.00 33.22           O  
ATOM   4639  CB  LEU B 192      27.819  -4.116 -15.883  1.00 32.77           C  
ATOM   4640  CG  LEU B 192      26.601  -4.832 -15.312  1.00 31.91           C  
ATOM   4641  CD1 LEU B 192      25.490  -3.833 -15.041  1.00 31.97           C  
ATOM   4642  CD2 LEU B 192      26.145  -5.894 -16.301  1.00 31.42           C  
ATOM   4643  N   PHE B 193      30.874  -3.571 -16.518  1.00 33.33           N  
ATOM   4644  CA  PHE B 193      31.881  -2.937 -17.358  1.00 35.21           C  
ATOM   4645  C   PHE B 193      32.871  -4.003 -17.820  1.00 36.63           C  
ATOM   4646  O   PHE B 193      33.217  -4.081 -19.000  1.00 35.80           O  
ATOM   4647  CB  PHE B 193      32.621  -1.841 -16.599  1.00 34.06           C  
ATOM   4648  CG  PHE B 193      31.860  -0.548 -16.506  1.00 34.86           C  
ATOM   4649  CD1 PHE B 193      30.867  -0.373 -15.548  1.00 33.48           C  
ATOM   4650  CD2 PHE B 193      32.143   0.502 -17.377  1.00 34.52           C  
ATOM   4651  CE1 PHE B 193      30.167   0.831 -15.457  1.00 33.18           C  
ATOM   4652  CE2 PHE B 193      31.447   1.710 -17.295  1.00 33.41           C  
ATOM   4653  CZ  PHE B 193      30.459   1.874 -16.333  1.00 32.79           C  
ATOM   4654  N   ALA B 194      33.307  -4.832 -16.877  1.00 38.87           N  
ATOM   4655  CA  ALA B 194      34.251  -5.900 -17.174  1.00 39.55           C  
ATOM   4656  C   ALA B 194      33.729  -6.771 -18.310  1.00 39.96           C  
ATOM   4657  O   ALA B 194      34.500  -7.258 -19.134  1.00 40.19           O  
ATOM   4658  CB  ALA B 194      34.480  -6.746 -15.933  1.00 39.94           C  
ATOM   4659  N   GLU B 195      32.415  -6.954 -18.357  1.00 40.40           N  
ATOM   4660  CA  GLU B 195      31.801  -7.777 -19.392  1.00 41.88           C  
ATOM   4661  C   GLU B 195      31.467  -7.045 -20.694  1.00 41.01           C  
ATOM   4662  O   GLU B 195      31.123  -7.677 -21.691  1.00 40.95           O  
ATOM   4663  CB  GLU B 195      30.533  -8.432 -18.846  1.00 44.51           C  
ATOM   4664  CG  GLU B 195      30.793  -9.476 -17.775  1.00 50.43           C  
ATOM   4665  CD  GLU B 195      29.515 -10.050 -17.198  1.00 53.26           C  
ATOM   4666  OE1 GLU B 195      28.620 -10.419 -17.987  1.00 54.87           O  
ATOM   4667  OE2 GLU B 195      29.408 -10.137 -15.956  1.00 55.61           O1-
ATOM   4668  N   ASN B 196      31.569  -5.722 -20.691  1.00 39.54           N  
ATOM   4669  CA  ASN B 196      31.257  -4.942 -21.887  1.00 38.59           C  
ATOM   4670  C   ASN B 196      32.298  -3.854 -22.108  1.00 38.89           C  
ATOM   4671  O   ASN B 196      31.973  -2.665 -22.136  1.00 40.06           O  
ATOM   4672  CB  ASN B 196      29.879  -4.300 -21.739  1.00 38.19           C  
ATOM   4673  CG  ASN B 196      28.787  -5.319 -21.474  1.00 38.05           C  
ATOM   4674  ND2 ASN B 196      28.525  -5.579 -20.197  1.00 36.61           N  
ATOM   4675  OD1 ASN B 196      28.193  -5.874 -22.402  1.00 36.25           O  
ATOM   4676  N   PRO B 197      33.569  -4.249 -22.273  1.00 38.46           N  
ATOM   4677  CA  PRO B 197      34.628  -3.259 -22.488  1.00 37.57           C  
ATOM   4678  C   PRO B 197      34.348  -2.312 -23.650  1.00 35.70           C  
ATOM   4679  O   PRO B 197      33.983  -2.749 -24.737  1.00 35.18           O  
ATOM   4680  CB  PRO B 197      35.867  -4.125 -22.723  1.00 38.39           C  
ATOM   4681  CG  PRO B 197      35.290  -5.389 -23.314  1.00 38.15           C  
ATOM   4682  CD  PRO B 197      34.080  -5.619 -22.456  1.00 37.12           C  
ATOM   4683  N   GLY B 198      34.517  -1.016 -23.399  1.00 34.97           N  
ATOM   4684  CA  GLY B 198      34.310  -0.008 -24.422  1.00 33.31           C  
ATOM   4685  C   GLY B 198      32.924   0.041 -25.035  1.00 33.59           C  
ATOM   4686  O   GLY B 198      32.768   0.476 -26.176  1.00 34.13           O  
ATOM   4687  N   GLU B 199      31.912  -0.395 -24.291  1.00 32.94           N  
ATOM   4688  CA  GLU B 199      30.547  -0.380 -24.810  1.00 32.58           C  
ATOM   4689  C   GLU B 199      29.576   0.398 -23.931  1.00 31.05           C  
ATOM   4690  O   GLU B 199      28.458   0.695 -24.356  1.00 29.89           O  
ATOM   4691  CB  GLU B 199      30.014  -1.799 -24.965  1.00 34.41           C  
ATOM   4692  CG  GLU B 199      30.811  -2.681 -25.881  1.00 39.29           C  
ATOM   4693  CD  GLU B 199      30.137  -4.020 -26.082  1.00 43.26           C  
ATOM   4694  OE1 GLU B 199      29.075  -4.057 -26.744  1.00 44.54           O  
ATOM   4695  OE2 GLU B 199      30.657  -5.033 -25.566  1.00 45.41           O1-
ATOM   4696  N   ILE B 200      29.996   0.720 -22.709  1.00 29.44           N  
ATOM   4697  CA  ILE B 200      29.134   1.445 -21.780  1.00 27.04           C  
ATOM   4698  C   ILE B 200      29.256   2.960 -21.919  1.00 25.65           C  
ATOM   4699  O   ILE B 200      30.324   3.530 -21.701  1.00 25.12           O  
ATOM   4700  CB  ILE B 200      29.451   1.096 -20.310  1.00 26.71           C  
ATOM   4701  CG1 ILE B 200      29.611  -0.416 -20.136  1.00 27.57           C  
ATOM   4702  CG2 ILE B 200      28.335   1.611 -19.414  1.00 24.67           C  
ATOM   4703  CD1 ILE B 200      28.361  -1.210 -20.419  1.00 28.92           C  
ATOM   4704  N   ALA B 201      28.153   3.607 -22.280  1.00 24.40           N  
ATOM   4705  CA  ALA B 201      28.125   5.058 -22.422  1.00 22.07           C  
ATOM   4706  C   ALA B 201      28.127   5.672 -21.027  1.00 20.67           C  
ATOM   4707  O   ALA B 201      28.669   6.752 -20.800  1.00 21.08           O  
ATOM   4708  CB  ALA B 201      26.878   5.478 -23.173  1.00 22.07           C  
ATOM   4709  N   GLY B 202      27.519   4.971 -20.080  1.00 20.07           N  
ATOM   4710  CA  GLY B 202      27.493   5.489 -18.730  1.00 18.70           C  
ATOM   4711  C   GLY B 202      26.444   4.859 -17.847  1.00 19.20           C  
ATOM   4712  O   GLY B 202      25.738   3.924 -18.231  1.00 17.89           O  
ATOM   4713  N   VAL B 203      26.350   5.394 -16.639  1.00 19.66           N  
ATOM   4714  CA  VAL B 203      25.410   4.902 -15.652  1.00 20.33           C  
ATOM   4715  C   VAL B 203      24.469   6.022 -15.262  1.00 19.70           C  
ATOM   4716  O   VAL B 203      24.896   7.147 -15.005  1.00 21.59           O  
ATOM   4717  CB  VAL B 203      26.145   4.420 -14.384  1.00 20.34           C  
ATOM   4718  CG1 VAL B 203      25.141   3.995 -13.333  1.00 19.96           C  
ATOM   4719  CG2 VAL B 203      27.086   3.277 -14.731  1.00 23.71           C  
ATOM   4720  N   ILE B 204      23.183   5.718 -15.227  1.00 18.01           N  
ATOM   4721  CA  ILE B 204      22.202   6.710 -14.829  1.00 17.55           C  
ATOM   4722  C   ILE B 204      21.503   6.137 -13.608  1.00 17.06           C  
ATOM   4723  O   ILE B 204      21.271   4.933 -13.537  1.00 16.61           O  
ATOM   4724  CB  ILE B 204      21.181   6.971 -15.958  1.00 16.88           C  
ATOM   4725  CG1 ILE B 204      20.129   7.976 -15.488  1.00 17.18           C  
ATOM   4726  CG2 ILE B 204      20.519   5.669 -16.384  1.00 17.03           C  
ATOM   4727  CD1 ILE B 204      19.238   8.479 -16.612  1.00 15.29           C  
ATOM   4728  N   LEU B 205      21.188   6.987 -12.638  1.00 16.17           N  
ATOM   4729  CA  LEU B 205      20.517   6.515 -11.434  1.00 16.61           C  
ATOM   4730  C   LEU B 205      19.930   7.656 -10.618  1.00 15.73           C  
ATOM   4731  O   LEU B 205      20.287   8.819 -10.801  1.00 15.44           O  
ATOM   4732  CB  LEU B 205      21.506   5.759 -10.526  1.00 16.82           C  
ATOM   4733  CG  LEU B 205      22.467   6.662  -9.725  1.00 18.07           C  
ATOM   4734  CD1 LEU B 205      23.080   5.885  -8.557  1.00 19.74           C  
ATOM   4735  CD2 LEU B 205      23.551   7.208 -10.640  1.00 17.37           C  
ATOM   4736  N   GLU B 206      19.024   7.305  -9.714  1.00 17.12           N  
ATOM   4737  CA  GLU B 206      18.451   8.274  -8.795  1.00 18.97           C  
ATOM   4738  C   GLU B 206      19.494   8.302  -7.675  1.00 20.02           C  
ATOM   4739  O   GLU B 206      19.720   7.292  -7.017  1.00 21.60           O  
ATOM   4740  CB  GLU B 206      17.117   7.773  -8.257  1.00 17.34           C  
ATOM   4741  CG  GLU B 206      16.062   7.627  -9.323  1.00 18.60           C  
ATOM   4742  CD  GLU B 206      14.759   7.079  -8.791  1.00 18.20           C  
ATOM   4743  OE1 GLU B 206      14.270   7.586  -7.765  1.00 18.88           O  
ATOM   4744  OE2 GLU B 206      14.214   6.143  -9.405  1.00 20.25           O1-
ATOM   4745  N   PRO B 207      20.161   9.451  -7.468  1.00 22.25           N  
ATOM   4746  CA  PRO B 207      21.191   9.601  -6.427  1.00 21.89           C  
ATOM   4747  C   PRO B 207      20.659   9.060  -5.107  1.00 22.20           C  
ATOM   4748  O   PRO B 207      21.390   8.488  -4.296  1.00 23.85           O  
ATOM   4749  CB  PRO B 207      21.427  11.109  -6.387  1.00 23.28           C  
ATOM   4750  CG  PRO B 207      21.081  11.554  -7.765  1.00 23.29           C  
ATOM   4751  CD  PRO B 207      19.853  10.748  -8.095  1.00 21.68           C  
ATOM   4752  N   ILE B 208      19.369   9.282  -4.898  1.00 22.27           N  
ATOM   4753  CA  ILE B 208      18.660   8.782  -3.734  1.00 20.41           C  
ATOM   4754  C   ILE B 208      17.399   8.275  -4.393  1.00 20.23           C  
ATOM   4755  O   ILE B 208      16.727   9.015  -5.108  1.00 21.02           O  
ATOM   4756  CB  ILE B 208      18.326   9.885  -2.697  1.00 19.20           C  
ATOM   4757  CG1 ILE B 208      19.557  10.174  -1.831  1.00 19.11           C  
ATOM   4758  CG2 ILE B 208      17.163   9.439  -1.804  1.00 17.21           C  
ATOM   4759  CD1 ILE B 208      19.290  11.109  -0.666  1.00 17.73           C  
ATOM   4760  N   VAL B 209      17.101   7.001  -4.192  1.00 21.47           N  
ATOM   4761  CA  VAL B 209      15.928   6.413  -4.808  1.00 20.17           C  
ATOM   4762  C   VAL B 209      14.632   6.839  -4.148  1.00 21.05           C  
ATOM   4763  O   VAL B 209      14.536   6.947  -2.922  1.00 20.33           O  
ATOM   4764  CB  VAL B 209      16.001   4.886  -4.789  1.00 20.81           C  
ATOM   4765  CG1 VAL B 209      14.730   4.303  -5.374  1.00 17.98           C  
ATOM   4766  CG2 VAL B 209      17.215   4.427  -5.573  1.00 19.71           C  
ATOM   4767  N   GLY B 210      13.633   7.086  -4.985  1.00 20.82           N  
ATOM   4768  CA  GLY B 210      12.335   7.477  -4.485  1.00 21.16           C  
ATOM   4769  C   GLY B 210      11.257   6.645  -5.150  1.00 21.67           C  
ATOM   4770  O   GLY B 210      10.113   6.635  -4.697  1.00 21.33           O  
ATOM   4771  N   ASN B 211      11.626   5.916  -6.201  1.00 21.75           N  
ATOM   4772  CA  ASN B 211      10.654   5.113  -6.939  1.00 23.79           C  
ATOM   4773  C   ASN B 211      10.586   3.609  -6.660  1.00 24.85           C  
ATOM   4774  O   ASN B 211       9.981   2.853  -7.418  1.00 25.90           O  
ATOM   4775  CB  ASN B 211      10.825   5.383  -8.431  1.00 21.41           C  
ATOM   4776  CG  ASN B 211      10.496   6.822  -8.785  1.00 23.79           C  
ATOM   4777  ND2 ASN B 211      11.507   7.586  -9.181  1.00 22.38           N  
ATOM   4778  OD1 ASN B 211       9.345   7.247  -8.679  1.00 24.24           O  
ATOM   4779  N   SER B 212      11.209   3.182  -5.570  1.00 25.64           N  
ATOM   4780  CA  SER B 212      11.163   1.788  -5.138  1.00 27.44           C  
ATOM   4781  C   SER B 212      11.142   1.960  -3.631  1.00 26.72           C  
ATOM   4782  O   SER B 212      11.752   1.207  -2.876  1.00 28.14           O  
ATOM   4783  CB  SER B 212      12.410   1.018  -5.589  1.00 27.83           C  
ATOM   4784  OG  SER B 212      13.592   1.600  -5.080  1.00 33.10           O  
ATOM   4785  N   GLY B 213      10.402   2.978  -3.213  1.00 26.42           N  
ATOM   4786  CA  GLY B 213      10.334   3.321  -1.814  1.00 25.11           C  
ATOM   4787  C   GLY B 213      11.537   4.223  -1.630  1.00 23.64           C  
ATOM   4788  O   GLY B 213      12.300   4.430  -2.579  1.00 22.74           O  
ATOM   4789  N   PHE B 214      11.715   4.759  -0.429  1.00 23.20           N  
ATOM   4790  CA  PHE B 214      12.837   5.639  -0.150  1.00 21.84           C  
ATOM   4791  C   PHE B 214      14.075   4.799   0.138  1.00 22.75           C  
ATOM   4792  O   PHE B 214      14.104   4.032   1.096  1.00 22.21           O  
ATOM   4793  CB  PHE B 214      12.508   6.512   1.059  1.00 21.79           C  
ATOM   4794  CG  PHE B 214      13.548   7.547   1.365  1.00 21.41           C  
ATOM   4795  CD1 PHE B 214      13.717   8.645   0.530  1.00 20.07           C  
ATOM   4796  CD2 PHE B 214      14.368   7.420   2.485  1.00 20.91           C  
ATOM   4797  CE1 PHE B 214      14.689   9.605   0.801  1.00 20.19           C  
ATOM   4798  CE2 PHE B 214      15.345   8.372   2.767  1.00 21.24           C  
ATOM   4799  CZ  PHE B 214      15.507   9.468   1.924  1.00 20.33           C  
ATOM   4800  N   ILE B 215      15.097   4.937  -0.697  1.00 23.94           N  
ATOM   4801  CA  ILE B 215      16.327   4.184  -0.498  1.00 24.21           C  
ATOM   4802  C   ILE B 215      17.548   5.076  -0.679  1.00 25.07           C  
ATOM   4803  O   ILE B 215      17.760   5.654  -1.747  1.00 25.22           O  
ATOM   4804  CB  ILE B 215      16.430   3.000  -1.479  1.00 24.65           C  
ATOM   4805  CG1 ILE B 215      15.190   2.114  -1.356  1.00 23.52           C  
ATOM   4806  CG2 ILE B 215      17.686   2.182  -1.172  1.00 25.04           C  
ATOM   4807  CD1 ILE B 215      15.219   0.878  -2.240  1.00 23.14           C  
ATOM   4808  N   VAL B 216      18.344   5.187   0.379  1.00 24.74           N  
ATOM   4809  CA  VAL B 216      19.554   5.995   0.359  1.00 25.12           C  
ATOM   4810  C   VAL B 216      20.729   5.135  -0.093  1.00 25.28           C  
ATOM   4811  O   VAL B 216      20.739   3.926   0.121  1.00 26.01           O  
ATOM   4812  CB  VAL B 216      19.845   6.548   1.768  1.00 26.29           C  
ATOM   4813  CG1 VAL B 216      21.238   7.161   1.826  1.00 28.39           C  
ATOM   4814  CG2 VAL B 216      18.800   7.581   2.132  1.00 26.65           C  
ATOM   4815  N   PRO B 217      21.731   5.743  -0.740  1.00 25.31           N  
ATOM   4816  CA  PRO B 217      22.866   4.926  -1.173  1.00 26.37           C  
ATOM   4817  C   PRO B 217      23.775   4.565   0.005  1.00 26.35           C  
ATOM   4818  O   PRO B 217      23.984   5.374   0.908  1.00 26.12           O  
ATOM   4819  CB  PRO B 217      23.563   5.824  -2.193  1.00 26.20           C  
ATOM   4820  CG  PRO B 217      23.299   7.203  -1.654  1.00 24.59           C  
ATOM   4821  CD  PRO B 217      21.841   7.118  -1.261  1.00 25.91           C  
ATOM   4822  N   ASP B 218      24.295   3.343   0.000  1.00 27.05           N  
ATOM   4823  CA  ASP B 218      25.189   2.912   1.061  1.00 26.59           C  
ATOM   4824  C   ASP B 218      26.459   3.728   0.936  1.00 27.50           C  
ATOM   4825  O   ASP B 218      26.738   4.300  -0.121  1.00 28.02           O  
ATOM   4826  CB  ASP B 218      25.547   1.433   0.919  1.00 27.41           C  
ATOM   4827  CG  ASP B 218      24.348   0.524   1.038  1.00 26.66           C  
ATOM   4828  OD1 ASP B 218      23.517   0.757   1.939  1.00 27.78           O  
ATOM   4829  OD2 ASP B 218      24.245  -0.434   0.241  1.00 26.90           O1-
ATOM   4830  N   ALA B 219      27.231   3.780   2.014  1.00 27.09           N  
ATOM   4831  CA  ALA B 219      28.479   4.517   2.006  1.00 26.84           C  
ATOM   4832  C   ALA B 219      29.331   4.006   0.855  1.00 27.17           C  
ATOM   4833  O   ALA B 219      29.408   2.796   0.621  1.00 26.40           O  
ATOM   4834  CB  ALA B 219      29.205   4.314   3.326  1.00 28.10           C  
ATOM   4835  N   GLY B 220      29.945   4.932   0.125  1.00 27.22           N  
ATOM   4836  CA  GLY B 220      30.807   4.564  -0.982  1.00 26.55           C  
ATOM   4837  C   GLY B 220      30.136   4.180  -2.289  1.00 27.45           C  
ATOM   4838  O   GLY B 220      30.814   4.020  -3.309  1.00 26.90           O  
ATOM   4839  N   PHE B 221      28.817   4.027  -2.288  1.00 26.52           N  
ATOM   4840  CA  PHE B 221      28.137   3.649  -3.524  1.00 26.64           C  
ATOM   4841  C   PHE B 221      28.270   4.710  -4.619  1.00 25.98           C  
ATOM   4842  O   PHE B 221      28.794   4.440  -5.700  1.00 24.93           O  
ATOM   4843  CB  PHE B 221      26.653   3.367  -3.271  1.00 26.69           C  
ATOM   4844  CG  PHE B 221      25.914   2.919  -4.497  1.00 26.67           C  
ATOM   4845  CD1 PHE B 221      26.391   1.860  -5.263  1.00 27.57           C  
ATOM   4846  CD2 PHE B 221      24.757   3.563  -4.901  1.00 27.53           C  
ATOM   4847  CE1 PHE B 221      25.725   1.455  -6.416  1.00 27.80           C  
ATOM   4848  CE2 PHE B 221      24.083   3.163  -6.054  1.00 27.91           C  
ATOM   4849  CZ  PHE B 221      24.568   2.110  -6.811  1.00 27.20           C  
ATOM   4850  N   LEU B 222      27.795   5.918  -4.337  1.00 25.10           N  
ATOM   4851  CA  LEU B 222      27.870   6.992  -5.316  1.00 24.44           C  
ATOM   4852  C   LEU B 222      29.311   7.264  -5.718  1.00 25.62           C  
ATOM   4853  O   LEU B 222      29.605   7.429  -6.903  1.00 25.63           O  
ATOM   4854  CB  LEU B 222      27.230   8.262  -4.757  1.00 24.27           C  
ATOM   4855  CG  LEU B 222      25.739   8.153  -4.422  1.00 24.31           C  
ATOM   4856  CD1 LEU B 222      25.224   9.506  -3.971  1.00 24.47           C  
ATOM   4857  CD2 LEU B 222      24.958   7.666  -5.639  1.00 21.76           C  
ATOM   4858  N   GLU B 223      30.207   7.308  -4.734  1.00 25.82           N  
ATOM   4859  CA  GLU B 223      31.616   7.544  -5.010  1.00 25.73           C  
ATOM   4860  C   GLU B 223      32.165   6.445  -5.913  1.00 25.11           C  
ATOM   4861  O   GLU B 223      32.896   6.716  -6.870  1.00 24.88           O  
ATOM   4862  CB  GLU B 223      32.418   7.576  -3.714  1.00 27.86           C  
ATOM   4863  CG  GLU B 223      32.078   8.727  -2.787  1.00 30.86           C  
ATOM   4864  CD  GLU B 223      30.881   8.437  -1.913  1.00 33.22           C  
ATOM   4865  OE1 GLU B 223      30.585   9.266  -1.028  1.00 34.22           O  
ATOM   4866  OE2 GLU B 223      30.237   7.381  -2.109  1.00 35.27           O1-
ATOM   4867  N   GLY B 224      31.811   5.204  -5.598  1.00 24.94           N  
ATOM   4868  CA  GLY B 224      32.272   4.080  -6.395  1.00 24.06           C  
ATOM   4869  C   GLY B 224      31.838   4.251  -7.833  1.00 23.55           C  
ATOM   4870  O   GLY B 224      32.643   4.129  -8.755  1.00 23.29           O  
ATOM   4871  N   LEU B 225      30.556   4.540  -8.026  1.00 23.64           N  
ATOM   4872  CA  LEU B 225      30.018   4.742  -9.364  1.00 24.04           C  
ATOM   4873  C   LEU B 225      30.767   5.845 -10.097  1.00 24.24           C  
ATOM   4874  O   LEU B 225      31.080   5.714 -11.281  1.00 25.76           O  
ATOM   4875  CB  LEU B 225      28.532   5.088  -9.299  1.00 23.16           C  
ATOM   4876  CG  LEU B 225      27.598   3.936  -8.929  1.00 23.43           C  
ATOM   4877  CD1 LEU B 225      26.166   4.421  -8.987  1.00 25.23           C  
ATOM   4878  CD2 LEU B 225      27.787   2.780  -9.889  1.00 22.37           C  
ATOM   4879  N   ARG B 226      31.056   6.934  -9.397  1.00 25.07           N  
ATOM   4880  CA  ARG B 226      31.784   8.028 -10.015  1.00 27.07           C  
ATOM   4881  C   ARG B 226      33.167   7.549 -10.456  1.00 29.23           C  
ATOM   4882  O   ARG B 226      33.595   7.809 -11.583  1.00 29.68           O  
ATOM   4883  CB  ARG B 226      31.907   9.207  -9.035  1.00 26.32           C  
ATOM   4884  CG  ARG B 226      32.927  10.274  -9.438  1.00 27.57           C  
ATOM   4885  CD  ARG B 226      33.035  10.405 -10.954  1.00 30.00           C  
ATOM   4886  NE  ARG B 226      32.068  11.322 -11.534  1.00 29.80           N  
ATOM   4887  CZ  ARG B 226      31.719  11.327 -12.818  1.00 30.66           C  
ATOM   4888  NH1 ARG B 226      30.844  12.217 -13.258  1.00 32.83           N1+
ATOM   4889  NH2 ARG B 226      32.211  10.426 -13.658  1.00 30.97           N  
ATOM   4890  N   GLU B 227      33.854   6.833  -9.572  1.00 31.20           N  
ATOM   4891  CA  GLU B 227      35.185   6.345  -9.885  1.00 33.65           C  
ATOM   4892  C   GLU B 227      35.194   5.364 -11.049  1.00 32.42           C  
ATOM   4893  O   GLU B 227      36.009   5.499 -11.962  1.00 33.81           O  
ATOM   4894  CB  GLU B 227      35.817   5.692  -8.652  1.00 37.32           C  
ATOM   4895  CG  GLU B 227      37.289   5.340  -8.834  1.00 43.89           C  
ATOM   4896  CD  GLU B 227      37.909   4.742  -7.585  1.00 47.81           C  
ATOM   4897  OE1 GLU B 227      39.121   4.426  -7.614  1.00 50.28           O  
ATOM   4898  OE2 GLU B 227      37.185   4.588  -6.576  1.00 49.03           O1-
ATOM   4899  N   ILE B 228      34.293   4.386 -11.043  1.00 30.85           N  
ATOM   4900  CA  ILE B 228      34.299   3.415 -12.133  1.00 32.21           C  
ATOM   4901  C   ILE B 228      33.998   4.058 -13.481  1.00 31.43           C  
ATOM   4902  O   ILE B 228      34.638   3.727 -14.478  1.00 33.16           O  
ATOM   4903  CB  ILE B 228      33.306   2.254 -11.900  1.00 33.81           C  
ATOM   4904  CG1 ILE B 228      31.880   2.757 -12.043  1.00 37.66           C  
ATOM   4905  CG2 ILE B 228      33.511   1.650 -10.520  1.00 34.66           C  
ATOM   4906  CD1 ILE B 228      30.872   1.677 -11.882  1.00 39.99           C  
ATOM   4907  N   THR B 229      33.030   4.973 -13.522  1.00 30.05           N  
ATOM   4908  CA  THR B 229      32.698   5.638 -14.780  1.00 28.40           C  
ATOM   4909  C   THR B 229      33.919   6.380 -15.313  1.00 28.73           C  
ATOM   4910  O   THR B 229      34.248   6.276 -16.493  1.00 28.39           O  
ATOM   4911  CB  THR B 229      31.510   6.632 -14.628  1.00 27.30           C  
ATOM   4912  CG2 THR B 229      30.214   5.868 -14.442  1.00 25.04           C  
ATOM   4913  OG1 THR B 229      31.725   7.504 -13.508  1.00 25.92           O  
ATOM   4914  N   LEU B 230      34.600   7.118 -14.441  1.00 29.64           N  
ATOM   4915  CA  LEU B 230      35.793   7.842 -14.856  1.00 31.11           C  
ATOM   4916  C   LEU B 230      36.812   6.871 -15.435  1.00 32.28           C  
ATOM   4917  O   LEU B 230      37.436   7.140 -16.459  1.00 33.23           O  
ATOM   4918  CB  LEU B 230      36.407   8.575 -13.665  1.00 30.66           C  
ATOM   4919  CG  LEU B 230      35.566   9.730 -13.127  1.00 31.30           C  
ATOM   4920  CD1 LEU B 230      36.283  10.394 -11.964  1.00 31.69           C  
ATOM   4921  CD2 LEU B 230      35.322  10.736 -14.246  1.00 31.17           C  
ATOM   4922  N   GLU B 231      36.957   5.728 -14.778  1.00 33.58           N  
ATOM   4923  CA  GLU B 231      37.909   4.711 -15.200  1.00 35.18           C  
ATOM   4924  C   GLU B 231      37.671   4.208 -16.622  1.00 34.57           C  
ATOM   4925  O   GLU B 231      38.618   4.019 -17.382  1.00 35.14           O  
ATOM   4926  CB  GLU B 231      37.870   3.541 -14.217  1.00 37.41           C  
ATOM   4927  CG  GLU B 231      39.003   2.553 -14.377  1.00 42.40           C  
ATOM   4928  CD  GLU B 231      39.058   1.563 -13.237  1.00 45.12           C  
ATOM   4929  OE1 GLU B 231      39.167   2.009 -12.074  1.00 47.45           O  
ATOM   4930  OE2 GLU B 231      38.989   0.343 -13.500  1.00 47.63           O1-
ATOM   4931  N   HIS B 232      36.410   4.001 -16.986  1.00 34.35           N  
ATOM   4932  CA  HIS B 232      36.082   3.514 -18.322  1.00 33.16           C  
ATOM   4933  C   HIS B 232      35.560   4.599 -19.254  1.00 31.57           C  
ATOM   4934  O   HIS B 232      34.866   4.301 -20.228  1.00 30.51           O  
ATOM   4935  CB  HIS B 232      35.050   2.392 -18.231  1.00 34.87           C  
ATOM   4936  CG  HIS B 232      35.468   1.268 -17.339  1.00 38.00           C  
ATOM   4937  CD2 HIS B 232      35.755  -0.027 -17.610  1.00 38.93           C  
ATOM   4938  ND1 HIS B 232      35.654   1.428 -15.984  1.00 39.75           N
[truncated: 118,747 more chars]
