# Supplementary material for: Structural Descriptors for Subunit Interface Regions in Homodimers: Effect of Lipid Membrane and Secondary Structure Type
Source: J Chem Inf Model. 2025 Mar 27;65(7):3117–26. doi: 10.1021/acs.jcim.4c01233 (PMC12004529; doi:10.1021/acs.jcim.4c01233)
Supplement: Supplementary file 3 — ci4c01233_si_003.tar [file ci4c01233_si_003.tar › database/alpha/2ev1_cytop.pdb]

ATOM      1  N   ALA A   1      37.754 -39.384   2.638  1.00 55.09           N  
ATOM      2  CA  ALA A   1      36.489 -40.014   3.137  1.00 54.81           C  
ATOM      3  C   ALA A   1      35.892 -39.307   4.367  1.00 54.68           C  
ATOM      4  O   ALA A   1      34.787 -39.653   4.804  1.00 54.57           O  
ATOM      5  CB  ALA A   1      36.724 -41.490   3.434  1.00 54.91           C  
ATOM      6  N   ASN A   2      36.612 -38.326   4.921  1.00 54.45           N  
ATOM      7  CA  ASN A   2      36.096 -37.533   6.035  1.00 53.94           C  
ATOM      8  C   ASN A   2      34.955 -36.668   5.558  1.00 52.97           C  
ATOM      9  O   ASN A   2      33.885 -36.615   6.186  1.00 53.85           O  
ATOM     10  CB  ASN A   2      37.181 -36.627   6.643  1.00 54.29           C  
ATOM     11  CG  ASN A   2      36.596 -35.487   7.498  1.00 55.05           C  
ATOM     12  ND2 ASN A   2      37.209 -34.309   7.419  1.00 56.10           N  
ATOM     13  OD1 ASN A   2      35.605 -35.672   8.211  1.00 58.57           O  
ATOM     14  N   ILE A   3      35.177 -35.989   4.438  1.00 50.85           N  
ATOM     15  CA  ILE A   3      34.261 -34.948   4.035  1.00 48.69           C  
ATOM     16  C   ILE A   3      32.847 -35.510   3.869  1.00 47.19           C  
ATOM     17  O   ILE A   3      31.896 -34.768   3.978  1.00 46.69           O  
ATOM     18  CB  ILE A   3      34.738 -34.163   2.790  1.00 48.80           C  
ATOM     19  CG1 ILE A   3      34.542 -34.950   1.502  1.00 49.56           C  
ATOM     20  CG2 ILE A   3      36.208 -33.734   2.942  1.00 49.74           C  
ATOM     21  CD1 ILE A   3      34.662 -34.070   0.279  1.00 49.80           C  
ATOM     22  N   ASP A   4      32.711 -36.821   3.662  1.00 45.66           N  
ATOM     23  CA  ASP A   4      31.390 -37.455   3.634  1.00 44.33           C  
ATOM     24  C   ASP A   4      30.508 -37.079   4.809  1.00 42.57           C  
ATOM     25  O   ASP A   4      29.333 -36.802   4.628  1.00 41.96           O  
ATOM     26  CB  ASP A   4      31.509 -38.976   3.576  1.00 44.65           C  
ATOM     27  CG  ASP A   4      31.594 -39.494   2.159  1.00 46.08           C  
ATOM     28  OD1 ASP A   4      31.999 -38.715   1.261  1.00 48.10           O  
ATOM     29  OD2 ASP A   4      31.260 -40.684   1.953  1.00 49.89           O1-
ATOM     30  N   ASP A   5      31.054 -37.076   6.017  1.00 41.14           N  
ATOM     31  CA  ASP A   5      30.267 -36.617   7.150  1.00 39.90           C  
ATOM     32  C   ASP A   5      29.802 -35.180   6.924  1.00 38.80           C  
ATOM     33  O   ASP A   5      28.643 -34.852   7.221  1.00 40.22           O  
ATOM     34  CB  ASP A   5      31.033 -36.700   8.454  1.00 40.97           C  
ATOM     35  CG  ASP A   5      30.183 -36.262   9.635  1.00 42.22           C  
ATOM     36  OD1 ASP A   5      29.255 -37.020  10.013  1.00 45.94           O  
ATOM     37  OD2 ASP A   5      30.427 -35.150  10.156  1.00 46.79           O1-
ATOM     38  N   LEU A   6      30.674 -34.353   6.353  1.00 35.39           N  
ATOM     39  CA  LEU A   6      30.345 -32.960   6.060  1.00 34.06           C  
ATOM     40  C   LEU A   6      29.421 -32.743   4.848  1.00 32.70           C  
ATOM     41  O   LEU A   6      28.873 -31.651   4.708  1.00 34.66           O  
ATOM     42  CB  LEU A   6      31.630 -32.118   5.897  1.00 32.64           C  
ATOM     43  CG  LEU A   6      32.565 -32.167   7.100  1.00 34.05           C  
ATOM     44  CD1 LEU A   6      33.915 -31.638   6.703  1.00 34.73           C  
ATOM     45  CD2 LEU A   6      31.971 -31.353   8.232  1.00 34.51           C  
ATOM     46  N   LEU A   7      29.257 -33.749   3.988  1.00 30.31           N  
ATOM     47  CA  LEU A   7      28.364 -33.645   2.819  1.00 29.10           C  
ATOM     48  C   LEU A   7      26.960 -34.083   3.179  1.00 28.47           C  
ATOM     49  O   LEU A   7      26.011 -33.763   2.470  1.00 29.18           O  
ATOM     50  CB  LEU A   7      28.873 -34.501   1.679  1.00 28.30           C  
ATOM     51  CG  LEU A   7      30.293 -34.141   1.218  1.00 29.21           C  
ATOM     52  CD1 LEU A   7      30.818 -35.116   0.206  1.00 30.35           C  
ATOM     53  CD2 LEU A   7      30.341 -32.716   0.702  1.00 31.95           C  
ATOM     54  N   GLY A   8      26.829 -34.861   4.238  1.00 27.02           N  
ATOM     55  CA  GLY A   8      25.505 -35.326   4.680  1.00 26.64           C  
ATOM     56  C   GLY A   8      24.662 -35.948   3.592  1.00 27.46           C  
ATOM     57  O   GLY A   8      25.092 -36.850   2.866  1.00 27.53           O  
ATOM     58  N   ASP A   9      23.390 -35.549   3.556  1.00 25.58           N  
ATOM     59  CA  ASP A   9      22.475 -36.069   2.565  1.00 25.79           C  
ATOM     60  C   ASP A   9      22.519 -35.467   1.165  1.00 24.54           C  
ATOM     61  O   ASP A   9      21.730 -35.895   0.321  1.00 24.53           O  
ATOM     62  CB  ASP A   9      21.064 -35.924   3.129  1.00 23.33           C  
ATOM     63  CG  ASP A   9      20.890 -36.656   4.383  1.00 35.47           C  
ATOM     64  OD1 ASP A   9      21.283 -37.907   4.446  1.00 36.99           O  
ATOM     65  OD2 ASP A   9      20.009 -36.264   5.238  1.00 37.32           O1-
ATOM     66  N   LEU A  10      23.421 -34.525   0.903  1.00 24.65           N  
ATOM     67  CA  LEU A  10      23.449 -33.794  -0.368  1.00 25.46           C  
ATOM     68  C   LEU A  10      23.606 -34.773  -1.497  1.00 27.15           C  
ATOM     69  O   LEU A  10      24.357 -35.731  -1.377  1.00 27.91           O  
ATOM     70  CB  LEU A  10      24.565 -32.777  -0.431  1.00 27.11           C  
ATOM     71  CG  LEU A  10      24.329 -31.542   0.419  1.00 28.40           C  
ATOM     72  CD1 LEU A  10      25.537 -30.667   0.379  1.00 32.32           C  
ATOM     73  CD2 LEU A  10      23.077 -30.799  -0.066  1.00 29.28           C  
ATOM     74  N   GLY A  11      22.867 -34.566  -2.579  1.00 26.81           N  
ATOM     75  CA  GLY A  11      23.096 -35.356  -3.760  1.00 28.07           C  
ATOM     76  C   GLY A  11      23.493 -34.554  -4.971  1.00 28.43           C  
ATOM     77  O   GLY A  11      23.386 -33.329  -4.984  1.00 30.62           O  
ATOM     78  N   GLY A  12      23.973 -35.285  -5.982  1.00 31.30           N  
ATOM     79  CA  GLY A  12      24.104 -34.784  -7.345  1.00 31.57           C  
ATOM     80  C   GLY A  12      25.143 -33.703  -7.469  1.00 32.50           C  
ATOM     81  O   GLY A  12      26.149 -33.729  -6.765  1.00 33.03           O  
ATOM     82  N   THR A  13      24.889 -32.754  -8.367  1.00 33.33           N  
ATOM     83  CA  THR A  13      25.794 -31.626  -8.576  1.00 33.00           C  
ATOM     84  C   THR A  13      26.008 -30.814  -7.305  1.00 32.66           C  
ATOM     85  O   THR A  13      27.107 -30.313  -7.053  1.00 32.52           O  
ATOM     86  CB  THR A  13      25.280 -30.702  -9.712  1.00 33.59           C  
ATOM     87  CG2 THR A  13      26.058 -29.405  -9.773  1.00 34.74           C  
ATOM     88  OG1 THR A  13      25.417 -31.389 -10.959  1.00 36.03           O  
ATOM     89  N   ALA A  14      24.967 -30.684  -6.490  1.00 31.98           N  
ATOM     90  CA  ALA A  14      25.084 -29.976  -5.220  1.00 31.66           C  
ATOM     91  C   ALA A  14      26.143 -30.619  -4.321  1.00 30.63           C  
ATOM     92  O   ALA A  14      26.904 -29.922  -3.638  1.00 29.59           O  
ATOM     93  CB  ALA A  14      23.754 -29.972  -4.508  1.00 31.83           C  
ATOM     94  N   ARG A  15      26.149 -31.951  -4.292  1.00 29.02           N  
ATOM     95  CA  ARG A  15      27.118 -32.688  -3.481  1.00 29.00           C  
ATOM     96  C   ARG A  15      28.544 -32.450  -3.979  1.00 27.71           C  
ATOM     97  O   ARG A  15      29.451 -32.210  -3.179  1.00 27.41           O  
ATOM     98  CB  ARG A  15      26.802 -34.187  -3.462  1.00 28.25           C  
ATOM     99  CG  ARG A  15      27.582 -34.963  -2.415  1.00 28.55           C  
ATOM    100  CD  ARG A  15      27.366 -36.460  -2.519  1.00 28.02           C  
ATOM    101  NE  ARG A  15      28.077 -37.192  -1.472  1.00 27.10           N  
ATOM    102  CZ  ARG A  15      27.648 -37.364  -0.222  1.00 30.25           C  
ATOM    103  NH1 ARG A  15      26.467 -36.896   0.187  1.00 28.04           N1+
ATOM    104  NH2 ARG A  15      28.388 -38.065   0.629  1.00 32.62           N  
ATOM    105  N   ALA A  16      28.746 -32.525  -5.286  1.00 28.98           N  
ATOM    106  CA  ALA A  16      30.085 -32.355  -5.856  1.00 29.06           C  
ATOM    107  C   ALA A  16      30.598 -30.935  -5.628  1.00 28.80           C  
ATOM    108  O   ALA A  16      31.774 -30.746  -5.312  1.00 29.77           O  
ATOM    109  CB  ALA A  16      30.081 -32.676  -7.318  1.00 29.48           C  
ATOM    110  N   GLU A  17      29.724 -29.941  -5.786  1.00 28.99           N  
ATOM    111  CA  GLU A  17      30.071 -28.556  -5.497  1.00 29.94           C  
ATOM    112  C   GLU A  17      30.437 -28.347  -4.016  1.00 29.18           C  
ATOM    113  O   GLU A  17      31.382 -27.608  -3.676  1.00 29.94           O  
ATOM    114  CB  GLU A  17      28.939 -27.583  -5.846  1.00 29.58           C  
ATOM    115  CG  GLU A  17      28.804 -27.232  -7.339  1.00 32.97           C  
ATOM    116  CD  GLU A  17      28.055 -25.890  -7.607  1.00 32.77           C  
ATOM    117  OE1 GLU A  17      27.501 -25.776  -8.749  1.00 35.66           O  
ATOM    118  OE2 GLU A  17      28.026 -24.959  -6.724  1.00 31.77           O1-
ATOM    119  N   ARG A  18      29.664 -28.946  -3.116  1.00 28.54           N  
ATOM    120  CA  ARG A  18      29.960 -28.826  -1.700  1.00 28.48           C  
ATOM    121  C   ARG A  18      31.296 -29.489  -1.371  1.00 28.60           C  
ATOM    122  O   ARG A  18      32.044 -28.991  -0.505  1.00 28.99           O  
ATOM    123  CB  ARG A  18      28.834 -29.405  -0.848  1.00 28.63           C  
ATOM    124  CG  ARG A  18      29.028 -29.309   0.678  1.00 28.67           C  
ATOM    125  CD  ARG A  18      29.226 -27.879   1.196  1.00 31.75           C  
ATOM    126  NE  ARG A  18      28.141 -27.015   0.769  1.00 31.42           N  
ATOM    127  CZ  ARG A  18      26.953 -26.904   1.364  1.00 32.27           C  
ATOM    128  NH1 ARG A  18      26.661 -27.545   2.499  1.00 31.69           N1+
ATOM    129  NH2 ARG A  18      26.033 -26.110   0.821  1.00 34.14           N  
ATOM    130  N   ALA A  19      31.601 -30.620  -2.014  1.00 28.58           N  
ATOM    131  CA  ALA A  19      32.840 -31.311  -1.691  1.00 28.49           C  
ATOM    132  C   ALA A  19      34.039 -30.442  -2.023  1.00 27.89           C  
ATOM    133  O   ALA A  19      35.014 -30.369  -1.237  1.00 27.93           O  
ATOM    134  CB  ALA A  19      32.911 -32.637  -2.411  1.00 28.28           C  
ATOM    135  N   LYS A  20      33.975 -29.775  -3.163  1.00 28.29           N  
ATOM    136  CA  LYS A  20      35.059 -28.851  -3.575  1.00 29.75           C  
ATOM    137  C   LYS A  20      35.218 -27.670  -2.614  1.00 29.57           C  
ATOM    138  O   LYS A  20      36.320 -27.275  -2.260  1.00 29.79           O  
ATOM    139  CB  LYS A  20      34.776 -28.316  -4.974  1.00 30.46           C  
ATOM    140  CG  LYS A  20      34.949 -29.335  -6.086  1.00 33.36           C  
ATOM    141  CD  LYS A  20      34.912 -28.630  -7.434  1.00 34.65           C  
ATOM    142  CE  LYS A  20      33.509 -28.074  -7.751  1.00 39.04           C  
ATOM    143  NZ  LYS A  20      33.236 -28.025  -9.247  1.00 41.10           N1+
ATOM    144  N   LEU A  21      34.092 -27.104  -2.208  1.00 28.86           N  
ATOM    145  CA  LEU A  21      34.071 -26.036  -1.196  1.00 29.16           C  
ATOM    146  C   LEU A  21      34.676 -26.481   0.136  1.00 29.06           C  
ATOM    147  O   LEU A  21      35.560 -25.811   0.686  1.00 28.81           O  
ATOM    148  CB  LEU A  21      32.644 -25.537  -0.979  1.00 29.00           C  
ATOM    149  CG  LEU A  21      32.514 -24.497   0.159  1.00 28.75           C  
ATOM    150  CD1 LEU A  21      33.200 -23.171  -0.212  1.00 30.90           C  
ATOM    151  CD2 LEU A  21      31.043 -24.315   0.449  1.00 30.59           C  
ATOM    152  N   VAL A  22      34.246 -27.631   0.636  1.00 29.52           N  
ATOM    153  CA  VAL A  22      34.701 -28.119   1.946  1.00 29.97           C  
ATOM    154  C   VAL A  22      36.196 -28.372   1.939  1.00 29.95           C  
ATOM    155  O   VAL A  22      36.920 -27.962   2.878  1.00 29.49           O  
ATOM    156  CB  VAL A  22      33.913 -29.374   2.363  1.00 30.77           C  
ATOM    157  CG1 VAL A  22      34.582 -30.105   3.526  1.00 31.69           C  
ATOM    158  CG2 VAL A  22      32.485 -28.971   2.712  1.00 33.25           C  
ATOM    159  N   GLU A  23      36.691 -29.011   0.883  1.00 29.44           N  
ATOM    160  CA  GLU A  23      38.138 -29.212   0.722  1.00 30.38           C  
ATOM    161  C   GLU A  23      38.895 -27.880   0.869  1.00 29.36           C  
ATOM    162  O   GLU A  23      39.907 -27.807   1.565  1.00 28.56           O  
ATOM    163  CB  GLU A  23      38.444 -29.845  -0.652  1.00 30.83           C  
ATOM    164  CG  GLU A  23      39.903 -30.020  -1.005  1.00 32.17           C  
ATOM    165  CD  GLU A  23      40.161 -30.587  -2.421  1.00 34.87           C  
ATOM    166  OE1 GLU A  23      39.206 -30.740  -3.236  1.00 41.91           O  
ATOM    167  OE2 GLU A  23      41.348 -30.910  -2.713  1.00 41.92           O1-
ATOM    168  N   TRP A  24      38.412 -26.851   0.182  1.00 28.82           N  
ATOM    169  CA  TRP A  24      39.045 -25.515   0.208  1.00 28.76           C  
ATOM    170  C   TRP A  24      38.925 -24.869   1.584  1.00 28.47           C  
ATOM    171  O   TRP A  24      39.907 -24.278   2.080  1.00 27.61           O  
ATOM    172  CB  TRP A  24      38.432 -24.627  -0.871  1.00 28.97           C  
ATOM    173  CG  TRP A  24      39.042 -23.259  -1.037  1.00 28.26           C  
ATOM    174  CD1 TRP A  24      40.087 -22.921  -1.833  1.00 27.58           C  
ATOM    175  CD2 TRP A  24      38.609 -22.042  -0.403  1.00 29.07           C  
ATOM    176  CE2 TRP A  24      39.449 -21.013  -0.861  1.00 28.73           C  
ATOM    177  CE3 TRP A  24      37.591 -21.728   0.508  1.00 28.99           C  
ATOM    178  NE1 TRP A  24      40.352 -21.576  -1.731  1.00 28.92           N  
ATOM    179  CZ2 TRP A  24      39.299 -19.682  -0.441  1.00 28.96           C  
ATOM    180  CZ3 TRP A  24      37.462 -20.423   0.924  1.00 29.06           C  
ATOM    181  CH2 TRP A  24      38.304 -19.412   0.444  1.00 29.93           C  
ATOM    182  N   LEU A  25      37.769 -25.009   2.228  1.00 28.64           N  
ATOM    183  CA  LEU A  25      37.614 -24.429   3.549  1.00 29.38           C  
ATOM    184  C   LEU A  25      38.575 -25.047   4.557  1.00 30.04           C  
ATOM    185  O   LEU A  25      39.162 -24.353   5.419  1.00 29.93           O  
ATOM    186  CB  LEU A  25      36.180 -24.602   4.016  1.00 29.56           C  
ATOM    187  CG  LEU A  25      35.123 -23.745   3.342  1.00 29.71           C  
ATOM    188  CD1 LEU A  25      33.754 -24.175   3.879  1.00 31.78           C  
ATOM    189  CD2 LEU A  25      35.371 -22.247   3.622  1.00 30.93           C  
ATOM    190  N   LEU A  26      38.748 -26.361   4.472  1.00 29.19           N  
ATOM    191  CA  LEU A  26      39.648 -27.026   5.403  1.00 30.34           C  
ATOM    192  C   LEU A  26      41.089 -26.520   5.192  1.00 30.92           C  
ATOM    193  O   LEU A  26      41.857 -26.324   6.163  1.00 29.68           O  
ATOM    194  CB  LEU A  26      39.553 -28.550   5.243  1.00 30.06           C  
ATOM    195  CG  LEU A  26      38.235 -29.178   5.696  1.00 31.17           C  
ATOM    196  CD1 LEU A  26      38.212 -30.640   5.304  1.00 31.30           C  
ATOM    197  CD2 LEU A  26      38.065 -29.044   7.181  1.00 32.96           C  
ATOM    198  N   GLU A  27      41.428 -26.268   3.927  1.00 31.80           N  
ATOM    199  CA  GLU A  27      42.709 -25.633   3.563  1.00 32.65           C  
ATOM    200  C   GLU A  27      42.910 -24.203   4.087  1.00 32.93           C  
ATOM    201  O   GLU A  27      44.058 -23.765   4.247  1.00 32.11           O  
ATOM    202  CB  GLU A  27      42.895 -25.659   2.046  1.00 32.90           C  
ATOM    203  CG  GLU A  27      43.086 -27.055   1.508  1.00 34.86           C  
ATOM    204  CD  GLU A  27      43.126 -27.130  -0.035  1.00 37.48           C  
ATOM    205  OE1 GLU A  27      42.858 -26.102  -0.722  1.00 43.43           O  
ATOM    206  OE2 GLU A  27      43.419 -28.237  -0.559  1.00 43.31           O1-
ATOM    207  N   GLN A  28      41.815 -23.502   4.357  1.00 32.64           N  
ATOM    208  CA  GLN A  28      41.870 -22.142   4.917  1.00 32.69           C  
ATOM    209  C   GLN A  28      41.855 -22.121   6.452  1.00 32.78           C  
ATOM    210  O   GLN A  28      41.672 -21.050   7.055  1.00 32.95           O  
ATOM    211  CB  GLN A  28      40.713 -21.273   4.385  1.00 33.84           C  
ATOM    212  CG  GLN A  28      40.546 -21.204   2.886  1.00 36.17           C  
ATOM    213  CD  GLN A  28      41.838 -21.205   2.117  1.00 37.46           C  
ATOM    214  NE2 GLN A  28      41.977 -22.175   1.180  1.00 40.39           N  
ATOM    215  OE1 GLN A  28      42.705 -20.338   2.325  1.00 39.51           O  
ATOM    216  N   GLY A  29      42.010 -23.289   7.083  1.00 31.58           N  
ATOM    217  CA  GLY A  29      41.999 -23.401   8.530  1.00 31.52           C  
ATOM    218  C   GLY A  29      40.641 -23.457   9.197  1.00 31.95           C  
ATOM    219  O   GLY A  29      40.562 -23.355  10.436  1.00 33.23           O  
ATOM    220  N   ILE A  30      39.589 -23.633   8.390  1.00 30.00           N  
ATOM    221  CA  ILE A  30      38.233 -23.786   8.892  1.00 29.94           C  
ATOM    222  C   ILE A  30      38.100 -25.231   9.405  1.00 30.23           C  
ATOM    223  O   ILE A  30      38.589 -26.166   8.769  1.00 30.95           O  
ATOM    224  CB  ILE A  30      37.162 -23.436   7.809  1.00 29.88           C  
ATOM    225  CG1 ILE A  30      37.383 -22.032   7.212  1.00 28.89           C  
ATOM    226  CG2 ILE A  30      35.742 -23.576   8.419  1.00 30.60           C  
ATOM    227  CD1 ILE A  30      37.393 -20.915   8.279  1.00 30.67           C  
ATOM    228  N   THR A  31      37.482 -25.411  10.567  1.00 30.35           N  
ATOM    229  CA  THR A  31      37.403 -26.734  11.206  1.00 29.70           C  
ATOM    230  C   THR A  31      36.134 -27.455  10.779  1.00 29.63           C  
ATOM    231  O   THR A  31      35.146 -26.825  10.402  1.00 29.69           O  
ATOM    232  CB  THR A  31      37.427 -26.665  12.771  1.00 30.24           C  
ATOM    233  CG2 THR A  31      38.595 -25.853  13.260  1.00 29.82           C  
ATOM    234  OG1 THR A  31      36.205 -26.087  13.260  1.00 29.82           O  
ATOM    235  N   PRO A  32      36.160 -28.792  10.792  1.00 29.10           N  
ATOM    236  CA  PRO A  32      34.891 -29.504  10.566  1.00 28.92           C  
ATOM    237  C   PRO A  32      33.759 -29.078  11.507  1.00 28.48           C  
ATOM    238  O   PRO A  32      32.626 -28.997  11.081  1.00 27.51           O  
ATOM    239  CB  PRO A  32      35.262 -30.969  10.799  1.00 28.74           C  
ATOM    240  CG  PRO A  32      36.723 -31.042  10.568  1.00 29.92           C  
ATOM    241  CD  PRO A  32      37.306 -29.702  10.917  1.00 29.86           C  
ATOM    242  N   ASP A  33      34.044 -28.793  12.770  1.00 28.97           N  
ATOM    243  CA  ASP A  33      32.984 -28.346  13.677  1.00 29.93           C  
ATOM    244  C   ASP A  33      32.344 -27.019  13.214  1.00 30.05           C  
ATOM    245  O   ASP A  33      31.133 -26.836  13.357  1.00 30.57           O  
ATOM    246  CB  ASP A  33      33.519 -28.162  15.102  1.00 30.42           C  
ATOM    247  CG  ASP A  33      33.789 -29.473  15.820  1.00 33.48           C  
ATOM    248  OD1 ASP A  33      34.488 -29.422  16.869  1.00 36.61           O  
ATOM    249  OD2 ASP A  33      33.296 -30.542  15.381  1.00 37.67           O1-
ATOM    250  N   GLU A  34      33.152 -26.091  12.704  1.00 29.77           N  
ATOM    251  CA  GLU A  34      32.626 -24.835  12.133  1.00 30.63           C  
ATOM    252  C   GLU A  34      31.770 -25.065  10.898  1.00 30.30           C  
ATOM    253  O   GLU A  34      30.701 -24.479  10.739  1.00 30.36           O  
ATOM    254  CB  GLU A  34      33.765 -23.866  11.759  1.00 30.63           C  
ATOM    255  CG  GLU A  34      34.408 -23.119  12.889  1.00 32.94           C  
ATOM    256  CD  GLU A  34      35.595 -22.276  12.415  1.00 35.15           C  
ATOM    257  OE1 GLU A  34      35.444 -21.016  12.336  1.00 35.67           O  
ATOM    258  OE2 GLU A  34      36.672 -22.861  12.119  1.00 37.37           O1-
ATOM    259  N   ILE A  35      32.242 -25.944  10.024  1.00 30.12           N  
ATOM    260  CA  ILE A  35      31.505 -26.266   8.810  1.00 31.01           C  
ATOM    261  C   ILE A  35      30.149 -26.875   9.158  1.00 31.24           C  
ATOM    262  O   ILE A  35      29.114 -26.479   8.603  1.00 31.15           O  
ATOM    263  CB  ILE A  35      32.357 -27.185   7.893  1.00 31.19           C  
ATOM    264  CG1 ILE A  35      33.574 -26.415   7.369  1.00 32.05           C  
ATOM    265  CG2 ILE A  35      31.518 -27.749   6.761  1.00 31.14           C  
ATOM    266  CD1 ILE A  35      34.665 -27.275   6.769  1.00 31.66           C  
ATOM    267  N   ARG A  36      30.135 -27.848  10.077  1.00 31.00           N  
ATOM    268  CA  ARG A  36      28.887 -28.514  10.473  1.00 32.81           C  
ATOM    269  C   ARG A  36      27.879 -27.566  11.090  1.00 32.37           C  
ATOM    270  O   ARG A  36      26.670 -27.813  11.023  1.00 33.68           O  
ATOM    271  CB  ARG A  36      29.195 -29.637  11.465  1.00 32.82           C  
ATOM    272  CG  ARG A  36      29.527 -30.957  10.785  1.00 35.61           C  
ATOM    273  CD  ARG A  36      29.507 -32.125  11.761  1.00 35.99           C  
ATOM    274  NE  ARG A  36      30.631 -32.045  12.691  1.00 39.59           N  
ATOM    275  CZ  ARG A  36      31.835 -32.588  12.496  1.00 40.51           C  
ATOM    276  NH1 ARG A  36      32.106 -33.299  11.403  1.00 41.66           N1+
ATOM    277  NH2 ARG A  36      32.778 -32.429  13.416  1.00 40.61           N  
ATOM    278  N   ALA A  37      28.380 -26.496  11.707  1.00 33.41           N  
ATOM    279  CA  ALA A  37      27.563 -25.563  12.492  1.00 33.25           C  
ATOM    280  C   ALA A  37      26.966 -24.429  11.665  1.00 33.85           C  
ATOM    281  O   ALA A  37      26.096 -23.702  12.168  1.00 33.52           O  
ATOM    282  CB  ALA A  37      28.411 -24.958  13.598  1.00 32.91           C  
ATOM    283  N   THR A  38      27.438 -24.277  10.424  1.00 34.37           N  
ATOM    284  CA  THR A  38      27.116 -23.134   9.572  1.00 34.73           C  
ATOM    285  C   THR A  38      26.483 -23.602   8.261  1.00 35.23           C  
ATOM    286  O   THR A  38      27.143 -24.216   7.423  1.00 35.84           O  
ATOM    287  CB  THR A  38      28.403 -22.331   9.267  1.00 35.61           C  
ATOM    288  CG2 THR A  38      28.071 -20.989   8.648  1.00 35.05           C  
ATOM    289  OG1 THR A  38      29.104 -22.122  10.506  1.00 35.10           O  
ATOM    290  N   ASN A  39      25.207 -23.292   8.080  1.00 36.40           N  
ATOM    291  CA  ASN A  39      24.514 -23.721   6.875  1.00 36.55           C  
ATOM    292  C   ASN A  39      23.872 -22.520   6.175  1.00 36.18           C  
ATOM    293  O   ASN A  39      22.915 -21.950   6.685  1.00 37.95           O  
ATOM    294  CB  ASN A  39      23.561 -24.871   7.216  1.00 38.38           C  
ATOM    295  CG  ASN A  39      24.336 -26.152   7.578  1.00 41.26           C  
ATOM    296  ND2 ASN A  39      24.384 -26.485   8.880  1.00 43.52           N  
ATOM    297  OD1 ASN A  39      24.946 -26.786   6.701  1.00 42.35           O  
ATOM    298  N   PRO A  40      24.444 -22.101   5.019  1.00 35.04           N  
ATOM    299  CA  PRO A  40      25.519 -22.784   4.317  1.00 33.02           C  
ATOM    300  C   PRO A  40      26.907 -22.308   4.773  1.00 31.65           C  
ATOM    301  O   PRO A  40      27.027 -21.215   5.359  1.00 31.83           O  
ATOM    302  CB  PRO A  40      25.297 -22.384   2.869  1.00 33.32           C  
ATOM    303  CG  PRO A  40      24.699 -21.020   2.949  1.00 33.92           C  
ATOM    304  CD  PRO A  40      24.097 -20.843   4.334  1.00 35.34           C  
ATOM    305  N   PRO A  41      27.930 -23.142   4.549  1.00 31.49           N  
ATOM    306  CA  PRO A  41      29.306 -22.821   4.995  1.00 30.64           C  
ATOM    307  C   PRO A  41      30.158 -21.951   4.058  1.00 30.91           C  
ATOM    308  O   PRO A  41      31.316 -21.667   4.360  1.00 30.42           O  
ATOM    309  CB  PRO A  41      29.932 -24.200   5.148  1.00 31.08           C  
ATOM    310  CG  PRO A  41      29.215 -25.035   4.093  1.00 30.32           C  
ATOM    311  CD  PRO A  41      27.869 -24.511   4.002  1.00 32.26           C  
ATOM    312  N   LEU A  42      29.555 -21.513   2.977  1.00 31.79           N  
ATOM    313  CA  LEU A  42      30.178 -20.785   1.852  1.00 31.67           C  
ATOM    314  C   LEU A  42      31.159 -19.688   2.251  1.00 30.22           C  
ATOM    315  O   LEU A  42      32.236 -19.598   1.680  1.00 31.20           O  
ATOM    316  CB  LEU A  42      29.031 -20.126   1.056  1.00 33.13           C  
ATOM    317  CG  LEU A  42      29.264 -19.515  -0.299  1.00 35.79           C  
ATOM    318  CD1 LEU A  42      30.084 -20.480  -1.131  1.00 42.77           C  
ATOM    319  CD2 LEU A  42      28.013 -19.234  -0.968  1.00 36.54           C  
ATOM    320  N   LEU A  43      30.775 -18.856   3.204  1.00 28.79           N  
ATOM    321  CA  LEU A  43      31.552 -17.646   3.519  1.00 28.71           C  
ATOM    322  C   LEU A  43      32.320 -17.742   4.822  1.00 27.62           C  
ATOM    323  O   LEU A  43      32.722 -16.702   5.362  1.00 27.30           O  
ATOM    324  CB  LEU A  43      30.637 -16.426   3.553  1.00 29.06           C  
ATOM    325  CG  LEU A  43      29.931 -16.093   2.234  1.00 28.71           C  
ATOM    326  CD1 LEU A  43      29.051 -14.882   2.379  1.00 30.17           C  
ATOM    327  CD2 LEU A  43      30.902 -15.881   1.094  1.00 31.06           C  
ATOM    328  N   LEU A  44      32.530 -18.950   5.339  1.00 27.40           N  
ATOM    329  CA  LEU A  44      33.249 -19.087   6.593  1.00 27.67           C  
ATOM    330  C   LEU A  44      34.658 -18.473   6.572  1.00 28.07           C  
ATOM    331  O   LEU A  44      35.086 -17.871   7.562  1.00 27.81           O  
ATOM    332  CB  LEU A  44      33.362 -20.556   7.005  1.00 29.21           C  
ATOM    333  CG  LEU A  44      32.122 -21.061   7.721  1.00 28.15           C  
ATOM    334  CD1 LEU A  44      32.149 -22.594   7.766  1.00 29.98           C  
ATOM    335  CD2 LEU A  44      31.978 -20.483   9.128  1.00 30.44           C  
ATOM    336  N   ALA A  45      35.409 -18.628   5.486  1.00 27.72           N  
ATOM    337  CA  ALA A  45      36.754 -18.047   5.459  1.00 27.54           C  
ATOM    338  C   ALA A  45      36.629 -16.520   5.397  1.00 26.93           C  
ATOM    339  O   ALA A  45      37.473 -15.794   5.879  1.00 26.58           O  
ATOM    340  CB  ALA A  45      37.579 -18.580   4.285  1.00 27.79           C  
ATOM    341  N   THR A  46      35.571 -16.003   4.783  1.00 28.14           N  
ATOM    342  CA  THR A  46      35.343 -14.565   4.791  1.00 28.58           C  
ATOM    343  C   THR A  46      34.996 -14.041   6.214  1.00 29.35           C  
ATOM    344  O   THR A  46      35.392 -12.958   6.633  1.00 29.74           O  
ATOM    345  CB  THR A  46      34.284 -14.162   3.716  1.00 30.11           C  
ATOM    346  CG2 THR A  46      33.750 -12.786   3.917  1.00 31.21           C  
ATOM    347  OG1 THR A  46      34.900 -14.242   2.429  1.00 31.27           O  
ATOM    348  N   ARG A  47      34.260 -14.849   6.982  1.00 28.09           N  
ATOM    349  CA  ARG A  47      33.987 -14.523   8.395  1.00 28.12           C  
ATOM    350  C   ARG A  47      35.294 -14.433   9.201  1.00 28.55           C  
ATOM    351  O   ARG A  47      35.425 -13.594  10.107  1.00 28.23           O  
ATOM    352  CB  ARG A  47      33.015 -15.549   9.019  1.00 27.19           C  
ATOM    353  CG  ARG A  47      32.295 -14.992  10.249  1.00 29.04           C  
ATOM    354  CD  ARG A  47      31.248 -15.947  10.770  1.00 29.83           C  
ATOM    355  NE  ARG A  47      31.839 -17.126  11.372  1.00 29.42           N  
ATOM    356  CZ  ARG A  47      31.135 -18.200  11.751  1.00 31.29           C  
ATOM    357  NH1 ARG A  47      29.828 -18.257  11.543  1.00 33.27           N1+
ATOM    358  NH2 ARG A  47      31.734 -19.245  12.301  1.00 33.92           N  
ATOM    359  N   HIS A  48      36.292 -15.254   8.851  1.00 28.42           N  
ATOM    360  CA  HIS A  48      37.608 -15.151   9.477  1.00 28.95           C  
ATOM    361  C   HIS A  48      38.311 -13.824   9.100  1.00 29.37           C  
ATOM    362  O   HIS A  48      39.014 -13.244   9.917  1.00 30.47           O  
ATOM    363  CB  HIS A  48      38.433 -16.399   9.157  1.00 29.19           C  
ATOM    364  CG  HIS A  48      38.061 -17.582   9.988  1.00 29.95           C  
ATOM    365  CD2 HIS A  48      36.851 -18.093  10.337  1.00 31.53           C  
ATOM    366  ND1 HIS A  48      39.005 -18.374  10.611  1.00 32.05           N  
ATOM    367  CE1 HIS A  48      38.388 -19.328  11.293  1.00 33.73           C  
ATOM    368  NE2 HIS A  48      37.082 -19.189  11.134  1.00 33.91           N  
ATOM    369  N   LEU A  49      38.083 -13.288   7.903  1.00 28.36           N  
ATOM    370  CA  LEU A  49      38.673 -12.022   7.497  1.00 29.53           C  
ATOM    371  C   LEU A  49      38.176 -10.838   8.337  1.00 30.66           C  
ATOM    372  O   LEU A  49      38.887  -9.818   8.474  1.00 31.25           O  
ATOM    373  CB  LEU A  49      38.415 -11.725   6.013  1.00 28.79           C  
ATOM    374  CG  LEU A  49      39.106 -12.636   4.979  1.00 29.92           C  
ATOM    375  CD1 LEU A  49      38.596 -12.374   3.611  1.00 31.27           C  
ATOM    376  CD2 LEU A  49      40.655 -12.482   5.047  1.00 32.41           C  
ATOM    377  N   VAL A  50      36.972 -10.985   8.907  1.00 28.70           N  
ATOM    378  CA  VAL A  50      36.358  -9.939   9.752  1.00 29.16           C  
ATOM    379  C   VAL A  50      36.490 -10.261  11.260  1.00 29.01           C  
ATOM    380  O   VAL A  50      35.774  -9.680  12.108  1.00 28.85           O  
ATOM    381  CB  VAL A  50      34.913  -9.587   9.349  1.00 28.37           C  
ATOM    382  CG1 VAL A  50      34.874  -8.936   7.941  1.00 32.03           C  
ATOM    383  CG2 VAL A  50      34.046 -10.785   9.345  1.00 30.00           C  
ATOM    384  N   GLY A  51      37.394 -11.170  11.616  1.00 29.93           N  
ATOM    385  CA  GLY A  51      37.788 -11.340  13.019  1.00 30.64           C  
ATOM    386  C   GLY A  51      37.438 -12.619  13.724  1.00 29.88           C  
ATOM    387  O   GLY A  51      37.845 -12.824  14.880  1.00 31.34           O  
ATOM    388  N   ASP A  52      36.679 -13.503  13.079  1.00 29.99           N  
ATOM    389  CA  ASP A  52      36.481 -14.835  13.632  1.00 30.77           C  
ATOM    390  C   ASP A  52      37.823 -15.597  13.563  1.00 30.96           C  
ATOM    391  O   ASP A  52      38.453 -15.674  12.520  1.00 34.19           O  
ATOM    392  CB  ASP A  52      35.419 -15.547  12.822  1.00 31.10           C  
ATOM    393  CG  ASP A  52      35.028 -16.912  13.381  1.00 31.09           C  
ATOM    394  OD1 ASP A  52      35.443 -17.355  14.497  1.00 33.16           O  
ATOM    395  OD2 ASP A  52      34.224 -17.578  12.671  1.00 33.85           O1-
ATOM    396  N   ASP A  53      38.277 -16.144  14.667  1.00 32.01           N  
ATOM    397  CA  ASP A  53      39.482 -16.965  14.636  1.00 32.39           C  
ATOM    398  C   ASP A  53      39.218 -18.419  14.988  1.00 32.51           C  
ATOM    399  O   ASP A  53      40.163 -19.195  15.173  1.00 33.81           O  
ATOM    400  CB  ASP A  53      40.570 -16.351  15.530  1.00 32.81           C  
ATOM    401  CG  ASP A  53      40.204 -16.320  17.013  1.00 36.21           C  
ATOM    402  OD1 ASP A  53      39.173 -16.892  17.431  1.00 35.11           O  
ATOM    403  OD2 ASP A  53      40.975 -15.678  17.781  1.00 37.65           O1-
ATOM    404  N   GLY A  54      37.937 -18.806  15.052  1.00 31.42           N  
ATOM    405  CA  GLY A  54      37.516 -20.149  15.368  1.00 31.67           C  
ATOM    406  C   GLY A  54      37.421 -20.469  16.850  1.00 30.89           C  
ATOM    407  O   GLY A  54      37.074 -21.613  17.236  1.00 31.99           O  
ATOM    408  N   THR A  55      37.731 -19.473  17.687  1.00 30.32           N  
ATOM    409  CA  THR A  55      37.770 -19.679  19.119  1.00 30.33           C  
ATOM    410  C   THR A  55      36.678 -18.908  19.866  1.00 29.36           C  
ATOM    411  O   THR A  55      36.218 -17.822  19.453  1.00 29.25           O  
ATOM    412  CB  THR A  55      39.169 -19.414  19.716  1.00 30.87           C  
ATOM    413  CG2 THR A  55      40.245 -19.979  18.795  1.00 32.37           C  
ATOM    414  OG1 THR A  55      39.390 -18.018  19.905  1.00 33.25           O  
ATOM    415  N   TYR A  56      36.271 -19.543  20.961  1.00 28.83           N  
ATOM    416  CA  TYR A  56      35.149 -19.092  21.761  1.00 29.13           C  
ATOM    417  C   TYR A  56      35.556 -18.993  23.219  1.00 28.23           C  
ATOM    418  O   TYR A  56      36.428 -19.749  23.688  1.00 29.30           O  
ATOM    419  CB  TYR A  56      33.937 -20.029  21.580  1.00 30.24           C  
ATOM    420  CG  TYR A  56      33.384 -19.945  20.179  1.00 30.64           C  
ATOM    421  CD1 TYR A  56      34.002 -20.635  19.134  1.00 32.51           C  
ATOM    422  CD2 TYR A  56      32.301 -19.113  19.871  1.00 32.48           C  
ATOM    423  CE1 TYR A  56      33.556 -20.514  17.812  1.00 33.97           C  
ATOM    424  CE2 TYR A  56      31.830 -19.006  18.559  1.00 32.27           C  
ATOM    425  CZ  TYR A  56      32.472 -19.693  17.530  1.00 33.50           C  
ATOM    426  OH  TYR A  56      32.001 -19.594  16.226  1.00 35.33           O  
ATOM    427  N   VAL A  57      34.919 -18.066  23.924  1.00 28.01           N  
ATOM    428  CA  VAL A  57      35.173 -17.847  25.348  1.00 27.93           C  
ATOM    429  C   VAL A  57      33.883 -17.662  26.146  1.00 27.36           C  
ATOM    430  O   VAL A  57      32.844 -17.334  25.570  1.00 27.75           O  
ATOM    431  CB  VAL A  57      36.072 -16.605  25.552  1.00 29.05           C  
ATOM    432  CG1 VAL A  57      37.441 -16.859  24.932  1.00 31.28           C  
ATOM    433  CG2 VAL A  57      35.435 -15.347  24.977  1.00 29.76           C  
ATOM    434  N   SER A  58      33.987 -17.837  27.454  1.00 27.19           N  
ATOM    435  CA  SER A  58      32.896 -17.497  28.375  1.00 26.84           C  
ATOM    436  C   SER A  58      33.038 -16.064  28.907  1.00 26.39           C  
ATOM    437  O   SER A  58      34.117 -15.464  28.882  1.00 26.74           O  
ATOM    438  CB  SER A  58      32.869 -18.476  29.539  1.00 26.52           C  
ATOM    439  OG  SER A  58      33.945 -18.216  30.413  1.00 26.31           O  
ATOM    440  N   ALA A  59      31.957 -15.494  29.427  1.00 26.05           N  
ATOM    441  CA  ALA A  59      32.025 -14.146  29.999  1.00 26.55           C  
ATOM    442  C   ALA A  59      33.012 -14.091  31.162  1.00 26.67           C  
ATOM    443  O   ALA A  59      33.699 -13.110  31.340  1.00 26.91           O  
ATOM    444  CB  ALA A  59      30.669 -13.714  30.479  1.00 26.26           C  
ATOM    445  N   ARG A  60      33.050 -15.143  31.982  1.00 27.41           N  
ATOM    446  CA  ARG A  60      34.037 -15.208  33.058  1.00 26.91           C  
ATOM    447  C   ARG A  60      35.475 -15.156  32.542  1.00 27.90           C  
ATOM    448  O   ARG A  60      36.296 -14.432  33.084  1.00 28.36           O  
ATOM    449  CB  ARG A  60      33.826 -16.447  33.923  1.00 26.91           C  
ATOM    450  CG  ARG A  60      34.520 -16.313  35.255  1.00 27.87           C  
ATOM    451  CD  ARG A  60      34.270 -17.479  36.172  1.00 27.32           C  
ATOM    452  NE  ARG A  60      32.855 -17.794  36.414  1.00 29.44           N  
ATOM    453  CZ  ARG A  60      32.066 -17.165  37.281  1.00 30.51           C  
ATOM    454  NH1 ARG A  60      32.512 -16.135  37.992  1.00 30.77           N1+
ATOM    455  NH2 ARG A  60      30.805 -17.566  37.440  1.00 32.46           N  
ATOM    456  N   GLU A  61      35.765 -15.923  31.497  1.00 26.96           N  
ATOM    457  CA  GLU A  61      37.096 -15.922  30.841  1.00 27.84           C  
ATOM    458  C   GLU A  61      37.443 -14.542  30.315  1.00 27.59           C  
ATOM    459  O   GLU A  61      38.583 -14.107  30.454  1.00 28.11           O  
ATOM    460  CB  GLU A  61      37.145 -16.954  29.698  1.00 28.56           C  
ATOM    461  CG  GLU A  61      37.171 -18.390  30.180  1.00 29.38           C  
ATOM    462  CD  GLU A  61      37.033 -19.472  29.082  1.00 30.74           C  
ATOM    463  OE1 GLU A  61      36.614 -19.167  27.945  1.00 33.25           O  
ATOM    464  OE2 GLU A  61      37.360 -20.655  29.396  1.00 36.52           O1-
ATOM    465  N   ILE A  62      36.475 -13.861  29.715  1.00 27.24           N  
ATOM    466  CA  ILE A  62      36.724 -12.502  29.211  1.00 27.26           C  
ATOM    467  C   ILE A  62      37.052 -11.576  30.360  1.00 28.12           C  
ATOM    468  O   ILE A  62      37.993 -10.810  30.313  1.00 27.03           O  
ATOM    469  CB  ILE A  62      35.501 -11.933  28.449  1.00 26.53           C  
ATOM    470  CG1 ILE A  62      35.237 -12.777  27.186  1.00 28.33           C  
ATOM    471  CG2 ILE A  62      35.669 -10.416  28.180  1.00 27.84           C  
ATOM    472  CD1 ILE A  62      33.841 -12.643  26.607  1.00 28.77           C  
ATOM    473  N   SER A  63      36.261 -11.646  31.421  1.00 28.67           N  
ATOM    474  CA  SER A  63      36.457 -10.767  32.578  1.00 30.40           C  
ATOM    475  C   SER A  63      37.846 -10.959  33.226  1.00 30.97           C  
ATOM    476  O   SER A  63      38.513 -10.002  33.616  1.00 31.29           O  
ATOM    477  CB  SER A  63      35.319 -10.993  33.579  1.00 30.52           C  
ATOM    478  OG  SER A  63      35.773 -11.676  34.731  0.50 34.39           O  
ATOM    480  N   GLU A  64      38.298 -12.202  33.305  1.00 31.33           N  
ATOM    481  CA  GLU A  64      39.613 -12.496  33.876  1.00 31.53           C  
ATOM    482  C   GLU A  64      40.769 -12.142  32.888  1.00 31.95           C  
ATOM    483  O   GLU A  64      41.834 -11.691  33.318  1.00 31.85           O  
ATOM    484  CB  GLU A  64      39.647 -13.955  34.296  1.00 33.01           C  
ATOM    485  CG  GLU A  64      38.650 -14.239  35.412  1.00 34.46           C  
ATOM    486  CD  GLU A  64      39.043 -13.616  36.755  1.00 43.15           C  
ATOM    487  OE1 GLU A  64      40.261 -13.551  37.065  1.00 47.71           O  
ATOM    488  OE2 GLU A  64      38.131 -13.212  37.525  1.00 48.93           O1-
ATOM    489  N   ASN A  65      40.559 -12.344  31.596  1.00 31.07           N  
ATOM    490  CA  ASN A  65      41.580 -11.992  30.602  1.00 31.16           C  
ATOM    491  C   ASN A  65      41.866 -10.493  30.526  1.00 31.63           C  
ATOM    492  O   ASN A  65      43.013 -10.096  30.362  1.00 33.05           O  
ATOM    493  CB  ASN A  65      41.207 -12.489  29.203  1.00 30.97           C  
ATOM    494  CG  ASN A  65      42.415 -12.526  28.245  1.00 31.79           C  
ATOM    495  ND2 ASN A  65      43.429 -13.293  28.621  1.00 30.39           N  
ATOM    496  OD1 ASN A  65      42.420 -11.898  27.178  1.00 36.01           O  
ATOM    497  N   TYR A  66      40.830  -9.667  30.587  1.00 31.15           N  
ATOM    498  CA  TYR A  66      40.999  -8.203  30.419  1.00 30.94           C  
ATOM    499  C   TYR A  66      40.918  -7.431  31.740  1.00 31.20           C  
ATOM    500  O   TYR A  66      41.141  -6.214  31.774  1.00 30.93           O  
ATOM    501  CB  TYR A  66      39.977  -7.666  29.429  1.00 30.55           C  
ATOM    502  CG  TYR A  66      40.151  -8.214  28.033  1.00 30.92           C  
ATOM    503  CD1 TYR A  66      39.381  -9.286  27.572  1.00 30.38           C  
ATOM    504  CD2 TYR A  66      41.127  -7.688  27.159  1.00 28.83           C  
ATOM    505  CE1 TYR A  66      39.562  -9.802  26.288  1.00 29.30           C  
ATOM    506  CE2 TYR A  66      41.307  -8.212  25.889  1.00 30.60           C  
ATOM    507  CZ  TYR A  66      40.533  -9.277  25.465  1.00 31.15           C  
ATOM    508  OH  TYR A  66      40.734  -9.764  24.185  1.00 34.10           O  
ATOM    509  N   GLY A  67      40.614  -8.131  32.832  1.00 30.44           N  
ATOM    510  CA  GLY A  67      40.524  -7.506  34.150  1.00 30.82           C  
ATOM    511  C   GLY A  67      39.354  -6.560  34.279  1.00 31.12           C  
ATOM    512  O   GLY A  67      39.465  -5.487  34.877  1.00 33.20           O  
ATOM    513  N   VAL A  68      38.220  -6.926  33.699  1.00 30.26           N  
ATOM    514  CA  VAL A  68      37.046  -6.097  33.800  1.00 30.40           C  
ATOM    515  C   VAL A  68      35.956  -6.799  34.610  1.00 30.60           C  
ATOM    516  O   VAL A  68      35.963  -8.012  34.767  1.00 31.03           O  
ATOM    517  CB  VAL A  68      36.527  -5.719  32.403  1.00 29.24           C  
ATOM    518  CG1 VAL A  68      37.610  -4.984  31.592  1.00 29.17           C  
ATOM    519  CG2 VAL A  68      36.028  -6.952  31.657  1.00 31.26           C  
ATOM    520  N   ASP A  69      35.036  -6.005  35.131  1.00 31.45           N  
ATOM    521  CA  ASP A  69      33.952  -6.483  35.999  1.00 31.29           C  
ATOM    522  C   ASP A  69      32.977  -7.370  35.213  1.00 31.19           C  
ATOM    523  O   ASP A  69      32.465  -6.975  34.154  1.00 31.23           O  
ATOM    524  CB  ASP A  69      33.239  -5.260  36.574  1.00 31.86           C  
ATOM    525  CG  ASP A  69      32.099  -5.614  37.505  1.00 34.04           C  
ATOM    526  OD1 ASP A  69      32.367  -6.085  38.620  1.00 41.82           O  
ATOM    527  OD2 ASP A  69      30.932  -5.349  37.131  1.00 40.84           O1-
ATOM    528  N   LEU A  70      32.729  -8.574  35.733  1.00 30.29           N  
ATOM    529  CA  LEU A  70      31.844  -9.529  35.061  1.00 30.39           C  
ATOM    530  C   LEU A  70      30.395  -9.052  34.910  1.00 30.58           C  
ATOM    531  O   LEU A  70      29.768  -9.252  33.855  1.00 30.19           O  
ATOM    532  CB  LEU A  70      31.897 -10.883  35.801  1.00 30.16           C  
ATOM    533  CG  LEU A  70      31.010 -12.018  35.291  1.00 29.76           C  
ATOM    534  CD1 LEU A  70      31.230 -12.317  33.845  1.00 29.24           C  
ATOM    535  CD2 LEU A  70      31.301 -13.261  36.105  1.00 30.00           C  
ATOM    536  N   GLU A  71      29.824  -8.426  35.939  1.00 30.99           N  
ATOM    537  CA  GLU A  71      28.422  -8.031  35.831  1.00 31.68           C  
ATOM    538  C   GLU A  71      28.202  -6.918  34.821  1.00 31.14           C  
ATOM    539  O   GLU A  71      27.259  -6.973  34.027  1.00 31.21           O  
ATOM    540  CB  GLU A  71      27.806  -7.650  37.181  1.00 31.96           C  
ATOM    541  CG  GLU A  71      27.861  -8.749  38.297  1.00 36.29           C  
ATOM    542  CD  GLU A  71      27.624 -10.200  37.810  1.00 42.90           C  
ATOM    543  OE1 GLU A  71      26.891 -10.407  36.807  1.00 45.79           O  
ATOM    544  OE2 GLU A  71      28.161 -11.143  38.462  1.00 46.68           O1-
ATOM    545  N   LEU A  72      29.082  -5.920  34.802  1.00 31.48           N  
ATOM    546  CA  LEU A  72      28.987  -4.884  33.773  1.00 30.79           C  
ATOM    547  C   LEU A  72      29.198  -5.475  32.385  1.00 29.39           C  
ATOM    548  O   LEU A  72      28.517  -5.108  31.445  1.00 29.75           O  
ATOM    549  CB  LEU A  72      29.985  -3.757  34.013  1.00 30.93           C  
ATOM    550  CG  LEU A  72      30.014  -2.662  32.937  1.00 32.40           C  
ATOM    551  CD1 LEU A  72      28.700  -1.884  32.828  1.00 33.32           C  
ATOM    552  CD2 LEU A  72      31.165  -1.719  33.199  1.00 32.92           C  
ATOM    553  N   LEU A  73      30.170  -6.363  32.252  1.00 30.07           N  
ATOM    554  CA  LEU A  73      30.438  -6.998  30.940  1.00 29.81           C  
ATOM    555  C   LEU A  73      29.176  -7.708  30.411  1.00 29.40           C  
ATOM    556  O   LEU A  73      28.866  -7.629  29.232  1.00 29.12           O  
ATOM    557  CB  LEU A  73      31.585  -7.998  31.074  1.00 30.19           C  
ATOM    558  CG  LEU A  73      31.840  -8.874  29.863  1.00 30.42           C  
ATOM    559  CD1 LEU A  73      32.524  -8.014  28.819  1.00 31.45           C  
ATOM    560  CD2 LEU A  73      32.693 -10.053  30.212  1.00 31.13           C  
ATOM    561  N   GLN A  74      28.441  -8.387  31.289  1.00 29.71           N  
ATOM    562  CA  GLN A  74      27.211  -9.070  30.892  1.00 29.88           C  
ATOM    563  C   GLN A  74      26.087  -8.113  30.474  1.00 29.06           C  
ATOM    564  O   GLN A  74      25.311  -8.416  29.544  1.00 29.86           O  
ATOM    565  CB  GLN A  74      26.756 -10.006  31.994  1.00 30.01           C  
ATOM    566  CG  GLN A  74      27.752 -11.118  32.244  1.00 32.06           C  
ATOM    567  CD  GLN A  74      27.184 -12.250  33.073  1.00 32.16           C  
ATOM    568  NE2 GLN A  74      27.112 -12.050  34.386  1.00 34.22           N  
ATOM    569  OE1 GLN A  74      26.798 -13.297  32.533  1.00 36.88           O  
ATOM    570  N   ARG A  75      25.983  -6.968  31.150  1.00 28.35           N  
ATOM    571  CA  ARG A  75      25.042  -5.932  30.745  1.00 27.96           C  
ATOM    572  C   ARG A  75      25.337  -5.485  29.305  1.00 27.26           C  
ATOM    573  O   ARG A  75      24.440  -5.296  28.486  1.00 26.86           O  
ATOM    574  CB  ARG A  75      25.120  -4.703  31.684  1.00 28.60           C  
ATOM    575  CG  ARG A  75      24.731  -4.936  33.122  1.00 28.55           C  
ATOM    576  CD  ARG A  75      24.513  -3.596  33.852  1.00 29.19           C  
ATOM    577  NE  ARG A  75      23.431  -2.807  33.261  1.00 29.20           N  
ATOM    578  CZ  ARG A  75      23.153  -1.541  33.572  1.00 31.59           C  
ATOM    579  NH1 ARG A  75      23.913  -0.879  34.428  1.00 32.38           N1+
ATOM    580  NH2 ARG A  75      22.116  -0.931  33.002  1.00 30.94           N  
ATOM    581  N   VAL A  76      26.616  -5.304  29.009  1.00 26.69           N  
ATOM    582  CA  VAL A  76      27.057  -4.868  27.680  1.00 27.48           C  
ATOM    583  C   VAL A  76      26.775  -5.944  26.631  1.00 27.32           C  
ATOM    584  O   VAL A  76      26.254  -5.659  25.567  1.00 26.96           O  
ATOM    585  CB  VAL A  76      28.531  -4.495  27.740  1.00 27.72           C  
ATOM    586  CG1 VAL A  76      29.084  -4.197  26.360  1.00 27.65           C  
ATOM    587  CG2 VAL A  76      28.729  -3.280  28.649  1.00 30.00           C  
ATOM    588  N   GLN A  77      27.041  -7.194  26.965  1.00 27.17           N  
ATOM    589  CA  GLN A  77      26.714  -8.290  26.040  1.00 27.62           C  
ATOM    590  C   GLN A  77      25.217  -8.373  25.748  1.00 27.15           C  
ATOM    591  O   GLN A  77      24.808  -8.636  24.626  1.00 28.05           O  
ATOM    592  CB  GLN A  77      27.248  -9.624  26.601  1.00 28.30           C  
ATOM    593  CG  GLN A  77      28.785  -9.667  26.639  1.00 30.18           C  
ATOM    594  CD  GLN A  77      29.377 -10.973  27.165  1.00 31.18           C  
ATOM    595  NE2 GLN A  77      28.835 -11.478  28.241  1.00 30.73           N  
ATOM    596  OE1 GLN A  77      30.367 -11.490  26.600  1.00 36.99           O  
ATOM    597  N   ARG A  78      24.379  -8.141  26.763  1.00 25.70           N  
ATOM    598  CA  ARG A  78      22.927  -8.072  26.557  1.00 26.57           C  
ATOM    599  C   ARG A  78      22.540  -6.940  25.595  1.00 25.74           C  
ATOM    600  O   ARG A  78      21.711  -7.121  24.718  1.00 24.63           O  
ATOM    601  CB  ARG A  78      22.206  -7.931  27.906  1.00 26.43           C  
ATOM    602  CG  ARG A  78      22.257  -9.202  28.740  1.00 27.38           C  
ATOM    603  CD  ARG A  78      21.610  -9.014  30.098  1.00 31.15           C  
ATOM    604  NE  ARG A  78      22.010 -10.116  30.978  1.00 32.96           N  
ATOM    605  CZ  ARG A  78      22.764 -10.007  32.068  1.00 35.77           C  
ATOM    606  NH1 ARG A  78      23.146  -8.836  32.541  1.00 37.24           N1+
ATOM    607  NH2 ARG A  78      23.074 -11.103  32.752  1.00 38.60           N  
ATOM    608  N   ALA A  79      23.170  -5.773  25.757  1.00 26.10           N  
ATOM    609  CA  ALA A  79      22.820  -4.586  24.971  1.00 27.21           C  
ATOM    610  C   ALA A  79      23.172  -4.768  23.487  1.00 26.08           C  
ATOM    611  O   ALA A  79      22.465  -4.289  22.599  1.00 26.43           O  
ATOM    612  CB  ALA A  79      23.549  -3.388  25.528  1.00 27.27           C  
ATOM    613  N   VAL A  80      24.263  -5.462  23.236  1.00 29.14           N  
ATOM    614  CA  VAL A  80      24.664  -5.830  21.867  1.00 30.10           C  
ATOM    615  C   VAL A  80      23.679  -6.822  21.264  1.00 32.27           C  
ATOM    616  O   VAL A  80      23.283  -6.675  20.129  1.00 33.56           O  
ATOM    617  CB  VAL A  80      26.102  -6.354  21.828  1.00 30.47           C  
ATOM    618  CG1 VAL A  80      26.444  -6.873  20.470  1.00 31.93           C  
ATOM    619  CG2 VAL A  80      27.038  -5.221  22.209  1.00 28.14           C  
ATOM    620  N   GLY A  81      23.270  -7.811  22.049  1.00 33.24           N  
ATOM    621  CA  GLY A  81      22.122  -8.632  21.694  1.00 35.10           C  
ATOM    622  C   GLY A  81      22.402  -9.704  20.663  1.00 36.28           C  
ATOM    623  O   GLY A  81      21.470 -10.172  20.001  1.00 35.93           O  
ATOM    624  N   LEU A  82      23.667 -10.104  20.541  1.00 38.51           N  
ATOM    625  CA  LEU A  82      24.078 -11.143  19.579  1.00 40.74           C  
ATOM    626  C   LEU A  82      24.325 -12.528  20.212  1.00 43.19           C  
ATOM    627  O   LEU A  82      24.315 -13.546  19.502  1.00 44.96           O  
ATOM    628  CB  LEU A  82      25.335 -10.688  18.815  1.00 40.60           C  
ATOM    629  CG  LEU A  82      25.102  -9.504  17.886  1.00 41.22           C  
ATOM    630  CD1 LEU A  82      26.427  -8.948  17.379  1.00 42.83           C  
ATOM    631  CD2 LEU A  82      24.187  -9.912  16.723  1.00 43.92           C  
ATOM    632  N   ALA A  83      24.540 -12.577  21.523  1.00 44.84           N  
ATOM    633  CA  ALA A  83      24.712 -13.845  22.240  1.00 45.83           C  
ATOM    634  C   ALA A  83      23.380 -14.267  22.867  1.00 47.29           C  
ATOM    635  O   ALA A  83      22.519 -13.410  23.107  1.00 47.69           O  
ATOM    636  CB  ALA A  83      25.796 -13.690  23.311  1.00 46.73           C  
ATOM    637  N   ARG A  84      23.196 -15.572  23.114  1.00 47.99           N  
ATOM    638  CA  ARG A  84      21.933 -16.076  23.703  1.00 48.28           C  
ATOM    639  C   ARG A  84      22.052 -17.226  24.721  1.00 48.04           C  
ATOM    640  O   ARG A  84      21.119 -18.031  24.875  1.00 49.04           O  
ATOM    641  CB  ARG A  84      20.948 -16.490  22.604  1.00 48.64           C  
ATOM    642  CG  ARG A  84      19.502 -16.390  23.060  1.00 49.30           C  
ATOM    643  CD  ARG A  84      18.562 -17.287  22.266  1.00 50.69           C  
ATOM    644  NE  ARG A  84      19.088 -18.647  22.078  1.00 52.99           N  
ATOM    645  CZ  ARG A  84      18.607 -19.763  22.638  1.00 53.46           C  
ATOM    646  NH1 ARG A  84      17.540 -19.750  23.446  1.00 53.25           N1+
ATOM    647  NH2 ARG A  84      19.203 -20.925  22.366  1.00 53.95           N  
ATOM    648  N   VAL A  85      23.188 -17.308  25.402  1.00 47.66           N  
ATOM    649  CA  VAL A  85      23.279 -18.033  26.668  1.00 46.91           C  
ATOM    650  C   VAL A  85      23.873 -17.042  27.669  1.00 46.40           C  
ATOM    651  O   VAL A  85      24.957 -16.505  27.438  1.00 47.01           O  
ATOM    652  CB  VAL A  85      24.145 -19.313  26.575  1.00 47.21           C  
ATOM    653  CG1 VAL A  85      24.112 -20.061  27.898  1.00 47.20           C  
ATOM    654  CG2 VAL A  85      23.659 -20.223  25.442  1.00 47.62           C  
ATOM    655  N   ASP A  86      23.146 -16.782  28.753  1.00 45.09           N  
ATOM    656  CA  ASP A  86      23.506 -15.731  29.709  1.00 43.72           C  
ATOM    657  C   ASP A  86      24.330 -16.266  30.899  1.00 42.51           C  
ATOM    658  O   ASP A  86      24.875 -15.486  31.692  1.00 43.66           O  
ATOM    659  CB  ASP A  86      22.232 -15.070  30.221  1.00 44.51           C  
ATOM    660  CG  ASP A  86      22.402 -13.598  30.502  1.00 46.25           C  
ATOM    661  OD1 ASP A  86      23.547 -13.128  30.687  1.00 49.34           O  
ATOM    662  OD2 ASP A  86      21.363 -12.904  30.541  1.00 50.64           O1-
ATOM    663  N   ASP A  87      24.393 -17.587  31.027  1.00 39.40           N  
ATOM    664  CA  ASP A  87      25.358 -18.269  31.892  1.00 37.52           C  
ATOM    665  C   ASP A  87      26.756 -17.645  31.725  1.00 35.18           C  
ATOM    666  O   ASP A  87      27.301 -17.648  30.611  1.00 33.95           O  
ATOM    667  CB  ASP A  87      25.413 -19.747  31.487  1.00 37.16           C  
ATOM    668  CG  ASP A  87      26.246 -20.606  32.433  1.00 38.66           C  
ATOM    669  OD1 ASP A  87      27.002 -20.062  33.268  1.00 35.12           O  
ATOM    670  OD2 ASP A  87      26.120 -21.855  32.344  1.00 41.00           O1-
ATOM    671  N   PRO A  88      27.351 -17.132  32.824  1.00 32.94           N  
ATOM    672  CA  PRO A  88      28.701 -16.572  32.706  1.00 32.50           C  
ATOM    673  C   PRO A  88      29.798 -17.585  32.392  1.00 31.35           C  
ATOM    674  O   PRO A  88      30.901 -17.169  32.064  1.00 30.05           O  
ATOM    675  CB  PRO A  88      28.950 -15.933  34.073  1.00 31.93           C  
ATOM    676  CG  PRO A  88      28.043 -16.626  34.994  1.00 32.96           C  
ATOM    677  CD  PRO A  88      26.836 -17.025  34.201  1.00 33.17           C  
ATOM    678  N   ASP A  89      29.497 -18.886  32.504  1.00 30.14           N  
ATOM    679  CA  ASP A  89      30.461 -19.949  32.199  1.00 29.96           C  
ATOM    680  C   ASP A  89      30.202 -20.677  30.873  1.00 29.43           C  
ATOM    681  O   ASP A  89      30.962 -21.555  30.504  1.00 29.34           O  
ATOM    682  CB  ASP A  89      30.551 -20.928  33.368  1.00 30.39           C  
ATOM    683  CG  ASP A  89      31.173 -20.282  34.594  1.00 31.74           C  
ATOM    684  OD1 ASP A  89      32.345 -19.847  34.512  1.00 30.43           O  
ATOM    685  OD2 ASP A  89      30.488 -20.171  35.625  1.00 34.39           O1-
ATOM    686  N   ALA A  90      29.162 -20.287  30.138  1.00 29.26           N  
ATOM    687  CA  ALA A  90      28.910 -20.850  28.815  1.00 29.15           C  
ATOM    688  C   ALA A  90      29.930 -20.287  27.822  1.00 29.17           C  
ATOM    689  O   ALA A  90      30.042 -19.070  27.648  1.00 30.37           O  
ATOM    690  CB  ALA A  90      27.525 -20.514  28.340  1.00 28.92           C  
ATOM    691  N   VAL A  91      30.623 -21.200  27.150  1.00 29.71           N  
ATOM    692  CA  VAL A  91      31.666 -20.843  26.191  1.00 29.15           C  
ATOM    693  C   VAL A  91      31.022 -20.631  24.819  1.00 29.66           C  
ATOM    694  O   VAL A  91      31.019 -21.523  23.955  1.00 31.12           O  
ATOM    695  CB  VAL A  91      32.765 -21.939  26.150  1.00 28.54           C  
ATOM    696  CG1 VAL A  91      33.885 -21.553  25.173  1.00 30.10           C  
ATOM    697  CG2 VAL A  91      33.329 -22.168  27.556  1.00 29.50           C  
ATOM    698  N   VAL A  92      30.438 -19.451  24.650  1.00 29.22           N  
ATOM    699  CA  VAL A  92      29.563 -19.171  23.509  1.00 29.71           C  
ATOM    700  C   VAL A  92      29.869 -17.870  22.771  1.00 29.88           C  
ATOM    701  O   VAL A  92      29.180 -17.519  21.804  1.00 30.92           O  
ATOM    702  CB  VAL A  92      28.085 -19.107  23.969  1.00 29.88           C  
ATOM    703  CG1 VAL A  92      27.606 -20.500  24.372  1.00 30.40           C  
ATOM    704  CG2 VAL A  92      27.916 -18.110  25.112  1.00 30.45           C  
ATOM    705  N   HIS A  93      30.867 -17.124  23.233  1.00 29.12           N  
ATOM    706  CA  HIS A  93      31.159 -15.811  22.666  1.00 29.40           C  
ATOM    707  C   HIS A  93      32.391 -15.902  21.777  1.00 28.77           C  
ATOM    708  O   HIS A  93      33.401 -16.496  22.166  1.00 28.63           O  
ATOM    709  CB  HIS A  93      31.435 -14.813  23.791  1.00 29.55           C  
ATOM    710  CG  HIS A  93      30.300 -14.671  24.753  1.00 30.23           C  
ATOM    711  CD2 HIS A  93      29.086 -14.088  24.614  1.00 31.57           C  
ATOM    712  ND1 HIS A  93      30.338 -15.181  26.031  1.00 33.59           N  
ATOM    713  CE1 HIS A  93      29.189 -14.928  26.637  1.00 30.73           C  
ATOM    714  NE2 HIS A  93      28.426 -14.243  25.805  1.00 32.53           N  
ATOM    715  N   MET A  94      32.309 -15.358  20.579  1.00 29.03           N  
ATOM    716  CA  MET A  94      33.508 -15.352  19.739  1.00 29.15           C  
ATOM    717  C   MET A  94      34.555 -14.543  20.484  1.00 28.32           C  
ATOM    718  O   MET A  94      34.237 -13.518  21.085  1.00 27.25           O  
ATOM    719  CB  MET A  94      33.221 -14.736  18.380  1.00 29.92           C  
ATOM    720  CG  MET A  94      32.427 -15.604  17.473  1.00 31.57           C  
ATOM    721  SD  MET A  94      32.230 -14.774  15.892  1.00 35.03           S  
ATOM    722  CE  MET A  94      31.512 -16.050  14.885  1.00 36.06           C  
ATOM    723  N   ARG A  95      35.818 -14.956  20.448  1.00 28.61           N  
ATOM    724  CA  ARG A  95      36.869 -14.256  21.200  1.00 28.59           C  
ATOM    725  C   ARG A  95      36.859 -12.733  20.947  1.00 28.29           C  
ATOM    726  O   ARG A  95      36.906 -11.935  21.883  1.00 28.02           O  
ATOM    727  CB  ARG A  95      38.227 -14.868  20.866  1.00 28.96           C  
ATOM    728  CG  ARG A  95      39.387 -14.345  21.712  1.00 29.76           C  
ATOM    729  CD  ARG A  95      40.735 -14.339  20.965  1.00 31.34           C  
ATOM    730  NE  ARG A  95      40.712 -13.455  19.828  1.00 33.93           N  
ATOM    731  CZ  ARG A  95      40.671 -12.120  19.891  1.00 36.31           C  
ATOM    732  NH1 ARG A  95      40.686 -11.477  21.050  1.00 36.48           N1+
ATOM    733  NH2 ARG A  95      40.608 -11.428  18.772  1.00 37.64           N  
ATOM    734  N   ALA A  96      36.788 -12.340  19.679  1.00 28.05           N  
ATOM    735  CA  ALA A  96      36.830 -10.915  19.305  1.00 28.22           C  
ATOM    736  C   ALA A  96      35.611 -10.149  19.799  1.00 28.12           C  
ATOM    737  O   ALA A  96      35.703  -8.946  20.112  1.00 28.98           O  
ATOM    738  CB  ALA A  96      36.982 -10.755  17.856  1.00 28.77           C  
ATOM    739  N   ASP A  97      34.480 -10.844  19.897  1.00 29.40           N  
ATOM    740  CA  ASP A  97      33.265 -10.244  20.475  1.00 28.13           C  
ATOM    741  C   ASP A  97      33.486  -9.907  21.973  1.00 28.68           C  
ATOM    742  O   ASP A  97      32.929  -8.933  22.476  1.00 31.27           O  
ATOM    743  CB  ASP A  97      32.043 -11.157  20.277  1.00 27.92           C  
ATOM    744  CG  ASP A  97      31.608 -11.322  18.806  1.00 29.60           C  
ATOM    745  OD1 ASP A  97      32.122 -10.644  17.921  1.00 32.15           O  
ATOM    746  OD2 ASP A  97      30.680 -12.135  18.540  1.00 32.37           O1-
ATOM    747  N   GLY A  98      34.176 -10.779  22.710  1.00 28.61           N  
ATOM    748  CA  GLY A  98      34.478 -10.558  24.120  1.00 29.14           C  
ATOM    749  C   GLY A  98      35.403  -9.365  24.283  1.00 28.62           C  
ATOM    750  O   GLY A  98      35.181  -8.546  25.137  1.00 30.18           O  
ATOM    751  N   GLU A  99      36.449  -9.284  23.474  1.00 29.60           N  
ATOM    752  CA  GLU A  99      37.337  -8.124  23.516  1.00 29.07           C  
ATOM    753  C   GLU A  99      36.594  -6.799  23.305  1.00 29.27           C  
ATOM    754  O   GLU A  99      36.837  -5.814  24.014  1.00 30.26           O  
ATOM    755  CB  GLU A  99      38.465  -8.259  22.461  1.00 29.62           C  
ATOM    756  CG  GLU A  99      39.462  -7.097  22.526  1.00 32.06           C  
ATOM    757  CD  GLU A  99      40.746  -7.335  21.750  1.00 33.03           C  
ATOM    758  OE1 GLU A  99      41.163  -6.382  21.066  1.00 37.02           O  
ATOM    759  OE2 GLU A  99      41.352  -8.439  21.849  1.00 40.07           O1-
ATOM    760  N   ALA A 100      35.643  -6.772  22.363  1.00 29.35           N  
ATOM    761  CA  ALA A 100      34.871  -5.555  22.088  1.00 29.92           C  
ATOM    762  C   ALA A 100      34.022  -5.184  23.296  1.00 29.63           C  
ATOM    763  O   ALA A 100      33.983  -4.030  23.705  1.00 30.99           O  
ATOM    764  CB  ALA A 100      33.974  -5.760  20.874  1.00 30.56           C  
ATOM    765  N   ALA A 101      33.292  -6.127  23.822  1.00 29.36           N  
ATOM    766  CA  ALA A 101      32.440  -5.860  25.013  1.00 29.29           C  
ATOM    767  C   ALA A 101      33.275  -5.381  26.228  1.00 29.75           C  
ATOM    768  O   ALA A 101      32.827  -4.582  27.044  1.00 30.46           O  
ATOM    769  CB  ALA A 101      31.697  -7.094  25.350  1.00 30.12           C  
ATOM    770  N   ALA A 102      34.514  -5.844  26.330  1.00 29.79           N  
ATOM    771  CA  ALA A 102      35.403  -5.468  27.431  1.00 29.04           C  
ATOM    772  C   ALA A 102      35.847  -3.993  27.385  1.00 30.33           C  
ATOM    773  O   ALA A 102      36.413  -3.489  28.338  1.00 30.04           O  
ATOM    774  CB  ALA A 102      36.601  -6.328  27.400  1.00 29.70           C  
ATOM    775  N   ARG A 103      35.654  -3.324  26.260  1.00 28.84           N  
ATOM    776  CA  ARG A 103      35.998  -1.882  26.160  1.00 29.22           C  
ATOM    777  C   ARG A 103      35.077  -0.944  26.944  1.00 29.36           C  
ATOM    778  O   ARG A 103      35.410   0.230  27.118  1.00 29.99           O  
ATOM    779  CB  ARG A 103      35.966  -1.483  24.709  1.00 28.49           C  
ATOM    780  CG  ARG A 103      37.045  -2.143  23.842  1.00 28.51           C  
ATOM    781  CD  ARG A 103      36.984  -1.607  22.442  1.00 30.30           C  
ATOM    782  NE  ARG A 103      38.025  -2.171  21.641  1.00 30.14           N  
ATOM    783  CZ  ARG A 103      39.269  -1.714  21.594  1.00 31.56           C  
ATOM    784  NH1 ARG A 103      39.619  -0.639  22.279  1.00 29.98           N1+
ATOM    785  NH2 ARG A 103      40.208  -2.295  20.828  1.00 33.31           N  
ATOM    786  N   ALA A 104      33.876  -1.401  27.301  1.00 29.83           N  
ATOM    787  CA  ALA A 104      32.914  -0.508  27.985  1.00 30.58           C  
ATOM    788  C   ALA A 104      33.399  -0.021  29.325  1.00 31.23           C  
ATOM    789  O   ALA A 104      33.120   1.108  29.726  1.00 33.25           O  
ATOM    790  CB  ALA A 104      31.579  -1.189  28.163  1.00 31.17           C  
ATOM    791  N   GLN A 105      34.130  -0.858  30.024  1.00 31.71           N  
ATOM    792  CA  GLN A 105      34.500  -0.549  31.404  1.00 30.98           C  
ATOM    793  C   GLN A 105      35.298   0.735  31.546  1.00 31.10           C  
ATOM    794  O   GLN A 105      35.096   1.498  32.480  1.00 30.18           O  
ATOM    795  CB  GLN A 105      35.307  -1.698  31.985  1.00 32.22           C  
ATOM    796  CG  GLN A 105      35.821  -1.382  33.368  1.00 33.93           C  
ATOM    797  CD  GLN A 105      35.600  -2.486  34.362  1.00 37.09           C  
ATOM    798  NE2 GLN A 105      36.435  -2.502  35.402  1.00 41.95           N  
ATOM    799  OE1 GLN A 105      34.681  -3.309  34.224  1.00 35.57           O  
ATOM    800  N   ARG A 106      36.220   0.994  30.625  1.00 30.43           N  
ATOM    801  CA  ARG A 106      37.058   2.186  30.763  1.00 30.11           C  
ATOM    802  C   ARG A 106      36.227   3.491  30.722  1.00 29.61           C  
ATOM    803  O   ARG A 106      36.582   4.487  31.381  1.00 29.30           O  
ATOM    804  CB  ARG A 106      38.114   2.207  29.664  1.00 30.42           C  
ATOM    805  CG  ARG A 106      39.102   3.317  29.765  1.00 31.39           C  
ATOM    806  CD  ARG A 106      39.880   3.267  31.014  1.00 35.70           C  
ATOM    807  NE  ARG A 106      40.974   4.224  30.989  1.00 37.96           N  
ATOM    808  CZ  ARG A 106      41.769   4.448  32.036  1.00 41.98           C  
ATOM    809  NH1 ARG A 106      41.588   3.791  33.187  1.00 43.96           N1+
ATOM    810  NH2 ARG A 106      42.747   5.334  31.940  1.00 41.87           N  
ATOM    811  N   PHE A 107      35.142   3.489  29.949  1.00 29.30           N  
ATOM    812  CA  PHE A 107      34.233   4.656  29.882  1.00 29.48           C  
ATOM    813  C   PHE A 107      33.604   4.946  31.241  1.00 29.56           C  
ATOM    814  O   PHE A 107      33.503   6.102  31.678  1.00 29.27           O  
ATOM    815  CB  PHE A 107      33.116   4.420  28.864  1.00 29.19           C  
ATOM    816  CG  PHE A 107      33.583   4.425  27.435  1.00 27.85           C  
ATOM    817  CD1 PHE A 107      33.953   3.234  26.847  1.00 29.31           C  
ATOM    818  CD2 PHE A 107      33.645   5.592  26.687  1.00 27.89           C  
ATOM    819  CE1 PHE A 107      34.411   3.210  25.521  1.00 27.05           C  
ATOM    820  CE2 PHE A 107      34.102   5.566  25.339  1.00 27.05           C  
ATOM    821  CZ  PHE A 107      34.456   4.341  24.787  1.00 28.86           C  
ATOM    822  N   VAL A 108      33.250   3.881  31.941  1.00 29.51           N  
ATOM    823  CA  VAL A 108      32.718   3.982  33.314  1.00 30.90           C  
ATOM    824  C   VAL A 108      33.794   4.437  34.324  1.00 31.11           C  
ATOM    825  O   VAL A 108      33.539   5.286  35.182  1.00 32.01           O  
ATOM    826  CB  VAL A 108      32.105   2.643  33.732  1.00 30.46           C  
ATOM    827  CG1 VAL A 108      31.705   2.661  35.207  1.00 31.28           C  
ATOM    828  CG2 VAL A 108      30.892   2.355  32.870  1.00 32.61           C  
ATOM    829  N   GLU A 109      35.006   3.897  34.218  1.00 32.26           N  
ATOM    830  CA  GLU A 109      36.108   4.336  35.081  1.00 33.16           C  
ATOM    831  C   GLU A 109      36.394   5.833  34.961  1.00 33.06           C  
ATOM    832  O   GLU A 109      36.854   6.463  35.912  1.00 33.01           O  
ATOM    833  CB  GLU A 109      37.398   3.588  34.748  1.00 33.84           C  
ATOM    834  CG  GLU A 109      37.302   2.104  35.045  1.00 35.68           C  
ATOM    835  CD  GLU A 109      38.557   1.324  34.707  1.00 37.72           C  
ATOM    836  OE1 GLU A 109      39.624   1.950  34.453  1.00 41.85           O  
ATOM    837  OE2 GLU A 109      38.488   0.064  34.739  1.00 42.52           O1-
ATOM    838  N   LEU A 110      36.164   6.381  33.764  1.00 32.22           N  
ATOM    839  CA  LEU A 110      36.409   7.791  33.510  1.00 32.28           C  
ATOM    840  C   LEU A 110      35.278   8.675  34.022  1.00 31.75           C  
ATOM    841  O   LEU A 110      35.355   9.895  33.903  1.00 33.07           O  
ATOM    842  CB  LEU A 110      36.646   8.026  32.018  1.00 32.03           C  
ATOM    843  CG  LEU A 110      37.993   7.509  31.514  1.00 33.90           C  
ATOM    844  CD1 LEU A 110      38.089   7.689  30.018  1.00 37.16           C  
ATOM    845  CD2 LEU A 110      39.162   8.211  32.200  1.00 36.18           C  
ATOM    846  N   GLY A 111      34.249   8.062  34.590  1.00 30.67           N  
ATOM    847  CA  GLY A 111      33.163   8.788  35.220  1.00 31.66           C  
ATOM    848  C   GLY A 111      31.826   8.808  34.502  1.00 31.74           C  
ATOM    849  O   GLY A 111      30.892   9.464  35.004  1.00 32.56           O  
ATOM    850  N   LEU A 112      31.703   8.132  33.344  1.00 31.00           N  
ATOM    851  CA  LEU A 112      30.394   8.043  32.697  1.00 30.96           C  
ATOM    852  C   LEU A 112      29.445   7.083  33.475  1.00 30.87           C  
ATOM    853  O   LEU A 112      29.883   6.105  34.075  1.00 30.31           O  
ATOM    854  CB  LEU A 112      30.521   7.630  31.220  1.00 31.32           C  
ATOM    855  CG  LEU A 112      31.402   8.558  30.365  1.00 30.74           C  
ATOM    856  CD1 LEU A 112      31.424   8.102  28.916  1.00 33.14           C  
ATOM    857  CD2 LEU A 112      30.963  10.006  30.454  1.00 31.91           C  
ATOM    858  N   ASN A 113      28.152   7.405  33.473  1.00 31.21           N  
ATOM    859  CA  ASN A 113      27.142   6.605  34.169  1.00 31.24           C  
ATOM    860  C   ASN A 113      26.988   5.242  33.484  1.00 31.66           C  
ATOM    861  O   ASN A 113      26.768   5.203  32.273  1.00 31.57           O  
ATOM    862  CB  ASN A 113      25.820   7.363  34.121  1.00 31.83           C  
ATOM    863  CG  ASN A 113      24.728   6.707  34.938  1.00 32.05           C  
ATOM    864  ND2 ASN A 113      24.170   7.443  35.883  1.00 35.03           N  
ATOM    865  OD1 ASN A 113      24.384   5.564  34.719  1.00 37.97           O  
ATOM    866  N   PRO A 114      27.142   4.118  34.224  1.00 31.09           N  
ATOM    867  CA  PRO A 114      27.025   2.809  33.561  1.00 31.35           C  
ATOM    868  C   PRO A 114      25.693   2.529  32.859  1.00 31.13           C  
ATOM    869  O   PRO A 114      25.672   1.914  31.794  1.00 30.84           O  
ATOM    870  CB  PRO A 114      27.261   1.812  34.694  1.00 32.06           C  
ATOM    871  CG  PRO A 114      27.185   2.556  35.928  1.00 32.44           C  
ATOM    872  CD  PRO A 114      27.520   3.965  35.638  1.00 32.38           C  
ATOM    873  N   ASP A 115      24.589   2.953  33.438  1.00 30.85           N  
ATOM    874  CA  ASP A 115      23.290   2.848  32.771  1.00 30.98           C  
ATOM    875  C   ASP A 115      23.305   3.552  31.403  1.00 31.05           C  
ATOM    876  O   ASP A 115      22.774   3.028  30.416  1.00 31.45           O  
ATOM    877  CB  ASP A 115      22.177   3.434  33.665  1.00 31.08           C  
ATOM    878  CG  ASP A 115      21.971   2.650  34.952  1.00 33.54           C  
ATOM    879  OD1 ASP A 115      22.361   1.459  35.025  1.00 35.59           O  
ATOM    880  OD2 ASP A 115      21.379   3.216  35.906  1.00 35.99           O1-
ATOM    881  N   GLN A 116      23.934   4.720  31.333  1.00 31.10           N  
ATOM    882  CA  GLN A 116      23.950   5.480  30.083  1.00 30.89           C  
ATOM    883  C   GLN A 116      24.894   4.834  29.096  1.00 30.36           C  
ATOM    884  O   GLN A 116      24.601   4.784  27.906  1.00 31.30           O  
ATOM    885  CB  GLN A 116      24.366   6.940  30.318  1.00 31.94           C  
ATOM    886  CG  GLN A 116      23.354   7.725  31.153  1.00 33.82           C  
ATOM    887  CD  GLN A 116      22.011   7.821  30.480  1.00 37.81           C  
ATOM    888  NE2 GLN A 116      22.023   8.116  29.186  1.00 40.95           N  
ATOM    889  OE1 GLN A 116      20.970   7.614  31.106  1.00 44.82           O  
ATOM    890  N   VAL A 117      26.028   4.317  29.578  1.00 29.61           N  
ATOM    891  CA  VAL A 117      26.971   3.640  28.705  1.00 30.34           C  
ATOM    892  C   VAL A 117      26.307   2.421  28.069  1.00 30.06           C  
ATOM    893  O   VAL A 117      26.463   2.161  26.889  1.00 29.74           O  
ATOM    894  CB  VAL A 117      28.246   3.226  29.481  1.00 30.58           C  
ATOM    895  CG1 VAL A 117      29.096   2.211  28.673  1.00 31.53           C  
ATOM    896  CG2 VAL A 117      29.054   4.477  29.853  1.00 31.74           C  
ATOM    897  N   VAL A 118      25.557   1.667  28.850  1.00 29.46           N  
ATOM    898  CA  VAL A 118      24.877   0.479  28.329  1.00 29.17           C  
ATOM    899  C   VAL A 118      23.817   0.873  27.292  1.00 29.44           C  
ATOM    900  O   VAL A 118      23.693   0.209  26.257  1.00 30.50           O  
ATOM    901  CB  VAL A 118      24.278  -0.352  29.460  1.00 30.10           C  
ATOM    902  CG1 VAL A 118      23.314  -1.427  28.921  1.00 29.43           C  
ATOM    903  CG2 VAL A 118      25.409  -0.981  30.236  1.00 30.55           C  
ATOM    904  N   LEU A 119      23.083   1.952  27.519  1.00 29.11           N  
ATOM    905  CA  LEU A 119      22.123   2.419  26.500  1.00 29.62           C  
ATOM    906  C   LEU A 119      22.824   2.854  25.220  1.00 29.57           C  
ATOM    907  O   LEU A 119      22.318   2.611  24.105  1.00 30.05           O  
ATOM    908  CB  LEU A 119      21.272   3.573  27.016  1.00 30.72           C  
ATOM    909  CG  LEU A 119      20.264   3.166  28.083  1.00 34.46           C  
ATOM    910  CD1 LEU A 119      19.772   4.392  28.833  1.00 36.23           C  
ATOM    911  CD2 LEU A 119      19.111   2.416  27.435  1.00 37.35           C  
ATOM    912  N   VAL A 120      23.981   3.504  25.345  1.00 29.04           N  
ATOM    913  CA  VAL A 120      24.732   3.892  24.154  1.00 29.30           C  
ATOM    914  C   VAL A 120      25.142   2.650  23.364  1.00 28.96           C  
ATOM    915  O   VAL A 120      25.049   2.633  22.149  1.00 30.03           O  
ATOM    916  CB  VAL A 120      25.951   4.756  24.490  1.00 28.88           C  
ATOM    917  CG1 VAL A 120      26.803   4.959  23.254  1.00 30.54           C  
ATOM    918  CG2 VAL A 120      25.528   6.110  25.041  1.00 30.12           C  
ATOM    919  N   VAL A 121      25.614   1.614  24.036  1.00 29.24           N  
ATOM    920  CA  VAL A 121      25.948   0.352  23.352  1.00 29.43           C  
ATOM    921  C   VAL A 121      24.755  -0.181  22.558  1.00 29.10           C  
ATOM    922  O   VAL A 121      24.889  -0.571  21.395  1.00 30.19           O  
ATOM    923  CB  VAL A 121      26.414  -0.724  24.373  1.00 30.69           C  
ATOM    924  CG1 VAL A 121      26.667  -2.062  23.699  1.00 29.61           C  
ATOM    925  CG2 VAL A 121      27.660  -0.296  25.060  1.00 33.21           C  
ATOM    926  N   ARG A 122      23.566  -0.204  23.181  1.00 28.69           N  
ATOM    927  CA  ARG A 122      22.360  -0.664  22.510  1.00 29.86           C  
ATOM    928  C   ARG A 122      22.066   0.110  21.232  1.00 29.47           C  
ATOM    929  O   ARG A 122      21.830  -0.467  20.176  1.00 29.01           O  
ATOM    930  CB  ARG A 122      21.136  -0.606  23.447  1.00 29.24           C  
ATOM    931  CG  ARG A 122      19.909  -1.271  22.830  1.00 30.93           C  
ATOM    932  CD  ARG A 122      18.662  -1.181  23.682  0.55 30.72           C  
ATOM    934  NE  ARG A 122      17.450  -1.165  22.857  0.55 30.74           N  
ATOM    936  CZ  ARG A 122      16.250  -0.798  23.277  0.55 28.83           C  
ATOM    938  NH1 ARG A 122      16.043  -0.439  24.536  0.55 30.46           N1+
ATOM    940  NH2 ARG A 122      15.228  -0.815  22.427  0.55 31.01           N  
ATOM    942  N   VAL A 123      22.107   1.426  21.328  1.00 28.90           N  
ATOM    943  CA  VAL A 123      21.792   2.294  20.209  1.00 29.76           C  
ATOM    944  C   VAL A 123      22.826   2.162  19.083  1.00 29.47           C  
ATOM    945  O   VAL A 123      22.470   2.108  17.902  1.00 28.70           O  
ATOM    946  CB  VAL A 123      21.679   3.784  20.701  1.00 30.34           C  
ATOM    947  CG1 VAL A 123      21.610   4.727  19.525  1.00 32.47           C  
ATOM    948  CG2 VAL A 123      20.505   3.977  21.611  1.00 33.51           C  
ATOM    949  N   LEU A 124      24.102   2.135  19.454  1.00 28.96           N  
ATOM    950  CA  LEU A 124      25.177   1.927  18.478  1.00 30.62           C  
ATOM    951  C   LEU A 124      25.041   0.613  17.758  1.00 30.64           C  
ATOM    952  O   LEU A 124      25.115   0.542  16.521  1.00 32.08           O  
ATOM    953  CB  LEU A 124      26.538   1.983  19.187  1.00 32.17           C  
ATOM    954  CG  LEU A 124      27.185   3.312  19.424  1.00 37.30           C  
ATOM    955  CD1 LEU A 124      28.333   3.180  20.393  1.00 39.73           C  
ATOM    956  CD2 LEU A 124      27.714   3.808  18.063  1.00 40.96           C  
ATOM    957  N   ALA A 125      24.818  -0.465  18.499  1.00 30.54           N  
ATOM    958  CA  ALA A 125      24.678  -1.764  17.880  1.00 30.25           C  
ATOM    959  C   ALA A 125      23.477  -1.842  16.955  1.00 29.92           C  
ATOM    960  O   ALA A 125      23.565  -2.463  15.903  1.00 30.18           O  
ATOM    961  CB  ALA A 125      24.632  -2.858  18.922  1.00 30.87           C  
ATOM    962  N   GLU A 126      22.357  -1.230  17.319  1.00 30.14           N  
ATOM    963  CA  GLU A 126      21.166  -1.237  16.450  1.00 31.32           C  
ATOM    964  C   GLU A 126      21.444  -0.516  15.118  1.00 31.08           C  
ATOM    965  O   GLU A 126      21.114  -1.020  14.041  1.00 30.89           O  
ATOM    966  CB  GLU A 126      19.942  -0.647  17.201  1.00 32.20           C  
ATOM    967  CG  GLU A 126      19.469  -1.653  18.330  1.00 35.08           C  
ATOM    968  CD  GLU A 126      18.367  -1.154  19.293  1.00 36.99           C  
ATOM    969  OE1 GLU A 126      18.114   0.092  19.360  1.00 44.04           O  
ATOM    970  OE2 GLU A 126      17.758  -2.029  20.004  1.00 39.91           O1-
ATOM    971  N   GLY A 127      22.069   0.651  15.191  1.00 29.93           N  
ATOM    972  CA  GLY A 127      22.448   1.366  13.974  1.00 30.16           C  
ATOM    973  C   GLY A 127      23.407   0.586  13.102  1.00 29.82           C  
ATOM    974  O   GLY A 127      23.260   0.566  11.874  1.00 30.60           O  
ATOM    975  N   LEU A 128      24.408  -0.039  13.727  1.00 28.57           N  
ATOM    976  CA  LEU A 128      25.430  -0.761  12.964  1.00 30.44           C  
ATOM    977  C   LEU A 128      24.880  -2.031  12.368  1.00 32.11           C  
ATOM    978  O   LEU A 128      25.366  -2.477  11.316  1.00 32.44           O  
ATOM    979  CB  LEU A 128      26.685  -1.026  13.799  1.00 29.69           C  
ATOM    980  CG  LEU A 128      27.512   0.166  14.211  1.00 32.52           C  
ATOM    981  CD1 LEU A 128      28.551  -0.182  15.289  1.00 33.96           C  
ATOM    982  CD2 LEU A 128      28.244   0.765  13.013  1.00 35.15           C  
ATOM    983  N   SER A 129      23.882  -2.641  13.020  1.00 31.85           N  
ATOM    984  CA  SER A 129      23.264  -3.867  12.464  1.00 32.58           C  
ATOM    985  C   SER A 129      22.608  -3.577  11.114  1.00 32.72           C  
ATOM    986  O   SER A 129      22.754  -4.368  10.153  1.00 32.31           O  
ATOM    987  CB  SER A 129      22.298  -4.518  13.452  1.00 33.16           C  
ATOM    988  OG  SER A 129      21.130  -3.754  13.684  1.00 39.06           O  
ATOM    989  N   HIS A 130      21.966  -2.404  11.014  1.00 32.57           N  
ATOM    990  CA  HIS A 130      21.366  -1.946   9.750  1.00 33.16           C  
ATOM    991  C   HIS A 130      22.462  -1.660   8.712  1.00 32.77           C  
ATOM    992  O   HIS A 130      22.375  -2.078   7.557  1.00 34.02           O  
ATOM    993  CB  HIS A 130      20.513  -0.690   9.949  1.00 34.41           C  
ATOM    994  CG  HIS A 130      19.519  -0.794  11.060  1.00 38.27           C  
ATOM    995  CD2 HIS A 130      19.023   0.148  11.900  1.00 41.68           C  
ATOM    996  ND1 HIS A 130      18.925  -1.985  11.421  1.00 44.27           N  
ATOM    997  CE1 HIS A 130      18.097  -1.771  12.433  1.00 43.83           C  
ATOM    998  NE2 HIS A 130      18.140  -0.486  12.744  1.00 45.16           N  
ATOM    999  N   ALA A 131      23.520  -0.979   9.119  1.00 32.46           N  
ATOM   1000  CA  ALA A 131      24.616  -0.719   8.187  1.00 31.82           C  
ATOM   1001  C   ALA A 131      25.266  -2.005   7.688  1.00 31.83           C  
ATOM   1002  O   ALA A 131      25.559  -2.121   6.509  1.00 32.26           O  
ATOM   1003  CB  ALA A 131      25.646   0.134   8.830  1.00 31.75           C  
ATOM   1004  N   ALA A 132      25.486  -2.970   8.573  1.00 32.03           N  
ATOM   1005  CA  ALA A 132      26.089  -4.240   8.156  1.00 32.61           C  
ATOM   1006  C   ALA A 132      25.182  -5.002   7.176  1.00 32.97           C  
ATOM   1007  O   ALA A 132      25.676  -5.650   6.229  1.00 32.51           O  
ATOM   1008  CB  ALA A 132      26.420  -5.080   9.375  1.00 32.85           C  
ATOM   1009  N   GLU A 133      23.863  -4.910   7.339  1.00 33.37           N  
ATOM   1010  CA  GLU A 133      22.965  -5.536   6.362  1.00 32.89           C  
ATOM   1011  C   GLU A 133      23.152  -4.983   4.960  1.00 32.39           C  
ATOM   1012  O   GLU A 133      23.161  -5.729   3.978  1.00 33.56           O  
ATOM   1013  CB  GLU A 133      21.498  -5.360   6.790  1.00 34.02           C  
ATOM   1014  CG  GLU A 133      20.462  -5.870   5.817  1.00 36.80           C  
ATOM   1015  CD  GLU A 133      19.917  -4.798   4.875  1.00 43.93           C  
ATOM   1016  OE1 GLU A 133      18.916  -4.123   5.227  1.00 45.19           O  
ATOM   1017  OE2 GLU A 133      20.477  -4.654   3.755  1.00 50.31           O1-
ATOM   1018  N   ALA A 134      23.272  -3.663   4.865  1.00 31.43           N  
ATOM   1019  CA  ALA A 134      23.383  -3.009   3.571  1.00 31.20           C  
ATOM   1020  C   ALA A 134      24.727  -3.345   2.978  1.00 30.47           C  
ATOM   1021  O   ALA A 134      24.839  -3.462   1.741  1.00 30.42           O  
ATOM   1022  CB  ALA A 134      23.185  -1.462   3.704  1.00 30.93           C  
ATOM   1023  N   MET A 135      25.738  -3.501   3.847  1.00 29.82           N  
ATOM   1024  CA  MET A 135      27.084  -3.870   3.419  1.00 30.99           C  
ATOM   1025  C   MET A 135      27.064  -5.278   2.851  1.00 30.58           C  
ATOM   1026  O   MET A 135      27.713  -5.546   1.870  1.00 30.63           O  
ATOM   1027  CB  MET A 135      28.108  -3.772   4.559  1.00 30.58           C  
ATOM   1028  CG  MET A 135      28.428  -2.345   4.984  1.00 31.84           C  
ATOM   1029  SD  MET A 135      29.549  -2.229   6.438  1.00 34.72           S  
ATOM   1030  CE  MET A 135      29.552  -0.469   6.725  1.00 35.30           C  
ATOM   1031  N   ARG A 136      26.322  -6.153   3.496  1.00 31.41           N  
ATOM   1032  CA  ARG A 136      26.140  -7.546   3.012  1.00 31.71           C  
ATOM   1033  C   ARG A 136      25.588  -7.578   1.577  1.00 31.07           C  
ATOM   1034  O   ARG A 136      26.175  -8.221   0.693  1.00 31.20           O  
ATOM   1035  CB  ARG A 136      25.256  -8.316   4.006  0.50 32.06           C  
ATOM   1037  CG  ARG A 136      24.375  -9.417   3.440  0.50 32.64           C  
ATOM   1039  CD  ARG A 136      24.061 -10.424   4.532  0.50 34.00           C  
ATOM   1041  NE  ARG A 136      25.253 -11.220   4.843  0.50 35.71           N  
ATOM   1043  CZ  ARG A 136      25.502 -12.442   4.369  0.50 35.72           C  
ATOM   1045  NH1 ARG A 136      24.637 -13.069   3.566  0.50 37.72           N1+
ATOM   1047  NH2 ARG A 136      26.625 -13.052   4.715  0.50 36.77           N  
ATOM   1049  N   TYR A 137      24.483  -6.886   1.337  1.00 29.47           N  
ATOM   1050  CA  TYR A 137      23.878  -6.858   0.009  1.00 28.78           C  
ATOM   1051  C   TYR A 137      24.860  -6.283  -1.006  1.00 26.83           C  
ATOM   1052  O   TYR A 137      24.972  -6.782  -2.112  1.00 26.34           O  
ATOM   1053  CB  TYR A 137      22.574  -6.065  -0.010  1.00 30.14           C  
ATOM   1054  CG  TYR A 137      21.931  -5.990  -1.382  1.00 31.06           C  
ATOM   1055  CD1 TYR A 137      20.878  -6.846  -1.747  1.00 33.04           C  
ATOM   1056  CD2 TYR A 137      22.362  -5.061  -2.326  1.00 33.21           C  
ATOM   1057  CE1 TYR A 137      20.289  -6.768  -3.031  1.00 33.02           C  
ATOM   1058  CE2 TYR A 137      21.801  -4.982  -3.582  1.00 32.92           C  
ATOM   1059  CZ  TYR A 137      20.759  -5.826  -3.942  1.00 33.20           C  
ATOM   1060  OH  TYR A 137      20.211  -5.720  -5.206  1.00 34.54           O  
ATOM   1061  N   THR A 138      25.533  -5.200  -0.628  1.00 25.60           N  
ATOM   1062  CA  THR A 138      26.544  -4.579  -1.485  1.00 25.33           C  
ATOM   1063  C   THR A 138      27.677  -5.565  -1.840  1.00 24.88           C  
ATOM   1064  O   THR A 138      28.081  -5.668  -2.970  1.00 23.96           O  
ATOM   1065  CB  THR A 138      27.111  -3.335  -0.794  1.00 24.57           C  
ATOM   1066  CG2 THR A 138      28.060  -2.616  -1.693  1.00 24.94           C  
ATOM   1067  OG1 THR A 138      26.018  -2.454  -0.471  1.00 24.58           O  
ATOM   1068  N   ALA A 139      28.229  -6.239  -0.835  1.00 26.81           N  
ATOM   1069  CA  ALA A 139      29.299  -7.222  -1.090  1.00 27.72           C  
ATOM   1070  C   ALA A 139      28.821  -8.386  -1.957  1.00 28.29           C  
ATOM   1071  O   ALA A 139      29.497  -8.745  -2.938  1.00 29.06           O  
ATOM   1072  CB  ALA A 139      29.872  -7.734   0.206  1.00 29.36           C  
ATOM   1073  N   LEU A 140      27.653  -8.942  -1.645  1.00 28.39           N  
ATOM   1074  CA  LEU A 140      27.133 -10.093  -2.409  1.00 29.01           C  
ATOM   1075  C   LEU A 140      26.845  -9.760  -3.867  1.00 28.86           C  
ATOM   1076  O   LEU A 140      27.087 -10.573  -4.743  1.00 28.69           O  
ATOM   1077  CB  LEU A 140      25.869 -10.679  -1.767  1.00 29.22           C  
ATOM   1078  CG  LEU A 140      26.043 -11.339  -0.383  1.00 32.68           C  
ATOM   1079  CD1 LEU A 140      24.679 -11.595   0.277  1.00 35.41           C  
ATOM   1080  CD2 LEU A 140      26.835 -12.635  -0.441  1.00 34.07           C  
ATOM   1081  N   GLU A 141      26.341  -8.557  -4.127  1.00 29.13           N  
ATOM   1082  CA  GLU A 141      26.129  -8.086  -5.494  1.00 30.32           C  
ATOM   1083  C   GLU A 141      27.424  -8.105  -6.315  1.00 30.30           C  
ATOM   1084  O   GLU A 141      27.399  -8.452  -7.486  1.00 28.92           O  
ATOM   1085  CB  GLU A 141      25.515  -6.677  -5.500  1.00 29.45           C  
ATOM   1086  CG  GLU A 141      25.204  -6.118  -6.872  1.00 30.81           C  
ATOM   1087  CD  GLU A 141      25.041  -4.602  -6.882  1.00 32.78           C  
ATOM   1088  OE1 GLU A 141      25.367  -3.933  -5.851  1.00 40.53           O  
ATOM   1089  OE2 GLU A 141      24.594  -4.079  -7.941  1.00 37.01           O1-
ATOM   1090  N   ALA A 142      28.553  -7.748  -5.692  1.00 32.21           N  
ATOM   1091  CA  ALA A 142      29.824  -7.751  -6.384  1.00 33.54           C  
ATOM   1092  C   ALA A 142      30.316  -9.200  -6.620  1.00 35.49           C  
ATOM   1093  O   ALA A 142      30.774  -9.527  -7.718  1.00 36.96           O  
ATOM   1094  CB  ALA A 142      30.838  -6.952  -5.579  1.00 33.78           C  
ATOM   1095  N   ILE A 143      30.126 -10.062  -5.625  1.00 35.40           N  
ATOM   1096  CA  ILE A 143      30.690 -11.425  -5.609  1.00 37.14           C  
ATOM   1097  C   ILE A 143      29.866 -12.462  -6.372  1.00 37.79           C  
ATOM   1098  O   ILE A 143      30.436 -13.356  -7.027  1.00 39.10           O  
ATOM   1099  CB  ILE A 143      30.864 -11.928  -4.142  1.00 36.49           C  
ATOM   1100  CG1 ILE A 143      31.860 -11.053  -3.390  1.00 37.39           C  
ATOM   1101  CG2 ILE A 143      31.413 -13.324  -4.090  1.00 37.35           C  
ATOM   1102  CD1 ILE A 143      31.578 -10.998  -1.917  1.00 37.93           C  
ATOM   1103  N   MET A 144      28.545 -12.372  -6.258  1.00 38.49           N  
ATOM   1104  CA  MET A 144      27.634 -13.349  -6.887  1.00 39.19           C  
ATOM   1105  C   MET A 144      27.557 -13.163  -8.398  1.00 39.67           C  
ATOM   1106  O   MET A 144      26.744 -12.384  -8.890  1.00 39.83           O  
ATOM   1107  CB  MET A 144      26.208 -13.220  -6.317  1.00 40.57           C  
ATOM   1108  CG  MET A 144      26.020 -13.567  -4.846  1.00 41.25           C  
ATOM   1109  SD  MET A 144      26.689 -15.162  -4.407  1.00 50.85           S  
ATOM   1110  CE  MET A 144      26.068 -15.365  -2.740  1.00 49.08           C  
ATOM   1111  N   ARG A 145      28.372 -13.902  -9.144  1.00 39.79           N  
ATOM   1112  CA  ARG A 145      28.322 -13.846 -10.602  1.00 39.84           C  
ATOM   1113  C   ARG A 145      27.388 -14.961 -11.090  1.00 39.36           C  
ATOM   1114  O   ARG A 145      27.311 -16.021 -10.460  1.00 39.49           O  
ATOM   1115  CB  ARG A 145      29.725 -14.050 -11.194  1.00 40.85           C  
ATOM   1116  CG  ARG A 145      30.805 -13.095 -10.666  1.00 43.81           C  
ATOM   1117  CD  ARG A 145      30.622 -11.674 -11.198  1.00 46.83           C  
ATOM   1118  NE  ARG A 145      29.685 -10.865 -10.409  1.00 48.38           N  
ATOM   1119  CZ  ARG A 145      29.196  -9.684 -10.798  1.00 48.47           C  
ATOM   1120  NH1 ARG A 145      29.541  -9.151 -11.969  1.00 50.27           N1+
ATOM   1121  NH2 ARG A 145      28.348  -9.031 -10.017  1.00 48.81           N  
ATOM   1122  N   PRO A 146      26.663 -14.726 -12.200  1.00 38.73           N  
ATOM   1123  CA  PRO A 146      25.821 -15.745 -12.841  1.00 38.11           C  
ATOM   1124  C   PRO A 146      26.545 -17.063 -13.164  1.00 37.64           C  
ATOM   1125  O   PRO A 146      27.586 -17.054 -13.826  1.00 37.78           O  
ATOM   1126  CB  PRO A 146      25.380 -15.064 -14.138  1.00 38.56           C  
ATOM   1127  CG  PRO A 146      25.456 -13.608 -13.832  1.00 38.50           C  
ATOM   1128  CD  PRO A 146      26.570 -13.423 -12.886  1.00 38.84           C  
ATOM   1129  N   GLY A 147      25.979 -18.179 -12.703  1.00 36.17           N  
ATOM   1130  CA  GLY A 147      26.580 -19.493 -12.877  1.00 35.24           C  
ATOM   1131  C   GLY A 147      27.706 -19.856 -11.928  1.00 34.83           C  
ATOM   1132  O   GLY A 147      28.272 -20.940 -12.047  1.00 35.27           O  
ATOM   1133  N   ALA A 148      28.041 -18.973 -10.990  1.00 33.81           N  
ATOM   1134  CA  ALA A 148      29.175 -19.234 -10.081  1.00 32.76           C  
ATOM   1135  C   ALA A 148      28.891 -20.467  -9.202  1.00 32.23           C  
ATOM   1136  O   ALA A 148      27.765 -20.667  -8.733  1.00 32.59           O  
ATOM   1137  CB  ALA A 148      29.517 -17.993  -9.215  1.00 33.10           C  
ATOM   1138  N   THR A 149      29.902 -21.315  -9.033  1.00 30.91           N  
ATOM   1139  CA  THR A 149      29.829 -22.402  -8.059  1.00 30.13           C  
ATOM   1140  C   THR A 149      30.030 -21.866  -6.630  1.00 29.63           C  
ATOM   1141  O   THR A 149      30.462 -20.719  -6.422  1.00 28.16           O  
ATOM   1142  CB  THR A 149      30.888 -23.482  -8.324  1.00 29.66           C  
ATOM   1143  CG2 THR A 149      30.768 -24.025  -9.752  1.00 30.54           C  
ATOM   1144  OG1 THR A 149      32.204 -22.964  -8.112  1.00 29.28           O  
ATOM   1145  N   GLU A 150      29.754 -22.711  -5.640  1.00 28.92           N  
ATOM   1146  CA  GLU A 150      30.037 -22.333  -4.238  1.00 28.74           C  
ATOM   1147  C   GLU A 150      31.508 -21.990  -4.027  1.00 28.05           C  
ATOM   1148  O   GLU A 150      31.813 -21.015  -3.334  1.00 27.14           O  
ATOM   1149  CB  GLU A 150      29.655 -23.442  -3.252  1.00 28.85           C  
ATOM   1150  CG  GLU A 150      28.143 -23.594  -2.992  1.00 29.71           C  
ATOM   1151  CD  GLU A 150      27.770 -24.859  -2.227  1.00 31.62           C  
ATOM   1152  OE1 GLU A 150      28.649 -25.555  -1.709  1.00 36.91           O  
ATOM   1153  OE2 GLU A 150      26.566 -25.229  -2.192  1.00 37.82           O1-
ATOM   1154  N   LEU A 151      32.404 -22.760  -4.629  1.00 28.17           N  
ATOM   1155  CA  LEU A 151      33.859 -22.506  -4.497  1.00 29.41           C  
ATOM   1156  C   LEU A 151      34.267 -21.201  -5.198  1.00 29.94           C  
ATOM   1157  O   LEU A 151      35.045 -20.407  -4.646  1.00 28.61           O  
ATOM   1158  CB  LEU A 151      34.646 -23.691  -5.045  1.00 29.82           C  
ATOM   1159  CG  LEU A 151      36.162 -23.536  -5.039  1.00 30.52           C  
ATOM   1160  CD1 LEU A 151      36.613 -23.343  -3.592  1.00 32.66           C  
ATOM   1161  CD2 LEU A 151      36.873 -24.697  -5.716  1.00 31.94           C  
ATOM   1162  N   ASP A 152      33.706 -20.959  -6.375  1.00 29.20           N  
ATOM   1163  CA  ASP A 152      33.878 -19.655  -7.061  1.00 30.12           C  
ATOM   1164  C   ASP A 152      33.540 -18.466  -6.169  1.00 29.79           C  
ATOM   1165  O   ASP A 152      34.269 -17.472  -6.152  1.00 30.53           O  
ATOM   1166  CB  ASP A 152      32.959 -19.539  -8.294  1.00 31.05           C  
ATOM   1167  CG  ASP A 152      33.423 -20.370  -9.471  1.00 33.05           C  
ATOM   1168  OD1 ASP A 152      34.575 -20.844  -9.434  1.00 37.47           O  
ATOM   1169  OD2 ASP A 152      32.615 -20.572 -10.440  1.00 35.70           O1-
ATOM   1170  N   ILE A 153      32.399 -18.550  -5.494  1.00 28.49           N  
ATOM   1171  CA  ILE A 153      31.916 -17.467  -4.650  1.00 28.57           C  
ATOM   1172  C   ILE A 153      32.849 -17.332  -3.466  1.00 28.07           C  
ATOM   1173  O   ILE A 153      33.224 -16.223  -3.104  1.00 28.05           O  
ATOM   1174  CB  ILE A 153      30.457 -17.704  -4.204  1.00 28.39           C  
ATOM   1175  CG1 ILE A 153      29.519 -17.656  -5.416  1.00 29.19           C  
ATOM   1176  CG2 ILE A 153      30.033 -16.704  -3.203  1.00 29.16           C  
ATOM   1177  CD1 ILE A 153      28.229 -18.321  -5.154  1.00 30.02           C  
ATOM   1178  N   ALA A 154      33.256 -18.447  -2.863  1.00 27.03           N  
ATOM   1179  CA  ALA A 154      34.117 -18.382  -1.687  1.00 28.02           C  
ATOM   1180  C   ALA A 154      35.468 -17.736  -2.016  1.00 28.17           C  
ATOM   1181  O   ALA A 154      35.983 -16.837  -1.297  1.00 27.66           O  
ATOM   1182  CB  ALA A 154      34.292 -19.796  -1.119  1.00 27.17           C  
ATOM   1183  N   LYS A 155      36.086 -18.167  -3.103  1.00 28.41           N  
ATOM   1184  CA  LYS A 155      37.361 -17.584  -3.543  1.00 29.75           C  
ATOM   1185  C   LYS A 155      37.215 -16.121  -3.954  1.00 30.04           C  
ATOM   1186  O   LYS A 155      38.040 -15.286  -3.601  1.00 30.58           O  
ATOM   1187  CB  LYS A 155      37.935 -18.370  -4.697  1.00 31.21           C  
ATOM   1188  CG  LYS A 155      38.453 -19.712  -4.322  1.00 31.78           C  
ATOM   1189  CD  LYS A 155      39.054 -20.435  -5.533  1.00 34.20           C  
ATOM   1190  CE  LYS A 155      38.080 -20.428  -6.692  1.00 39.52           C  
ATOM   1191  NZ  LYS A 155      38.091 -19.169  -7.536  1.00 45.95           N1+
ATOM   1192  N   GLY A 156      36.144 -15.779  -4.664  1.00 28.26           N  
ATOM   1193  CA  GLY A 156      35.923 -14.393  -5.042  1.00 28.75           C  
ATOM   1194  C   GLY A 156      35.730 -13.477  -3.837  1.00 28.79           C  
ATOM   1195  O   GLY A 156      36.260 -12.338  -3.808  1.00 29.15           O  
ATOM   1196  N   SER A 157      35.017 -13.986  -2.829  1.00 28.04           N  
ATOM   1197  CA  SER A 157      34.802 -13.220  -1.608  1.00 28.41           C  
ATOM   1198  C   SER A 157      36.144 -13.049  -0.905  1.00 29.17           C  
ATOM   1199  O   SER A 157      36.422 -11.956  -0.397  1.00 28.78           O  
ATOM   1200  CB  SER A 157      33.753 -13.883  -0.693  1.00 28.70           C  
ATOM   1201  OG  SER A 157      33.473 -13.055   0.425  1.00 33.13           O  
ATOM   1202  N   GLN A 158      36.967 -14.098  -0.866  1.00 28.85           N  
ATOM   1203  CA  GLN A 158      38.243 -14.037  -0.143  1.00 28.22           C  
ATOM   1204  C   GLN A 158      39.097 -12.894  -0.740  1.00 29.49           C  
ATOM   1205  O   GLN A 158      39.676 -12.065   0.007  1.00 29.43           O  
ATOM   1206  CB  GLN A 158      38.979 -15.388  -0.215  1.00 27.84           C  
ATOM   1207  CG  GLN A 158      40.143 -15.479   0.736  1.00 29.79           C  
ATOM   1208  CD  GLN A 158      39.695 -15.766   2.144  1.00 29.56           C  
ATOM   1209  NE2 GLN A 158      40.632 -15.726   3.077  1.00 30.10           N  
ATOM   1210  OE1 GLN A 158      38.497 -16.027   2.398  1.00 31.07           O  
ATOM   1211  N   ALA A 159      39.157 -12.802  -2.067  1.00 28.13           N  
ATOM   1212  CA  ALA A 159      39.983 -11.825  -2.739  1.00 28.46           C  
ATOM   1213  C   ALA A 159      39.436 -10.432  -2.525  1.00 28.95           C  
ATOM   1214  O   ALA A 159      40.206  -9.501  -2.293  1.00 29.62           O  
ATOM   1215  CB  ALA A 159      40.086 -12.131  -4.220  1.00 29.42           C  
ATOM   1216  N   LEU A 160      38.121 -10.262  -2.626  1.00 27.81           N  
ATOM   1217  CA  LEU A 160      37.539  -8.921  -2.561  1.00 28.98           C  
ATOM   1218  C   LEU A 160      37.508  -8.412  -1.127  1.00 28.90           C  
ATOM   1219  O   LEU A 160      37.905  -7.261  -0.846  1.00 29.14           O  
ATOM   1220  CB  LEU A 160      36.106  -8.941  -3.112  1.00 28.97           C  
ATOM   1221  CG  LEU A 160      35.302  -7.629  -3.000  1.00 29.65           C  
ATOM   1222  CD1 LEU A 160      35.967  -6.486  -3.772  1.00 30.12           C  
ATOM   1223  CD2 LEU A 160      33.853  -7.814  -3.451  1.00 29.96           C  
ATOM   1224  N   VAL A 161      37.016  -9.225  -0.220  1.00 29.63           N  
ATOM   1225  CA  VAL A 161      36.853  -8.822   1.194  1.00 29.67           C  
ATOM   1226  C   VAL A 161      38.225  -8.565   1.825  1.00 30.12           C  
ATOM   1227  O   VAL A 161      38.394  -7.606   2.627  1.00 30.71           O  
ATOM   1228  CB  VAL A 161      35.992  -9.779   1.990  1.00 29.93           C  
ATOM   1229  CG1 VAL A 161      35.958  -9.390   3.441  1.00 30.86           C  
ATOM   1230  CG2 VAL A 161      34.567  -9.796   1.411  1.00 31.51           C  
ATOM   1231  N   SER A 162      39.254  -9.313   1.426  1.00 28.54           N  
ATOM   1232  CA  SER A 162      40.569  -9.036   2.015  1.00 28.77           C  
ATOM   1233  C   SER A 162      41.032  -7.596   1.717  1.00 27.69           C  
ATOM   1234  O   SER A 162      41.746  -6.972   2.509  1.00 29.55           O  
ATOM   1235  CB  SER A 162      41.597 -10.058   1.537  0.80 29.99           C  
ATOM   1237  OG  SER A 162      41.784  -9.938   0.146  0.80 31.00           O  
ATOM   1239  N   GLN A 163      40.674  -7.061   0.544  1.00 27.49           N  
ATOM   1240  CA  GLN A 163      41.027  -5.711   0.161  1.00 28.42           C  
ATOM   1241  C   GLN A 163      40.139  -4.674   0.854  1.00 28.55           C  
ATOM   1242  O   GLN A 163      40.573  -3.537   1.051  1.00 30.10           O  
ATOM   1243  CB  GLN A 163      40.947  -5.555  -1.355  0.70 28.78           C  
ATOM   1245  CG  GLN A 163      41.977  -6.436  -2.161  0.70 29.68           C  
ATOM   1247  CD  GLN A 163      43.461  -6.121  -1.867  0.70 32.20           C  
ATOM   1249  NE2 GLN A 163      43.755  -4.874  -1.521  0.70 28.66           N  
ATOM   1251  OE1 GLN A 163      44.338  -7.008  -2.005  0.70 37.04           O  
ATOM   1253  N   ILE A 164      38.888  -5.003   1.084  1.00 29.36           N  
ATOM   1254  CA  ILE A 164      37.954  -4.073   1.760  1.00 30.23           C  
ATOM   1255  C   ILE A 164      38.258  -3.884   3.241  1.00 30.51           C  
ATOM   1256  O   ILE A 164      38.125  -2.775   3.786  1.00 30.46           O  
ATOM   1257  CB  ILE A 164      36.495  -4.588   1.588  1.00 31.32           C  
ATOM   1258  CG1 ILE A 164      36.091  -4.501   0.157  1.00 32.73           C  
ATOM   1259  CG2 ILE A 164      35.526  -3.791   2.462  1.00 32.25           C  
ATOM   1260  CD1 ILE A 164      34.722  -5.185  -0.116  1.00 33.21           C  
ATOM   1261  N   VAL A 165      38.635  -4.964   3.926  1.00 31.14           N  
ATOM   1262  CA  VAL A 165      38.749  -4.929   5.370  1.00 31.12           C  
ATOM   1263  C   VAL A 165      39.630  -3.770   5.899  1.00 30.55           C  
ATOM   1264  O   VAL A 165      39.177  -3.070   6.818  1.00 31.41           O  
ATOM   1265  CB  VAL A 165      39.185  -6.303   5.892  1.00 32.72           C  
ATOM   1266  CG1 VAL A 165      39.758  -6.261   7.298  1.00 31.60           C  
ATOM   1267  CG2 VAL A 165      38.043  -7.212   5.852  1.00 34.22           C  
ATOM   1268  N   PRO A 166      40.840  -3.493   5.366  1.00 29.55           N  
ATOM   1269  CA  PRO A 166      41.619  -2.369   5.936  1.00 28.91           C  
ATOM   1270  C   PRO A 166      40.950  -0.994   5.761  1.00 28.17           C  
ATOM   1271  O   PRO A 166      41.332  -0.018   6.418  1.00 30.29           O  
ATOM   1272  CB  PRO A 166      42.917  -2.381   5.149  1.00 29.28           C  
ATOM   1273  CG  PRO A 166      42.740  -3.399   4.102  1.00 32.05           C  
ATOM   1274  CD  PRO A 166      41.582  -4.228   4.317  1.00 29.87           C  
ATOM   1275  N   LEU A 167      40.027  -0.876   4.835  1.00 28.91           N  
ATOM   1276  CA  LEU A 167      39.366   0.422   4.597  1.00 29.45           C  
ATOM   1277  C   LEU A 167      38.222   0.660   5.550  1.00 29.48           C  
ATOM   1278  O   LEU A 167      37.846   1.829   5.809  1.00 30.64           O  
ATOM   1279  CB  LEU A 167      38.843   0.452   3.165  1.00 29.81           C  
ATOM   1280  CG  LEU A 167      39.820   0.133   2.033  1.00 32.05           C  
ATOM   1281  CD1 LEU A 167      39.083   0.052   0.684  1.00 33.06           C  
ATOM   1282  CD2 LEU A 167      40.967   1.033   1.982  1.00 33.31           C  
ATOM   1283  N   LEU A 168      37.632  -0.398   6.076  1.00 30.34           N  
ATOM   1284  CA  LEU A 168      36.408  -0.283   6.843  1.00 30.05           C  
ATOM   1285  C   LEU A 168      36.550   0.399   8.204  1.00 32.26           C  
ATOM   1286  O   LEU A 168      35.678   1.209   8.607  1.00 32.48           O  
ATOM   1287  CB  LEU A 168      35.798  -1.680   7.008  1.00 32.91           C  
ATOM   1288  CG  LEU A 168      35.128  -2.287   5.788  1.00 35.52           C  
ATOM   1289  CD1 LEU A 168      34.767  -3.775   6.071  1.00 37.08           C  
ATOM   1290  CD2 LEU A 168      33.922  -1.514   5.361  1.00 38.14           C  
ATOM   1291  N   GLY A 169      37.539   0.016   8.952  1.00 31.99           N  
ATOM   1292  CA  GLY A 169      37.738   0.580  10.259  1.00 31.54           C  
ATOM   1293  C   GLY A 169      37.965   2.059  10.261  1.00 32.16           C  
ATOM   1294  O   GLY A 169      37.255   2.808  10.952  1.00 32.23           O  
ATOM   1295  N   PRO A 170      38.955   2.513   9.500  1.00 30.43           N  
ATOM   1296  CA  PRO A 170      39.151   3.965   9.396  1.00 31.21           C  
ATOM   1297  C   PRO A 170      37.912   4.730   8.898  1.00 31.11           C  
ATOM   1298  O   PRO A 170      37.642   5.862   9.369  1.00 31.04           O  
ATOM   1299  CB  PRO A 170      40.322   4.065   8.415  1.00 32.35           C  
ATOM   1300  CG  PRO A 170      40.995   2.752   8.517  1.00 31.43           C  
ATOM   1301  CD  PRO A 170      40.020   1.754   8.800  1.00 30.55           C  
ATOM   1302  N   MET A 171      37.171   4.133   7.972  1.00 31.03           N  
ATOM   1303  CA  MET A 171      35.966   4.744   7.444  1.00 30.22           C  
ATOM   1304  C   MET A 171      34.962   4.941   8.579  1.00 30.14           C  
ATOM   1305  O   MET A 171      34.400   6.025   8.707  1.00 30.09           O  
ATOM   1306  CB  MET A 171      35.337   3.892   6.348  1.00 32.65           C  
ATOM   1307  CG  MET A 171      34.060   4.490   5.779  1.00 33.79           C  
ATOM   1308  SD  MET A 171      32.634   3.885   6.703  0.80 34.92           S  
ATOM   1310  CE  MET A 171      32.562   2.093   6.430  0.80 31.43           C  
ATOM   1312  N   ILE A 172      34.669   3.905   9.355  1.00 30.25           N  
ATOM   1313  CA  ILE A 172      33.599   4.014  10.349  1.00 28.87           C  
ATOM   1314  C   ILE A 172      34.024   4.989  11.481  1.00 28.92           C  
ATOM   1315  O   ILE A 172      33.217   5.708  12.020  1.00 29.64           O  
ATOM   1316  CB  ILE A 172      33.131   2.643  10.886  1.00 29.50           C  
ATOM   1317  CG1 ILE A 172      31.818   2.777  11.658  1.00 33.12           C  
ATOM   1318  CG2 ILE A 172      34.206   1.988  11.645  1.00 30.41           C  
ATOM   1319  CD1 ILE A 172      30.677   2.864  10.799  1.00 37.43           C  
ATOM   1320  N   GLN A 173      35.308   5.002  11.819  1.00 28.14           N  
ATOM   1321  CA  GLN A 173      35.830   5.962  12.801  1.00 28.73           C  
ATOM   1322  C   GLN A 173      35.600   7.368  12.311  1.00 27.95           C  
ATOM   1323  O   GLN A 173      35.090   8.247  13.070  1.00 29.11           O  
ATOM   1324  CB  GLN A 173      37.305   5.732  13.037  1.00 29.15           C  
ATOM   1325  CG  GLN A 173      37.944   6.711  13.973  1.00 30.77           C  
ATOM   1326  CD  GLN A 173      39.340   6.255  14.445  1.00 32.74           C  
ATOM   1327  NE2 GLN A 173      40.258   7.220  14.566  1.00 37.43           N  
ATOM   1328  OE1 GLN A 173      39.571   5.090  14.737  1.00 31.90           O  
ATOM   1329  N   ASP A 174      35.934   7.611  11.036  1.00 28.55           N  
ATOM   1330  CA  ASP A 174      35.741   8.949  10.461  1.00 29.34           C  
ATOM   1331  C   ASP A 174      34.255   9.338  10.461  1.00 28.33           C  
ATOM   1332  O   ASP A 174      33.881  10.500  10.748  1.00 29.42           O  
ATOM   1333  CB  ASP A 174      36.279   9.049   9.045  1.00 30.85           C  
ATOM   1334  CG  ASP A 174      37.686   9.558   8.990  1.00 38.82           C  
ATOM   1335  OD1 ASP A 174      38.364   9.588  10.080  1.00 42.80           O  
ATOM   1336  OD2 ASP A 174      38.115   9.908   7.832  1.00 38.51           O1-
ATOM   1337  N   MET A 175      33.390   8.406  10.116  1.00 28.20           N  
ATOM   1338  CA  MET A 175      31.940   8.671  10.117  1.00 27.77           C  
ATOM   1339  C   MET A 175      31.393   8.997  11.504  1.00 27.41           C  
ATOM   1340  O   MET A 175      30.557   9.865  11.626  1.00 26.14           O  
ATOM   1341  CB  MET A 175      31.211   7.485   9.525  1.00 28.45           C  
ATOM   1342  CG  MET A 175      31.516   7.338   8.068  1.00 31.16           C  
ATOM   1343  SD  MET A 175      30.250   6.637   6.974  0.55 33.24           S  
ATOM   1345  CE  MET A 175      28.948   7.848   7.135  0.55 30.58           C  
ATOM   1347  N   LEU A 176      31.894   8.322  12.551  1.00 26.11           N  
ATOM   1348  CA  LEU A 176      31.509   8.662  13.909  1.00 25.10           C  
ATOM   1349  C   LEU A 176      31.939  10.083  14.268  1.00 24.66           C  
ATOM   1350  O   LEU A 176      31.130  10.853  14.826  1.00 25.86           O  
ATOM   1351  CB  LEU A 176      32.088   7.677  14.946  1.00 26.24           C  
ATOM   1352  CG  LEU A 176      31.815   8.037  16.404  1.00 26.23           C  
ATOM   1353  CD1 LEU A 176      30.338   8.089  16.753  1.00 26.13           C  
ATOM   1354  CD2 LEU A 176      32.589   7.104  17.341  1.00 27.83           C  
ATOM   1355  N   PHE A 177      33.206  10.405  14.017  1.00 26.29           N  
ATOM   1356  CA  PHE A 177      33.698  11.730  14.380  1.00 26.25           C  
ATOM   1357  C   PHE A 177      32.983  12.835  13.557  1.00 25.60           C  
ATOM   1358  O   PHE A 177      32.765  13.948  14.047  1.00 26.16           O  
ATOM   1359  CB  PHE A 177      35.221  11.835  14.327  1.00 27.34           C  
ATOM   1360  CG  PHE A 177      35.880  11.229  15.528  1.00 27.24           C  
ATOM   1361  CD1 PHE A 177      36.331   9.952  15.527  1.00 33.13           C  
ATOM   1362  CD2 PHE A 177      35.962  11.938  16.707  1.00 28.85           C  
ATOM   1363  CE1 PHE A 177      36.927   9.402  16.678  1.00 29.42           C  
ATOM   1364  CE2 PHE A 177      36.547  11.376  17.856  1.00 29.54           C  
ATOM   1365  CZ  PHE A 177      37.011  10.104  17.826  1.00 29.58           C  
ATOM   1366  N   MET A 178      32.569  12.555  12.320  1.00 26.45           N  
ATOM   1367  CA  MET A 178      31.737  13.517  11.560  1.00 27.44           C  
ATOM   1368  C   MET A 178      30.444  13.843  12.275  1.00 24.54           C  
ATOM   1369  O   MET A 178      30.046  14.989  12.399  1.00 24.87           O  
ATOM   1370  CB  MET A 178      31.422  12.946  10.177  1.00 27.36           C  
ATOM   1371  CG  MET A 178      30.591  13.784   9.322  1.00 29.49           C  
ATOM   1372  SD  MET A 178      31.024  13.659   7.579  1.00 39.67           S  
ATOM   1373  CE  MET A 178      31.366  11.946   7.361  1.00 36.58           C  
ATOM   1374  N   GLN A 179      29.826  12.809  12.840  1.00 24.56           N  
ATOM   1375  CA  GLN A 179      28.648  13.024  13.599  1.00 24.38           C  
ATOM   1376  C   GLN A 179      28.871  13.808  14.917  1.00 23.61           C  
ATOM   1377  O   GLN A 179      28.069  14.639  15.289  1.00 25.07           O  
ATOM   1378  CB  GLN A 179      27.872  11.716  13.859  1.00 25.89           C  
ATOM   1379  CG  GLN A 179      27.341  11.056  12.607  1.00 28.20           C  
ATOM   1380  CD  GLN A 179      26.324  11.872  11.802  1.00 27.46           C  
ATOM   1381  NE2 GLN A 179      26.401  11.695  10.491  1.00 30.18           N  
ATOM   1382  OE1 GLN A 179      25.501  12.630  12.335  1.00 28.62           O  
ATOM   1383  N   LEU A 180      29.970  13.500  15.604  1.00 25.11           N  
ATOM   1384  CA  LEU A 180      30.300  14.194  16.821  1.00 24.90           C  
ATOM   1385  C   LEU A 180      30.597  15.677  16.603  1.00 25.36           C  
ATOM   1386  O   LEU A 180      30.286  16.524  17.455  1.00 26.85           O  
ATOM   1387  CB  LEU A 180      31.495  13.486  17.479  1.00 25.55           C  
ATOM   1388  CG  LEU A 180      31.213  12.047  18.011  1.00 27.30           C  
ATOM   1389  CD1 LEU A 180      32.501  11.477  18.581  1.00 31.20           C  
ATOM   1390  CD2 LEU A 180      30.088  12.022  19.050  1.00 29.78           C  
ATOM   1391  N   ARG A 181      31.192  15.997  15.467  1.00 25.94           N  
ATOM   1392  CA  ARG A 181      31.438  17.403  15.106  1.00 25.65           C  
ATOM   1393  C   ARG A 181      30.163  18.153  14.870  1.00 27.19           C  
ATOM   1394  O   ARG A 181      30.099  19.354  15.075  1.00 27.19           O  
ATOM   1395  CB  ARG A 181      32.300  17.495  13.835  1.00 25.52           C  
ATOM   1396  CG  ARG A 181      33.741  17.116  14.054  1.00 27.63           C  
ATOM   1397  CD  ARG A 181      34.585  17.413  12.831  1.00 26.72           C  
ATOM   1398  NE  ARG A 181      34.362  16.513  11.692  1.00 26.83           N  
ATOM   1399  CZ  ARG A 181      35.006  15.386  11.498  1.00 26.68           C  
ATOM   1400  NH1 ARG A 181      35.881  14.926  12.403  1.00 28.05           N1+
ATOM   1401  NH2 ARG A 181      34.812  14.657  10.397  1.00 30.63           N  
ATOM   1402  N   HIS A 182      29.150  17.464  14.376  1.00 28.96           N  
ATOM   1403  CA  HIS A 182      27.937  18.168  14.017  1.00 31.09           C  
ATOM   1404  C   HIS A 182      26.916  18.200  15.099  1.00 34.22           C  
ATOM   1405  O   HIS A 182      26.025  19.019  15.058  1.00 33.86           O  
ATOM   1406  CB  HIS A 182      27.434  17.635  12.709  1.00 31.92           C  
ATOM   1407  CG  HIS A 182      28.279  18.105  11.553  1.00 34.02           C  
ATOM   1408  CD2 HIS A 182      29.361  17.551  10.941  1.00 35.50           C  
ATOM   1409  ND1 HIS A 182      28.115  19.359  10.987  1.00 34.53           N  
ATOM   1410  CE1 HIS A 182      29.006  19.515  10.025  1.00 37.10           C  
ATOM   1411  NE2 HIS A 182      29.769  18.435   9.971  1.00 37.78           N  
ATOM   1412  N   MET A 183      27.084  17.390  16.121  1.00 37.51           N  
ATOM   1413  CA  MET A 183      26.251  17.554  17.284  1.00 42.55           C  
ATOM   1414  C   MET A 183      26.856  18.663  18.166  1.00 42.88           C  
ATOM   1415  O   MET A 183      26.152  19.224  18.975  1.00 42.73           O  
ATOM   1416  CB  MET A 183      26.126  16.246  18.044  1.00 42.76           C  
ATOM   1417  CG  MET A 183      27.229  16.049  19.011  1.00 44.02           C  
ATOM   1418  SD  MET A 183      27.276  14.360  19.526  1.00 49.63           S  
ATOM   1419  CE  MET A 183      28.149  14.573  21.087  1.00 48.64           C  
ATOM   1420  N   MET A 184      28.159  18.953  18.018  1.00 44.07           N  
ATOM   1421  CA  MET A 184      28.782  20.084  18.735  1.00 44.96           C  
ATOM   1422  C   MET A 184      28.528  21.417  18.042  1.00 44.87           C  
ATOM   1423  O   MET A 184      28.471  22.460  18.700  1.00 45.59           O  
ATOM   1424  CB  MET A 184      30.289  19.887  18.885  1.00 45.52           C  
ATOM   1425  CG  MET A 184      30.669  18.903  19.969  1.00 46.65           C  
ATOM   1426  SD  MET A 184      32.425  19.044  20.390  1.00 48.25           S  
ATOM   1427  CE  MET A 184      32.715  17.394  21.060  1.00 45.62           C  
ATOM   1428  N   GLU A 185      28.376  21.382  16.723  1.00 44.68           N  
ATOM   1429  CA  GLU A 185      28.194  22.588  15.912  1.00 44.97           C  
ATOM   1430  C   GLU A 185      26.738  23.006  15.912  1.00 44.89           C  
ATOM   1431  O   GLU A 185      26.368  24.002  16.542  1.00 45.45           O  
ATOM   1432  CB  GLU A 185      28.691  22.338  14.468  1.00 44.83           C  
TER
ATOM   1433  N   ILE B   1      37.205  43.083  25.743  1.00 43.12           N  
ATOM   1434  CA  ILE B   1      36.253  42.011  25.312  1.00 42.82           C  
ATOM   1435  C   ILE B   1      34.769  42.425  25.325  1.00 42.61           C  
ATOM   1436  O   ILE B   1      33.897  41.561  25.181  1.00 42.08           O  
ATOM   1437  CB  ILE B   1      36.403  40.710  26.171  1.00 43.01           C  
ATOM   1438  CG1 ILE B   1      35.819  40.889  27.580  1.00 43.15           C  
ATOM   1439  CG2 ILE B   1      37.858  40.280  26.260  1.00 42.91           C  
ATOM   1440  CD1 ILE B   1      35.719  39.592  28.369  1.00 43.01           C  
ATOM   1441  N   ASP B   2      34.476  43.718  25.489  1.00 42.04           N  
ATOM   1442  CA  ASP B   2      33.085  44.195  25.512  1.00 41.76           C  
ATOM   1443  C   ASP B   2      32.325  43.805  24.244  1.00 41.10           C  
ATOM   1444  O   ASP B   2      31.158  43.405  24.314  1.00 40.67           O  
ATOM   1445  CB  ASP B   2      33.020  45.719  25.713  1.00 42.19           C  
ATOM   1446  CG  ASP B   2      32.979  46.129  27.189  1.00 43.54           C  
ATOM   1447  OD1 ASP B   2      32.831  47.345  27.463  1.00 45.28           O  
ATOM   1448  OD2 ASP B   2      33.087  45.249  28.072  1.00 46.16           O1-
ATOM   1449  N   ASP B   3      33.000  43.890  23.099  1.00 40.23           N  
ATOM   1450  CA  ASP B   3      32.419  43.470  21.821  1.00 39.43           C  
ATOM   1451  C   ASP B   3      31.965  41.997  21.896  1.00 38.82           C  
ATOM   1452  O   ASP B   3      30.910  41.647  21.361  1.00 40.15           O  
ATOM   1453  CB  ASP B   3      33.423  43.707  20.672  1.00 40.47           C  
ATOM   1454  CG  ASP B   3      32.745  43.905  19.309  1.00 41.20           C  
ATOM   1455  OD1 ASP B   3      31.979  43.006  18.889  1.00 44.84           O  
ATOM   1456  OD2 ASP B   3      33.009  44.941  18.644  1.00 43.82           O1-
ATOM   1457  N   LEU B   4      32.718  41.158  22.611  1.00 36.40           N  
ATOM   1458  CA  LEU B   4      32.382  39.744  22.759  1.00 34.71           C  
ATOM   1459  C   LEU B   4      31.309  39.466  23.818  1.00 33.58           C  
ATOM   1460  O   LEU B   4      30.775  38.376  23.854  1.00 34.33           O  
ATOM   1461  CB  LEU B   4      33.629  38.913  23.091  1.00 34.31           C  
ATOM   1462  CG  LEU B   4      34.744  39.020  22.036  1.00 34.53           C  
ATOM   1463  CD1 LEU B   4      36.038  38.372  22.530  1.00 35.73           C  
ATOM   1464  CD2 LEU B   4      34.291  38.412  20.709  1.00 34.65           C  
ATOM   1465  N   LEU B   5      31.018  40.422  24.685  1.00 31.60           N  
ATOM   1466  CA  LEU B   5      29.977  40.191  25.713  1.00 31.04           C  
ATOM   1467  C   LEU B   5      28.595  40.633  25.239  1.00 30.33           C  
ATOM   1468  O   LEU B   5      27.579  40.306  25.871  1.00 29.82           O  
ATOM   1469  CB  LEU B   5      30.361  40.882  27.016  1.00 31.56           C  
ATOM   1470  CG  LEU B   5      31.689  40.411  27.631  1.00 32.51           C  
ATOM   1471  CD1 LEU B   5      32.011  41.263  28.850  1.00 33.65           C  
ATOM   1472  CD2 LEU B   5      31.642  38.954  27.999  1.00 35.48           C  
ATOM   1473  N   GLY B   6      28.548  41.374  24.142  1.00 29.29           N  
ATOM   1474  CA  GLY B   6      27.295  41.896  23.584  1.00 28.40           C  
ATOM   1475  C   GLY B   6      26.300  42.486  24.580  1.00 27.38           C  
ATOM   1476  O   GLY B   6      26.633  43.364  25.387  1.00 27.85           O  
ATOM   1477  N   ASP B   7      25.053  42.039  24.477  1.00 26.05           N  
ATOM   1478  CA  ASP B   7      23.969  42.565  25.336  1.00 25.33           C  
ATOM   1479  C   ASP B   7      23.913  41.965  26.734  1.00 24.99           C  
ATOM   1480  O   ASP B   7      23.018  42.376  27.538  1.00 23.08           O  
ATOM   1481  CB  ASP B   7      22.613  42.302  24.684  1.00 24.26           C  
ATOM   1482  CG  ASP B   7      22.413  43.084  23.414  1.00 25.74           C  
ATOM   1483  OD1 ASP B   7      22.875  44.247  23.323  1.00 28.17           O  
ATOM   1484  OD2 ASP B   7      21.716  42.576  22.504  1.00 28.47           O1-
ATOM   1485  N   LEU B   8      24.780  41.023  27.054  1.00 24.89           N  
ATOM   1486  CA  LEU B   8      24.688  40.341  28.350  1.00 25.90           C  
ATOM   1487  C   LEU B   8      24.831  41.269  29.536  1.00 26.51           C  
ATOM   1488  O   LEU B   8      25.648  42.179  29.523  1.00 27.01           O  
ATOM   1489  CB  LEU B   8      25.712  39.238  28.495  1.00 26.00           C  
ATOM   1490  CG  LEU B   8      25.543  38.070  27.517  1.00 27.75           C  
ATOM   1491  CD1 LEU B   8      26.828  37.201  27.476  1.00 31.30           C  
ATOM   1492  CD2 LEU B   8      24.299  37.265  27.816  1.00 30.74           C  
ATOM   1493  N   GLY B   9      23.997  41.053  30.561  1.00 26.38           N  
ATOM   1494  CA  GLY B   9      24.134  41.757  31.824  1.00 26.98           C  
ATOM   1495  C   GLY B   9      24.261  40.799  32.992  1.00 27.51           C  
ATOM   1496  O   GLY B   9      24.125  39.593  32.844  1.00 27.91           O  
ATOM   1497  N   GLY B  10      24.570  41.356  34.152  1.00 28.71           N  
ATOM   1498  CA  GLY B  10      24.397  40.655  35.421  1.00 28.93           C  
ATOM   1499  C   GLY B  10      25.302  39.454  35.501  1.00 28.86           C  
ATOM   1500  O   GLY B  10      26.439  39.496  35.032  1.00 29.97           O  
ATOM   1501  N   THR B  11      24.786  38.372  36.071  1.00 29.36           N  
ATOM   1502  CA  THR B  11      25.585  37.180  36.283  1.00 29.25           C  
ATOM   1503  C   THR B  11      25.979  36.561  34.956  1.00 29.04           C  
ATOM   1504  O   THR B  11      27.072  36.044  34.831  1.00 28.54           O  
ATOM   1505  CB  THR B  11      24.860  36.110  37.118  1.00 30.21           C  
ATOM   1506  CG2 THR B  11      24.479  36.655  38.476  1.00 28.90           C  
ATOM   1507  OG1 THR B  11      23.685  35.649  36.432  1.00 32.84           O  
ATOM   1508  N   ALA B  12      25.084  36.617  33.972  1.00 28.47           N  
ATOM   1509  CA  ALA B  12      25.358  36.042  32.659  1.00 28.91           C  
ATOM   1510  C   ALA B  12      26.571  36.707  32.020  1.00 29.15           C  
ATOM   1511  O   ALA B  12      27.427  36.020  31.420  1.00 28.88           O  
ATOM   1512  CB  ALA B  12      24.137  36.150  31.770  1.00 29.11           C  
ATOM   1513  N   ARG B  13      26.670  38.028  32.145  1.00 28.59           N  
ATOM   1514  CA  ARG B  13      27.826  38.755  31.611  1.00 28.82           C  
ATOM   1515  C   ARG B  13      29.111  38.372  32.356  1.00 28.72           C  
ATOM   1516  O   ARG B  13      30.155  38.177  31.742  1.00 27.88           O  
ATOM   1517  CB  ARG B  13      27.602  40.269  31.684  1.00 28.81           C  
ATOM   1518  CG  ARG B  13      28.620  41.074  30.912  1.00 28.94           C  
ATOM   1519  CD  ARG B  13      28.433  42.563  31.089  1.00 29.87           C  
ATOM   1520  NE  ARG B  13      29.292  43.354  30.206  1.00 29.91           N  
ATOM   1521  CZ  ARG B  13      29.018  43.677  28.940  1.00 31.29           C  
ATOM   1522  NH1 ARG B  13      27.898  43.276  28.335  1.00 30.69           N1+
ATOM   1523  NH2 ARG B  13      29.896  44.405  28.251  1.00 32.88           N  
ATOM   1524  N   ALA B  14      29.023  38.274  33.681  1.00 29.16           N  
ATOM   1525  CA  ALA B  14      30.179  37.937  34.512  1.00 29.11           C  
ATOM   1526  C   ALA B  14      30.708  36.557  34.165  1.00 29.18           C  
ATOM   1527  O   ALA B  14      31.920  36.374  33.986  1.00 28.55           O  
ATOM   1528  CB  ALA B  14      29.790  38.008  35.980  1.00 29.20           C  
ATOM   1529  N   GLU B  15      29.812  35.584  34.027  1.00 28.19           N  
ATOM   1530  CA  GLU B  15      30.227  34.230  33.642  1.00 29.19           C  
ATOM   1531  C   GLU B  15      30.856  34.192  32.263  1.00 28.91           C  
ATOM   1532  O   GLU B  15      31.857  33.490  32.032  1.00 28.61           O  
ATOM   1533  CB  GLU B  15      29.044  33.275  33.687  1.00 28.90           C  
ATOM   1534  CG  GLU B  15      28.546  33.017  35.085  1.00 30.06           C  
ATOM   1535  CD  GLU B  15      27.695  31.750  35.211  1.00 31.89           C  
ATOM   1536  OE1 GLU B  15      27.729  30.883  34.283  1.00 33.58           O  
ATOM   1537  OE2 GLU B  15      27.010  31.623  36.266  1.00 32.90           O1-
ATOM   1538  N   ARG B  16      30.275  34.938  31.328  1.00 29.29           N  
ATOM   1539  CA  ARG B  16      30.768  34.908  29.964  1.00 29.21           C  
ATOM   1540  C   ARG B  16      32.138  35.533  29.911  1.00 30.30           C  
ATOM   1541  O   ARG B  16      32.999  35.079  29.168  1.00 28.82           O  
ATOM   1542  CB  ARG B  16      29.792  35.574  29.005  1.00 29.86           C  
ATOM   1543  CG  ARG B  16      30.209  35.565  27.528  1.00 30.16           C  
ATOM   1544  CD  ARG B  16      30.407  34.172  26.981  1.00 30.81           C  
ATOM   1545  NE  ARG B  16      29.193  33.395  27.057  1.00 31.32           N  
ATOM   1546  CZ  ARG B  16      28.163  33.473  26.210  1.00 31.83           C  
ATOM   1547  NH1 ARG B  16      28.195  34.235  25.126  1.00 29.84           N1+
ATOM   1548  NH2 ARG B  16      27.121  32.701  26.405  1.00 33.92           N  
ATOM   1549  N   ALA B  17      32.344  36.601  30.689  1.00 29.51           N  
ATOM   1550  CA  ALA B  17      33.657  37.241  30.699  1.00 30.15           C  
ATOM   1551  C   ALA B  17      34.747  36.258  31.101  1.00 29.66           C  
ATOM   1552  O   ALA B  17      35.807  36.228  30.481  1.00 29.68           O  
ATOM   1553  CB  ALA B  17      33.672  38.443  31.618  1.00 30.06           C  
ATOM   1554  N   LYS B  18      34.487  35.460  32.140  1.00 29.49           N  
ATOM   1555  CA  LYS B  18      35.465  34.477  32.615  1.00 30.03           C  
ATOM   1556  C   LYS B  18      35.723  33.411  31.540  1.00 29.33           C  
ATOM   1557  O   LYS B  18      36.855  32.980  31.338  1.00 28.60           O  
ATOM   1558  CB  LYS B  18      35.009  33.825  33.934  1.00 30.11           C  
ATOM   1559  CG  LYS B  18      34.895  34.805  35.125  1.00 31.00           C  
ATOM   1560  CD  LYS B  18      35.213  34.112  36.456  1.00 32.44           C  
ATOM   1561  CE  LYS B  18      34.953  35.018  37.672  1.00 33.79           C  
ATOM   1562  NZ  LYS B  18      35.702  34.591  38.920  1.00 34.45           N1+
ATOM   1563  N   LEU B  19      34.670  33.006  30.843  1.00 29.59           N  
ATOM   1564  CA  LEU B  19      34.786  32.003  29.796  1.00 29.50           C  
ATOM   1565  C   LEU B  19      35.630  32.540  28.653  1.00 29.50           C  
ATOM   1566  O   LEU B  19      36.579  31.894  28.241  1.00 29.39           O  
ATOM   1567  CB  LEU B  19      33.410  31.584  29.275  1.00 29.28           C  
ATOM   1568  CG  LEU B  19      33.432  30.669  28.042  1.00 29.86           C  
ATOM   1569  CD1 LEU B  19      34.081  29.336  28.372  1.00 29.32           C  
ATOM   1570  CD2 LEU B  19      32.025  30.399  27.522  1.00 29.95           C  
ATOM   1571  N   VAL B  20      35.293  33.738  28.169  1.00 29.64           N  
ATOM   1572  CA  VAL B  20      36.033  34.358  27.064  1.00 30.16           C  
ATOM   1573  C   VAL B  20      37.522  34.493  27.418  1.00 29.85           C  
ATOM   1574  O   VAL B  20      38.381  34.213  26.593  1.00 29.30           O  
ATOM   1575  CB  VAL B  20      35.422  35.716  26.650  1.00 30.12           C  
ATOM   1576  CG1 VAL B  20      36.345  36.503  25.713  1.00 32.31           C  
ATOM   1577  CG2 VAL B  20      34.008  35.500  26.023  1.00 31.99           C  
ATOM   1578  N   GLU B  21      37.829  34.908  28.642  1.00 30.52           N  
ATOM   1579  CA  GLU B  21      39.225  35.028  29.089  1.00 30.48           C  
ATOM   1580  C   GLU B  21      39.969  33.693  28.968  1.00 30.16           C  
ATOM   1581  O   GLU B  21      41.113  33.642  28.506  1.00 29.72           O  
ATOM   1582  CB  GLU B  21      39.281  35.532  30.536  1.00 30.92           C  
ATOM   1583  CG  GLU B  21      40.656  35.546  31.198  1.00 31.67           C  
ATOM   1584  CD  GLU B  21      40.637  36.131  32.618  1.00 32.83           C  
ATOM   1585  OE1 GLU B  21      39.618  35.973  33.329  1.00 37.23           O  
ATOM   1586  OE2 GLU B  21      41.648  36.755  33.022  1.00 37.94           O1-
ATOM   1587  N   TRP B  22      39.316  32.617  29.389  1.00 29.47           N  
ATOM   1588  CA  TRP B  22      39.912  31.281  29.302  1.00 29.41           C  
ATOM   1589  C   TRP B  22      40.075  30.810  27.849  1.00 28.91           C  
ATOM   1590  O   TRP B  22      41.113  30.253  27.473  1.00 28.83           O  
ATOM   1591  CB  TRP B  22      39.049  30.305  30.096  1.00 28.86           C  
ATOM   1592  CG  TRP B  22      39.547  28.901  30.111  1.00 28.85           C  
ATOM   1593  CD1 TRP B  22      40.538  28.385  30.902  1.00 26.99           C  
ATOM   1594  CD2 TRP B  22      39.055  27.811  29.321  1.00 28.56           C  
ATOM   1595  CE2 TRP B  22      39.796  26.671  29.682  1.00 27.57           C  
ATOM   1596  CE3 TRP B  22      38.049  27.688  28.353  1.00 27.65           C  
ATOM   1597  NE1 TRP B  22      40.695  27.055  30.641  1.00 28.28           N  
ATOM   1598  CZ2 TRP B  22      39.591  25.420  29.090  1.00 27.63           C  
ATOM   1599  CZ3 TRP B  22      37.851  26.440  27.755  1.00 27.65           C  
ATOM   1600  CH2 TRP B  22      38.600  25.326  28.142  1.00 27.70           C  
ATOM   1601  N   LEU B  23      39.050  31.054  27.031  1.00 28.52           N  
ATOM   1602  CA  LEU B  23      39.109  30.708  25.621  1.00 29.36           C  
ATOM   1603  C   LEU B  23      40.253  31.424  24.891  1.00 29.49           C  
ATOM   1604  O   LEU B  23      40.997  30.795  24.131  1.00 29.11           O  
ATOM   1605  CB  LEU B  23      37.789  31.011  24.925  1.00 29.17           C  
ATOM   1606  CG  LEU B  23      36.603  30.120  25.313  1.00 29.22           C  
ATOM   1607  CD1 LEU B  23      35.357  30.661  24.648  1.00 31.23           C  
ATOM   1608  CD2 LEU B  23      36.802  28.651  24.959  1.00 29.72           C  
ATOM   1609  N   LEU B  24      40.390  32.730  25.116  1.00 30.31           N  
ATOM   1610  CA  LEU B  24      41.468  33.511  24.470  1.00 31.06           C  
ATOM   1611  C   LEU B  24      42.846  32.974  24.805  1.00 31.91           C  
ATOM   1612  O   LEU B  24      43.749  32.964  23.942  1.00 31.30           O  
ATOM   1613  CB  LEU B  24      41.375  34.990  24.863  1.00 31.07           C  
ATOM   1614  CG  LEU B  24      40.163  35.727  24.298  1.00 30.97           C  
ATOM   1615  CD1 LEU B  24      40.016  37.116  24.923  1.00 32.00           C  
ATOM   1616  CD2 LEU B  24      40.227  35.818  22.791  1.00 31.32           C  
ATOM   1617  N   GLU B  25      43.030  32.516  26.039  1.00 32.70           N  
ATOM   1618  CA  GLU B  25      44.315  31.941  26.433  1.00 33.98           C  
ATOM   1619  C   GLU B  25      44.511  30.460  26.055  1.00 34.09           C  
ATOM   1620  O   GLU B  25      45.620  29.920  26.199  1.00 34.05           O  
ATOM   1621  CB  GLU B  25      44.581  32.178  27.919  1.00 34.47           C  
ATOM   1622  CG  GLU B  25      43.761  31.364  28.882  1.00 35.49           C  
ATOM   1623  CD  GLU B  25      44.261  31.539  30.294  1.00 35.66           C  
ATOM   1624  OE1 GLU B  25      45.368  31.027  30.587  1.00 39.45           O  
ATOM   1625  OE2 GLU B  25      43.559  32.197  31.093  1.00 38.92           O1-
ATOM   1626  N   GLN B  26      43.453  29.814  25.566  1.00 34.35           N  
ATOM   1627  CA  GLN B  26      43.561  28.492  24.922  1.00 34.95           C  
ATOM   1628  C   GLN B  26      43.874  28.660  23.427  1.00 35.08           C  
ATOM   1629  O   GLN B  26      44.092  27.676  22.723  1.00 35.47           O  
ATOM   1630  CB  GLN B  26      42.270  27.678  25.109  1.00 34.80           C  
ATOM   1631  CG  GLN B  26      41.932  27.374  26.562  1.00 36.28           C  
ATOM   1632  CD  GLN B  26      42.822  26.324  27.185  1.00 38.87           C  
ATOM   1633  NE2 GLN B  26      42.875  25.159  26.568  1.00 39.48           N  
ATOM   1634  OE1 GLN B  26      43.458  26.558  28.216  1.00 42.50           O  
ATOM   1635  N   GLY B  27      43.893  29.905  22.945  1.00 35.20           N  
ATOM   1636  CA  GLY B  27      44.259  30.197  21.558  1.00 35.25           C  
ATOM   1637  C   GLY B  27      43.081  30.373  20.612  1.00 35.25           C  
ATOM   1638  O   GLY B  27      43.259  30.384  19.393  1.00 35.56           O  
ATOM   1639  N   ILE B  28      41.881  30.508  21.165  1.00 35.08           N  
ATOM   1640  CA  ILE B  28      40.678  30.738  20.371  1.00 35.23           C  
ATOM   1641  C   ILE B  28      40.668  32.220  19.974  1.00 35.14           C  
ATOM   1642  O   ILE B  28      41.032  33.071  20.777  1.00 35.76           O  
ATOM   1643  CB  ILE B  28      39.403  30.370  21.190  1.00 35.23           C  
ATOM   1644  CG1 ILE B  28      39.451  28.910  21.678  1.00 35.82           C  
ATOM   1645  CG2 ILE B  28      38.125  30.628  20.398  1.00 35.42           C  
ATOM   1646  CD1 ILE B  28      39.322  27.872  20.595  1.00 36.73           C  
ATOM   1647  N   THR B  29      40.269  32.539  18.745  1.00 35.24           N  
ATOM   1648  CA  THR B  29      40.325  33.929  18.278  1.00 35.16           C  
ATOM   1649  C   THR B  29      39.035  34.658  18.623  1.00 35.06           C  
ATOM   1650  O   THR B  29      37.984  34.032  18.713  1.00 34.84           O  
ATOM   1651  CB  THR B  29      40.590  34.043  16.749  1.00 35.35           C  
ATOM   1652  CG2 THR B  29      41.937  33.442  16.387  1.00 35.23           C  
ATOM   1653  OG1 THR B  29      39.554  33.385  16.008  1.00 36.31           O  
ATOM   1654  N   PRO B  30      39.111  35.986  18.832  1.00 34.82           N  
ATOM   1655  CA  PRO B  30      37.883  36.759  19.019  1.00 34.75           C  
ATOM   1656  C   PRO B  30      36.866  36.512  17.907  1.00 34.51           C  
ATOM   1657  O   PRO B  30      35.677  36.373  18.175  1.00 34.24           O  
ATOM   1658  CB  PRO B  30      38.369  38.211  19.004  1.00 34.88           C  
ATOM   1659  CG  PRO B  30      39.812  38.146  19.389  1.00 34.75           C  
ATOM   1660  CD  PRO B  30      40.322  36.819  18.932  1.00 34.83           C  
ATOM   1661  N   ASP B  31      37.344  36.429  16.672  1.00 34.98           N  
ATOM   1662  CA  ASP B  31      36.485  36.155  15.522  1.00 35.17           C  
ATOM   1663  C   ASP B  31      35.672  34.886  15.754  1.00 35.08           C  
ATOM   1664  O   ASP B  31      34.459  34.872  15.561  1.00 35.52           O  
ATOM   1665  CB  ASP B  31      37.305  35.973  14.233  1.00 35.40           C  
ATOM   1666  CG  ASP B  31      38.516  36.904  14.142  1.00 36.53           C  
ATOM   1667  OD1 ASP B  31      38.886  37.277  13.011  1.00 37.32           O  
ATOM   1668  OD2 ASP B  31      39.111  37.243  15.187  1.00 38.34           O1-
ATOM   1669  N   GLU B  32      36.357  33.829  16.176  1.00 34.92           N  
ATOM   1670  CA  GLU B  32      35.732  32.522  16.386  1.00 34.79           C  
ATOM   1671  C   GLU B  32      34.716  32.551  17.508  1.00 34.55           C  
ATOM   1672  O   GLU B  32      33.666  31.930  17.399  1.00 34.49           O  
ATOM   1673  CB  GLU B  32      36.777  31.487  16.688  1.00 34.62           C  
ATOM   1674  N   ILE B  33      35.041  33.267  18.586  1.00 34.30           N  
ATOM   1675  CA  ILE B  33      34.149  33.417  19.729  1.00 34.75           C  
ATOM   1676  C   ILE B  33      32.907  34.161  19.278  1.00 35.22           C  
ATOM   1677  O   ILE B  33      31.795  33.736  19.548  1.00 35.27           O  
ATOM   1678  CB  ILE B  33      34.830  34.189  20.872  1.00 34.18           C  
ATOM   1679  CG1 ILE B  33      35.974  33.362  21.458  1.00 33.94           C  
ATOM   1680  CG2 ILE B  33      33.825  34.560  21.964  1.00 34.04           C  
ATOM   1681  CD1 ILE B  33      36.854  34.102  22.440  1.00 33.88           C  
ATOM   1682  N   ARG B  34      33.117  35.262  18.557  1.00 36.19           N  
ATOM   1683  CA  ARG B  34      32.020  36.063  18.018  1.00 36.60           C  
ATOM   1684  C   ARG B  34      31.055  35.235  17.163  1.00 36.49           C  
ATOM   1685  O   ARG B  34      29.844  35.452  17.194  1.00 36.62           O  
ATOM   1686  CB  ARG B  34      32.586  37.207  17.178  1.00 36.85           C  
ATOM   1687  CG  ARG B  34      31.554  38.232  16.740  1.00 37.66           C  
ATOM   1688  CD  ARG B  34      32.230  39.442  16.110  1.00 39.23           C  
ATOM   1689  NE  ARG B  34      33.055  40.137  17.106  1.00 41.83           N  
ATOM   1690  CZ  ARG B  34      34.386  40.265  17.058  1.00 42.38           C  
ATOM   1691  NH1 ARG B  34      35.102  39.782  16.043  1.00 41.48           N1+
ATOM   1692  NH2 ARG B  34      35.010  40.910  18.041  1.00 43.27           N  
ATOM   1693  N   ALA B  35      31.603  34.277  16.424  1.00 36.41           N  
ATOM   1694  CA  ALA B  35      30.842  33.499  15.444  1.00 36.48           C  
ATOM   1695  C   ALA B  35      30.076  32.308  16.022  1.00 36.32           C  
ATOM   1696  O   ALA B  35      29.311  31.664  15.303  1.00 36.09           O  
ATOM   1697  CB  ALA B  35      31.774  33.020  14.349  1.00 36.35           C  
ATOM   1698  N   THR B  36      30.276  32.017  17.306  1.00 36.58           N  
ATOM   1699  CA  THR B  36      29.769  30.783  17.907  1.00 36.58           C  
ATOM   1700  C   THR B  36      28.988  31.083  19.164  1.00 36.56           C  
ATOM   1701  O   THR B  36      29.553  31.572  20.138  1.00 36.05           O  
ATOM   1702  CB  THR B  36      30.931  29.829  18.251  1.00 36.77           C  
ATOM   1703  CG2 THR B  36      30.404  28.471  18.732  1.00 36.79           C  
ATOM   1704  OG1 THR B  36      31.751  29.634  17.087  1.00 36.80           O  
ATOM   1705  N   ASN B  37      27.692  30.776  19.147  1.00 36.61           N  
ATOM   1706  CA  ASN B  37      26.817  31.143  20.260  1.00 37.14           C  
ATOM   1707  C   ASN B  37      25.887  30.028  20.733  1.00 36.65           C  
ATOM   1708  O   ASN B  37      24.936  29.674  20.034  1.00 36.84           O  
ATOM   1709  CB  ASN B  37      26.032  32.423  19.937  1.00 37.76           C  
ATOM   1710  CG  ASN B  37      26.642  33.659  20.597  1.00 39.11           C  
ATOM   1711  ND2 ASN B  37      27.102  34.602  19.776  1.00 41.58           N  
ATOM   1712  OD1 ASN B  37      26.697  33.760  21.832  1.00 41.54           O  
ATOM   1713  N   PRO B  38      26.154  29.483  21.944  1.00 36.04           N  
ATOM   1714  CA  PRO B  38      27.178  29.938  22.896  1.00 35.04           C  
ATOM   1715  C   PRO B  38      28.574  29.395  22.549  1.00 34.15           C  
ATOM   1716  O   PRO B  38      28.673  28.338  21.923  1.00 34.36           O  
ATOM   1717  CB  PRO B  38      26.705  29.332  24.214  1.00 35.58           C  
ATOM   1718  CG  PRO B  38      26.083  28.070  23.816  1.00 35.99           C  
ATOM   1719  CD  PRO B  38      25.455  28.289  22.449  1.00 36.00           C  
ATOM   1720  N   PRO B  39      29.642  30.108  22.952  1.00 32.95           N  
ATOM   1721  CA  PRO B  39      31.033  29.718  22.664  1.00 33.06           C  
ATOM   1722  C   PRO B  39      31.613  28.637  23.580  1.00 32.85           C  
ATOM   1723  O   PRO B  39      32.802  28.375  23.516  1.00 32.31           O  
ATOM   1724  CB  PRO B  39      31.809  31.033  22.858  1.00 32.78           C  
ATOM   1725  CG  PRO B  39      31.045  31.751  23.889  1.00 32.48           C  
ATOM   1726  CD  PRO B  39      29.591  31.388  23.677  1.00 33.13           C  
ATOM   1727  N   LEU B  40      30.763  28.005  24.374  1.00 32.85           N  
ATOM   1728  CA  LEU B  40      31.150  27.052  25.409  1.00 33.12           C  
ATOM   1729  C   LEU B  40      32.029  25.902  24.917  1.00 33.15           C  
ATOM   1730  O   LEU B  40      32.961  25.474  25.598  1.00 34.18           O  
ATOM   1731  CB  LEU B  40      29.860  26.467  26.007  1.00 33.57           C  
ATOM   1732  CG  LEU B  40      29.789  26.082  27.482  1.00 35.14           C  
ATOM   1733  CD1 LEU B  40      30.538  27.059  28.325  1.00 37.15           C  
ATOM   1734  CD2 LEU B  40      28.337  26.048  27.957  1.00 35.10           C  
ATOM   1735  N   LEU B  41      31.733  25.396  23.735  1.00 32.05           N  
ATOM   1736  CA  LEU B  41      32.410  24.198  23.275  1.00 31.97           C  
ATOM   1737  C   LEU B  41      33.496  24.459  22.235  1.00 30.97           C  
ATOM   1738  O   LEU B  41      33.955  23.520  21.567  1.00 30.11           O  
ATOM   1739  CB  LEU B  41      31.376  23.203  22.770  1.00 32.75           C  
ATOM   1740  CG  LEU B  41      30.335  22.793  23.820  1.00 34.64           C  
ATOM   1741  CD1 LEU B  41      29.363  21.850  23.170  1.00 35.09           C  
ATOM   1742  CD2 LEU B  41      30.962  22.125  25.041  1.00 36.44           C  
ATOM   1743  N   LEU B  42      33.957  25.706  22.141  1.00 29.89           N  
ATOM   1744  CA  LEU B  42      35.010  26.035  21.187  1.00 30.75           C  
ATOM   1745  C   LEU B  42      36.352  25.345  21.491  1.00 30.61           C  
ATOM   1746  O   LEU B  42      37.081  25.002  20.566  1.00 32.28           O  
ATOM   1747  CB  LEU B  42      35.206  27.549  21.048  1.00 29.88           C  
ATOM   1748  CG  LEU B  42      34.217  28.236  20.107  1.00 29.95           C  
ATOM   1749  CD1 LEU B  42      34.319  29.753  20.266  1.00 30.36           C  
ATOM   1750  CD2 LEU B  42      34.448  27.825  18.661  1.00 32.05           C  
ATOM   1751  N   ALA B  43      36.688  25.147  22.761  1.00 30.54           N  
ATOM   1752  CA  ALA B  43      37.969  24.486  23.091  1.00 31.41           C  
ATOM   1753  C   ALA B  43      37.838  22.968  23.202  1.00 31.41           C  
ATOM   1754  O   ALA B  43      38.809  22.279  23.550  1.00 33.95           O  
ATOM   1755  CB  ALA B  43      38.563  25.052  24.356  1.00 31.89           C  
ATOM   1756  N   THR B  44      36.655  22.438  22.889  1.00 32.20           N  
ATOM   1757  CA  THR B  44      36.425  20.982  22.804  1.00 31.38           C  
ATOM   1758  C   THR B  44      36.257  20.532  21.335  1.00 31.06           C  
ATOM   1759  O   THR B  44      36.480  19.365  20.979  1.00 30.12           O  
ATOM   1760  CB  THR B  44      35.172  20.582  23.636  1.00 32.04           C  
ATOM   1761  CG2 THR B  44      34.844  19.135  23.501  1.00 32.64           C  
ATOM   1762  OG1 THR B  44      35.403  20.849  25.026  1.00 33.95           O  
ATOM   1763  N   ARG B  45      35.886  21.442  20.445  1.00 30.13           N  
ATOM   1764  CA  ARG B  45      35.615  21.023  19.075  1.00 30.62           C  
ATOM   1765  C   ARG B  45      36.849  20.484  18.349  1.00 28.82           C  
ATOM   1766  O   ARG B  45      36.709  19.601  17.493  1.00 26.56           O  
ATOM   1767  CB  ARG B  45      34.956  22.156  18.289  1.00 31.78           C  
ATOM   1768  CG  ARG B  45      35.904  23.247  17.934  1.00 33.59           C  
ATOM   1769  CD  ARG B  45      35.205  24.398  17.202  1.00 36.36           C  
ATOM   1770  NE  ARG B  45      36.195  25.284  16.602  1.00 39.60           N  
ATOM   1771  CZ  ARG B  45      35.899  26.357  15.868  1.00 42.76           C  
ATOM   1772  NH1 ARG B  45      34.636  26.677  15.589  1.00 44.51           N1+
ATOM   1773  NH2 ARG B  45      36.888  27.098  15.385  1.00 44.11           N  
ATOM   1774  N   HIS B  46      38.043  21.007  18.658  1.00 27.38           N  
ATOM   1775  CA  HIS B  46      39.258  20.555  17.985  1.00 28.25           C  
ATOM   1776  C   HIS B  46      39.553  19.098  18.327  1.00 26.72           C  
ATOM   1777  O   HIS B  46      40.128  18.368  17.523  1.00 27.89           O  
ATOM   1778  CB  HIS B  46      40.486  21.450  18.284  1.00 30.66           C  
ATOM   1779  CG  HIS B  46      41.277  21.050  19.490  1.00 34.38           C  
ATOM   1780  CD2 HIS B  46      42.374  20.259  19.619  1.00 38.75           C  
ATOM   1781  ND1 HIS B  46      40.984  21.512  20.759  1.00 39.79           N  
ATOM   1782  CE1 HIS B  46      41.864  21.021  21.617  1.00 40.14           C  
ATOM   1783  NE2 HIS B  46      42.722  20.264  20.951  1.00 40.23           N  
ATOM   1784  N   LEU B  47      39.128  18.676  19.516  1.00 25.68           N  
ATOM   1785  CA  LEU B  47      39.395  17.316  19.963  1.00 25.12           C  
ATOM   1786  C   LEU B  47      38.694  16.275  19.114  1.00 24.06           C  
ATOM   1787  O   LEU B  47      39.125  15.117  19.064  1.00 25.01           O  
ATOM   1788  CB  LEU B  47      38.993  17.145  21.425  1.00 24.62           C  
ATOM   1789  CG  LEU B  47      39.801  17.973  22.436  1.00 25.16           C  
ATOM   1790  CD1 LEU B  47      39.099  18.003  23.741  1.00 26.05           C  
ATOM   1791  CD2 LEU B  47      41.205  17.334  22.591  1.00 28.96           C  
ATOM   1792  N   VAL B  48      37.609  16.656  18.434  1.00 23.54           N  
ATOM   1793  CA  VAL B  48      36.882  15.759  17.530  1.00 23.68           C  
ATOM   1794  C   VAL B  48      37.114  16.101  16.055  1.00 23.73           C  
ATOM   1795  O   VAL B  48      36.419  15.608  15.160  1.00 25.11           O  
ATOM   1796  CB  VAL B  48      35.358  15.640  17.874  1.00 23.35           C  
ATOM   1797  CG1 VAL B  48      35.172  14.992  19.259  1.00 23.74           C  
ATOM   1798  CG2 VAL B  48      34.686  17.001  17.777  1.00 23.96           C  
ATOM   1799  N   GLY B  49      38.094  16.954  15.796  1.00 24.60           N  
ATOM   1800  CA  GLY B  49      38.552  17.228  14.438  1.00 25.68           C  
ATOM   1801  C   GLY B  49      38.040  18.464  13.754  1.00 26.20           C  
ATOM   1802  O   GLY B  49      38.334  18.660  12.568  1.00 28.94           O  
ATOM   1803  N   ASP B  50      37.342  19.340  14.483  1.00 27.26           N  
ATOM   1804  CA  ASP B  50      36.855  20.593  13.920  1.00 28.53           C  
ATOM   1805  C   ASP B  50      37.823  21.694  14.325  1.00 29.20           C  
ATOM   1806  O   ASP B  50      37.757  22.201  15.431  1.00 30.29           O  
ATOM   1807  CB  ASP B  50      35.438  20.897  14.417  1.00 28.48           C  
ATOM   1808  CG  ASP B  50      34.915  22.229  13.915  1.00 30.21           C  
ATOM   1809  OD1 ASP B  50      35.612  22.900  13.104  1.00 33.51           O  
ATOM   1810  OD2 ASP B  50      33.817  22.638  14.382  1.00 32.31           O1-
ATOM   1811  N   ASP B  51      38.707  22.046  13.397  1.00 30.57           N  
ATOM   1812  CA  ASP B  51      39.728  23.071  13.593  1.00 31.64           C  
ATOM   1813  C   ASP B  51      39.291  24.417  13.014  1.00 31.70           C  
ATOM   1814  O   ASP B  51      40.077  25.371  13.006  1.00 32.99           O  
ATOM   1815  CB  ASP B  51      41.054  22.620  12.956  1.00 32.75           C  
ATOM   1816  CG  ASP B  51      40.944  22.367  11.445  1.00 37.15           C  
ATOM   1817  OD1 ASP B  51      39.823  22.360  10.884  1.00 39.54           O  
ATOM   1818  OD2 ASP B  51      41.992  22.113  10.795  1.00 45.42           O1-
ATOM   1819  N   GLY B  52      38.045  24.496  12.535  1.00 30.87           N  
ATOM   1820  CA  GLY B  52      37.504  25.705  11.934  1.00 31.07           C  
ATOM   1821  C   GLY B  52      37.827  25.907  10.458  1.00 30.59           C  
ATOM   1822  O   GLY B  52      37.512  26.975   9.918  1.00 31.83           O  
ATOM   1823  N   THR B  53      38.456  24.912   9.827  1.00 29.21           N  
ATOM   1824  CA  THR B  53      38.833  24.951   8.400  1.00 28.99           C  
ATOM   1825  C   THR B  53      37.729  24.319   7.569  1.00 27.64           C  
ATOM   1826  O   THR B  53      37.184  23.290   7.960  1.00 26.61           O  
ATOM   1827  CB  THR B  53      40.068  24.056   8.145  0.50 29.10           C  
ATOM   1829  CG2 THR B  53      40.606  24.222   6.733  0.50 30.19           C  
ATOM   1831  OG1 THR B  53      41.087  24.349   9.099  0.50 30.40           O  
ATOM   1833  N   TYR B  54      37.415  24.981   6.452  1.00 28.48           N  
ATOM   1834  CA  TYR B  54      36.368  24.599   5.518  1.00 28.97           C  
ATOM   1835  C   TYR B  54      36.937  24.474   4.104  1.00 29.61           C  
ATOM   1836  O   TYR B  54      37.907  25.160   3.740  1.00 30.05           O  
ATOM   1837  CB  TYR B  54      35.213  25.629   5.554  1.00 29.88           C  
ATOM   1838  CG  TYR B  54      34.402  25.436   6.795  1.00 30.20           C  
ATOM   1839  CD1 TYR B  54      34.814  25.975   8.010  1.00 33.00           C  
ATOM   1840  CD2 TYR B  54      33.247  24.657   6.772  1.00 29.67           C  
ATOM   1841  CE1 TYR B  54      34.080  25.757   9.169  1.00 32.54           C  
ATOM   1842  CE2 TYR B  54      32.502  24.458   7.913  1.00 30.47           C  
ATOM   1843  CZ  TYR B  54      32.936  24.996   9.114  1.00 32.23           C  
ATOM   1844  OH  TYR B  54      32.189  24.770  10.259  1.00 35.00           O  
ATOM   1845  N   VAL B  55      36.336  23.586   3.328  1.00 29.13           N  
ATOM   1846  CA  VAL B  55      36.769  23.290   1.967  1.00 29.99           C  
ATOM   1847  C   VAL B  55      35.562  23.134   1.028  1.00 29.89           C  
ATOM   1848  O   VAL B  55      34.428  22.936   1.496  1.00 30.19           O  
ATOM   1849  CB  VAL B  55      37.608  21.975   1.949  1.00 31.18           C  
ATOM   1850  CG1 VAL B  55      38.841  22.135   2.820  1.00 33.92           C  
ATOM   1851  CG2 VAL B  55      36.807  20.807   2.422  1.00 30.85           C  
ATOM   1852  N   SER B  56      35.821  23.225  -0.270  1.00 28.43           N  
ATOM   1853  CA  SER B  56      34.807  22.993  -1.294  1.00 28.68           C  
ATOM   1854  C   SER B  56      34.964  21.568  -1.759  1.00 28.23           C  
ATOM   1855  O   SER B  56      36.012  20.953  -1.584  1.00 27.64           O  
ATOM   1856  CB  SER B  56      34.968  23.938  -2.468  1.00 28.52           C  
ATOM   1857  OG  SER B  56      36.139  23.628  -3.218  1.00 29.12           O  
ATOM   1858  N   ALA B  57      33.937  21.034  -2.394  1.00 27.93           N  
ATOM   1859  CA  ALA B  57      34.011  19.691  -2.923  1.00 27.84           C  
ATOM   1860  C   ALA B  57      35.061  19.610  -4.036  1.00 27.82           C  
ATOM   1861  O   ALA B  57      35.802  18.611  -4.135  1.00 27.68           O  
ATOM   1862  CB  ALA B  57      32.657  19.260  -3.455  1.00 28.40           C  
ATOM   1863  N   ARG B  58      35.158  20.660  -4.851  1.00 28.07           N  
ATOM   1864  CA  ARG B  58      36.156  20.668  -5.931  1.00 28.82           C  
ATOM   1865  C   ARG B  58      37.570  20.547  -5.364  1.00 28.88           C  
ATOM   1866  O   ARG B  58      38.392  19.807  -5.927  1.00 28.71           O  
ATOM   1867  CB  ARG B  58      36.028  21.875  -6.848  1.00 28.82           C  
ATOM   1868  CG  ARG B  58      36.810  21.674  -8.151  1.00 29.79           C  
ATOM   1869  CD  ARG B  58      36.666  22.811  -9.137  1.00 30.30           C  
ATOM   1870  NE  ARG B  58      35.281  23.147  -9.467  1.00 30.83           N  
ATOM   1871  CZ  ARG B  58      34.510  22.479 -10.325  1.00 32.98           C  
ATOM   1872  NH1 ARG B  58      34.933  21.374 -10.916  1.00 35.71           N1+
ATOM   1873  NH2 ARG B  58      33.269  22.896 -10.545  1.00 33.74           N  
ATOM   1874  N   GLU B  59      37.860  21.271  -4.285  1.00 28.74           N  
ATOM   1875  CA  GLU B  59      39.160  21.182  -3.602  1.00 29.28           C  
ATOM   1876  C   GLU B  59      39.449  19.784  -3.066  1.00 29.01           C  
ATOM   1877  O   GLU B  59      40.559  19.299  -3.209  1.00 29.18           O  
ATOM   1878  CB  GLU B  59      39.240  22.180  -2.441  1.00 29.93           C  
ATOM   1879  CG  GLU B  59      39.314  23.642  -2.922  1.00 30.52           C  
ATOM   1880  CD  GLU B  59      39.045  24.691  -1.828  1.00 32.60           C  
ATOM   1881  OE1 GLU B  59      38.706  24.324  -0.665  1.00 33.80           O  
ATOM   1882  OE2 GLU B  59      39.197  25.900  -2.173  1.00 36.78           O1-
ATOM   1883  N   ILE B  60      38.482  19.165  -2.390  1.00 28.74           N  
ATOM   1884  CA  ILE B  60      38.667  17.784  -1.918  1.00 28.66           C  
ATOM   1885  C   ILE B  60      39.002  16.877  -3.086  1.00 29.06           C  
ATOM   1886  O   ILE B  60      39.910  16.054  -3.022  1.00 28.75           O  
ATOM   1887  CB  ILE B  60      37.393  17.258  -1.221  1.00 29.05           C  
ATOM   1888  CG1 ILE B  60      37.134  18.058   0.060  1.00 29.96           C  
ATOM   1889  CG2 ILE B  60      37.530  15.771  -0.936  1.00 29.92           C  
ATOM   1890  CD1 ILE B  60      35.655  18.158   0.431  1.00 32.44           C  
ATOM   1891  N   SER B  61      38.244  17.008  -4.173  1.00 28.81           N  
ATOM   1892  CA  SER B  61      38.420  16.150  -5.341  1.00 29.49           C  
ATOM   1893  C   SER B  61      39.831  16.278  -5.952  1.00 29.81           C  
ATOM   1894  O   SER B  61      40.485  15.261  -6.237  1.00 30.75           O  
ATOM   1895  CB  SER B  61      37.260  16.390  -6.304  1.00 30.19           C  
ATOM   1896  OG  SER B  61      37.634  16.268  -7.648  0.45 29.22           O  
ATOM   1898  N   GLU B  62      40.335  17.506  -6.033  1.00 28.17           N  
ATOM   1899  CA  GLU B  62      41.701  17.808  -6.518  1.00 29.85           C  
ATOM   1900  C   GLU B  62      42.754  17.308  -5.530  1.00 29.27           C  
ATOM   1901  O   GLU B  62      43.791  16.772  -5.937  1.00 30.49           O  
ATOM   1902  CB  GLU B  62      41.871  19.318  -6.713  1.00 30.72           C  
ATOM   1903  CG  GLU B  62      40.914  19.907  -7.736  1.00 33.52           C  
ATOM   1904  CD  GLU B  62      40.944  21.460  -7.817  1.00 36.32           C  
ATOM   1905  OE1 GLU B  62      40.593  21.991  -8.915  1.00 41.35           O  
ATOM   1906  OE2 GLU B  62      41.320  22.148  -6.808  1.00 44.92           O1-
ATOM   1907  N   ASN B  63      42.556  17.551  -4.255  1.00 27.87           N  
ATOM   1908  CA  ASN B  63      43.626  17.277  -3.294  1.00 28.38           C  
ATOM   1909  C   ASN B  63      43.805  15.771  -3.058  1.00 28.95           C  
ATOM   1910  O   ASN B  63      44.935  15.326  -2.799  1.00 28.24           O  
ATOM   1911  CB  ASN B  63      43.322  17.966  -1.970  1.00 29.17           C  
ATOM   1912  CG  ASN B  63      43.456  19.470  -2.068  1.00 28.99           C  
ATOM   1913  ND2 ASN B  63      42.788  20.180  -1.167  1.00 33.42           N  
ATOM   1914  OD1 ASN B  63      44.168  19.976  -2.916  1.00 29.76           O  
ATOM   1915  N   TYR B  64      42.717  15.008  -3.162  1.00 29.26           N  
ATOM   1916  CA  TYR B  64      42.756  13.524  -2.899  1.00 29.53           C  
ATOM   1917  C   TYR B  64      42.699  12.678  -4.164  1.00 30.70           C  
ATOM   1918  O   TYR B  64      42.814  11.445  -4.106  1.00 31.81           O  
ATOM   1919  CB  TYR B  64      41.653  13.113  -1.883  1.00 30.12           C  
ATOM   1920  CG  TYR B  64      41.941  13.675  -0.530  1.00 31.58           C  
ATOM   1921  CD1 TYR B  64      41.445  14.937  -0.132  1.00 31.98           C  
ATOM   1922  CD2 TYR B  64      42.837  13.047   0.326  1.00 31.88           C  
ATOM   1923  CE1 TYR B  64      41.802  15.493   1.087  1.00 31.29           C  
ATOM   1924  CE2 TYR B  64      43.161  13.578   1.532  1.00 32.50           C  
ATOM   1925  CZ  TYR B  64      42.681  14.802   1.911  1.00 32.41           C  
ATOM   1926  OH  TYR B  64      43.072  15.308   3.128  1.00 35.34           O  
ATOM   1927  N   GLY B  65      42.474  13.329  -5.286  1.00 29.83           N  
ATOM   1928  CA  GLY B  65      42.412  12.689  -6.593  1.00 30.78           C  
ATOM   1929  C   GLY B  65      41.227  11.761  -6.744  1.00 31.82           C  
ATOM   1930  O   GLY B  65      41.357  10.671  -7.313  1.00 33.71           O  
ATOM   1931  N   VAL B  66      40.071  12.192  -6.234  1.00 30.59           N  
ATOM   1932  CA  VAL B  66      38.818  11.438  -6.332  1.00 30.69           C  
ATOM   1933  C   VAL B  66      37.794  12.133  -7.226  1.00 30.81           C  
ATOM   1934  O   VAL B  66      37.863  13.337  -7.458  1.00 31.18           O  
ATOM   1935  CB  VAL B  66      38.221  11.178  -4.945  1.00 28.99           C  
ATOM   1936  CG1 VAL B  66      39.193  10.416  -4.107  1.00 30.84           C  
ATOM   1937  CG2 VAL B  66      37.804  12.484  -4.231  1.00 31.30           C  
ATOM   1938  N   ASP B  67      36.884  11.345  -7.772  1.00 31.03           N  
ATOM   1939  CA  ASP B  67      35.843  11.834  -8.670  1.00 30.99           C  
ATOM   1940  C   ASP B  67      34.907  12.829  -7.967  1.00 30.76           C  
ATOM   1941  O   ASP B  67      34.336  12.529  -6.916  1.00 31.17           O  
ATOM   1942  CB  ASP B  67      35.024  10.663  -9.202  1.00 31.30           C  
ATOM   1943  CG  ASP B  67      33.940  11.110 -10.165  1.00 34.48           C  
ATOM   1944  OD1 ASP B  67      34.329  11.659 -11.226  1.00 42.78           O  
ATOM   1945  OD2 ASP B  67      32.728  10.930  -9.904  1.00 39.18           O1-
ATOM   1946  N   LEU B  68      34.753  14.006  -8.555  1.00 30.83           N  
ATOM   1947  CA  LEU B  68      33.898  15.043  -7.975  1.00 30.75           C  
ATOM   1948  C   LEU B  68      32.434  14.615  -7.922  1.00 30.71           C  
ATOM   1949  O   LEU B  68      31.763  14.839  -6.903  1.00 30.83           O  
ATOM   1950  CB  LEU B  68      34.051  16.348  -8.769  1.00 30.77           C  
ATOM   1951  CG  LEU B  68      33.173  17.547  -8.384  1.00 30.14           C  
ATOM   1952  CD1 LEU B  68      33.399  17.991  -6.956  1.00 30.26           C  
ATOM   1953  CD2 LEU B  68      33.446  18.669  -9.310  1.00 31.50           C  
ATOM   1954  N   GLU B  69      31.922  13.993  -8.980  1.00 31.31           N  
ATOM   1955  CA  GLU B  69      30.504  13.651  -8.999  1.00 31.98           C  
ATOM   1956  C   GLU B  69      30.179  12.634  -7.898  1.00 30.96           C  
ATOM   1957  O   GLU B  69      29.214  12.797  -7.133  1.00 30.60           O  
ATOM   1958  CB  GLU B  69      30.087  13.091 -10.366  1.00 33.37           C  
ATOM   1959  CG  GLU B  69      30.070  14.074 -11.514  1.00 36.15           C  
ATOM   1960  CD  GLU B  69      29.424  13.479 -12.780  1.00 37.81           C  
ATOM   1961  OE1 GLU B  69      28.364  14.000 -13.213  1.00 45.74           O  
ATOM   1962  OE2 GLU B  69      29.976  12.481 -13.343  1.00 46.21           O1-
ATOM   1963  N   LEU B  70      30.969  11.573  -7.788  1.00 29.44           N  
ATOM   1964  CA  LEU B  70      30.736  10.599  -6.698  1.00 29.70           C  
ATOM   1965  C   LEU B  70      30.872  11.248  -5.314  1.00 28.62           C  
ATOM   1966  O   LEU B  70      30.129  10.946  -4.378  1.00 30.10           O  
ATOM   1967  CB  LEU B  70      31.711   9.442  -6.826  1.00 29.87           C  
ATOM   1968  CG  LEU B  70      31.636   8.373  -5.727  1.00 29.90           C  
ATOM   1969  CD1 LEU B  70      30.255   7.722  -5.688  1.00 31.58           C  
ATOM   1970  CD2 LEU B  70      32.724   7.302  -5.922  1.00 31.47           C  
ATOM   1971  N   LEU B  71      31.885  12.093  -5.159  1.00 29.67           N  
ATOM   1972  CA  LEU B  71      32.119  12.744  -3.866  1.00 29.29           C  
ATOM   1973  C   LEU B  71      30.866  13.502  -3.432  1.00 28.42           C  
ATOM   1974  O   LEU B  71      30.448  13.414  -2.277  1.00 29.10           O  
ATOM   1975  CB  LEU B  71      33.276  13.721  -3.977  1.00 29.90           C  
ATOM   1976  CG  LEU B  71      33.639  14.504  -2.721  1.00 30.21           C  
ATOM   1977  CD1 LEU B  71      34.225  13.611  -1.595  1.00 34.73           C  
ATOM   1978  CD2 LEU B  71      34.616  15.598  -3.120  1.00 32.06           C  
ATOM   1979  N   GLN B  72      30.251  14.244  -4.364  1.00 28.18           N  
ATOM   1980  CA  GLN B  72      29.040  14.991  -4.024  1.00 28.17           C  
ATOM   1981  C   GLN B  72      27.853  14.091  -3.680  1.00 28.23           C  
ATOM   1982  O   GLN B  72      27.028  14.461  -2.866  1.00 28.74           O  
ATOM   1983  CB  GLN B  72      28.708  15.965  -5.152  1.00 28.27           C  
ATOM   1984  CG  GLN B  72      29.720  17.090  -5.219  1.00 29.28           C  
ATOM   1985  CD  GLN B  72      29.304  18.215  -6.097  1.00 32.18           C  
ATOM   1986  NE2 GLN B  72      28.968  19.341  -5.473  1.00 35.21           N  
ATOM   1987  OE1 GLN B  72      29.254  18.086  -7.329  1.00 35.54           O  
ATOM   1988  N   ARG B  73      27.762  12.913  -4.300  1.00 27.50           N  
ATOM   1989  CA  ARG B  73      26.713  11.972  -3.981  1.00 27.51           C  
ATOM   1990  C   ARG B  73      26.869  11.564  -2.516  1.00 26.58           C  
ATOM   1991  O   ARG B  73      25.882  11.420  -1.783  1.00 25.97           O  
ATOM   1992  CB  ARG B  73      26.765  10.712  -4.885  1.00 27.17           C  
ATOM   1993  CG  ARG B  73      26.447  10.902  -6.391  1.00 28.21           C  
ATOM   1994  CD  ARG B  73      26.239   9.550  -7.126  1.00 26.99           C  
ATOM   1995  NE  ARG B  73      25.055   8.856  -6.637  1.00 27.53           N  
ATOM   1996  CZ  ARG B  73      24.724   7.592  -6.884  1.00 28.01           C  
ATOM   1997  NH1 ARG B  73      25.521   6.807  -7.598  1.00 28.85           N1+
ATOM   1998  NH2 ARG B  73      23.603   7.117  -6.370  1.00 28.01           N  
ATOM   1999  N   VAL B  74      28.116  11.266  -2.144  1.00 27.35           N  
ATOM   2000  CA  VAL B  74      28.434  10.858  -0.754  1.00 27.88           C  
ATOM   2001  C   VAL B  74      28.131  11.986   0.250  1.00 27.52           C  
ATOM   2002  O   VAL B  74      27.520  11.765   1.297  1.00 27.54           O  
ATOM   2003  CB  VAL B  74      29.933  10.378  -0.683  1.00 28.52           C  
ATOM   2004  CG1 VAL B  74      30.342  10.116   0.769  1.00 29.79           C  
ATOM   2005  CG2 VAL B  74      30.103   9.126  -1.516  1.00 31.95           C  
ATOM   2006  N   GLN B  75      28.465  13.219  -0.122  1.00 27.15           N  
ATOM   2007  CA  GLN B  75      28.169  14.347   0.761  1.00 28.01           C  
ATOM   2008  C   GLN B  75      26.673  14.520   0.950  1.00 28.07           C  
ATOM   2009  O   GLN B  75      26.191  14.842   2.046  1.00 29.02           O  
ATOM   2010  CB  GLN B  75      28.835  15.619   0.225  1.00 27.75           C  
ATOM   2011  CG  GLN B  75      30.339  15.599   0.246  1.00 30.58           C  
ATOM   2012  CD  GLN B  75      30.950  16.849  -0.348  1.00 31.44           C  
ATOM   2013  NE2 GLN B  75      31.992  17.368   0.319  1.00 32.75           N  
ATOM   2014  OE1 GLN B  75      30.491  17.345  -1.364  1.00 32.85           O  
ATOM   2015  N   ARG B  76      25.883  14.296  -0.104  1.00 26.27           N  
ATOM   2016  CA  ARG B  76      24.435  14.353   0.016  1.00 26.59           C  
ATOM   2017  C   ARG B  76      23.888  13.283   0.984  1.00 25.33           C  
ATOM   2018  O   ARG B  76      22.999  13.548   1.785  1.00 25.03           O  
ATOM   2019  CB  ARG B  76      23.772  14.193  -1.348  1.00 26.76           C  
ATOM   2020  CG  ARG B  76      23.996  15.414  -2.256  1.00 27.02           C  
ATOM   2021  CD  ARG B  76      23.436  15.256  -3.687  1.00 29.52           C  
ATOM   2022  NE  ARG B  76      24.027  16.343  -4.511  1.00 31.26           N  
ATOM   2023  CZ  ARG B  76      24.796  16.186  -5.596  1.00 31.49           C  
ATOM   2024  NH1 ARG B  76      25.028  15.007  -6.134  1.00 32.62           N1+
ATOM   2025  NH2 ARG B  76      25.329  17.249  -6.196  1.00 31.64           N  
ATOM   2026  N   ALA B  77      24.468  12.078   0.906  1.00 26.52           N  
ATOM   2027  CA  ALA B  77      24.031  10.946   1.724  1.00 27.21           C  
ATOM   2028  C   ALA B  77      24.294  11.165   3.216  1.00 26.55           C  
ATOM   2029  O   ALA B  77      23.503  10.730   4.066  1.00 25.20           O  
ATOM   2030  CB  ALA B  77      24.755   9.698   1.261  1.00 27.80           C  
ATOM   2031  N   VAL B  78      25.395  11.850   3.531  1.00 28.00           N  
ATOM   2032  CA  VAL B  78      25.641  12.213   4.927  1.00 31.46           C  
ATOM   2033  C   VAL B  78      24.721  13.368   5.361  1.00 33.12           C  
ATOM   2034  O   VAL B  78      24.283  13.429   6.507  1.00 34.55           O  
ATOM   2035  CB  VAL B  78      27.097  12.561   5.204  1.00 31.23           C  
ATOM   2036  CG1 VAL B  78      27.251  12.882   6.687  1.00 35.11           C  
ATOM   2037  CG2 VAL B  78      28.054  11.375   4.845  1.00 31.63           C  
ATOM   2038  N   GLY B  79      24.458  14.285   4.433  1.00 34.80           N  
ATOM   2039  CA  GLY B  79      23.416  15.300   4.590  1.00 36.85           C  
ATOM   2040  C   GLY B  79      23.682  16.307   5.687  1.00 38.32           C  
ATOM   2041  O   GLY B  79      22.749  16.729   6.378  1.00 39.39           O  
ATOM   2042  N   LEU B  80      24.941  16.707   5.836  1.00 40.02           N  
ATOM   2043  CA  LEU B  80      25.335  17.655   6.887  1.00 42.21           C  
ATOM   2044  C   LEU B  80      25.568  19.100   6.448  1.00 44.00           C  
ATOM   2045  O   LEU B  80      25.389  20.004   7.264  1.00 44.63           O  
ATOM   2046  CB  LEU B  80      26.558  17.142   7.646  1.00 42.04           C  
ATOM   2047  CG  LEU B  80      26.227  15.933   8.525  1.00 42.73           C  
ATOM   2048  CD1 LEU B  80      27.478  15.380   9.166  1.00 43.92           C  
ATOM   2049  CD2 LEU B  80      25.171  16.248   9.591  1.00 44.55           C  
ATOM   2050  N   ALA B  81      25.952  19.349   5.198  1.00 45.90           N  
ATOM   2051  CA  ALA B  81      26.082  20.740   4.728  1.00 47.59           C  
ATOM   2052  C   ALA B  81      24.873  21.200   3.901  1.00 49.43           C  
ATOM   2053  O   ALA B  81      24.441  20.483   3.008  1.00 50.77           O  
ATOM   2054  CB  ALA B  81      27.354  20.909   3.941  1.00 47.84           C  
ATOM   2055  N   ARG B  82      24.308  22.374   4.214  1.00 51.52           N  
ATOM   2056  CA  ARG B  82      23.318  23.015   3.310  1.00 51.65           C  
ATOM   2057  C   ARG B  82      24.064  23.467   2.054  1.00 51.80           C  
ATOM   2058  O   ARG B  82      24.534  24.602   1.946  1.00 52.27           O  
ATOM   2059  CB  ARG B  82      22.587  24.213   3.946  1.00 52.31           C  
ATOM   2060  CG  ARG B  82      21.855  25.090   2.887  1.00 53.13           C  
ATOM   2061  CD  ARG B  82      20.741  26.000   3.419  1.00 55.06           C  
ATOM   2062  NE  ARG B  82      21.085  26.743   4.635  1.00 58.29           N  
ATOM   2063  CZ  ARG B  82      22.005  27.711   4.722  1.00 59.87           C  
ATOM   2064  NH1 ARG B  82      22.734  28.073   3.665  1.00 60.51           N1+
ATOM   2065  NH2 ARG B  82      22.207  28.317   5.894  1.00 60.03           N  
ATOM   2066  N   VAL B  83      24.216  22.556   1.114  1.00 51.61           N  
ATOM   2067  CA  VAL B  83      25.026  22.872  -0.045  1.00 51.05           C  
ATOM   2068  C   VAL B  83      24.856  21.919  -1.165  1.00 49.16           C  
ATOM   2069  O   VAL B  83      24.975  20.682  -1.003  1.00 49.18           O  
ATOM   2070  CB  VAL B  83      26.534  22.780   0.247  1.00 51.27           C  
ATOM   2071  CG1 VAL B  83      26.882  21.444   0.821  1.00 52.51           C  
ATOM   2072  CG2 VAL B  83      27.360  23.035  -1.048  1.00 52.42           C  
ATOM   2073  N   ASP B  84      24.686  22.515  -2.324  1.00 45.70           N  
ATOM   2074  CA  ASP B  84      24.978  21.809  -3.513  1.00 42.99           C  
ATOM   2075  C   ASP B  84      25.536  22.746  -4.577  1.00 41.62           C  
ATOM   2076  O   ASP B  84      24.865  23.152  -5.494  1.00 41.26           O  
ATOM   2077  CB  ASP B  84      23.749  21.048  -3.969  1.00 44.24           C  
ATOM   2078  CG  ASP B  84      24.083  19.667  -4.323  1.00 44.25           C  
ATOM   2079  OD1 ASP B  84      25.293  19.454  -4.484  1.00 42.95           O  
ATOM   2080  OD2 ASP B  84      23.167  18.826  -4.441  1.00 47.80           O1-
ATOM   2081  N   ASP B  85      26.818  23.095  -4.407  1.00 39.15           N  
ATOM   2082  CA  ASP B  85      27.588  23.887  -5.300  1.00 37.01           C  
ATOM   2083  C   ASP B  85      29.002  23.334  -5.120  1.00 34.30           C  
ATOM   2084  O   ASP B  85      29.536  23.362  -4.007  1.00 34.52           O  
ATOM   2085  CB  ASP B  85      27.528  25.347  -4.836  1.00 36.75           C  
ATOM   2086  CG  ASP B  85      28.404  26.291  -5.678  1.00 38.12           C  
ATOM   2087  OD1 ASP B  85      28.139  27.519  -5.649  1.00 40.26           O  
ATOM   2088  OD2 ASP B  85      29.346  25.843  -6.374  1.00 36.11           O1-
ATOM   2089  N   PRO B  86      29.611  22.811  -6.192  1.00 32.12           N  
ATOM   2090  CA  PRO B  86      30.945  22.190  -6.030  1.00 31.51           C  
ATOM   2091  C   PRO B  86      32.038  23.153  -5.607  1.00 30.35           C  
ATOM   2092  O   PRO B  86      33.090  22.701  -5.167  1.00 30.39           O  
ATOM   2093  CB  PRO B  86      31.258  21.633  -7.420  1.00 31.37           C  
ATOM   2094  CG  PRO B  86      30.342  22.317  -8.357  1.00 31.90           C  
ATOM   2095  CD  PRO B  86      29.137  22.786  -7.589  1.00 31.61           C  
ATOM   2096  N   ASP B  87      31.806  24.465  -5.769  1.00 30.09           N  
ATOM   2097  CA  ASP B  87      32.792  25.481  -5.403  1.00 30.05           C  
ATOM   2098  C   ASP B  87      32.521  26.204  -4.075  1.00 29.99           C  
ATOM   2099  O   ASP B  87      33.340  26.991  -3.629  1.00 30.49           O  
ATOM   2100  CB  ASP B  87      32.948  26.461  -6.553  1.00 30.74           C  
ATOM   2101  CG  ASP B  87      33.551  25.799  -7.770  1.00 32.80           C  
ATOM   2102  OD1 ASP B  87      34.693  25.304  -7.644  1.00 34.24           O  
ATOM   2103  OD2 ASP B  87      32.899  25.737  -8.832  1.00 34.88           O1-
ATOM   2104  N   ALA B  88      31.408  25.889  -3.410  1.00 29.80           N  
ATOM   2105  CA  ALA B  88      31.085  26.517  -2.136  1.00 29.35           C  
ATOM   2106  C   ALA B  88      31.968  25.944  -1.029  1.00 28.57           C  
ATOM   2107  O   ALA B  88      32.082  24.737  -0.853  1.00 29.29           O  
ATOM   2108  CB  ALA B  88      29.619  26.329  -1.790  1.00 29.69           C  
ATOM   2109  N   VAL B  89      32.582  26.853  -0.288  1.00 28.65           N  
ATOM   2110  CA  VAL B  89      33.510  26.480   0.763  1.00 28.63           C  
ATOM   2111  C   VAL B  89      32.720  26.294   2.061  1.00 28.45           C  
ATOM   2112  O   VAL B  89      32.683  27.171   2.907  1.00 29.18           O  
ATOM   2113  CB  VAL B  89      34.642  27.521   0.900  1.00 28.23           C  
ATOM   2114  CG1 VAL B  89      35.654  27.094   1.927  1.00 29.69           C  
ATOM   2115  CG2 VAL B  89      35.326  27.730  -0.453  1.00 29.56           C  
ATOM   2116  N   VAL B  90      32.035  25.166   2.155  1.00 28.22           N  
ATOM   2117  CA  VAL B  90      31.049  24.937   3.227  1.00 28.50           C  
ATOM   2118  C   VAL B  90      31.190  23.594   3.946  1.00 28.86           C  
ATOM   2119  O   VAL B  90      30.375  23.301   4.849  1.00 29.41           O  
ATOM   2120  CB  VAL B  90      29.602  25.013   2.659  1.00 28.21           C  
ATOM   2121  CG1 VAL B  90      29.306  26.402   2.045  1.00 28.78           C  
ATOM   2122  CG2 VAL B  90      29.368  23.922   1.623  1.00 28.40           C  
ATOM   2123  N   HIS B  91      32.173  22.772   3.559  1.00 27.64           N  
ATOM   2124  CA  HIS B  91      32.370  21.460   4.159  1.00 28.26           C  
ATOM   2125  C   HIS B  91      33.500  21.558   5.175  1.00 27.82           C  
ATOM   2126  O   HIS B  91      34.583  22.081   4.863  1.00 26.95           O  
ATOM   2127  CB  HIS B  91      32.708  20.420   3.094  1.00 28.67           C  
ATOM   2128  CG  HIS B  91      31.714  20.386   1.981  1.00 29.53           C  
ATOM   2129  CD2 HIS B  91      31.733  20.936   0.739  1.00 29.80           C  
ATOM   2130  ND1 HIS B  91      30.498  19.749   2.098  1.00 30.28           N  
ATOM   2131  CE1 HIS B  91      29.806  19.923   0.981  1.00 31.35           C  
ATOM   2132  NE2 HIS B  91      30.531  20.638   0.138  1.00 31.76           N  
ATOM   2133  N   MET B  92      33.262  21.089   6.397  1.00 28.39           N  
ATOM   2134  CA  MET B  92      34.370  20.976   7.340  1.00 28.95           C  
ATOM   2135  C   MET B  92      35.489  20.150   6.667  1.00 28.60           C  
ATOM   2136  O   MET B  92      35.217  19.127   6.019  1.00 27.63           O  
ATOM   2137  CB  MET B  92      33.940  20.291   8.630  1.00 29.77           C  
ATOM   2138  CG  MET B  92      32.989  21.099   9.486  1.00 29.19           C  
ATOM   2139  SD  MET B  92      32.760  20.379  11.130  1.00 31.51           S  
ATOM   2140  CE  MET B  92      31.527  21.425  11.912  1.00 33.67           C  
ATOM   2141  N   ARG B  93      36.742  20.562   6.864  1.00 28.99           N  
ATOM   2142  CA  ARG B  93      37.851  19.852   6.220  1.00 29.73           C  
ATOM   2143  C   ARG B  93      37.868  18.363   6.505  1.00 29.10           C  
ATOM   2144  O   ARG B  93      37.984  17.553   5.582  1.00 29.72           O  
ATOM   2145  CB  ARG B  93      39.161  20.456   6.671  1.00 29.51           C  
ATOM   2146  CG  ARG B  93      40.418  19.977   5.919  1.00 31.28           C  
ATOM   2147  CD  ARG B  93      41.663  20.470   6.642  1.00 34.90           C  
ATOM   2148  NE  ARG B  93      41.740  19.771   7.919  1.00 41.30           N  
ATOM   2149  CZ  ARG B  93      42.107  18.501   8.039  1.00 45.81           C  
ATOM   2150  NH1 ARG B  93      42.523  17.816   6.975  1.00 50.01           N1+
ATOM   2151  NH2 ARG B  93      42.087  17.909   9.228  1.00 47.48           N  
ATOM   2152  N   ALA B  94      37.711  17.971   7.770  1.00 27.78           N  
ATOM   2153  CA  ALA B  94      37.728  16.531   8.098  1.00 28.45           C  
ATOM   2154  C   ALA B  94      36.535  15.784   7.481  1.00 28.63           C  
ATOM   2155  O   ALA B  94      36.598  14.567   7.222  1.00 29.62           O  
ATOM   2156  CB  ALA B  94      37.722  16.367   9.553  1.00 29.24           C  
ATOM   2157  N   ASP B  95      35.404  16.456   7.357  1.00 28.48           N  
ATOM   2158  CA  ASP B  95      34.227  15.830   6.722  1.00 29.20           C  
ATOM   2159  C   ASP B  95      34.505  15.583   5.234  1.00 29.94           C  
ATOM   2160  O   ASP B  95      33.978  14.632   4.641  1.00 31.56           O  
ATOM   2161  CB  ASP B  95      33.010  16.721   6.831  1.00 29.52           C  
ATOM   2162  CG  ASP B  95      32.456  16.865   8.249  1.00 30.60           C  
ATOM   2163  OD1 ASP B  95      32.925  16.237   9.230  1.00 31.23           O  
ATOM   2164  OD2 ASP B  95      31.492  17.652   8.388  1.00 30.16           O1-
ATOM   2165  N   GLY B  96      35.227  16.493   4.577  1.00 28.88           N  
ATOM   2166  CA  GLY B  96      35.588  16.270   3.191  1.00 29.62           C  
ATOM   2167  C   GLY B  96      36.534  15.117   3.008  1.00 29.57           C  
ATOM   2168  O   GLY B  96      36.365  14.305   2.114  1.00 31.09           O  
ATOM   2169  N   GLU B  97      37.513  14.992   3.888  1.00 30.37           N  
ATOM   2170  CA  GLU B  97      38.418  13.839   3.834  1.00 31.77           C  
ATOM   2171  C   GLU B  97      37.653  12.529   4.037  1.00 31.35           C  
ATOM   2172  O   GLU B  97      37.905  11.515   3.356  1.00 32.44           O  
ATOM   2173  CB  GLU B  97      39.486  13.944   4.928  1.00 32.30           C  
ATOM   2174  CG  GLU B  97      40.468  15.000   4.787  1.00 35.58           C  
ATOM   2175  CD  GLU B  97      41.596  14.906   5.820  1.00 39.14           C  
ATOM   2176  OE1 GLU B  97      42.546  14.092   5.652  1.00 45.42           O  
ATOM   2177  OE2 GLU B  97      41.540  15.678   6.795  1.00 48.42           O1-
ATOM   2178  N   ALA B  98      36.683  12.519   4.953  1.00 30.13           N  
ATOM   2179  CA  ALA B  98      35.898  11.328   5.196  1.00 30.88           C  
ATOM   2180  C   ALA B  98      35.156  10.942   3.910  1.00 31.45           C  
ATOM   2181  O   ALA B  98      35.116   9.781   3.546  1.00 32.90           O  
ATOM   2182  CB  ALA B  98      34.912  11.563   6.294  1.00 30.82           C  
ATOM   2183  N   ALA B  99      34.563  11.909   3.236  1.00 30.57           N  
ATOM   2184  CA  ALA B  99      33.765  11.607   2.046  1.00 30.31           C  
ATOM   2185  C   ALA B  99      34.622  11.077   0.879  1.00 30.12           C  
ATOM   2186  O   ALA B  99      34.156  10.277   0.066  1.00 31.48           O  
ATOM   2187  CB  ALA B  99      33.028  12.860   1.575  1.00 30.66           C  
ATOM   2188  N   ALA B 100      35.881  11.473   0.858  1.00 28.85           N  
ATOM   2189  CA  ALA B 100      36.836  11.037  -0.178  1.00 28.56           C  
ATOM   2190  C   ALA B 100      37.191   9.542  -0.071  1.00 29.01           C  
ATOM   2191  O   ALA B 100      37.790   8.991  -0.967  1.00 30.18           O  
ATOM   2192  CB  ALA B 100      38.099  11.852  -0.113  1.00 28.74           C  
ATOM   2193  N   ARG B 101      36.849   8.924   1.048  1.00 28.39           N  
ATOM   2194  CA  ARG B 101      37.103   7.490   1.209  1.00 28.92           C  
ATOM   2195  C   ARG B 101      36.222   6.580   0.365  1.00 29.51           C  
ATOM   2196  O   ARG B 101      36.536   5.404   0.237  1.00 30.21           O  
ATOM   2197  CB  ARG B 101      36.918   7.129   2.679  1.00 28.63           C  
ATOM   2198  CG  ARG B 101      37.899   7.731   3.642  1.00 29.95           C  
ATOM   2199  CD  ARG B 101      37.607   7.266   5.086  1.00 30.20           C  
ATOM   2200  NE  ARG B 101      38.552   7.770   6.057  1.00 30.84           N  
ATOM   2201  CZ  ARG B 101      39.760   7.281   6.289  1.00 31.03           C  
ATOM   2202  NH1 ARG B 101      40.197   6.218   5.650  1.00 31.59           N1+
ATOM   2203  NH2 ARG B 101      40.539   7.851   7.193  1.00 33.86           N  
ATOM   2204  N   ALA B 102      35.086   7.072  -0.107  1.00 29.79           N  
ATOM   2205  CA  ALA B 102      34.150   6.204  -0.826  1.00 29.17           C  
ATOM   2206  C   ALA B 102      34.712   5.714  -2.155  1.00 29.80           C  
ATOM   2207  O   ALA B 102      34.413   4.601  -2.584  1.00 30.46           O  
ATOM   2208  CB  ALA B 102      32.834   6.950  -1.101  1.00 31.77           C  
ATOM   2209  N   GLN B 103      35.523   6.538  -2.806  1.00 30.58           N  
ATOM   2210  CA  GLN B 103      36.095   6.236  -4.131  1.00 30.12           C  
ATOM   2211  C   GLN B 103      36.721   4.840  -4.190  1.00 30.02           C  
ATOM   2212  O   GLN B 103      36.495   4.099  -5.103  1.00 29.02           O  
ATOM   2213  CB  GLN B 103      37.156   7.294  -4.472  1.00 31.37           C  
ATOM   2214  CG  GLN B 103      37.941   7.076  -5.776  1.00 34.52           C  
ATOM   2215  CD  GLN B 103      37.376   7.744  -7.008  1.00 36.41           C  
ATOM   2216  NE2 GLN B 103      38.026   7.442  -8.135  1.00 37.43           N  
ATOM   2217  OE1 GLN B 103      36.415   8.558  -6.980  1.00 35.09           O  
ATOM   2218  N   ARG B 104      37.535   4.490  -3.211  1.00 29.60           N  
ATOM   2219  CA  ARG B 104      38.248   3.217  -3.292  1.00 29.39           C  
ATOM   2220  C   ARG B 104      37.293   2.000  -3.253  1.00 29.15           C  
ATOM   2221  O   ARG B 104      37.570   0.963  -3.878  1.00 28.69           O  
ATOM   2222  CB  ARG B 104      39.331   3.128  -2.208  1.00 29.54           C  
ATOM   2223  CG  ARG B 104      40.082   1.825  -2.183  1.00 30.72           C  
ATOM   2224  CD  ARG B 104      40.897   1.522  -3.405  1.00 30.81           C  
ATOM   2225  NE  ARG B 104      41.533   0.190  -3.337  1.00 30.28           N  
ATOM   2226  CZ  ARG B 104      41.748  -0.592  -4.390  1.00 34.51           C  
ATOM   2227  NH1 ARG B 104      41.443  -0.187  -5.624  1.00 35.21           N1+
ATOM   2228  NH2 ARG B 104      42.323  -1.781  -4.212  1.00 36.87           N  
ATOM   2229  N   PHE B 105      36.208   2.106  -2.490  1.00 29.58           N  
ATOM   2230  CA  PHE B 105      35.235   0.996  -2.459  1.00 29.20           C  
ATOM   2231  C   PHE B 105      34.632   0.748  -3.849  1.00 29.76           C  
ATOM   2232  O   PHE B 105      34.433  -0.402  -4.280  1.00 29.80           O  
ATOM   2233  CB  PHE B 105      34.118   1.317  -1.451  1.00 29.34           C  
ATOM   2234  CG  PHE B 105      34.586   1.283  -0.016  1.00 28.81           C  
ATOM   2235  CD1 PHE B 105      34.932   2.450   0.605  1.00 30.79           C  
ATOM   2236  CD2 PHE B 105      34.674   0.114   0.707  1.00 31.66           C  
ATOM   2237  CE1 PHE B 105      35.345   2.439   1.927  1.00 28.92           C  
ATOM   2238  CE2 PHE B 105      35.095   0.133   2.012  1.00 30.35           C  
ATOM   2239  CZ  PHE B 105      35.404   1.321   2.624  1.00 29.17           C  
ATOM   2240  N   VAL B 106      34.384   1.831  -4.581  1.00 29.84           N  
ATOM   2241  CA  VAL B 106      33.847   1.752  -5.951  1.00 30.30           C  
ATOM   2242  C   VAL B 106      34.925   1.224  -6.898  1.00 31.53           C  
ATOM   2243  O   VAL B 106      34.634   0.396  -7.752  1.00 31.22           O  
ATOM   2244  CB  VAL B 106      33.284   3.107  -6.393  1.00 30.56           C  
ATOM   2245  CG1 VAL B 106      32.848   3.095  -7.868  1.00 30.81           C  
ATOM   2246  CG2 VAL B 106      32.116   3.494  -5.508  1.00 32.72           C  
ATOM   2247  N   GLU B 107      36.166   1.654  -6.715  1.00 31.22           N  
ATOM   2248  CA  GLU B 107      37.253   1.150  -7.555  1.00 31.80           C  
ATOM   2249  C   GLU B 107      37.393  -0.362  -7.434  1.00 31.62           C  
ATOM   2250  O   GLU B 107      37.780  -1.027  -8.399  1.00 31.37           O  
ATOM   2251  CB  GLU B 107      38.562   1.836  -7.185  1.00 31.55           C  
ATOM   2252  CG  GLU B 107      38.534   3.317  -7.557  1.00 33.31           C  
ATOM   2253  CD  GLU B 107      39.822   4.060  -7.248  1.00 36.65           C  
ATOM   2254  OE1 GLU B 107      40.716   3.497  -6.551  1.00 42.72           O  
ATOM   2255  OE2 GLU B 107      39.967   5.209  -7.769  1.00 42.17           O1-
ATOM   2256  N   LEU B 108      37.068  -0.899  -6.258  1.00 30.93           N  
ATOM   2257  CA  LEU B 108      37.169  -2.364  -6.009  1.00 31.18           C  
ATOM   2258  C   LEU B 108      36.040  -3.164  -6.639  1.00 31.51           C  
ATOM   2259  O   LEU B 108      36.024  -4.405  -6.565  1.00 33.07           O  
ATOM   2260  CB  LEU B 108      37.188  -2.630  -4.497  1.00 31.83           C  
ATOM   2261  CG  LEU B 108      38.528  -2.326  -3.840  1.00 31.48           C  
ATOM   2262  CD1 LEU B 108      38.443  -2.301  -2.331  1.00 31.71           C  
ATOM   2263  CD2 LEU B 108      39.563  -3.349  -4.303  1.00 35.57           C  
ATOM   2264  N   GLY B 109      35.070  -2.467  -7.204  1.00 32.30           N  
ATOM   2265  CA  GLY B 109      33.970  -3.096  -7.902  1.00 32.10           C  
ATOM   2266  C   GLY B 109      32.631  -3.080  -7.204  1.00 32.08           C  
ATOM   2267  O   GLY B 109      31.672  -3.666  -7.735  1.00 33.93           O  
ATOM   2268  N   LEU B 110      32.515  -2.384  -6.069  1.00 31.91           N  
ATOM   2269  CA  LEU B 110      31.205  -2.243  -5.405  1.00 31.45           C  
ATOM   2270  C   LEU B 110      30.350  -1.218  -6.187  1.00 31.28           C  
ATOM   2271  O   LEU B 110      30.856  -0.233  -6.713  1.00 32.90           O  
ATOM   2272  CB  LEU B 110      31.355  -1.840  -3.953  1.00 31.29           C  
ATOM   2273  CG  LEU B 110      32.232  -2.738  -3.061  1.00 31.02           C  
ATOM   2274  CD1 LEU B 110      32.202  -2.260  -1.640  1.00 32.63           C  
ATOM   2275  CD2 LEU B 110      31.789  -4.188  -3.112  1.00 31.85           C  
ATOM   2276  N   ASN B 111      29.060  -1.494  -6.307  1.00 31.90           N  
ATOM   2277  CA  ASN B 111      28.137  -0.656  -7.060  1.00 31.36           C  
ATOM   2278  C   ASN B 111      28.032   0.715  -6.389  1.00 31.81           C  
ATOM   2279  O   ASN B 111      27.704   0.775  -5.218  1.00 31.60           O  
ATOM   2280  CB  ASN B 111      26.768  -1.351  -7.057  1.00 32.35           C  
ATOM   2281  CG  ASN B 111      25.715  -0.652  -7.909  1.00 33.21           C  
ATOM   2282  ND2 ASN B 111      24.813  -1.446  -8.479  1.00 36.54           N  
ATOM   2283  OD1 ASN B 111      25.709   0.557  -8.063  1.00 38.58           O  
ATOM   2284  N   PRO B 112      28.274   1.824  -7.130  1.00 32.00           N  
ATOM   2285  CA  PRO B 112      28.234   3.138  -6.473  1.00 31.13           C  
ATOM   2286  C   PRO B 112      26.899   3.503  -5.863  1.00 31.15           C  
ATOM   2287  O   PRO B 112      26.866   4.152  -4.816  1.00 30.99           O  
ATOM   2288  CB  PRO B 112      28.616   4.112  -7.577  1.00 32.05           C  
ATOM   2289  CG  PRO B 112      28.406   3.371  -8.832  1.00 32.50           C  
ATOM   2290  CD  PRO B 112      28.660   1.937  -8.543  1.00 32.97           C  
ATOM   2291  N   ASP B 113      25.804   3.080  -6.475  1.00 30.06           N  
ATOM   2292  CA  ASP B 113      24.475   3.265  -5.887  1.00 30.43           C  
ATOM   2293  C   ASP B 113      24.396   2.592  -4.504  1.00 30.35           C  
ATOM   2294  O   ASP B 113      23.831   3.133  -3.567  1.00 30.06           O  
ATOM   2295  CB  ASP B 113      23.408   2.675  -6.812  1.00 30.83           C  
ATOM   2296  CG  ASP B 113      23.262   3.448  -8.140  1.00 34.19           C  
ATOM   2297  OD1 ASP B 113      23.742   4.597  -8.241  1.00 34.76           O  
ATOM   2298  OD2 ASP B 113      22.591   2.934  -9.071  1.00 38.32           O1-
ATOM   2299  N   GLN B 114      24.909   1.379  -4.393  1.00 30.34           N  
ATOM   2300  CA  GLN B 114      24.881   0.678  -3.126  1.00 30.58           C  
ATOM   2301  C   GLN B 114      25.833   1.296  -2.105  1.00 30.44           C  
ATOM   2302  O   GLN B 114      25.503   1.349  -0.932  1.00 29.52           O  
ATOM   2303  CB  GLN B 114      25.196  -0.821  -3.318  1.00 32.33           C  
ATOM   2304  CG  GLN B 114      24.099  -1.575  -4.047  1.00 35.69           C  
ATOM   2305  CD  GLN B 114      22.817  -1.629  -3.250  1.00 42.70           C  
ATOM   2306  NE2 GLN B 114      21.698  -1.390  -3.916  1.00 45.13           N  
ATOM   2307  OE1 GLN B 114      22.836  -1.879  -2.033  1.00 48.51           O  
ATOM   2308  N   VAL B 115      27.003   1.746  -2.541  1.00 30.02           N  
ATOM   2309  CA  VAL B 115      27.966   2.414  -1.654  1.00 30.44           C  
ATOM   2310  C   VAL B 115      27.334   3.685  -1.065  1.00 30.47           C  
ATOM   2311  O   VAL B 115      27.413   3.929   0.163  1.00 29.62           O  
ATOM   2312  CB  VAL B 115      29.284   2.689  -2.393  1.00 30.58           C  
ATOM   2313  CG1 VAL B 115      30.181   3.642  -1.600  1.00 32.42           C  
ATOM   2314  CG2 VAL B 115      29.993   1.360  -2.679  1.00 31.43           C  
ATOM   2315  N   VAL B 116      26.644   4.453  -1.900  1.00 29.82           N  
ATOM   2316  CA  VAL B 116      25.948   5.666  -1.437  1.00 28.98           C  
ATOM   2317  C   VAL B 116      24.837   5.349  -0.440  1.00 28.76           C  
ATOM   2318  O   VAL B 116      24.743   5.998   0.624  1.00 30.95           O  
ATOM   2319  CB  VAL B 116      25.453   6.545  -2.611  1.00 28.90           C  
ATOM   2320  CG1 VAL B 116      24.635   7.708  -2.119  1.00 30.78           C  
ATOM   2321  CG2 VAL B 116      26.674   7.052  -3.406  1.00 31.13           C  
ATOM   2322  N   LEU B 117      24.086   4.281  -0.663  1.00 29.01           N  
ATOM   2323  CA  LEU B 117      23.054   3.857   0.261  1.00 28.42           C  
ATOM   2324  C   LEU B 117      23.643   3.422   1.610  1.00 28.34           C  
ATOM   2325  O   LEU B 117      23.094   3.745   2.640  1.00 29.06           O  
ATOM   2326  CB  LEU B 117      22.236   2.715  -0.340  0.60 29.22           C  
ATOM   2328  CG  LEU B 117      21.026   2.290   0.481  0.60 29.66           C  
ATOM   2330  CD1 LEU B 117      20.105   3.469   0.792  0.60 30.88           C  
ATOM   2332  CD2 LEU B 117      20.262   1.222  -0.255  0.60 30.15           C  
ATOM   2334  N   VAL B 118      24.734   2.661   1.579  1.00 28.14           N  
ATOM   2335  CA  VAL B 118      25.464   2.308   2.806  1.00 28.93           C  
ATOM   2336  C   VAL B 118      25.853   3.561   3.607  1.00 29.14           C  
ATOM   2337  O   VAL B 118      25.645   3.617   4.813  1.00 29.90           O  
ATOM   2338  CB  VAL B 118      26.712   1.426   2.532  1.00 29.25           C  
ATOM   2339  CG1 VAL B 118      27.463   1.220   3.839  1.00 28.25           C  
ATOM   2340  CG2 VAL B 118      26.327   0.087   1.967  1.00 30.89           C  
ATOM   2341  N   VAL B 119      26.421   4.562   2.951  1.00 29.39           N  
ATOM   2342  CA  VAL B 119      26.772   5.810   3.630  1.00 29.31           C  
ATOM   2343  C   VAL B 119      25.527   6.425   4.307  1.00 29.97           C  
ATOM   2344  O   VAL B 119      25.586   6.872   5.464  1.00 30.81           O  
ATOM   2345  CB  VAL B 119      27.382   6.810   2.617  1.00 30.06           C  
ATOM   2346  CG1 VAL B 119      27.512   8.196   3.266  1.00 31.20           C  
ATOM   2347  CG2 VAL B 119      28.731   6.328   2.155  1.00 31.18           C  
ATOM   2348  N   ARG B 120      24.420   6.481   3.586  1.00 28.53           N  
ATOM   2349  CA  ARG B 120      23.178   7.025   4.123  1.00 29.06           C  
ATOM   2350  C   ARG B 120      22.749   6.289   5.370  1.00 29.39           C  
ATOM   2351  O   ARG B 120      22.498   6.920   6.383  1.00 29.08           O  
ATOM   2352  CB  ARG B 120      22.071   6.965   3.078  0.50 29.26           C  
ATOM   2354  CG  ARG B 120      20.926   7.887   3.370  0.50 30.03           C  
ATOM   2356  CD  ARG B 120      19.649   7.446   2.680  0.50 30.10           C  
ATOM   2358  NE  ARG B 120      19.669   7.582   1.223  0.50 28.15           N  
ATOM   2360  CZ  ARG B 120      18.756   7.010   0.431  0.50 26.79           C  
ATOM   2362  NH1 ARG B 120      17.788   6.287   0.959  0.50 27.48           N1+
ATOM   2364  NH2 ARG B 120      18.802   7.159  -0.887  0.50 28.60           N  
ATOM   2366  N   VAL B 121      22.715   4.957   5.320  1.00 29.01           N  
ATOM   2367  CA  VAL B 121      22.258   4.185   6.469  1.00 30.02           C  
ATOM   2368  C   VAL B 121      23.243   4.282   7.655  1.00 29.71           C  
ATOM   2369  O   VAL B 121      22.812   4.387   8.812  1.00 29.99           O  
ATOM   2370  CB  VAL B 121      22.033   2.705   6.071  1.00 30.67           C  
ATOM   2371  CG1 VAL B 121      21.606   1.875   7.275  1.00 34.37           C  
ATOM   2372  CG2 VAL B 121      20.984   2.620   4.995  1.00 32.32           C  
ATOM   2373  N   LEU B 122      24.544   4.260   7.374  1.00 30.15           N  
ATOM   2374  CA  LEU B 122      25.545   4.370   8.443  1.00 31.27           C  
ATOM   2375  C   LEU B 122      25.425   5.712   9.146  1.00 31.58           C  
ATOM   2376  O   LEU B 122      25.449   5.788  10.366  1.00 32.14           O  
ATOM   2377  CB  LEU B 122      26.968   4.211   7.870  1.00 32.94           C  
ATOM   2378  CG  LEU B 122      27.601   2.871   7.775  1.00 39.90           C  
ATOM   2379  CD1 LEU B 122      28.909   2.988   6.999  1.00 44.72           C  
ATOM   2380  CD2 LEU B 122      27.877   2.338   9.217  1.00 43.75           C  
ATOM   2381  N   ALA B 123      25.316   6.788   8.384  1.00 30.55           N  
ATOM   2382  CA  ALA B 123      25.243   8.125   8.968  1.00 30.64           C  
ATOM   2383  C   ALA B 123      23.997   8.257   9.832  1.00 29.90           C  
ATOM   2384  O   ALA B 123      24.050   8.850  10.907  1.00 31.13           O  
ATOM   2385  CB  ALA B 123      25.295   9.182   7.907  1.00 31.32           C  
ATOM   2386  N   GLU B 124      22.858   7.726   9.370  1.00 29.78           N  
ATOM   2387  CA  GLU B 124      21.594   7.762  10.111  1.00 30.85           C  
ATOM   2388  C   GLU B 124      21.759   7.087  11.467  1.00 30.06           C  
ATOM   2389  O   GLU B 124      21.431   7.653  12.512  1.00 31.40           O  
ATOM   2390  CB  GLU B 124      20.468   7.080   9.290  1.00 31.90           C  
ATOM   2391  CG  GLU B 124      20.037   7.947   8.074  1.00 34.83           C  
ATOM   2392  CD  GLU B 124      19.100   7.292   7.013  1.00 36.25           C  
ATOM   2393  OE1 GLU B 124      18.971   6.032   6.940  1.00 41.75           O  
ATOM   2394  OE2 GLU B 124      18.494   8.087   6.232  1.00 39.86           O1-
ATOM   2395  N   GLY B 125      22.297   5.881  11.464  1.00 29.97           N  
ATOM   2396  CA  GLY B 125      22.514   5.166  12.720  1.00 29.66           C  
ATOM   2397  C   GLY B 125      23.474   5.874  13.659  1.00 29.90           C  
ATOM   2398  O   GLY B 125      23.267   5.924  14.877  1.00 29.37           O  
ATOM   2399  N   LEU B 126      24.559   6.404  13.100  1.00 29.24           N  
ATOM   2400  CA  LEU B 126      25.561   7.111  13.920  1.00 30.07           C  
ATOM   2401  C   LEU B 126      25.056   8.419  14.466  1.00 30.48           C  
ATOM   2402  O   LEU B 126      25.503   8.854  15.535  1.00 32.33           O  
ATOM   2403  CB  LEU B 126      26.892   7.313  13.145  1.00 29.60           C  
ATOM   2404  CG  LEU B 126      27.665   6.027  12.816  1.00 32.14           C  
ATOM   2405  CD1 LEU B 126      28.851   6.324  11.835  1.00 33.55           C  
ATOM   2406  CD2 LEU B 126      28.123   5.336  14.087  1.00 35.76           C  
ATOM   2407  N   SER B 127      24.128   9.059  13.766  1.00 29.79           N  
ATOM   2408  CA  SER B 127      23.551  10.319  14.252  1.00 31.01           C  
ATOM   2409  C   SER B 127      22.779  10.058  15.554  1.00 31.51           C  
ATOM   2410  O   SER B 127      22.864  10.840  16.512  1.00 31.38           O  
ATOM   2411  CB  SER B 127      22.673  10.974  13.188  1.00 32.35           C  
ATOM   2412  OG  SER B 127      21.432  10.332  13.072  1.00 35.21           O  
ATOM   2413  N   HIS B 128      22.038   8.950  15.609  1.00 32.20           N  
ATOM   2414  CA  HIS B 128      21.355   8.543  16.841  1.00 32.63           C  
ATOM   2415  C   HIS B 128      22.327   8.205  17.982  1.00 32.17           C  
ATOM   2416  O   HIS B 128      22.167   8.670  19.117  1.00 32.17           O  
ATOM   2417  CB  HIS B 128      20.471   7.351  16.550  1.00 33.76           C  
ATOM   2418  CG  HIS B 128      19.227   7.706  15.814  1.00 35.39           C  
ATOM   2419  CD2 HIS B 128      18.081   8.291  16.239  1.00 40.17           C  
ATOM   2420  ND1 HIS B 128      19.063   7.471  14.465  1.00 39.74           N  
ATOM   2421  CE1 HIS B 128      17.872   7.906  14.086  1.00 39.41           C  
ATOM   2422  NE2 HIS B 128      17.250   8.399  15.145  1.00 42.23           N  
ATOM   2423  N   ALA B 129      23.357   7.435  17.672  1.00 32.06           N  
ATOM   2424  CA  ALA B 129      24.392   7.141  18.648  1.00 32.05           C  
ATOM   2425  C   ALA B 129      25.077   8.401  19.185  1.00 32.31           C  
ATOM   2426  O   ALA B 129      25.316   8.510  20.392  1.00 33.39           O  
ATOM   2427  CB  ALA B 129      25.403   6.205  18.072  1.00 31.48           C  
ATOM   2428  N   ALA B 130      25.389   9.343  18.295  1.00 32.08           N  
ATOM   2429  CA  ALA B 130      26.007  10.603  18.688  1.00 33.13           C  
ATOM   2430  C   ALA B 130      25.100  11.401  19.631  1.00 33.32           C  
ATOM   2431  O   ALA B 130      25.602  12.025  20.561  1.00 32.87           O  
ATOM   2432  CB  ALA B 130      26.393  11.425  17.461  1.00 33.67           C  
ATOM   2433  N   GLU B 131      23.781  11.396  19.409  1.00 32.79           N  
ATOM   2434  CA  GLU B 131      22.854  12.052  20.342  1.00 33.88           C  
ATOM   2435  C   GLU B 131      22.923  11.456  21.732  1.00 32.57           C  
ATOM   2436  O   GLU B 131      22.975  12.176  22.719  1.00 32.87           O  
ATOM   2437  CB  GLU B 131      21.408  11.949  19.864  1.00 34.01           C  
ATOM   2438  CG  GLU B 131      21.137  12.684  18.538  1.00 38.46           C  
ATOM   2439  CD  GLU B 131      19.644  12.638  18.112  1.00 39.67           C  
ATOM   2440  OE1 GLU B 131      18.767  12.751  19.004  1.00 46.04           O  
ATOM   2441  OE2 GLU B 131      19.368  12.491  16.882  1.00 47.91           O1-
ATOM   2442  N   ALA B 132      22.915  10.128  21.793  1.00 31.91           N  
ATOM   2443  CA  ALA B 132      22.992   9.405  23.064  1.00 31.05           C  
ATOM   2444  C   ALA B 132      24.272   9.698  23.804  1.00 29.57           C  
ATOM   2445  O   ALA B 132      24.266   9.807  25.031  1.00 27.63           O  
ATOM   2446  CB  ALA B 132      22.844   7.865  22.829  1.00 30.92           C  
ATOM   2447  N   MET B 133      25.367   9.756  23.062  1.00 29.21           N  
ATOM   2448  CA  MET B 133      26.672  10.074  23.598  1.00 30.18           C  
ATOM   2449  C   MET B 133      26.670  11.493  24.201  1.00 29.39           C  
ATOM   2450  O   MET B 133      27.253  11.717  25.246  1.00 29.53           O  
ATOM   2451  CB  MET B 133      27.745   9.951  22.490  1.00 29.64           C  
ATOM   2452  CG  MET B 133      28.056   8.526  22.084  1.00 30.89           C  
ATOM   2453  SD  MET B 133      29.267   8.403  20.720  1.00 32.50           S  
ATOM   2454  CE  MET B 133      29.357   6.655  20.561  1.00 33.28           C  
ATOM   2455  N   ARG B 134      26.016  12.436  23.525  1.00 31.03           N  
ATOM   2456  CA  ARG B 134      25.927  13.827  24.000  1.00 31.41           C  
ATOM   2457  C   ARG B 134      25.276  13.899  25.366  1.00 31.24           C  
ATOM   2458  O   ARG B 134      25.775  14.542  26.282  1.00 30.43           O  
ATOM   2459  CB  ARG B 134      25.092  14.662  23.036  1.00 32.31           C  
ATOM   2460  CG  ARG B 134      25.065  16.145  23.384  1.00 33.32           C  
ATOM   2461  CD  ARG B 134      24.550  16.959  22.204  1.00 37.11           C  
ATOM   2462  NE  ARG B 134      23.144  17.308  22.360  1.00 42.44           N  
ATOM   2463  CZ  ARG B 134      22.112  16.612  21.876  1.00 45.30           C  
ATOM   2464  NH1 ARG B 134      22.280  15.507  21.156  1.00 46.45           N1+
ATOM   2465  NH2 ARG B 134      20.875  17.046  22.103  1.00 45.54           N  
ATOM   2466  N   TYR B 135      24.152  13.214  25.499  1.00 31.16           N  
ATOM   2467  CA  TYR B 135      23.461  13.128  26.758  1.00 29.95           C  
ATOM   2468  C   TYR B 135      24.321  12.492  27.864  1.00 29.07           C  
ATOM   2469  O   TYR B 135      24.330  12.942  29.016  1.00 28.18           O  
ATOM   2470  CB  TYR B 135      22.168  12.332  26.585  1.00 32.18           C  
ATOM   2471  CG  TYR B 135      21.376  12.277  27.857  1.00 32.53           C  
ATOM   2472  CD1 TYR B 135      20.420  13.256  28.153  1.00 34.74           C  
ATOM   2473  CD2 TYR B 135      21.615  11.292  28.812  1.00 34.93           C  
ATOM   2474  CE1 TYR B 135      19.709  13.226  29.326  1.00 35.37           C  
ATOM   2475  CE2 TYR B 135      20.913  11.253  29.988  1.00 34.61           C  
ATOM   2476  CZ  TYR B 135      19.958  12.228  30.249  1.00 35.69           C  
ATOM   2477  OH  TYR B 135      19.261  12.196  31.424  1.00 36.06           O  
ATOM   2478  N   THR B 136      25.033  11.425  27.523  1.00 26.87           N  
ATOM   2479  CA  THR B 136      25.859  10.732  28.503  1.00 27.07           C  
ATOM   2480  C   THR B 136      26.965  11.667  29.000  1.00 26.53           C  
ATOM   2481  O   THR B 136      27.260  11.732  30.185  1.00 25.55           O  
ATOM   2482  CB  THR B 136      26.464   9.458  27.861  1.00 27.06           C  
ATOM   2483  CG2 THR B 136      27.382   8.717  28.842  1.00 26.70           C  
ATOM   2484  OG1 THR B 136      25.380   8.598  27.472  1.00 27.12           O  
ATOM   2485  N   ALA B 137      27.575  12.389  28.065  1.00 26.62           N  
ATOM   2486  CA  ALA B 137      28.674  13.279  28.391  1.00 27.15           C  
ATOM   2487  C   ALA B 137      28.165  14.441  29.236  1.00 27.21           C  
ATOM   2488  O   ALA B 137      28.782  14.778  30.238  1.00 27.42           O  
ATOM   2489  CB  ALA B 137      29.362  13.775  27.127  1.00 27.13           C  
ATOM   2490  N   LEU B 138      27.042  15.039  28.848  1.00 27.85           N  
ATOM   2491  CA  LEU B 138      26.484  16.153  29.631  1.00 28.90           C  
ATOM   2492  C   LEU B 138      26.139  15.748  31.078  1.00 28.78           C  
ATOM   2493  O   LEU B 138      26.401  16.499  32.020  1.00 28.42           O  
ATOM   2494  CB  LEU B 138      25.249  16.735  28.946  1.00 29.54           C  
ATOM   2495  CG  LEU B 138      25.479  17.446  27.612  1.00 32.60           C  
ATOM   2496  CD1 LEU B 138      24.137  17.653  26.907  1.00 35.69           C  
ATOM   2497  CD2 LEU B 138      26.176  18.790  27.809  1.00 35.85           C  
ATOM   2498  N   GLU B 139      25.568  14.559  31.255  1.00 29.22           N  
ATOM   2499  CA  GLU B 139      25.267  14.045  32.592  1.00 29.70           C  
ATOM   2500  C   GLU B 139      26.542  14.027  33.429  1.00 29.77           C  
ATOM   2501  O   GLU B 139      26.506  14.358  34.603  1.00 28.64           O  
ATOM   2502  CB  GLU B 139      24.619  12.646  32.528  1.00 29.72           C  
ATOM   2503  CG  GLU B 139      24.080  12.093  33.876  1.00 31.40           C  
ATOM   2504  CD  GLU B 139      25.108  11.285  34.695  1.00 35.53           C  
ATOM   2505  OE1 GLU B 139      26.236  11.033  34.198  1.00 36.04           O  
ATOM   2506  OE2 GLU B 139      24.782  10.888  35.841  1.00 37.73           O1-
ATOM   2507  N   ALA B 140      27.673  13.667  32.817  1.00 30.37           N  
ATOM   2508  CA  ALA B 140      28.931  13.564  33.547  1.00 32.24           C  
ATOM   2509  C   ALA B 140      29.506  14.936  33.920  1.00 33.63           C  
ATOM   2510  O   ALA B 140      30.087  15.104  34.996  1.00 35.48           O  
ATOM   2511  CB  ALA B 140      29.935  12.771  32.736  1.00 32.11           C  
ATOM   2512  N   ILE B 141      29.280  15.925  33.059  1.00 34.79           N  
ATOM   2513  CA  ILE B 141      29.933  17.232  33.149  1.00 35.66           C  
ATOM   2514  C   ILE B 141      29.119  18.238  33.954  1.00 36.59           C  
ATOM   2515  O   ILE B 141      29.686  19.013  34.741  1.00 37.68           O  
ATOM   2516  CB  ILE B 141      30.215  17.777  31.713  1.00 35.13           C  
ATOM   2517  CG1 ILE B 141      31.237  16.891  30.993  1.00 36.05           C  
ATOM   2518  CG2 ILE B 141      30.714  19.209  31.732  1.00 35.71           C  
ATOM   2519  CD1 ILE B 141      31.098  16.954  29.503  1.00 36.89           C  
ATOM   2520  N   MET B 142      27.796  18.233  33.793  1.00 37.02           N  
ATOM   2521  CA  MET B 142      26.948  19.225  34.468  1.00 38.23           C  
ATOM   2522  C   MET B 142      26.820  18.924  35.954  1.00 38.93           C  
ATOM   2523  O   MET B 142      26.275  17.894  36.335  1.00 39.99           O  
ATOM   2524  CB  MET B 142      25.554  19.276  33.829  1.00 38.38           C  
ATOM   2525  CG  MET B 142      25.532  19.638  32.338  1.00 40.01           C  
ATOM   2526  SD  MET B 142      26.147  21.293  31.983  1.00 45.04           S  
ATOM   2527  CE  MET B 142      26.017  21.343  30.196  1.00 43.07           C  
ATOM   2528  N   ARG B 143      27.319  19.829  36.795  1.00 39.86           N  
ATOM   2529  CA  ARG B 143      27.072  19.775  38.235  1.00 40.00           C  
ATOM   2530  C   ARG B 143      26.092  20.885  38.587  1.00 39.78           C  
ATOM   2531  O   ARG B 143      25.961  21.860  37.843  1.00 39.71           O  
ATOM   2532  CB  ARG B 143      28.366  19.992  39.027  1.00 41.34           C  
ATOM   2533  CG  ARG B 143      29.463  18.983  38.763  1.00 42.81           C  
ATOM   2534  CD  ARG B 143      29.200  17.630  39.442  1.00 46.78           C  
ATOM   2535  NE  ARG B 143      30.022  16.571  38.835  1.00 47.23           N  
ATOM   2536  CZ  ARG B 143      29.577  15.583  38.055  1.00 48.95           C  
ATOM   2537  NH1 ARG B 143      28.281  15.449  37.764  1.00 49.10           N1+
ATOM   2538  NH2 ARG B 143      30.448  14.700  37.565  1.00 50.19           N  
ATOM   2539  N   PRO B 144      25.406  20.768  39.736  1.00 39.45           N  
ATOM   2540  CA  PRO B 144      24.551  21.877  40.129  1.00 38.90           C  
ATOM   2541  C   PRO B 144      25.363  23.148  40.340  1.00 38.54           C  
ATOM   2542  O   PRO B 144      26.495  23.071  40.821  1.00 39.08           O  
ATOM   2543  CB  PRO B 144      23.954  21.405  41.459  1.00 39.10           C  
ATOM   2544  CG  PRO B 144      24.133  19.927  41.466  1.00 39.11           C  
ATOM   2545  CD  PRO B 144      25.376  19.668  40.715  1.00 39.64           C  
ATOM   2546  N   GLY B 145      24.802  24.295  39.961  1.00 37.47           N  
ATOM   2547  CA  GLY B 145      25.488  25.585  40.097  1.00 36.85           C  
ATOM   2548  C   GLY B 145      26.781  25.757  39.303  1.00 36.16           C  
ATOM   2549  O   GLY B 145      27.592  26.637  39.625  1.00 36.13           O  
ATOM   2550  N   ALA B 146      26.964  24.934  38.273  1.00 35.04           N  
ATOM   2551  CA  ALA B 146      28.149  25.001  37.393  1.00 34.33           C  
ATOM   2552  C   ALA B 146      28.073  26.265  36.530  1.00 33.61           C  
ATOM   2553  O   ALA B 146      27.024  26.578  35.963  1.00 34.40           O  
ATOM   2554  CB  ALA B 146      28.241  23.766  36.524  1.00 34.60           C  
ATOM   2555  N   THR B 147      29.175  27.004  36.468  1.00 32.21           N  
ATOM   2556  CA  THR B 147      29.277  28.188  35.625  1.00 30.75           C  
ATOM   2557  C   THR B 147      29.683  27.765  34.202  1.00 29.43           C  
ATOM   2558  O   THR B 147      30.122  26.635  33.991  1.00 27.29           O  
ATOM   2559  CB  THR B 147      30.330  29.161  36.174  1.00 30.81           C  
ATOM   2560  CG2 THR B 147      30.021  29.551  37.616  1.00 30.56           C  
ATOM   2561  OG1 THR B 147      31.617  28.541  36.112  1.00 31.52           O  
ATOM   2562  N   GLU B 148      29.562  28.683  33.246  1.00 27.99           N  
ATOM   2563  CA  GLU B 148      29.992  28.426  31.864  1.00 28.59           C  
ATOM   2564  C   GLU B 148      31.450  27.973  31.831  1.00 27.42           C  
ATOM   2565  O   GLU B 148      31.806  27.054  31.084  1.00 27.95           O  
ATOM   2566  CB  GLU B 148      29.847  29.674  30.982  1.00 28.48           C  
ATOM   2567  CG  GLU B 148      28.426  29.945  30.512  1.00 29.76           C  
ATOM   2568  CD  GLU B 148      28.310  31.203  29.691  1.00 32.64           C  
ATOM   2569  OE1 GLU B 148      29.303  31.941  29.576  1.00 38.30           O  
ATOM   2570  OE2 GLU B 148      27.202  31.494  29.194  1.00 38.76           O1-
ATOM   2571  N   LEU B 149      32.299  28.629  32.609  1.00 27.24           N  
ATOM   2572  CA  LEU B 149      33.726  28.280  32.599  1.00 27.42           C  
ATOM   2573  C   LEU B 149      33.939  26.886  33.170  1.00 27.65           C  
ATOM   2574  O   LEU B 149      34.726  26.101  32.630  1.00 27.36           O  
ATOM   2575  CB  LEU B 149      34.563  29.288  33.385  1.00 27.51           C  
ATOM   2576  CG  LEU B 149      36.057  28.987  33.379  1.00 27.50           C  
ATOM   2577  CD1 LEU B 149      36.564  28.836  31.925  1.00 27.95           C  
ATOM   2578  CD2 LEU B 149      36.807  30.038  34.115  1.00 29.15           C  
ATOM   2579  N   ASP B 150      33.250  26.579  34.267  1.00 27.50           N  
ATOM   2580  CA  ASP B 150      33.321  25.221  34.846  1.00 28.26           C  
ATOM   2581  C   ASP B 150      32.982  24.144  33.824  1.00 27.47           C  
ATOM   2582  O   ASP B 150      33.674  23.116  33.736  1.00 27.00           O  
ATOM   2583  CB  ASP B 150      32.361  25.066  36.038  1.00 28.89           C  
ATOM   2584  CG  ASP B 150      32.797  25.865  37.285  1.00 32.25           C  
ATOM   2585  OD1 ASP B 150      33.968  26.309  37.336  1.00 39.38           O  
ATOM   2586  OD2 ASP B 150      31.968  26.059  38.222  1.00 36.62           O1-
ATOM   2587  N   ILE B 151      31.907  24.367  33.061  1.00 26.84           N  
ATOM   2588  CA  ILE B 151      31.424  23.417  32.087  1.00 27.54           C  
ATOM   2589  C   ILE B 151      32.436  23.312  30.947  1.00 27.09           C  
ATOM   2590  O   ILE B 151      32.739  22.207  30.483  1.00 27.74           O  
ATOM   2591  CB  ILE B 151      30.041  23.823  31.551  1.00 27.14           C  
ATOM   2592  CG1 ILE B 151      28.984  23.716  32.653  1.00 27.91           C  
ATOM   2593  CG2 ILE B 151      29.659  22.971  30.351  1.00 28.10           C  
ATOM   2594  CD1 ILE B 151      27.721  24.503  32.374  1.00 28.95           C  
ATOM   2595  N   ALA B 152      32.973  24.446  30.490  1.00 26.64           N  
ATOM   2596  CA  ALA B 152      33.937  24.403  29.376  1.00 28.03           C  
ATOM   2597  C   ALA B 152      35.174  23.629  29.802  1.00 27.72           C  
ATOM   2598  O   ALA B 152      35.673  22.783  29.061  1.00 28.49           O  
ATOM   2599  CB  ALA B 152      34.316  25.813  28.902  1.00 27.81           C  
ATOM   2600  N   LYS B 153      35.671  23.892  31.004  1.00 28.01           N  
ATOM   2601  CA  LYS B 153      36.852  23.175  31.487  1.00 29.23           C  
ATOM   2602  C   LYS B 153      36.584  21.683  31.726  1.00 28.98           C  
ATOM   2603  O   LYS B 153      37.452  20.829  31.428  1.00 28.72           O  
ATOM   2604  CB  LYS B 153      37.370  23.798  32.780  1.00 29.76           C  
ATOM   2605  CG  LYS B 153      38.085  25.108  32.621  1.00 31.89           C  
ATOM   2606  CD  LYS B 153      38.443  25.655  33.985  1.00 31.59           C  
ATOM   2607  CE  LYS B 153      39.514  26.727  33.903  1.00 34.60           C  
ATOM   2608  NZ  LYS B 153      39.776  27.311  35.255  1.00 35.82           N1+
ATOM   2609  N   GLY B 154      35.423  21.365  32.307  1.00 28.11           N  
ATOM   2610  CA  GLY B 154      35.056  19.967  32.533  1.00 29.22           C  
ATOM   2611  C   GLY B 154      34.855  19.196  31.236  1.00 29.16           C  
ATOM   2612  O   GLY B 154      35.228  18.012  31.115  1.00 29.64           O  
ATOM   2613  N   SER B 155      34.305  19.863  30.236  1.00 29.19           N  
ATOM   2614  CA  SER B 155      34.093  19.247  28.930  1.00 31.00           C  
ATOM   2615  C   SER B 155      35.423  18.963  28.262  1.00 31.16           C  
ATOM   2616  O   SER B 155      35.637  17.859  27.739  1.00 32.48           O  
ATOM   2617  CB  SER B 155      33.212  20.137  28.044  0.60 30.75           C  
ATOM   2619  OG  SER B 155      31.974  20.443  28.668  0.60 33.37           O  
ATOM   2621  N   GLN B 156      36.333  19.931  28.278  1.00 31.33           N  
ATOM   2622  CA  GLN B 156      37.661  19.736  27.717  1.00 31.45           C  
ATOM   2623  C   GLN B 156      38.397  18.544  28.359  1.00 31.46           C  
ATOM   2624  O   GLN B 156      38.991  17.678  27.659  1.00 31.13           O  
ATOM   2625  CB  GLN B 156      38.485  21.014  27.804  1.00 31.02           C  
ATOM   2626  CG  GLN B 156      39.749  20.959  26.933  1.00 32.54           C  
ATOM   2627  CD  GLN B 156      40.638  22.149  27.167  1.00 34.01           C  
ATOM   2628  NE2 GLN B 156      41.131  22.300  28.392  1.00 37.44           N  
ATOM   2629  OE1 GLN B 156      40.838  22.966  26.268  1.00 42.13           O  
ATOM   2630  N   ALA B 157      38.361  18.467  29.673  1.00 30.76           N  
ATOM   2631  CA  ALA B 157      39.026  17.382  30.383  1.00 31.27           C  
ATOM   2632  C   ALA B 157      38.430  16.016  30.045  1.00 31.28           C  
ATOM   2633  O   ALA B 157      39.152  15.064  29.691  1.00 32.43           O  
ATOM   2634  CB  ALA B 157      38.974  17.631  31.886  1.00 30.96           C  
ATOM   2635  N   LEU B 158      37.112  15.912  30.067  1.00 30.81           N  
ATOM   2636  CA  LEU B 158      36.483  14.617  29.886  1.00 31.33           C  
ATOM   2637  C   LEU B 158      36.582  14.159  28.409  1.00 30.48           C  
ATOM   2638  O   LEU B 158      36.907  12.988  28.115  1.00 30.62           O  
ATOM   2639  CB  LEU B 158      35.033  14.659  30.350  1.00 31.72           C  
ATOM   2640  CG  LEU B 158      34.276  13.339  30.256  1.00 32.86           C  
ATOM   2641  CD1 LEU B 158      34.905  12.276  31.167  1.00 36.35           C  
ATOM   2642  CD2 LEU B 158      32.807  13.554  30.620  1.00 33.81           C  
ATOM   2643  N   VAL B 159      36.325  15.068  27.482  1.00 30.60           N  
ATOM   2644  CA  VAL B 159      36.416  14.748  26.066  1.00 30.31           C  
ATOM   2645  C   VAL B 159      37.844  14.347  25.725  1.00 30.07           C  
ATOM   2646  O   VAL B 159      38.053  13.389  24.951  1.00 28.69           O  
ATOM   2647  CB  VAL B 159      35.862  15.872  25.141  1.00 30.73           C  
ATOM   2648  CG1 VAL B 159      36.124  15.586  23.666  1.00 31.77           C  
ATOM   2649  CG2 VAL B 159      34.350  16.057  25.393  1.00 33.45           C  
ATOM   2650  N   SER B 160      38.852  14.981  26.327  1.00 28.29           N  
ATOM   2651  CA  SER B 160      40.255  14.584  26.024  1.00 29.06           C  
ATOM   2652  C   SER B 160      40.556  13.152  26.439  1.00 28.49           C  
ATOM   2653  O   SER B 160      41.361  12.471  25.815  1.00 29.37           O  
ATOM   2654  CB  SER B 160      41.275  15.542  26.643  0.50 29.18           C  
ATOM   2656  OG  SER B 160      41.108  15.631  28.034  0.50 31.88           O  
ATOM   2658  N   GLN B 161      39.934  12.712  27.522  1.00 27.89           N  
ATOM   2659  CA  GLN B 161      40.129  11.358  28.002  1.00 28.61           C  
ATOM   2660  C   GLN B 161      39.323  10.311  27.270  1.00 28.74           C  
ATOM   2661  O   GLN B 161      39.737   9.155  27.194  1.00 29.35           O  
ATOM   2662  CB  GLN B 161      39.742  11.290  29.458  1.00 28.43           C  
ATOM   2663  CG  GLN B 161      40.695  11.983  30.352  1.00 27.47           C  
ATOM   2664  CD  GLN B 161      40.355  11.704  31.768  1.00 31.37           C  
ATOM   2665  NE2 GLN B 161      41.224  10.964  32.467  1.00 33.56           N  
ATOM   2666  OE1 GLN B 161      39.310  12.147  32.239  1.00 36.84           O  
ATOM   2667  N   ILE B 162      38.161  10.707  26.754  1.00 28.70           N  
ATOM   2668  CA  ILE B 162      37.256   9.785  26.079  1.00 29.48           C  
ATOM   2669  C   ILE B 162      37.548   9.589  24.584  1.00 29.64           C  
ATOM   2670  O   ILE B 162      37.437   8.458  24.070  1.00 29.41           O  
ATOM   2671  CB  ILE B 162      35.768  10.213  26.271  1.00 31.38           C  
ATOM   2672  CG1 ILE B 162      35.427  10.196  27.766  1.00 33.90           C  
ATOM   2673  CG2 ILE B 162      34.862   9.300  25.489  1.00 31.98           C  
ATOM   2674  CD1 ILE B 162      35.259   8.847  28.374  1.00 37.87           C  
ATOM   2675  N   VAL B 163      37.982  10.633  23.898  1.00 30.51           N  
ATOM   2676  CA  VAL B 163      38.200  10.546  22.454  1.00 30.67           C  
ATOM   2677  C   VAL B 163      39.145   9.395  22.065  1.00 30.67           C  
ATOM   2678  O   VAL B 163      38.844   8.682  21.122  1.00 31.14           O  
ATOM   2679  CB  VAL B 163      38.653  11.888  21.917  1.00 31.26           C  
ATOM   2680  CG1 VAL B 163      39.316  11.800  20.544  1.00 33.41           C  
ATOM   2681  CG2 VAL B 163      37.442  12.777  21.886  1.00 32.58           C  
ATOM   2682  N   PRO B 164      40.264   9.183  22.787  1.00 29.22           N  
ATOM   2683  CA  PRO B 164      41.127   8.053  22.418  1.00 28.98           C  
ATOM   2684  C   PRO B 164      40.457   6.663  22.439  1.00 27.85           C  
ATOM   2685  O   PRO B 164      40.963   5.714  21.828  1.00 29.41           O  
ATOM   2686  CB  PRO B 164      42.238   8.083  23.480  1.00 29.58           C  
ATOM   2687  CG  PRO B 164      42.277   9.520  23.930  1.00 29.89           C  
ATOM   2688  CD  PRO B 164      40.869   9.974  23.891  1.00 29.49           C  
ATOM   2689  N   LEU B 165      39.367   6.527  23.190  1.00 28.62           N  
ATOM   2690  CA  LEU B 165      38.663   5.231  23.298  1.00 28.51           C  
ATOM   2691  C   LEU B 165      37.671   5.010  22.177  1.00 28.80           C  
ATOM   2692  O   LEU B 165      37.283   3.878  21.902  1.00 28.69           O  
ATOM   2693  CB  LEU B 165      37.842   5.197  24.615  1.00 28.17           C  
ATOM   2694  CG  LEU B 165      38.588   5.510  25.920  1.00 28.87           C  
ATOM   2695  CD1 LEU B 165      37.577   5.445  27.099  1.00 29.75           C  
ATOM   2696  CD2 LEU B 165      39.716   4.631  26.115  1.00 28.64           C  
ATOM   2697  N   LEU B 166      37.167   6.092  21.598  1.00 29.69           N  
ATOM   2698  CA  LEU B 166      36.008   6.038  20.686  1.00 30.34           C  
ATOM   2699  C   LEU B 166      36.303   5.352  19.368  1.00 31.33           C  
ATOM   2700  O   LEU B 166      35.495   4.534  18.896  1.00 32.04           O  
ATOM   2701  CB  LEU B 166      35.416   7.435  20.455  1.00 32.02           C  
ATOM   2702  CG  LEU B 166      34.700   8.018  21.647  1.00 33.59           C  
ATOM   2703  CD1 LEU B 166      34.335   9.509  21.317  1.00 36.47           C  
ATOM   2704  CD2 LEU B 166      33.474   7.209  21.973  1.00 36.32           C  
ATOM   2705  N   GLY B 167      37.392   5.715  18.741  1.00 29.32           N  
ATOM   2706  CA  GLY B 167      37.742   5.146  17.447  1.00 30.06           C  
ATOM   2707  C   GLY B 167      37.871   3.639  17.522  1.00 30.08           C  
ATOM   2708  O   GLY B 167      37.172   2.896  16.783  1.00 31.68           O  
ATOM   2709  N   PRO B 168      38.750   3.139  18.385  1.00 29.44           N  
ATOM   2710  CA  PRO B 168      38.864   1.694  18.475  1.00 29.28           C  
ATOM   2711  C   PRO B 168      37.554   0.986  18.832  1.00 30.28           C  
ATOM   2712  O   PRO B 168      37.306  -0.138  18.370  1.00 30.08           O  
ATOM   2713  CB  PRO B 168      39.921   1.496  19.571  1.00 29.79           C  
ATOM   2714  CG  PRO B 168      40.593   2.801  19.669  1.00 31.46           C  
ATOM   2715  CD  PRO B 168      39.714   3.840  19.203  1.00 29.74           C  
ATOM   2716  N   MET B 169      36.764   1.580  19.700  1.00 30.12           N  
ATOM   2717  CA  MET B 169      35.481   0.998  20.088  1.00 29.90           C  
ATOM   2718  C   MET B 169      34.563   0.863  18.897  1.00 30.13           C  
ATOM   2719  O   MET B 169      33.991  -0.218  18.699  1.00 31.87           O  
ATOM   2720  CB  MET B 169      34.831   1.902  21.154  0.70 30.47           C  
ATOM   2722  CG  MET B 169      33.446   1.471  21.593  0.70 30.60           C  
ATOM   2724  SD  MET B 169      32.149   2.047  20.487  0.70 33.12           S  
ATOM   2726  CE  MET B 169      32.150   3.818  20.777  0.70 35.04           C  
ATOM   2728  N   ILE B 170      34.413   1.917  18.098  1.00 29.77           N  
ATOM   2729  CA  ILE B 170      33.413   1.877  17.026  1.00 29.43           C  
ATOM   2730  C   ILE B 170      33.895   0.879  15.935  1.00 28.98           C  
ATOM   2731  O   ILE B 170      33.062   0.192  15.316  1.00 29.11           O  
ATOM   2732  CB  ILE B 170      33.078   3.268  16.406  1.00 30.51           C  
ATOM   2733  CG1 ILE B 170      31.878   3.096  15.472  1.00 33.17           C  
ATOM   2734  CG2 ILE B 170      34.248   3.878  15.721  1.00 30.89           C  
ATOM   2735  CD1 ILE B 170      30.706   3.649  15.941  1.00 39.88           C  
ATOM   2736  N   GLN B 171      35.201   0.821  15.671  1.00 29.35           N  
ATOM   2737  CA  GLN B 171      35.717  -0.152  14.698  1.00 29.47           C  
ATOM   2738  C   GLN B 171      35.383  -1.546  15.193  1.00 28.43           C  
ATOM   2739  O   GLN B 171      34.897  -2.407  14.422  1.00 29.34           O  
ATOM   2740  CB  GLN B 171      37.244  -0.014  14.505  1.00 29.57           C  
ATOM   2741  CG  GLN B 171      37.647   1.297  13.895  1.00 31.90           C  
ATOM   2742  CD  GLN B 171      39.091   1.342  13.366  1.00 32.10           C  
ATOM   2743  NE2 GLN B 171      39.734   2.524  13.447  1.00 35.37           N  
ATOM   2744  OE1 GLN B 171      39.604   0.329  12.895  1.00 32.92           O  
ATOM   2745  N   ASP B 172      35.636  -1.829  16.471  1.00 28.73           N  
ATOM   2746  CA  ASP B 172      35.322  -3.165  17.038  1.00 29.26           C  
ATOM   2747  C   ASP B 172      33.820  -3.497  16.914  1.00 29.38           C  
ATOM   2748  O   ASP B 172      33.463  -4.637  16.607  1.00 29.96           O  
ATOM   2749  CB  ASP B 172      35.775  -3.266  18.487  1.00 30.79           C  
ATOM   2750  CG  ASP B 172      37.150  -3.861  18.627  1.00 37.36           C  
ATOM   2751  OD1 ASP B 172      37.955  -3.834  17.620  1.00 44.10           O  
ATOM   2752  OD2 ASP B 172      37.464  -4.269  19.754  1.00 38.34           O1-
ATOM   2753  N   MET B 173      32.958  -2.522  17.181  1.00 29.54           N  
ATOM   2754  CA  MET B 173      31.528  -2.757  17.096  1.00 29.32           C  
ATOM   2755  C   MET B 173      31.080  -3.042  15.674  1.00 28.99           C  
ATOM   2756  O   MET B 173      30.190  -3.877  15.465  1.00 28.62           O  
ATOM   2757  CB  MET B 173      30.768  -1.558  17.669  0.40 29.56           C  
ATOM   2759  CG  MET B 173      31.069  -1.293  19.121  0.40 30.67           C  
ATOM   2761  SD  MET B 173      30.262  -2.499  20.164  0.40 34.85           S  
ATOM   2763  CE  MET B 173      28.621  -1.784  20.217  0.40 34.01           C  
ATOM   2765  N   LEU B 174      31.697  -2.395  14.677  1.00 28.01           N  
ATOM   2766  CA  LEU B 174      31.344  -2.683  13.293  1.00 26.92           C  
ATOM   2767  C   LEU B 174      31.720  -4.120  12.952  1.00 26.91           C  
ATOM   2768  O   LEU B 174      30.935  -4.855  12.376  1.00 25.94           O  
ATOM   2769  CB  LEU B 174      32.024  -1.711  12.305  1.00 27.42           C  
ATOM   2770  CG  LEU B 174      31.787  -2.065  10.846  1.00 28.08           C  
ATOM   2771  CD1 LEU B 174      30.318  -2.029  10.504  1.00 29.57           C  
ATOM   2772  CD2 LEU B 174      32.635  -1.168   9.943  1.00 28.47           C  
ATOM   2773  N   PHE B 175      32.945  -4.522  13.296  1.00 27.66           N  
ATOM   2774  CA  PHE B 175      33.406  -5.850  12.877  1.00 28.43           C  
ATOM   2775  C   PHE B 175      32.620  -6.926  13.601  1.00 28.17           C  
ATOM   2776  O   PHE B 175      32.363  -8.017  13.047  1.00 28.46           O  
ATOM   2777  CB  PHE B 175      34.901  -6.005  13.019  1.00 27.15           C  
ATOM   2778  CG  PHE B 175      35.666  -5.405  11.895  1.00 27.39           C  
ATOM   2779  CD1 PHE B 175      36.109  -4.106  11.916  1.00 31.11           C  
ATOM   2780  CD2 PHE B 175      35.902  -6.118  10.768  1.00 29.73           C  
ATOM   2781  CE1 PHE B 175      36.822  -3.585  10.855  1.00 30.74           C  
ATOM   2782  CE2 PHE B 175      36.619  -5.570   9.688  1.00 28.78           C  
ATOM   2783  CZ  PHE B 175      37.041  -4.290   9.755  1.00 29.39           C  
ATOM   2784  N   MET B 176      32.171  -6.651  14.830  1.00 28.55           N  
ATOM   2785  CA  MET B 176      31.295  -7.578  15.565  1.00 28.87           C  
ATOM   2786  C   MET B 176      29.997  -7.801  14.798  1.00 27.70           C  
ATOM   2787  O   MET B 176      29.550  -8.934  14.652  1.00 28.06           O  
ATOM   2788  CB  MET B 176      31.030  -7.093  17.006  1.00 29.38           C  
ATOM   2789  CG  MET B 176      30.087  -7.925  17.753  1.00 31.66           C  
ATOM   2790  SD  MET B 176      30.381  -7.866  19.545  1.00 34.67           S  
ATOM   2791  CE  MET B 176      30.243  -6.105  19.753  1.00 31.01           C  
ATOM   2792  N   GLN B 177      29.410  -6.740  14.252  1.00 26.18           N  
ATOM   2793  CA  GLN B 177      28.199  -6.897  13.464  1.00 25.91           C  
ATOM   2794  C   GLN B 177      28.475  -7.655  12.168  1.00 26.42           C  
ATOM   2795  O   GLN B 177      27.643  -8.455  11.722  1.00 27.30           O  
ATOM   2796  CB  GLN B 177      27.568  -5.547  13.150  1.00 26.59           C  
ATOM   2797  CG  GLN B 177      26.995  -4.831  14.352  1.00 28.98           C  
ATOM   2798  CD  GLN B 177      25.867  -5.589  15.021  1.00 32.82           C  
ATOM   2799  NE2 GLN B 177      25.810  -5.449  16.337  1.00 35.48           N  
ATOM   2800  OE1 GLN B 177      25.044  -6.273  14.373  1.00 33.44           O  
ATOM   2801  N   LEU B 178      29.614  -7.396  11.527  1.00 26.83           N  
ATOM   2802  CA  LEU B 178      29.981  -8.114  10.270  1.00 26.14           C  
ATOM   2803  C   LEU B 178      30.169  -9.601  10.464  1.00 27.30           C  
ATOM   2804  O   LEU B 178      29.872 -10.415   9.570  1.00 28.37           O  
ATOM   2805  CB  LEU B 178      31.231  -7.473   9.659  1.00 26.97           C  
ATOM   2806  CG  LEU B 178      31.055  -6.024   9.143  1.00 26.51           C  
ATOM   2807  CD1 LEU B 178      32.414  -5.483   8.713  1.00 28.54           C  
ATOM   2808  CD2 LEU B 178      30.089  -5.935   8.000  1.00 28.56           C  
ATOM   2809  N   ARG B 179      30.649  -9.991  11.643  1.00 26.96           N  
ATOM   2810  CA  ARG B 179      30.818 -11.433  11.932  1.00 28.88           C  
ATOM   2811  C   ARG B 179      29.492 -12.160  12.041  1.00 30.51           C  
ATOM   2812  O   ARG B 179      29.435 -13.372  11.863  1.00 32.89           O  
ATOM   2813  CB  ARG B 179      31.638 -11.652  13.200  1.00 28.44           C  
ATOM   2814  CG  ARG B 179      33.077 -11.341  13.053  1.00 29.30           C  
ATOM   2815  CD  ARG B 179      33.891 -11.673  14.263  1.00 28.11           C  
ATOM   2816  NE  ARG B 179      33.677 -10.835  15.480  1.00 29.19           N  
ATOM   2817  CZ  ARG B 179      34.310  -9.688  15.717  1.00 28.65           C  
ATOM   2818  NH1 ARG B 179      35.177  -9.192  14.863  1.00 28.44           N1+
ATOM   2819  NH2 ARG B 179      34.106  -9.037  16.864  1.00 30.60           N  
ATOM   2820  N   HIS B 180      28.434 -11.439  12.378  1.00 30.50           N  
ATOM   2821  CA  HIS B 180      27.140 -12.051  12.595  1.00 32.93           C  
ATOM   2822  C   HIS B 180      26.121 -11.731  11.514  1.00 35.27           C  
ATOM   2823  O   HIS B 180      24.956 -12.049  11.690  1.00 36.80           O  
ATOM   2824  CB  HIS B 180      26.623 -11.637  13.966  1.00 32.07           C  
ATOM   2825  CG  HIS B 180      27.475 -12.139  15.091  1.00 32.07           C  
ATOM   2826  CD2 HIS B 180      28.551 -11.593  15.709  1.00 30.64           C  
ATOM   2827  ND1 HIS B 180      27.269 -13.367  15.692  1.00 36.96           N  
ATOM   2828  CE1 HIS B 180      28.175 -13.543  16.638  1.00 37.54           C  
ATOM   2829  NE2 HIS B 180      28.971 -12.486  16.666  1.00 33.18           N  
ATOM   2830  N   MET B 181      26.549 -11.146  10.398  1.00 38.14           N  
ATOM   2831  CA  MET B 181      25.593 -10.649   9.374  1.00 40.73           C  
ATOM   2832  C   MET B 181      25.107 -11.794   8.510  1.00 41.49           C  
ATOM   2833  O   MET B 181      25.864 -12.729   8.243  1.00 43.16           O  
ATOM   2834  CB  MET B 181      26.218  -9.563   8.484  1.00 41.33           C  
ATOM   2835  CG  MET B 181      27.520 -10.016   7.837  1.00 44.86           C  
ATOM   2836  SD  MET B 181      28.149  -9.025   6.471  1.00 50.49           S  
ATOM   2837  CE  MET B 181      27.313  -7.493   6.757  1.00 49.97           C  
