# Supplementary material for: Structural Descriptors for Subunit Interface Regions in Homodimers: Effect of Lipid Membrane and Secondary Structure Type
Source: J Chem Inf Model. 2025 Mar 27;65(7):3117–26. doi: 10.1021/acs.jcim.4c01233 (PMC12004529; doi:10.1021/acs.jcim.4c01233)
Supplement: Supplementary file 3 — ci4c01233_si_003.tar [file ci4c01233_si_003.tar › database/alpha/2v6k_cytop.pdb]

ATOM      1  N   ALA A   1     -13.843   3.186  76.395  1.00 35.93           N  
ATOM      2  CA  ALA A   1     -13.622   4.331  75.464  1.00 35.17           C  
ATOM      3  C   ALA A   1     -12.172   4.797  75.491  1.00 34.18           C  
ATOM      4  O   ALA A   1     -11.543   4.852  76.551  1.00 35.34           O  
ATOM      5  CB  ALA A   1     -14.560   5.481  75.802  1.00 35.67           C  
ATOM      6  N   LYS A   2     -11.649   5.126  74.312  1.00 32.40           N  
ATOM      7  CA  LYS A   2     -10.265   5.585  74.155  1.00 29.53           C  
ATOM      8  C   LYS A   2     -10.103   6.500  72.939  1.00 25.90           C  
ATOM      9  O   LYS A   2     -10.987   6.567  72.080  1.00 27.30           O  
ATOM     10  CB  LYS A   2      -9.275   4.405  74.097  1.00 30.74           C  
ATOM     11  CG  LYS A   2      -9.869   3.026  73.756  1.00 34.58           C  
ATOM     12  CD  LYS A   2     -10.343   2.918  72.314  1.00 36.77           C  
ATOM     13  CE  LYS A   2      -9.182   2.852  71.343  1.00 39.08           C  
ATOM     14  NZ  LYS A   2      -9.689   2.907  69.956  1.00 39.11           N1+
ATOM     15  N   MET A   3      -8.975   7.205  72.879  1.00 20.53           N  
ATOM     16  CA  MET A   3      -8.743   8.190  71.825  1.00 16.35           C  
ATOM     17  C   MET A   3      -8.364   7.582  70.485  1.00 12.67           C  
ATOM     18  O   MET A   3      -7.546   6.665  70.407  1.00 11.31           O  
ATOM     19  CB  MET A   3      -7.709   9.222  72.259  1.00 17.75           C  
ATOM     20  CG  MET A   3      -8.339  10.490  72.803  1.00 22.12           C  
ATOM     21  SD  MET A   3      -7.183  11.673  73.503  1.00 26.62           S  
ATOM     22  CE  MET A   3      -5.755  11.410  72.464  1.00 18.79           C  
ATOM     23  N   LYS A   4      -8.987   8.110  69.437  1.00  8.62           N  
ATOM     24  CA  LYS A   4      -8.779   7.641  68.072  1.00  6.98           C  
ATOM     25  C   LYS A   4      -8.312   8.814  67.228  1.00  5.90           C  
ATOM     26  O   LYS A   4      -8.989   9.845  67.152  1.00  6.83           O  
ATOM     27  CB  LYS A   4     -10.075   7.067  67.497  1.00  7.20           C  
ATOM     28  CG  LYS A   4     -10.593   5.831  68.222  1.00  9.40           C  
ATOM     29  CD  LYS A   4     -11.983   5.450  67.742  1.00 13.81           C  
ATOM     30  CE  LYS A   4     -12.559   4.322  68.582  1.00 16.64           C  
ATOM     31  NZ  LYS A   4     -14.011   4.121  68.322  1.00 20.58           N1+
ATOM     32  N   LEU A   5      -7.148   8.656  66.608  1.00  5.37           N  
ATOM     33  CA  LEU A   5      -6.575   9.699  65.776  1.00  5.33           C  
ATOM     34  C   LEU A   5      -6.788   9.387  64.300  1.00  5.01           C  
ATOM     35  O   LEU A   5      -6.171   8.466  63.760  1.00  5.05           O  
ATOM     36  CB  LEU A   5      -5.083   9.864  66.072  1.00  5.45           C  
ATOM     37  CG  LEU A   5      -4.354  10.902  65.209  1.00  6.35           C  
ATOM     38  CD1 LEU A   5      -4.842  12.314  65.495  1.00  8.06           C  
ATOM     39  CD2 LEU A   5      -2.844  10.808  65.384  1.00  7.54           C  
ATOM     40  N   TYR A   6      -7.666  10.156  63.660  1.00  4.10           N  
ATOM     41  CA  TYR A   6      -7.907  10.029  62.228  1.00  3.97           C  
ATOM     42  C   TYR A   6      -6.866  10.867  61.516  1.00  4.20           C  
ATOM     43  O   TYR A   6      -6.854  12.087  61.644  1.00  4.82           O  
ATOM     44  CB  TYR A   6      -9.313  10.508  61.876  1.00  4.71           C  
ATOM     45  CG  TYR A   6     -10.398   9.616  62.419  1.00  4.02           C  
ATOM     46  CD1 TYR A   6     -10.859   8.530  61.680  1.00  5.77           C  
ATOM     47  CD2 TYR A   6     -10.955   9.846  63.678  1.00  5.93           C  
ATOM     48  CE1 TYR A   6     -11.852   7.701  62.174  1.00  6.44           C  
ATOM     49  CE2 TYR A   6     -11.952   9.023  64.180  1.00  6.67           C  
ATOM     50  CZ  TYR A   6     -12.392   7.952  63.424  1.00  5.19           C  
ATOM     51  OH  TYR A   6     -13.383   7.128  63.914  1.00  8.35           O  
ATOM     52  N   ASN A   7      -5.971  10.209  60.789  1.00  4.46           N  
ATOM     53  CA  ASN A   7      -4.819  10.894  60.235  1.00  4.95           C  
ATOM     54  C   ASN A   7      -4.154  10.089  59.121  1.00  4.95           C  
ATOM     55  O   ASN A   7      -4.675   9.055  58.713  1.00  5.24           O  
ATOM     56  CB  ASN A   7      -3.845  11.304  61.357  1.00  5.25           C  
ATOM     57  CG  ASN A   7      -3.016  10.152  61.886  1.00  4.62           C  
ATOM     58  ND2 ASN A   7      -1.726  10.389  62.001  1.00  3.97           N  
ATOM     59  OD1 ASN A   7      -3.524   9.064  62.202  1.00  8.06           O  
ATOM     60  N   PHE A   8      -3.031  10.587  58.610  1.00  4.98           N  
ATOM     61  CA  PHE A   8      -2.370   9.999  57.450  1.00  4.10           C  
ATOM     62  C   PHE A   8      -0.872  10.128  57.653  1.00  4.76           C  
ATOM     63  O   PHE A   8      -0.404  11.109  58.224  1.00  4.34           O  
ATOM     64  CB  PHE A   8      -2.834  10.751  56.198  1.00  4.44           C  
ATOM     65  CG  PHE A   8      -2.275  10.228  54.891  1.00  4.44           C  
ATOM     66  CD1 PHE A   8      -2.637   8.980  54.387  1.00  4.87           C  
ATOM     67  CD2 PHE A   8      -1.430  11.029  54.133  1.00  4.96           C  
ATOM     68  CE1 PHE A   8      -2.140   8.537  53.151  1.00  5.54           C  
ATOM     69  CE2 PHE A   8      -0.927  10.598  52.907  1.00  3.79           C  
ATOM     70  CZ  PHE A   8      -1.284   9.350  52.414  1.00  5.46           C  
ATOM     71  N   TRP A   9      -0.109   9.140  57.193  1.00  4.30           N  
ATOM     72  CA  TRP A   9       1.330   9.158  57.458  1.00  4.23           C  
ATOM     73  C   TRP A   9       2.022  10.411  56.934  1.00  4.47           C  
ATOM     74  O   TRP A   9       2.688  11.128  57.695  1.00  4.75           O  
ATOM     75  CB  TRP A   9       2.018   7.888  56.939  1.00  5.18           C  
ATOM     76  CG  TRP A   9       2.068   7.703  55.444  1.00  4.69           C  
ATOM     77  CD1 TRP A   9       1.016   7.487  54.600  1.00  6.30           C  
ATOM     78  CD2 TRP A   9       3.247   7.682  54.629  1.00  5.23           C  
ATOM     79  CE2 TRP A   9       2.834   7.455  53.298  1.00  5.57           C  
ATOM     80  CE3 TRP A   9       4.615   7.834  54.896  1.00  7.12           C  
ATOM     81  NE1 TRP A   9       1.470   7.341  53.306  1.00  6.11           N  
ATOM     82  CZ2 TRP A   9       3.741   7.376  52.233  1.00  7.47           C  
ATOM     83  CZ3 TRP A   9       5.515   7.755  53.841  1.00  7.75           C  
ATOM     84  CH2 TRP A   9       5.073   7.528  52.525  1.00  8.40           C  
ATOM     85  N   ARG A  10       1.836  10.673  55.644  1.00  4.49           N  
ATOM     86  CA  ARG A  10       2.509  11.747  54.935  1.00  5.07           C  
ATOM     87  C   ARG A  10       1.589  12.962  54.946  1.00  5.50           C  
ATOM     88  O   ARG A  10       0.997  13.352  53.925  1.00  6.34           O  
ATOM     89  CB  ARG A  10       2.821  11.293  53.508  1.00  5.64           C  
ATOM     90  CG  ARG A  10       3.827  12.154  52.764  1.00  9.12           C  
ATOM     91  CD  ARG A  10       3.876  11.785  51.276  1.00 11.26           C  
ATOM     92  NE  ARG A  10       2.573  11.977  50.640  1.00 16.35           N  
ATOM     93  CZ  ARG A  10       1.871  11.025  50.028  1.00 18.24           C  
ATOM     94  NH1 ARG A  10       2.346   9.787  49.918  1.00 17.74           N1+
ATOM     95  NH2 ARG A  10       0.692  11.323  49.500  1.00 19.98           N  
ATOM     96  N   SER A  11       1.454  13.537  56.131  1.00  5.82           N  
ATOM     97  CA  SER A  11       0.580  14.672  56.363  1.00  5.63           C  
ATOM     98  C   SER A  11       1.205  15.546  57.428  1.00  5.76           C  
ATOM     99  O   SER A  11       1.440  15.084  58.547  1.00  5.84           O  
ATOM    100  CB  SER A  11      -0.791  14.188  56.832  1.00  5.88           C  
ATOM    101  OG  SER A  11      -1.495  15.223  57.492  1.00  5.78           O  
ATOM    102  N   GLY A  12       1.479  16.799  57.081  1.00  5.28           N  
ATOM    103  CA  GLY A  12       2.136  17.733  57.988  1.00  5.25           C  
ATOM    104  C   GLY A  12       1.352  18.000  59.255  1.00  4.60           C  
ATOM    105  O   GLY A  12       1.918  18.005  60.342  1.00  5.24           O  
ATOM    106  N   THR A  13       0.047  18.230  59.123  1.00  4.38           N  
ATOM    107  CA  THR A  13      -0.785  18.509  60.293  1.00  4.99           C  
ATOM    108  C   THR A  13      -0.978  17.254  61.136  1.00  5.39           C  
ATOM    109  O   THR A  13      -1.101  17.345  62.354  1.00  5.46           O  
ATOM    110  CB  THR A  13      -2.150  19.077  59.914  1.00  5.10           C  
ATOM    111  CG2 THR A  13      -2.015  20.480  59.339  1.00  5.88           C  
ATOM    112  OG1 THR A  13      -2.749  18.211  58.939  1.00  5.53           O  
ATOM    113  N   SER A  14      -1.005  16.084  60.500  1.00  4.90           N  
ATOM    114  CA  SER A  14      -1.059  14.826  61.250  1.00  4.59           C  
ATOM    115  C   SER A  14       0.221  14.633  62.048  1.00  4.74           C  
ATOM    116  O   SER A  14       0.183  14.307  63.231  1.00  5.17           O  
ATOM    117  CB  SER A  14      -1.241  13.641  60.306  1.00  5.60           C  
ATOM    118  OG  SER A  14      -2.494  13.701  59.636  1.00  6.00           O  
ATOM    119  N   HIS A  15       1.353  14.820  61.379  1.00  4.49           N  
ATOM    120  CA  HIS A  15       2.687  14.730  61.969  1.00  4.25           C  
ATOM    121  C   HIS A  15       2.804  15.683  63.166  1.00  4.33           C  
ATOM    122  O   HIS A  15       3.264  15.280  64.244  1.00  4.26           O  
ATOM    123  CB  HIS A  15       3.681  15.057  60.843  1.00  4.11           C  
ATOM    124  CG  HIS A  15       5.128  14.899  61.193  1.00  3.93           C  
ATOM    125  CD2 HIS A  15       5.757  14.501  62.327  1.00  4.49           C  
ATOM    126  ND1 HIS A  15       6.121  15.202  60.286  1.00  5.28           N  
ATOM    127  CE1 HIS A  15       7.300  14.996  60.844  1.00  4.84           C  
ATOM    128  NE2 HIS A  15       7.108  14.566  62.080  1.00  4.65           N  
ATOM    129  N   ARG A  16       2.361  16.927  62.971  1.00  4.50           N  
ATOM    130  CA  ARG A  16       2.338  17.955  64.010  1.00  4.88           C  
ATOM    131  C   ARG A  16       1.626  17.466  65.275  1.00  5.07           C  
ATOM    132  O   ARG A  16       2.153  17.572  66.390  1.00  5.23           O  
ATOM    133  CB  ARG A  16       1.648  19.193  63.426  1.00  4.98           C  
ATOM    134  CG  ARG A  16       1.569  20.432  64.307  1.00  4.65           C  
ATOM    135  CD  ARG A  16       0.529  21.387  63.751  1.00  5.40           C  
ATOM    136  NE  ARG A  16       0.935  21.912  62.449  1.00  4.63           N  
ATOM    137  CZ  ARG A  16       0.163  22.661  61.667  1.00  5.93           C  
ATOM    138  NH1 ARG A  16      -1.086  22.943  62.028  1.00  6.38           N1+
ATOM    139  NH2 ARG A  16       0.636  23.120  60.514  1.00  5.80           N  
ATOM    140  N   LEU A  17       0.428  16.924  65.096  1.00  4.42           N  
ATOM    141  CA  LEU A  17      -0.353  16.448  66.227  1.00  4.43           C  
ATOM    142  C   LEU A  17       0.243  15.178  66.839  1.00  4.73           C  
ATOM    143  O   LEU A  17       0.240  15.017  68.068  1.00  5.04           O  
ATOM    144  CB  LEU A  17      -1.818  16.256  65.825  1.00  5.55           C  
ATOM    145  CG  LEU A  17      -2.769  15.720  66.899  1.00  3.88           C  
ATOM    146  CD1 LEU A  17      -2.686  16.535  68.189  1.00  6.92           C  
ATOM    147  CD2 LEU A  17      -4.184  15.723  66.377  1.00  5.53           C  
ATOM    148  N   ARG A  18       0.771  14.289  66.002  1.00  4.31           N  
ATOM    149  CA  ARG A  18       1.415  13.083  66.526  1.00  4.51           C  
ATOM    150  C   ARG A  18       2.579  13.433  67.441  1.00  4.44           C  
ATOM    151  O   ARG A  18       2.768  12.787  68.471  1.00  5.22           O  
ATOM    152  CB  ARG A  18       1.887  12.151  65.405  1.00  4.28           C  
ATOM    153  CG  ARG A  18       0.755  11.454  64.661  1.00  4.97           C  
ATOM    154  CD  ARG A  18       1.265  10.385  63.693  1.00  5.74           C  
ATOM    155  NE  ARG A  18       2.267  10.847  62.727  1.00  5.52           N  
ATOM    156  CZ  ARG A  18       2.045  11.054  61.427  1.00  4.59           C  
ATOM    157  NH1 ARG A  18       0.832  10.887  60.898  1.00  5.35           N1+
ATOM    158  NH2 ARG A  18       3.047  11.444  60.652  1.00  5.83           N  
ATOM    159  N   ILE A  19       3.358  14.454  67.080  1.00  4.44           N  
ATOM    160  CA  ILE A  19       4.474  14.869  67.936  1.00  3.94           C  
ATOM    161  C   ILE A  19       3.954  15.301  69.304  1.00  4.30           C  
ATOM    162  O   ILE A  19       4.477  14.871  70.329  1.00  4.34           O  
ATOM    163  CB  ILE A  19       5.323  16.003  67.317  1.00  4.36           C  
ATOM    164  CG1 ILE A  19       5.980  15.556  66.006  1.00  4.62           C  
ATOM    165  CG2 ILE A  19       6.394  16.459  68.307  1.00  5.78           C  
ATOM    166  CD1 ILE A  19       6.498  16.717  65.145  1.00  5.14           C  
ATOM    167  N   ALA A  20       2.923  16.139  69.315  1.00  4.60           N  
ATOM    168  CA  ALA A  20       2.359  16.642  70.569  1.00  4.63           C  
ATOM    169  C   ALA A  20       1.811  15.503  71.431  1.00  4.81           C  
ATOM    170  O   ALA A  20       2.078  15.449  72.635  1.00  5.38           O  
ATOM    171  CB  ALA A  20       1.280  17.678  70.292  1.00  5.39           C  
ATOM    172  N   LEU A  21       1.061  14.587  70.821  1.00  4.55           N  
ATOM    173  CA  LEU A  21       0.539  13.426  71.543  1.00  4.86           C  
ATOM    174  C   LEU A  21       1.663  12.595  72.141  1.00  5.08           C  
ATOM    175  O   LEU A  21       1.578  12.185  73.299  1.00  5.01           O  
ATOM    176  CB  LEU A  21      -0.336  12.558  70.631  1.00  5.26           C  
ATOM    177  CG  LEU A  21      -1.704  13.138  70.267  1.00  4.11           C  
ATOM    178  CD1 LEU A  21      -2.239  12.462  69.029  1.00  6.76           C  
ATOM    179  CD2 LEU A  21      -2.678  12.975  71.418  1.00  6.92           C  
ATOM    180  N   ASN A  22       2.714  12.354  71.360  1.00  5.18           N  
ATOM    181  CA  ASN A  22       3.843  11.553  71.836  1.00  5.65           C  
ATOM    182  C   ASN A  22       4.605  12.239  72.960  1.00  4.89           C  
ATOM    183  O   ASN A  22       5.014  11.582  73.922  1.00  5.84           O  
ATOM    184  CB  ASN A  22       4.802  11.202  70.696  1.00  5.94           C  
ATOM    185  CG  ASN A  22       4.182  10.283  69.668  1.00  8.66           C  
ATOM    186  ND2 ASN A  22       4.907  10.054  68.577  1.00  8.75           N  
ATOM    187  OD1 ASN A  22       3.066   9.793  69.840  1.00  9.31           O  
ATOM    188  N   LEU A  23       4.785  13.553  72.859  1.00  5.25           N  
ATOM    189  CA  LEU A  23       5.466  14.286  73.921  1.00  6.29           C  
ATOM    190  C   LEU A  23       4.695  14.186  75.231  1.00  6.57           C  
ATOM    191  O   LEU A  23       5.295  14.096  76.304  1.00  7.57           O  
ATOM    192  CB  LEU A  23       5.687  15.748  73.530  1.00  5.67           C  
ATOM    193  CG  LEU A  23       6.812  16.006  72.524  1.00  6.21           C  
ATOM    194  CD1 LEU A  23       6.709  17.415  71.971  1.00  7.04           C  
ATOM    195  CD2 LEU A  23       8.181  15.787  73.160  1.00  7.18           C  
ATOM    196  N   LYS A  24       3.369  14.174  75.141  1.00  5.94           N  
ATOM    197  CA  LYS A  24       2.515  14.049  76.321  1.00  5.19           C  
ATOM    198  C   LYS A  24       2.392  12.606  76.815  1.00  6.00           C  
ATOM    199  O   LYS A  24       1.898  12.366  77.915  1.00  6.63           O  
ATOM    200  CB  LYS A  24       1.119  14.615  76.039  1.00  5.14           C  
ATOM    201  CG  LYS A  24       1.065  16.116  75.763  1.00  5.76           C  
ATOM    202  CD  LYS A  24       1.573  16.938  76.944  1.00  5.14           C  
ATOM    203  CE  LYS A  24       1.208  18.401  76.762  1.00  5.56           C  
ATOM    204  NZ  LYS A  24       1.642  19.231  77.923  1.00  5.52           N1+
ATOM    205  N   GLY A  25       2.825  11.647  75.998  1.00  5.74           N  
ATOM    206  CA  GLY A  25       2.712  10.225  76.344  1.00  5.97           C  
ATOM    207  C   GLY A  25       1.274   9.735  76.361  1.00  6.67           C  
ATOM    208  O   GLY A  25       0.934   8.787  77.070  1.00  6.88           O  
ATOM    209  N   VAL A  26       0.426  10.391  75.576  1.00  7.13           N  
ATOM    210  CA  VAL A  26      -0.991  10.060  75.506  1.00  8.82           C  
ATOM    211  C   VAL A  26      -1.209   8.941  74.484  1.00  9.25           C  
ATOM    212  O   VAL A  26      -0.859   9.109  73.311  1.00 10.78           O  
ATOM    213  CB  VAL A  26      -1.840  11.308  75.148  1.00  9.68           C  
ATOM    214  CG1 VAL A  26      -3.283  10.923  74.862  1.00 12.46           C  
ATOM    215  CG2 VAL A  26      -1.777  12.333  76.279  1.00 11.73           C  
ATOM    216  N   PRO A  27      -1.784   7.800  74.924  1.00  9.81           N  
ATOM    217  CA  PRO A  27      -2.042   6.700  73.993  1.00  9.82           C  
ATOM    218  C   PRO A  27      -3.190   7.024  73.041  1.00  9.43           C  
ATOM    219  O   PRO A  27      -4.122   7.741  73.410  1.00 10.34           O  
ATOM    220  CB  PRO A  27      -2.418   5.533  74.912  1.00 10.66           C  
ATOM    221  CG  PRO A  27      -2.934   6.166  76.155  1.00 11.47           C  
ATOM    222  CD  PRO A  27      -2.222   7.484  76.297  1.00  9.60           C  
ATOM    223  N   TYR A  28      -3.112   6.502  71.823  1.00  9.32           N  
ATOM    224  CA  TYR A  28      -4.176   6.691  70.843  1.00  8.88           C  
ATOM    225  C   TYR A  28      -4.179   5.567  69.834  1.00  8.97           C  
ATOM    226  O   TYR A  28      -3.134   4.978  69.549  1.00  9.41           O  
ATOM    227  CB  TYR A  28      -4.055   8.042  70.119  1.00  9.85           C  
ATOM    228  CG  TYR A  28      -2.709   8.313  69.476  1.00  9.20           C  
ATOM    229  CD1 TYR A  28      -2.472   8.027  68.128  1.00 11.97           C  
ATOM    230  CD2 TYR A  28      -1.672   8.867  70.222  1.00 12.04           C  
ATOM    231  CE1 TYR A  28      -1.224   8.293  67.549  1.00 11.65           C  
ATOM    232  CE2 TYR A  28      -0.440   9.132  69.660  1.00 14.15           C  
ATOM    233  CZ  TYR A  28      -0.218   8.850  68.330  1.00 12.43           C  
ATOM    234  OH  TYR A  28       1.023   9.126  67.794  1.00 18.26           O  
ATOM    235  N   GLU A  29      -5.364   5.276  69.306  1.00  8.15           N  
ATOM    236  CA  GLU A  29      -5.500   4.358  68.185  1.00  8.06           C  
ATOM    237  C   GLU A  29      -5.288   5.136  66.895  1.00  7.59           C  
ATOM    238  O   GLU A  29      -5.889   6.190  66.696  1.00  8.43           O  
ATOM    239  CB  GLU A  29      -6.882   3.696  68.173  1.00  9.30           C  
ATOM    240  CG  GLU A  29      -6.999   2.557  67.153  1.00 12.46           C  
ATOM    241  CD  GLU A  29      -8.397   1.954  67.040  1.00 16.63           C  
ATOM    242  OE1 GLU A  29      -9.320   2.386  67.760  1.00 19.00           O  
ATOM    243  OE2 GLU A  29      -8.570   1.032  66.216  1.00 18.46           O1-
ATOM    244  N   TYR A  30      -4.428   4.610  66.030  1.00  6.95           N  
ATOM    245  CA  TYR A  30      -4.129   5.230  64.743  1.00  6.79           C  
ATOM    246  C   TYR A  30      -5.144   4.750  63.716  1.00  6.11           C  
ATOM    247  O   TYR A  30      -5.180   3.564  63.377  1.00  6.95           O  
ATOM    248  CB  TYR A  30      -2.715   4.844  64.309  1.00  6.98           C  
ATOM    249  CG  TYR A  30      -2.154   5.600  63.118  1.00  6.16           C  
ATOM    250  CD1 TYR A  30      -1.165   6.565  63.298  1.00  6.46           C  
ATOM    251  CD2 TYR A  30      -2.580   5.332  61.815  1.00  6.74           C  
ATOM    252  CE1 TYR A  30      -0.630   7.253  62.227  1.00  6.70           C  
ATOM    253  CE2 TYR A  30      -2.047   6.030  60.727  1.00  6.82           C  
ATOM    254  CZ  TYR A  30      -1.067   6.987  60.947  1.00  5.71           C  
ATOM    255  OH  TYR A  30      -0.520   7.677  59.894  1.00  6.97           O  
ATOM    256  N   LEU A  31      -5.968   5.674  63.227  1.00  5.98           N  
ATOM    257  CA  LEU A  31      -6.944   5.347  62.203  1.00  6.91           C  
ATOM    258  C   LEU A  31      -6.589   6.082  60.923  1.00  6.46           C  
ATOM    259  O   LEU A  31      -6.764   7.299  60.806  1.00  6.53           O  
ATOM    260  CB  LEU A  31      -8.364   5.670  62.669  1.00  8.20           C  
ATOM    261  CG  LEU A  31      -8.905   4.809  63.818  1.00 10.45           C  
ATOM    262  CD1 LEU A  31     -10.299   5.247  64.194  1.00 14.97           C  
ATOM    263  CD2 LEU A  31      -8.894   3.318  63.473  1.00 15.48           C  
ATOM    264  N   ALA A  32      -6.066   5.326  59.966  1.00  6.43           N  
ATOM    265  CA  ALA A  32      -5.584   5.887  58.717  1.00  6.28           C  
ATOM    266  C   ALA A  32      -6.740   6.341  57.849  1.00  6.15           C  
ATOM    267  O   ALA A  32      -7.716   5.611  57.654  1.00  6.98           O  
ATOM    268  CB  ALA A  32      -4.746   4.866  57.975  1.00  6.18           C  
ATOM    269  N   VAL A  33      -6.616   7.561  57.344  1.00  5.06           N  
ATOM    270  CA  VAL A  33      -7.527   8.096  56.350  1.00  5.43           C  
ATOM    271  C   VAL A  33      -6.649   8.361  55.138  1.00  5.75           C  
ATOM    272  O   VAL A  33      -5.798   9.254  55.155  1.00  6.44           O  
ATOM    273  CB  VAL A  33      -8.207   9.391  56.852  1.00  5.71           C  
ATOM    274  CG1 VAL A  33      -9.128   9.964  55.776  1.00  7.08           C  
ATOM    275  CG2 VAL A  33      -8.996   9.116  58.131  1.00  7.71           C  
ATOM    276  N   HIS A  34      -6.831   7.549  54.098  1.00  4.95           N  
ATOM    277  CA  HIS A  34      -5.920   7.576  52.963  1.00  4.99           C  
ATOM    278  C   HIS A  34      -6.224   8.745  52.031  1.00  5.14           C  
ATOM    279  O   HIS A  34      -7.170   8.701  51.240  1.00  5.15           O  
ATOM    280  CB  HIS A  34      -5.948   6.250  52.199  1.00  5.60           C  
ATOM    281  CG  HIS A  34      -4.732   6.030  51.364  1.00  5.36           C  
ATOM    282  CD2 HIS A  34      -3.870   4.989  51.299  1.00  6.30           C  
ATOM    283  ND1 HIS A  34      -4.275   6.965  50.460  1.00  6.18           N  
ATOM    284  CE1 HIS A  34      -3.179   6.511  49.879  1.00  6.29           C  
ATOM    285  NE2 HIS A  34      -2.913   5.314  50.370  1.00  6.87           N  
ATOM    286  N   LEU A  35      -5.421   9.797  52.138  1.00  4.56           N  
ATOM    287  CA  LEU A  35      -5.659  11.016  51.373  1.00  5.07           C  
ATOM    288  C   LEU A  35      -5.443  10.833  49.879  1.00  4.94           C  
ATOM    289  O   LEU A  35      -6.103  11.485  49.074  1.00  5.24           O  
ATOM    290  CB  LEU A  35      -4.786  12.157  51.893  1.00  5.37           C  
ATOM    291  CG  LEU A  35      -4.872  12.428  53.397  1.00  5.51           C  
ATOM    292  CD1 LEU A  35      -3.959  13.572  53.750  1.00  8.00           C  
ATOM    293  CD2 LEU A  35      -6.294  12.731  53.836  1.00  6.92           C  
ATOM    294  N   GLY A  36      -4.521   9.945  49.513  1.00  5.39           N  
ATOM    295  CA  GLY A  36      -4.281   9.653  48.097  1.00  5.14           C  
ATOM    296  C   GLY A  36      -5.491   9.010  47.436  1.00  4.76           C  
ATOM    297  O   GLY A  36      -5.797   9.276  46.267  1.00  5.19           O  
ATOM    298  N   LYS A  37      -6.178   8.157  48.195  1.00  4.47           N  
ATOM    299  CA  LYS A  37      -7.424   7.529  47.756  1.00  4.75           C  
ATOM    300  C   LYS A  37      -8.620   8.448  47.989  1.00  5.04           C  
ATOM    301  O   LYS A  37      -9.764   8.055  47.745  1.00  6.58           O  
ATOM    302  CB  LYS A  37      -7.652   6.212  48.510  1.00  5.44           C  
ATOM    303  CG  LYS A  37      -6.596   5.140  48.270  1.00  5.63           C  
ATOM    304  CD  LYS A  37      -6.974   3.859  49.026  1.00  7.97           C  
ATOM    305  CE  LYS A  37      -5.918   2.782  48.904  1.00  9.58           C  
ATOM    306  NZ  LYS A  37      -6.317   1.581  49.699  1.00 12.08           N1+
ATOM    307  N   GLU A  38      -8.349   9.657  48.488  1.00  5.17           N  
ATOM    308  CA  GLU A  38      -9.375  10.668  48.771  1.00  6.25           C  
ATOM    309  C   GLU A  38     -10.452  10.179  49.750  1.00  5.82           C  
ATOM    310  O   GLU A  38     -11.625  10.559  49.667  1.00  6.40           O  
ATOM    311  CB  GLU A  38      -9.943  11.272  47.474  1.00  9.13           C  
ATOM    312  CG  GLU A  38      -8.839  11.975  46.660  1.00 12.54           C  
ATOM    313  CD  GLU A  38      -9.339  12.787  45.474  1.00 15.88           C  
ATOM    314  OE1 GLU A  38     -10.393  12.445  44.901  1.00 18.24           O  
ATOM    315  OE2 GLU A  38      -8.649  13.760  45.101  1.00 19.65           O1-
ATOM    316  N   GLU A  39     -10.022   9.365  50.711  1.00  5.33           N  
ATOM    317  CA  GLU A  39     -10.932   8.855  51.735  1.00  5.09           C  
ATOM    318  C   GLU A  39     -11.517   9.963  52.599  1.00  6.09           C  
ATOM    319  O   GLU A  39     -12.629   9.826  53.120  1.00  7.05           O  
ATOM    320  CB  GLU A  39     -10.246   7.792  52.595  1.00  4.67           C  
ATOM    321  CG  GLU A  39     -10.003   6.494  51.825  1.00  6.23           C  
ATOM    322  CD  GLU A  39      -9.365   5.388  52.649  1.00  7.56           C  
ATOM    323  OE1 GLU A  39      -8.957   5.636  53.806  1.00  6.77           O  
ATOM    324  OE2 GLU A  39      -9.262   4.259  52.118  1.00  8.80           O1-
ATOM    325  N   HIS A  40     -10.783  11.066  52.727  1.00  4.93           N  
ATOM    326  CA  HIS A  40     -11.258  12.200  53.505  1.00  5.56           C  
ATOM    327  C   HIS A  40     -12.418  12.924  52.838  1.00  6.02           C  
ATOM    328  O   HIS A  40     -13.148  13.657  53.505  1.00  6.56           O  
ATOM    329  CB  HIS A  40     -10.116  13.172  53.800  1.00  4.81           C  
ATOM    330  CG  HIS A  40      -9.462  13.746  52.582  1.00  4.52           C  
ATOM    331  CD2 HIS A  40      -9.240  15.032  52.220  1.00  5.56           C  
ATOM    332  ND1 HIS A  40      -8.895  12.965  51.596  1.00  5.14           N  
ATOM    333  CE1 HIS A  40      -8.370  13.747  50.668  1.00  4.48           C  
ATOM    334  NE2 HIS A  40      -8.564  15.005  51.024  1.00  4.61           N  
ATOM    335  N   LEU A  41     -12.596  12.698  51.536  1.00  6.06           N  
ATOM    336  CA  LEU A  41     -13.637  13.380  50.772  1.00  6.97           C  
ATOM    337  C   LEU A  41     -14.917  12.552  50.676  1.00  7.63           C  
ATOM    338  O   LEU A  41     -15.880  12.962  50.018  1.00  9.13           O  
ATOM    339  CB  LEU A  41     -13.122  13.768  49.379  1.00  7.44           C  
ATOM    340  CG  LEU A  41     -11.872  14.660  49.352  1.00  6.65           C  
ATOM    341  CD1 LEU A  41     -11.448  14.957  47.926  1.00 10.33           C  
ATOM    342  CD2 LEU A  41     -12.093  15.961  50.118  1.00  8.14           C  
ATOM    343  N   LYS A  42     -14.928  11.404  51.352  1.00  7.76           N  
ATOM    344  CA  LYS A  42     -16.107  10.539  51.406  1.00  8.79           C  
ATOM    345  C   LYS A  42     -17.047  10.959  52.529  1.00  8.95           C  
ATOM    346  O   LYS A  42     -16.623  11.584  53.499  1.00  9.19           O  
ATOM    347  CB  LYS A  42     -15.694   9.082  51.608  1.00  9.74           C  
ATOM    348  CG  LYS A  42     -14.905   8.495  50.463  1.00 11.53           C  
ATOM    349  CD  LYS A  42     -14.488   7.069  50.772  1.00 19.26           C  
ATOM    350  CE  LYS A  42     -13.839   6.424  49.570  1.00 23.51           C  
ATOM    351  NZ  LYS A  42     -13.328   5.057  49.872  1.00 24.55           N1+
ATOM    352  N   ASP A  43     -18.323  10.597  52.396  1.00  9.33           N  
ATOM    353  CA  ASP A  43     -19.338  10.963  53.384  1.00  9.54           C  
ATOM    354  C   ASP A  43     -19.059  10.399  54.776  1.00  9.12           C  
ATOM    355  O   ASP A  43     -19.398  11.032  55.775  1.00  9.53           O  
ATOM    356  CB  ASP A  43     -20.737  10.555  52.914  1.00  9.87           C  
ATOM    357  CG  ASP A  43     -21.319  11.517  51.887  1.00 11.34           C  
ATOM    358  OD1 ASP A  43     -20.792  12.641  51.736  1.00 13.12           O  
ATOM    359  OD2 ASP A  43     -22.321  11.148  51.235  1.00 15.34           O1-
ATOM    360  N   ALA A  44     -18.438   9.222  54.839  1.00  8.83           N  
ATOM    361  CA  ALA A  44     -18.099   8.607  56.124  1.00  9.35           C  
ATOM    362  C   ALA A  44     -17.174   9.501  56.948  1.00  9.16           C  
ATOM    363  O   ALA A  44     -17.376   9.666  58.152  1.00 10.42           O  
ATOM    364  CB  ALA A  44     -17.484   7.229  55.926  1.00  9.95           C  
ATOM    365  N   PHE A  45     -16.171  10.093  56.306  1.00  8.37           N  
ATOM    366  CA  PHE A  45     -15.305  11.019  57.028  1.00  8.00           C  
ATOM    367  C   PHE A  45     -15.981  12.366  57.289  1.00  8.26           C  
ATOM    368  O   PHE A  45     -15.752  12.980  58.330  1.00  8.07           O  
ATOM    369  CB  PHE A  45     -13.952  11.207  56.344  1.00  7.48           C  
ATOM    370  CG  PHE A  45     -12.962  11.934  57.199  1.00  7.29           C  
ATOM    371  CD1 PHE A  45     -12.503  11.369  58.386  1.00  9.50           C  
ATOM    372  CD2 PHE A  45     -12.508  13.195  56.840  1.00  7.10           C  
ATOM    373  CE1 PHE A  45     -11.601  12.046  59.198  1.00 10.03           C  
ATOM    374  CE2 PHE A  45     -11.603  13.880  57.640  1.00  7.97           C  
ATOM    375  CZ  PHE A  45     -11.151  13.305  58.828  1.00  8.63           C  
ATOM    376  N   LYS A  46     -16.830  12.810  56.364  1.00  8.36           N  
ATOM    377  CA  LYS A  46     -17.584  14.054  56.556  1.00  8.89           C  
ATOM    378  C   LYS A  46     -18.444  14.002  57.822  1.00  9.47           C  
ATOM    379  O   LYS A  46     -18.586  15.002  58.529  1.00 10.35           O  
ATOM    380  CB  LYS A  46     -18.453  14.357  55.333  1.00  9.47           C  
ATOM    381  CG  LYS A  46     -19.038  15.764  55.301  1.00 10.23           C  
ATOM    382  CD  LYS A  46     -19.814  15.996  54.020  1.00 10.76           C  
ATOM    383  CE  LYS A  46     -20.305  17.428  53.917  1.00 12.57           C  
ATOM    384  NZ  LYS A  46     -21.020  17.646  52.625  1.00 13.57           N1+
ATOM    385  N   ALA A  47     -19.000  12.827  58.108  1.00  9.78           N  
ATOM    386  CA  ALA A  47     -19.810  12.621  59.308  1.00  9.69           C  
ATOM    387  C   ALA A  47     -19.008  12.852  60.588  1.00 11.22           C  
ATOM    388  O   ALA A  47     -19.566  13.270  61.603  1.00 12.71           O  
ATOM    389  CB  ALA A  47     -20.421  11.225  59.303  1.00 10.41           C  
ATOM    390  N   LEU A  48     -17.707  12.577  60.533  1.00 11.10           N  
ATOM    391  CA  LEU A  48     -16.817  12.804  61.666  1.00 11.73           C  
ATOM    392  C   LEU A  48     -16.358  14.257  61.702  1.00 11.20           C  
ATOM    393  O   LEU A  48     -16.384  14.895  62.756  1.00 12.62           O  
ATOM    394  CB  LEU A  48     -15.606  11.866  61.607  1.00 12.50           C  
ATOM    395  CG  LEU A  48     -15.888  10.361  61.696  1.00 14.85           C  
ATOM    396  CD1 LEU A  48     -14.701   9.571  61.181  1.00 17.63           C  
ATOM    397  CD2 LEU A  48     -16.251   9.935  63.117  1.00 18.49           C  
ATOM    398  N   ASN A  49     -15.953  14.770  60.539  1.00  9.28           N  
ATOM    399  CA  ASN A  49     -15.410  16.117  60.399  1.00  7.72           C  
ATOM    400  C   ASN A  49     -15.985  16.815  59.163  1.00  8.11           C  
ATOM    401  O   ASN A  49     -15.607  16.485  58.039  1.00  7.48           O  
ATOM    402  CB  ASN A  49     -13.883  16.056  60.295  1.00  7.91           C  
ATOM    403  CG  ASN A  49     -13.265  17.415  60.066  1.00  7.10           C  
ATOM    404  ND2 ASN A  49     -11.962  17.446  59.812  1.00  7.49           N  
ATOM    405  OD1 ASN A  49     -13.954  18.434  60.134  1.00  7.46           O  
ATOM    406  N   PRO A  50     -16.866  17.816  59.361  1.00  8.73           N  
ATOM    407  CA  PRO A  50     -17.514  18.408  58.187  1.00  8.43           C  
ATOM    408  C   PRO A  50     -16.532  19.145  57.276  1.00  7.93           C  
ATOM    409  O   PRO A  50     -16.830  19.383  56.103  1.00  8.66           O  
ATOM    410  CB  PRO A  50     -18.525  19.385  58.796  1.00  9.02           C  
ATOM    411  CG  PRO A  50     -17.972  19.717  60.137  1.00 10.24           C  
ATOM    412  CD  PRO A  50     -17.294  18.467  60.615  1.00  9.38           C  
ATOM    413  N   GLN A  51     -15.370  19.498  57.815  1.00  5.99           N  
ATOM    414  CA  GLN A  51     -14.344  20.163  57.035  1.00  5.52           C  
ATOM    415  C   GLN A  51     -13.582  19.201  56.109  1.00  5.85           C  
ATOM    416  O   GLN A  51     -12.935  19.634  55.156  1.00  6.07           O  
ATOM    417  CB  GLN A  51     -13.382  20.894  57.967  1.00  6.49           C  
ATOM    418  CG  GLN A  51     -12.668  22.019  57.274  1.00  7.34           C  
ATOM    419  CD  GLN A  51     -11.709  22.775  58.162  1.00  7.10           C  
ATOM    420  NE2 GLN A  51     -11.154  23.846  57.614  1.00  5.00           N  
ATOM    421  OE1 GLN A  51     -11.455  22.408  59.317  1.00  6.95           O  
ATOM    422  N   GLN A  52     -13.654  17.903  56.395  1.00  5.64           N  
ATOM    423  CA  GLN A  52     -13.043  16.878  55.536  1.00  6.06           C  
ATOM    424  C   GLN A  52     -11.543  17.093  55.320  1.00  6.22           C  
ATOM    425  O   GLN A  52     -11.020  17.002  54.203  1.00  7.00           O  
ATOM    426  CB  GLN A  52     -13.823  16.726  54.230  1.00  6.46           C  
ATOM    427  CG  GLN A  52     -15.167  16.060  54.491  1.00  8.85           C  
ATOM    428  CD  GLN A  52     -16.021  15.920  53.265  1.00 11.14           C  
ATOM    429  NE2 GLN A  52     -16.119  14.700  52.750  1.00 10.90           N  
ATOM    430  OE1 GLN A  52     -16.610  16.891  52.795  1.00 12.43           O  
ATOM    431  N   LEU A  53     -10.860  17.387  56.423  1.00  6.03           N  
ATOM    432  CA  LEU A  53      -9.402  17.462  56.464  1.00  6.29           C  
ATOM    433  C   LEU A  53      -8.901  16.658  57.652  1.00  6.12           C  
ATOM    434  O   LEU A  53      -9.666  16.356  58.576  1.00  7.55           O  
ATOM    435  CB  LEU A  53      -8.934  18.914  56.600  1.00  6.25           C  
ATOM    436  CG  LEU A  53      -9.370  19.893  55.504  1.00  5.93           C  
ATOM    437  CD1 LEU A  53      -9.071  21.331  55.925  1.00  6.89           C  
ATOM    438  CD2 LEU A  53      -8.712  19.571  54.165  1.00  6.79           C  
ATOM    439  N   VAL A  54      -7.621  16.303  57.625  1.00  5.62           N  
ATOM    440  CA  VAL A  54      -7.014  15.603  58.759  1.00  5.64           C  
ATOM    441  C   VAL A  54      -6.002  16.505  59.470  1.00  5.75           C  
ATOM    442  O   VAL A  54      -5.444  17.417  58.856  1.00  5.30           O  
ATOM    443  CB  VAL A  54      -6.372  14.241  58.350  1.00  6.40           C  
ATOM    444  CG1 VAL A  54      -7.435  13.279  57.804  1.00  7.01           C  
ATOM    445  CG2 VAL A  54      -5.230  14.430  57.349  1.00  6.58           C  
ATOM    446  N   PRO A  55      -5.761  16.267  60.769  1.00  5.08           N  
ATOM    447  CA  PRO A  55      -6.315  15.222  61.623  1.00  4.94           C  
ATOM    448  C   PRO A  55      -7.640  15.574  62.289  1.00  4.98           C  
ATOM    449  O   PRO A  55      -8.024  16.743  62.355  1.00  6.26           O  
ATOM    450  CB  PRO A  55      -5.230  15.073  62.692  1.00  5.12           C  
ATOM    451  CG  PRO A  55      -4.745  16.486  62.885  1.00  5.34           C  
ATOM    452  CD  PRO A  55      -4.770  17.089  61.492  1.00  5.52           C  
ATOM    453  N   ALA A  56      -8.311  14.536  62.779  1.00  6.03           N  
ATOM    454  CA  ALA A  56      -9.411  14.676  63.718  1.00  5.25           C  
ATOM    455  C   ALA A  56      -9.129  13.720  64.861  1.00  5.43           C  
ATOM    456  O   ALA A  56      -8.596  12.634  64.649  1.00  6.28           O  
ATOM    457  CB  ALA A  56     -10.740  14.353  63.058  1.00  7.02           C  
ATOM    458  N   LEU A  57      -9.478  14.130  66.074  1.00  5.52           N  
ATOM    459  CA  LEU A  57      -9.198  13.331  67.255  1.00  5.44           C  
ATOM    460  C   LEU A  57     -10.497  13.031  67.983  1.00  5.12           C  
ATOM    461  O   LEU A  57     -11.134  13.935  68.534  1.00  5.38           O  
ATOM    462  CB  LEU A  57      -8.209  14.070  68.166  1.00  5.12           C  
ATOM    463  CG  LEU A  57      -7.717  13.321  69.409  1.00  4.71           C  
ATOM    464  CD1 LEU A  57      -6.903  12.088  69.029  1.00  7.56           C  
ATOM    465  CD2 LEU A  57      -6.901  14.244  70.296  1.00  8.09           C  
ATOM    466  N   ASP A  58     -10.892  11.761  67.974  1.00  6.09           N  
ATOM    467  CA  ASP A  58     -12.052  11.323  68.728  1.00  7.66           C  
ATOM    468  C   ASP A  58     -11.568  11.016  70.136  1.00  8.32           C  
ATOM    469  O   ASP A  58     -10.767  10.105  70.333  1.00  9.43           O  
ATOM    470  CB  ASP A  58     -12.678  10.087  68.066  1.00  8.27           C  
ATOM    471  CG  ASP A  58     -13.917   9.582  68.792  1.00 12.13           C  
ATOM    472  OD1 ASP A  58     -14.259  10.103  69.875  1.00 12.44           O  
ATOM    473  OD2 ASP A  58     -14.551   8.641  68.273  1.00 15.92           O1-
ATOM    474  N   THR A  59     -12.041  11.790  71.111  1.00  8.85           N  
ATOM    475  CA  THR A  59     -11.623  11.607  72.500  1.00 11.26           C  
ATOM    476  C   THR A  59     -12.327  10.429  73.164  1.00 12.50           C  
ATOM    477  O   THR A  59     -11.939  10.000  74.252  1.00 14.12           O  
ATOM    478  CB  THR A  59     -11.885  12.871  73.342  1.00 11.34           C  
ATOM    479  CG2 THR A  59     -11.162  14.070  72.756  1.00 12.69           C  
ATOM    480  OG1 THR A  59     -13.293  13.133  73.386  1.00 14.20           O  
ATOM    481  N   GLY A  60     -13.356   9.911  72.501  1.00 13.08           N  
ATOM    482  CA  GLY A  60     -14.226   8.892  73.081  1.00 14.83           C  
ATOM    483  C   GLY A  60     -15.550   9.509  73.486  1.00 16.04           C  
ATOM    484  O   GLY A  60     -16.551   8.806  73.647  1.00 17.34           O  
ATOM    485  N   ALA A  61     -15.544  10.829  73.660  1.00 16.61           N  
ATOM    486  CA  ALA A  61     -16.742  11.590  73.997  1.00 17.83           C  
ATOM    487  C   ALA A  61     -17.185  12.486  72.839  1.00 18.04           C  
ATOM    488  O   ALA A  61     -18.382  12.683  72.624  1.00 19.08           O  
ATOM    489  CB  ALA A  61     -16.514  12.413  75.261  1.00 18.04           C  
ATOM    490  N   GLN A  62     -16.218  13.030  72.100  1.00 18.34           N  
ATOM    491  CA  GLN A  62     -16.510  13.850  70.920  1.00 17.56           C  
ATOM    492  C   GLN A  62     -15.317  13.893  69.964  1.00 15.03           C  
ATOM    493  O   GLN A  62     -14.207  13.503  70.331  1.00 14.11           O  
ATOM    494  CB  GLN A  62     -16.943  15.267  71.332  1.00 19.43           C  
ATOM    495  CG  GLN A  62     -17.469  16.168  70.198  1.00 23.84           C  
ATOM    496  CD  GLN A  62     -18.595  15.549  69.390  1.00 26.78           C  
ATOM    497  NE2 GLN A  62     -19.829  15.928  69.707  1.00 30.28           N  
ATOM    498  OE1 GLN A  62     -18.359  14.756  68.476  1.00 29.03           O  
ATOM    499  N   VAL A  63     -15.567  14.352  68.739  1.00 13.91           N  
ATOM    500  CA  VAL A  63     -14.530  14.491  67.719  1.00 11.68           C  
ATOM    501  C   VAL A  63     -14.025  15.930  67.649  1.00 10.68           C  
ATOM    502  O   VAL A  63     -14.780  16.866  67.360  1.00 13.19           O  
ATOM    503  CB  VAL A  63     -15.016  14.038  66.319  1.00 12.17           C  
ATOM    504  CG1 VAL A  63     -13.876  14.111  65.312  1.00 13.20           C  
ATOM    505  CG2 VAL A  63     -15.572  12.620  66.376  1.00 13.25           C  
ATOM    506  N   LEU A  64     -12.739  16.090  67.929  1.00  6.63           N  
ATOM    507  CA  LEU A  64     -12.082  17.384  67.874  1.00  6.68           C  
ATOM    508  C   LEU A  64     -11.430  17.575  66.523  1.00  5.28           C  
ATOM    509  O   LEU A  64     -10.859  16.635  65.962  1.00  5.66           O  
ATOM    510  CB  LEU A  64     -11.005  17.480  68.949  1.00  6.18           C  
ATOM    511  CG  LEU A  64     -11.389  17.162  70.398  1.00  6.92           C  
ATOM    512  CD1 LEU A  64     -10.196  17.392  71.288  1.00  8.14           C  
ATOM    513  CD2 LEU A  64     -12.578  17.986  70.865  1.00  8.78           C  
ATOM    514  N   ILE A  65     -11.518  18.794  66.008  1.00  4.41           N  
ATOM    515  CA  ILE A  65     -10.843  19.147  64.765  1.00  4.84           C  
ATOM    516  C   ILE A  65      -9.927  20.344  64.992  1.00  4.82           C  
ATOM    517  O   ILE A  65      -9.970  20.975  66.053  1.00  5.25           O  
ATOM    518  CB  ILE A  65     -11.841  19.427  63.607  1.00  4.77           C  
ATOM    519  CG1 ILE A  65     -12.653  20.702  63.869  1.00  6.03           C  
ATOM    520  CG2 ILE A  65     -12.742  18.213  63.383  1.00  6.11           C  
ATOM    521  CD1 ILE A  65     -13.340  21.262  62.630  1.00  7.48           C  
ATOM    522  N   GLN A  66      -9.112  20.642  63.980  1.00  4.49           N  
ATOM    523  CA  GLN A  66      -8.155  21.758  63.976  1.00  4.66           C  
ATOM    524  C   GLN A  66      -6.941  21.507  64.859  1.00  4.86           C  
ATOM    525  O   GLN A  66      -6.975  21.742  66.076  1.00  5.07           O  
ATOM    526  CB  GLN A  66      -8.827  23.089  64.316  1.00  4.71           C  
ATOM    527  CG  GLN A  66      -9.649  23.610  63.155  1.00  4.40           C  
ATOM    528  CD  GLN A  66      -8.803  23.978  61.955  1.00  4.03           C  
ATOM    529  NE2 GLN A  66      -9.385  23.839  60.764  1.00  5.43           N  
ATOM    530  OE1 GLN A  66      -7.635  24.371  62.084  1.00  5.29           O  
ATOM    531  N   SER A  67      -5.853  21.043  64.248  1.00  5.10           N  
ATOM    532  CA  SER A  67      -4.659  20.733  65.028  1.00  4.81           C  
ATOM    533  C   SER A  67      -4.205  21.862  65.974  1.00  5.11           C  
ATOM    534  O   SER A  67      -3.789  21.562  67.086  1.00  5.34           O  
ATOM    535  CB  SER A  67      -3.515  20.201  64.149  1.00  5.28           C  
ATOM    536  OG  SER A  67      -2.954  21.185  63.303  1.00  5.62           O  
ATOM    537  N   PRO A  68      -4.286  23.152  65.566  1.00  4.62           N  
ATOM    538  CA  PRO A  68      -3.853  24.152  66.552  1.00  4.84           C  
ATOM    539  C   PRO A  68      -4.680  24.139  67.837  1.00  5.32           C  
ATOM    540  O   PRO A  68      -4.126  24.281  68.937  1.00  5.40           O  
ATOM    541  CB  PRO A  68      -4.027  25.477  65.801  1.00  5.10           C  
ATOM    542  CG  PRO A  68      -3.863  25.086  64.371  1.00  4.95           C  
ATOM    543  CD  PRO A  68      -4.631  23.800  64.284  1.00  5.36           C  
ATOM    544  N   ALA A  69      -5.993  23.970  67.689  1.00  4.70           N  
ATOM    545  CA  ALA A  69      -6.915  23.922  68.822  1.00  4.53           C  
ATOM    546  C   ALA A  69      -6.757  22.633  69.629  1.00  4.76           C  
ATOM    547  O   ALA A  69      -6.807  22.652  70.870  1.00  5.26           O  
ATOM    548  CB  ALA A  69      -8.342  24.070  68.331  1.00  4.94           C  
ATOM    549  N   ILE A  70      -6.580  21.514  68.931  1.00  5.11           N  
ATOM    550  CA  ILE A  70      -6.355  20.237  69.601  1.00  5.16           C  
ATOM    551  C   ILE A  70      -5.070  20.281  70.419  1.00  5.14           C  
ATOM    552  O   ILE A  70      -5.047  19.811  71.559  1.00  4.97           O  
ATOM    553  CB  ILE A  70      -6.304  19.062  68.601  1.00  4.70           C  
ATOM    554  CG1 ILE A  70      -7.634  18.939  67.857  1.00  5.12           C  
ATOM    555  CG2 ILE A  70      -5.977  17.760  69.335  1.00  5.30           C  
ATOM    556  CD1 ILE A  70      -7.596  18.002  66.653  1.00  6.04           C  
ATOM    557  N   ILE A  71      -4.005  20.835  69.851  1.00  5.23           N  
ATOM    558  CA  ILE A  71      -2.732  20.901  70.570  1.00  5.73           C  
ATOM    559  C   ILE A  71      -2.820  21.790  71.816  1.00  5.15           C  
ATOM    560  O   ILE A  71      -2.307  21.415  72.881  1.00  5.89           O  
ATOM    561  CB  ILE A  71      -1.577  21.286  69.632  1.00  5.79           C  
ATOM    562  CG1 ILE A  71      -1.355  20.155  68.619  1.00  5.82           C  
ATOM    563  CG2 ILE A  71      -0.295  21.566  70.430  1.00  7.75           C  
ATOM    564  CD1 ILE A  71      -0.418  20.520  67.470  1.00  7.46           C  
ATOM    565  N   GLU A  72      -3.496  22.937  71.711  1.00  4.91           N  
ATOM    566  CA  GLU A  72      -3.745  23.781  72.888  1.00  5.14           C  
ATOM    567  C   GLU A  72      -4.562  23.037  73.952  1.00  5.42           C  
ATOM    568  O   GLU A  72      -4.302  23.173  75.155  1.00  5.83           O  
ATOM    569  CB  GLU A  72      -4.455  25.073  72.486  1.00  5.32           C  
ATOM    570  CG  GLU A  72      -3.623  26.021  71.633  1.00  5.83           C  
ATOM    571  CD  GLU A  72      -2.896  27.097  72.425  1.00  4.26           C  
ATOM    572  OE1 GLU A  72      -2.940  27.096  73.677  1.00  5.71           O  
ATOM    573  OE2 GLU A  72      -2.296  27.977  71.773  1.00  5.12           O1-
ATOM    574  N   TRP A  73      -5.536  22.245  73.506  1.00  4.83           N  
ATOM    575  CA  TRP A  73      -6.339  21.404  74.399  1.00  5.03           C  
ATOM    576  C   TRP A  73      -5.475  20.355  75.109  1.00  5.35           C  
ATOM    577  O   TRP A  73      -5.589  20.175  76.325  1.00  5.24           O  
ATOM    578  CB  TRP A  73      -7.496  20.784  73.607  1.00  5.17           C  
ATOM    579  CG  TRP A  73      -8.385  19.821  74.341  1.00  5.57           C  
ATOM    580  CD1 TRP A  73      -9.487  20.122  75.087  1.00  7.03           C  
ATOM    581  CD2 TRP A  73      -8.262  18.394  74.363  1.00  6.82           C  
ATOM    582  CE2 TRP A  73      -9.318  17.895  75.152  1.00  6.26           C  
ATOM    583  CE3 TRP A  73      -7.356  17.489  73.789  1.00  7.96           C  
ATOM    584  NE1 TRP A  73     -10.052  18.969  75.585  1.00  7.04           N  
ATOM    585  CZ2 TRP A  73      -9.492  16.527  75.393  1.00  8.15           C  
ATOM    586  CZ3 TRP A  73      -7.530  16.128  74.029  1.00  9.03           C  
ATOM    587  CH2 TRP A  73      -8.589  15.666  74.821  1.00  9.08           C  
ATOM    588  N   LEU A  74      -4.596  19.686  74.362  1.00  5.04           N  
ATOM    589  CA  LEU A  74      -3.665  18.721  74.958  1.00  5.90           C  
ATOM    590  C   LEU A  74      -2.787  19.358  76.019  1.00  6.29           C  
ATOM    591  O   LEU A  74      -2.551  18.759  77.068  1.00  6.36           O  
ATOM    592  CB  LEU A  74      -2.765  18.093  73.894  1.00  6.50           C  
ATOM    593  CG  LEU A  74      -3.393  17.089  72.938  1.00  6.33           C  
ATOM    594  CD1 LEU A  74      -2.376  16.704  71.884  1.00  8.45           C  
ATOM    595  CD2 LEU A  74      -3.849  15.848  73.696  1.00  7.15           C  
ATOM    596  N   GLU A  75      -2.296  20.565  75.751  1.00  6.78           N  
ATOM    597  CA  GLU A  75      -1.422  21.252  76.695  1.00  7.36           C  
ATOM    598  C   GLU A  75      -2.125  21.488  78.031  1.00  7.92           C  
ATOM    599  O   GLU A  75      -1.521  21.324  79.094  1.00  9.29           O  
ATOM    600  CB  GLU A  75      -0.921  22.572  76.093  1.00  6.72           C  
ATOM    601  CG  GLU A  75      -0.198  23.486  77.074  1.00  7.19           C  
ATOM    602  CD  GLU A  75       1.105  22.918  77.616  1.00  7.90           C  
ATOM    603  OE1 GLU A  75       1.557  21.837  77.169  1.00  7.50           O  
ATOM    604  OE2 GLU A  75       1.684  23.579  78.497  1.00  7.83           O1-
ATOM    605  N   GLU A  76      -3.403  21.849  77.972  1.00  8.91           N  
ATOM    606  CA  GLU A  76      -4.180  22.139  79.175  1.00 10.05           C  
ATOM    607  C   GLU A  76      -4.639  20.861  79.885  1.00  9.76           C  
ATOM    608  O   GLU A  76      -4.674  20.803  81.117  1.00 10.70           O  
ATOM    609  CB  GLU A  76      -5.371  23.036  78.817  1.00 11.43           C  
ATOM    610  CG  GLU A  76      -6.123  23.617  80.012  1.00 19.09           C  
ATOM    611  CD  GLU A  76      -7.505  23.017  80.181  1.00 26.25           C  
ATOM    612  OE1 GLU A  76      -7.631  21.774  80.151  1.00 30.54           O  
ATOM    613  OE2 GLU A  76      -8.471  23.795  80.344  1.00 28.34           O1-
ATOM    614  N   GLN A  77      -4.980  19.838  79.105  1.00  7.59           N  
ATOM    615  CA  GLN A  77      -5.539  18.594  79.638  1.00  8.30           C  
ATOM    616  C   GLN A  77      -4.488  17.661  80.224  1.00  6.55           C  
ATOM    617  O   GLN A  77      -4.770  16.925  81.177  1.00  7.22           O  
ATOM    618  CB  GLN A  77      -6.322  17.854  78.548  1.00  9.09           C  
ATOM    619  CG  GLN A  77      -7.638  18.519  78.168  1.00 14.99           C  
ATOM    620  CD  GLN A  77      -8.706  18.348  79.224  1.00 20.90           C  
ATOM    621  NE2 GLN A  77      -9.208  17.129  79.364  1.00 21.57           N  
ATOM    622  OE1 GLN A  77      -9.068  19.298  79.916  1.00 24.99           O  
ATOM    623  N   TYR A  78      -3.292  17.687  79.641  1.00  6.71           N  
ATOM    624  CA  TYR A  78      -2.192  16.810  80.020  1.00  6.08           C  
ATOM    625  C   TYR A  78      -0.986  17.686  80.320  1.00  7.34           C  
ATOM    626  O   TYR A  78      -0.176  17.945  79.440  1.00  7.74           O  
ATOM    627  CB  TYR A  78      -1.878  15.835  78.881  1.00  5.71           C  
ATOM    628  CG  TYR A  78      -3.046  14.960  78.517  1.00  5.37           C  
ATOM    629  CD1 TYR A  78      -3.363  13.837  79.280  1.00  7.48           C  
ATOM    630  CD2 TYR A  78      -3.843  15.256  77.411  1.00  7.54           C  
ATOM    631  CE1 TYR A  78      -4.439  13.026  78.949  1.00  7.42           C  
ATOM    632  CE2 TYR A  78      -4.925  14.458  77.077  1.00  7.31           C  
ATOM    633  CZ  TYR A  78      -5.215  13.345  77.848  1.00  8.29           C  
ATOM    634  OH  TYR A  78      -6.282  12.545  77.517  1.00 11.89           O  
ATOM    635  N   PRO A  79      -0.873  18.175  81.565  1.00  7.16           N  
ATOM    636  CA  PRO A  79       0.109  19.233  81.837  1.00  7.57           C  
ATOM    637  C   PRO A  79       1.585  18.902  81.586  1.00  7.96           C  
ATOM    638  O   PRO A  79       2.333  19.788  81.179  1.00  8.37           O  
ATOM    639  CB  PRO A  79      -0.118  19.551  83.320  1.00  9.09           C  
ATOM    640  CG  PRO A  79      -1.497  19.057  83.613  1.00 10.35           C  
ATOM    641  CD  PRO A  79      -1.675  17.844  82.756  1.00  7.87           C  
ATOM    642  N   THR A  80       1.996  17.660  81.808  1.00  7.29           N  
ATOM    643  CA  THR A  80       3.414  17.309  81.834  1.00  7.63           C  
ATOM    644  C   THR A  80       3.793  16.412  80.659  1.00  8.15           C  
ATOM    645  O   THR A  80       3.102  15.433  80.394  1.00  8.25           O  
ATOM    646  CB  THR A  80       3.769  16.605  83.162  1.00  8.08           C  
ATOM    647  CG2 THR A  80       5.262  16.323  83.259  1.00  9.32           C  
ATOM    648  OG1 THR A  80       3.377  17.448  84.252  1.00 10.60           O  
ATOM    649  N   PRO A  81       4.880  16.746  79.937  1.00  7.85           N  
ATOM    650  CA  PRO A  81       5.710  17.943  80.059  1.00  7.92           C  
ATOM    651  C   PRO A  81       5.029  19.137  79.407  1.00  7.95           C  
ATOM    652  O   PRO A  81       4.308  18.978  78.422  1.00  7.63           O  
ATOM    653  CB  PRO A  81       6.963  17.569  79.264  1.00  8.33           C  
ATOM    654  CG  PRO A  81       6.452  16.674  78.187  1.00  8.98           C  
ATOM    655  CD  PRO A  81       5.360  15.862  78.856  1.00  8.64           C  
ATOM    656  N   ALA A  82       5.269  20.326  79.946  1.00  7.85           N  
ATOM    657  CA  ALA A  82       4.678  21.537  79.391  1.00  8.00           C  
ATOM    658  C   ALA A  82       5.205  21.806  77.985  1.00  9.05           C  
ATOM    659  O   ALA A  82       6.418  21.765  77.754  1.00 11.68           O  
ATOM    660  CB  ALA A  82       4.957  22.724  80.292  1.00  8.47           C  
ATOM    661  N   LEU A  83       4.290  22.074  77.056  1.00  6.95           N  
ATOM    662  CA  LEU A  83       4.657  22.465  75.689  1.00  7.86           C  
ATOM    663  C   LEU A  83       4.510  23.966  75.449  1.00  7.13           C  
ATOM    664  O   LEU A  83       4.804  24.462  74.361  1.00  8.06           O  
ATOM    665  CB  LEU A  83       3.842  21.676  74.663  1.00  7.78           C  
ATOM    666  CG  LEU A  83       3.970  20.152  74.752  1.00 10.18           C  
ATOM    667  CD1 LEU A  83       3.156  19.484  73.661  1.00  9.96           C  
ATOM    668  CD2 LEU A  83       5.430  19.699  74.684  1.00 14.47           C  
ATOM    669  N   LEU A  84       4.050  24.685  76.466  1.00  7.68           N  
ATOM    670  CA  LEU A  84       4.024  26.143  76.434  1.00  8.26           C  
ATOM    671  C   LEU A  84       4.693  26.672  77.686  1.00  9.41           C  
ATOM    672  O   LEU A  84       4.560  26.074  78.752  1.00 10.11           O  
ATOM    673  CB  LEU A  84       2.592  26.665  76.366  1.00  7.59           C  
ATOM    674  CG  LEU A  84       1.927  26.577  74.995  1.00  9.63           C  
ATOM    675  CD1 LEU A  84       0.456  26.954  75.092  1.00 10.66           C  
ATOM    676  CD2 LEU A  84       2.647  27.474  73.984  1.00 10.76           C  
ATOM    677  N   PRO A  85       5.429  27.789  77.567  1.00  9.41           N  
ATOM    678  CA  PRO A  85       6.004  28.377  78.774  1.00 10.40           C  
ATOM    679  C   PRO A  85       4.941  29.020  79.658  1.00 10.64           C  
ATOM    680  O   PRO A  85       3.796  29.196  79.234  1.00 11.04           O  
ATOM    681  CB  PRO A  85       6.991  29.420  78.241  1.00 12.57           C  
ATOM    682  CG  PRO A  85       6.623  29.655  76.850  1.00 11.55           C  
ATOM    683  CD  PRO A  85       5.778  28.532  76.344  1.00 10.84           C  
ATOM    684  N   ALA A  86       5.328  29.360  80.880  1.00 11.04           N  
ATOM    685  CA  ALA A  86       4.391  29.853  81.880  1.00 12.08           C  
ATOM    686  C   ALA A  86       4.149  31.359  81.805  1.00 12.80           C  
ATOM    687  O   ALA A  86       3.122  31.845  82.285  1.00 15.48           O  
ATOM    688  CB  ALA A  86       4.863  29.459  83.268  1.00 12.56           C  
ATOM    689  N   ASP A  87       5.087  32.091  81.204  1.00  9.99           N  
ATOM    690  CA  ASP A  87       5.033  33.555  81.177  1.00 10.46           C  
ATOM    691  C   ASP A  87       4.368  34.073  79.909  1.00 10.16           C  
ATOM    692  O   ASP A  87       4.504  33.472  78.844  1.00  9.82           O  
ATOM    693  CB  ASP A  87       6.435  34.152  81.332  1.00 10.49           C  
ATOM    694  CG  ASP A  87       7.358  33.786  80.185  1.00 13.04           C  
ATOM    695  OD1 ASP A  87       7.644  32.582  80.007  1.00 18.11           O  
ATOM    696  OD2 ASP A  87       7.798  34.705  79.462  1.00 13.31           O1-
ATOM    697  N   ALA A  88       3.660  35.192  80.035  1.00  9.57           N  
ATOM    698  CA  ALA A  88       2.869  35.757  78.939  1.00 10.11           C  
ATOM    699  C   ALA A  88       3.694  36.048  77.691  1.00  9.50           C  
ATOM    700  O   ALA A  88       3.251  35.762  76.576  1.00  9.12           O  
ATOM    701  CB  ALA A  88       2.144  37.009  79.399  1.00 10.43           C  
ATOM    702  N   ASP A  89       4.885  36.615  77.871  1.00  9.69           N  
ATOM    703  CA  ASP A  89       5.742  36.953  76.736  1.00 10.82           C  
ATOM    704  C   ASP A  89       6.176  35.697  75.989  1.00 10.37           C  
ATOM    705  O   ASP A  89       6.037  35.618  74.770  1.00 10.56           O  
ATOM    706  CB  ASP A  89       6.964  37.771  77.165  1.00 12.61           C  
ATOM    707  CG  ASP A  89       7.748  38.300  75.976  1.00 19.61           C  
ATOM    708  OD1 ASP A  89       7.372  39.363  75.435  1.00 25.47           O  
ATOM    709  OD2 ASP A  89       8.737  37.648  75.580  1.00 25.68           O1-
ATOM    710  N   GLY A  90       6.681  34.714  76.729  1.00 10.08           N  
ATOM    711  CA  GLY A  90       7.101  33.445  76.151  1.00  9.98           C  
ATOM    712  C   GLY A  90       5.959  32.712  75.480  1.00  9.93           C  
ATOM    713  O   GLY A  90       6.134  32.158  74.391  1.00  9.81           O  
ATOM    714  N   ARG A  91       4.788  32.702  76.120  1.00  8.33           N  
ATOM    715  CA  ARG A  91       3.575  32.119  75.527  1.00  9.68           C  
ATOM    716  C   ARG A  91       3.319  32.739  74.160  1.00  7.85           C  
ATOM    717  O   ARG A  91       3.074  32.025  73.184  1.00  7.51           O  
ATOM    718  CB  ARG A  91       2.341  32.364  76.407  1.00 10.34           C  
ATOM    719  CG  ARG A  91       2.126  31.406  77.561  1.00 13.38           C  
ATOM    720  CD  ARG A  91       1.052  31.939  78.528  1.00 17.94           C  
ATOM    721  NE  ARG A  91      -0.314  31.906  77.984  1.00 24.54           N  
ATOM    722  CZ  ARG A  91      -1.056  32.979  77.693  1.00 26.21           C  
ATOM    723  NH1 ARG A  91      -0.582  34.207  77.885  1.00 25.00           N1+
ATOM    724  NH2 ARG A  91      -2.289  32.827  77.211  1.00 16.24           N  
ATOM    725  N   GLN A  92       3.368  34.068  74.096  1.00  6.57           N  
ATOM    726  CA  GLN A  92       3.083  34.768  72.850  1.00  6.50           C  
ATOM    727  C   GLN A  92       4.114  34.439  71.774  1.00  6.95           C  
ATOM    728  O   GLN A  92       3.754  34.226  70.615  1.00  6.69           O  
ATOM    729  CB  GLN A  92       2.978  36.276  73.092  1.00  6.63           C  
ATOM    730  CG  GLN A  92       2.252  37.044  71.974  1.00  6.32           C  
ATOM    731  CD  GLN A  92       3.100  37.307  70.739  1.00  7.39           C  
ATOM    732  NE2 GLN A  92       4.417  37.300  70.902  1.00  6.05           N  
ATOM    733  OE1 GLN A  92       2.566  37.532  69.645  1.00  8.74           O  
ATOM    734  N   ARG A  93       5.387  34.372  72.153  1.00  7.20           N  
ATOM    735  CA  ARG A  93       6.465  34.089  71.193  1.00  8.26           C  
ATOM    736  C   ARG A  93       6.351  32.688  70.613  1.00  6.83           C  
ATOM    737  O   ARG A  93       6.538  32.495  69.413  1.00  6.98           O  
ATOM    738  CB  ARG A  93       7.853  34.254  71.830  1.00  9.04           C  
ATOM    739  CG  ARG A  93       8.093  35.575  72.524  1.00 15.11           C  
ATOM    740  CD  ARG A  93       8.037  36.737  71.566  1.00 16.64           C  
ATOM    741  NE  ARG A  93       8.077  37.994  72.308  1.00 19.12           N  
ATOM    742  CZ  ARG A  93       8.004  39.206  71.767  1.00 21.07           C  
ATOM    743  NH1 ARG A  93       7.892  39.366  70.452  1.00 21.92           N1+
ATOM    744  NH2 ARG A  93       8.042  40.263  72.558  1.00 20.39           N  
ATOM    745  N   VAL A  94       6.065  31.708  71.467  1.00  4.34           N  
ATOM    746  CA  VAL A  94       5.914  30.329  71.010  1.00  4.17           C  
ATOM    747  C   VAL A  94       4.688  30.205  70.113  1.00  4.11           C  
ATOM    748  O   VAL A  94       4.745  29.563  69.063  1.00  4.19           O  
ATOM    749  CB  VAL A  94       5.853  29.332  72.195  1.00  4.21           C  
ATOM    750  CG1 VAL A  94       5.482  27.942  71.705  1.00  5.11           C  
ATOM    751  CG2 VAL A  94       7.195  29.281  72.914  1.00  5.45           C  
ATOM    752  N   ARG A  95       3.580  30.826  70.503  1.00  3.41           N  
ATOM    753  CA  ARG A  95       2.398  30.822  69.641  1.00  3.26           C  
ATOM    754  C   ARG A  95       2.652  31.528  68.314  1.00  3.67           C  
ATOM    755  O   ARG A  95       2.105  31.122  67.292  1.00  4.38           O  
ATOM    756  CB  ARG A  95       1.195  31.438  70.355  1.00  3.66           C  
ATOM    757  CG  ARG A  95       0.603  30.560  71.440  1.00  3.92           C  
ATOM    758  CD  ARG A  95      -0.688  31.168  71.962  1.00  5.39           C  
ATOM    759  NE  ARG A  95      -1.379  30.282  72.899  1.00  4.99           N  
ATOM    760  CZ  ARG A  95      -1.683  30.584  74.155  1.00  5.18           C  
ATOM    761  NH1 ARG A  95      -1.368  31.773  74.669  1.00  6.11           N1+
ATOM    762  NH2 ARG A  95      -2.320  29.688  74.898  1.00  5.14           N  
ATOM    763  N   ALA A  96       3.465  32.582  68.319  1.00  3.17           N  
ATOM    764  CA  ALA A  96       3.765  33.310  67.084  1.00  3.26           C  
ATOM    765  C   ALA A  96       4.591  32.450  66.132  1.00  3.74           C  
ATOM    766  O   ALA A  96       4.308  32.395  64.929  1.00  4.29           O  
ATOM    767  CB  ALA A  96       4.474  34.621  67.381  1.00  3.58           C  
ATOM    768  N   LEU A  97       5.605  31.773  66.666  1.00  3.42           N  
ATOM    769  CA  LEU A  97       6.415  30.861  65.861  1.00  3.18           C  
ATOM    770  C   LEU A  97       5.535  29.786  65.237  1.00  3.37           C  
ATOM    771  O   LEU A  97       5.621  29.514  64.035  1.00  4.28           O  
ATOM    772  CB  LEU A  97       7.520  30.220  66.710  1.00  3.42           C  
ATOM    773  CG  LEU A  97       8.682  31.142  67.092  1.00  4.86           C  
ATOM    774  CD1 LEU A  97       9.555  30.485  68.148  1.00  7.52           C  
ATOM    775  CD2 LEU A  97       9.513  31.527  65.873  1.00  6.78           C  
ATOM    776  N   ALA A  98       4.668  29.188  66.051  1.00  3.97           N  
ATOM    777  CA  ALA A  98       3.771  28.148  65.560  1.00  3.52           C  
ATOM    778  C   ALA A  98       2.875  28.691  64.460  1.00  3.58           C  
ATOM    779  O   ALA A  98       2.674  28.024  63.446  1.00  4.47           O  
ATOM    780  CB  ALA A  98       2.936  27.572  66.697  1.00  3.75           C  
ATOM    781  N   ALA A  99       2.337  29.891  64.654  1.00  3.86           N  
ATOM    782  CA  ALA A  99       1.390  30.453  63.700  1.00  4.02           C  
ATOM    783  C   ALA A  99       2.039  30.844  62.370  1.00  3.90           C  
ATOM    784  O   ALA A  99       1.378  30.802  61.337  1.00  4.07           O  
ATOM    785  CB  ALA A  99       0.664  31.643  64.322  1.00  4.14           C  
ATOM    786  N   ILE A 100       3.323  31.218  62.374  1.00  3.71           N  
ATOM    787  CA  ILE A 100       4.020  31.434  61.100  1.00  3.57           C  
ATOM    788  C   ILE A 100       3.860  30.183  60.238  1.00  4.03           C  
ATOM    789  O   ILE A 100       3.502  30.264  59.060  1.00  4.87           O  
ATOM    790  CB  ILE A 100       5.519  31.742  61.306  1.00  3.40           C  
ATOM    791  CG1 ILE A 100       5.684  33.130  61.933  1.00  5.10           C  
ATOM    792  CG2 ILE A 100       6.298  31.636  59.978  1.00  5.36           C  
ATOM    793  CD1 ILE A 100       7.099  33.442  62.364  1.00  6.01           C  
ATOM    794  N   VAL A 101       4.098  29.019  60.832  1.00  3.56           N  
ATOM    795  CA  VAL A 101       3.959  27.759  60.106  1.00  3.66           C  
ATOM    796  C   VAL A 101       2.493  27.417  59.868  1.00  4.09           C  
ATOM    797  O   VAL A 101       2.088  27.118  58.730  1.00  4.59           O  
ATOM    798  CB  VAL A 101       4.631  26.601  60.875  1.00  3.58           C  
ATOM    799  CG1 VAL A 101       4.340  25.276  60.202  1.00  4.61           C  
ATOM    800  CG2 VAL A 101       6.135  26.824  60.969  1.00  5.10           C  
ATOM    801  N   GLY A 102       1.697  27.459  60.929  1.00  3.95           N  
ATOM    802  CA  GLY A 102       0.339  26.944  60.880  1.00  4.94           C  
ATOM    803  C   GLY A 102      -0.617  27.778  60.055  1.00  4.32           C  
ATOM    804  O   GLY A 102      -1.587  27.250  59.515  1.00  4.28           O  
ATOM    805  N   CYS A 103      -0.364  29.083  59.992  1.00  4.07           N  
ATOM    806  CA  CYS A 103      -1.180  29.987  59.180  1.00  4.06           C  
ATOM    807  C   CYS A 103      -0.533  30.310  57.854  1.00  4.39           C  
ATOM    808  O   CYS A 103      -1.199  30.298  56.823  1.00  5.10           O  
ATOM    809  CB  CYS A 103      -1.424  31.311  59.912  1.00  4.09           C  
ATOM    810  SG  CYS A 103      -2.283  31.194  61.492  1.00  5.64           S  
ATOM    811  N   ASP A 104       0.758  30.617  57.880  1.00  3.97           N  
ATOM    812  CA  ASP A 104       1.359  31.323  56.748  1.00  3.79           C  
ATOM    813  C   ASP A 104       2.254  30.477  55.853  1.00  3.61           C  
ATOM    814  O   ASP A 104       2.790  30.990  54.867  1.00  3.77           O  
ATOM    815  CB  ASP A 104       2.105  32.568  57.231  1.00  4.23           C  
ATOM    816  CG  ASP A 104       1.229  33.500  58.045  1.00  4.54           C  
ATOM    817  OD1 ASP A 104      -0.014  33.482  57.892  1.00  5.85           O  
ATOM    818  OD2 ASP A 104       1.813  34.241  58.858  1.00  6.22           O1-
ATOM    819  N   ILE A 105       2.432  29.205  56.194  1.00  3.46           N  
ATOM    820  CA  ILE A 105       3.148  28.282  55.315  1.00  4.14           C  
ATOM    821  C   ILE A 105       2.295  27.072  54.973  1.00  4.33           C  
ATOM    822  O   ILE A 105       1.899  26.885  53.814  1.00  5.11           O  
ATOM    823  CB  ILE A 105       4.501  27.798  55.889  1.00  3.75           C  
ATOM    824  CG1 ILE A 105       5.379  28.970  56.344  1.00  4.33           C  
ATOM    825  CG2 ILE A 105       5.229  26.987  54.824  1.00  5.39           C  
ATOM    826  CD1 ILE A 105       6.651  28.520  57.053  1.00  5.29           C  
ATOM    827  N   HIS A 106       2.001  26.249  55.979  1.00  3.95           N  
ATOM    828  CA  HIS A 106       1.355  24.970  55.724  1.00  4.82           C  
ATOM    829  C   HIS A 106       0.093  25.043  54.841  1.00  4.43           C  
ATOM    830  O   HIS A 106      -0.041  24.264  53.892  1.00  3.91           O  
ATOM    831  CB  HIS A 106       1.031  24.211  57.019  1.00  5.05           C  
ATOM    832  CG  HIS A 106       0.089  23.091  56.768  1.00  4.44           C  
ATOM    833  CD2 HIS A 106       0.312  21.836  56.311  1.00  5.37           C  
ATOM    834  ND1 HIS A 106      -1.280  23.255  56.809  1.00  4.85           N  
ATOM    835  CE1 HIS A 106      -1.859  22.131  56.426  1.00  5.35           C  
ATOM    836  NE2 HIS A 106      -0.916  21.257  56.120  1.00  6.01           N  
ATOM    837  N   PRO A 107      -0.861  25.930  55.169  1.00  3.93           N  
ATOM    838  CA  PRO A 107      -2.114  25.893  54.406  1.00  4.19           C  
ATOM    839  C   PRO A 107      -1.949  26.219  52.934  1.00  4.35           C  
ATOM    840  O   PRO A 107      -2.752  25.765  52.112  1.00  4.61           O  
ATOM    841  CB  PRO A 107      -2.983  26.954  55.096  1.00  4.45           C  
ATOM    842  CG  PRO A 107      -2.409  27.026  56.499  1.00  4.78           C  
ATOM    843  CD  PRO A 107      -0.932  26.900  56.281  1.00  4.13           C  
ATOM    844  N   ILE A 108      -0.924  26.992  52.602  1.00  4.18           N  
ATOM    845  CA  ILE A 108      -0.737  27.465  51.230  1.00  4.03           C  
ATOM    846  C   ILE A 108      -0.274  26.338  50.315  1.00  4.35           C  
ATOM    847  O   ILE A 108      -0.502  26.385  49.097  1.00  4.27           O  
ATOM    848  CB  ILE A 108       0.316  28.603  51.159  1.00  5.01           C  
ATOM    849  CG1 ILE A 108       0.212  29.586  52.335  1.00  8.75           C  
ATOM    850  CG2 ILE A 108       0.204  29.342  49.834  1.00  5.25           C  
ATOM    851  CD1 ILE A 108      -1.110  30.290  52.433  1.00  9.80           C  
ATOM    852  N   ASN A 109       0.377  25.331  50.896  1.00  3.54           N  
ATOM    853  CA  ASN A 109       0.961  24.235  50.120  1.00  4.40           C  
ATOM    854  C   ASN A 109       0.207  22.923  50.260  1.00  4.44           C  
ATOM    855  O   ASN A 109       0.641  21.882  49.766  1.00  4.89           O  
ATOM    856  CB  ASN A 109       2.416  24.021  50.528  1.00  5.07           C  
ATOM    857  CG  ASN A 109       3.290  25.206  50.205  1.00  4.80           C  
ATOM    858  ND2 ASN A 109       4.464  25.250  50.827  1.00  5.65           N  
ATOM    859  OD1 ASN A 109       2.928  26.075  49.403  1.00  4.93           O  
ATOM    860  N   ASN A 110      -0.941  22.986  50.922  1.00  4.47           N  
ATOM    861  CA  ASN A 110      -1.770  21.819  51.192  1.00  4.07           C  
ATOM    862  C   ASN A 110      -2.275  21.194  49.899  1.00  4.60           C  
ATOM    863  O   ASN A 110      -2.448  21.892  48.894  1.00  4.62           O  
ATOM    864  CB  ASN A 110      -2.916  22.293  52.088  1.00  5.26           C  
ATOM    865  CG  ASN A 110      -3.823  21.184  52.574  1.00  4.88           C  
ATOM    866  ND2 ASN A 110      -5.058  21.568  52.868  1.00  6.04           N  
ATOM    867  OD1 ASN A 110      -3.441  20.017  52.709  1.00  4.31           O  
ATOM    868  N   ARG A 111      -2.515  19.887  49.932  1.00  4.10           N  
ATOM    869  CA  ARG A 111      -2.907  19.112  48.756  1.00  4.11           C  
ATOM    870  C   ARG A 111      -3.983  19.786  47.908  1.00  4.76           C  
ATOM    871  O   ARG A 111      -3.823  19.912  46.686  1.00  4.73           O  
ATOM    872  CB  ARG A 111      -3.357  17.708  49.190  1.00  4.76           C  
ATOM    873  CG  ARG A 111      -3.797  16.779  48.056  1.00  5.53           C  
ATOM    874  CD  ARG A 111      -4.417  15.493  48.602  1.00 12.68           C  
ATOM    875  NE  ARG A 111      -4.507  14.412  47.614  1.00 16.85           N  
ATOM    876  CZ  ARG A 111      -5.487  14.258  46.724  1.00 19.51           C  
ATOM    877  NH1 ARG A 111      -6.482  15.130  46.642  1.00 14.01           N1+
ATOM    878  NH2 ARG A 111      -5.462  13.225  45.892  1.00 20.76           N  
ATOM    879  N   ARG A 112      -5.072  20.220  48.539  1.00  3.89           N  
ATOM    880  CA  ARG A 112      -6.200  20.790  47.785  1.00  3.81           C  
ATOM    881  C   ARG A 112      -5.786  22.033  47.002  1.00  3.58           C  
ATOM    882  O   ARG A 112      -6.328  22.307  45.926  1.00  3.72           O  
ATOM    883  CB  ARG A 112      -7.371  21.122  48.719  1.00  4.04           C  
ATOM    884  CG  ARG A 112      -7.028  22.182  49.754  1.00  4.42           C  
ATOM    885  CD  ARG A 112      -8.084  22.389  50.824  1.00  4.49           C  
ATOM    886  NE  ARG A 112      -7.695  23.569  51.595  1.00  4.46           N  
ATOM    887  CZ  ARG A 112      -8.524  24.448  52.142  1.00  3.77           C  
ATOM    888  NH1 ARG A 112      -9.841  24.266  52.114  1.00  4.32           N1+
ATOM    889  NH2 ARG A 112      -8.000  25.509  52.743  1.00  4.87           N  
ATOM    890  N   ILE A 113      -4.843  22.791  47.544  1.00  3.47           N  
ATOM    891  CA  ILE A 113      -4.380  24.004  46.887  1.00  3.60           C  
ATOM    892  C   ILE A 113      -3.563  23.620  45.662  1.00  4.54           C  
ATOM    893  O   ILE A 113      -3.764  24.164  44.572  1.00  4.34           O  
ATOM    894  CB  ILE A 113      -3.521  24.870  47.840  1.00  3.81           C  
ATOM    895  CG1 ILE A 113      -4.240  25.115  49.180  1.00  4.55           C  
ATOM    896  CG2 ILE A 113      -3.112  26.176  47.152  1.00  4.32           C  
ATOM    897  CD1 ILE A 113      -5.585  25.826  49.089  1.00  5.64           C  
ATOM    898  N   LEU A 114      -2.648  22.672  45.831  1.00  4.02           N  
ATOM    899  CA  LEU A 114      -1.822  22.227  44.714  1.00  4.22           C  
ATOM    900  C   LEU A 114      -2.666  21.605  43.613  1.00  4.19           C  
ATOM    901  O   LEU A 114      -2.396  21.811  42.426  1.00  4.60           O  
ATOM    902  CB  LEU A 114      -0.742  21.259  45.205  1.00  4.86           C  
ATOM    903  CG  LEU A 114       0.119  21.773  46.371  1.00  4.62           C  
ATOM    904  CD1 LEU A 114       1.250  20.790  46.652  1.00  6.22           C  
ATOM    905  CD2 LEU A 114       0.684  23.160  46.115  1.00  5.74           C  
ATOM    906  N   GLU A 115      -3.703  20.867  43.999  1.00  3.81           N  
ATOM    907  CA  GLU A 115      -4.645  20.315  43.026  1.00  4.34           C  
ATOM    908  C   GLU A 115      -5.333  21.401  42.210  1.00  3.78           C  
ATOM    909  O   GLU A 115      -5.499  21.259  40.993  1.00  4.64           O  
ATOM    910  CB  GLU A 115      -5.668  19.422  43.714  1.00  5.43           C  
ATOM    911  CG  GLU A 115      -5.103  18.063  44.047  1.00  9.12           C  
ATOM    912  CD  GLU A 115      -4.749  17.295  42.790  1.00 12.74           C  
ATOM    913  OE1 GLU A 115      -5.683  16.845  42.096  1.00 14.98           O  
ATOM    914  OE2 GLU A 115      -3.547  17.166  42.474  1.00 14.62           O1-
ATOM    915  N   TYR A 116      -5.720  22.487  42.873  1.00  3.16           N  
ATOM    916  CA  TYR A 116      -6.340  23.612  42.188  1.00  3.27           C  
ATOM    917  C   TYR A 116      -5.348  24.263  41.212  1.00  3.95           C  
ATOM    918  O   TYR A 116      -5.697  24.568  40.065  1.00  3.62           O  
ATOM    919  CB  TYR A 116      -6.860  24.622  43.212  1.00  3.97           C  
ATOM    920  CG  TYR A 116      -7.835  25.645  42.671  1.00  4.07           C  
ATOM    921  CD1 TYR A 116      -9.191  25.556  42.968  1.00  4.77           C  
ATOM    922  CD2 TYR A 116      -7.402  26.702  41.867  1.00  3.95           C  
ATOM    923  CE1 TYR A 116     -10.094  26.495  42.484  1.00  4.98           C  
ATOM    924  CE2 TYR A 116      -8.296  27.652  41.389  1.00  4.63           C  
ATOM    925  CZ  TYR A 116      -9.636  27.541  41.702  1.00  4.38           C  
ATOM    926  OH  TYR A 116     -10.527  28.478  41.234  1.00  5.80           O  
ATOM    927  N   LEU A 117      -4.104  24.444  41.644  1.00  3.15           N  
ATOM    928  CA  LEU A 117      -3.073  24.967  40.741  1.00  4.01           C  
ATOM    929  C   LEU A 117      -2.911  24.095  39.503  1.00  3.59           C  
ATOM    930  O   LEU A 117      -2.802  24.609  38.387  1.00  4.86           O  
ATOM    931  CB  LEU A 117      -1.740  25.115  41.468  1.00  4.07           C  
ATOM    932  CG  LEU A 117      -1.695  26.095  42.643  1.00  4.17           C  
ATOM    933  CD1 LEU A 117      -0.334  26.054  43.283  1.00  7.01           C  
ATOM    934  CD2 LEU A 117      -2.027  27.510  42.189  1.00  6.01           C  
ATOM    935  N   ARG A 118      -2.895  22.780  39.694  1.00  3.60           N  
ATOM    936  CA  ARG A 118      -2.755  21.849  38.576  1.00  3.93           C  
ATOM    937  C   ARG A 118      -3.952  21.899  37.634  1.00  3.73           C  
ATOM    938  O   ARG A 118      -3.792  22.019  36.420  1.00  4.51           O  
ATOM    939  CB  ARG A 118      -2.587  20.420  39.093  1.00  3.87           C  
ATOM    940  CG  ARG A 118      -1.288  20.173  39.835  1.00  6.93           C  
ATOM    941  CD  ARG A 118      -1.183  18.734  40.328  1.00 10.90           C  
ATOM    942  NE  ARG A 118       0.042  18.553  41.109  1.00 11.26           N  
ATOM    943  CZ  ARG A 118       0.086  18.344  42.423  1.00 11.02           C  
ATOM    944  NH1 ARG A 118      -1.028  18.259  43.141  1.00 11.86           N1+
ATOM    945  NH2 ARG A 118       1.264  18.213  43.025  1.00 12.16           N  
ATOM    946  N   LYS A 119      -5.151  21.812  38.195  1.00  3.68           N  
ATOM    947  CA  LYS A 119      -6.352  21.593  37.391  1.00  4.42           C  
ATOM    948  C   LYS A 119      -6.969  22.867  36.846  1.00  4.33           C  
ATOM    949  O   LYS A 119      -7.614  22.837  35.799  1.00  4.55           O  
ATOM    950  CB  LYS A 119      -7.365  20.761  38.182  1.00  6.88           C  
ATOM    951  CG  LYS A 119      -6.833  19.352  38.433  1.00 10.21           C  
ATOM    952  CD  LYS A 119      -7.782  18.460  39.198  1.00 17.37           C  
ATOM    953  CE  LYS A 119      -7.385  17.000  38.999  1.00 18.23           C  
ATOM    954  NZ  LYS A 119      -5.920  16.749  39.235  1.00 20.59           N1+
ATOM    955  N   THR A 120      -6.754  23.982  37.540  1.00  4.11           N  
ATOM    956  CA  THR A 120      -7.293  25.272  37.101  1.00  4.85           C  
ATOM    957  C   THR A 120      -6.241  26.124  36.402  1.00  5.08           C  
ATOM    958  O   THR A 120      -6.537  26.751  35.381  1.00  6.42           O  
ATOM    959  CB  THR A 120      -7.963  26.027  38.269  1.00  5.96           C  
ATOM    960  CG2 THR A 120      -8.505  27.384  37.820  1.00  6.88           C  
ATOM    961  OG1 THR A 120      -9.052  25.236  38.757  1.00  8.36           O  
ATOM    962  N   PHE A 121      -5.020  26.135  36.932  1.00  5.00           N  
ATOM    963  CA  PHE A 121      -3.960  26.964  36.359  1.00  5.86           C  
ATOM    964  C   PHE A 121      -2.937  26.181  35.538  1.00  6.27           C  
ATOM    965  O   PHE A 121      -1.996  26.769  34.994  1.00  8.34           O  
ATOM    966  CB  PHE A 121      -3.297  27.811  37.448  1.00  7.05           C  
ATOM    967  CG  PHE A 121      -4.219  28.831  38.042  1.00  5.68           C  
ATOM    968  CD1 PHE A 121      -4.744  29.845  37.247  1.00  6.17           C  
ATOM    969  CD2 PHE A 121      -4.584  28.767  39.379  1.00  6.58           C  
ATOM    970  CE1 PHE A 121      -5.610  30.788  37.780  1.00  6.67           C  
ATOM    971  CE2 PHE A 121      -5.449  29.710  39.923  1.00  7.08           C  
ATOM    972  CZ  PHE A 121      -5.963  30.721  39.123  1.00  6.31           C  
ATOM    973  N   GLY A 122      -3.137  24.870  35.427  1.00  5.26           N  
ATOM    974  CA  GLY A 122      -2.294  24.034  34.570  1.00  5.13           C  
ATOM    975  C   GLY A 122      -0.860  23.893  35.041  1.00  5.75           C  
ATOM    976  O   GLY A 122       0.034  23.602  34.241  1.00  7.13           O  
ATOM    977  N   ALA A 123      -0.632  24.080  36.342  1.00  4.70           N  
ATOM    978  CA  ALA A 123       0.710  24.007  36.906  1.00  5.22           C  
ATOM    979  C   ALA A 123       1.335  22.635  36.686  1.00  6.38           C  
ATOM    980  O   ALA A 123       0.712  21.605  36.982  1.00  7.21           O  
ATOM    981  CB  ALA A 123       0.666  24.330  38.397  1.00  5.80           C  
ATOM    982  N   ASP A 124       2.562  22.617  36.172  1.00  5.72           N  
ATOM    983  CA  ASP A 124       3.323  21.377  36.157  1.00  5.95           C  
ATOM    984  C   ASP A 124       4.091  21.249  37.468  1.00  6.05           C  
ATOM    985  O   ASP A 124       4.006  22.129  38.331  1.00  5.28           O  
ATOM    986  CB  ASP A 124       4.211  21.241  34.906  1.00  6.22           C  
ATOM    987  CG  ASP A 124       5.335  22.266  34.829  1.00  7.10           C  
ATOM    988  OD1 ASP A 124       5.623  22.992  35.803  1.00  6.11           O  
ATOM    989  OD2 ASP A 124       5.961  22.330  33.749  1.00 10.89           O1-
ATOM    990  N   GLU A 125       4.820  20.157  37.643  1.00  6.52           N  
ATOM    991  CA  GLU A 125       5.413  19.905  38.949  1.00  7.59           C  
ATOM    992  C   GLU A 125       6.546  20.857  39.296  1.00  6.53           C  
ATOM    993  O   GLU A 125       6.751  21.159  40.468  1.00  6.81           O  
ATOM    994  CB  GLU A 125       5.812  18.437  39.119  1.00  9.68           C  
ATOM    995  CG  GLU A 125       4.607  17.479  39.165  1.00 12.83           C  
ATOM    996  CD  GLU A 125       3.487  17.948  40.095  1.00 15.36           C  
ATOM    997  OE1 GLU A 125       3.742  18.168  41.297  1.00 14.11           O  
ATOM    998  OE2 GLU A 125       2.338  18.086  39.621  1.00 17.52           O1-
ATOM    999  N   ALA A 126       7.251  21.365  38.287  1.00  5.72           N  
ATOM   1000  CA  ALA A 126       8.241  22.410  38.524  1.00  5.01           C  
ATOM   1001  C   ALA A 126       7.550  23.654  39.086  1.00  4.88           C  
ATOM   1002  O   ALA A 126       8.043  24.272  40.034  1.00  4.87           O  
ATOM   1003  CB  ALA A 126       9.003  22.737  37.243  1.00  5.87           C  
ATOM   1004  N   ALA A 127       6.398  24.006  38.516  1.00  4.33           N  
ATOM   1005  CA  ALA A 127       5.634  25.159  38.995  1.00  4.06           C  
ATOM   1006  C   ALA A 127       5.107  24.935  40.411  1.00  4.06           C  
ATOM   1007  O   ALA A 127       5.102  25.861  41.226  1.00  4.31           O  
ATOM   1008  CB  ALA A 127       4.492  25.477  38.047  1.00  4.73           C  
ATOM   1009  N   ILE A 128       4.676  23.708  40.703  1.00  4.05           N  
ATOM   1010  CA  ILE A 128       4.241  23.341  42.054  1.00  4.33           C  
ATOM   1011  C   ILE A 128       5.392  23.504  43.040  1.00  4.83           C  
ATOM   1012  O   ILE A 128       5.222  24.121  44.091  1.00  4.88           O  
ATOM   1013  CB  ILE A 128       3.659  21.903  42.100  1.00  4.60           C  
ATOM   1014  CG1 ILE A 128       2.350  21.803  41.295  1.00  5.45           C  
ATOM   1015  CG2 ILE A 128       3.474  21.420  43.546  1.00  5.32           C  
ATOM   1016  CD1 ILE A 128       1.216  22.705  41.783  1.00  7.25           C  
ATOM   1017  N   ASN A 129       6.570  22.993  42.694  1.00  5.07           N  
ATOM   1018  CA  ASN A 129       7.716  23.135  43.583  1.00  6.03           C  
ATOM   1019  C   ASN A 129       8.104  24.593  43.809  1.00  4.98           C  
ATOM   1020  O   ASN A 129       8.461  24.969  44.925  1.00  5.53           O  
ATOM   1021  CB  ASN A 129       8.911  22.316  43.084  1.00  6.83           C  
ATOM   1022  CG  ASN A 129       8.762  20.828  43.363  1.00  9.64           C  
ATOM   1023  ND2 ASN A 129       9.815  20.072  43.081  1.00 15.21           N  
ATOM   1024  OD1 ASN A 129       7.717  20.364  43.818  1.00 10.52           O  
ATOM   1025  N   ALA A 130       8.019  25.415  42.760  1.00  4.31           N  
ATOM   1026  CA  ALA A 130       8.368  26.833  42.879  1.00  4.89           C  
ATOM   1027  C   ALA A 130       7.386  27.569  43.789  1.00  4.74           C  
ATOM   1028  O   ALA A 130       7.785  28.417  44.587  1.00  5.09           O  
ATOM   1029  CB  ALA A 130       8.432  27.489  41.504  1.00  5.83           C  
ATOM   1030  N   TRP A 131       6.104  27.232  43.671  1.00  4.26           N  
ATOM   1031  CA  TRP A 131       5.070  27.764  44.556  1.00  4.15           C  
ATOM   1032  C   TRP A 131       5.385  27.404  46.000  1.00  4.26           C  
ATOM   1033  O   TRP A 131       5.485  28.282  46.861  1.00  4.54           O  
ATOM   1034  CB  TRP A 131       3.719  27.188  44.137  1.00  3.93           C  
ATOM   1035  CG  TRP A 131       2.551  27.359  45.091  1.00  2.94           C  
ATOM   1036  CD1 TRP A 131       2.218  26.548  46.140  1.00  4.01           C  
ATOM   1037  CD2 TRP A 131       1.529  28.362  45.022  1.00  3.20           C  
ATOM   1038  CE2 TRP A 131       0.611  28.102  46.066  1.00  3.92           C  
ATOM   1039  CE3 TRP A 131       1.294  29.452  44.172  1.00  4.35           C  
ATOM   1040  NE1 TRP A 131       1.066  27.003  46.746  1.00  3.93           N  
ATOM   1041  CZ2 TRP A 131      -0.514  28.898  46.287  1.00  3.88           C  
ATOM   1042  CZ3 TRP A 131       0.177  30.236  44.387  1.00  4.86           C  
ATOM   1043  CH2 TRP A 131      -0.713  29.957  45.435  1.00  4.67           C  
ATOM   1044  N   CYS A 132       5.567  26.115  46.259  1.00  4.58           N  
ATOM   1045  CA  CYS A 132       5.778  25.665  47.629  1.00  4.60           C  
ATOM   1046  C   CYS A 132       7.009  26.297  48.252  1.00  5.02           C  
ATOM   1047  O   CYS A 132       6.971  26.725  49.409  1.00  4.69           O  
ATOM   1048  CB  CYS A 132       5.865  24.145  47.699  1.00  4.63           C  
ATOM   1049  SG  CYS A 132       4.292  23.337  47.319  1.00  6.02           S  
ATOM   1050  N   GLY A 133       8.089  26.371  47.480  1.00  4.58           N  
ATOM   1051  CA  GLY A 133       9.327  26.986  47.945  1.00  5.08           C  
ATOM   1052  C   GLY A 133       9.178  28.467  48.236  1.00  4.78           C  
ATOM   1053  O   GLY A 133       9.820  28.987  49.140  1.00  5.11           O  
ATOM   1054  N   THR A 134       8.331  29.155  47.479  1.00  4.73           N  
ATOM   1055  CA  THR A 134       8.088  30.575  47.725  1.00  4.80           C  
ATOM   1056  C   THR A 134       7.573  30.794  49.150  1.00  4.29           C  
ATOM   1057  O   THR A 134       8.116  31.615  49.902  1.00  4.81           O  
ATOM   1058  CB  THR A 134       7.110  31.165  46.689  1.00  5.02           C  
ATOM   1059  CG2 THR A 134       6.828  32.637  46.961  1.00  6.04           C  
ATOM   1060  OG1 THR A 134       7.690  31.036  45.384  1.00  5.57           O  
ATOM   1061  N   TRP A 135       6.541  30.048  49.527  1.00  3.66           N  
ATOM   1062  CA  TRP A 135       5.923  30.262  50.836  1.00  4.46           C  
ATOM   1063  C   TRP A 135       6.752  29.696  51.976  1.00  4.32           C  
ATOM   1064  O   TRP A 135       6.811  30.304  53.048  1.00  4.39           O  
ATOM   1065  CB  TRP A 135       4.462  29.784  50.848  1.00  4.76           C  
ATOM   1066  CG  TRP A 135       3.794  30.194  49.572  1.00  4.63           C  
ATOM   1067  CD1 TRP A 135       3.288  29.368  48.613  1.00  4.93           C  
ATOM   1068  CD2 TRP A 135       3.656  31.533  49.065  1.00  4.13           C  
ATOM   1069  CE2 TRP A 135       3.029  31.438  47.807  1.00  3.70           C  
ATOM   1070  CE3 TRP A 135       3.986  32.803  49.563  1.00  4.90           C  
ATOM   1071  NE1 TRP A 135       2.816  30.109  47.554  1.00  4.65           N  
ATOM   1072  CZ2 TRP A 135       2.738  32.563  47.026  1.00  4.64           C  
ATOM   1073  CZ3 TRP A 135       3.698  33.927  48.783  1.00  5.15           C  
ATOM   1074  CH2 TRP A 135       3.075  33.794  47.529  1.00  5.30           C  
ATOM   1075  N   ILE A 136       7.409  28.565  51.746  1.00  4.09           N  
ATOM   1076  CA  ILE A 136       8.297  28.004  52.760  1.00  4.01           C  
ATOM   1077  C   ILE A 136       9.475  28.940  53.015  1.00  4.71           C  
ATOM   1078  O   ILE A 136       9.797  29.231  54.168  1.00  4.92           O  
ATOM   1079  CB  ILE A 136       8.779  26.594  52.376  1.00  4.64           C  
ATOM   1080  CG1 ILE A 136       7.606  25.617  52.457  1.00  4.83           C  
ATOM   1081  CG2 ILE A 136       9.913  26.143  53.296  1.00  4.85           C  
ATOM   1082  CD1 ILE A 136       7.842  24.291  51.762  1.00  5.35           C  
ATOM   1083  N   SER A 137      10.109  29.441  51.957  1.00  4.28           N  
ATOM   1084  CA  SER A 137      11.251  30.329  52.136  0.50  4.46           C  
ATOM   1086  C   SER A 137      10.870  31.626  52.839  1.00  4.81           C  
ATOM   1087  O   SER A 137      11.601  32.100  53.698  1.00  4.61           O  
ATOM   1088  CB  SER A 137      11.929  30.617  50.803  0.50  4.89           C  
ATOM   1090  OG  SER A 137      12.455  29.421  50.262  0.50  3.26           O  
ATOM   1092  N   ALA A 138       9.719  32.196  52.489  1.00  4.42           N  
ATOM   1093  CA  ALA A 138       9.284  33.432  53.128  1.00  4.61           C  
ATOM   1094  C   ALA A 138       9.046  33.202  54.620  1.00  4.43           C  
ATOM   1095  O   ALA A 138       9.492  33.994  55.460  1.00  5.14           O  
ATOM   1096  CB  ALA A 138       8.024  33.975  52.458  1.00  5.41           C  
ATOM   1097  N   GLY A 139       8.355  32.116  54.950  1.00  4.65           N  
ATOM   1098  CA  GLY A 139       8.058  31.802  56.345  1.00  4.76           C  
ATOM   1099  C   GLY A 139       9.298  31.449  57.140  1.00  3.83           C  
ATOM   1100  O   GLY A 139       9.452  31.895  58.276  1.00  4.78           O  
ATOM   1101  N   PHE A 140      10.178  30.649  56.544  1.00  3.84           N  
ATOM   1102  CA  PHE A 140      11.437  30.284  57.191  1.00  3.78           C  
ATOM   1103  C   PHE A 140      12.379  31.482  57.344  1.00  4.04           C  
ATOM   1104  O   PHE A 140      13.109  31.557  58.325  1.00  4.30           O  
ATOM   1105  CB  PHE A 140      12.123  29.138  56.447  1.00  4.09           C  
ATOM   1106  CG  PHE A 140      11.575  27.764  56.769  1.00  3.54           C  
ATOM   1107  CD1 PHE A 140      10.423  27.587  57.545  1.00  5.16           C  
ATOM   1108  CD2 PHE A 140      12.216  26.639  56.271  1.00  4.39           C  
ATOM   1109  CE1 PHE A 140       9.941  26.308  57.826  1.00  5.60           C  
ATOM   1110  CE2 PHE A 140      11.748  25.355  56.550  1.00  5.38           C  
ATOM   1111  CZ  PHE A 140      10.605  25.189  57.321  1.00  4.39           C  
ATOM   1112  N   ASP A 141      12.370  32.421  56.394  1.00  3.67           N  
ATOM   1113  CA  ASP A 141      13.136  33.663  56.580  1.00  4.44           C  
ATOM   1114  C   ASP A 141      12.759  34.308  57.916  1.00  4.61           C  
ATOM   1115  O   ASP A 141      13.634  34.697  58.695  1.00  5.56           O  
ATOM   1116  CB  ASP A 141      12.887  34.674  55.453  1.00  5.58           C  
ATOM   1117  CG  ASP A 141      13.570  34.310  54.148  1.00  8.00           C  
ATOM   1118  OD1 ASP A 141      14.472  33.450  54.127  1.00  9.19           O  
ATOM   1119  OD2 ASP A 141      13.186  34.910  53.117  1.00 11.33           O1-
ATOM   1120  N   ALA A 142      11.457  34.415  58.172  1.00  5.05           N  
ATOM   1121  CA  ALA A 142      10.966  35.059  59.386  1.00  5.22           C  
ATOM   1122  C   ALA A 142      11.245  34.222  60.628  1.00  5.11           C  
ATOM   1123  O   ALA A 142      11.702  34.752  61.639  1.00  5.37           O  
ATOM   1124  CB  ALA A 142       9.481  35.361  59.267  1.00  6.31           C  
ATOM   1125  N   TYR A 143      10.961  32.921  60.550  1.00  4.13           N  
ATOM   1126  CA  TYR A 143      11.158  32.011  61.676  1.00  3.80           C  
ATOM   1127  C   TYR A 143      12.634  32.004  62.083  1.00  4.15           C  
ATOM   1128  O   TYR A 143      12.964  32.145  63.271  1.00  4.50           O  
ATOM   1129  CB  TYR A 143      10.685  30.609  61.277  1.00  3.69           C  
ATOM   1130  CG  TYR A 143      10.369  29.661  62.407  1.00  3.23           C  
ATOM   1131  CD1 TYR A 143       9.062  29.280  62.666  1.00  3.91           C  
ATOM   1132  CD2 TYR A 143      11.382  29.115  63.195  1.00  3.82           C  
ATOM   1133  CE1 TYR A 143       8.762  28.388  63.681  1.00  3.68           C  
ATOM   1134  CE2 TYR A 143      11.089  28.226  64.227  1.00  3.91           C  
ATOM   1135  CZ  TYR A 143       9.771  27.872  64.461  1.00  3.78           C  
ATOM   1136  OH  TYR A 143       9.453  26.994  65.470  1.00  4.77           O  
ATOM   1137  N   GLU A 144      13.516  31.855  61.096  1.00  4.54           N  
ATOM   1138  CA  GLU A 144      14.964  31.878  61.316  1.00  4.12           C  
ATOM   1139  C   GLU A 144      15.421  33.177  61.975  1.00  4.85           C  
ATOM   1140  O   GLU A 144      16.239  33.155  62.904  1.00  5.10           O  
ATOM   1141  CB  GLU A 144      15.688  31.682  59.982  1.00  4.47           C  
ATOM   1142  CG  GLU A 144      17.206  31.635  60.073  1.00  3.67           C  
ATOM   1143  CD  GLU A 144      17.755  30.285  60.505  1.00  5.16           C  
ATOM   1144  OE1 GLU A 144      16.982  29.311  60.657  1.00  5.00           O  
ATOM   1145  OE2 GLU A 144      18.988  30.206  60.679  1.00  4.77           O1-
ATOM   1146  N   ALA A 145      14.903  34.307  61.494  1.00  5.17           N  
ATOM   1147  CA  ALA A 145      15.254  35.607  62.066  1.00  6.00           C  
ATOM   1148  C   ALA A 145      14.833  35.688  63.531  1.00  6.20           C  
ATOM   1149  O   ALA A 145      15.573  36.224  64.366  1.00  7.77           O  
ATOM   1150  CB  ALA A 145      14.621  36.729  61.265  1.00  7.32           C  
ATOM   1151  N   LEU A 146      13.656  35.153  63.848  1.00  5.91           N  
ATOM   1152  CA  LEU A 146      13.180  35.149  65.234  1.00  6.78           C  
ATOM   1153  C   LEU A 146      14.007  34.251  66.141  1.00  7.79           C  
ATOM   1154  O   LEU A 146      14.260  34.606  67.297  1.00  8.50           O  
ATOM   1155  CB  LEU A 146      11.693  34.792  65.303  1.00  7.11           C  
ATOM   1156  CG  LEU A 146      10.771  35.866  64.719  1.00  8.64           C  
ATOM   1157  CD1 LEU A 146       9.364  35.320  64.541  1.00 12.98           C  
ATOM   1158  CD2 LEU A 146      10.752  37.119  65.585  1.00 10.70           C  
ATOM   1159  N   LEU A 147      14.454  33.111  65.620  1.00  6.40           N  
ATOM   1160  CA  LEU A 147      15.345  32.219  66.378  1.00  7.07           C  
ATOM   1161  C   LEU A 147      16.654  32.910  66.729  1.00  8.22           C  
ATOM   1162  O   LEU A 147      17.233  32.651  67.787  1.00 10.05           O  
ATOM   1163  CB  LEU A 147      15.638  30.933  65.598  1.00  6.29           C  
ATOM   1164  CG  LEU A 147      14.481  29.961  65.355  1.00  6.82           C  
ATOM   1165  CD1 LEU A 147      14.968  28.717  64.631  1.00  8.15           C  
ATOM   1166  CD2 LEU A 147      13.805  29.576  66.658  1.00  9.67           C  
ATOM   1167  N   ALA A 148      17.108  33.791  65.839  1.00  8.38           N  
ATOM   1168  CA  ALA A 148      18.402  34.461  65.974  1.00 10.75           C  
ATOM   1169  C   ALA A 148      18.426  35.535  67.048  1.00 11.86           C  
ATOM   1170  O   ALA A 148      19.466  35.766  67.669  1.00 11.56           O  
ATOM   1171  CB  ALA A 148      18.820  35.057  64.642  1.00 11.18           C  
ATOM   1172  N   VAL A 149      17.299  36.211  67.255  1.00 13.00           N  
ATOM   1173  CA  VAL A 149      17.280  37.361  68.168  1.00 14.92           C  
ATOM   1174  C   VAL A 149      16.971  36.981  69.618  1.00 15.70           C  
ATOM   1175  O   VAL A 149      17.069  37.814  70.522  1.00 16.83           O  
ATOM   1176  CB  VAL A 149      16.349  38.512  67.677  1.00 15.48           C  
ATOM   1177  CG1 VAL A 149      16.935  39.189  66.445  1.00 17.00           C  
ATOM   1178  CG2 VAL A 149      14.935  38.018  67.409  1.00 13.50           C  
ATOM   1179  N   ASP A 150      16.630  35.712  69.826  1.00 16.18           N  
ATOM   1180  CA  ASP A 150      16.304  35.191  71.147  1.00 15.84           C  
ATOM   1181  C   ASP A 150      17.564  34.738  71.902  1.00 17.51           C  
ATOM   1182  O   ASP A 150      18.133  33.693  71.589  1.00 18.14           O  
ATOM   1183  CB  ASP A 150      15.309  34.034  71.013  1.00 15.84           C  
ATOM   1184  CG  ASP A 150      14.749  33.580  72.346  1.00 15.90           C  
ATOM   1185  OD1 ASP A 150      15.226  34.049  73.400  1.00 13.47           O  
ATOM   1186  OD2 ASP A 150      13.822  32.748  72.335  1.00 16.05           O1-
ATOM   1187  N   PRO A 151      17.985  35.515  72.917  1.00 18.12           N  
ATOM   1188  CA  PRO A 151      19.238  35.235  73.627  1.00 18.20           C  
ATOM   1189  C   PRO A 151      19.181  34.037  74.585  1.00 19.05           C  
ATOM   1190  O   PRO A 151      20.218  33.433  74.874  1.00 19.41           O  
ATOM   1191  CB  PRO A 151      19.493  36.530  74.405  1.00 19.14           C  
ATOM   1192  CG  PRO A 151      18.145  37.110  74.625  1.00 17.36           C  
ATOM   1193  CD  PRO A 151      17.294  36.702  73.458  1.00 18.60           C  
ATOM   1194  N   LYS A 152      17.986  33.696  75.062  1.00 18.66           N  
ATOM   1195  CA  LYS A 152      17.825  32.634  76.060  1.00 18.07           C  
ATOM   1196  C   LYS A 152      17.606  31.252  75.441  1.00 16.57           C  
ATOM   1197  O   LYS A 152      17.521  30.250  76.154  1.00 17.74           O  
ATOM   1198  CB  LYS A 152      16.680  32.974  77.022  1.00 19.10           C  
ATOM   1199  CG  LYS A 152      16.938  34.208  77.878  1.00 21.80           C  
ATOM   1200  CD  LYS A 152      15.823  34.436  78.887  1.00 26.09           C  
ATOM   1201  CE  LYS A 152      16.132  35.631  79.776  1.00 28.37           C  
ATOM   1202  NZ  LYS A 152      15.122  35.804  80.857  1.00 30.92           N1+
ATOM   1203  N   ARG A 153      17.536  31.205  74.114  1.00 14.06           N  
ATOM   1204  CA  ARG A 153      17.217  29.979  73.393  1.00 12.11           C  
ATOM   1205  C   ARG A 153      18.311  28.911  73.486  1.00 11.31           C  
ATOM   1206  O   ARG A 153      19.501  29.218  73.393  1.00 11.52           O  
ATOM   1207  CB  ARG A 153      16.924  30.310  71.930  1.00 12.50           C  
ATOM   1208  CG  ARG A 153      16.220  29.204  71.195  1.00 11.69           C  
ATOM   1209  CD  ARG A 153      15.868  29.611  69.772  1.00  9.31           C  
ATOM   1210  NE  ARG A 153      17.041  29.785  68.924  1.00 10.54           N  
ATOM   1211  CZ  ARG A 153      17.697  28.794  68.324  1.00  9.87           C  
ATOM   1212  NH1 ARG A 153      17.312  27.530  68.473  1.00  9.58           N1+
ATOM   1213  NH2 ARG A 153      18.749  29.070  67.571  1.00 11.61           N  
ATOM   1214  N   GLY A 154      17.886  27.663  73.675  1.00  9.73           N  
ATOM   1215  CA  GLY A 154      18.785  26.512  73.686  1.00  8.40           C  
ATOM   1216  C   GLY A 154      18.703  25.727  72.388  1.00  8.51           C  
ATOM   1217  O   GLY A 154      18.804  26.302  71.304  1.00 10.16           O  
ATOM   1218  N   ARG A 155      18.502  24.416  72.504  1.00  7.45           N  
ATOM   1219  CA  ARG A 155      18.523  23.501  71.355  1.00  7.73           C  
ATOM   1220  C   ARG A 155      17.275  23.567  70.482  1.00  7.81           C  
ATOM   1221  O   ARG A 155      17.288  23.123  69.330  1.00  8.01           O  
ATOM   1222  CB  ARG A 155      18.697  22.058  71.837  1.00  8.38           C  
ATOM   1223  CG  ARG A 155      20.031  21.784  72.513  1.00 11.63           C  
ATOM   1224  CD  ARG A 155      20.001  20.477  73.298  1.00 15.62           C  
ATOM   1225  NE  ARG A 155      19.131  20.561  74.471  1.00 15.22           N  
ATOM   1226  CZ  ARG A 155      18.817  19.536  75.258  1.00 17.63           C  
ATOM   1227  NH1 ARG A 155      19.298  18.324  75.013  1.00 17.82           N1+
ATOM   1228  NH2 ARG A 155      18.015  19.726  76.298  1.00 18.71           N  
ATOM   1229  N   TYR A 156      16.190  24.103  71.029  1.00  6.24           N  
ATOM   1230  CA  TYR A 156      14.894  24.039  70.361  1.00  6.51           C  
ATOM   1231  C   TYR A 156      14.421  25.422  69.932  1.00  5.89           C  
ATOM   1232  O   TYR A 156      15.177  26.388  70.029  1.00  6.83           O  
ATOM   1233  CB  TYR A 156      13.883  23.314  71.260  1.00  7.56           C  
ATOM   1234  CG  TYR A 156      14.416  21.980  71.730  1.00  7.54           C  
ATOM   1235  CD1 TYR A 156      14.501  20.890  70.860  1.00  7.84           C  
ATOM   1236  CD2 TYR A 156      14.884  21.821  73.029  1.00  8.16           C  
ATOM   1237  CE1 TYR A 156      15.015  19.668  71.288  1.00  8.30           C  
ATOM   1238  CE2 TYR A 156      15.402  20.603  73.469  1.00  8.72           C  
ATOM   1239  CZ  TYR A 156      15.466  19.535  72.595  1.00  7.43           C  
ATOM   1240  OH  TYR A 156      15.980  18.339  73.036  1.00  9.33           O  
ATOM   1241  N   SER A 157      13.188  25.525  69.445  1.00  5.69           N  
ATOM   1242  CA  SER A 157      12.694  26.814  68.948  1.00  6.83           C  
ATOM   1243  C   SER A 157      12.631  27.875  70.037  1.00  7.53           C  
ATOM   1244  O   SER A 157      12.820  29.058  69.768  1.00  9.02           O  
ATOM   1245  CB  SER A 157      11.308  26.670  68.321  1.00  6.99           C  
ATOM   1246  OG  SER A 157      11.342  25.871  67.149  1.00  6.88           O  
ATOM   1247  N   PHE A 158      12.342  27.440  71.257  1.00  6.72           N  
ATOM   1248  CA  PHE A 158      12.206  28.330  72.398  1.00  6.80           C  
ATOM   1249  C   PHE A 158      12.745  27.621  73.631  1.00  7.08           C  
ATOM   1250  O   PHE A 158      12.366  26.484  73.918  1.00  7.62           O  
ATOM   1251  CB  PHE A 158      10.734  28.703  72.609  1.00  7.99           C  
ATOM   1252  CG  PHE A 158      10.518  29.692  73.721  1.00  7.40           C  
ATOM   1253  CD1 PHE A 158      10.533  31.056  73.460  1.00  9.46           C  
ATOM   1254  CD2 PHE A 158      10.311  29.258  75.024  1.00  9.12           C  
ATOM   1255  CE1 PHE A 158      10.345  31.981  74.487  1.00  9.42           C  
ATOM   1256  CE2 PHE A 158      10.130  30.170  76.057  1.00  8.85           C  
ATOM   1257  CZ  PHE A 158      10.145  31.535  75.787  1.00 11.21           C  
ATOM   1258  N   GLY A 159      13.629  28.295  74.358  1.00  7.14           N  
ATOM   1259  CA  GLY A 159      14.234  27.701  75.545  1.00  7.62           C  
ATOM   1260  C   GLY A 159      14.988  26.421  75.233  1.00  7.53           C  
ATOM   1261  O   GLY A 159      15.487  26.240  74.121  1.00  8.88           O  
ATOM   1262  N   ASP A 160      15.058  25.520  76.211  1.00  8.37           N  
ATOM   1263  CA  ASP A 160      15.831  24.288  76.042  1.00  8.59           C  
ATOM   1264  C   ASP A 160      15.000  23.027  76.269  1.00  7.37           C  
ATOM   1265  O   ASP A 160      15.534  21.954  76.575  1.00  7.42           O  
ATOM   1266  CB  ASP A 160      17.087  24.296  76.921  1.00  9.73           C  
ATOM   1267  CG  ASP A 160      18.143  23.312  76.438  1.00 10.84           C  
ATOM   1268  OD1 ASP A 160      18.349  23.194  75.208  1.00 11.05           O  
ATOM   1269  OD2 ASP A 160      18.770  22.657  77.295  1.00 12.18           O1-
ATOM   1270  N   THR A 161      13.688  23.170  76.107  1.00  7.03           N  
ATOM   1271  CA  THR A 161      12.780  22.029  76.051  1.00  7.15           C  
ATOM   1272  C   THR A 161      11.919  22.145  74.794  1.00  6.50           C  
ATOM   1273  O   THR A 161      11.682  23.255  74.299  1.00  7.16           O  
ATOM   1274  CB  THR A 161      11.859  21.954  77.288  1.00  8.49           C  
ATOM   1275  CG2 THR A 161      12.671  21.835  78.581  1.00 10.46           C  
ATOM   1276  OG1 THR A 161      11.038  23.126  77.341  1.00 11.24           O  
ATOM   1277  N   PRO A 162      11.468  21.003  74.248  1.00  5.67           N  
ATOM   1278  CA  PRO A 162      10.543  21.103  73.118  1.00  6.63           C  
ATOM   1279  C   PRO A 162       9.261  21.826  73.514  1.00  6.36           C  
ATOM   1280  O   PRO A 162       8.782  21.679  74.640  1.00  6.95           O  
ATOM   1281  CB  PRO A 162      10.241  19.641  72.780  1.00  6.60           C  
ATOM   1282  CG  PRO A 162      11.403  18.878  73.334  1.00  8.50           C  
ATOM   1283  CD  PRO A 162      11.785  19.601  74.585  1.00  6.88           C  
ATOM   1284  N   THR A 163       8.735  22.623  72.590  1.00  5.54           N  
ATOM   1285  CA  THR A 163       7.472  23.330  72.793  1.00  5.69           C  
ATOM   1286  C   THR A 163       6.571  23.072  71.598  1.00  6.02           C  
ATOM   1287  O   THR A 163       6.974  22.414  70.622  1.00  6.12           O  
ATOM   1288  CB  THR A 163       7.665  24.858  72.936  1.00  5.85           C  
ATOM   1289  CG2 THR A 163       8.545  25.202  74.139  1.00  7.08           C  
ATOM   1290  OG1 THR A 163       8.242  25.381  71.733  1.00  6.92           O  
ATOM   1291  N   LEU A 164       5.347  23.586  71.641  1.00  5.67           N  
ATOM   1292  CA  LEU A 164       4.486  23.364  70.488  1.00  7.01           C  
ATOM   1293  C   LEU A 164       5.032  23.983  69.200  1.00  7.00           C  
ATOM   1294  O   LEU A 164       4.711  23.509  68.115  1.00  7.19           O  
ATOM   1295  CB  LEU A 164       3.013  23.708  70.743  1.00  9.80           C  
ATOM   1296  CG  LEU A 164       2.522  25.089  71.148  1.00 10.87           C  
ATOM   1297  CD1 LEU A 164       2.540  26.062  69.979  1.00  8.05           C  
ATOM   1298  CD2 LEU A 164       1.108  24.946  71.709  1.00 11.50           C  
ATOM   1299  N   ALA A 165       5.892  24.999  69.300  1.00  5.85           N  
ATOM   1300  CA  ALA A 165       6.503  25.549  68.083  1.00  6.37           C  
ATOM   1301  C   ALA A 165       7.283  24.467  67.329  1.00  6.34           C  
ATOM   1302  O   ALA A 165       7.214  24.383  66.100  1.00  6.79           O  
ATOM   1303  CB  ALA A 165       7.394  26.745  68.400  1.00  6.95           C  
ATOM   1304  N   ASP A 166       7.993  23.614  68.060  1.00  5.77           N  
ATOM   1305  CA  ASP A 166       8.746  22.526  67.430  1.00  5.99           C  
ATOM   1306  C   ASP A 166       7.824  21.505  66.783  1.00  5.83           C  
ATOM   1307  O   ASP A 166       8.179  20.898  65.766  1.00  6.50           O  
ATOM   1308  CB  ASP A 166       9.646  21.830  68.451  1.00  5.80           C  
ATOM   1309  CG  ASP A 166      10.589  22.787  69.132  1.00  6.73           C  
ATOM   1310  OD1 ASP A 166      11.330  23.508  68.430  1.00  6.83           O  
ATOM   1311  OD2 ASP A 166      10.591  22.811  70.380  1.00  6.95           O1-
ATOM   1312  N   CYS A 167       6.647  21.307  67.373  1.00  6.11           N  
ATOM   1313  CA  CYS A 167       5.645  20.412  66.795  1.00  6.34           C  
ATOM   1314  C   CYS A 167       5.211  20.887  65.420  1.00  6.55           C  
ATOM   1315  O   CYS A 167       4.927  20.066  64.555  1.00  6.58           O  
ATOM   1316  CB  CYS A 167       4.416  20.283  67.693  1.00  6.14           C  
ATOM   1317  SG  CYS A 167       4.733  19.575  69.306  1.00  7.17           S  
ATOM   1318  N   TYR A 168       5.163  22.204  65.225  1.00  6.27           N  
ATOM   1319  CA  TYR A 168       4.832  22.770  63.919  1.00  6.24           C  
ATOM   1320  C   TYR A 168       6.042  22.803  62.988  1.00  7.24           C  
ATOM   1321  O   TYR A 168       5.912  22.545  61.789  1.00  6.88           O  
ATOM   1322  CB  TYR A 168       4.314  24.196  64.065  1.00  6.39           C  
ATOM   1323  CG  TYR A 168       2.911  24.378  64.605  1.00  5.36           C  
ATOM   1324  CD1 TYR A 168       1.917  24.956  63.811  1.00  5.96           C  
ATOM   1325  CD2 TYR A 168       2.590  24.057  65.926  1.00  5.89           C  
ATOM   1326  CE1 TYR A 168       0.641  25.181  64.303  1.00  4.69           C  
ATOM   1327  CE2 TYR A 168       1.307  24.283  66.431  1.00  5.11           C  
ATOM   1328  CZ  TYR A 168       0.343  24.854  65.614  1.00  4.85           C  
ATOM   1329  OH  TYR A 168      -0.911  25.117  66.097  1.00  5.87           O  
ATOM   1330  N   LEU A 169       7.215  23.149  63.517  1.00  6.27           N  
ATOM   1331  CA  LEU A 169       8.389  23.338  62.671  1.00  6.64           C  
ATOM   1332  C   LEU A 169       8.861  22.050  62.003  1.00  6.97           C  
ATOM   1333  O   LEU A 169       9.147  22.035  60.800  1.00  7.08           O  
ATOM   1334  CB  LEU A 169       9.542  23.973  63.461  1.00  7.18           C  
ATOM   1335  CG  LEU A 169      10.814  24.222  62.648  1.00  5.80           C  
ATOM   1336  CD1 LEU A 169      10.583  25.315  61.606  1.00  7.47           C  
ATOM   1337  CD2 LEU A 169      11.972  24.570  63.576  1.00  7.53           C  
ATOM   1338  N   VAL A 170       8.956  20.976  62.778  1.00  6.17           N  
ATOM   1339  CA  VAL A 170       9.531  19.736  62.266  1.00  6.08           C  
ATOM   1340  C   VAL A 170       8.792  19.195  61.021  1.00  6.05           C  
ATOM   1341  O   VAL A 170       9.428  18.905  60.015  1.00  5.65           O  
ATOM   1342  CB  VAL A 170       9.729  18.695  63.397  1.00  6.18           C  
ATOM   1343  CG1 VAL A 170       9.992  17.311  62.846  1.00  6.26           C  
ATOM   1344  CG2 VAL A 170      10.888  19.139  64.286  1.00  6.78           C  
ATOM   1345  N   PRO A 171       7.453  19.076  61.073  1.00  6.08           N  
ATOM   1346  CA  PRO A 171       6.753  18.651  59.858  1.00  5.33           C  
ATOM   1347  C   PRO A 171       6.926  19.617  58.690  1.00  6.37           C  
ATOM   1348  O   PRO A 171       6.963  19.191  57.537  1.00  6.25           O  
ATOM   1349  CB  PRO A 171       5.288  18.593  60.296  1.00  5.94           C  
ATOM   1350  CG  PRO A 171       5.356  18.395  61.777  1.00  6.28           C  
ATOM   1351  CD  PRO A 171       6.518  19.252  62.194  1.00  6.38           C  
ATOM   1352  N   GLN A 172       7.063  20.907  58.980  1.00  5.43           N  
ATOM   1353  CA  GLN A 172       7.252  21.889  57.917  1.00  5.09           C  
ATOM   1354  C   GLN A 172       8.610  21.732  57.229  1.00  5.85           C  
ATOM   1355  O   GLN A 172       8.722  21.934  56.009  1.00  6.38           O  
ATOM   1356  CB  GLN A 172       7.057  23.309  58.446  1.00  6.05           C  
ATOM   1357  CG  GLN A 172       6.965  24.349  57.341  1.00  6.81           C  
ATOM   1358  CD  GLN A 172       5.825  24.067  56.390  1.00  6.91           C  
ATOM   1359  NE2 GLN A 172       6.161  23.613  55.178  1.00  6.34           N  
ATOM   1360  OE1 GLN A 172       4.656  24.249  56.733  1.00  7.86           O  
ATOM   1361  N   VAL A 173       9.637  21.364  57.997  1.00  5.58           N  
ATOM   1362  CA  VAL A 173      10.954  21.104  57.425  1.00  5.64           C  
ATOM   1363  C   VAL A 173      10.889  19.853  56.542  1.00  5.36           C  
ATOM   1364  O   VAL A 173      11.498  19.812  55.475  1.00  5.79           O  
ATOM   1365  CB  VAL A 173      12.031  20.962  58.518  1.00  6.39           C  
ATOM   1366  CG1 VAL A 173      13.372  20.609  57.901  1.00  8.52           C  
ATOM   1367  CG2 VAL A 173      12.154  22.251  59.305  1.00  7.81           C  
ATOM   1368  N   GLU A 174      10.132  18.849  56.978  1.00  6.22           N  
ATOM   1369  CA  GLU A 174       9.953  17.642  56.186  1.00  6.56           C  
ATOM   1370  C   GLU A 174       9.294  17.969  54.838  1.00  6.49           C  
ATOM   1371  O   GLU A 174       9.719  17.459  53.793  1.00  6.63           O  
ATOM   1372  CB  GLU A 174       9.168  16.590  56.984  1.00  7.21           C  
ATOM   1373  CG  GLU A 174       8.722  15.360  56.192  1.00  8.39           C  
ATOM   1374  CD  GLU A 174       9.868  14.494  55.700  1.00 14.41           C  
ATOM   1375  OE1 GLU A 174      10.973  14.546  56.282  1.00 14.52           O  
ATOM   1376  OE2 GLU A 174       9.651  13.743  54.726  1.00 16.98           O1-
ATOM   1377  N   SER A 175       8.280  18.834  54.857  1.00  6.22           N  
ATOM   1378  CA  SER A 175       7.629  19.270  53.622  1.00  6.44           C  
ATOM   1379  C   SER A 175       8.604  20.036  52.727  1.00  6.94           C  
ATOM   1380  O   SER A 175       8.634  19.831  51.508  1.00  7.12           O  
ATOM   1381  CB  SER A 175       6.395  20.125  53.932  1.00  5.69           C  
ATOM   1382  OG  SER A 175       5.756  20.541  52.730  1.00  5.93           O  
ATOM   1383  N   ALA A 176       9.411  20.905  53.331  1.00  6.67           N  
ATOM   1384  CA  ALA A 176      10.450  21.627  52.588  1.00  6.55           C  
ATOM   1385  C   ALA A 176      11.367  20.666  51.836  1.00  7.04           C  
ATOM   1386  O   ALA A 176      11.700  20.893  50.670  1.00  6.10           O  
ATOM   1387  CB  ALA A 176      11.261  22.511  53.528  1.00  6.72           C  
ATOM   1388  N   ARG A 177      11.763  19.581  52.497  1.00  6.54           N  
ATOM   1389  CA  ARG A 177      12.616  18.587  51.854  0.50  6.81           C  
ATOM   1391  C   ARG A 177      11.885  17.912  50.683  1.00  7.33           C  
ATOM   1392  O   ARG A 177      12.472  17.714  49.618  1.00  6.95           O  
ATOM   1393  CB  ARG A 177      13.177  17.593  52.887  0.50  7.40           C  
ATOM   1395  CG  ARG A 177      14.056  18.287  53.945  0.50  7.90           C  
ATOM   1397  CD  ARG A 177      14.841  17.332  54.849  0.50  9.42           C  
ATOM   1399  NE  ARG A 177      15.938  18.036  55.522  0.50 10.04           N  
ATOM   1401  CZ  ARG A 177      16.094  18.159  56.841  0.50 10.86           C  
ATOM   1403  NH1 ARG A 177      15.240  17.602  57.691  0.50  7.44           N1+
ATOM   1405  NH2 ARG A 177      17.132  18.835  57.315  0.50 11.23           N  
ATOM   1407  N   ARG A 178      10.600  17.605  50.872  1.00  7.27           N  
ATOM   1408  CA  ARG A 178       9.765  17.013  49.827  0.50  7.85           C  
ATOM   1410  C   ARG A 178       9.718  17.896  48.574  1.00  7.86           C  
ATOM   1411  O   ARG A 178       9.780  17.403  47.442  1.00  8.15           O  
ATOM   1412  CB  ARG A 178       8.350  16.781  50.372  0.50  9.35           C  
ATOM   1414  CG  ARG A 178       7.337  16.287  49.358  0.50 11.08           C  
ATOM   1416  CD  ARG A 178       5.923  16.398  49.901  0.50 12.66           C  
ATOM   1418  NE  ARG A 178       4.941  15.917  48.934  0.50 12.43           N  
ATOM   1420  CZ  ARG A 178       3.621  15.986  49.092  0.50 13.32           C  
ATOM   1422  NH1 ARG A 178       3.094  16.524  50.186  0.50 11.48           N1+
ATOM   1424  NH2 ARG A 178       2.824  15.515  48.147  0.50 10.98           N  
ATOM   1426  N   PHE A 179       9.602  19.204  48.782  1.00  7.46           N  
ATOM   1427  CA  PHE A 179       9.501  20.146  47.666  1.00  7.20           C  
ATOM   1428  C   PHE A 179      10.841  20.709  47.199  1.00  6.96           C  
ATOM   1429  O   PHE A 179      10.878  21.681  46.438  1.00  7.26           O  
ATOM   1430  CB  PHE A 179       8.481  21.247  47.979  1.00  7.39           C  
ATOM   1431  CG  PHE A 179       7.072  20.745  48.041  1.00  7.14           C  
ATOM   1432  CD1 PHE A 179       6.454  20.245  46.892  1.00  7.97           C  
ATOM   1433  CD2 PHE A 179       6.358  20.756  49.237  1.00  8.46           C  
ATOM   1434  CE1 PHE A 179       5.149  19.764  46.929  1.00  8.63           C  
ATOM   1435  CE2 PHE A 179       5.040  20.281  49.282  1.00  9.21           C  
ATOM   1436  CZ  PHE A 179       4.441  19.782  48.124  1.00  9.00           C  
ATOM   1437  N   GLN A 180      11.926  20.086  47.668  1.00  7.31           N  
ATOM   1438  CA  GLN A 180      13.296  20.404  47.252  0.50  7.80           C  
ATOM   1440  C   GLN A 180      13.662  21.869  47.487  1.00  7.45           C  
ATOM   1441  O   GLN A 180      14.315  22.519  46.669  1.00  8.57           O  
ATOM   1442  CB  GLN A 180      13.544  19.977  45.801  0.50  8.52           C  
ATOM   1444  CG  GLN A 180      13.526  18.465  45.604  0.50 10.86           C  
ATOM   1446  CD  GLN A 180      13.687  18.058  44.154  0.50 12.65           C  
ATOM   1448  NE2 GLN A 180      14.676  17.216  43.886  0.50 16.05           N  
ATOM   1450  OE1 GLN A 180      12.926  18.487  43.287  0.50 15.74           O  
ATOM   1452  N   VAL A 181      13.247  22.377  48.641  1.00  6.07           N  
ATOM   1453  CA  VAL A 181      13.589  23.732  49.049  1.00  6.26           C  
ATOM   1454  C   VAL A 181      15.008  23.734  49.603  1.00  6.58           C  
ATOM   1455  O   VAL A 181      15.356  22.886  50.427  1.00  7.90           O  
ATOM   1456  CB  VAL A 181      12.615  24.237  50.135  1.00  6.22           C  
ATOM   1457  CG1 VAL A 181      12.948  25.667  50.552  1.00  8.39           C  
ATOM   1458  CG2 VAL A 181      11.178  24.136  49.643  1.00  8.07           C  
ATOM   1459  N   ASP A 182      15.819  24.683  49.146  1.00  5.87           N  
ATOM   1460  CA  ASP A 182      17.161  24.871  49.682  1.00  7.05           C  
ATOM   1461  C   ASP A 182      17.070  25.354  51.125  1.00  6.87           C  
ATOM   1462  O   ASP A 182      16.556  26.442  51.397  1.00  8.50           O  
ATOM   1463  CB  ASP A 182      17.935  25.880  48.830  1.00  8.26           C  
ATOM   1464  CG  ASP A 182      19.379  26.046  49.277  1.00 10.17           C  
ATOM   1465  OD1 ASP A 182      19.864  25.232  50.096  1.00  9.90           O  
ATOM   1466  OD2 ASP A 182      20.033  26.994  48.792  1.00 15.59           O1-
ATOM   1467  N   LEU A 183      17.556  24.524  52.044  1.00  6.67           N  
ATOM   1468  CA  LEU A 183      17.516  24.849  53.470  1.00  6.10           C  
ATOM   1469  C   LEU A 183      18.824  25.444  53.983  1.00  5.57           C  
ATOM   1470  O   LEU A 183      18.930  25.774  55.161  1.00  5.74           O  
ATOM   1471  CB  LEU A 183      17.123  23.622  54.301  1.00  6.63           C  
ATOM   1472  CG  LEU A 183      15.707  23.098  54.050  1.00  8.23           C  
ATOM   1473  CD1 LEU A 183      15.474  21.806  54.823  1.00 12.82           C  
ATOM   1474  CD2 LEU A 183      14.673  24.143  54.430  1.00 10.20           C  
ATOM   1475  N   THR A 184      19.807  25.613  53.101  1.00  5.75           N  
ATOM   1476  CA  THR A 184      21.077  26.220  53.503  1.00  6.02           C  
ATOM   1477  C   THR A 184      20.905  27.553  54.257  1.00  6.04           C  
ATOM   1478  O   THR A 184      21.600  27.781  55.243  1.00  5.27           O  
ATOM   1479  CB  THR A 184      22.045  26.395  52.311  1.00  6.51           C  
ATOM   1480  CG2 THR A 184      23.446  26.790  52.795  1.00  6.74           C  
ATOM   1481  OG1 THR A 184      22.135  25.164  51.590  1.00  8.83           O  
ATOM   1482  N   PRO A 185      20.000  28.445  53.792  1.00  4.86           N  
ATOM   1483  CA  PRO A 185      19.852  29.727  54.495  1.00  5.43           C  
ATOM   1484  C   PRO A 185      19.316  29.673  55.924  1.00  5.11           C  
ATOM   1485  O   PRO A 185      19.268  30.712  56.587  1.00  6.19           O  
ATOM   1486  CB  PRO A 185      18.857  30.493  53.614  1.00  5.26           C  
ATOM   1487  CG  PRO A 185      18.981  29.857  52.273  1.00  5.98           C  
ATOM   1488  CD  PRO A 185      19.154  28.408  52.583  1.00  5.33           C  
ATOM   1489  N   TYR A 186      18.922  28.490  56.391  1.00  5.40           N  
ATOM   1490  CA  TYR A 186      18.250  28.358  57.689  1.00  5.32           C  
ATOM   1491  C   TYR A 186      18.988  27.423  58.643  1.00  5.26           C  
ATOM   1492  O   TYR A 186      18.444  26.401  59.051  1.00  5.62           O  
ATOM   1493  CB  TYR A 186      16.792  27.908  57.490  1.00  6.29           C  
ATOM   1494  CG  TYR A 186      16.127  28.640  56.354  1.00  4.49           C  
ATOM   1495  CD1 TYR A 186      15.851  29.998  56.452  1.00  6.72           C  
ATOM   1496  CD2 TYR A 186      15.803  27.983  55.170  1.00  5.70           C  
ATOM   1497  CE1 TYR A 186      15.277  30.689  55.411  1.00  6.27           C  
ATOM   1498  CE2 TYR A 186      15.214  28.671  54.114  1.00  5.73           C  
ATOM   1499  CZ  TYR A 186      14.956  30.022  54.249  1.00  7.06           C  
ATOM   1500  OH  TYR A 186      14.376  30.726  53.219  1.00  8.76           O  
ATOM   1501  N   PRO A 187      20.231  27.774  59.018  1.00  5.00           N  
ATOM   1502  CA  PRO A 187      20.987  26.880  59.890  1.00  4.67           C  
ATOM   1503  C   PRO A 187      20.369  26.685  61.272  1.00  5.04           C  
ATOM   1504  O   PRO A 187      20.513  25.612  61.854  1.00  5.35           O  
ATOM   1505  CB  PRO A 187      22.347  27.575  60.009  1.00  4.96           C  
ATOM   1506  CG  PRO A 187      22.054  29.019  59.744  1.00  5.15           C  
ATOM   1507  CD  PRO A 187      21.008  28.978  58.676  1.00  5.02           C  
ATOM   1508  N   LEU A 188      19.694  27.705  61.792  1.00  5.06           N  
ATOM   1509  CA  LEU A 188      19.117  27.591  63.126  1.00  5.20           C  
ATOM   1510  C   LEU A 188      17.927  26.645  63.097  1.00  4.46           C  
ATOM   1511  O   LEU A 188      17.792  25.782  63.968  1.00  5.27           O  
ATOM   1512  CB  LEU A 188      18.761  28.963  63.705  1.00  6.25           C  
ATOM   1513  CG  LEU A 188      19.925  29.966  63.825  1.00  6.04           C  
ATOM   1514  CD1 LEU A 188      19.437  31.299  64.364  1.00  8.61           C  
ATOM   1515  CD2 LEU A 188      21.087  29.437  64.671  1.00  7.88           C  
ATOM   1516  N   ILE A 189      17.095  26.776  62.068  1.00  4.71           N  
ATOM   1517  CA  ILE A 189      16.004  25.839  61.837  1.00  4.96           C  
ATOM   1518  C   ILE A 189      16.542  24.420  61.640  1.00  4.87           C  
ATOM   1519  O   ILE A 189      16.022  23.468  62.231  1.00  5.39           O  
ATOM   1520  CB  ILE A 189      15.137  26.290  60.634  1.00  4.65           C  
ATOM   1521  CG1 ILE A 189      14.247  27.469  61.048  1.00  5.85           C  
ATOM   1522  CG2 ILE A 189      14.290  25.145  60.088  1.00  6.23           C  
ATOM   1523  CD1 ILE A 189      13.491  28.122  59.891  1.00  6.70           C  
ATOM   1524  N   ARG A 190      17.597  24.272  60.840  1.00  4.99           N  
ATOM   1525  CA  ARG A 190      18.163  22.946  60.610  1.00  5.80           C  
ATOM   1526  C   ARG A 190      18.667  22.332  61.916  1.00  5.76           C  
ATOM   1527  O   ARG A 190      18.481  21.135  62.156  1.00  5.94           O  
ATOM   1528  CB  ARG A 190      19.272  22.998  59.557  1.00  5.01           C  
ATOM   1529  CG  ARG A 190      18.737  23.132  58.130  1.00  5.45           C  
ATOM   1530  CD  ARG A 190      19.843  23.037  57.091  1.00  5.73           C  
ATOM   1531  NE  ARG A 190      20.576  24.293  56.885  1.00  5.25           N  
ATOM   1532  CZ  ARG A 190      21.807  24.542  57.326  1.00  5.57           C  
ATOM   1533  NH1 ARG A 190      22.475  23.637  58.039  1.00  5.48           N1+
ATOM   1534  NH2 ARG A 190      22.379  25.711  57.056  1.00  6.00           N  
ATOM   1535  N   ALA A 191      19.275  23.152  62.773  1.00  5.17           N  
ATOM   1536  CA  ALA A 191      19.778  22.664  64.059  1.00  5.48           C  
ATOM   1537  C   ALA A 191      18.638  22.263  64.996  1.00  5.36           C  
ATOM   1538  O   ALA A 191      18.736  21.253  65.688  1.00  5.91           O  
ATOM   1539  CB  ALA A 191      20.685  23.687  64.712  1.00  5.97           C  
ATOM   1540  N   VAL A 192      17.554  23.035  65.007  1.00  5.11           N  
ATOM   1541  CA  VAL A 192      16.386  22.682  65.822  1.00  5.11           C  
ATOM   1542  C   VAL A 192      15.787  21.365  65.332  1.00  5.12           C  
ATOM   1543  O   VAL A 192      15.478  20.473  66.132  1.00  5.73           O  
ATOM   1544  CB  VAL A 192      15.309  23.789  65.813  1.00  4.45           C  
ATOM   1545  CG1 VAL A 192      14.018  23.291  66.464  1.00  6.01           C  
ATOM   1546  CG2 VAL A 192      15.822  25.028  66.526  1.00  5.74           C  
ATOM   1547  N   ASP A 193      15.631  21.241  64.017  1.00  5.05           N  
ATOM   1548  CA  ASP A 193      15.114  20.015  63.431  1.00  6.14           C  
ATOM   1549  C   ASP A 193      15.977  18.808  63.817  1.00  5.98           C  
ATOM   1550  O   ASP A 193      15.450  17.755  64.184  1.00  6.49           O  
ATOM   1551  CB  ASP A 193      15.020  20.152  61.912  1.00  6.42           C  
ATOM   1552  CG  ASP A 193      14.462  18.915  61.254  1.00  8.32           C  
ATOM   1553  OD1 ASP A 193      13.301  18.569  61.529  1.00  7.93           O  
ATOM   1554  OD2 ASP A 193      15.199  18.284  60.473  1.00 12.00           O1-
ATOM   1555  N   ALA A 194      17.298  18.965  63.744  1.00  5.13           N  
ATOM   1556  CA  ALA A 194      18.208  17.878  64.093  1.00  5.42           C  
ATOM   1557  C   ALA A 194      18.085  17.496  65.570  1.00  5.95           C  
ATOM   1558  O   ALA A 194      18.058  16.306  65.913  1.00  6.96           O  
ATOM   1559  CB  ALA A 194      19.643  18.257  63.749  1.00  6.00           C  
ATOM   1560  N   ALA A 195      18.008  18.501  66.440  1.00  5.69           N  
ATOM   1561  CA  ALA A 195      17.861  18.263  67.876  1.00  6.14           C  
ATOM   1562  C   ALA A 195      16.560  17.523  68.188  1.00  5.26           C  
ATOM   1563  O   ALA A 195      16.557  16.556  68.955  1.00  6.23           O  
ATOM   1564  CB  ALA A 195      17.942  19.575  68.651  1.00  6.61           C  
ATOM   1565  N   CYS A 196      15.458  17.954  67.580  1.00  5.19           N  
ATOM   1566  CA  CYS A 196      14.186  17.262  67.769  1.00  5.03           C  
ATOM   1567  C   CYS A 196      14.262  15.830  67.252  1.00  5.80           C  
ATOM   1568  O   CYS A 196      13.691  14.918  67.852  1.00  5.86           O  
ATOM   1569  CB  CYS A 196      13.058  18.011  67.063  1.00  5.13           C  
ATOM   1570  SG  CYS A 196      12.676  19.610  67.799  1.00  5.81           S  
ATOM   1571  N   GLY A 197      14.996  15.635  66.156  1.00  6.14           N  
ATOM   1572  CA  GLY A 197      15.157  14.320  65.541  1.00  6.70           C  
ATOM   1573  C   GLY A 197      15.872  13.304  66.410  1.00  6.98           C  
ATOM   1574  O   GLY A 197      15.832  12.109  66.122  1.00  7.50           O  
ATOM   1575  N   GLU A 198      16.521  13.774  67.474  1.00  6.11           N  
ATOM   1576  CA  GLU A 198      17.190  12.890  68.433  1.00  6.74           C  
ATOM   1577  C   GLU A 198      16.229  12.313  69.473  1.00  6.71           C  
ATOM   1578  O   GLU A 198      16.581  11.374  70.195  1.00  8.39           O  
ATOM   1579  CB  GLU A 198      18.324  13.630  69.152  1.00  7.61           C  
ATOM   1580  CG  GLU A 198      19.448  14.114  68.247  1.00 11.11           C  
ATOM   1581  CD  GLU A 198      20.531  14.864  69.005  1.00 17.66           C  
ATOM   1582  OE1 GLU A 198      20.888  14.442  70.125  1.00 23.61           O  
ATOM   1583  OE2 GLU A 198      21.032  15.876  68.475  1.00 22.81           O1-
ATOM   1584  N   LEU A 199      15.023  12.874  69.546  1.00  6.11           N  
ATOM   1585  CA  LEU A 199      14.066  12.529  70.593  1.00  6.04           C  
ATOM   1586  C   LEU A 199      13.073  11.468  70.151  1.00  5.73           C  
ATOM   1587  O   LEU A 199      12.517  11.540  69.054  1.00  5.12           O  
ATOM   1588  CB  LEU A 199      13.315  13.781  71.061  1.00  5.90           C  
ATOM   1589  CG  LEU A 199      14.157  14.949  71.585  1.00  5.93           C  
ATOM   1590  CD1 LEU A 199      13.279  16.158  71.837  1.00  8.82           C  
ATOM   1591  CD2 LEU A 199      14.910  14.566  72.856  1.00  8.50           C  
ATOM   1592  N   ASP A 200      12.831  10.497  71.024  1.00  6.14           N  
ATOM   1593  CA  ASP A 200      11.919   9.398  70.727  1.00  6.61           C  
ATOM   1594  C   ASP A 200      10.523   9.863  70.307  1.00  6.38           C  
ATOM   1595  O   ASP A 200       9.928   9.296  69.387  1.00  5.96           O  
ATOM   1596  CB  ASP A 200      11.813   8.458  71.931  1.00  7.98           C  
ATOM   1597  CG  ASP A 200      11.108   7.164  71.594  1.00 12.85           C  
ATOM   1598  OD1 ASP A 200      11.625   6.408  70.744  1.00 17.67           O  
ATOM   1599  OD2 ASP A 200      10.040   6.905  72.182  1.00 19.14           O1-
ATOM   1600  N   ALA A 201      10.002  10.895  70.968  1.00  5.34           N  
ATOM   1601  CA  ALA A 201       8.646  11.357  70.682  1.00  5.75           C  
ATOM   1602  C   ALA A 201       8.523  11.846  69.241  1.00  5.09           C  
ATOM   1603  O   ALA A 201       7.508  11.603  68.583  1.00  6.36           O  
ATOM   1604  CB  ALA A 201       8.227  12.445  71.661  1.00  6.48           C  
ATOM   1605  N   PHE A 202       9.560  12.525  68.757  1.00  5.11           N  
ATOM   1606  CA  PHE A 202       9.595  12.992  67.373  1.00  5.11           C  
ATOM   1607  C   PHE A 202       9.822  11.829  66.408  1.00  5.32           C  
ATOM   1608  O   PHE A 202       9.146  11.726  65.383  1.00  5.61           O  
ATOM   1609  CB  PHE A 202      10.673  14.061  67.185  1.00  5.45           C  
ATOM   1610  CG  PHE A 202      10.308  15.413  67.749  1.00  5.18           C  
ATOM   1611  CD1 PHE A 202       9.804  16.411  66.917  1.00  5.42           C  
ATOM   1612  CD2 PHE A 202      10.486  15.699  69.101  1.00  7.04           C  
ATOM   1613  CE1 PHE A 202       9.471  17.665  67.422  1.00  5.42           C  
ATOM   1614  CE2 PHE A 202      10.155  16.957  69.615  1.00  5.62           C  
ATOM   1615  CZ  PHE A 202       9.647  17.941  68.772  1.00  5.43           C  
ATOM   1616  N   ARG A 203      10.762  10.949  66.737  1.00  5.14           N  
ATOM   1617  CA  ARG A 203      11.050   9.812  65.869  1.00  6.22           C  
ATOM   1618  C   ARG A 203       9.804   8.966  65.635  1.00  7.49           C  
ATOM   1619  O   ARG A 203       9.520   8.568  64.504  1.00  8.38           O  
ATOM   1620  CB  ARG A 203      12.174   8.957  66.454  1.00  6.39           C  
ATOM   1621  CG  ARG A 203      13.518   9.658  66.467  1.00  7.54           C  
ATOM   1622  CD  ARG A 203      14.598   8.790  67.089  1.00  9.24           C  
ATOM   1623  NE  ARG A 203      15.909   9.413  66.934  1.00 10.92           N  
ATOM   1624  CZ  ARG A 203      17.064   8.831  67.237  1.00 14.11           C  
ATOM   1625  NH1 ARG A 203      17.087   7.596  67.722  1.00 15.79           N1+
ATOM   1626  NH2 ARG A 203      18.201   9.489  67.052  1.00 14.72           N  
ATOM   1627  N   ARG A 204       9.053   8.708  66.702  1.00  6.62           N  
ATOM   1628  CA  ARG A 204       7.862   7.864  66.613  1.00  7.01           C  
ATOM   1629  C   ARG A 204       6.737   8.525  65.823  1.00  7.03           C  
ATOM   1630  O   ARG A 204       5.863   7.842  65.294  1.00  8.53           O  
ATOM   1631  CB  ARG A 204       7.371   7.461  68.002  1.00  7.52           C  
ATOM   1632  CG  ARG A 204       8.247   6.406  68.671  1.00  8.32           C  
ATOM   1633  CD  ARG A 204       7.633   5.875  69.963  1.00 13.98           C  
ATOM   1634  NE  ARG A 204       7.618   6.881  71.023  1.00 18.48           N  
ATOM   1635  CZ  ARG A 204       6.524   7.474  71.494  1.00 20.05           C  
ATOM   1636  NH1 ARG A 204       5.326   7.165  71.010  1.00 22.88           N1+
ATOM   1637  NH2 ARG A 204       6.630   8.378  72.459  1.00 22.77           N  
ATOM   1638  N   ALA A 205       6.781   9.855  65.731  1.00  6.47           N  
ATOM   1639  CA  ALA A 205       5.746  10.632  65.053  1.00  6.99           C  
ATOM   1640  C   ALA A 205       6.010  10.831  63.561  1.00  7.47           C  
ATOM   1641  O   ALA A 205       5.106  11.236  62.824  1.00  8.22           O  
ATOM   1642  CB  ALA A 205       5.594  11.987  65.727  1.00  6.99           C  
ATOM   1643  N   ALA A 206       7.239  10.566  63.125  1.00  8.16           N  
ATOM   1644  CA  ALA A 206       7.644  10.855  61.746  1.00  8.59           C  
ATOM   1645  C   ALA A 206       6.842  10.018  60.751  1.00  8.73           C  
ATOM   1646  O   ALA A 206       6.490   8.883  61.051  1.00  8.59           O  
ATOM   1647  CB  ALA A 206       9.138  10.613  61.568  1.00  9.42           C  
ATOM   1648  N   PRO A 207       6.535  10.585  59.569  1.00  8.45           N  
ATOM   1649  CA  PRO A 207       5.783   9.872  58.529  1.00  8.22           C  
ATOM   1650  C   PRO A 207       6.239   8.430  58.265  1.00  8.98           C  
ATOM   1651  O   PRO A 207       5.401   7.524  58.214  1.00  9.02           O  
ATOM   1652  CB  PRO A 207       5.999  10.755  57.297  1.00  8.79           C  
ATOM   1653  CG  PRO A 207       6.060  12.122  57.866  1.00  9.24           C  
ATOM   1654  CD  PRO A 207       6.841  11.969  59.151  1.00  9.01           C  
ATOM   1655  N   ALA A 208       7.546   8.217  58.126  1.00  9.31           N  
ATOM   1656  CA  ALA A 208       8.079   6.892  57.789  1.00 10.46           C  
ATOM   1657  C   ALA A 208       7.858   5.836  58.880  1.00 10.76           C  
ATOM   1658  O   ALA A 208       7.979   4.635  58.615  1.00 10.78           O  
ATOM   1659  CB  ALA A 208       9.554   6.992  57.429  1.00 11.35           C  
ATOM   1660  N   ALA A 209       7.528   6.278  60.092  1.00 10.47           N  
ATOM   1661  CA  ALA A 209       7.323   5.368  61.222  1.00 10.24           C  
ATOM   1662  C   ALA A 209       5.864   4.938  61.412  1.00  9.61           C  
ATOM   1663  O   ALA A 209       5.556   4.156  62.316  1.00 11.27           O  
ATOM   1664  CB  ALA A 209       7.864   5.990  62.507  1.00 10.78           C  
ATOM   1665  N   GLN A 210       4.973   5.438  60.559  1.00  9.09           N  
ATOM   1666  CA  GLN A 210       3.540   5.201  60.729  1.00  8.61           C  
ATOM   1667  C   GLN A 210       3.058   3.901  60.093  1.00  8.78           C  
ATOM   1668  O   GLN A 210       3.653   3.429  59.119  1.00  9.16           O  
ATOM   1669  CB  GLN A 210       2.738   6.388  60.198  1.00  7.92           C  
ATOM   1670  CG  GLN A 210       3.133   7.719  60.843  1.00  8.66           C  
ATOM   1671  CD  GLN A 210       3.280   7.617  62.352  1.00  9.27           C  
ATOM   1672  NE2 GLN A 210       4.441   8.017  62.866  1.00  8.46           N  
ATOM   1673  OE1 GLN A 210       2.366   7.173  63.045  1.00  8.47           O  
ATOM   1674  N   PRO A 211       1.976   3.312  60.646  1.00  9.08           N  
ATOM   1675  CA  PRO A 211       1.439   2.035  60.150  1.00  9.29           C  
ATOM   1676  C   PRO A 211       1.060   2.047  58.667  1.00  9.45           C  
ATOM   1677  O   PRO A 211       1.174   1.020  57.998  1.00  8.82           O  
ATOM   1678  CB  PRO A 211       0.181   1.822  61.001  1.00 10.71           C  
ATOM   1679  CG  PRO A 211       0.376   2.648  62.209  1.00 12.78           C  
ATOM   1680  CD  PRO A 211       1.216   3.814  61.807  1.00  9.72           C  
ATOM   1681  N   ASP A 212       0.618   3.196  58.164  1.00  8.39           N  
ATOM   1682  CA  ASP A 212       0.163   3.309  56.776  1.00  8.67           C  
ATOM   1683  C   ASP A 212       1.244   3.800  55.811  1.00  9.01           C  
ATOM   1684  O   ASP A 212       0.959   4.076  54.636  1.00  8.78           O  
ATOM   1685  CB  ASP A 212      -1.100   4.177  56.684  1.00  8.03           C  
ATOM   1686  CG  ASP A 212      -0.883   5.596  57.182  1.00  8.59           C  
ATOM   1687  OD1 ASP A 212      -0.086   5.793  58.126  1.00  7.83           O  
ATOM   1688  OD2 ASP A 212      -1.528   6.509  56.630  1.00  7.42           O1-
ATOM   1689  N   SER A 213       2.482   3.888  56.295  1.00  9.20           N  
ATOM   1690  CA  SER A 213       3.598   4.335  55.461  1.00 10.16           C  
ATOM   1691  C   SER A 213       3.966   3.308  54.397  1.00 10.66           C  
ATOM   1692  O   SER A 213       3.623   2.125  54.513  1.00 10.79           O  
ATOM   1693  CB  SER A 213       4.822   4.680  56.314  1.00 10.40           C  
ATOM   1694  OG  SER A 213       5.307   3.548  57.009  1.00 13.40           O  
ATOM   1695  N   ALA A 214       4.665   3.772  53.364  1.00 12.01           N  
ATOM   1696  CA  ALA A 214       5.096   2.917  52.260  1.00 14.33           C  
ATOM   1697  C   ALA A 214       6.094   1.866  52.736  1.00 15.79           C  
ATOM   1698  O   ALA A 214       6.859   2.097  53.675  1.00 17.36           O  
ATOM   1699  CB  ALA A 214       5.698   3.757  51.146  1.00 14.95           C  
ATOM   1700  OXT ALA A 214       6.151   0.760  52.197  1.00 16.78           O1-
TER
ATOM   1701  N   ALA B   1       5.167  55.363  77.439  1.00 35.37           N  
ATOM   1702  CA  ALA B   1       4.940  54.440  76.287  1.00 34.87           C  
ATOM   1703  C   ALA B   1       3.495  53.950  76.232  1.00 34.03           C  
ATOM   1704  O   ALA B   1       2.828  53.828  77.262  1.00 35.43           O  
ATOM   1705  CB  ALA B   1       5.905  53.260  76.351  1.00 35.04           C  
ATOM   1706  N   LYS B   2       3.022  53.682  75.017  1.00 32.31           N  
ATOM   1707  CA  LYS B   2       1.672  53.155  74.782  1.00 29.71           C  
ATOM   1708  C   LYS B   2       1.633  52.214  73.574  1.00 25.93           C  
ATOM   1709  O   LYS B   2       2.614  52.108  72.832  1.00 27.41           O  
ATOM   1710  CB  LYS B   2       0.626  54.283  74.640  1.00 30.89           C  
ATOM   1711  CG  LYS B   2       1.169  55.712  74.431  1.00 35.48           C  
ATOM   1712  CD  LYS B   2       1.912  55.897  73.109  1.00 37.48           C  
ATOM   1713  CE  LYS B   2       0.969  55.917  71.921  1.00 39.62           C  
ATOM   1714  NZ  LYS B   2       1.746  55.942  70.662  1.00 38.59           N1+
ATOM   1715  N   MET B   3       0.502  51.529  73.401  1.00 20.58           N  
ATOM   1716  CA  MET B   3       0.305  50.553  72.324  1.00 16.61           C  
ATOM   1717  C   MET B   3       0.305  51.221  70.952  1.00 12.76           C  
ATOM   1718  O   MET B   3      -0.388  52.218  70.744  1.00 13.34           O  
ATOM   1719  CB  MET B   3      -1.028  49.822  72.512  1.00 17.77           C  
ATOM   1720  CG  MET B   3      -1.149  48.990  73.776  1.00 20.26           C  
ATOM   1721  SD  MET B   3      -0.727  47.270  73.464  1.00 25.61           S  
ATOM   1722  CE  MET B   3      -1.579  46.457  74.803  1.00 25.43           C  
ATOM   1723  N   LYS B   4       1.089  50.669  70.026  1.00  8.61           N  
ATOM   1724  CA  LYS B   4       1.098  51.130  68.637  1.00  7.20           C  
ATOM   1725  C   LYS B   4       0.725  49.966  67.729  1.00  6.08           C  
ATOM   1726  O   LYS B   4       1.405  48.941  67.710  1.00  7.00           O  
ATOM   1727  CB  LYS B   4       2.472  51.677  68.244  1.00  7.88           C  
ATOM   1728  CG  LYS B   4       2.907  52.908  69.031  1.00  8.97           C  
ATOM   1729  CD  LYS B   4       4.265  53.412  68.561  1.00 14.36           C  
ATOM   1730  CE  LYS B   4       4.694  54.660  69.317  1.00 17.48           C  
ATOM   1731  NZ  LYS B   4       5.070  54.360  70.726  1.00 21.42           N1+
ATOM   1732  N   LEU B   5      -0.366  50.128  66.989  1.00  5.12           N  
ATOM   1733  CA  LEU B   5      -0.836  49.086  66.092  1.00  5.12           C  
ATOM   1734  C   LEU B   5      -0.464  49.397  64.647  1.00  5.58           C  
ATOM   1735  O   LEU B   5      -1.023  50.308  64.034  1.00  5.75           O  
ATOM   1736  CB  LEU B   5      -2.348  48.905  66.230  1.00  6.17           C  
ATOM   1737  CG  LEU B   5      -2.980  47.871  65.294  1.00  6.94           C  
ATOM   1738  CD1 LEU B   5      -2.528  46.451  65.618  1.00  9.14           C  
ATOM   1739  CD2 LEU B   5      -4.498  47.976  65.305  1.00  8.68           C  
ATOM   1740  N   TYR B   6       0.483  48.631  64.114  1.00  5.13           N  
ATOM   1741  CA  TYR B   6       0.885  48.757  62.720  1.00  4.84           C  
ATOM   1742  C   TYR B   6      -0.076  47.924  61.894  1.00  5.12           C  
ATOM   1743  O   TYR B   6      -0.107  46.702  62.023  1.00  5.54           O  
ATOM   1744  CB  TYR B   6       2.324  48.271  62.539  1.00  5.34           C  
ATOM   1745  CG  TYR B   6       3.342  49.168  63.199  1.00  4.65           C  
ATOM   1746  CD1 TYR B   6       3.876  50.256  62.517  1.00  7.18           C  
ATOM   1747  CD2 TYR B   6       3.761  48.938  64.513  1.00  5.72           C  
ATOM   1748  CE1 TYR B   6       4.809  51.095  63.121  1.00  7.39           C  
ATOM   1749  CE2 TYR B   6       4.692  49.769  65.125  1.00  7.49           C  
ATOM   1750  CZ  TYR B   6       5.210  50.842  64.423  1.00  7.39           C  
ATOM   1751  OH  TYR B   6       6.132  51.673  65.025  1.00 10.05           O  
ATOM   1752  N   ASN B   7      -0.891  48.581  61.071  1.00  4.50           N  
ATOM   1753  CA  ASN B   7      -1.955  47.876  60.378  1.00  5.47           C  
ATOM   1754  C   ASN B   7      -2.491  48.678  59.198  1.00  5.75           C  
ATOM   1755  O   ASN B   7      -1.924  49.708  58.845  1.00  5.64           O  
ATOM   1756  CB  ASN B   7      -3.052  47.463  61.378  1.00  5.95           C  
ATOM   1757  CG  ASN B   7      -3.932  48.606  61.819  1.00  5.69           C  
ATOM   1758  ND2 ASN B   7      -5.227  48.354  61.797  1.00  4.20           N  
ATOM   1759  OD1 ASN B   7      -3.470  49.695  62.200  1.00  8.35           O  
ATOM   1760  N   PHE B   8      -3.559  48.189  58.574  1.00  5.49           N  
ATOM   1761  CA  PHE B   8      -4.078  48.783  57.344  1.00  4.33           C  
ATOM   1762  C   PHE B   8      -5.590  48.650  57.376  1.00  4.67           C  
ATOM   1763  O   PHE B   8      -6.112  47.676  57.914  1.00  4.80           O  
ATOM   1764  CB  PHE B   8      -3.479  48.025  56.158  1.00  4.45           C  
ATOM   1765  CG  PHE B   8      -3.888  48.541  54.796  1.00  4.52           C  
ATOM   1766  CD1 PHE B   8      -3.456  49.780  54.328  1.00  4.77           C  
ATOM   1767  CD2 PHE B   8      -4.651  47.742  53.953  1.00  4.80           C  
ATOM   1768  CE1 PHE B   8      -3.809  50.224  53.047  1.00  5.29           C  
ATOM   1769  CE2 PHE B   8      -5.007  48.173  52.676  1.00  3.85           C  
ATOM   1770  CZ  PHE B   8      -4.586  49.418  52.223  1.00  5.33           C  
ATOM   1771  N   TRP B   9      -6.302  49.626  56.818  1.00  4.48           N  
ATOM   1772  CA  TRP B   9      -7.764  49.608  56.923  1.00  4.96           C  
ATOM   1773  C   TRP B   9      -8.394  48.352  56.330  1.00  5.10           C  
ATOM   1774  O   TRP B   9      -9.150  47.643  57.011  1.00  5.00           O  
ATOM   1775  CB  TRP B   9      -8.390  50.875  56.323  1.00  5.55           C  
ATOM   1776  CG  TRP B   9      -8.272  51.054  54.826  1.00  5.05           C  
ATOM   1777  CD1 TRP B   9      -7.135  51.308  54.105  1.00  5.93           C  
ATOM   1778  CD2 TRP B   9      -9.348  51.034  53.881  1.00  6.01           C  
ATOM   1779  CE2 TRP B   9      -8.791  51.272  52.605  1.00  6.48           C  
ATOM   1780  CE3 TRP B   9     -10.732  50.839  53.989  1.00  7.83           C  
ATOM   1781  NE1 TRP B   9      -7.441  51.434  52.767  1.00  5.46           N  
ATOM   1782  CZ2 TRP B   9      -9.570  51.319  51.443  1.00  7.93           C  
ATOM   1783  CZ3 TRP B   9     -11.505  50.886  52.836  1.00  9.09           C  
ATOM   1784  CH2 TRP B   9     -10.919  51.123  51.580  1.00 10.11           C  
ATOM   1785  N   ARG B  10      -8.059  48.084  55.070  1.00  5.26           N  
ATOM   1786  CA  ARG B  10      -8.655  47.005  54.303  1.00  5.74           C  
ATOM   1787  C   ARG B  10      -7.737  45.798  54.425  1.00  6.29           C  
ATOM   1788  O   ARG B  10      -7.012  45.432  53.491  1.00  7.26           O  
ATOM   1789  CB  ARG B  10      -8.833  47.441  52.846  1.00  7.02           C  
ATOM   1790  CG  ARG B  10      -9.717  46.535  52.003  1.00 10.85           C  
ATOM   1791  CD  ARG B  10      -9.638  46.910  50.520  1.00 13.36           C  
ATOM   1792  NE  ARG B  10      -8.287  46.714  49.994  1.00 17.54           N  
ATOM   1793  CZ  ARG B  10      -7.522  47.668  49.463  1.00 20.89           C  
ATOM   1794  NH1 ARG B  10      -7.968  48.915  49.338  1.00 19.55           N1+
ATOM   1795  NH2 ARG B  10      -6.305  47.363  49.033  1.00 23.14           N  
ATOM   1796  N   SER B  11      -7.763  45.201  55.608  1.00  5.31           N  
ATOM   1797  CA  SER B  11      -6.910  44.073  55.950  1.00  4.99           C  
ATOM   1798  C   SER B  11      -7.646  43.205  56.945  1.00  5.33           C  
ATOM   1799  O   SER B  11      -7.998  43.673  58.028  1.00  5.01           O  
ATOM   1800  CB  SER B  11      -5.609  44.574  56.575  1.00  5.79           C  
ATOM   1801  OG  SER B  11      -4.969  43.549  57.314  1.00  5.64           O  
ATOM   1802  N   GLY B  12      -7.871  41.947  56.579  1.00  5.60           N  
ATOM   1803  CA  GLY B  12      -8.629  41.015  57.408  1.00  5.35           C  
ATOM   1804  C   GLY B  12      -7.988  40.746  58.753  1.00  4.93           C  
ATOM   1805  O   GLY B  12      -8.666  40.747  59.783  1.00  5.88           O  
ATOM   1806  N   THR B  13      -6.679  40.513  58.761  1.00  4.86           N  
ATOM   1807  CA  THR B  13      -5.987  40.251  60.019  1.00  5.16           C  
ATOM   1808  C   THR B  13      -5.890  41.513  60.877  1.00  5.52           C  
ATOM   1809  O   THR B  13      -5.902  41.424  62.107  1.00  5.89           O  
ATOM   1810  CB  THR B  13      -4.584  39.692  59.785  1.00  5.01           C  
ATOM   1811  CG2 THR B  13      -4.643  38.280  59.209  1.00  6.42           C  
ATOM   1812  OG1 THR B  13      -3.897  40.563  58.878  1.00  5.55           O  
ATOM   1813  N   SER B  14      -5.786  42.680  60.240  1.00  5.16           N  
ATOM   1814  CA  SER B  14      -5.805  43.941  60.982  1.00  4.60           C  
ATOM   1815  C   SER B  14      -7.163  44.137  61.642  1.00  5.50           C  
ATOM   1816  O   SER B  14      -7.253  44.469  62.823  1.00  5.62           O  
ATOM   1817  CB  SER B  14      -5.510  45.124  60.064  1.00  5.79           C  
ATOM   1818  OG  SER B  14      -4.187  45.070  59.549  1.00  5.92           O  
ATOM   1819  N   HIS B  15      -8.213  43.957  60.851  1.00  4.96           N  
ATOM   1820  CA  HIS B  15      -9.603  44.044  61.289  1.00  4.46           C  
ATOM   1821  C   HIS B  15      -9.860  43.093  62.472  1.00  5.32           C  
ATOM   1822  O   HIS B  15     -10.436  43.494  63.496  1.00  5.17           O  
ATOM   1823  CB  HIS B  15     -10.464  43.736  60.053  1.00  5.35           C  
ATOM   1824  CG  HIS B  15     -11.942  43.868  60.247  1.00  4.59           C  
ATOM   1825  CD2 HIS B  15     -12.691  44.250  61.309  1.00  4.65           C  
ATOM   1826  ND1 HIS B  15     -12.832  43.554  59.240  1.00  5.33           N  
ATOM   1827  CE1 HIS B  15     -14.065  43.746  59.671  1.00  5.37           C  
ATOM   1828  NE2 HIS B  15     -14.009  44.165  60.924  1.00  4.46           N  
ATOM   1829  N   ARG B  16      -9.391  41.854  62.335  1.00  4.71           N  
ATOM   1830  CA  ARG B  16      -9.481  40.819  63.361  1.00  5.18           C  
ATOM   1831  C   ARG B  16      -8.906  41.310  64.695  1.00  5.22           C  
ATOM   1832  O   ARG B  16      -9.556  41.212  65.743  1.00  5.82           O  
ATOM   1833  CB  ARG B  16      -8.740  39.577  62.852  1.00  4.94           C  
ATOM   1834  CG  ARG B  16      -8.738  38.362  63.759  1.00  4.95           C  
ATOM   1835  CD  ARG B  16      -7.650  37.404  63.322  1.00  5.31           C  
ATOM   1836  NE  ARG B  16      -7.914  36.881  61.982  1.00  5.05           N  
ATOM   1837  CZ  ARG B  16      -7.070  36.121  61.292  1.00  6.64           C  
ATOM   1838  NH1 ARG B  16      -5.872  35.825  61.792  1.00  6.43           N1+
ATOM   1839  NH2 ARG B  16      -7.417  35.667  60.096  1.00  6.32           N  
ATOM   1840  N   LEU B  17      -7.695  41.858  64.651  1.00  4.96           N  
ATOM   1841  CA  LEU B  17      -7.041  42.343  65.865  1.00  5.15           C  
ATOM   1842  C   LEU B  17      -7.704  43.615  66.400  1.00  5.25           C  
ATOM   1843  O   LEU B  17      -7.843  43.780  67.621  1.00  5.27           O  
ATOM   1844  CB  LEU B  17      -5.540  42.537  65.624  1.00  5.79           C  
ATOM   1845  CG  LEU B  17      -4.710  43.065  66.796  1.00  4.74           C  
ATOM   1846  CD1 LEU B  17      -4.942  42.250  68.068  1.00  7.04           C  
ATOM   1847  CD2 LEU B  17      -3.244  43.059  66.432  1.00  5.63           C  
ATOM   1848  N   ARG B  18      -8.138  44.505  65.511  1.00  5.02           N  
ATOM   1849  CA  ARG B  18      -8.846  45.705  65.959  1.00  4.96           C  
ATOM   1850  C   ARG B  18     -10.101  45.354  66.751  1.00  5.29           C  
ATOM   1851  O   ARG B  18     -10.402  46.004  67.755  1.00  5.28           O  
ATOM   1852  CB  ARG B  18      -9.207  46.617  64.783  1.00  5.21           C  
ATOM   1853  CG  ARG B  18      -8.013  47.337  64.166  1.00  5.91           C  
ATOM   1854  CD  ARG B  18      -8.421  48.384  63.134  1.00  5.73           C  
ATOM   1855  NE  ARG B  18      -9.297  47.900  62.064  1.00  5.23           N  
ATOM   1856  CZ  ARG B  18      -8.923  47.697  60.797  1.00  4.87           C  
ATOM   1857  NH1 ARG B  18      -7.663  47.883  60.401  1.00  5.00           N1+
ATOM   1858  NH2 ARG B  18      -9.829  47.300  59.914  1.00  6.30           N  
ATOM   1859  N   ILE B  19     -10.836  44.332  66.311  1.00  4.94           N  
ATOM   1860  CA  ILE B  19     -12.038  43.919  67.035  1.00  4.96           C  
ATOM   1861  C   ILE B  19     -11.667  43.495  68.448  1.00  4.80           C  
ATOM   1862  O   ILE B  19     -12.298  43.921  69.412  1.00  4.78           O  
ATOM   1863  CB  ILE B  19     -12.801  42.770  66.335  1.00  4.66           C  
ATOM   1864  CG1 ILE B  19     -13.323  43.213  64.962  1.00  5.53           C  
ATOM   1865  CG2 ILE B  19     -13.963  42.311  67.207  1.00  6.95           C  
ATOM   1866  CD1 ILE B  19     -13.704  42.053  64.029  1.00  5.47           C  
ATOM   1867  N   ALA B  20     -10.636  42.659  68.565  1.00  5.13           N  
ATOM   1868  CA  ALA B  20     -10.218  42.160  69.875  1.00  5.18           C  
ATOM   1869  C   ALA B  20      -9.769  43.291  70.797  1.00  5.16           C  
ATOM   1870  O   ALA B  20     -10.178  43.347  71.961  1.00  5.97           O  
ATOM   1871  CB  ALA B  20      -9.122  41.116  69.722  1.00  6.14           C  
ATOM   1872  N   LEU B  21      -8.952  44.209  70.283  1.00  5.06           N  
ATOM   1873  CA  LEU B  21      -8.523  45.372  71.063  1.00  4.87           C  
ATOM   1874  C   LEU B  21      -9.711  46.198  71.528  1.00  5.98           C  
ATOM   1875  O   LEU B  21      -9.759  46.631  72.682  1.00  5.17           O  
ATOM   1876  CB  LEU B  21      -7.563  46.246  70.249  1.00  5.71           C  
ATOM   1877  CG  LEU B  21      -6.158  45.675  70.030  1.00  5.67           C  
ATOM   1878  CD1 LEU B  21      -5.493  46.346  68.835  1.00  6.92           C  
ATOM   1879  CD2 LEU B  21      -5.294  45.822  71.278  1.00  7.98           C  
ATOM   1880  N   ASN B  22     -10.665  46.421  70.628  1.00  5.54           N  
ATOM   1881  CA  ASN B  22     -11.841  47.220  70.959  1.00  5.93           C  
ATOM   1882  C   ASN B  22     -12.720  46.545  72.000  1.00  5.01           C  
ATOM   1883  O   ASN B  22     -13.227  47.209  72.905  1.00  6.49           O  
ATOM   1884  CB  ASN B  22     -12.665  47.546  69.715  1.00  6.30           C  
ATOM   1885  CG  ASN B  22     -11.950  48.482  68.766  1.00  8.79           C  
ATOM   1886  ND2 ASN B  22     -12.559  48.708  67.606  1.00  8.55           N  
ATOM   1887  OD1 ASN B  22     -10.865  48.990  69.058  1.00  9.29           O  
ATOM   1888  N   LEU B  23     -12.892  45.231  71.889  1.00  5.21           N  
ATOM   1889  CA  LEU B  23     -13.687  44.508  72.880  1.00  6.19           C  
ATOM   1890  C   LEU B  23     -13.053  44.607  74.262  1.00  6.66           C  
ATOM   1891  O   LEU B  23     -13.758  44.701  75.266  1.00  7.96           O  
ATOM   1892  CB  LEU B  23     -13.880  43.045  72.470  1.00  6.46           C  
ATOM   1893  CG  LEU B  23     -14.883  42.794  71.338  1.00  6.14           C  
ATOM   1894  CD1 LEU B  23     -14.725  41.388  70.794  1.00  7.17           C  
ATOM   1895  CD2 LEU B  23     -16.320  43.032  71.787  1.00  7.31           C  
ATOM   1896  N   LYS B  24     -11.724  44.616  74.307  1.00  6.51           N  
ATOM   1897  CA  LYS B  24     -11.007  44.740  75.574  1.00  5.96           C  
ATOM   1898  C   LYS B  24     -10.951  46.181  76.078  1.00  6.14           C  
ATOM   1899  O   LYS B  24     -10.587  46.419  77.226  1.00  6.64           O  
ATOM   1900  CB  LYS B  24      -9.585  44.176  75.454  1.00  5.59           C  
ATOM   1901  CG  LYS B  24      -9.506  42.676  75.183  1.00  5.71           C  
ATOM   1902  CD  LYS B  24     -10.100  41.853  76.315  1.00  5.64           C  
ATOM   1903  CE  LYS B  24      -9.721  40.388  76.157  1.00  6.17           C  
ATOM   1904  NZ  LYS B  24     -10.281  39.555  77.258  1.00  5.79           N1+
ATOM   1905  N   GLY B  25     -11.286  47.140  75.214  1.00  6.41           N  
ATOM   1906  CA  GLY B  25     -11.218  48.558  75.572  1.00  6.77           C  
ATOM   1907  C   GLY B  25      -9.795  49.052  75.748  1.00  7.15           C  
ATOM   1908  O   GLY B  25      -9.545  50.006  76.490  1.00  7.93           O  
ATOM   1909  N   VAL B  26      -8.859  48.395  75.068  1.00  7.33           N  
ATOM   1910  CA  VAL B  26      -7.447  48.744  75.143  1.00  9.41           C  
ATOM   1911  C   VAL B  26      -7.143  49.872  74.156  1.00 10.24           C  
ATOM   1912  O   VAL B  26      -7.376  49.713  72.953  1.00 11.56           O  
ATOM   1913  CB  VAL B  26      -6.554  47.511  74.848  1.00 10.05           C  
ATOM   1914  CG1 VAL B  26      -5.088  47.911  74.707  1.00 12.36           C  
ATOM   1915  CG2 VAL B  26      -6.717  46.464  75.946  1.00 13.49           C  
ATOM   1916  N   PRO B  27      -6.626  51.011  74.659  1.00 10.70           N  
ATOM   1917  CA  PRO B  27      -6.264  52.109  73.761  1.00 10.52           C  
ATOM   1918  C   PRO B  27      -5.017  51.776  72.943  1.00 10.12           C  
ATOM   1919  O   PRO B  27      -4.135  51.060  73.420  1.00 11.50           O  
ATOM   1920  CB  PRO B  27      -5.987  53.275  74.717  1.00 11.98           C  
ATOM   1921  CG  PRO B  27      -5.606  52.639  76.004  1.00 12.08           C  
ATOM   1922  CD  PRO B  27      -6.351  51.334  76.072  1.00 10.60           C  
ATOM   1923  N   TYR B  28      -4.959  52.287  71.718  1.00  9.88           N  
ATOM   1924  CA  TYR B  28      -3.795  52.086  70.859  1.00  9.36           C  
ATOM   1925  C   TYR B  28      -3.685  53.208  69.853  1.00  9.43           C  
ATOM   1926  O   TYR B  28      -4.692  53.805  69.468  1.00 10.23           O  
ATOM   1927  CB  TYR B  28      -3.848  50.731  70.130  1.00  9.92           C  
ATOM   1928  CG  TYR B  28      -5.118  50.462  69.348  1.00  9.37           C  
ATOM   1929  CD1 TYR B  28      -5.210  50.748  67.983  1.00 13.05           C  
ATOM   1930  CD2 TYR B  28      -6.229  49.913  69.979  1.00 12.12           C  
ATOM   1931  CE1 TYR B  28      -6.391  50.486  67.273  1.00 12.21           C  
ATOM   1932  CE2 TYR B  28      -7.398  49.654  69.290  1.00 13.85           C  
ATOM   1933  CZ  TYR B  28      -7.477  49.935  67.945  1.00 13.11           C  
ATOM   1934  OH  TYR B  28      -8.656  49.657  67.286  1.00 18.19           O  
ATOM   1935  N   GLU B  29      -2.454  53.495  69.446  1.00  9.01           N  
ATOM   1936  CA  GLU B  29      -2.209  54.416  68.350  1.00  8.88           C  
ATOM   1937  C   GLU B  29      -2.269  53.635  67.045  1.00  8.71           C  
ATOM   1938  O   GLU B  29      -1.640  52.587  66.915  1.00  9.52           O  
ATOM   1939  CB  GLU B  29      -0.845  55.102  68.490  1.00 10.11           C  
ATOM   1940  CG  GLU B  29      -0.578  56.151  67.408  1.00 12.85           C  
ATOM   1941  CD  GLU B  29       0.768  56.850  67.533  1.00 17.65           C  
ATOM   1942  OE1 GLU B  29       1.595  56.456  68.382  1.00 19.76           O  
ATOM   1943  OE2 GLU B  29       1.000  57.807  66.764  1.00 19.76           O1-
ATOM   1944  N   TYR B  30      -3.036  54.155  66.093  1.00  7.77           N  
ATOM   1945  CA  TYR B  30      -3.177  53.551  64.775  1.00  7.43           C  
ATOM   1946  C   TYR B  30      -2.043  54.030  63.881  1.00  7.14           C  
ATOM   1947  O   TYR B  30      -1.960  55.216  63.552  1.00  8.00           O  
ATOM   1948  CB  TYR B  30      -4.526  53.951  64.176  1.00  7.90           C  
ATOM   1949  CG  TYR B  30      -4.948  53.181  62.937  1.00  7.10           C  
ATOM   1950  CD1 TYR B  30      -5.924  52.190  63.016  1.00  6.68           C  
ATOM   1951  CD2 TYR B  30      -4.397  53.463  61.685  1.00  6.82           C  
ATOM   1952  CE1 TYR B  30      -6.333  51.495  61.890  1.00  6.73           C  
ATOM   1953  CE2 TYR B  30      -4.794  52.753  60.551  1.00  7.05           C  
ATOM   1954  CZ  TYR B  30      -5.768  51.776  60.666  1.00  6.14           C  
ATOM   1955  OH  TYR B  30      -6.186  51.077  59.561  1.00  6.85           O  
ATOM   1956  N   LEU B  31      -1.169  53.103  63.495  1.00  6.73           N  
ATOM   1957  CA  LEU B  31      -0.082  53.418  62.578  1.00  7.56           C  
ATOM   1958  C   LEU B  31      -0.297  52.688  61.263  1.00  6.73           C  
ATOM   1959  O   LEU B  31      -0.104  51.476  61.159  1.00  6.78           O  
ATOM   1960  CB  LEU B  31       1.277  53.080  63.195  1.00  8.41           C  
ATOM   1961  CG  LEU B  31       1.695  53.974  64.371  1.00 10.13           C  
ATOM   1962  CD1 LEU B  31       3.015  53.521  64.952  1.00 16.08           C  
ATOM   1963  CD2 LEU B  31       1.777  55.448  63.966  1.00 14.37           C  
ATOM   1964  N   ALA B  32      -0.724  53.446  60.260  1.00  6.56           N  
ATOM   1965  CA  ALA B  32      -1.041  52.896  58.950  1.00  6.74           C  
ATOM   1966  C   ALA B  32       0.216  52.444  58.231  1.00  7.00           C  
ATOM   1967  O   ALA B  32       1.205  53.176  58.159  1.00  7.21           O  
ATOM   1968  CB  ALA B  32      -1.786  53.925  58.116  1.00  7.24           C  
ATOM   1969  N   VAL B  33       0.161  51.224  57.715  1.00  6.28           N  
ATOM   1970  CA  VAL B  33       1.189  50.687  56.836  1.00  6.53           C  
ATOM   1971  C   VAL B  33       0.454  50.434  55.531  1.00  6.08           C  
ATOM   1972  O   VAL B  33      -0.397  49.548  55.455  1.00  6.30           O  
ATOM   1973  CB  VAL B  33       1.796  49.378  57.396  1.00  6.13           C  
ATOM   1974  CG1 VAL B  33       2.829  48.808  56.427  1.00  6.56           C  
ATOM   1975  CG2 VAL B  33       2.433  49.628  58.765  1.00  8.25           C  
ATOM   1976  N   HIS B  34       0.747  51.251  54.519  1.00  5.30           N  
ATOM   1977  CA  HIS B  34      -0.030  51.210  53.289  1.00  5.49           C  
ATOM   1978  C   HIS B  34       0.364  50.044  52.388  1.00  5.15           C  
ATOM   1979  O   HIS B  34       1.387  50.090  51.702  1.00  5.43           O  
ATOM   1980  CB  HIS B  34       0.049  52.533  52.532  1.00  5.43           C  
ATOM   1981  CG  HIS B  34      -1.028  52.669  51.514  1.00  5.93           C  
ATOM   1982  CD2 HIS B  34      -1.459  51.795  50.577  1.00  4.15           C  
ATOM   1983  ND1 HIS B  34      -1.844  53.775  51.416  1.00  8.99           N  
ATOM   1984  CE1 HIS B  34      -2.714  53.583  50.440  1.00  5.55           C  
ATOM   1985  NE2 HIS B  34      -2.506  52.387  49.922  1.00  8.89           N  
ATOM   1986  N   LEU B  35      -0.459  49.000  52.399  1.00  5.10           N  
ATOM   1987  CA  LEU B  35      -0.144  47.779  51.670  1.00  5.25           C  
ATOM   1988  C   LEU B  35      -0.182  47.961  50.162  1.00  6.05           C  
ATOM   1989  O   LEU B  35       0.575  47.317  49.440  1.00  6.45           O  
ATOM   1990  CB  LEU B  35      -1.083  46.646  52.088  1.00  6.23           C  
ATOM   1991  CG  LEU B  35      -1.158  46.352  53.586  1.00  5.91           C  
ATOM   1992  CD1 LEU B  35      -2.108  45.212  53.816  1.00  8.17           C  
ATOM   1993  CD2 LEU B  35       0.201  46.031  54.166  1.00  7.43           C  
ATOM   1994  N   GLY B  36      -1.060  48.842  49.688  1.00  5.66           N  
ATOM   1995  CA  GLY B  36      -1.138  49.139  48.254  1.00  5.91           C  
ATOM   1996  C   GLY B  36       0.143  49.772  47.737  1.00  5.25           C  
ATOM   1997  O   GLY B  36       0.586  49.505  46.616  1.00  5.32           O  
ATOM   1998  N   LYS B  37       0.741  50.614  48.578  1.00  4.97           N  
ATOM   1999  CA  LYS B  37       2.026  51.247  48.295  1.00  5.07           C  
ATOM   2000  C   LYS B  37       3.195  50.324  48.642  1.00  5.60           C  
ATOM   2001  O   LYS B  37       4.359  50.709  48.509  1.00  7.10           O  
ATOM   2002  CB  LYS B  37       2.162  52.558  49.081  1.00  5.19           C  
ATOM   2003  CG  LYS B  37       1.155  53.639  48.709  1.00  5.65           C  
ATOM   2004  CD  LYS B  37       1.433  54.907  49.531  1.00  8.33           C  
ATOM   2005  CE  LYS B  37       0.387  55.980  49.314  1.00  9.72           C  
ATOM   2006  NZ  LYS B  37       0.723  57.207  50.106  1.00 11.13           N1+
ATOM   2007  N   GLU B  38       2.873  49.116  49.107  1.00  5.78           N  
ATOM   2008  CA  GLU B  38       3.858  48.107  49.495  1.00  6.71           C  
ATOM   2009  C   GLU B  38       4.818  48.596  50.583  1.00  5.72           C  
ATOM   2010  O   GLU B  38       5.985  48.209  50.628  1.00  7.05           O  
ATOM   2011  CB  GLU B  38       4.559  47.500  48.267  1.00  9.66           C  
ATOM   2012  CG  GLU B  38       3.549  46.760  47.373  1.00 12.90           C  
ATOM   2013  CD  GLU B  38       4.157  46.005  46.201  1.00 16.23           C  
ATOM   2014  OE1 GLU B  38       5.236  46.396  45.711  1.00 18.98           O  
ATOM   2015  OE2 GLU B  38       3.525  45.024  45.752  1.00 20.42           O1-
ATOM   2016  N   GLU B  39       4.288  49.413  51.494  1.00  5.70           N  
ATOM   2017  CA  GLU B  39       5.076  49.914  52.618  1.00  5.52           C  
ATOM   2018  C   GLU B  39       5.552  48.803  53.546  1.00  6.22           C  
ATOM   2019  O   GLU B  39       6.593  48.935  54.194  1.00  7.38           O  
ATOM   2020  CB  GLU B  39       4.291  50.964  53.398  1.00  5.29           C  
ATOM   2021  CG  GLU B  39       4.147  52.265  52.613  1.00  6.97           C  
ATOM   2022  CD  GLU B  39       3.416  53.366  53.356  1.00  7.73           C  
ATOM   2023  OE1 GLU B  39       2.878  53.115  54.458  1.00  7.58           O  
ATOM   2024  OE2 GLU B  39       3.372  54.490  52.807  1.00  8.70           O1-
ATOM   2025  N   HIS B  40       4.804  47.705  53.595  1.00  4.91           N  
ATOM   2026  CA  HIS B  40       5.188  46.572  54.420  1.00  6.00           C  
ATOM   2027  C   HIS B  40       6.407  45.849  53.878  1.00  6.12           C  
ATOM   2028  O   HIS B  40       7.067  45.112  54.615  1.00  7.12           O  
ATOM   2029  CB  HIS B  40       4.012  45.608  54.582  1.00  5.48           C  
ATOM   2030  CG  HIS B  40       3.505  45.027  53.297  1.00  5.51           C  
ATOM   2031  CD2 HIS B  40       3.323  43.740  52.918  1.00  5.42           C  
ATOM   2032  ND1 HIS B  40       3.055  45.804  52.249  1.00  5.40           N  
ATOM   2033  CE1 HIS B  40       2.640  45.017  51.271  1.00  4.56           C  
ATOM   2034  NE2 HIS B  40       2.781  43.760  51.655  1.00  5.45           N  
ATOM   2035  N   LEU B  41       6.722  46.077  52.603  1.00  6.76           N  
ATOM   2036  CA  LEU B  41       7.847  45.407  51.959  1.00  7.39           C  
ATOM   2037  C   LEU B  41       9.131  46.239  52.006  1.00  7.99           C  
ATOM   2038  O   LEU B  41      10.160  45.829  51.465  1.00 10.20           O  
ATOM   2039  CB  LEU B  41       7.489  45.017  50.517  1.00  7.75           C  
ATOM   2040  CG  LEU B  41       6.255  44.124  50.340  1.00  7.59           C  
ATOM   2041  CD1 LEU B  41       6.017  43.833  48.869  1.00 10.74           C  
ATOM   2042  CD2 LEU B  41       6.368  42.817  51.130  1.00  9.88           C  
ATOM   2043  N   LYS B  42       9.067  47.389  52.675  1.00  8.24           N  
ATOM   2044  CA  LYS B  42      10.227  48.261  52.854  1.00  9.75           C  
ATOM   2045  C   LYS B  42      11.052  47.846  54.069  1.00  9.64           C  
ATOM   2046  O   LYS B  42      10.540  47.193  54.982  1.00  9.52           O  
ATOM   2047  CB  LYS B  42       9.777  49.712  53.011  1.00 10.66           C  
ATOM   2048  CG  LYS B  42       9.208  50.329  51.751  1.00 13.58           C  
ATOM   2049  CD  LYS B  42       8.666  51.720  52.029  1.00 20.64           C  
ATOM   2050  CE  LYS B  42       8.499  52.510  50.746  1.00 25.30           C  
ATOM   2051  NZ  LYS B  42       7.782  53.796  50.979  1.00 26.22           N1+
ATOM   2052  N   ASP B  43      12.327  48.235  54.075  1.00 10.37           N  
ATOM   2053  CA  ASP B  43      13.242  47.886  55.165  1.00 10.47           C  
ATOM   2054  C   ASP B  43      12.796  48.415  56.528  1.00  9.60           C  
ATOM   2055  O   ASP B  43      13.014  47.757  57.547  1.00  9.66           O  
ATOM   2056  CB  ASP B  43      14.671  48.342  54.850  1.00 11.34           C  
ATOM   2057  CG  ASP B  43      15.391  47.404  53.892  1.00 13.04           C  
ATOM   2058  OD1 ASP B  43      14.898  46.279  53.653  1.00 15.17           O  
ATOM   2059  OD2 ASP B  43      16.461  47.791  53.380  1.00 15.61           O1-
ATOM   2060  N   ALA B  44      12.166  49.590  56.540  1.00  9.10           N  
ATOM   2061  CA  ALA B  44      11.678  50.190  57.785  1.00  9.95           C  
ATOM   2062  C   ALA B  44      10.674  49.286  58.494  1.00  9.57           C  
ATOM   2063  O   ALA B  44      10.730  49.122  59.713  1.00 10.75           O  
ATOM   2064  CB  ALA B  44      11.075  51.568  57.528  1.00 10.43           C  
ATOM   2065  N   PHE B  45       9.762  48.686  57.735  1.00  8.26           N  
ATOM   2066  CA  PHE B  45       8.823  47.760  58.349  1.00  7.79           C  
ATOM   2067  C   PHE B  45       9.465  46.411  58.681  1.00  8.18           C  
ATOM   2068  O   PHE B  45       9.109  45.787  59.679  1.00  8.68           O  
ATOM   2069  CB  PHE B  45       7.553  47.580  57.516  1.00  7.18           C  
ATOM   2070  CG  PHE B  45       6.474  46.848  58.250  1.00  7.05           C  
ATOM   2071  CD1 PHE B  45       5.880  47.412  59.376  1.00  8.02           C  
ATOM   2072  CD2 PHE B  45       6.077  45.579  57.846  1.00  6.78           C  
ATOM   2073  CE1 PHE B  45       4.896  46.735  60.077  1.00  9.30           C  
ATOM   2074  CE2 PHE B  45       5.097  44.896  58.537  1.00  8.09           C  
ATOM   2075  CZ  PHE B  45       4.502  45.471  59.659  1.00  8.45           C  
ATOM   2076  N   LYS B  46      10.420  45.970  57.863  1.00  8.69           N  
ATOM   2077  CA  LYS B  46      11.158  44.733  58.155  1.00  9.72           C  
ATOM   2078  C   LYS B  46      11.861  44.787  59.514  1.00 10.21           C  
ATOM   2079  O   LYS B  46      11.916  43.786  60.236  1.00 11.09           O  
ATOM   2080  CB  LYS B  46      12.165  44.415  57.046  1.00  9.39           C  
ATOM   2081  CG  LYS B  46      12.718  42.997  57.104  1.00 11.80           C  
ATOM   2082  CD  LYS B  46      13.685  42.735  55.967  1.00 13.16           C  
ATOM   2083  CE  LYS B  46      14.080  41.269  55.908  1.00 16.39           C  
ATOM   2084  NZ  LYS B  46      14.880  40.976  54.686  1.00 18.31           N1+
ATOM   2085  N   ALA B  47      12.377  45.965  59.862  1.00 10.67           N  
ATOM   2086  CA  ALA B  47      13.037  46.180  61.149  1.00 10.86           C  
ATOM   2087  C   ALA B  47      12.091  45.969  62.331  1.00 11.83           C  
ATOM   2088  O   ALA B  47      12.526  45.577  63.416  1.00 13.03           O  
ATOM   2089  CB  ALA B  47      13.659  47.571  61.202  1.00 11.37           C  
ATOM   2090  N   LEU B  48      10.804  46.232  62.116  1.00 11.02           N  
ATOM   2091  CA  LEU B  48       9.784  46.011  63.137  1.00 11.82           C  
ATOM   2092  C   LEU B  48       9.299  44.564  63.116  1.00 11.32           C  
ATOM   2093  O   LEU B  48       9.166  43.933  64.166  1.00 13.03           O  
ATOM   2094  CB  LEU B  48       8.601  46.965  62.943  1.00 12.52           C  
ATOM   2095  CG  LEU B  48       8.873  48.465  63.106  1.00 14.69           C  
ATOM   2096  CD1 LEU B  48       7.796  49.274  62.407  1.00 17.69           C  
ATOM   2097  CD2 LEU B  48       8.987  48.861  64.577  1.00 18.64           C  
ATOM   2098  N   ASN B  49       9.040  44.049  61.915  1.00  9.45           N  
ATOM   2099  CA  ASN B  49       8.522  42.700  61.730  1.00  8.19           C  
ATOM   2100  C   ASN B  49       9.234  41.991  60.580  1.00  8.38           C  
ATOM   2101  O   ASN B  49       8.996  42.318  59.418  1.00  7.64           O  
ATOM   2102  CB  ASN B  49       7.015  42.753  61.460  1.00  7.99           C  
ATOM   2103  CG  ASN B  49       6.431  41.391  61.157  1.00  7.32           C  
ATOM   2104  ND2 ASN B  49       5.170  41.370  60.750  1.00  7.93           N  
ATOM   2105  OD1 ASN B  49       7.104  40.366  61.298  1.00  7.51           O  
ATOM   2106  N   PRO B  50      10.083  40.990  60.895  1.00  8.93           N  
ATOM   2107  CA  PRO B  50      10.862  40.324  59.843  1.00  9.01           C  
ATOM   2108  C   PRO B  50       9.994  39.606  58.810  1.00  8.69           C  
ATOM   2109  O   PRO B  50      10.440  39.357  57.687  1.00  9.82           O  
ATOM   2110  CB  PRO B  50      11.719  39.315  60.622  1.00  9.83           C  
ATOM   2111  CG  PRO B  50      10.987  39.092  61.903  1.00 10.58           C  
ATOM   2112  CD  PRO B  50      10.362  40.417  62.228  1.00 10.05           C  
ATOM   2113  N   GLN B  51       8.762  39.287  59.188  1.00  6.89           N  
ATOM   2114  CA  GLN B  51       7.841  38.630  58.279  1.00  6.24           C  
ATOM   2115  C   GLN B  51       7.193  39.594  57.273  1.00  6.29           C  
ATOM   2116  O   GLN B  51       6.652  39.169  56.249  1.00  6.55           O  
ATOM   2117  CB  GLN B  51       6.774  37.897  59.081  1.00  6.47           C  
ATOM   2118  CG  GLN B  51       6.152  36.758  58.315  1.00  7.46           C  
ATOM   2119  CD  GLN B  51       5.095  36.002  59.091  1.00  6.62           C  
ATOM   2120  NE2 GLN B  51       4.580  34.949  58.473  1.00  5.09           N  
ATOM   2121  OE1 GLN B  51       4.727  36.363  60.219  1.00  6.30           O  
ATOM   2122  N   GLN B  52       7.239  40.892  57.569  1.00  5.90           N  
ATOM   2123  CA  GLN B  52       6.734  41.918  56.648  1.00  6.86           C  
ATOM   2124  C   GLN B  52       5.267  41.709  56.263  1.00  6.87           C  
ATOM   2125  O   GLN B  52       4.873  41.804  55.095  1.00  7.27           O  
ATOM   2126  CB  GLN B  52       7.651  42.056  55.432  1.00  6.77           C  
ATOM   2127  CG  GLN B  52       8.975  42.694  55.826  1.00  8.27           C  
ATOM   2128  CD  GLN B  52       9.958  42.804  54.689  1.00 11.49           C  
ATOM   2129  NE2 GLN B  52      10.130  44.015  54.172  1.00 11.93           N  
ATOM   2130  OE1 GLN B  52      10.575  41.817  54.293  1.00 12.73           O  
ATOM   2131  N   LEU B  53       4.465  41.414  57.280  1.00  6.37           N  
ATOM   2132  CA  LEU B  53       3.013  41.325  57.157  1.00  6.21           C  
ATOM   2133  C   LEU B  53       2.383  42.135  58.283  1.00  6.28           C  
ATOM   2134  O   LEU B  53       3.034  42.427  59.291  1.00  7.79           O  
ATOM   2135  CB  LEU B  53       2.542  39.873  57.233  1.00  7.16           C  
ATOM   2136  CG  LEU B  53       3.069  38.896  56.178  1.00  5.77           C  
ATOM   2137  CD1 LEU B  53       2.718  37.467  56.556  1.00  8.09           C  
ATOM   2138  CD2 LEU B  53       2.556  39.228  54.780  1.00  7.21           C  
ATOM   2139  N   VAL B  54       1.118  42.500  58.108  1.00  6.56           N  
ATOM   2140  CA  VAL B  54       0.380  43.201  59.164  1.00  6.11           C  
ATOM   2141  C   VAL B  54      -0.696  42.291  59.758  1.00  5.94           C  
ATOM   2142  O   VAL B  54      -1.188  41.396  59.080  1.00  5.80           O  
ATOM   2143  CB  VAL B  54      -0.227  44.558  58.682  1.00  5.92           C  
ATOM   2144  CG1 VAL B  54       0.883  45.510  58.234  1.00  7.31           C  
ATOM   2145  CG2 VAL B  54      -1.272  44.352  57.584  1.00  6.37           C  
ATOM   2146  N   PRO B  55      -1.078  42.516  61.028  1.00  5.24           N  
ATOM   2147  CA  PRO B  55      -0.637  43.562  61.938  1.00  6.11           C  
ATOM   2148  C   PRO B  55       0.601  43.206  62.752  1.00  5.55           C  
ATOM   2149  O   PRO B  55       0.977  42.033  62.867  1.00  6.60           O  
ATOM   2150  CB  PRO B  55      -1.834  43.696  62.876  1.00  6.57           C  
ATOM   2151  CG  PRO B  55      -2.325  42.270  63.013  1.00  5.73           C  
ATOM   2152  CD  PRO B  55      -2.136  41.684  61.632  1.00  5.66           C  
ATOM   2153  N   ALA B  56       1.213  44.240  63.317  1.00  6.28           N  
ATOM   2154  CA  ALA B  56       2.212  44.091  64.370  1.00  6.18           C  
ATOM   2155  C   ALA B  56       1.809  45.046  65.476  1.00  5.49           C  
ATOM   2156  O   ALA B  56       1.300  46.131  65.214  1.00  6.26           O  
ATOM   2157  CB  ALA B  56       3.603  44.427  63.860  1.00  7.90           C  
ATOM   2158  N   LEU B  57       2.017  44.633  66.719  1.00  5.21           N  
ATOM   2159  CA  LEU B  57       1.614  45.444  67.853  1.00  5.69           C  
ATOM   2160  C   LEU B  57       2.823  45.755  68.719  1.00  5.43           C  
ATOM   2161  O   LEU B  57       3.399  44.855  69.340  1.00  5.38           O  
ATOM   2162  CB  LEU B  57       0.525  44.721  68.657  1.00  5.68           C  
ATOM   2163  CG  LEU B  57      -0.090  45.487  69.835  1.00  5.56           C  
ATOM   2164  CD1 LEU B  57      -0.849  46.724  69.360  1.00  7.70           C  
ATOM   2165  CD2 LEU B  57      -0.997  44.579  70.654  1.00  8.48           C  
ATOM   2166  N   ASP B  58       3.207  47.028  68.750  1.00  6.39           N  
ATOM   2167  CA  ASP B  58       4.266  47.481  69.636  1.00  7.47           C  
ATOM   2168  C   ASP B  58       3.620  47.805  70.977  1.00  8.36           C  
ATOM   2169  O   ASP B  58       2.814  48.729  71.079  1.00  9.37           O  
ATOM   2170  CB  ASP B  58       4.979  48.701  69.041  1.00  8.66           C  
ATOM   2171  CG  ASP B  58       6.137  49.195  69.901  1.00 11.39           C  
ATOM   2172  OD1 ASP B  58       6.328  48.703  71.035  1.00 10.84           O  
ATOM   2173  OD2 ASP B  58       6.862  50.100  69.437  1.00 16.77           O1-
ATOM   2174  N   THR B  59       3.958  47.027  72.000  1.00  8.82           N  
ATOM   2175  CA  THR B  59       3.355  47.207  73.319  1.00 11.29           C  
ATOM   2176  C   THR B  59       3.987  48.364  74.092  1.00 12.89           C  
ATOM   2177  O   THR B  59       3.490  48.757  75.149  1.00 14.54           O  
ATOM   2178  CB  THR B  59       3.461  45.924  74.164  1.00 11.50           C  
ATOM   2179  CG2 THR B  59       2.803  44.759  73.453  1.00 13.77           C  
ATOM   2180  OG1 THR B  59       4.841  45.623  74.402  1.00 15.50           O  
ATOM   2181  N   GLY B  60       5.076  48.905  73.553  1.00 14.17           N  
ATOM   2182  CA  GLY B  60       5.871  49.915  74.249  1.00 15.37           C  
ATOM   2183  C   GLY B  60       7.157  49.317  74.784  1.00 16.53           C  
ATOM   2184  O   GLY B  60       8.108  50.041  75.089  1.00 17.68           O  
ATOM   2185  N   ALA B  61       7.176  47.992  74.910  1.00 16.67           N  
ATOM   2186  CA  ALA B  61       8.353  47.261  75.374  1.00 17.78           C  
ATOM   2187  C   ALA B  61       8.926  46.357  74.281  1.00 17.86           C  
ATOM   2188  O   ALA B  61      10.139  46.163  74.202  1.00 19.05           O  
ATOM   2189  CB  ALA B  61       8.023  46.454  76.624  1.00 17.91           C  
ATOM   2190  N   GLN B  62       8.048  45.804  73.445  1.00 17.72           N  
ATOM   2191  CA  GLN B  62       8.466  44.960  72.324  1.00 17.31           C  
ATOM   2192  C   GLN B  62       7.383  44.906  71.247  1.00 15.99           C  
ATOM   2193  O   GLN B  62       6.232  45.269  71.499  1.00 15.76           O  
ATOM   2194  CB  GLN B  62       8.829  43.548  72.812  1.00 18.52           C  
ATOM   2195  CG  GLN B  62       9.488  42.630  71.770  1.00 23.39           C  
ATOM   2196  CD  GLN B  62      10.800  43.164  71.224  1.00 26.88           C  
ATOM   2197  NE2 GLN B  62      11.910  42.692  71.784  1.00 29.56           N  
ATOM   2198  OE1 GLN B  62      10.816  43.976  70.298  1.00 29.65           O  
ATOM   2199  N   VAL B  63       7.772  44.467  70.051  1.00 15.01           N  
ATOM   2200  CA  VAL B  63       6.853  44.325  68.921  1.00 13.23           C  
ATOM   2201  C   VAL B  63       6.374  42.880  68.768  1.00 11.83           C  
ATOM   2202  O   VAL B  63       7.161  41.958  68.530  1.00 14.14           O  
ATOM   2203  CB  VAL B  63       7.473  44.826  67.589  1.00 14.12           C  
ATOM   2204  CG1 VAL B  63       6.454  44.739  66.458  1.00 14.99           C  
ATOM   2205  CG2 VAL B  63       7.971  46.261  67.736  1.00 14.38           C  
ATOM   2206  N   LEU B  64       5.067  42.703  68.915  1.00  7.08           N  
ATOM   2207  CA  LEU B  64       4.424  41.403  68.780  1.00  6.55           C  
ATOM   2208  C   LEU B  64       3.926  41.218  67.363  1.00  5.26           C  
ATOM   2209  O   LEU B  64       3.427  42.162  66.739  1.00  5.28           O  
ATOM   2210  CB  LEU B  64       3.238  41.293  69.734  1.00  6.54           C  
ATOM   2211  CG  LEU B  64       3.470  41.622  71.212  1.00  6.04           C  
ATOM   2212  CD1 LEU B  64       2.207  41.368  71.998  1.00  7.51           C  
ATOM   2213  CD2 LEU B  64       4.629  40.832  71.790  1.00  8.49           C  
ATOM   2214  N   ILE B  65       4.071  40.004  66.855  1.00  5.08           N  
ATOM   2215  CA  ILE B  65       3.531  39.647  65.548  1.00  4.97           C  
ATOM   2216  C   ILE B  65       2.599  38.442  65.679  1.00  4.55           C  
ATOM   2217  O   ILE B  65       2.519  37.820  66.746  1.00  5.19           O  
ATOM   2218  CB  ILE B  65       4.647  39.363  64.504  1.00  5.26           C  
ATOM   2219  CG1 ILE B  65       5.421  38.086  64.855  1.00  6.10           C  
ATOM   2220  CG2 ILE B  65       5.578  40.564  64.367  1.00  6.67           C  
ATOM   2221  CD1 ILE B  65       6.206  37.510  63.680  1.00  8.92           C  
ATOM   2222  N   GLN B  66       1.910  38.133  64.579  1.00  4.13           N  
ATOM   2223  CA  GLN B  66       0.961  37.015  64.468  1.00  4.29           C  
ATOM   2224  C   GLN B  66      -0.331  37.278  65.221  1.00  4.65           C  
ATOM   2225  O   GLN B  66      -0.419  37.068  66.434  1.00  4.89           O  
ATOM   2226  CB  GLN B  66       1.588  35.680  64.885  1.00  3.98           C  
ATOM   2227  CG  GLN B  66       2.532  35.140  63.838  1.00  5.21           C  
ATOM   2228  CD  GLN B  66       1.824  34.793  62.550  1.00  4.69           C  
ATOM   2229  NE2 GLN B  66       2.534  34.937  61.433  1.00  5.55           N  
ATOM   2230  OE1 GLN B  66       0.651  34.413  62.548  1.00  4.91           O  
ATOM   2231  N   SER B  67      -1.348  37.735  64.499  1.00  4.41           N  
ATOM   2232  CA  SER B  67      -2.609  38.058  65.145  1.00  4.69           C  
ATOM   2233  C   SER B  67      -3.179  36.937  66.033  1.00  4.39           C  
ATOM   2234  O   SER B  67      -3.727  37.238  67.085  1.00  4.64           O  
ATOM   2235  CB  SER B  67      -3.649  38.593  64.144  1.00  4.39           C  
ATOM   2236  OG  SER B  67      -4.129  37.603  63.250  1.00  4.96           O  
ATOM   2237  N   PRO B  68      -3.060  35.646  65.636  1.00  3.99           N  
ATOM   2238  CA  PRO B  68      -3.600  34.638  66.568  1.00  4.07           C  
ATOM   2239  C   PRO B  68      -2.916  34.657  67.933  1.00  4.75           C  
ATOM   2240  O   PRO B  68      -3.580  34.513  68.966  1.00  5.14           O  
ATOM   2241  CB  PRO B  68      -3.327  33.314  65.843  1.00  3.99           C  
ATOM   2242  CG  PRO B  68      -3.328  33.703  64.395  1.00  4.35           C  
ATOM   2243  CD  PRO B  68      -2.571  35.002  64.398  1.00  4.45           C  
ATOM   2244  N   ALA B  69      -1.597  34.839  67.930  1.00  4.37           N  
ATOM   2245  CA  ALA B  69      -0.806  34.866  69.155  1.00  3.77           C  
ATOM   2246  C   ALA B  69      -1.039  36.146  69.948  1.00  4.59           C  
ATOM   2247  O   ALA B  69      -1.105  36.123  71.187  1.00  4.54           O  
ATOM   2248  CB  ALA B  69       0.666  34.702  68.823  1.00  4.80           C  
ATOM   2249  N   ILE B  70      -1.155  37.266  69.235  1.00  3.99           N  
ATOM   2250  CA  ILE B  70      -1.442  38.550  69.873  1.00  4.17           C  
ATOM   2251  C   ILE B  70      -2.801  38.507  70.556  1.00  4.63           C  
ATOM   2252  O   ILE B  70      -2.940  38.974  71.687  1.00  4.94           O  
ATOM   2253  CB  ILE B  70      -1.391  39.728  68.874  1.00  4.26           C  
ATOM   2254  CG1 ILE B  70       0.005  39.856  68.256  1.00  5.10           C  
ATOM   2255  CG2 ILE B  70      -1.784  41.030  69.581  1.00  5.12           C  
ATOM   2256  CD1 ILE B  70       0.083  40.785  67.055  1.00  5.53           C  
ATOM   2257  N   ILE B  71      -3.802  37.957  69.881  1.00  5.12           N  
ATOM   2258  CA  ILE B  71      -5.148  37.902  70.455  1.00  5.28           C  
ATOM   2259  C   ILE B  71      -5.192  37.007  71.701  1.00  5.40           C  
ATOM   2260  O   ILE B  71      -5.819  37.364  72.708  1.00  5.50           O  
ATOM   2261  CB  ILE B  71      -6.205  37.532  69.392  1.00  5.63           C  
ATOM   2262  CG1 ILE B  71      -6.308  38.657  68.358  1.00  5.33           C  
ATOM   2263  CG2 ILE B  71      -7.572  37.267  70.031  1.00  6.54           C  
ATOM   2264  CD1 ILE B  71      -7.085  38.276  67.102  1.00  7.22           C  
ATOM   2265  N   GLU B  72      -4.500  35.868  71.665  1.00  4.86           N  
ATOM   2266  CA  GLU B  72      -4.386  35.017  72.850  1.00  4.67           C  
ATOM   2267  C   GLU B  72      -3.692  35.758  74.004  1.00  5.23           C  
ATOM   2268  O   GLU B  72      -4.079  35.619  75.170  1.00  5.03           O  
ATOM   2269  CB  GLU B  72      -3.637  33.725  72.510  1.00  4.62           C  
ATOM   2270  CG  GLU B  72      -4.392  32.771  71.588  1.00  4.59           C  
ATOM   2271  CD  GLU B  72      -5.195  31.692  72.309  1.00  4.57           C  
ATOM   2272  OE1 GLU B  72      -5.289  31.687  73.560  1.00  5.67           O  
ATOM   2273  OE2 GLU B  72      -5.717  30.806  71.594  1.00  4.70           O1-
ATOM   2274  N   TRP B  73      -2.681  36.555  73.667  1.00  4.54           N  
ATOM   2275  CA  TRP B  73      -1.974  37.380  74.646  1.00  4.79           C  
ATOM   2276  C   TRP B  73      -2.909  38.430  75.255  1.00  5.03           C  
ATOM   2277  O   TRP B  73      -2.930  38.603  76.475  1.00  5.11           O  
ATOM   2278  CB  TRP B  73      -0.738  38.000  73.989  1.00  4.69           C  
ATOM   2279  CG  TRP B  73       0.057  38.962  74.825  1.00  4.71           C  
ATOM   2280  CD1 TRP B  73       1.061  38.661  75.689  1.00  6.49           C  
ATOM   2281  CD2 TRP B  73      -0.067  40.390  74.831  1.00  6.40           C  
ATOM   2282  CE2 TRP B  73       0.892  40.889  75.733  1.00  5.99           C  
ATOM   2283  CE3 TRP B  73      -0.895  41.294  74.152  1.00  7.64           C  
ATOM   2284  NE1 TRP B  73       1.563  39.814  76.254  1.00  7.79           N  
ATOM   2285  CZ2 TRP B  73       1.035  42.257  75.994  1.00  8.27           C  
ATOM   2286  CZ3 TRP B  73      -0.751  42.651  74.408  1.00  9.04           C  
ATOM   2287  CH2 TRP B  73       0.204  43.117  75.320  1.00  8.64           C  
ATOM   2288  N   LEU B  74      -3.691  39.108  74.416  1.00  5.15           N  
ATOM   2289  CA  LEU B  74      -4.686  40.069  74.903  1.00  5.61           C  
ATOM   2290  C   LEU B  74      -5.676  39.439  75.867  1.00  5.34           C  
ATOM   2291  O   LEU B  74      -6.032  40.050  76.877  1.00  5.45           O  
ATOM   2292  CB  LEU B  74      -5.461  40.695  73.746  1.00  6.09           C  
ATOM   2293  CG  LEU B  74      -4.736  41.709  72.875  1.00  6.12           C  
ATOM   2294  CD1 LEU B  74      -5.627  42.084  71.706  1.00  8.59           C  
ATOM   2295  CD2 LEU B  74      -4.370  42.951  73.682  1.00  6.97           C  
ATOM   2296  N   GLU B  75      -6.131  38.228  75.552  1.00  6.28           N  
ATOM   2297  CA  GLU B  75      -7.091  37.532  76.400  1.00  7.15           C  
ATOM   2298  C   GLU B  75      -6.526  37.299  77.798  1.00  8.32           C  
ATOM   2299  O   GLU B  75      -7.236  37.459  78.789  1.00  9.67           O  
ATOM   2300  CB  GLU B  75      -7.520  36.208  75.756  1.00  6.87           C  
ATOM   2301  CG  GLU B  75      -8.356  35.304  76.654  1.00  7.81           C  
ATOM   2302  CD  GLU B  75      -9.722  35.866  77.023  1.00  7.70           C  
ATOM   2303  OE1 GLU B  75     -10.117  36.940  76.517  1.00  7.25           O  
ATOM   2304  OE2 GLU B  75     -10.405  35.206  77.830  1.00  7.38           O1-
ATOM   2305  N   GLU B  76      -5.247  36.942  77.875  1.00  8.63           N  
ATOM   2306  CA  GLU B  76      -4.601  36.662  79.153  1.00 10.23           C  
ATOM   2307  C   GLU B  76      -4.247  37.948  79.901  1.00  9.54           C  
ATOM   2308  O   GLU B  76      -4.357  38.007  81.129  1.00 10.69           O  
ATOM   2309  CB  GLU B  76      -3.357  35.794  78.931  1.00 11.81           C  
ATOM   2310  CG  GLU B  76      -2.807  35.131  80.192  1.00 20.32           C  
ATOM   2311  CD  GLU B  76      -1.486  35.727  80.646  1.00 28.54           C  
ATOM   2312  OE1 GLU B  76      -1.463  36.908  81.056  1.00 33.58           O  
ATOM   2313  OE2 GLU B  76      -0.466  35.002  80.601  1.00 31.58           O1-
ATOM   2314  N   GLN B  77      -3.826  38.973  79.162  1.00  7.45           N  
ATOM   2315  CA  GLN B  77      -3.347  40.222  79.762  1.00  7.94           C  
ATOM   2316  C   GLN B  77      -4.471  41.130  80.239  1.00  6.42           C  
ATOM   2317  O   GLN B  77      -4.315  41.848  81.234  1.00  7.23           O  
ATOM   2318  CB  GLN B  77      -2.474  40.985  78.764  1.00  8.88           C  
ATOM   2319  CG  GLN B  77      -1.122  40.338  78.501  1.00 13.92           C  
ATOM   2320  CD  GLN B  77      -0.197  40.418  79.693  1.00 19.76           C  
ATOM   2321  NE2 GLN B  77       0.328  41.606  79.953  1.00 21.07           N  
ATOM   2322  OE1 GLN B  77       0.032  39.425  80.382  1.00 23.63           O  
ATOM   2323  N   TYR B  78      -5.587  41.101  79.516  1.00  6.04           N  
ATOM   2324  CA  TYR B  78      -6.731  41.959  79.776  1.00  5.30           C  
ATOM   2325  C   TYR B  78      -7.951  41.074  79.937  1.00  6.85           C  
ATOM   2326  O   TYR B  78      -8.659  40.819  78.973  1.00  7.00           O  
ATOM   2327  CB  TYR B  78      -6.927  42.942  78.617  1.00  5.44           C  
ATOM   2328  CG  TYR B  78      -5.735  43.821  78.377  1.00  5.21           C  
ATOM   2329  CD1 TYR B  78      -5.517  44.942  79.164  1.00  6.36           C  
ATOM   2330  CD2 TYR B  78      -4.823  43.538  77.362  1.00  6.25           C  
ATOM   2331  CE1 TYR B  78      -4.426  45.763  78.959  1.00  6.79           C  
ATOM   2332  CE2 TYR B  78      -3.721  44.353  77.150  1.00  7.03           C  
ATOM   2333  CZ  TYR B  78      -3.531  45.466  77.952  1.00  7.54           C  
ATOM   2334  OH  TYR B  78      -2.449  46.286  77.754  1.00 11.45           O  
ATOM   2335  N   PRO B  79      -8.190  40.570  81.157  1.00  6.84           N  
ATOM   2336  CA  PRO B  79      -9.204  39.523  81.328  1.00  7.67           C  
ATOM   2337  C   PRO B  79     -10.636  39.866  80.902  1.00  7.74           C  
ATOM   2338  O   PRO B  79     -11.339  38.988  80.413  1.00  8.41           O  
ATOM   2339  CB  PRO B  79      -9.152  39.228  82.829  1.00  9.09           C  
ATOM   2340  CG  PRO B  79      -7.799  39.675  83.256  1.00 10.57           C  
ATOM   2341  CD  PRO B  79      -7.501  40.879  82.423  1.00  7.23           C  
ATOM   2342  N   THR B  80     -11.059  41.113  81.072  1.00  6.90           N  
ATOM   2343  CA  THR B  80     -12.471  41.467  80.946  1.00  7.19           C  
ATOM   2344  C   THR B  80     -12.735  42.369  79.740  1.00  7.47           C  
ATOM   2345  O   THR B  80     -12.025  43.356  79.547  1.00  7.95           O  
ATOM   2346  CB  THR B  80     -12.962  42.164  82.237  1.00  7.67           C  
ATOM   2347  CG2 THR B  80     -14.450  42.475  82.176  1.00 10.07           C  
ATOM   2348  OG1 THR B  80     -12.705  41.305  83.353  1.00 10.09           O  
ATOM   2349  N   PRO B  81     -13.743  42.027  78.911  1.00  7.54           N  
ATOM   2350  CA  PRO B  81     -14.568  40.817  78.938  1.00  7.76           C  
ATOM   2351  C   PRO B  81     -13.816  39.632  78.355  1.00  8.09           C  
ATOM   2352  O   PRO B  81     -12.990  39.807  77.457  1.00  7.85           O  
ATOM   2353  CB  PRO B  81     -15.736  41.182  78.020  1.00  8.80           C  
ATOM   2354  CG  PRO B  81     -15.131  42.100  77.017  1.00  9.45           C  
ATOM   2355  CD  PRO B  81     -14.138  42.926  77.810  1.00  8.83           C  
ATOM   2356  N   ALA B  82     -14.106  38.439  78.861  1.00  8.02           N  
ATOM   2357  CA  ALA B  82     -13.463  37.228  78.370  1.00  8.82           C  
ATOM   2358  C   ALA B  82     -13.848  36.953  76.923  1.00  9.60           C  
ATOM   2359  O   ALA B  82     -15.031  36.999  76.561  1.00 11.34           O  
ATOM   2360  CB  ALA B  82     -13.820  36.038  79.255  1.00  8.91           C  
ATOM   2361  N   LEU B  83     -12.837  36.687  76.102  1.00  7.65           N  
ATOM   2362  CA  LEU B  83     -13.049  36.309  74.704  1.00  8.36           C  
ATOM   2363  C   LEU B  83     -12.858  34.812  74.476  1.00  7.15           C  
ATOM   2364  O   LEU B  83     -13.016  34.316  73.361  1.00  6.77           O  
ATOM   2365  CB  LEU B  83     -12.137  37.118  73.781  1.00  9.38           C  
ATOM   2366  CG  LEU B  83     -12.290  38.642  73.860  1.00 11.62           C  
ATOM   2367  CD1 LEU B  83     -11.389  39.320  72.847  1.00 13.45           C  
ATOM   2368  CD2 LEU B  83     -13.745  39.092  73.685  1.00 15.07           C  
ATOM   2369  N   LEU B  84     -12.512  34.100  75.540  1.00  7.48           N  
ATOM   2370  CA  LEU B  84     -12.477  32.646  75.521  1.00  7.48           C  
ATOM   2371  C   LEU B  84     -13.277  32.119  76.700  1.00  8.60           C  
ATOM   2372  O   LEU B  84     -13.275  32.736  77.767  1.00  8.75           O  
ATOM   2373  CB  LEU B  84     -11.038  32.135  75.596  1.00  7.19           C  
ATOM   2374  CG  LEU B  84     -10.232  32.191  74.298  1.00  8.03           C  
ATOM   2375  CD1 LEU B  84      -8.784  31.813  74.568  1.00  9.95           C  
ATOM   2376  CD2 LEU B  84     -10.829  31.279  73.226  1.00 10.24           C  
ATOM   2377  N   PRO B  85     -13.977  30.984  76.517  1.00  8.91           N  
ATOM   2378  CA  PRO B  85     -14.693  30.399  77.650  1.00  9.76           C  
ATOM   2379  C   PRO B  85     -13.735  29.757  78.647  1.00  9.60           C  
ATOM   2380  O   PRO B  85     -12.551  29.594  78.349  1.00 10.19           O  
ATOM   2381  CB  PRO B  85     -15.611  29.353  77.007  1.00 12.13           C  
ATOM   2382  CG  PRO B  85     -15.085  29.115  75.665  1.00 10.98           C  
ATOM   2383  CD  PRO B  85     -14.149  30.210  75.275  1.00 10.45           C  
ATOM   2384  N   ALA B  86     -14.252  29.400  79.818  1.00 10.72           N  
ATOM   2385  CA  ALA B  86     -13.425  28.891  80.908  1.00 11.32           C  
ATOM   2386  C   ALA B  86     -13.179  27.387  80.838  1.00 12.27           C  
ATOM   2387  O   ALA B  86     -12.197  26.893  81.398  1.00 14.68           O  
ATOM   2388  CB  ALA B  86     -14.042  29.267  82.252  1.00 12.15           C  
ATOM   2389  N   ASP B  87     -14.065  26.665  80.155  1.00 10.22           N  
ATOM   2390  CA  ASP B  87     -14.010  25.204  80.127  1.00 10.35           C  
ATOM   2391  C   ASP B  87     -13.203  24.700  78.939  1.00  9.65           C  
ATOM   2392  O   ASP B  87     -13.222  25.306  77.869  1.00  9.83           O  
ATOM   2393  CB  ASP B  87     -15.419  24.601  80.119  1.00 10.73           C  
ATOM   2394  CG  ASP B  87     -16.219  24.996  78.891  1.00 13.75           C  
ATOM   2395  OD1 ASP B  87     -16.488  26.205  78.716  1.00 17.41           O  
ATOM   2396  OD2 ASP B  87     -16.585  24.092  78.108  1.00 14.37           O1-
ATOM   2397  N   ALA B  88     -12.502  23.589  79.140  1.00  9.99           N  
ATOM   2398  CA  ALA B  88     -11.611  23.017  78.132  1.00  9.82           C  
ATOM   2399  C   ALA B  88     -12.313  22.733  76.806  1.00  9.11           C  
ATOM   2400  O   ALA B  88     -11.763  23.015  75.738  1.00  8.66           O  
ATOM   2401  CB  ALA B  88     -10.955  21.757  78.666  1.00 10.02           C  
ATOM   2402  N   ASP B  89     -13.520  22.174  76.875  1.00  9.30           N  
ATOM   2403  CA  ASP B  89     -14.299  21.848  75.676  1.00 10.60           C  
ATOM   2404  C   ASP B  89     -14.617  23.105  74.873  1.00 10.26           C  
ATOM   2405  O   ASP B  89     -14.338  23.166  73.674  1.00  9.74           O  
ATOM   2406  CB  ASP B  89     -15.587  21.103  76.056  1.00 12.43           C  
ATOM   2407  CG  ASP B  89     -16.558  20.960  74.888  1.00 18.18           C  
ATOM   2408  OD1 ASP B  89     -16.152  20.464  73.816  1.00 24.29           O  
ATOM   2409  OD2 ASP B  89     -17.738  21.337  75.051  1.00 24.92           O1-
ATOM   2410  N   GLY B  90     -15.181  24.106  75.544  1.00 10.10           N  
ATOM   2411  CA  GLY B  90     -15.520  25.373  74.911  1.00 10.25           C  
ATOM   2412  C   GLY B  90     -14.304  26.083  74.359  1.00  9.97           C  
ATOM   2413  O   GLY B  90     -14.358  26.634  73.255  1.00  9.26           O  
ATOM   2414  N   ARG B  91     -13.207  26.079  75.118  1.00  8.59           N  
ATOM   2415  CA  ARG B  91     -11.939  26.670  74.667  1.00  9.92           C  
ATOM   2416  C   ARG B  91     -11.534  26.048  73.339  1.00  8.59           C  
ATOM   2417  O   ARG B  91     -11.195  26.756  72.389  1.00  8.00           O  
ATOM   2418  CB  ARG B  91     -10.809  26.433  75.684  1.00 10.16           C  
ATOM   2419  CG  ARG B  91     -10.743  27.376  76.873  1.00 13.12           C  
ATOM   2420  CD  ARG B  91      -9.777  26.844  77.951  1.00 17.96           C  
ATOM   2421  NE  ARG B  91      -8.360  26.892  77.559  1.00 25.34           N  
ATOM   2422  CZ  ARG B  91      -7.585  25.830  77.319  1.00 25.77           C  
ATOM   2423  NH1 ARG B  91      -8.069  24.595  77.423  1.00 25.48           N1+
ATOM   2424  NH2 ARG B  91      -6.308  25.999  76.976  1.00 15.26           N  
ATOM   2425  N   GLN B  92     -11.562  24.719  73.283  1.00  6.78           N  
ATOM   2426  CA  GLN B  92     -11.149  24.013  72.080  1.00  6.60           C  
ATOM   2427  C   GLN B  92     -12.061  24.344  70.899  1.00  6.46           C  
ATOM   2428  O   GLN B  92     -11.574  24.559  69.783  1.00  6.89           O  
ATOM   2429  CB  GLN B  92     -11.079  22.509  72.340  1.00  6.47           C  
ATOM   2430  CG  GLN B  92     -10.273  21.728  71.301  1.00  6.51           C  
ATOM   2431  CD  GLN B  92     -11.032  21.482  70.012  1.00  7.11           C  
ATOM   2432  NE2 GLN B  92     -10.292  21.267  68.930  1.00  7.11           N  
ATOM   2433  OE1 GLN B  92     -12.269  21.470  69.988  1.00  8.20           O  
ATOM   2434  N   ARG B  93     -13.369  24.406  71.141  1.00  7.03           N  
ATOM   2435  CA  ARG B  93     -14.335  24.688  70.072  1.00  7.49           C  
ATOM   2436  C   ARG B  93     -14.171  26.088  69.504  1.00  5.98           C  
ATOM   2437  O   ARG B  93     -14.232  26.278  68.289  1.00  5.80           O  
ATOM   2438  CB  ARG B  93     -15.780  24.527  70.559  1.00  8.66           C  
ATOM   2439  CG  ARG B  93     -16.109  23.206  71.219  1.00 15.47           C  
ATOM   2440  CD  ARG B  93     -15.988  22.038  70.268  1.00 18.99           C  
ATOM   2441  NE  ARG B  93     -16.097  20.782  71.006  1.00 22.01           N  
ATOM   2442  CZ  ARG B  93     -15.960  19.568  70.481  1.00 23.48           C  
ATOM   2443  NH1 ARG B  93     -15.705  19.402  69.187  1.00 23.49           N1+
ATOM   2444  NH2 ARG B  93     -16.075  18.511  71.270  1.00 23.27           N  
ATOM   2445  N   VAL B  94     -13.980  27.068  70.382  1.00  5.08           N  
ATOM   2446  CA  VAL B  94     -13.786  28.451  69.950  1.00  4.75           C  
ATOM   2447  C   VAL B  94     -12.470  28.575  69.183  1.00  4.79           C  
ATOM   2448  O   VAL B  94     -12.418  29.211  68.126  1.00  5.04           O  
ATOM   2449  CB  VAL B  94     -13.860  29.435  71.139  1.00  4.55           C  
ATOM   2450  CG1 VAL B  94     -13.468  30.836  70.699  1.00  6.53           C  
ATOM   2451  CG2 VAL B  94     -15.268  29.455  71.711  1.00  5.76           C  
ATOM   2452  N   ARG B  95     -11.412  27.948  69.688  1.00  4.07           N  
ATOM   2453  CA  ARG B  95     -10.147  27.947  68.959  1.00  3.79           C  
ATOM   2454  C   ARG B  95     -10.253  27.249  67.606  1.00  4.42           C  
ATOM   2455  O   ARG B  95      -9.609  27.676  66.650  1.00  4.18           O  
ATOM   2456  CB  ARG B  95      -9.032  27.329  69.801  1.00  4.29           C  
ATOM   2457  CG  ARG B  95      -8.560  28.219  70.936  1.00  4.95           C  
ATOM   2458  CD  ARG B  95      -7.338  27.612  71.598  1.00  5.92           C  
ATOM   2459  NE  ARG B  95      -6.754  28.498  72.603  1.00  5.50           N  
ATOM   2460  CZ  ARG B  95      -6.582  28.195  73.882  1.00  4.84           C  
ATOM   2461  NH1 ARG B  95      -6.942  27.006  74.356  1.00  6.29           N1+
ATOM   2462  NH2 ARG B  95      -6.034  29.090  74.684  1.00  5.38           N  
ATOM   2463  N   ALA B  96     -11.064  26.195  67.524  1.00  4.25           N  
ATOM   2464  CA  ALA B  96     -11.232  25.471  66.264  1.00  3.82           C  
ATOM   2465  C   ALA B  96     -11.953  26.332  65.233  1.00  4.45           C  
ATOM   2466  O   ALA B  96     -11.530  26.395  64.077  1.00  4.48           O  
ATOM   2467  CB  ALA B  96     -11.964  24.155  66.482  1.00  3.93           C  
ATOM   2468  N   LEU B  97     -13.024  27.004  65.644  1.00  4.06           N  
ATOM   2469  CA  LEU B  97     -13.725  27.919  64.743  1.00  3.98           C  
ATOM   2470  C   LEU B  97     -12.786  28.997  64.231  1.00  3.96           C  
ATOM   2471  O   LEU B  97     -12.746  29.266  63.027  1.00  4.91           O  
ATOM   2472  CB  LEU B  97     -14.921  28.565  65.443  1.00  4.04           C  
ATOM   2473  CG  LEU B  97     -16.119  27.652  65.716  1.00  5.23           C  
ATOM   2474  CD1 LEU B  97     -17.103  28.347  66.639  1.00  7.74           C  
ATOM   2475  CD2 LEU B  97     -16.813  27.209  64.426  1.00  7.64           C  
ATOM   2476  N   ALA B  98     -12.021  29.607  65.137  1.00  4.26           N  
ATOM   2477  CA  ALA B  98     -11.072  30.640  64.741  1.00  3.71           C  
ATOM   2478  C   ALA B  98     -10.068  30.088  63.740  1.00  4.01           C  
ATOM   2479  O   ALA B  98      -9.754  30.755  62.753  1.00  4.35           O  
ATOM   2480  CB  ALA B  98     -10.360  31.203  65.965  1.00  4.29           C  
ATOM   2481  N   ALA B  99      -9.562  28.882  63.994  1.00  4.20           N  
ATOM   2482  CA  ALA B  99      -8.513  28.312  63.151  1.00  4.10           C  
ATOM   2483  C   ALA B  99      -9.007  27.921  61.762  1.00  4.13           C  
ATOM   2484  O   ALA B  99      -8.237  27.970  60.810  1.00  4.56           O  
ATOM   2485  CB  ALA B  99      -7.838  27.131  63.851  1.00  4.53           C  
ATOM   2486  N   ILE B 100     -10.283  27.563  61.632  1.00  3.48           N  
ATOM   2487  CA  ILE B 100     -10.840  27.346  60.290  1.00  4.13           C  
ATOM   2488  C   ILE B 100     -10.583  28.595  59.448  1.00  4.07           C  
ATOM   2489  O   ILE B 100     -10.084  28.516  58.320  1.00  5.09           O  
ATOM   2490  CB  ILE B 100     -12.349  27.033  60.333  1.00  4.01           C  
ATOM   2491  CG1 ILE B 100     -12.575  25.640  60.927  1.00  5.11           C  
ATOM   2492  CG2 ILE B 100     -12.975  27.152  58.930  1.00  5.76           C  
ATOM   2493  CD1 ILE B 100     -14.033  25.303  61.185  1.00  6.09           C  
ATOM   2494  N   VAL B 101     -10.901  29.758  60.008  1.00  3.95           N  
ATOM   2495  CA  VAL B 101     -10.692  31.017  59.301  1.00  3.60           C  
ATOM   2496  C   VAL B 101      -9.210  31.358  59.220  1.00  4.15           C  
ATOM   2497  O   VAL B 101      -8.681  31.661  58.138  1.00  4.64           O  
ATOM   2498  CB  VAL B 101     -11.446  32.165  59.997  1.00  4.06           C  
ATOM   2499  CG1 VAL B 101     -11.088  33.498  59.359  1.00  5.24           C  
ATOM   2500  CG2 VAL B 101     -12.946  31.921  59.934  1.00  4.82           C  
ATOM   2501  N   GLY B 102      -8.535  31.311  60.363  1.00  3.79           N  
ATOM   2502  CA  GLY B 102      -7.179  31.825  60.450  1.00  5.02           C  
ATOM   2503  C   GLY B 102      -6.129  30.997  59.749  1.00  4.33           C  
ATOM   2504  O   GLY B 102      -5.096  31.533  59.336  1.00  4.49           O  
ATOM   2505  N   CYS B 103      -6.374  29.692  59.649  1.00  3.94           N  
ATOM   2506  CA  CYS B 103      -5.467  28.791  58.939  1.00  3.98           C  
ATOM   2507  C   CYS B 103      -5.971  28.473  57.545  1.00  4.28           C  
ATOM   2508  O   CYS B 103      -5.196  28.487  56.588  1.00  5.14           O  
ATOM   2509  CB  CYS B 103      -5.298  27.467  59.688  1.00  4.04           C  
ATOM   2510  SG  CYS B 103      -4.615  27.587  61.351  1.00  5.85           S  
ATOM   2511  N   ASP B 104      -7.261  28.167  57.433  1.00  3.90           N  
ATOM   2512  CA  ASP B 104      -7.737  27.465  56.246  1.00  4.06           C  
ATOM   2513  C   ASP B 104      -8.530  28.310  55.261  1.00  4.33           C  
ATOM   2514  O   ASP B 104      -8.962  27.800  54.225  1.00  4.15           O  
ATOM   2515  CB  ASP B 104      -8.529  26.217  56.643  1.00  4.61           C  
ATOM   2516  CG  ASP B 104      -7.748  25.283  57.552  1.00  4.68           C  
ATOM   2517  OD1 ASP B 104      -6.499  25.292  57.543  1.00  5.75           O  
ATOM   2518  OD2 ASP B 104      -8.420  24.538  58.291  1.00  6.46           O1-
ATOM   2519  N   ILE B 105      -8.717  29.591  55.571  1.00  4.03           N  
ATOM   2520  CA  ILE B 105      -9.355  30.513  54.635  1.00  3.97           C  
ATOM   2521  C   ILE B 105      -8.469  31.726  54.394  1.00  4.72           C  
ATOM   2522  O   ILE B 105      -7.952  31.915  53.281  1.00  5.08           O  
ATOM   2523  CB  ILE B 105     -10.753  30.994  55.083  1.00  3.92           C  
ATOM   2524  CG1 ILE B 105     -11.661  29.818  55.461  1.00  4.82           C  
ATOM   2525  CG2 ILE B 105     -11.381  31.802  53.945  1.00  5.70           C  
ATOM   2526  CD1 ILE B 105     -13.013  30.238  56.028  1.00  5.99           C  
ATOM   2527  N   HIS B 106      -8.289  32.554  55.425  1.00  4.35           N  
ATOM   2528  CA  HIS B 106      -7.621  33.828  55.235  1.00  4.95           C  
ATOM   2529  C   HIS B 106      -6.272  33.745  54.491  1.00  4.46           C  
ATOM   2530  O   HIS B 106      -6.035  34.515  53.554  1.00  4.14           O  
ATOM   2531  CB  HIS B 106      -7.435  34.588  56.554  1.00  5.99           C  
ATOM   2532  CG  HIS B 106      -6.450  35.691  56.410  1.00  4.74           C  
ATOM   2533  CD2 HIS B 106      -6.602  36.952  55.942  1.00  5.21           C  
ATOM   2534  ND1 HIS B 106      -5.096  35.509  56.604  1.00  5.15           N  
ATOM   2535  CE1 HIS B 106      -4.461  36.623  56.286  1.00  6.05           C  
ATOM   2536  NE2 HIS B 106      -5.352  37.513  55.884  1.00  6.59           N  
ATOM   2537  N   PRO B 107      -5.357  32.855  54.922  1.00  3.78           N  
ATOM   2538  CA  PRO B 107      -4.031  32.897  54.302  1.00  4.11           C  
ATOM   2539  C   PRO B 107      -4.035  32.576  52.812  1.00  4.36           C  
ATOM   2540  O   PRO B 107      -3.140  33.026  52.084  1.00  4.94           O  
ATOM   2541  CB  PRO B 107      -3.244  31.832  55.074  1.00  5.19           C  
ATOM   2542  CG  PRO B 107      -3.956  31.766  56.413  1.00  5.63           C  
ATOM   2543  CD  PRO B 107      -5.400  31.872  56.026  1.00  4.40           C  
ATOM   2544  N   ILE B 108      -5.028  31.812  52.363  1.00  4.39           N  
ATOM   2545  CA  ILE B 108      -5.067  31.339  50.980  1.00  4.46           C  
ATOM   2546  C   ILE B 108      -5.410  32.471  50.021  1.00  4.49           C  
ATOM   2547  O   ILE B 108      -5.045  32.431  48.843  1.00  4.27           O  
ATOM   2548  CB  ILE B 108      -6.106  30.206  50.798  1.00  5.05           C  
ATOM   2549  CG1 ILE B 108      -6.129  29.232  51.989  1.00  9.81           C  
ATOM   2550  CG2 ILE B 108      -5.836  29.456  49.496  1.00  5.61           C  
ATOM   2551  CD1 ILE B 108      -4.825  28.514  52.235  1.00 10.66           C  
ATOM   2552  N   ASN B 109      -6.115  33.478  50.530  1.00  4.21           N  
ATOM   2553  CA  ASN B 109      -6.603  34.574  49.699  1.00  4.74           C  
ATOM   2554  C   ASN B 109      -5.863  35.880  49.924  1.00  4.72           C  
ATOM   2555  O   ASN B 109      -6.242  36.921  49.404  1.00  5.30           O  
ATOM   2556  CB  ASN B 109      -8.089  34.790  49.958  1.00  4.28           C  
ATOM   2557  CG  ASN B 109      -8.932  33.615  49.528  1.00  4.96           C  
ATOM   2558  ND2 ASN B 109     -10.174  33.578  50.006  1.00  5.65           N  
ATOM   2559  OD1 ASN B 109      -8.481  32.748  48.771  1.00  5.25           O  
ATOM   2560  N   ASN B 110      -4.795  35.811  50.702  1.00  4.12           N  
ATOM   2561  CA  ASN B 110      -3.997  36.975  51.056  1.00  4.33           C  
ATOM   2562  C   ASN B 110      -3.351  37.607  49.826  1.00  4.30           C  
ATOM   2563  O   ASN B 110      -3.074  36.916  48.840  1.00  4.55           O  
ATOM   2564  CB  ASN B 110      -2.950  36.495  52.065  1.00  4.23           C  
ATOM   2565  CG  ASN B 110      -2.108  37.605  52.672  1.00  4.17           C  
ATOM   2566  ND2 ASN B 110      -0.927  37.219  53.129  1.00  6.88           N  
ATOM   2567  OD1 ASN B 110      -2.503  38.771  52.756  1.00  4.09           O  
ATOM   2568  N   ARG B 111      -3.101  38.912  49.900  1.00  3.85           N  
ATOM   2569  CA  ARG B 111      -2.583  39.695  48.778  1.00  4.44           C  
ATOM   2570  C   ARG B 111      -1.422  39.021  48.049  1.00  4.55           C  
ATOM   2571  O   ARG B 111      -1.443  38.900  46.820  1.00  5.46           O  
ATOM   2572  CB  ARG B 111      -2.181  41.092  49.266  1.00  5.13           C  
ATOM   2573  CG  ARG B 111      -1.603  42.019  48.194  1.00  6.28           C  
ATOM   2574  CD  ARG B 111      -1.016  43.285  48.818  1.00 13.42           C  
ATOM   2575  NE  ARG B 111      -0.807  44.366  47.847  1.00 16.83           N  
ATOM   2576  CZ  ARG B 111       0.258  44.499  47.057  1.00 18.14           C  
ATOM   2577  NH1 ARG B 111       1.242  43.611  47.077  1.00 15.64           N1+
ATOM   2578  NH2 ARG B 111       0.334  45.531  46.226  1.00 19.89           N  
ATOM   2579  N   ARG B 112      -0.412  38.579  48.793  1.00  4.15           N  
ATOM   2580  CA  ARG B 112       0.785  38.012  48.161  1.00  3.78           C  
ATOM   2581  C   ARG B 112       0.452  36.767  47.338  1.00  3.67           C  
ATOM   2582  O   ARG B 112       1.097  36.498  46.319  1.00  4.38           O  
ATOM   2583  CB  ARG B 112       1.848  37.681  49.215  1.00  4.38           C  
ATOM   2584  CG  ARG B 112       1.380  36.644  50.217  1.00  4.50           C  
ATOM   2585  CD  ARG B 112       2.319  36.421  51.387  1.00  5.08           C  
ATOM   2586  NE  ARG B 112       1.832  35.240  52.097  1.00  5.37           N  
ATOM   2587  CZ  ARG B 112       2.578  34.348  52.743  1.00  4.24           C  
ATOM   2588  NH1 ARG B 112       3.885  34.516  52.875  1.00  5.21           N1+
ATOM   2589  NH2 ARG B 112       1.979  33.289  53.270  1.00  4.77           N  
ATOM   2590  N   ILE B 113      -0.547  36.008  47.778  1.00  3.74           N  
ATOM   2591  CA  ILE B 113      -0.942  34.789  47.077  1.00  3.87           C  
ATOM   2592  C   ILE B 113      -1.615  35.160  45.761  1.00  4.68           C  
ATOM   2593  O   ILE B 113      -1.282  34.612  44.705  1.00  4.44           O  
ATOM   2594  CB  ILE B 113      -1.908  33.939  47.935  1.00  4.13           C  
ATOM   2595  CG1 ILE B 113      -1.345  33.695  49.346  1.00  4.76           C  
ATOM   2596  CG2 ILE B 113      -2.235  32.618  47.229  1.00  4.85           C  
ATOM   2597  CD1 ILE B 113       0.003  32.991  49.396  1.00  5.70           C  
ATOM   2598  N   LEU B 114      -2.548  36.102  45.823  1.00  3.95           N  
ATOM   2599  CA  LEU B 114      -3.250  36.544  44.622  1.00  4.25           C  
ATOM   2600  C   LEU B 114      -2.280  37.170  43.628  1.00  4.33           C  
ATOM   2601  O   LEU B 114      -2.400  36.953  42.422  1.00  4.34           O  
ATOM   2602  CB  LEU B 114      -4.378  37.513  44.993  1.00  4.32           C  
ATOM   2603  CG  LEU B 114      -5.365  36.989  46.048  1.00  4.91           C  
ATOM   2604  CD1 LEU B 114      -6.531  37.960  46.186  1.00  5.85           C  
ATOM   2605  CD2 LEU B 114      -5.878  35.586  45.726  1.00  5.67           C  
ATOM   2606  N   GLU B 115      -1.295  37.908  44.131  1.00  3.90           N  
ATOM   2607  CA  GLU B 115      -0.253  38.463  43.264  1.00  4.46           C  
ATOM   2608  C   GLU B 115       0.524  37.386  42.524  1.00  4.03           C  
ATOM   2609  O   GLU B 115       0.829  37.534  41.330  1.00  4.67           O  
ATOM   2610  CB  GLU B 115       0.692  39.345  44.065  1.00  5.80           C  
ATOM   2611  CG  GLU B 115       0.115  40.717  44.307  1.00  9.36           C  
ATOM   2612  CD  GLU B 115      -0.107  41.451  42.999  1.00 13.31           C  
ATOM   2613  OE1 GLU B 115       0.895  41.843  42.368  1.00 16.11           O  
ATOM   2614  OE2 GLU B 115      -1.274  41.606  42.580  1.00 16.45           O1-
ATOM   2615  N   TYR B 116       0.841  36.298  43.225  1.00  3.17           N  
ATOM   2616  CA  TYR B 116       1.539  35.184  42.602  1.00  3.10           C  
ATOM   2617  C   TYR B 116       0.655  34.533  41.535  1.00  4.12           C  
ATOM   2618  O   TYR B 116       1.120  34.223  40.431  1.00  3.71           O  
ATOM   2619  CB  TYR B 116       1.945  34.177  43.675  1.00  3.86           C  
ATOM   2620  CG  TYR B 116       2.976  33.156  43.245  1.00  3.60           C  
ATOM   2621  CD1 TYR B 116       4.292  33.241  43.695  1.00  4.20           C  
ATOM   2622  CD2 TYR B 116       2.632  32.093  42.412  1.00  4.44           C  
ATOM   2623  CE1 TYR B 116       5.243  32.301  43.321  1.00  5.34           C  
ATOM   2624  CE2 TYR B 116       3.574  31.149  42.034  1.00  5.07           C  
ATOM   2625  CZ  TYR B 116       4.874  31.255  42.498  1.00  3.95           C  
ATOM   2626  OH  TYR B 116       5.811  30.315  42.131  1.00  5.74           O  
ATOM   2627  N   LEU B 117      -0.625  34.348  41.840  1.00  3.68           N  
ATOM   2628  CA  LEU B 117      -1.543  33.820  40.831  1.00  3.67           C  
ATOM   2629  C   LEU B 117      -1.565  34.689  39.575  1.00  3.15           C  
ATOM   2630  O   LEU B 117      -1.548  34.176  38.449  1.00  4.25           O  
ATOM   2631  CB  LEU B 117      -2.953  33.679  41.396  1.00  3.91           C  
ATOM   2632  CG  LEU B 117      -3.137  32.722  42.570  1.00  3.73           C  
ATOM   2633  CD1 LEU B 117      -4.567  32.793  43.037  1.00  6.83           C  
ATOM   2634  CD2 LEU B 117      -2.762  31.298  42.167  1.00  6.34           C  
ATOM   2635  N   ARG B 118      -1.592  36.004  39.762  1.00  3.33           N  
ATOM   2636  CA  ARG B 118      -1.610  36.928  38.627  1.00  3.58           C  
ATOM   2637  C   ARG B 118      -0.318  36.870  37.826  1.00  3.39           C  
ATOM   2638  O   ARG B 118      -0.341  36.746  36.596  1.00  4.35           O  
ATOM   2639  CB  ARG B 118      -1.839  38.362  39.104  1.00  4.60           C  
ATOM   2640  CG  ARG B 118      -3.215  38.613  39.671  1.00  6.50           C  
ATOM   2641  CD  ARG B 118      -3.393  40.068  40.096  1.00 11.44           C  
ATOM   2642  NE  ARG B 118      -4.694  40.248  40.742  1.00 11.34           N  
ATOM   2643  CZ  ARG B 118      -4.878  40.428  42.048  1.00 11.90           C  
ATOM   2644  NH1 ARG B 118      -3.845  40.496  42.877  1.00 11.78           N1+
ATOM   2645  NH2 ARG B 118      -6.110  40.558  42.528  1.00 12.93           N  
ATOM   2646  N   LYS B 119       0.805  36.963  38.522  1.00  4.11           N  
ATOM   2647  CA  LYS B 119       2.092  37.184  37.878  1.00  4.76           C  
ATOM   2648  C   LYS B 119       2.765  35.912  37.397  1.00  4.22           C  
ATOM   2649  O   LYS B 119       3.522  35.951  36.426  1.00  4.99           O  
ATOM   2650  CB  LYS B 119       3.011  37.999  38.792  1.00  6.67           C  
ATOM   2651  CG  LYS B 119       2.512  39.433  38.933  1.00 10.30           C  
ATOM   2652  CD  LYS B 119       3.360  40.295  39.837  1.00 16.53           C  
ATOM   2653  CE  LYS B 119       3.019  41.764  39.604  1.00 19.83           C  
ATOM   2654  NZ  LYS B 119       1.541  42.035  39.643  1.00 22.39           N1+
ATOM   2655  N   THR B 120       2.479  34.792  38.057  1.00  4.80           N  
ATOM   2656  CA  THR B 120       3.067  33.511  37.675  1.00  5.23           C  
ATOM   2657  C   THR B 120       2.089  32.662  36.867  1.00  5.35           C  
ATOM   2658  O   THR B 120       2.485  32.035  35.879  1.00  6.97           O  
ATOM   2659  CB  THR B 120       3.616  32.755  38.904  1.00  6.24           C  
ATOM   2660  CG2 THR B 120       4.198  31.400  38.511  1.00  6.67           C  
ATOM   2661  OG1 THR B 120       4.650  33.547  39.498  1.00  8.58           O  
ATOM   2662  N   PHE B 121       0.819  32.657  37.259  1.00  5.18           N  
ATOM   2663  CA  PHE B 121      -0.160  31.814  36.578  1.00  5.77           C  
ATOM   2664  C   PHE B 121      -1.086  32.571  35.631  1.00  6.59           C  
ATOM   2665  O   PHE B 121      -1.941  31.964  34.986  1.00  7.80           O  
ATOM   2666  CB  PHE B 121      -0.940  30.976  37.593  1.00  6.88           C  
ATOM   2667  CG  PHE B 121      -0.094  29.947  38.284  1.00  5.57           C  
ATOM   2668  CD1 PHE B 121       0.506  28.926  37.550  1.00  7.47           C  
ATOM   2669  CD2 PHE B 121       0.121  30.007  39.654  1.00  6.77           C  
ATOM   2670  CE1 PHE B 121       1.304  27.976  38.176  1.00  7.12           C  
ATOM   2671  CE2 PHE B 121       0.914  29.055  40.289  1.00  7.16           C  
ATOM   2672  CZ  PHE B 121       1.507  28.041  39.550  1.00  7.10           C  
ATOM   2673  N   GLY B 122      -0.892  33.885  35.528  1.00  5.39           N  
ATOM   2674  CA  GLY B 122      -1.634  34.704  34.568  1.00  5.64           C  
ATOM   2675  C   GLY B 122      -3.108  34.864  34.880  1.00  5.13           C  
ATOM   2676  O   GLY B 122      -3.902  35.183  33.985  1.00  6.86           O  
ATOM   2677  N   ALA B 123      -3.483  34.664  36.145  1.00  4.83           N  
ATOM   2678  CA  ALA B 123      -4.879  34.750  36.559  1.00  5.22           C  
ATOM   2679  C   ALA B 123      -5.469  36.124  36.272  1.00  5.98           C  
ATOM   2680  O   ALA B 123      -4.881  37.152  36.638  1.00  7.54           O  
ATOM   2681  CB  ALA B 123      -5.001  34.429  38.047  1.00  5.50           C  
ATOM   2682  N   ASP B 124      -6.630  36.152  35.622  1.00  5.56           N  
ATOM   2683  CA  ASP B 124      -7.373  37.399  35.521  1.00  5.87           C  
ATOM   2684  C   ASP B 124      -8.281  37.543  36.737  1.00  6.07           C  
ATOM   2685  O   ASP B 124      -8.294  36.670  37.611  1.00  5.11           O  
ATOM   2686  CB  ASP B 124      -8.120  37.527  34.184  1.00  6.04           C  
ATOM   2687  CG  ASP B 124      -9.263  36.530  34.014  1.00  6.44           C  
ATOM   2688  OD1 ASP B 124      -9.627  35.783  34.942  1.00  5.83           O  
ATOM   2689  OD2 ASP B 124      -9.823  36.512  32.894  1.00 10.34           O1-
ATOM   2690  N   GLU B 125      -9.026  38.636  36.821  1.00  6.26           N  
ATOM   2691  CA  GLU B 125      -9.761  38.901  38.052  1.00  6.95           C  
ATOM   2692  C   GLU B 125     -10.917  37.940  38.292  1.00  6.48           C  
ATOM   2693  O   GLU B 125     -11.232  37.644  39.438  1.00  6.81           O  
ATOM   2694  CB  GLU B 125     -10.188  40.368  38.155  1.00  9.27           C  
ATOM   2695  CG  GLU B 125      -9.008  41.334  38.354  1.00 11.97           C  
ATOM   2696  CD  GLU B 125      -7.989  40.854  39.396  1.00 15.36           C  
ATOM   2697  OE1 GLU B 125      -8.372  40.582  40.556  1.00 14.00           O  
ATOM   2698  OE2 GLU B 125      -6.791  40.757  39.051  1.00 17.41           O1-
ATOM   2699  N   ALA B 126     -11.527  37.431  37.223  1.00  5.35           N  
ATOM   2700  CA  ALA B 126     -12.531  36.377  37.362  1.00  4.77           C  
ATOM   2701  C   ALA B 126     -11.914  35.129  38.006  1.00  4.83           C  
ATOM   2702  O   ALA B 126     -12.515  34.512  38.891  1.00  4.68           O  
ATOM   2703  CB  ALA B 126     -13.166  36.041  36.005  1.00  5.87           C  
ATOM   2704  N   ALA B 127     -10.709  34.768  37.569  1.00  4.45           N  
ATOM   2705  CA  ALA B 127     -10.007  33.617  38.136  1.00  4.35           C  
ATOM   2706  C   ALA B 127      -9.634  33.861  39.596  1.00  4.57           C  
ATOM   2707  O   ALA B 127      -9.733  32.950  40.422  1.00  4.75           O  
ATOM   2708  CB  ALA B 127      -8.770  33.273  37.315  1.00  5.87           C  
ATOM   2709  N   ILE B 128      -9.216  35.085  39.921  1.00  3.98           N  
ATOM   2710  CA  ILE B 128      -8.935  35.452  41.314  1.00  4.34           C  
ATOM   2711  C   ILE B 128     -10.191  35.288  42.167  1.00  4.84           C  
ATOM   2712  O   ILE B 128     -10.145  34.683  43.236  1.00  5.51           O  
ATOM   2713  CB  ILE B 128      -8.370  36.895  41.424  1.00  4.52           C  
ATOM   2714  CG1 ILE B 128      -6.988  37.003  40.759  1.00  4.92           C  
ATOM   2715  CG2 ILE B 128      -8.338  37.377  42.883  1.00  5.43           C  
ATOM   2716  CD1 ILE B 128      -5.916  36.076  41.336  1.00  6.62           C  
ATOM   2717  N   ASN B 129     -11.326  35.792  41.686  1.00  5.14           N  
ATOM   2718  CA  ASN B 129     -12.562  35.678  42.458  1.00  5.81           C  
ATOM   2719  C   ASN B 129     -12.996  34.227  42.636  1.00  5.21           C  
ATOM   2720  O   ASN B 129     -13.475  33.846  43.704  1.00  6.35           O  
ATOM   2721  CB  ASN B 129     -13.677  36.515  41.830  1.00  6.89           C  
ATOM   2722  CG  ASN B 129     -13.518  37.998  42.107  1.00  9.33           C  
ATOM   2723  ND2 ASN B 129     -14.492  38.783  41.670  1.00 13.77           N  
ATOM   2724  OD1 ASN B 129     -12.531  38.434  42.694  1.00 11.02           O  
ATOM   2725  N   ALA B 130     -12.795  33.412  41.602  1.00  4.66           N  
ATOM   2726  CA  ALA B 130     -13.160  31.995  41.679  1.00  5.33           C  
ATOM   2727  C   ALA B 130     -12.291  31.250  42.689  1.00  4.90           C  
ATOM   2728  O   ALA B 130     -12.790  30.397  43.424  1.00  5.59           O  
ATOM   2729  CB  ALA B 130     -13.072  31.337  40.308  1.00  5.59           C  
ATOM   2730  N   TRP B 131     -11.000  31.574  42.717  1.00  4.37           N  
ATOM   2731  CA  TRP B 131     -10.070  31.038  43.722  1.00  4.14           C  
ATOM   2732  C   TRP B 131     -10.544  31.406  45.121  1.00  4.52           C  
ATOM   2733  O   TRP B 131     -10.752  30.535  45.970  1.00  4.51           O  
ATOM   2734  CB  TRP B 131      -8.683  31.618  43.458  1.00  4.23           C  
ATOM   2735  CG  TRP B 131      -7.632  31.449  44.527  1.00  4.12           C  
ATOM   2736  CD1 TRP B 131      -7.422  32.255  45.611  1.00  4.20           C  
ATOM   2737  CD2 TRP B 131      -6.607  30.450  44.565  1.00  3.49           C  
ATOM   2738  CE2 TRP B 131      -5.812  30.706  45.704  1.00  4.19           C  
ATOM   2739  CE3 TRP B 131      -6.273  29.370  43.735  1.00  4.24           C  
ATOM   2740  NE1 TRP B 131      -6.337  31.804  46.332  1.00  4.13           N  
ATOM   2741  CZ2 TRP B 131      -4.709  29.916  46.038  1.00  3.92           C  
ATOM   2742  CZ3 TRP B 131      -5.186  28.588  44.068  1.00  4.55           C  
ATOM   2743  CH2 TRP B 131      -4.416  28.864  45.210  1.00  4.46           C  
ATOM   2744  N   CYS B 132     -10.750  32.698  45.351  1.00  4.45           N  
ATOM   2745  CA  CYS B 132     -11.121  33.151  46.688  1.00  5.06           C  
ATOM   2746  C   CYS B 132     -12.411  32.516  47.174  1.00  4.75           C  
ATOM   2747  O   CYS B 132     -12.505  32.097  48.335  1.00  5.03           O  
ATOM   2748  CB  CYS B 132     -11.223  34.672  46.740  1.00  5.47           C  
ATOM   2749  SG  CYS B 132      -9.625  35.490  46.539  1.00  6.12           S  
ATOM   2750  N   GLY B 133     -13.394  32.430  46.282  1.00  4.88           N  
ATOM   2751  CA  GLY B 133     -14.678  31.821  46.613  1.00  4.93           C  
ATOM   2752  C   GLY B 133     -14.576  30.345  46.929  1.00  4.96           C  
ATOM   2753  O   GLY B 133     -15.324  29.836  47.765  1.00  5.59           O  
ATOM   2754  N   THR B 134     -13.656  29.647  46.268  1.00  4.71           N  
ATOM   2755  CA  THR B 134     -13.448  28.228  46.544  1.00  4.90           C  
ATOM   2756  C   THR B 134     -13.089  28.010  48.017  1.00  4.64           C  
ATOM   2757  O   THR B 134     -13.701  27.193  48.706  1.00  4.93           O  
ATOM   2758  CB  THR B 134     -12.363  27.628  45.621  1.00  5.27           C  
ATOM   2759  CG2 THR B 134     -12.129  26.160  45.938  1.00  6.56           C  
ATOM   2760  OG1 THR B 134     -12.788  27.746  44.256  1.00  5.27           O  
ATOM   2761  N   TRP B 135     -12.104  28.753  48.501  1.00  3.81           N  
ATOM   2762  CA  TRP B 135     -11.627  28.520  49.862  1.00  3.90           C  
ATOM   2763  C   TRP B 135     -12.574  29.089  50.909  1.00  4.28           C  
ATOM   2764  O   TRP B 135     -12.754  28.493  51.971  1.00  4.18           O  
ATOM   2765  CB  TRP B 135     -10.179  29.003  50.032  1.00  4.23           C  
ATOM   2766  CG  TRP B 135      -9.370  28.598  48.844  1.00  4.43           C  
ATOM   2767  CD1 TRP B 135      -8.766  29.435  47.952  1.00  5.22           C  
ATOM   2768  CD2 TRP B 135      -9.172  27.261  48.345  1.00  4.26           C  
ATOM   2769  CE2 TRP B 135      -8.404  27.370  47.168  1.00  4.37           C  
ATOM   2770  CE3 TRP B 135      -9.546  25.985  48.795  1.00  4.89           C  
ATOM   2771  NE1 TRP B 135      -8.169  28.703  46.952  1.00  5.08           N  
ATOM   2772  CZ2 TRP B 135      -8.017  26.253  46.419  1.00  4.59           C  
ATOM   2773  CZ3 TRP B 135      -9.164  24.871  48.046  1.00  4.71           C  
ATOM   2774  CH2 TRP B 135      -8.398  25.016  46.876  1.00  5.60           C  
ATOM   2775  N   ILE B 136     -13.187  30.227  50.616  1.00  4.40           N  
ATOM   2776  CA  ILE B 136     -14.177  30.792  51.525  1.00  4.19           C  
ATOM   2777  C   ILE B 136     -15.389  29.871  51.641  1.00  4.79           C  
ATOM   2778  O   ILE B 136     -15.855  29.599  52.747  1.00  4.97           O  
ATOM   2779  CB  ILE B 136     -14.597  32.205  51.091  1.00  4.27           C  
ATOM   2780  CG1 ILE B 136     -13.441  33.176  51.336  1.00  4.48           C  
ATOM   2781  CG2 ILE B 136     -15.847  32.660  51.852  1.00  5.04           C  
ATOM   2782  CD1 ILE B 136     -13.575  34.495  50.615  1.00  4.93           C  
ATOM   2783  N   SER B 137     -15.895  29.375  50.515  1.00  4.19           N  
ATOM   2784  CA  SER B 137     -17.067  28.505  50.563  1.00  5.24           C  
ATOM   2785  C   SER B 137     -16.773  27.196  51.287  1.00  4.79           C  
ATOM   2786  O   SER B 137     -17.603  26.728  52.061  1.00  5.21           O  
ATOM   2787  CB  SER B 137     -17.618  28.238  49.168  1.00  5.62           C  
ATOM   2788  OG  SER B 137     -18.040  29.454  48.576  1.00  9.11           O  
ATOM   2789  N   ALA B 138     -15.597  26.610  51.061  1.00  4.47           N  
ATOM   2790  CA  ALA B 138     -15.245  25.376  51.756  1.00  4.98           C  
ATOM   2791  C   ALA B 138     -15.194  25.612  53.268  1.00  4.41           C  
ATOM   2792  O   ALA B 138     -15.737  24.829  54.048  1.00  5.21           O  
ATOM   2793  CB  ALA B 138     -13.910  24.828  51.246  1.00  5.62           C  
ATOM   2794  N   GLY B 139     -14.555  26.703  53.677  1.00  4.41           N  
ATOM   2795  CA  GLY B 139     -14.412  27.008  55.098  1.00  4.74           C  
ATOM   2796  C   GLY B 139     -15.730  27.360  55.747  1.00  4.11           C  
ATOM   2797  O   GLY B 139     -16.013  26.920  56.864  1.00  5.13           O  
ATOM   2798  N   PHE B 140     -16.538  28.147  55.047  1.00  4.01           N  
ATOM   2799  CA  PHE B 140     -17.858  28.512  55.549  1.00  3.48           C  
ATOM   2800  C   PHE B 140     -18.815  27.310  55.583  1.00  3.97           C  
ATOM   2801  O   PHE B 140     -19.668  27.232  56.459  1.00  4.81           O  
ATOM   2802  CB  PHE B 140     -18.447  29.662  54.726  1.00  4.33           C  
ATOM   2803  CG  PHE B 140     -17.922  31.034  55.105  1.00  3.85           C  
ATOM   2804  CD1 PHE B 140     -16.857  31.198  55.998  1.00  5.25           C  
ATOM   2805  CD2 PHE B 140     -18.495  32.164  54.541  1.00  5.19           C  
ATOM   2806  CE1 PHE B 140     -16.397  32.476  56.333  1.00  4.90           C  
ATOM   2807  CE2 PHE B 140     -18.044  33.439  54.870  1.00  5.56           C  
ATOM   2808  CZ  PHE B 140     -16.992  33.598  55.762  1.00  5.68           C  
ATOM   2809  N   ASP B 141     -18.670  26.362  54.655  1.00  4.71           N  
ATOM   2810  CA  ASP B 141     -19.455  25.121  54.745  1.00  5.17           C  
ATOM   2811  C   ASP B 141     -19.217  24.471  56.106  1.00  4.90           C  
ATOM   2812  O   ASP B 141     -20.158  24.077  56.795  1.00  5.20           O  
ATOM   2813  CB  ASP B 141     -19.067  24.120  53.654  1.00  6.19           C  
ATOM   2814  CG  ASP B 141     -19.602  24.479  52.282  1.00  6.19           C  
ATOM   2815  OD1 ASP B 141     -20.541  25.295  52.156  1.00  6.32           O  
ATOM   2816  OD2 ASP B 141     -19.061  23.918  51.303  1.00  9.10           O1-
ATOM   2817  N   ALA B 142     -17.950  24.366  56.490  1.00  5.08           N  
ATOM   2818  CA  ALA B 142     -17.595  23.748  57.764  1.00  5.32           C  
ATOM   2819  C   ALA B 142     -18.039  24.584  58.959  1.00  5.26           C  
ATOM   2820  O   ALA B 142     -18.599  24.050  59.912  1.00  5.61           O  
ATOM   2821  CB  ALA B 142     -16.097  23.482  57.827  1.00  6.68           C  
ATOM   2822  N   TYR B 143     -17.787  25.891  58.902  1.00  4.14           N  
ATOM   2823  CA  TYR B 143     -18.117  26.793  60.006  1.00  3.79           C  
ATOM   2824  C   TYR B 143     -19.626  26.788  60.258  1.00  4.32           C  
ATOM   2825  O   TYR B 143     -20.077  26.645  61.402  1.00  4.74           O  
ATOM   2826  CB  TYR B 143     -17.614  28.199  59.672  1.00  4.54           C  
ATOM   2827  CG  TYR B 143     -17.388  29.119  60.850  1.00  4.17           C  
ATOM   2828  CD1 TYR B 143     -16.098  29.457  61.244  1.00  4.34           C  
ATOM   2829  CD2 TYR B 143     -18.460  29.677  61.546  1.00  4.00           C  
ATOM   2830  CE1 TYR B 143     -15.880  30.320  62.299  1.00  4.38           C  
ATOM   2831  CE2 TYR B 143     -18.250  30.540  62.612  1.00  4.11           C  
ATOM   2832  CZ  TYR B 143     -16.954  30.855  62.981  1.00  4.13           C  
ATOM   2833  OH  TYR B 143     -16.715  31.708  64.034  1.00  5.17           O  
ATOM   2834  N   GLU B 144     -20.402  26.926  59.184  1.00  4.04           N  
ATOM   2835  CA  GLU B 144     -21.862  26.869  59.248  1.00  3.97           C  
ATOM   2836  C   GLU B 144     -22.352  25.563  59.871  1.00  4.30           C  
ATOM   2837  O   GLU B 144     -23.243  25.568  60.726  1.00  4.92           O  
ATOM   2838  CB  GLU B 144     -22.452  27.052  57.840  1.00  4.14           C  
ATOM   2839  CG  GLU B 144     -23.981  27.090  57.767  1.00  4.20           C  
ATOM   2840  CD  GLU B 144     -24.586  28.456  58.063  1.00  4.45           C  
ATOM   2841  OE1 GLU B 144     -23.838  29.439  58.255  1.00  5.22           O  
ATOM   2842  OE2 GLU B 144     -25.833  28.541  58.095  1.00  3.74           O1-
ATOM   2843  N   ALA B 145     -21.773  24.446  59.438  1.00  4.82           N  
ATOM   2844  CA  ALA B 145     -22.160  23.143  59.967  1.00  5.62           C  
ATOM   2845  C   ALA B 145     -21.862  23.031  61.459  1.00  5.59           C  
ATOM   2846  O   ALA B 145     -22.639  22.424  62.206  1.00  6.91           O  
ATOM   2847  CB  ALA B 145     -21.470  22.037  59.202  1.00  6.73           C  
ATOM   2848  N   LEU B 146     -20.746  23.615  61.891  1.00  5.60           N  
ATOM   2849  CA  LEU B 146     -20.378  23.591  63.304  1.00  6.15           C  
ATOM   2850  C   LEU B 146     -21.289  24.458  64.157  1.00  7.20           C  
ATOM   2851  O   LEU B 146     -21.666  24.055  65.258  1.00  7.95           O  
ATOM   2852  CB  LEU B 146     -18.909  23.975  63.493  1.00  6.87           C  
ATOM   2853  CG  LEU B 146     -17.955  22.876  63.024  1.00  8.51           C  
ATOM   2854  CD1 LEU B 146     -16.551  23.425  62.853  1.00 12.04           C  
ATOM   2855  CD2 LEU B 146     -17.956  21.694  63.981  1.00 10.67           C  
ATOM   2856  N   LEU B 147     -21.667  25.628  63.645  1.00  5.48           N  
ATOM   2857  CA  LEU B 147     -22.617  26.497  64.344  1.00  6.35           C  
ATOM   2858  C   LEU B 147     -23.943  25.791  64.566  1.00  6.89           C  
ATOM   2859  O   LEU B 147     -24.566  25.947  65.617  1.00  8.68           O  
ATOM   2860  CB  LEU B 147     -22.849  27.794  63.564  1.00  6.71           C  
ATOM   2861  CG  LEU B 147     -21.677  28.769  63.436  1.00  6.23           C  
ATOM   2862  CD1 LEU B 147     -22.110  30.023  62.708  1.00  7.14           C  
ATOM   2863  CD2 LEU B 147     -21.101  29.121  64.803  1.00  9.10           C  
ATOM   2864  N   ALA B 148     -24.361  25.003  63.580  1.00  6.12           N  
ATOM   2865  CA  ALA B 148     -25.680  24.377  63.589  1.00  7.27           C  
ATOM   2866  C   ALA B 148     -25.832  23.326  64.674  1.00  8.08           C  
ATOM   2867  O   ALA B 148     -26.939  23.103  65.166  1.00  8.64           O  
ATOM   2868  CB  ALA B 148     -25.987  23.768  62.230  1.00  7.70           C  
ATOM   2869  N   VAL B 149     -24.733  22.677  65.047  1.00  9.26           N  
ATOM   2870  CA  VAL B 149     -24.822  21.540  65.969  1.00 11.28           C  
ATOM   2871  C   VAL B 149     -24.546  21.903  67.430  1.00 11.74           C  
ATOM   2872  O   VAL B 149     -24.635  21.048  68.315  1.00 12.50           O  
ATOM   2873  CB  VAL B 149     -23.950  20.331  65.518  1.00 12.10           C  
ATOM   2874  CG1 VAL B 149     -24.476  19.744  64.211  1.00 15.07           C  
ATOM   2875  CG2 VAL B 149     -22.480  20.714  65.398  1.00 12.25           C  
ATOM   2876  N   ASP B 150     -24.236  23.175  67.675  1.00 11.83           N  
ATOM   2877  CA  ASP B 150     -24.038  23.676  69.028  1.00 11.82           C  
ATOM   2878  C   ASP B 150     -25.362  24.202  69.597  1.00 13.00           C  
ATOM   2879  O   ASP B 150     -25.815  25.286  69.221  1.00 14.16           O  
ATOM   2880  CB  ASP B 150     -22.967  24.771  69.035  1.00 11.87           C  
ATOM   2881  CG  ASP B 150     -22.609  25.237  70.435  1.00 12.09           C  
ATOM   2882  OD1 ASP B 150     -23.287  24.833  71.405  1.00 12.59           O  
ATOM   2883  OD2 ASP B 150     -21.645  26.016  70.565  1.00 13.03           O1-
ATOM   2884  N   PRO B 151     -25.974  23.448  70.526  1.00 12.99           N  
ATOM   2885  CA  PRO B 151     -27.290  23.826  71.047  1.00 13.58           C  
ATOM   2886  C   PRO B 151     -27.241  24.940  72.100  1.00 14.69           C  
ATOM   2887  O   PRO B 151     -28.277  25.521  72.424  1.00 15.64           O  
ATOM   2888  CB  PRO B 151     -27.798  22.524  71.668  1.00 13.85           C  
ATOM   2889  CG  PRO B 151     -26.559  21.824  72.114  1.00 12.14           C  
ATOM   2890  CD  PRO B 151     -25.469  22.209  71.149  1.00 13.45           C  
ATOM   2891  N   LYS B 152     -26.050  25.235  72.619  1.00 15.27           N  
ATOM   2892  CA  LYS B 152     -25.889  26.228  73.688  1.00 16.42           C  
ATOM   2893  C   LYS B 152     -25.624  27.633  73.148  1.00 15.80           C  
ATOM   2894  O   LYS B 152     -25.486  28.591  73.914  1.00 16.92           O  
ATOM   2895  CB  LYS B 152     -24.761  25.810  74.642  1.00 17.30           C  
ATOM   2896  CG  LYS B 152     -24.989  24.484  75.366  1.00 19.63           C  
ATOM   2897  CD  LYS B 152     -26.029  24.608  76.478  1.00 24.89           C  
ATOM   2898  CE  LYS B 152     -26.319  23.261  77.129  1.00 27.24           C  
ATOM   2899  NZ  LYS B 152     -27.100  22.350  76.241  1.00 29.77           N1+
ATOM   2900  N   ARG B 153     -25.570  27.747  71.825  1.00 14.50           N  
ATOM   2901  CA  ARG B 153     -25.214  28.989  71.156  1.00 13.43           C  
ATOM   2902  C   ARG B 153     -26.309  30.053  71.248  1.00 12.29           C  
ATOM   2903  O   ARG B 153     -27.496  29.753  71.124  1.00 12.85           O  
ATOM   2904  CB  ARG B 153     -24.882  28.701  69.689  1.00 14.23           C  
ATOM   2905  CG  ARG B 153     -23.981  29.727  69.052  1.00 17.56           C  
ATOM   2906  CD  ARG B 153     -23.500  29.291  67.668  1.00 15.06           C  
ATOM   2907  NE  ARG B 153     -24.584  29.097  66.719  1.00 18.43           N  
ATOM   2908  CZ  ARG B 153     -25.199  30.067  66.054  1.00 12.96           C  
ATOM   2909  NH1 ARG B 153     -24.861  31.343  66.214  1.00  7.71           N1+
ATOM   2910  NH2 ARG B 153     -26.171  29.752  65.218  1.00 15.07           N  
ATOM   2911  N   GLY B 154     -25.891  31.295  71.476  1.00 10.46           N  
ATOM   2912  CA  GLY B 154     -26.778  32.451  71.386  1.00  9.35           C  
ATOM   2913  C   GLY B 154     -26.628  33.123  70.031  1.00  8.92           C  
ATOM   2914  O   GLY B 154     -26.670  32.460  68.994  1.00 10.24           O  
ATOM   2915  N   ARG B 155     -26.437  34.439  70.038  1.00  7.81           N  
ATOM   2916  CA  ARG B 155     -26.368  35.216  68.798  1.00  7.18           C  
ATOM   2917  C   ARG B 155     -25.000  35.172  68.125  1.00  6.30           C  
ATOM   2918  O   ARG B 155     -24.858  35.592  66.978  1.00  6.85           O  
ATOM   2919  CB  ARG B 155     -26.749  36.675  69.061  1.00  8.11           C  
ATOM   2920  CG  ARG B 155     -28.206  36.880  69.456  1.00  9.16           C  
ATOM   2921  CD  ARG B 155     -28.609  38.347  69.329  1.00 14.23           C  
ATOM   2922  NE  ARG B 155     -28.728  38.764  67.929  1.00 15.98           N  
ATOM   2923  CZ  ARG B 155     -28.683  40.026  67.505  1.00 18.07           C  
ATOM   2924  NH1 ARG B 155     -28.508  41.022  68.364  1.00 16.12           N1+
ATOM   2925  NH2 ARG B 155     -28.803  40.292  66.210  1.00 19.21           N  
ATOM   2926  N   TYR B 156     -23.993  34.683  68.838  1.00  5.46           N  
ATOM   2927  CA  TYR B 156     -22.618  34.749  68.352  1.00  5.84           C  
ATOM   2928  C   TYR B 156     -22.111  33.364  67.970  1.00  5.36           C  
ATOM   2929  O   TYR B 156     -22.874  32.403  68.000  1.00  5.67           O  
ATOM   2930  CB  TYR B 156     -21.732  35.441  69.396  1.00  7.13           C  
ATOM   2931  CG  TYR B 156     -22.306  36.777  69.803  1.00  6.81           C  
ATOM   2932  CD1 TYR B 156     -22.250  37.874  68.940  1.00  7.17           C  
ATOM   2933  CD2 TYR B 156     -22.955  36.933  71.025  1.00  6.05           C  
ATOM   2934  CE1 TYR B 156     -22.803  39.096  69.297  1.00  8.75           C  
ATOM   2935  CE2 TYR B 156     -23.511  38.152  71.392  1.00  7.77           C  
ATOM   2936  CZ  TYR B 156     -23.434  39.226  70.524  1.00  7.65           C  
ATOM   2937  OH  TYR B 156     -23.986  40.431  70.893  1.00  9.93           O  
ATOM   2938  N   SER B 157     -20.839  33.257  67.600  1.00  5.02           N  
ATOM   2939  CA  SER B 157     -20.304  31.969  67.164  1.00  6.18           C  
ATOM   2940  C   SER B 157     -20.382  30.926  68.265  1.00  6.60           C  
ATOM   2941  O   SER B 157     -20.605  29.749  67.995  1.00  7.48           O  
ATOM   2942  CB  SER B 157     -18.855  32.104  66.713  1.00  6.39           C  
ATOM   2943  OG  SER B 157     -18.751  32.861  65.520  1.00  6.04           O  
ATOM   2944  N   PHE B 158     -20.182  31.365  69.504  1.00  6.19           N  
ATOM   2945  CA  PHE B 158     -20.172  30.477  70.656  1.00  6.09           C  
ATOM   2946  C   PHE B 158     -20.781  31.209  71.835  1.00  6.86           C  
ATOM   2947  O   PHE B 158     -20.407  32.343  72.127  1.00  7.52           O  
ATOM   2948  CB  PHE B 158     -18.736  30.067  70.999  1.00  6.83           C  
ATOM   2949  CG  PHE B 158     -18.643  29.096  72.143  1.00  7.15           C  
ATOM   2950  CD1 PHE B 158     -18.652  27.728  71.905  1.00  8.99           C  
ATOM   2951  CD2 PHE B 158     -18.557  29.551  73.453  1.00  8.82           C  
ATOM   2952  CE1 PHE B 158     -18.576  26.821  72.963  1.00  9.71           C  
ATOM   2953  CE2 PHE B 158     -18.486  28.656  74.515  1.00  8.29           C  
ATOM   2954  CZ  PHE B 158     -18.491  27.290  74.268  1.00  9.63           C  
ATOM   2955  N   GLY B 159     -21.713  30.563  72.518  1.00  7.06           N  
ATOM   2956  CA  GLY B 159     -22.305  31.170  73.701  1.00  7.41           C  
ATOM   2957  C   GLY B 159     -23.117  32.415  73.407  1.00  8.97           C  
ATOM   2958  O   GLY B 159     -23.567  32.619  72.275  1.00  8.93           O  
ATOM   2959  N   ASP B 160     -23.251  33.253  74.439  1.00  9.10           N  
ATOM   2960  CA  ASP B 160     -24.121  34.429  74.423  0.50 10.24           C  
ATOM   2961  C   ASP B 160     -23.331  35.740  74.336  1.00  8.83           C  
ATOM   2962  O   ASP B 160     -23.914  36.829  74.356  1.00  9.01           O  
ATOM   2963  CB  ASP B 160     -24.996  34.416  75.687  0.50 11.54           C  
ATOM   2964  CG  ASP B 160     -26.025  35.538  75.716  0.50 15.53           C  
ATOM   2965  OD1 ASP B 160     -26.921  35.563  74.846  0.50 20.05           O  
ATOM   2966  OD2 ASP B 160     -25.945  36.389  76.628  0.50 20.12           O1-
ATOM   2967  N   THR B 161     -22.007  35.632  74.268  1.00  7.73           N  
ATOM   2968  CA  THR B 161     -21.134  36.802  74.213  1.00  7.45           C  
ATOM   2969  C   THR B 161     -20.149  36.657  73.052  1.00  6.71           C  
ATOM   2970  O   THR B 161     -19.855  35.534  72.626  1.00  6.71           O  
ATOM   2971  CB  THR B 161     -20.329  36.974  75.523  1.00  8.05           C  
ATOM   2972  CG2 THR B 161     -21.253  37.223  76.712  1.00  9.75           C  
ATOM   2973  OG1 THR B 161     -19.559  35.790  75.754  1.00 13.19           O  
ATOM   2974  N   PRO B 162     -19.645  37.788  72.524  1.00  5.18           N  
ATOM   2975  CA  PRO B 162     -18.598  37.695  71.507  1.00  5.58           C  
ATOM   2976  C   PRO B 162     -17.357  36.978  72.030  1.00  5.59           C  
ATOM   2977  O   PRO B 162     -16.974  37.145  73.190  1.00  6.18           O  
ATOM   2978  CB  PRO B 162     -18.276  39.162  71.192  1.00  6.39           C  
ATOM   2979  CG  PRO B 162     -19.495  39.913  71.613  1.00  7.93           C  
ATOM   2980  CD  PRO B 162     -20.024  39.187  72.800  1.00  5.78           C  
ATOM   2981  N   THR B 163     -16.752  36.164  71.174  1.00  4.89           N  
ATOM   2982  CA  THR B 163     -15.516  35.463  71.515  1.00  5.51           C  
ATOM   2983  C   THR B 163     -14.490  35.717  70.427  1.00  5.23           C  
ATOM   2984  O   THR B 163     -14.789  36.349  69.403  1.00  5.58           O  
ATOM   2985  CB  THR B 163     -15.718  33.937  71.645  1.00  5.25           C  
ATOM   2986  CG2 THR B 163     -16.714  33.588  72.753  1.00  6.91           C  
ATOM   2987  OG1 THR B 163     -16.160  33.409  70.390  1.00  6.50           O  
ATOM   2988  N   LEU B 164     -13.275  35.213  70.614  1.00  4.85           N  
ATOM   2989  CA  LEU B 164     -12.299  35.409  69.557  1.00  6.49           C  
ATOM   2990  C   LEU B 164     -12.727  34.789  68.218  1.00  5.85           C  
ATOM   2991  O   LEU B 164     -12.302  35.260  67.168  1.00  5.65           O  
ATOM   2992  CB  LEU B 164     -10.868  35.046  69.968  1.00  9.56           C  
ATOM   2993  CG  LEU B 164     -10.439  33.670  70.446  1.00 10.24           C  
ATOM   2994  CD1 LEU B 164     -10.376  32.670  69.303  1.00  8.27           C  
ATOM   2995  CD2 LEU B 164      -9.073  33.810  71.122  1.00 10.95           C  
ATOM   2996  N   ALA B 165     -13.588  33.766  68.233  1.00  5.13           N  
ATOM   2997  CA  ALA B 165     -14.081  33.218  66.964  1.00  5.45           C  
ATOM   2998  C   ALA B 165     -14.768  34.301  66.128  1.00  5.38           C  
ATOM   2999  O   ALA B 165     -14.575  34.363  64.913  1.00  5.93           O  
ATOM   3000  CB  ALA B 165     -15.020  32.040  67.193  1.00  6.35           C  
ATOM   3001  N   ASP B 166     -15.549  35.166  66.771  1.00  4.95           N  
ATOM   3002  CA  ASP B 166     -16.230  36.244  66.053  1.00  5.24           C  
ATOM   3003  C   ASP B 166     -15.242  37.268  65.511  1.00  5.10           C  
ATOM   3004  O   ASP B 166     -15.481  37.876  64.465  1.00  5.60           O  
ATOM   3005  CB  ASP B 166     -17.246  36.932  66.967  1.00  5.19           C  
ATOM   3006  CG  ASP B 166     -18.243  35.966  67.547  1.00  6.16           C  
ATOM   3007  OD1 ASP B 166     -18.897  35.249  66.757  1.00  6.50           O  
ATOM   3008  OD2 ASP B 166     -18.371  35.929  68.789  1.00  6.01           O1-
ATOM   3009  N   CYS B 167     -14.139  37.474  66.230  1.00  4.89           N  
ATOM   3010  CA  CYS B 167     -13.085  38.373  65.761  1.00  5.34           C  
ATOM   3011  C   CYS B 167     -12.498  37.893  64.444  1.00  5.47           C  
ATOM   3012  O   CYS B 167     -12.088  38.712  63.620  1.00  5.87           O  
ATOM   3013  CB  CYS B 167     -11.959  38.495  66.788  1.00  5.21           C  
ATOM   3014  SG  CYS B 167     -12.444  39.204  68.365  1.00  6.23           S  
ATOM   3015  N   TYR B 168     -12.434  36.573  64.259  1.00  5.52           N  
ATOM   3016  CA  TYR B 168     -11.948  36.011  62.998  1.00  5.45           C  
ATOM   3017  C   TYR B 168     -13.047  35.969  61.938  1.00  6.12           C  
ATOM   3018  O   TYR B 168     -12.786  36.227  60.760  1.00  6.22           O  
ATOM   3019  CB  TYR B 168     -11.441  34.589  63.192  1.00  5.74           C  
ATOM   3020  CG  TYR B 168     -10.113  34.400  63.885  1.00  5.02           C  
ATOM   3021  CD1 TYR B 168      -9.041  33.830  63.207  1.00  5.99           C  
ATOM   3022  CD2 TYR B 168      -9.937  34.731  65.233  1.00  5.07           C  
ATOM   3023  CE1 TYR B 168      -7.829  33.601  63.840  1.00  4.95           C  
ATOM   3024  CE2 TYR B 168      -8.722  34.507  65.875  1.00  5.79           C  
ATOM   3025  CZ  TYR B 168      -7.675  33.932  65.173  1.00  4.28           C  
ATOM   3026  OH  TYR B 168      -6.481  33.671  65.786  1.00  5.51           O  
ATOM   3027  N   LEU B 169     -14.273  35.633  62.340  1.00  5.97           N  
ATOM   3028  CA  LEU B 169     -15.346  35.427  61.368  1.00  5.79           C  
ATOM   3029  C   LEU B 169     -15.749  36.709  60.651  1.00  6.14           C  
ATOM   3030  O   LEU B 169     -15.900  36.722  59.426  1.00  6.26           O  
ATOM   3031  CB  LEU B 169     -16.572  34.782  62.033  1.00  5.90           C  
ATOM   3032  CG  LEU B 169     -17.754  34.533  61.088  1.00  5.49           C  
ATOM   3033  CD1 LEU B 169     -17.411  33.437  60.080  1.00  6.55           C  
ATOM   3034  CD2 LEU B 169     -19.003  34.180  61.879  1.00  6.64           C  
ATOM   3035  N   VAL B 170     -15.928  37.788  61.411  1.00  5.30           N  
ATOM   3036  CA  VAL B 170     -16.450  39.030  60.844  1.00  5.01           C  
ATOM   3037  C   VAL B 170     -15.570  39.579  59.696  1.00  5.51           C  
ATOM   3038  O   VAL B 170     -16.084  39.886  58.622  1.00  5.25           O  
ATOM   3039  CB  VAL B 170     -16.772  40.066  61.954  1.00  5.04           C  
ATOM   3040  CG1 VAL B 170     -16.966  41.465  61.390  1.00  4.90           C  
ATOM   3041  CG2 VAL B 170     -18.012  39.617  62.722  1.00  6.25           C  
ATOM   3042  N   PRO B 171     -14.246  39.688  59.908  1.00  5.25           N  
ATOM   3043  CA  PRO B 171     -13.414  40.111  58.780  1.00  5.39           C  
ATOM   3044  C   PRO B 171     -13.458  39.148  57.598  1.00  5.94           C  
ATOM   3045  O   PRO B 171     -13.338  39.582  56.449  1.00  6.44           O  
ATOM   3046  CB  PRO B 171     -12.008  40.166  59.381  1.00  5.86           C  
ATOM   3047  CG  PRO B 171     -12.239  40.379  60.842  1.00  6.02           C  
ATOM   3048  CD  PRO B 171     -13.446  39.530  61.135  1.00  5.61           C  
ATOM   3049  N   GLN B 172     -13.640  37.857  57.863  1.00  5.39           N  
ATOM   3050  CA  GLN B 172     -13.701  36.880  56.781  1.00  5.50           C  
ATOM   3051  C   GLN B 172     -14.975  37.042  55.944  1.00  6.02           C  
ATOM   3052  O   GLN B 172     -14.948  36.870  54.717  1.00  6.39           O  
ATOM   3053  CB  GLN B 172     -13.562  35.459  57.324  1.00  5.80           C  
ATOM   3054  CG  GLN B 172     -13.354  34.419  56.231  1.00  5.78           C  
ATOM   3055  CD  GLN B 172     -12.156  34.731  55.351  1.00  6.87           C  
ATOM   3056  NE2 GLN B 172     -10.967  34.530  55.884  1.00  5.36           N  
ATOM   3057  OE1 GLN B 172     -12.311  35.160  54.188  1.00  8.35           O  
ATOM   3058  N   VAL B 173     -16.086  37.384  56.597  1.00  5.80           N  
ATOM   3059  CA  VAL B 173     -17.330  37.670  55.882  1.00  5.69           C  
ATOM   3060  C   VAL B 173     -17.169  38.927  55.019  1.00  5.88           C  
ATOM   3061  O   VAL B 173     -17.652  38.981  53.888  1.00  5.40           O  
ATOM   3062  CB  VAL B 173     -18.523  37.794  56.853  1.00  5.89           C  
ATOM   3063  CG1 VAL B 173     -19.800  38.161  56.108  1.00  8.00           C  
ATOM   3064  CG2 VAL B 173     -18.726  36.487  57.602  1.00  6.95           C  
ATOM   3065  N   GLU B 174     -16.469  39.927  55.546  1.00  5.82           N  
ATOM   3066  CA  GLU B 174     -16.193  41.140  54.784  1.00  5.87           C  
ATOM   3067  C   GLU B 174     -15.374  40.824  53.525  1.00  6.48           C  
ATOM   3068  O   GLU B 174     -15.657  41.345  52.442  1.00  6.62           O  
ATOM   3069  CB  GLU B 174     -15.501  42.181  55.677  1.00  7.25           C  
ATOM   3070  CG  GLU B 174     -14.957  43.415  54.956  1.00  8.45           C  
ATOM   3071  CD  GLU B 174     -16.028  44.261  54.293  1.00 13.40           C  
ATOM   3072  OE1 GLU B 174     -17.206  44.219  54.714  1.00 13.15           O  
ATOM   3073  OE2 GLU B 174     -15.680  44.983  53.336  1.00 15.58           O1-
ATOM   3074  N   SER B 175     -14.371  39.959  53.662  1.00  6.75           N  
ATOM   3075  CA  SER B 175     -13.573  39.543  52.507  1.00  7.01           C  
ATOM   3076  C   SER B 175     -14.430  38.783  51.493  1.00  6.86           C  
ATOM   3077  O   SER B 175     -14.294  38.982  50.282  1.00  7.28           O  
ATOM   3078  CB  SER B 175     -12.363  38.708  52.950  1.00  7.22           C  
ATOM   3079  OG  SER B 175     -11.616  38.258  51.827  1.00  8.82           O  
ATOM   3080  N   ALA B 176     -15.312  37.917  51.986  1.00  6.66           N  
ATOM   3081  CA  ALA B 176     -16.258  37.215  51.118  1.00  6.78           C  
ATOM   3082  C   ALA B 176     -17.063  38.198  50.268  1.00  7.05           C  
ATOM   3083  O   ALA B 176     -17.236  37.984  49.066  1.00  6.50           O  
ATOM   3084  CB  ALA B 176     -17.186  36.324  51.937  1.00  7.06           C  
ATOM   3085  N   ARG B 177     -17.536  39.280  50.886  1.00  6.69           N  
ATOM   3086  CA  ARG B 177     -18.294  40.295  50.157  0.50  7.37           C  
ATOM   3088  C   ARG B 177     -17.417  40.991  49.107  1.00  7.76           C  
ATOM   3089  O   ARG B 177     -17.864  41.235  47.985  1.00  8.02           O  
ATOM   3090  CB  ARG B 177     -18.968  41.278  51.129  0.50  7.34           C  
ATOM   3092  CG  ARG B 177     -19.947  40.574  52.083  0.50  6.47           C  
ATOM   3094  CD  ARG B 177     -20.876  41.517  52.851  0.50  7.39           C  
ATOM   3096  NE  ARG B 177     -22.032  40.782  53.372  0.50  9.34           N  
ATOM   3098  CZ  ARG B 177     -22.340  40.619  54.659  0.50 10.04           C  
ATOM   3100  NH1 ARG B 177     -21.601  41.159  55.622  0.50  5.99           N1+
ATOM   3102  NH2 ARG B 177     -23.416  39.915  54.985  0.50  8.45           N  
ATOM   3104  N   ARG B 178     -16.166  41.273  49.470  1.00  8.21           N  
ATOM   3105  CA  ARG B 178     -15.198  41.877  48.555  0.50  8.97           C  
ATOM   3107  C   ARG B 178     -15.014  41.027  47.296  1.00  9.16           C  
ATOM   3108  O   ARG B 178     -14.936  41.552  46.181  1.00  9.49           O  
ATOM   3109  CB  ARG B 178     -13.856  42.069  49.274  0.50  9.94           C  
ATOM   3111  CG  ARG B 178     -12.745  42.643  48.415  0.50 11.37           C  
ATOM   3113  CD  ARG B 178     -11.404  42.570  49.119  0.50 11.05           C  
ATOM   3115  NE  ARG B 178     -10.333  43.045  48.248  0.50 10.34           N  
ATOM   3117  CZ  ARG B 178      -9.035  42.983  48.531  0.50  9.58           C  
ATOM   3119  NH1 ARG B 178      -8.612  42.457  49.675  0.50  8.56           N1+
ATOM   3121  NH2 ARG B 178      -8.155  43.446  47.657  0.50  9.70           N  
ATOM   3123  N   PHE B 179     -14.943  39.709  47.478  1.00  8.38           N  
ATOM   3124  CA  PHE B 179     -14.701  38.784  46.365  1.00  7.90           C  
ATOM   3125  C   PHE B 179     -15.978  38.233  45.729  1.00  8.07           C  
ATOM   3126  O   PHE B 179     -15.930  37.286  44.937  1.00  8.43           O  
ATOM   3127  CB  PHE B 179     -13.738  37.663  46.785  1.00  7.98           C  
ATOM   3128  CG  PHE B 179     -12.338  38.142  47.020  1.00  7.99           C  
ATOM   3129  CD1 PHE B 179     -11.588  38.677  45.968  1.00  8.76           C  
ATOM   3130  CD2 PHE B 179     -11.765  38.073  48.290  1.00  9.90           C  
ATOM   3131  CE1 PHE B 179     -10.290  39.135  46.177  1.00 11.00           C  
ATOM   3132  CE2 PHE B 179     -10.464  38.528  48.509  1.00 11.36           C  
ATOM   3133  CZ  PHE B 179      -9.728  39.059  47.450  1.00  9.75           C  
ATOM   3134  N   GLN B 180     -17.112  38.842  46.078  1.00  8.27           N  
ATOM   3135  CA  GLN B 180     -18.418  38.527  45.485  1.00  8.34           C  
ATOM   3136  C   GLN B 180     -18.801  37.062  45.667  1.00  7.91           C  
ATOM   3137  O   GLN B 180     -19.336  36.422  44.761  1.00  9.27           O  
ATOM   3138  CB  GLN B 180     -18.467  38.927  44.005  1.00  9.14           C  
ATOM   3139  CG  GLN B 180     -18.135  40.394  43.749  1.00 11.74           C  
ATOM   3140  CD  GLN B 180     -18.313  40.794  42.301  1.00 18.68           C  
ATOM   3141  NE2 GLN B 180     -19.237  41.714  42.052  1.00 22.83           N  
ATOM   3142  OE1 GLN B 180     -17.621  40.291  41.414  1.00 22.88           O  
ATOM   3143  N   VAL B 181     -18.509  36.535  46.851  1.00  7.49           N  
ATOM   3144  CA  VAL B 181     -18.878  35.173  47.189  1.00  8.07           C  
ATOM   3145  C   VAL B 181     -20.345  35.141  47.593  1.00  9.26           C  
ATOM   3146  O   VAL B 181     -20.791  35.952  48.411  1.00 11.22           O  
ATOM   3147  CB  VAL B 181     -18.014  34.632  48.349  1.00  7.50           C  
ATOM   3148  CG1 VAL B 181     -18.354  33.169  48.653  1.00  9.70           C  
ATOM   3149  CG2 VAL B 181     -16.537  34.780  48.024  1.00  8.85           C  
ATOM   3150  N   ASP B 182     -21.086  34.197  47.021  1.00  9.08           N  
ATOM   3151  CA  ASP B 182     -22.474  33.971  47.401  1.00  9.94           C  
ATOM   3152  C   ASP B 182     -22.556  33.514  48.855  1.00  9.29           C  
ATOM   3153  O   ASP B 182     -22.038  32.454  49.211  1.00 11.43           O  
ATOM   3154  CB  ASP B 182     -23.114  32.925  46.487  1.00 10.94           C  
ATOM   3155  CG  ASP B 182     -24.605  32.756  46.743  1.00 13.58           C  
ATOM   3156  OD1 ASP B 182     -25.209  33.631  47.405  1.00 12.92           O  
ATOM   3157  OD2 ASP B 182     -25.173  31.746  46.275  1.00 20.24           O1-
ATOM   3158  N   LEU B 183     -23.205  34.326  49.687  1.00  8.59           N  
ATOM   3159  CA  LEU B 183     -23.352  34.015  51.110  1.00  7.98           C  
ATOM   3160  C   LEU B 183     -24.729  33.451  51.440  1.00  7.37           C  
ATOM   3161  O   LEU B 183     -25.033  33.169  52.600  1.00  6.38           O  
ATOM   3162  CB  LEU B 183     -23.061  35.251  51.965  1.00  9.22           C  
ATOM   3163  CG  LEU B 183     -21.614  35.748  51.951  1.00 11.84           C  
ATOM   3164  CD1 LEU B 183     -21.497  37.031  52.761  1.00 14.44           C  
ATOM   3165  CD2 LEU B 183     -20.663  34.686  52.483  1.00 12.71           C  
ATOM   3166  N   THR B 184     -25.554  33.269  50.415  1.00  7.10           N  
ATOM   3167  CA  THR B 184     -26.884  32.691  50.600  1.00  7.02           C  
ATOM   3168  C   THR B 184     -26.869  31.358  51.376  1.00  6.59           C  
ATOM   3169  O   THR B 184     -27.724  31.156  52.239  1.00  5.57           O  
ATOM   3170  CB  THR B 184     -27.637  32.540  49.256  1.00  7.29           C  
ATOM   3171  CG2 THR B 184     -29.088  32.130  49.480  1.00  8.66           C  
ATOM   3172  OG1 THR B 184     -27.612  33.793  48.566  1.00  9.87           O  
ATOM   3173  N   PRO B 185     -25.913  30.447  51.075  1.00  6.64           N  
ATOM   3174  CA  PRO B 185     -25.879  29.170  51.803  1.00  5.99           C  
ATOM   3175  C   PRO B 185     -25.536  29.224  53.298  1.00  5.57           C  
ATOM   3176  O   PRO B 185     -25.558  28.180  53.953  1.00  6.25           O  
ATOM   3177  CB  PRO B 185     -24.788  28.375  51.067  1.00  6.63           C  
ATOM   3178  CG  PRO B 185     -24.664  29.036  49.738  1.00  6.92           C  
ATOM   3179  CD  PRO B 185     -24.880  30.479  50.021  1.00  6.73           C  
ATOM   3180  N   TYR B 186     -25.235  30.410  53.827  1.00  5.49           N  
ATOM   3181  CA  TYR B 186     -24.702  30.532  55.194  1.00  5.30           C  
ATOM   3182  C   TYR B 186     -25.537  31.445  56.090  1.00  5.47           C  
ATOM   3183  O   TYR B 186     -25.030  32.437  56.607  1.00  5.67           O  
ATOM   3184  CB  TYR B 186     -23.232  30.990  55.147  1.00  5.83           C  
ATOM   3185  CG  TYR B 186     -22.429  30.215  54.128  1.00  4.32           C  
ATOM   3186  CD1 TYR B 186     -22.195  28.852  54.298  1.00  6.11           C  
ATOM   3187  CD2 TYR B 186     -21.933  30.832  52.977  1.00  6.09           C  
ATOM   3188  CE1 TYR B 186     -21.495  28.122  53.356  1.00  5.16           C  
ATOM   3189  CE2 TYR B 186     -21.220  30.106  52.030  1.00  4.72           C  
ATOM   3190  CZ  TYR B 186     -21.014  28.751  52.226  1.00  5.73           C  
ATOM   3191  OH  TYR B 186     -20.315  28.016  51.300  1.00  6.56           O  
ATOM   3192  N   PRO B 187     -26.820  31.103  56.300  1.00  5.37           N  
ATOM   3193  CA  PRO B 187     -27.670  31.967  57.121  1.00  5.52           C  
ATOM   3194  C   PRO B 187     -27.222  32.100  58.581  1.00  5.64           C  
ATOM   3195  O   PRO B 187     -27.412  33.160  59.180  1.00  5.75           O  
ATOM   3196  CB  PRO B 187     -29.046  31.294  57.038  1.00  4.82           C  
ATOM   3197  CG  PRO B 187     -28.755  29.872  56.675  1.00  5.33           C  
ATOM   3198  CD  PRO B 187     -27.562  29.934  55.787  1.00  5.38           C  
ATOM   3199  N   LEU B 188     -26.640  31.051  59.154  1.00  5.26           N  
ATOM   3200  CA  LEU B 188     -26.173  31.150  60.539  1.00  5.15           C  
ATOM   3201  C   LEU B 188     -24.987  32.106  60.644  1.00  4.87           C  
ATOM   3202  O   LEU B 188     -24.943  32.950  61.545  1.00  5.51           O  
ATOM   3203  CB  LEU B 188     -25.826  29.779  61.121  1.00  5.33           C  
ATOM   3204  CG  LEU B 188     -26.986  28.792  61.299  1.00  5.37           C  
ATOM   3205  CD1 LEU B 188     -26.462  27.447  61.737  1.00  6.83           C  
ATOM   3206  CD2 LEU B 188     -28.015  29.312  62.295  1.00  6.59           C  
ATOM   3207  N   ILE B 189     -24.044  31.981  59.713  1.00  5.21           N  
ATOM   3208  CA  ILE B 189     -22.912  32.893  59.642  1.00  5.21           C  
ATOM   3209  C   ILE B 189     -23.382  34.330  59.420  1.00  5.36           C  
ATOM   3210  O   ILE B 189     -22.911  35.249  60.097  1.00  5.92           O  
ATOM   3211  CB  ILE B 189     -21.912  32.468  58.544  1.00  5.37           C  
ATOM   3212  CG1 ILE B 189     -21.097  31.263  59.021  1.00  6.06           C  
ATOM   3213  CG2 ILE B 189     -20.974  33.616  58.179  1.00  6.61           C  
ATOM   3214  CD1 ILE B 189     -20.267  30.600  57.929  1.00  6.07           C  
ATOM   3215  N   ARG B 190     -24.325  34.531  58.503  1.00  5.41           N  
ATOM   3216  CA  ARG B 190     -24.800  35.886  58.240  1.00  6.37           C  
ATOM   3217  C   ARG B 190     -25.458  36.494  59.474  1.00  6.06           C  
ATOM   3218  O   ARG B 190     -25.307  37.689  59.733  1.00  6.47           O  
ATOM   3219  CB  ARG B 190     -25.746  35.913  57.042  1.00  5.89           C  
ATOM   3220  CG  ARG B 190     -25.010  35.787  55.713  1.00  7.62           C  
ATOM   3221  CD  ARG B 190     -25.925  35.963  54.510  1.00  8.64           C  
ATOM   3222  NE  ARG B 190     -26.605  34.723  54.144  1.00 11.86           N  
ATOM   3223  CZ  ARG B 190     -27.898  34.488  54.339  1.00 12.17           C  
ATOM   3224  NH1 ARG B 190     -28.670  35.407  54.902  1.00 15.92           N1+
ATOM   3225  NH2 ARG B 190     -28.419  33.330  53.968  1.00 14.06           N  
ATOM   3226  N   ALA B 191     -26.170  35.671  60.243  1.00  5.75           N  
ATOM   3227  CA  ALA B 191     -26.812  36.147  61.468  1.00  5.96           C  
ATOM   3228  C   ALA B 191     -25.787  36.521  62.540  1.00  5.67           C  
ATOM   3229  O   ALA B 191     -25.965  37.518  63.240  1.00  5.66           O  
ATOM   3230  CB  ALA B 191     -27.805  35.123  61.993  1.00  5.90           C  
ATOM   3231  N   VAL B 192     -24.713  35.741  62.662  1.00  5.49           N  
ATOM   3232  CA  VAL B 192     -23.640  36.082  63.604  1.00  5.76           C  
ATOM   3233  C   VAL B 192     -22.997  37.407  63.195  1.00  5.86           C  
ATOM   3234  O   VAL B 192     -22.783  38.297  64.027  1.00  6.28           O  
ATOM   3235  CB  VAL B 192     -22.565  34.972  63.693  1.00  5.32           C  
ATOM   3236  CG1 VAL B 192     -21.354  35.458  64.484  1.00  7.08           C  
ATOM   3237  CG2 VAL B 192     -23.139  33.724  64.334  1.00  5.70           C  
ATOM   3238  N   ASP B 193     -22.705  37.538  61.906  1.00  6.05           N  
ATOM   3239  CA  ASP B 193     -22.106  38.751  61.385  1.00  6.07           C  
ATOM   3240  C   ASP B 193     -22.996  39.967  61.668  1.00  5.55           C  
ATOM   3241  O   ASP B 193     -22.509  41.011  62.111  1.00  5.99           O  
ATOM   3242  CB  ASP B 193     -21.839  38.604  59.890  1.00  6.74           C  
ATOM   3243  CG  ASP B 193     -21.215  39.835  59.292  1.00  7.58           C  
ATOM   3244  OD1 ASP B 193     -20.096  40.187  59.699  1.00  6.92           O  
ATOM   3245  OD2 ASP B 193     -21.854  40.460  58.422  1.00 11.07           O1-
ATOM   3246  N   ALA B 194     -24.298  39.826  61.425  1.00  5.32           N  
ATOM   3247  CA  ALA B 194     -25.256  40.900  61.698  1.00  5.27           C  
ATOM   3248  C   ALA B 194     -25.295  41.268  63.180  1.00  6.18           C  
ATOM   3249  O   ALA B 194     -25.303  42.455  63.529  1.00  6.73           O  
ATOM   3250  CB  ALA B 194     -26.646  40.522  61.197  1.00  6.00           C  
ATOM   3251  N   ALA B 195     -25.308  40.257  64.050  1.00  5.76           N  
ATOM   3252  CA  ALA B 195     -25.326  40.487  65.497  1.00  6.10           C  
ATOM   3253  C   ALA B 195     -24.072  41.231  65.960  1.00  5.94           C  
ATOM   3254  O   ALA B 195     -24.154  42.191  66.729  1.00  6.10           O  
ATOM   3255  CB  ALA B 195     -25.479  39.168  66.249  1.00  6.31           C  
ATOM   3256  N   CYS B 196     -22.911  40.800  65.479  1.00  5.71           N  
ATOM   3257  CA  CYS B 196     -21.663  41.485  65.809  1.00  5.90           C  
ATOM   3258  C   CYS B 196     -21.670  42.920  65.300  1.00  6.33           C  
ATOM   3259  O   CYS B 196     -21.163  43.823  65.970  1.00  6.56           O  
ATOM   3260  CB  CYS B 196     -20.469  40.735  65.224  1.00  5.40           C  
ATOM   3261  SG  CYS B 196     -20.156  39.139  66.003  1.00  6.52           S  
ATOM   3262  N   GLY B 197     -22.263  43.124  64.124  1.00  6.09           N  
ATOM   3263  CA  GLY B 197     -22.340  44.440  63.499  1.00  6.29           C  
ATOM   3264  C   GLY B 197     -23.159  45.457  64.274  1.00  6.44           C  
ATOM   3265  O   GLY B 197     -23.084  46.650  63.994  1.00  7.56           O  
ATOM   3266  N   GLU B 198     -23.944  44.986  65.245  1.00  5.75           N  
ATOM   3267  CA  GLU B 198     -24.719  45.873  66.121  1.00  5.80           C  
ATOM   3268  C   GLU B 198     -23.884  46.463  67.254  1.00  5.92           C  
ATOM   3269  O   GLU B 198     -24.325  47.400  67.933  1.00  6.67           O  
ATOM   3270  CB  GLU B 198     -25.913  45.127  66.722  1.00  6.29           C  
ATOM   3271  CG  GLU B 198     -26.932  44.628  65.705  1.00  9.24           C  
ATOM   3272  CD  GLU B 198     -27.989  43.723  66.321  1.00 14.14           C  
ATOM   3273  OE1 GLU B 198     -28.101  43.677  67.566  1.00 18.94           O  
ATOM   3274  OE2 GLU B 198     -28.713  43.057  65.553  1.00 17.10           O1-
ATOM   3275  N   LEU B 199     -22.690  45.911  67.465  1.00  5.54           N  
ATOM   3276  CA  LEU B 199     -21.852  46.276  68.606  1.00  5.76           C  
ATOM   3277  C   LEU B 199     -20.820  47.330  68.256  1.00  6.39           C  
ATOM   3278  O   LEU B 199     -20.157  47.243  67.220  1.00  5.83           O  
ATOM   3279  CB  LEU B 199     -21.152  45.039  69.177  1.00  6.79           C  
ATOM   3280  CG  LEU B 199     -22.057  43.884  69.618  1.00  7.31           C  
ATOM   3281  CD1 LEU B 199     -21.227  42.657  69.935  1.00  8.97           C  
ATOM   3282  CD2 LEU B 199     -22.919  44.266  70.821  1.00 10.89           C  
ATOM   3283  N   ASP B 200     -20.667  48.306  69.143  1.00  7.08           N  
ATOM   3284  CA  ASP B 200     -19.733  49.410  68.940  1.00  7.76           C  
ATOM   3285  C   ASP B 200     -18.305  48.938  68.672  1.00  7.35           C  
ATOM   3286  O   ASP B 200     -17.622  49.486  67.809  1.00  7.32           O  
ATOM   3287  CB  ASP B 200     -19.753  50.351  70.149  1.00  9.60           C  
ATOM   3288  CG  ASP B 200     -19.020  51.657  69.890  1.00 15.25           C  
ATOM   3289  OD1 ASP B 200     -19.384  52.372  68.931  1.00 18.97           O  
ATOM   3290  OD2 ASP B 200     -18.083  51.974  70.651  1.00 21.35           O1-
ATOM   3291  N   ALA B 201     -17.862  47.915  69.403  1.00  6.74           N  
ATOM   3292  CA  ALA B 201     -16.488  47.447  69.279  1.00  6.59           C  
ATOM   3293  C   ALA B 201     -16.212  46.933  67.869  1.00  6.16           C  
ATOM   3294  O   ALA B 201     -15.135  47.167  67.325  1.00  7.58           O  
ATOM   3295  CB  ALA B 201     -16.184  46.381  70.317  1.00  7.11           C  
ATOM   3296  N   PHE B 202     -17.193  46.256  67.277  1.00  6.44           N  
ATOM   3297  CA  PHE B 202     -17.062  45.777  65.900  1.00  7.19           C  
ATOM   3298  C   PHE B 202     -17.188  46.935  64.911  1.00  6.94           C  
ATOM   3299  O   PHE B 202     -16.399  47.039  63.971  1.00  7.49           O  
ATOM   3300  CB  PHE B 202     -18.100  44.691  65.583  1.00  7.03           C  
ATOM   3301  CG  PHE B 202     -17.797  43.344  66.194  1.00  7.03           C  
ATOM   3302  CD1 PHE B 202     -17.204  42.351  65.426  1.00  6.82           C  
ATOM   3303  CD2 PHE B 202     -18.130  43.060  67.518  1.00  7.50           C  
ATOM   3304  CE1 PHE B 202     -16.930  41.104  65.967  1.00  6.15           C  
ATOM   3305  CE2 PHE B 202     -17.855  41.807  68.069  1.00  6.55           C  
ATOM   3306  CZ  PHE B 202     -17.253  40.828  67.286  1.00  5.83           C  
ATOM   3307  N   ARG B 203     -18.165  47.811  65.127  1.00  6.55           N  
ATOM   3308  CA  ARG B 203     -18.368  48.944  64.226  1.00  6.98           C  
ATOM   3309  C   ARG B 203     -17.104  49.786  64.110  1.00  7.98           C  
ATOM   3310  O   ARG B 203     -16.703  50.170  63.008  1.00  9.11           O  
ATOM   3311  CB  ARG B 203     -19.543  49.806  64.690  1.00  6.81           C  
ATOM   3312  CG  ARG B 203     -20.885  49.129  64.491  1.00  8.48           C  
ATOM   3313  CD  ARG B 203     -22.025  49.969  65.042  1.00  8.92           C  
ATOM   3314  NE  ARG B 203     -23.315  49.351  64.746  1.00 10.78           N  
ATOM   3315  CZ  ARG B 203     -24.496  49.909  65.000  1.00 10.60           C  
ATOM   3316  NH1 ARG B 203     -24.565  51.109  65.561  1.00 15.00           N1+
ATOM   3317  NH2 ARG B 203     -25.612  49.263  64.690  1.00 12.90           N  
ATOM   3318  N   ARG B 204     -16.470  50.059  65.249  1.00  6.86           N  
ATOM   3319  CA  ARG B 204     -15.278  50.900  65.280  1.00  7.76           C  
ATOM   3320  C   ARG B 204     -14.071  50.244  64.611  1.00  7.29           C  
ATOM   3321  O   ARG B 204     -13.151  50.935  64.169  1.00  8.27           O  
ATOM   3322  CB  ARG B 204     -14.933  51.296  66.717  1.00  8.28           C  
ATOM   3323  CG  ARG B 204     -15.867  52.354  67.302  1.00 10.24           C  
ATOM   3324  CD  ARG B 204     -15.398  52.833  68.673  1.00 15.22           C  
ATOM   3325  NE  ARG B 204     -15.625  51.834  69.714  1.00 20.96           N  
ATOM   3326  CZ  ARG B 204     -14.666  51.193  70.378  1.00 22.27           C  
ATOM   3327  NH1 ARG B 204     -13.386  51.445  70.130  1.00 25.48           N1+
ATOM   3328  NH2 ARG B 204     -14.992  50.301  71.302  1.00 24.45           N  
ATOM   3329  N   ALA B 205     -14.090  48.914  64.529  1.00  6.64           N  
ATOM   3330  CA  ALA B 205     -12.979  48.146  63.979  1.00  6.60           C  
ATOM   3331  C   ALA B 205     -13.082  47.931  62.474  1.00  7.30           C  
ATOM   3332  O   ALA B 205     -12.103  47.522  61.844  1.00  7.77           O  
ATOM   3333  CB  ALA B 205     -12.885  46.797  64.685  1.00  6.73           C  
ATOM   3334  N   ALA B 206     -14.259  48.183  61.907  1.00  7.89           N  
ATOM   3335  CA  ALA B 206     -14.511  47.889  60.494  1.00  8.53           C  
ATOM   3336  C   ALA B 206     -13.609  48.725  59.586  1.00  8.55           C  
ATOM   3337  O   ALA B 206     -13.300  49.866  59.914  1.00  8.56           O  
ATOM   3338  CB  ALA B 206     -15.978  48.124  60.153  1.00  9.53           C  
ATOM   3339  N   PRO B 207     -13.170  48.151  58.449  1.00  7.77           N  
ATOM   3340  CA  PRO B 207     -12.301  48.852  57.495  1.00  8.26           C  
ATOM   3341  C   PRO B 207     -12.725  50.293  57.169  1.00  9.22           C  
ATOM   3342  O   PRO B 207     -11.892  51.203  57.213  1.00  8.85           O  
ATOM   3343  CB  PRO B 207     -12.379  47.963  56.252  1.00  8.50           C  
ATOM   3344  CG  PRO B 207     -12.560  46.598  56.809  1.00  9.33           C  
ATOM   3345  CD  PRO B 207     -13.449  46.769  58.009  1.00  8.45           C  
ATOM   3346  N   ALA B 208     -14.006  50.496  56.862  1.00  9.26           N  
ATOM   3347  CA  ALA B 208     -14.499  51.812  56.445  1.00  9.94           C  
ATOM   3348  C   ALA B 208     -14.431  52.879  57.547  1.00 10.73           C  
ATOM   3349  O   ALA B 208     -14.540  54.073  57.260  1.00 10.78           O  
ATOM   3350  CB  ALA B 208     -15.915  51.697  55.895  1.00 10.93           C  
ATOM   3351  N   ALA B 209     -14.237  52.452  58.794  1.00 10.61           N  
ATOM   3352  CA  ALA B 209     -14.180  53.374  59.932  1.00 10.53           C  
ATOM   3353  C   ALA B 209     -12.754  53.809  60.297  1.00 10.14           C  
ATOM   3354  O   ALA B 209     -12.558  54.598  61.224  1.00 11.88           O  
ATOM   3355  CB  ALA B 209     -14.883  52.761  61.149  1.00 11.64           C  
ATOM   3356  N   GLN B 210     -11.765  53.311  59.561  1.00  9.17           N  
ATOM   3357  CA  GLN B 210     -10.360  53.549  59.906  1.00  8.31           C  
ATOM   3358  C   GLN B 210      -9.793  54.846  59.326  1.00  8.48           C  
ATOM   3359  O   GLN B 210     -10.261  55.315  58.281  1.00  8.65           O  
ATOM   3360  CB  GLN B 210      -9.501  52.354  59.474  1.00  8.29           C  
ATOM   3361  CG  GLN B 210      -9.938  51.029  60.095  1.00  8.70           C  
ATOM   3362  CD  GLN B 210     -10.252  51.150  61.574  1.00  9.54           C  
ATOM   3363  NE2 GLN B 210     -11.469  50.769  61.956  1.00  8.53           N  
ATOM   3364  OE1 GLN B 210      -9.421  51.598  62.360  1.00  8.89           O  
ATOM   3365  N   PRO B 211      -8.782  55.434  60.003  1.00  9.00           N  
ATOM   3366  CA  PRO B 211      -8.183  56.710  59.571  1.00  9.56           C  
ATOM   3367  C   PRO B 211      -7.654  56.708  58.134  1.00  8.40           C  
ATOM   3368  O   PRO B 211      -7.719  57.736  57.451  1.00  8.56           O  
ATOM   3369  CB  PRO B 211      -7.014  56.904  60.545  1.00 10.93           C  
ATOM   3370  CG  PRO B 211      -7.323  56.069  61.715  1.00 12.02           C  
ATOM   3371  CD  PRO B 211      -8.168  54.930  61.247  1.00  9.86           C  
ATOM   3372  N   ASP B 212      -7.132  55.565  57.690  1.00  7.84           N  
ATOM   3373  CA  ASP B 212      -6.525  55.448  56.363  1.00  7.95           C  
ATOM   3374  C   ASP B 212      -7.487  54.948  55.280  1.00  7.90           C  
ATOM   3375  O   ASP B 212      -7.070  54.683  54.145  1.00  7.49           O  
ATOM   3376  CB  ASP B 212      -5.255  54.581  56.419  1.00  7.32           C  
ATOM   3377  CG  ASP B 212      -5.523  53.168  56.895  1.00  8.38           C  
ATOM   3378  OD1 ASP B 212      -6.419  52.976  57.742  1.00  7.74           O  
ATOM   3379  OD2 ASP B 212      -4.825  52.250  56.424  1.00  7.18           O1-
ATOM   3380  N   SER B 213      -8.771  54.834  55.624  1.00  8.42           N  
ATOM   3381  CA  SER B 213      -9.784  54.385  54.665  1.00 10.15           C  
ATOM   3382  C   SER B 213     -10.036  55.422  53.577  1.00 11.31           C  
ATOM   3383  O   SER B 213      -9.682  56.593  53.730  1.00 11.56           O  
ATOM   3384  CB  SER B 213     -11.095  54.027  55.373  1.00 10.48           C  
ATOM   3385  OG  SER B 213     -11.663  55.155  56.010  1.00 13.56           O  
ATOM   3386  N   ALA B 214     -10.646  54.975  52.481  1.00 12.77           N  
ATOM   3387  CA  ALA B 214     -10.956  55.841  51.349  1.00 14.77           C  
ATOM   3388  C   ALA B 214     -11.983  56.903  51.731  1.00 15.87           C  
ATOM   3389  O   ALA B 214     -11.970  58.011  51.195  1.00 16.40           O  
ATOM   3390  CB  ALA B 214     -11.454  55.014  50.172  1.00 15.49           C  
ATOM   3391  OXT ALA B 214     -12.841  56.682  52.588  1.00 16.70           O1-
