# Supplementary material for: Structural Descriptors for Subunit Interface Regions in Homodimers: Effect of Lipid Membrane and Secondary Structure Type
Source: J Chem Inf Model. 2025 Mar 27;65(7):3117–26. doi: 10.1021/acs.jcim.4c01233 (PMC12004529; doi:10.1021/acs.jcim.4c01233)
Supplement: Supplementary file 3 — ci4c01233_si_003.tar [file ci4c01233_si_003.tar › database/alpha/6yka_cytop.pdb]

HEADER    cleaned_6yka.pdb_corrected_final
ATOM      1  N   THR A   1     -24.013  19.287 -18.112  1.00107.34           N  
ATOM      2  CA  THR A   1     -25.172  19.570 -18.961  1.00103.66           C  
ATOM      3  C   THR A   1     -25.860  18.269 -19.391  1.00 99.31           C  
ATOM      4  O   THR A   1     -25.208  17.254 -19.641  1.00 99.40           O  
ATOM      5  CB  THR A   1     -24.748  20.477 -20.133  1.00117.88           C  
ATOM      6  CG2 THR A   1     -25.702  20.409 -21.341  1.00116.39           C  
ATOM      7  OG1 THR A   1     -24.661  21.824 -19.665  1.00120.05           O  
ATOM      8  N   ILE A   2     -27.182  18.328 -19.484  1.00 90.06           N  
ATOM      9  CA  ILE A   2     -28.004  17.185 -19.859  1.00 86.85           C  
ATOM     10  C   ILE A   2     -28.190  17.158 -21.359  1.00 86.42           C  
ATOM     11  O   ILE A   2     -28.896  18.007 -21.914  1.00 80.48           O  
ATOM     12  CB  ILE A   2     -29.370  17.201 -19.121  1.00 85.88           C  
ATOM     13  CG1 ILE A   2     -29.202  17.511 -17.606  1.00 85.33           C  
ATOM     14  CG2 ILE A   2     -30.103  15.873 -19.327  1.00 84.11           C  
ATOM     15  CD1 ILE A   2     -28.300  16.575 -16.829  1.00 86.31           C  
ATOM     16  N   LYS A   3     -27.557  16.177 -22.012  1.00 85.71           N  
ATOM     17  CA  LYS A   3     -27.641  15.999 -23.461  1.00 87.38           C  
ATOM     18  C   LYS A   3     -28.754  14.993 -23.808  1.00 86.07           C  
ATOM     19  O   LYS A   3     -29.523  15.246 -24.730  1.00 84.75           O  
ATOM     20  CB  LYS A   3     -26.288  15.522 -24.029  1.00 93.36           C  
ATOM     21  CG  LYS A   3     -26.126  15.807 -25.514  1.00112.19           C  
ATOM     22  CD  LYS A   3     -25.065  14.919 -26.160  1.00129.45           C  
ATOM     23  CE  LYS A   3     -25.560  13.517 -26.438  1.00143.59           C  
ATOM     24  NZ  LYS A   3     -25.617  13.223 -27.893  1.00160.80           N1+
ATOM     25  N   LYS A   4     -28.834  13.865 -23.078  1.00 79.99           N  
ATOM     26  CA  LYS A   4     -29.847  12.835 -23.329  1.00 77.32           C  
ATOM     27  C   LYS A   4     -30.613  12.509 -22.041  1.00 78.85           C  
ATOM     28  O   LYS A   4     -29.999  12.341 -20.983  1.00 78.41           O  
ATOM     29  CB  LYS A   4     -29.212  11.551 -23.895  1.00 81.78           C  
ATOM     30  CG  LYS A   4     -30.213  10.409 -24.051  1.00 74.16           C  
ATOM     31  CD  LYS A   4     -29.615   9.133 -24.610  1.00 87.46           C  
ATOM     32  CE  LYS A   4     -30.705   8.100 -24.778  1.00 90.47           C  
ATOM     33  NZ  LYS A   4     -30.174   6.741 -25.056  1.00 88.09           N1+
ATOM     34  N   VAL A   5     -31.957  12.408 -22.140  1.00 72.45           N  
ATOM     35  CA  VAL A   5     -32.845  12.087 -21.019  1.00 67.02           C  
ATOM     36  C   VAL A   5     -33.514  10.754 -21.302  1.00 65.19           C  
ATOM     37  O   VAL A   5     -34.029  10.543 -22.393  1.00 61.51           O  
ATOM     38  CB  VAL A   5     -33.917  13.177 -20.785  1.00 67.50           C  
ATOM     39  CG1 VAL A   5     -34.844  12.810 -19.628  1.00 64.47           C  
ATOM     40  CG2 VAL A   5     -33.270  14.523 -20.534  1.00 68.38           C  
ATOM     41  N   ALA A   6     -33.486   9.852 -20.320  1.00 61.75           N  
ATOM     42  CA  ALA A   6     -34.128   8.554 -20.405  1.00 60.15           C  
ATOM     43  C   ALA A   6     -35.284   8.647 -19.427  1.00 62.94           C  
ATOM     44  O   ALA A   6     -35.063   8.868 -18.236  1.00 61.00           O  
ATOM     45  CB  ALA A   6     -33.173   7.450 -19.983  1.00 62.62           C  
ATOM     46  N   ILE A   7     -36.516   8.530 -19.921  1.00 59.05           N  
ATOM     47  CA  ILE A   7     -37.694   8.577 -19.069  1.00 56.04           C  
ATOM     48  C   ILE A   7     -38.171   7.137 -19.027  1.00 60.33           C  
ATOM     49  O   ILE A   7     -38.446   6.557 -20.068  1.00 61.12           O  
ATOM     50  CB  ILE A   7     -38.751   9.568 -19.610  1.00 57.92           C  
ATOM     51  CG1 ILE A   7     -38.404  10.988 -19.143  1.00 57.92           C  
ATOM     52  CG2 ILE A   7     -40.150   9.194 -19.138  1.00 56.62           C  
ATOM     53  CD1 ILE A   7     -38.909  12.021 -19.955  1.00 61.74           C  
ATOM     54  N   LEU A   8     -38.198   6.539 -17.850  1.00 56.38           N  
ATOM     55  CA  LEU A   8     -38.612   5.148 -17.683  1.00 56.16           C  
ATOM     56  C   LEU A   8     -40.006   5.116 -17.061  1.00 56.24           C  
ATOM     57  O   LEU A   8     -40.169   5.270 -15.857  1.00 54.27           O  
ATOM     58  CB  LEU A   8     -37.572   4.395 -16.831  1.00 57.51           C  
ATOM     59  CG  LEU A   8     -36.110   4.596 -17.254  1.00 64.66           C  
ATOM     60  CD1 LEU A   8     -35.184   3.732 -16.428  1.00 67.11           C  
ATOM     61  CD2 LEU A   8     -35.894   4.272 -18.735  1.00 68.24           C  
ATOM     62  N   GLY A   9     -40.998   4.931 -17.911  1.00 53.19           N  
ATOM     63  CA  GLY A   9     -42.400   4.918 -17.522  1.00 50.82           C  
ATOM     64  C   GLY A   9     -43.118   6.085 -18.182  1.00 53.59           C  
ATOM     65  O   GLY A   9     -42.743   7.234 -17.959  1.00 52.13           O  
ATOM     66  N   ALA A  10     -44.124   5.801 -19.028  1.00 51.54           N  
ATOM     67  CA  ALA A  10     -44.935   6.786 -19.763  1.00 50.99           C  
ATOM     68  C   ALA A  10     -46.195   7.123 -18.979  1.00 55.90           C  
ATOM     69  O   ALA A  10     -46.819   8.153 -19.230  1.00 56.67           O  
ATOM     70  CB  ALA A  10     -45.322   6.233 -21.135  1.00 52.10           C  
ATOM     71  N   GLY A  11     -46.574   6.244 -18.058  1.00 51.22           N  
ATOM     72  CA  GLY A  11     -47.746   6.437 -17.227  1.00 47.63           C  
ATOM     73  C   GLY A  11     -49.048   6.231 -17.952  1.00 50.20           C  
ATOM     74  O   GLY A  11     -49.067   5.909 -19.138  1.00 49.74           O  
ATOM     75  N   CYS A  12     -50.144   6.426 -17.223  1.00 46.00           N  
ATOM     76  CA  CYS A  12     -51.478   6.282 -17.773  1.00 46.05           C  
ATOM     77  C   CYS A  12     -52.395   7.320 -17.151  1.00 44.23           C  
ATOM     78  O   CYS A  12     -52.193   7.693 -15.990  1.00 41.24           O  
ATOM     79  CB  CYS A  12     -51.994   4.870 -17.537  1.00 48.25           C  
ATOM     80  SG  CYS A  12     -53.718   4.643 -18.006  1.00 52.48           S  
ATOM     81  N   TYR A  13     -53.392   7.791 -17.914  1.00 39.30           N  
ATOM     82  CA  TYR A  13     -54.331   8.808 -17.425  1.00 37.83           C  
ATOM     83  C   TYR A  13     -55.452   8.287 -16.528  1.00 40.01           C  
ATOM     84  O   TYR A  13     -56.099   9.077 -15.841  1.00 35.84           O  
ATOM     85  CB  TYR A  13     -54.952   9.595 -18.601  1.00 39.14           C  
ATOM     86  CG  TYR A  13     -55.478  10.957 -18.178  1.00 35.79           C  
ATOM     87  CD1 TYR A  13     -54.611  11.981 -17.840  1.00 38.42           C  
ATOM     88  CD2 TYR A  13     -56.841  11.203 -18.081  1.00 33.68           C  
ATOM     89  CE1 TYR A  13     -55.082  13.217 -17.406  1.00 36.73           C  
ATOM     90  CE2 TYR A  13     -57.329  12.440 -17.663  1.00 33.05           C  
ATOM     91  CZ  TYR A  13     -56.442  13.443 -17.318  1.00 36.23           C  
ATOM     92  OH  TYR A  13     -56.905  14.663 -16.892  1.00 29.75           O  
ATOM     93  N   ARG A  14     -55.698   6.976 -16.508  1.00 41.85           N  
ATOM     94  CA  ARG A  14     -56.806   6.431 -15.709  1.00 39.86           C  
ATOM     95  C   ARG A  14     -56.905   6.921 -14.249  1.00 39.13           C  
ATOM     96  O   ARG A  14     -57.984   7.330 -13.844  1.00 41.11           O  
ATOM     97  CB  ARG A  14     -56.823   4.898 -15.776  1.00 42.48           C  
ATOM     98  CG  ARG A  14     -55.773   4.194 -14.939  1.00 44.53           C  
ATOM     99  CD  ARG A  14     -55.835   2.709 -15.197  1.00 43.19           C  
ATOM    100  NE  ARG A  14     -55.296   2.363 -16.512  1.00 46.81           N  
ATOM    101  CZ  ARG A  14     -55.835   1.498 -17.362  1.00 62.67           C  
ATOM    102  NH1 ARG A  14     -56.960   0.860 -17.051  1.00 75.10           N1+
ATOM    103  NH2 ARG A  14     -55.262   1.262 -18.534  1.00 58.67           N  
ATOM    104  N   THR A  15     -55.838   6.900 -13.457  1.00 34.56           N  
ATOM    105  CA  THR A  15     -55.952   7.351 -12.068  1.00 32.82           C  
ATOM    106  C   THR A  15     -56.136   8.880 -11.953  1.00 37.28           C  
ATOM    107  O   THR A  15     -56.725   9.357 -10.984  1.00 36.86           O  
ATOM    108  CB  THR A  15     -54.772   6.851 -11.220  1.00 48.57           C  
ATOM    109  CG2 THR A  15     -54.690   5.317 -11.166  1.00 48.39           C  
ATOM    110  OG1 THR A  15     -53.559   7.393 -11.725  1.00 49.90           O  
ATOM    111  N   HIS A  16     -55.637   9.649 -12.926  1.00 32.77           N  
ATOM    112  CA  HIS A  16     -55.787  11.108 -12.900  1.00 31.27           C  
ATOM    113  C   HIS A  16     -57.261  11.393 -13.103  1.00 32.95           C  
ATOM    114  O   HIS A  16     -57.883  12.162 -12.357  1.00 32.59           O  
ATOM    115  CB  HIS A  16     -54.939  11.766 -14.008  1.00 32.30           C  
ATOM    116  CG  HIS A  16     -53.473  11.481 -13.890  1.00 36.16           C  
ATOM    117  CD2 HIS A  16     -52.819  10.569 -13.124  1.00 38.15           C  
ATOM    118  ND1 HIS A  16     -52.543  12.192 -14.617  1.00 38.13           N  
ATOM    119  CE1 HIS A  16     -51.361  11.694 -14.286  1.00 38.22           C  
ATOM    120  NE2 HIS A  16     -51.483  10.715 -13.396  1.00 39.32           N  
ATOM    121  N   SER A  17     -57.834  10.741 -14.097  1.00 27.71           N  
ATOM    122  CA  SER A  17     -59.253  10.877 -14.384  1.00 29.40           C  
ATOM    123  C   SER A  17     -60.091  10.487 -13.134  1.00 35.44           C  
ATOM    124  O   SER A  17     -60.996  11.233 -12.727  1.00 32.79           O  
ATOM    125  CB  SER A  17     -59.613   9.959 -15.552  1.00 31.74           C  
ATOM    126  OG  SER A  17     -60.970  10.114 -15.914  1.00 37.25           O  
ATOM    127  N   ALA A  18     -59.756   9.335 -12.512  1.00 33.51           N  
ATOM    128  CA  ALA A  18     -60.475   8.824 -11.333  1.00 33.72           C  
ATOM    129  C   ALA A  18     -60.577   9.822 -10.188  1.00 39.68           C  
ATOM    130  O   ALA A  18     -61.565   9.785  -9.466  1.00 42.87           O  
ATOM    131  CB  ALA A  18     -59.841   7.529 -10.854  1.00 34.52           C  
ATOM    132  N   THR A  19     -59.592  10.725 -10.012  1.00 34.15           N  
ATOM    133  CA  THR A  19     -59.690  11.717  -8.935  1.00 32.67           C  
ATOM    134  C   THR A  19     -60.878  12.668  -9.184  1.00 34.72           C  
ATOM    135  O   THR A  19     -61.455  13.203  -8.230  1.00 32.22           O  
ATOM    136  CB  THR A  19     -58.415  12.567  -8.795  1.00 39.12           C  
ATOM    137  CG2 THR A  19     -57.168  11.747  -8.492  1.00 39.51           C  
ATOM    138  OG1 THR A  19     -58.231  13.353  -9.966  1.00 37.64           O  
ATOM    139  N   GLY A  20     -61.209  12.899 -10.459  1.00 31.65           N  
ATOM    140  CA  GLY A  20     -62.287  13.808 -10.835  1.00 29.70           C  
ATOM    141  C   GLY A  20     -61.928  15.266 -10.616  1.00 33.30           C  
ATOM    142  O   GLY A  20     -62.779  16.143 -10.739  1.00 36.35           O  
ATOM    143  N   ILE A  21     -60.664  15.561 -10.288  1.00 30.22           N  
ATOM    144  CA  ILE A  21     -60.256  16.937 -10.024  1.00 30.03           C  
ATOM    145  C   ILE A  21     -59.027  17.387 -10.826  1.00 32.17           C  
ATOM    146  O   ILE A  21     -58.573  18.499 -10.623  1.00 30.42           O  
ATOM    147  CB  ILE A  21     -60.038  17.116  -8.487  1.00 31.34           C  
ATOM    148  CG1 ILE A  21     -58.982  16.126  -7.946  1.00 27.14           C  
ATOM    149  CG2 ILE A  21     -61.360  16.938  -7.732  1.00 33.39           C  
ATOM    150  CD1 ILE A  21     -58.219  16.667  -6.807  1.00 32.69           C  
ATOM    151  N   THR A  22     -58.466  16.568 -11.711  1.00 30.35           N  
ATOM    152  CA  THR A  22     -57.281  17.054 -12.437  1.00 29.63           C  
ATOM    153  C   THR A  22     -57.682  17.640 -13.775  1.00 32.10           C  
ATOM    154  O   THR A  22     -58.786  17.425 -14.246  1.00 31.65           O  
ATOM    155  CB  THR A  22     -56.208  15.961 -12.620  1.00 31.68           C  
ATOM    156  CG2 THR A  22     -55.796  15.308 -11.299  1.00 31.85           C  
ATOM    157  OG1 THR A  22     -56.633  14.986 -13.573  1.00 36.63           O  
ATOM    158  N   ASN A  23     -56.773  18.377 -14.386  1.00 31.35           N  
ATOM    159  CA  ASN A  23     -57.025  18.982 -15.695  1.00 32.88           C  
ATOM    160  C   ASN A  23     -55.671  19.123 -16.409  1.00 32.46           C  
ATOM    161  O   ASN A  23     -54.678  18.617 -15.895  1.00 29.65           O  
ATOM    162  CB  ASN A  23     -57.791  20.310 -15.538  1.00 32.08           C  
ATOM    163  CG  ASN A  23     -57.073  21.337 -14.709  1.00 31.70           C  
ATOM    164  ND2 ASN A  23     -57.807  22.085 -13.890  1.00 28.05           N  
ATOM    165  OD1 ASN A  23     -55.853  21.479 -14.799  1.00 30.32           O  
ATOM    166  N   PHE A  24     -55.625  19.783 -17.565  1.00 30.52           N  
ATOM    167  CA  PHE A  24     -54.379  19.947 -18.312  1.00 31.54           C  
ATOM    168  C   PHE A  24     -53.866  21.392 -18.319  1.00 37.51           C  
ATOM    169  O   PHE A  24     -53.227  21.800 -19.284  1.00 36.91           O  
ATOM    170  CB  PHE A  24     -54.633  19.502 -19.754  1.00 33.10           C  
ATOM    171  CG  PHE A  24     -55.048  18.061 -19.887  1.00 31.79           C  
ATOM    172  CD1 PHE A  24     -54.100  17.064 -20.038  1.00 30.70           C  
ATOM    173  CD2 PHE A  24     -56.388  17.710 -19.936  1.00 33.91           C  
ATOM    174  CE1 PHE A  24     -54.485  15.742 -20.212  1.00 31.89           C  
ATOM    175  CE2 PHE A  24     -56.769  16.391 -20.114  1.00 33.10           C  
ATOM    176  CZ  PHE A  24     -55.815  15.413 -20.231  1.00 30.22           C  
ATOM    177  N   ALA A  25     -54.144  22.165 -17.257  1.00 35.69           N  
ATOM    178  CA  ALA A  25     -53.749  23.569 -17.167  1.00 37.30           C  
ATOM    179  C   ALA A  25     -52.268  23.829 -17.529  1.00 45.47           C  
ATOM    180  O   ALA A  25     -51.998  24.704 -18.345  1.00 46.77           O  
ATOM    181  CB  ALA A  25     -54.058  24.098 -15.776  1.00 37.11           C  
ATOM    182  N   ARG A  26     -51.315  23.070 -16.940  1.00 41.52           N  
ATOM    183  CA  ARG A  26     -49.894  23.267 -17.235  1.00 40.34           C  
ATOM    184  C   ARG A  26     -49.544  22.780 -18.655  1.00 43.77           C  
ATOM    185  O   ARG A  26     -48.822  23.467 -19.375  1.00 45.79           O  
ATOM    186  CB  ARG A  26     -49.018  22.577 -16.170  1.00 36.55           C  
ATOM    187  CG  ARG A  26     -47.528  22.591 -16.467  1.00 34.57           C  
ATOM    188  CD  ARG A  26     -46.946  23.986 -16.669  1.00 41.11           C  
ATOM    189  NE  ARG A  26     -45.533  23.904 -17.009  1.00 40.36           N  
ATOM    190  CZ  ARG A  26     -44.750  24.947 -17.264  1.00 51.93           C  
ATOM    191  NH1 ARG A  26     -45.236  26.181 -17.221  1.00 41.01           N1+
ATOM    192  NH2 ARG A  26     -43.473  24.763 -17.563  1.00 43.02           N  
ATOM    193  N   ALA A  27     -50.049  21.609 -19.070  1.00 37.71           N  
ATOM    194  CA  ALA A  27     -49.769  21.095 -20.415  1.00 38.07           C  
ATOM    195  C   ALA A  27     -50.292  22.073 -21.484  1.00 43.12           C  
ATOM    196  O   ALA A  27     -49.664  22.257 -22.530  1.00 43.52           O  
ATOM    197  CB  ALA A  27     -50.415  19.736 -20.591  1.00 36.51           C  
ATOM    198  N   CYS A  28     -51.437  22.701 -21.212  1.00 38.47           N  
ATOM    199  CA  CYS A  28     -52.040  23.676 -22.116  1.00 40.19           C  
ATOM    200  C   CYS A  28     -51.180  24.936 -22.139  1.00 47.73           C  
ATOM    201  O   CYS A  28     -50.967  25.518 -23.211  1.00 49.16           O  
ATOM    202  CB  CYS A  28     -53.476  23.990 -21.699  1.00 37.82           C  
ATOM    203  SG  CYS A  28     -54.667  22.734 -22.188  1.00 40.16           S  
ATOM    204  N   GLU A  29     -50.706  25.377 -20.954  1.00 44.75           N  
ATOM    205  CA  GLU A  29     -49.831  26.568 -20.837  1.00 47.32           C  
ATOM    206  C   GLU A  29     -48.550  26.360 -21.664  1.00 52.75           C  
ATOM    207  O   GLU A  29     -48.125  27.258 -22.394  1.00 53.99           O  
ATOM    208  CB  GLU A  29     -49.452  26.804 -19.365  1.00 48.05           C  
ATOM    209  CG  GLU A  29     -48.736  28.116 -19.114  1.00 64.26           C  
ATOM    210  CD  GLU A  29     -48.145  28.273 -17.723  1.00 86.46           C  
ATOM    211  OE1 GLU A  29     -47.987  27.249 -17.017  1.00 61.15           O  
ATOM    212  OE2 GLU A  29     -47.832  29.425 -17.341  1.00 80.74           O1-
ATOM    213  N   VAL A  30     -47.940  25.168 -21.559  1.00 47.20           N  
ATOM    214  CA  VAL A  30     -46.717  24.862 -22.306  1.00 48.28           C  
ATOM    215  C   VAL A  30     -47.044  24.823 -23.817  1.00 54.40           C  
ATOM    216  O   VAL A  30     -46.273  25.347 -24.610  1.00 53.43           O  
ATOM    217  CB  VAL A  30     -46.076  23.533 -21.819  1.00 50.30           C  
ATOM    218  CG1 VAL A  30     -44.876  23.154 -22.677  1.00 50.49           C  
ATOM    219  CG2 VAL A  30     -45.667  23.630 -20.351  1.00 49.28           C  
ATOM    220  N   ALA A  31     -48.195  24.211 -24.206  1.00 49.90           N  
ATOM    221  CA  ALA A  31     -48.617  24.116 -25.608  1.00 49.94           C  
ATOM    222  C   ALA A  31     -48.707  25.479 -26.264  1.00 57.45           C  
ATOM    223  O   ALA A  31     -48.257  25.632 -27.396  1.00 59.33           O  
ATOM    224  CB  ALA A  31     -49.957  23.395 -25.721  1.00 48.46           C  
ATOM    225  N   GLU A  32     -49.276  26.470 -25.565  1.00 56.45           N  
ATOM    226  CA  GLU A  32     -49.416  27.824 -26.098  1.00 59.82           C  
ATOM    227  C   GLU A  32     -48.072  28.555 -26.068  1.00 67.87           C  
ATOM    228  O   GLU A  32     -47.785  29.354 -26.965  1.00 69.05           O  
ATOM    229  CB  GLU A  32     -50.503  28.624 -25.346  1.00 61.47           C  
ATOM    230  CG  GLU A  32     -50.091  29.104 -23.968  1.00 79.31           C  
ATOM    231  CD  GLU A  32     -51.227  29.725 -23.182  1.00118.15           C  
ATOM    232  OE1 GLU A  32     -52.097  30.347 -23.826  1.00115.28           O  
ATOM    233  OE2 GLU A  32     -51.259  29.593 -21.938  1.00120.14           O1-
ATOM    234  N   MET A  33     -47.234  28.279 -25.057  1.00 64.99           N  
ATOM    235  CA  MET A  33     -45.932  28.939 -24.978  1.00 66.31           C  
ATOM    236  C   MET A  33     -45.049  28.560 -26.154  1.00 71.16           C  
ATOM    237  O   MET A  33     -44.360  29.414 -26.694  1.00 74.40           O  
ATOM    238  CB  MET A  33     -45.187  28.573 -23.689  1.00 67.70           C  
ATOM    239  CG  MET A  33     -45.603  29.366 -22.484  1.00 71.92           C  
ATOM    240  SD  MET A  33     -44.839  28.643 -21.009  1.00 77.23           S  
ATOM    241  CE  MET A  33     -45.508  29.711 -19.718  1.00 74.40           C  
ATOM    242  N   VAL A  34     -45.057  27.292 -26.557  1.00 64.71           N  
ATOM    243  CA  VAL A  34     -44.171  26.857 -27.633  1.00 65.05           C  
ATOM    244  C   VAL A  34     -44.856  26.703 -28.999  1.00 66.93           C  
ATOM    245  O   VAL A  34     -44.185  26.332 -29.963  1.00 65.43           O  
ATOM    246  CB  VAL A  34     -43.418  25.569 -27.192  1.00 67.06           C  
ATOM    247  CG1 VAL A  34     -42.904  25.723 -25.763  1.00 66.28           C  
ATOM    248  CG2 VAL A  34     -44.291  24.323 -27.318  1.00 63.94           C  
ATOM    249  N   GLY A  35     -46.153  27.005 -29.083  1.00 62.69           N  
ATOM    250  CA  GLY A  35     -46.899  26.912 -30.333  1.00 62.88           C  
ATOM    251  C   GLY A  35     -47.037  25.502 -30.874  1.00 66.61           C  
ATOM    252  O   GLY A  35     -46.991  25.306 -32.090  1.00 69.04           O  
ATOM    253  N   LYS A  36     -47.207  24.513 -29.983  1.00 57.69           N  
ATOM    254  CA  LYS A  36     -47.354  23.103 -30.348  1.00 56.56           C  
ATOM    255  C   LYS A  36     -48.619  22.555 -29.637  1.00 56.33           C  
ATOM    256  O   LYS A  36     -48.544  22.157 -28.470  1.00 50.30           O  
ATOM    257  CB  LYS A  36     -46.080  22.312 -29.946  1.00 60.84           C  
ATOM    258  CG  LYS A  36     -46.062  20.853 -30.410  1.00 72.18           C  
ATOM    259  CD  LYS A  36     -45.350  20.676 -31.741  1.00 83.00           C  
ATOM    260  CE  LYS A  36     -45.216  19.228 -32.141  1.00 95.77           C  
ATOM    261  NZ  LYS A  36     -44.100  19.016 -33.103  1.00110.53           N1+
ATOM    262  N   PRO A  37     -49.790  22.541 -30.332  1.00 53.18           N  
ATOM    263  CA  PRO A  37     -51.035  22.050 -29.695  1.00 50.41           C  
ATOM    264  C   PRO A  37     -51.018  20.615 -29.180  1.00 52.62           C  
ATOM    265  O   PRO A  37     -51.777  20.288 -28.267  1.00 50.33           O  
ATOM    266  CB  PRO A  37     -52.105  22.221 -30.797  1.00 52.98           C  
ATOM    267  CG  PRO A  37     -51.510  23.177 -31.780  1.00 58.45           C  
ATOM    268  CD  PRO A  37     -50.029  22.986 -31.720  1.00 55.55           C  
ATOM    269  N   GLU A  38     -50.169  19.761 -29.758  1.00 50.93           N  
ATOM    270  CA  GLU A  38     -50.023  18.353 -29.363  1.00 51.50           C  
ATOM    271  C   GLU A  38     -49.624  18.215 -27.879  1.00 51.55           C  
ATOM    272  O   GLU A  38     -49.882  17.183 -27.269  1.00 50.81           O  
ATOM    273  CB  GLU A  38     -48.945  17.678 -30.247  1.00 56.05           C  
ATOM    274  CG  GLU A  38     -49.378  17.434 -31.691  1.00 68.26           C  
ATOM    275  CD  GLU A  38     -49.243  18.598 -32.653  1.00 90.27           C  
ATOM    276  OE1 GLU A  38     -48.913  19.715 -32.197  1.00 68.35           O  
ATOM    277  OE2 GLU A  38     -49.475  18.393 -33.867  1.00102.26           O1-
ATOM    278  N   ILE A  39     -49.000  19.248 -27.304  1.00 48.12           N  
ATOM    279  CA  ILE A  39     -48.591  19.213 -25.900  1.00 46.24           C  
ATOM    280  C   ILE A  39     -49.808  19.357 -24.948  1.00 47.68           C  
ATOM    281  O   ILE A  39     -49.778  18.821 -23.855  1.00 48.93           O  
ATOM    282  CB  ILE A  39     -47.525  20.304 -25.606  1.00 48.56           C  
ATOM    283  CG1 ILE A  39     -46.253  20.058 -26.473  1.00 52.01           C  
ATOM    284  CG2 ILE A  39     -47.165  20.314 -24.096  1.00 44.38           C  
ATOM    285  CD1 ILE A  39     -45.213  21.078 -26.379  1.00 51.07           C  
ATOM    286  N   ALA A  40     -50.844  20.088 -25.352  1.00 43.20           N  
ATOM    287  CA  ALA A  40     -52.025  20.346 -24.523  1.00 39.64           C  
ATOM    288  C   ALA A  40     -52.586  19.141 -23.749  1.00 38.98           C  
ATOM    289  O   ALA A  40     -52.986  19.303 -22.600  1.00 35.37           O  
ATOM    290  CB  ALA A  40     -53.124  20.973 -25.362  1.00 39.62           C  
ATOM    291  N   MET A  41     -52.635  17.960 -24.363  1.00 38.06           N  
ATOM    292  CA  MET A  41     -53.185  16.773 -23.685  1.00 37.91           C  
ATOM    293  C   MET A  41     -52.134  15.739 -23.284  1.00 39.93           C  
ATOM    294  O   MET A  41     -52.452  14.572 -23.091  1.00 40.25           O  
ATOM    295  CB  MET A  41     -54.297  16.157 -24.519  1.00 39.28           C  
ATOM    296  CG  MET A  41     -55.409  17.139 -24.801  1.00 41.70           C  
ATOM    297  SD  MET A  41     -56.907  16.316 -25.400  1.00 42.37           S  
ATOM    298  CE  MET A  41     -57.530  15.673 -23.870  1.00 36.37           C  
ATOM    299  N   THR A  42     -50.895  16.162 -23.119  1.00 37.71           N  
ATOM    300  CA  THR A  42     -49.875  15.242 -22.660  1.00 37.55           C  
ATOM    301  C   THR A  42     -50.156  15.091 -21.159  1.00 39.51           C  
ATOM    302  O   THR A  42     -50.852  15.934 -20.592  1.00 37.26           O  
ATOM    303  CB  THR A  42     -48.475  15.798 -22.883  1.00 47.45           C  
ATOM    304  CG2 THR A  42     -48.085  15.798 -24.335  1.00 45.83           C  
ATOM    305  OG1 THR A  42     -48.394  17.113 -22.328  1.00 42.53           O  
ATOM    306  N   HIS A  43     -49.635  14.031 -20.526  1.00 34.39           N  
ATOM    307  CA  HIS A  43     -49.816  13.818 -19.097  1.00 34.12           C  
ATOM    308  C   HIS A  43     -48.612  13.052 -18.560  1.00 39.12           C  
ATOM    309  O   HIS A  43     -47.817  12.541 -19.336  1.00 39.76           O  
ATOM    310  CB  HIS A  43     -51.151  13.074 -18.770  1.00 32.96           C  
ATOM    311  CG  HIS A  43     -51.221  11.651 -19.240  1.00 36.34           C  
ATOM    312  CD2 HIS A  43     -51.947  11.108 -20.242  1.00 37.70           C  
ATOM    313  ND1 HIS A  43     -50.492  10.640 -18.618  1.00 38.12           N  
ATOM    314  CE1 HIS A  43     -50.790   9.530 -19.267  1.00 37.84           C  
ATOM    315  NE2 HIS A  43     -51.663   9.766 -20.252  1.00 38.70           N  
ATOM    316  N   SER A  44     -48.471  12.974 -17.247  1.00 36.34           N  
ATOM    317  CA  SER A  44     -47.370  12.224 -16.654  1.00 36.50           C  
ATOM    318  C   SER A  44     -45.992  12.609 -17.212  1.00 43.18           C  
ATOM    319  O   SER A  44     -45.729  13.787 -17.422  1.00 43.60           O  
ATOM    320  CB  SER A  44     -47.640  10.732 -16.822  1.00 36.72           C  
ATOM    321  OG  SER A  44     -48.940  10.440 -16.330  1.00 31.93           O  
ATOM    322  N   THR A  45     -45.109  11.632 -17.453  1.00 40.04           N  
ATOM    323  CA  THR A  45     -43.787  11.927 -17.952  1.00 41.18           C  
ATOM    324  C   THR A  45     -43.778  12.498 -19.360  1.00 46.53           C  
ATOM    325  O   THR A  45     -42.787  13.135 -19.729  1.00 47.94           O  
ATOM    326  CB  THR A  45     -42.950  10.678 -17.895  1.00 53.91           C  
ATOM    327  CG2 THR A  45     -42.552  10.318 -16.487  1.00 45.76           C  
ATOM    328  OG1 THR A  45     -43.712   9.623 -18.491  1.00 54.24           O  
ATOM    329  N   ILE A  46     -44.840  12.285 -20.153  1.00 42.05           N  
ATOM    330  CA  ILE A  46     -44.890  12.839 -21.525  1.00 41.57           C  
ATOM    331  C   ILE A  46     -45.053  14.354 -21.426  1.00 45.18           C  
ATOM    332  O   ILE A  46     -44.509  15.090 -22.246  1.00 45.04           O  
ATOM    333  CB  ILE A  46     -46.025  12.221 -22.388  1.00 42.23           C  
ATOM    334  CG1 ILE A  46     -46.043  10.696 -22.257  1.00 43.08           C  
ATOM    335  CG2 ILE A  46     -45.860  12.624 -23.850  1.00 45.29           C  
ATOM    336  CD1 ILE A  46     -44.586   9.978 -22.433  1.00 46.76           C  
ATOM    337  N   ALA A  47     -45.791  14.823 -20.414  1.00 40.70           N  
ATOM    338  CA  ALA A  47     -45.975  16.259 -20.216  1.00 40.61           C  
ATOM    339  C   ALA A  47     -44.638  16.870 -19.741  1.00 45.00           C  
ATOM    340  O   ALA A  47     -44.275  17.965 -20.169  1.00 45.83           O  
ATOM    341  CB  ALA A  47     -47.094  16.518 -19.199  1.00 38.60           C  
ATOM    342  N   MET A  48     -43.892  16.143 -18.888  1.00 40.19           N  
ATOM    343  CA  MET A  48     -42.589  16.608 -18.384  1.00 40.67           C  
ATOM    344  C   MET A  48     -41.533  16.535 -19.504  1.00 50.41           C  
ATOM    345  O   MET A  48     -40.645  17.395 -19.576  1.00 51.80           O  
ATOM    346  CB  MET A  48     -42.158  15.789 -17.158  1.00 41.05           C  
ATOM    347  CG  MET A  48     -43.135  15.936 -16.018  1.00 42.59           C  
ATOM    348  SD  MET A  48     -42.549  15.356 -14.426  1.00 46.20           S  
ATOM    349  CE  MET A  48     -42.484  13.616 -14.731  1.00 42.61           C  
ATOM    350  N   ALA A  49     -41.634  15.513 -20.373  1.00 47.03           N  
ATOM    351  CA  ALA A  49     -40.711  15.344 -21.498  1.00 49.18           C  
ATOM    352  C   ALA A  49     -40.902  16.507 -22.462  1.00 54.33           C  
ATOM    353  O   ALA A  49     -39.917  17.065 -22.950  1.00 56.18           O  
ATOM    354  CB  ALA A  49     -40.986  14.030 -22.215  1.00 49.83           C  
ATOM    355  N   ALA A  50     -42.178  16.887 -22.725  1.00 50.76           N  
ATOM    356  CA  ALA A  50     -42.497  18.011 -23.623  1.00 51.63           C  
ATOM    357  C   ALA A  50     -41.881  19.287 -23.054  1.00 55.37           C  
ATOM    358  O   ALA A  50     -41.366  20.111 -23.803  1.00 56.35           O  
ATOM    359  CB  ALA A  50     -44.010  18.166 -23.782  1.00 50.16           C  
ATOM    360  N   GLU A  51     -41.907  19.455 -21.727  1.00 47.18           N  
ATOM    361  CA  GLU A  51     -41.295  20.642 -21.136  1.00 48.06           C  
ATOM    362  C   GLU A  51     -39.769  20.622 -21.322  1.00 54.30           C  
ATOM    363  O   GLU A  51     -39.173  21.642 -21.650  1.00 56.13           O  
ATOM    364  CB  GLU A  51     -41.593  20.706 -19.650  1.00 47.50           C  
ATOM    365  CG  GLU A  51     -43.007  21.141 -19.349  1.00 48.98           C  
ATOM    366  CD  GLU A  51     -43.390  20.903 -17.907  1.00 54.27           C  
ATOM    367  OE1 GLU A  51     -42.701  20.109 -17.226  1.00 53.66           O  
ATOM    368  OE2 GLU A  51     -44.379  21.515 -17.449  1.00 43.75           O1-
ATOM    369  N   LEU A  52     -39.142  19.468 -21.107  1.00 51.06           N  
ATOM    370  CA  LEU A  52     -37.694  19.341 -21.247  1.00 53.95           C  
ATOM    371  C   LEU A  52     -37.222  19.601 -22.679  1.00 61.25           C  
ATOM    372  O   LEU A  52     -36.186  20.234 -22.875  1.00 60.30           O  
ATOM    373  CB  LEU A  52     -37.231  17.961 -20.772  1.00 53.54           C  
ATOM    374  CG  LEU A  52     -37.322  17.747 -19.258  1.00 55.74           C  
ATOM    375  CD1 LEU A  52     -37.293  16.275 -18.916  1.00 55.88           C  
ATOM    376  CD2 LEU A  52     -36.191  18.450 -18.543  1.00 56.60           C  
ATOM    377  N   LYS A  53     -37.980  19.131 -23.673  1.00 59.15           N  
ATOM    378  CA  LYS A  53     -37.628  19.327 -25.077  1.00 61.06           C  
ATOM    379  C   LYS A  53     -37.885  20.752 -25.541  1.00 65.53           C  
ATOM    380  O   LYS A  53     -36.966  21.431 -26.003  1.00 65.99           O  
ATOM    381  CB  LYS A  53     -38.421  18.358 -25.971  1.00 61.72           C  
ATOM    382  CG  LYS A  53     -38.123  18.485 -27.463  1.00 67.93           C  
ATOM    383  CD  LYS A  53     -38.686  17.300 -28.230  1.00 73.02           C  
ATOM    384  CE  LYS A  53     -38.719  17.507 -29.730  1.00 77.24           C  
ATOM    385  NZ  LYS A  53     -37.469  18.105 -30.248  1.00 99.41           N1+
ATOM    386  N   TYR A  54     -39.131  21.206 -25.395  1.00 60.76           N  
ATOM    387  CA  TYR A  54     -39.561  22.520 -25.859  1.00 61.27           C  
ATOM    388  C   TYR A  54     -39.193  23.705 -24.981  1.00 65.51           C  
ATOM    389  O   TYR A  54     -39.015  24.788 -25.526  1.00 67.86           O  
ATOM    390  CB  TYR A  54     -41.060  22.495 -26.129  1.00 59.90           C  
ATOM    391  CG  TYR A  54     -41.398  21.537 -27.243  1.00 61.29           C  
ATOM    392  CD1 TYR A  54     -41.401  21.950 -28.562  1.00 64.93           C  
ATOM    393  CD2 TYR A  54     -41.633  20.195 -26.986  1.00 60.24           C  
ATOM    394  CE1 TYR A  54     -41.677  21.069 -29.593  1.00 65.96           C  
ATOM    395  CE2 TYR A  54     -41.915  19.303 -28.012  1.00 61.81           C  
ATOM    396  CZ  TYR A  54     -41.923  19.741 -29.320  1.00 71.62           C  
ATOM    397  OH  TYR A  54     -42.184  18.873 -30.349  1.00 74.76           O  
ATOM    398  N   LEU A  55     -39.076  23.548 -23.657  1.00 60.13           N  
ATOM    399  CA  LEU A  55     -38.705  24.693 -22.814  1.00 61.13           C  
ATOM    400  C   LEU A  55     -37.228  24.662 -22.415  1.00 70.09           C  
ATOM    401  O   LEU A  55     -36.615  25.727 -22.288  1.00 72.52           O  
ATOM    402  CB  LEU A  55     -39.586  24.792 -21.560  1.00 58.46           C  
ATOM    403  CG  LEU A  55     -41.081  25.011 -21.807  1.00 60.27           C  
ATOM    404  CD1 LEU A  55     -41.852  24.877 -20.538  1.00 55.41           C  
ATOM    405  CD2 LEU A  55     -41.355  26.390 -22.437  1.00 64.30           C  
ATOM    406  N   ALA A  56     -36.647  23.462 -22.212  1.00 67.17           N  
ATOM    407  CA  ALA A  56     -35.244  23.352 -21.810  1.00 69.68           C  
ATOM    408  C   ALA A  56     -34.276  23.017 -22.952  1.00 77.46           C  
ATOM    409  O   ALA A  56     -33.080  22.895 -22.703  1.00 81.38           O  
ATOM    410  CB  ALA A  56     -35.096  22.358 -20.668  1.00 68.40           C  
ATOM    411  N   GLY A  57     -34.785  22.874 -24.175  1.00 73.88           N  
ATOM    412  CA  GLY A  57     -33.968  22.594 -25.353  1.00 76.05           C  
ATOM    413  C   GLY A  57     -33.297  21.237 -25.437  1.00 79.31           C  
ATOM    414  O   GLY A  57     -32.311  21.091 -26.164  1.00 82.80           O  
ATOM    415  N   ILE A  58     -33.814  20.230 -24.718  1.00 71.66           N  
ATOM    416  CA  ILE A  58     -33.233  18.884 -24.739  1.00 71.14           C  
ATOM    417  C   ILE A  58     -33.916  18.055 -25.837  1.00 73.17           C  
ATOM    418  O   ILE A  58     -34.979  17.491 -25.615  1.00 70.27           O  
ATOM    419  CB  ILE A  58     -33.324  18.238 -23.330  1.00 70.90           C  
ATOM    420  CG1 ILE A  58     -32.499  19.068 -22.319  1.00 71.69           C  
ATOM    421  CG2 ILE A  58     -32.806  16.805 -23.359  1.00 72.17           C  
ATOM    422  CD1 ILE A  58     -32.820  18.836 -20.900  1.00 64.17           C  
ATOM    423  N   ASP A  59     -33.304  17.981 -27.018  1.00 72.89           N  
ATOM    424  CA  ASP A  59     -33.874  17.248 -28.158  1.00 74.25           C  
ATOM    425  C   ASP A  59     -33.849  15.719 -28.022  1.00 79.20           C  
ATOM    426  O   ASP A  59     -34.812  15.065 -28.443  1.00 79.57           O  
ATOM    427  CB  ASP A  59     -33.188  17.677 -29.468  1.00 80.50           C  
ATOM    428  CG  ASP A  59     -33.449  19.128 -29.848  1.00102.36           C  
ATOM    429  OD1 ASP A  59     -34.608  19.589 -29.688  1.00100.35           O  
ATOM    430  OD2 ASP A  59     -32.498  19.799 -30.307  1.00117.58           O1-
ATOM    431  N   ASN A  60     -32.771  15.148 -27.443  1.00 75.68           N  
ATOM    432  CA  ASN A  60     -32.655  13.697 -27.295  1.00 74.76           C  
ATOM    433  C   ASN A  60     -33.309  13.181 -26.024  1.00 77.24           C  
ATOM    434  O   ASN A  60     -32.661  13.060 -24.985  1.00 75.85           O  
ATOM    435  CB  ASN A  60     -31.186  13.240 -27.390  1.00 73.83           C  
ATOM    436  CG  ASN A  60     -31.015  11.736 -27.543  1.00 93.99           C  
ATOM    437  ND2 ASN A  60     -29.786  11.299 -27.779  1.00 91.07           N  
ATOM    438  OD1 ASN A  60     -31.973  10.946 -27.454  1.00 78.62           O  
ATOM    439  N   ILE A  61     -34.611  12.870 -26.119  1.00 73.43           N  
ATOM    440  CA  ILE A  61     -35.380  12.328 -25.011  1.00 69.99           C  
ATOM    441  C   ILE A  61     -35.933  11.001 -25.485  1.00 74.17           C  
ATOM    442  O   ILE A  61     -36.458  10.918 -26.591  1.00 74.52           O  
ATOM    443  CB  ILE A  61     -36.510  13.280 -24.547  1.00 70.10           C  
ATOM    444  CG1 ILE A  61     -35.927  14.635 -24.082  1.00 70.46           C  
ATOM    445  CG2 ILE A  61     -37.323  12.610 -23.430  1.00 69.12           C  
ATOM    446  CD1 ILE A  61     -36.944  15.653 -23.675  1.00 77.11           C  
ATOM    447  N   VAL A  62     -35.826   9.974 -24.654  1.00 71.52           N  
ATOM    448  CA  VAL A  62     -36.333   8.649 -24.979  1.00 72.21           C  
ATOM    449  C   VAL A  62     -37.218   8.186 -23.834  1.00 73.64           C  
ATOM    450  O   VAL A  62     -36.838   8.296 -22.661  1.00 72.27           O  
ATOM    451  CB  VAL A  62     -35.207   7.626 -25.312  1.00 80.66           C  
ATOM    452  CG1 VAL A  62     -34.100   7.629 -24.260  1.00 81.56           C  
ATOM    453  CG2 VAL A  62     -35.775   6.218 -25.498  1.00 80.69           C  
ATOM    454  N   ILE A  63     -38.415   7.690 -24.173  1.00 68.68           N  
ATOM    455  CA  ILE A  63     -39.356   7.200 -23.183  1.00 64.92           C  
ATOM    456  C   ILE A  63     -39.393   5.695 -23.323  1.00 70.57           C  
ATOM    457  O   ILE A  63     -39.621   5.182 -24.412  1.00 72.11           O  
ATOM    458  CB  ILE A  63     -40.765   7.841 -23.337  1.00 65.42           C  
ATOM    459  CG1 ILE A  63     -40.673   9.373 -23.237  1.00 65.08           C  
ATOM    460  CG2 ILE A  63     -41.722   7.303 -22.274  1.00 61.95           C  
ATOM    461  CD1 ILE A  63     -40.761  10.029 -24.488  1.00 75.48           C  
ATOM    462  N   SER A  64     -39.160   4.986 -22.227  1.00 68.88           N  
ATOM    463  CA  SER A  64     -39.178   3.533 -22.222  1.00 71.09           C  
ATOM    464  C   SER A  64     -40.322   3.042 -21.356  1.00 71.62           C  
ATOM    465  O   SER A  64     -40.481   3.498 -20.223  1.00 70.11           O  
ATOM    466  CB  SER A  64     -37.857   2.983 -21.698  1.00 77.98           C  
ATOM    467  OG  SER A  64     -37.790   1.577 -21.865  1.00 88.31           O  
ATOM    468  N   ASP A  65     -41.121   2.117 -21.885  1.00 67.37           N  
ATOM    469  CA  ASP A  65     -42.246   1.550 -21.153  1.00 65.31           C  
ATOM    470  C   ASP A  65     -42.686   0.248 -21.816  1.00 72.17           C  
ATOM    471  O   ASP A  65     -42.812   0.221 -23.036  1.00 71.62           O  
ATOM    472  CB  ASP A  65     -43.432   2.543 -21.134  1.00 64.73           C  
ATOM    473  CG  ASP A  65     -44.377   2.324 -19.980  1.00 73.72           C  
ATOM    474  OD1 ASP A  65     -44.933   1.221 -19.876  1.00 77.12           O  
ATOM    475  OD2 ASP A  65     -44.562   3.256 -19.185  1.00 79.08           O1-
ATOM    476  N   PRO A  66     -42.961  -0.843 -21.071  1.00 73.54           N  
ATOM    477  CA  PRO A  66     -43.424  -2.066 -21.741  1.00 77.21           C  
ATOM    478  C   PRO A  66     -44.821  -1.883 -22.343  1.00 84.19           C  
ATOM    479  O   PRO A  66     -45.218  -2.658 -23.210  1.00 85.27           O  
ATOM    480  CB  PRO A  66     -43.420  -3.125 -20.627  1.00 79.49           C  
ATOM    481  CG  PRO A  66     -42.756  -2.492 -19.452  1.00 81.89           C  
ATOM    482  CD  PRO A  66     -42.883  -1.024 -19.610  1.00 74.76           C  
ATOM    483  N   SER A  67     -45.564  -0.856 -21.881  1.00 81.84           N  
ATOM    484  CA  SER A  67     -46.913  -0.542 -22.364  1.00 82.13           C  
ATOM    485  C   SER A  67     -46.934  -0.200 -23.849  1.00 89.48           C  
ATOM    486  O   SER A  67     -47.969  -0.379 -24.476  1.00 89.51           O  
ATOM    487  CB  SER A  67     -47.505   0.629 -21.582  1.00 84.41           C  
ATOM    488  OG  SER A  67     -46.826   1.839 -21.887  1.00 95.99           O  
ATOM    489  N   PHE A  68     -45.815   0.308 -24.408  1.00 89.37           N  
ATOM    490  CA  PHE A  68     -45.742   0.650 -25.831  1.00 91.86           C  
ATOM    491  C   PHE A  68     -45.935  -0.608 -26.677  1.00101.98           C  
ATOM    492  O   PHE A  68     -46.504  -0.541 -27.770  1.00102.85           O  
ATOM    493  CB  PHE A  68     -44.385   1.283 -26.181  1.00 95.32           C  
ATOM    494  CG  PHE A  68     -44.207   2.720 -25.752  1.00 95.38           C  
ATOM    495  CD1 PHE A  68     -44.810   3.752 -26.454  1.00 97.38           C  
ATOM    496  CD2 PHE A  68     -43.393   3.044 -24.679  1.00 96.58           C  
ATOM    497  CE1 PHE A  68     -44.631   5.077 -26.063  1.00 96.42           C  
ATOM    498  CE2 PHE A  68     -43.213   4.366 -24.293  1.00 97.58           C  
ATOM    499  CZ  PHE A  68     -43.832   5.374 -24.985  1.00 94.83           C  
ATOM    500  N   ALA A  69     -45.441  -1.757 -26.182  1.00102.40           N  
ATOM    501  CA  ALA A  69     -45.565  -3.019 -26.903  1.00105.38           C  
ATOM    502  C   ALA A  69     -47.003  -3.509 -26.947  1.00108.51           C  
ATOM    503  O   ALA A  69     -47.420  -4.038 -27.972  1.00110.17           O  
ATOM    504  CB  ALA A  69     -44.685  -4.085 -26.268  1.00107.97           C  
ATOM    505  N   GLY A  70     -47.745  -3.347 -25.857  1.00101.87           N  
ATOM    506  CA  GLY A  70     -49.123  -3.814 -25.799  1.00100.80           C  
ATOM    507  C   GLY A  70     -50.157  -2.825 -25.304  1.00100.31           C  
ATOM    508  O   GLY A  70     -50.105  -2.390 -24.157  1.00 97.76           O  
ATOM    509  N   GLU A  71     -51.112  -2.480 -26.178  1.00 96.04           N  
ATOM    510  CA  GLU A  71     -52.243  -1.592 -25.901  1.00 92.71           C  
ATOM    511  C   GLU A  71     -51.929  -0.140 -25.448  1.00 90.91           C  
ATOM    512  O   GLU A  71     -52.595   0.359 -24.540  1.00 88.18           O  
ATOM    513  CB  GLU A  71     -53.200  -2.262 -24.890  1.00 93.43           C  
ATOM    514  CG  GLU A  71     -53.947  -3.451 -25.472  1.00107.09           C  
ATOM    515  CD  GLU A  71     -55.419  -3.513 -25.115  1.00127.55           C  
ATOM    516  OE1 GLU A  71     -55.850  -4.545 -24.552  1.00126.35           O  
ATOM    517  OE2 GLU A  71     -56.144  -2.532 -25.398  1.00117.65           O1-
ATOM    518  N   PHE A  72     -50.968   0.554 -26.092  1.00 84.62           N  
ATOM    519  CA  PHE A  72     -50.700   1.953 -25.738  1.00 80.96           C  
ATOM    520  C   PHE A  72     -51.754   2.742 -26.513  1.00 81.61           C  
ATOM    521  O   PHE A  72     -51.578   3.005 -27.702  1.00 81.22           O  
ATOM    522  CB  PHE A  72     -49.288   2.388 -26.143  1.00 83.41           C  
ATOM    523  CG  PHE A  72     -48.969   3.821 -25.783  1.00 82.32           C  
ATOM    524  CD1 PHE A  72     -48.559   4.156 -24.505  1.00 83.33           C  
ATOM    525  CD2 PHE A  72     -49.083   4.832 -26.723  1.00 83.11           C  
ATOM    526  CE1 PHE A  72     -48.261   5.472 -24.177  1.00 82.33           C  
ATOM    527  CE2 PHE A  72     -48.791   6.149 -26.390  1.00 83.76           C  
ATOM    528  CZ  PHE A  72     -48.380   6.461 -25.122  1.00 80.69           C  
ATOM    529  N   THR A  73     -52.862   3.088 -25.851  1.00 75.05           N  
ATOM    530  CA  THR A  73     -53.972   3.783 -26.492  1.00 72.72           C  
ATOM    531  C   THR A  73     -53.839   5.304 -26.545  1.00 70.94           C  
ATOM    532  O   THR A  73     -53.608   5.941 -25.521  1.00 67.88           O  
ATOM    533  CB  THR A  73     -55.265   3.393 -25.780  1.00 77.53           C  
ATOM    534  CG2 THR A  73     -56.503   3.797 -26.556  1.00 76.58           C  
ATOM    535  OG1 THR A  73     -55.251   1.983 -25.562  1.00 80.17           O  
ATOM    536  N   VAL A  74     -54.035   5.876 -27.742  1.00 65.88           N  
ATOM    537  CA  VAL A  74     -53.986   7.313 -27.981  1.00 63.79           C  
ATOM    538  C   VAL A  74     -55.411   7.763 -28.329  1.00 66.53           C  
ATOM    539  O   VAL A  74     -55.868   7.539 -29.443  1.00 67.25           O  
ATOM    540  CB  VAL A  74     -52.961   7.679 -29.087  1.00 67.80           C  
ATOM    541  CG1 VAL A  74     -53.060   9.151 -29.465  1.00 66.65           C  
ATOM    542  CG2 VAL A  74     -51.538   7.341 -28.646  1.00 67.94           C  
ATOM    543  N   VAL A  75     -56.106   8.392 -27.366  1.00 61.37           N  
ATOM    544  CA  VAL A  75     -57.477   8.879 -27.528  1.00 59.95           C  
ATOM    545  C   VAL A  75     -57.427  10.179 -28.320  1.00 64.41           C  
ATOM    546  O   VAL A  75     -56.898  11.166 -27.828  1.00 64.38           O  
ATOM    547  CB  VAL A  75     -58.154   9.087 -26.145  1.00 62.16           C  
ATOM    548  CG1 VAL A  75     -59.575   9.637 -26.289  1.00 61.42           C  
ATOM    549  CG2 VAL A  75     -58.163   7.794 -25.343  1.00 62.07           C  
ATOM    550  N   LYS A  76     -57.967  10.191 -29.536  1.00 61.55           N  
ATOM    551  CA  LYS A  76     -57.964  11.393 -30.367  1.00 61.97           C  
ATOM    552  C   LYS A  76     -59.353  12.058 -30.433  1.00 62.95           C  
ATOM    553  O   LYS A  76     -59.559  12.949 -31.249  1.00 62.92           O  
ATOM    554  CB  LYS A  76     -57.443  11.044 -31.771  1.00 67.23           C  
ATOM    555  CG  LYS A  76     -55.994  10.562 -31.745  1.00 75.50           C  
ATOM    556  CD  LYS A  76     -55.428  10.363 -33.133  1.00 85.94           C  
ATOM    557  CE  LYS A  76     -54.018   9.827 -33.124  1.00 99.22           C  
ATOM    558  NZ  LYS A  76     -53.986   8.343 -33.004  1.00109.68           N1+
ATOM    559  N   ASP A  77     -60.283  11.654 -29.548  1.00 56.89           N  
ATOM    560  CA  ASP A  77     -61.655  12.182 -29.484  1.00 55.19           C  
ATOM    561  C   ASP A  77     -61.733  13.677 -29.195  1.00 56.80           C  
ATOM    562  O   ASP A  77     -62.649  14.342 -29.669  1.00 56.98           O  
ATOM    563  CB  ASP A  77     -62.453  11.469 -28.373  1.00 55.12           C  
ATOM    564  CG  ASP A  77     -62.620   9.972 -28.544  1.00 68.58           C  
ATOM    565  OD1 ASP A  77     -61.710   9.334 -29.123  1.00 72.12           O  
ATOM    566  OD2 ASP A  77     -63.660   9.439 -28.093  1.00 73.47           O1-
ATOM    567  N   PHE A  78     -60.799  14.201 -28.396  1.00 51.06           N  
ATOM    568  CA  PHE A  78     -60.804  15.606 -27.996  1.00 47.98           C  
ATOM    569  C   PHE A  78     -59.850  16.457 -28.801  1.00 51.85           C  
ATOM    570  O   PHE A  78     -58.702  16.081 -28.990  1.00 53.26           O  
ATOM    571  CB  PHE A  78     -60.507  15.689 -26.498  1.00 46.39           C  
ATOM    572  CG  PHE A  78     -61.421  14.752 -25.746  1.00 45.09           C  
ATOM    573  CD1 PHE A  78     -62.773  15.043 -25.597  1.00 46.53           C  
ATOM    574  CD2 PHE A  78     -60.957  13.532 -25.278  1.00 43.51           C  
ATOM    575  CE1 PHE A  78     -63.624  14.161 -24.933  1.00 46.06           C  
ATOM    576  CE2 PHE A  78     -61.813  12.649 -24.623  1.00 44.43           C  
ATOM    577  CZ  PHE A  78     -63.139  12.964 -24.463  1.00 43.17           C  
ATOM    578  N   ASP A  79     -60.329  17.607 -29.274  1.00 48.92           N  
ATOM    579  CA  ASP A  79     -59.544  18.543 -30.076  1.00 49.17           C  
ATOM    580  C   ASP A  79     -58.599  19.326 -29.172  1.00 49.52           C  
ATOM    581  O   ASP A  79     -59.049  19.960 -28.222  1.00 46.91           O  
ATOM    582  CB  ASP A  79     -60.471  19.501 -30.835  1.00 51.06           C  
ATOM    583  CG  ASP A  79     -59.705  20.553 -31.608  1.00 57.51           C  
ATOM    584  OD1 ASP A  79     -59.178  20.226 -32.678  1.00 62.00           O  
ATOM    585  OD2 ASP A  79     -59.623  21.698 -31.128  1.00 59.72           O1-
ATOM    586  N   TYR A  80     -57.302  19.296 -29.477  1.00 46.47           N  
ATOM    587  CA  TYR A  80     -56.295  19.984 -28.663  1.00 46.45           C  
ATOM    588  C   TYR A  80     -56.572  21.467 -28.503  1.00 46.59           C  
ATOM    589  O   TYR A  80     -56.497  21.967 -27.391  1.00 42.43           O  
ATOM    590  CB  TYR A  80     -54.874  19.766 -29.226  1.00 50.16           C  
ATOM    591  CG  TYR A  80     -54.470  18.313 -29.421  1.00 53.27           C  
ATOM    592  CD1 TYR A  80     -54.890  17.324 -28.538  1.00 53.70           C  
ATOM    593  CD2 TYR A  80     -53.632  17.935 -30.463  1.00 55.81           C  
ATOM    594  CE1 TYR A  80     -54.513  15.995 -28.705  1.00 56.00           C  
ATOM    595  CE2 TYR A  80     -53.234  16.609 -30.632  1.00 56.14           C  
ATOM    596  CZ  TYR A  80     -53.681  15.641 -29.753  1.00 62.78           C  
ATOM    597  OH  TYR A  80     -53.291  14.332 -29.932  1.00 60.82           O  
ATOM    598  N   ASN A  81     -56.899  22.172 -29.585  1.00 46.02           N  
ATOM    599  CA  ASN A  81     -57.192  23.613 -29.519  1.00 47.66           C  
ATOM    600  C   ASN A  81     -58.444  23.895 -28.688  1.00 49.92           C  
ATOM    601  O   ASN A  81     -58.509  24.918 -28.019  1.00 50.52           O  
ATOM    602  CB  ASN A  81     -57.332  24.212 -30.917  1.00 45.42           C  
ATOM    603  CG  ASN A  81     -56.026  24.208 -31.684  1.00 66.78           C  
ATOM    604  ND2 ASN A  81     -56.095  23.774 -32.926  1.00 62.01           N  
ATOM    605  OD1 ASN A  81     -54.969  24.580 -31.184  1.00 63.79           O  
ATOM    606  N   GLU A  82     -59.421  22.996 -28.724  1.00 44.68           N  
ATOM    607  CA  GLU A  82     -60.644  23.125 -27.938  1.00 44.38           C  
ATOM    608  C   GLU A  82     -60.308  22.922 -26.460  1.00 42.29           C  
ATOM    609  O   GLU A  82     -60.864  23.596 -25.584  1.00 40.20           O  
ATOM    610  CB  GLU A  82     -61.663  22.071 -28.389  1.00 45.85           C  
ATOM    611  CG  GLU A  82     -63.070  22.280 -27.882  1.00 63.59           C  
ATOM    612  CD  GLU A  82     -64.020  21.196 -28.345  1.00102.76           C  
ATOM    613  OE1 GLU A  82     -64.780  20.679 -27.495  1.00106.32           O  
ATOM    614  OE2 GLU A  82     -64.006  20.859 -29.552  1.00 95.30           O1-
ATOM    615  N   VAL A  83     -59.415  21.973 -26.179  1.00 37.54           N  
ATOM    616  CA  VAL A  83     -59.037  21.715 -24.807  1.00 37.06           C  
ATOM    617  C   VAL A  83     -58.247  22.934 -24.317  1.00 42.01           C  
ATOM    618  O   VAL A  83     -58.481  23.369 -23.193  1.00 41.66           O  
ATOM    619  CB  VAL A  83     -58.270  20.379 -24.635  1.00 39.09           C  
ATOM    620  CG1 VAL A  83     -57.631  20.299 -23.255  1.00 36.93           C  
ATOM    621  CG2 VAL A  83     -59.204  19.196 -24.846  1.00 37.95           C  
ATOM    622  N   ILE A  84     -57.362  23.509 -25.163  1.00 40.22           N  
ATOM    623  CA  ILE A  84     -56.585  24.708 -24.800  1.00 41.15           C  
ATOM    624  C   ILE A  84     -57.571  25.838 -24.491  1.00 48.01           C  
ATOM    625  O   ILE A  84     -57.507  26.438 -23.424  1.00 48.52           O  
ATOM    626  CB  ILE A  84     -55.591  25.118 -25.930  1.00 46.26           C  
ATOM    627  CG1 ILE A  84     -54.421  24.120 -26.003  1.00 47.01           C  
ATOM    628  CG2 ILE A  84     -55.027  26.560 -25.723  1.00 45.83           C  
ATOM    629  CD1 ILE A  84     -53.541  24.234 -27.343  1.00 55.61           C  
ATOM    630  N   LYS A  85     -58.492  26.108 -25.417  1.00 46.78           N  
ATOM    631  CA  LYS A  85     -59.499  27.153 -25.256  1.00 47.57           C  
ATOM    632  C   LYS A  85     -60.273  26.986 -23.944  1.00 48.40           C  
ATOM    633  O   LYS A  85     -60.464  27.959 -23.211  1.00 48.68           O  
ATOM    634  CB  LYS A  85     -60.502  27.116 -26.412  1.00 50.73           C  
ATOM    635  CG  LYS A  85     -60.467  28.347 -27.323  1.00 68.78           C  
ATOM    636  CD  LYS A  85     -61.357  28.147 -28.568  1.00 81.88           C  
ATOM    637  CE  LYS A  85     -62.701  28.871 -28.442  1.00 95.28           C  
ATOM    638  NZ  LYS A  85     -63.338  29.142 -29.753  1.00107.45           N1+
ATOM    639  N   ALA A  86     -60.725  25.762 -23.649  1.00 42.97           N  
ATOM    640  CA  ALA A  86     -61.470  25.502 -22.421  1.00 40.95           C  
ATOM    641  C   ALA A  86     -60.656  25.870 -21.183  1.00 42.66           C  
ATOM    642  O   ALA A  86     -61.203  26.438 -20.237  1.00 42.69           O  
ATOM    643  CB  ALA A  86     -61.870  24.032 -22.343  1.00 39.78           C  
ATOM    644  N   HIS A  87     -59.352  25.544 -21.182  1.00 38.31           N  
ATOM    645  CA  HIS A  87     -58.482  25.802 -20.040  1.00 35.86           C  
ATOM    646  C   HIS A  87     -58.190  27.294 -19.840  1.00 45.12           C  
ATOM    647  O   HIS A  87     -57.744  27.666 -18.759  1.00 44.45           O  
ATOM    648  CB  HIS A  87     -57.209  24.951 -20.134  1.00 34.93           C  
ATOM    649  CG  HIS A  87     -57.442  23.515 -19.729  1.00 35.17           C  
ATOM    650  CD2 HIS A  87     -57.152  22.890 -18.566  1.00 33.95           C  
ATOM    651  ND1 HIS A  87     -58.098  22.625 -20.556  1.00 36.06           N  
ATOM    652  CE1 HIS A  87     -58.157  21.480 -19.885  1.00 33.75           C  
ATOM    653  NE2 HIS A  87     -57.599  21.595 -18.689  1.00 33.13           N  
ATOM    654  N   LYS A  88     -58.480  28.167 -20.838  1.00 44.12           N  
ATOM    655  CA  LYS A  88     -58.255  29.606 -20.670  1.00 46.26           C  
ATOM    656  C   LYS A  88     -59.391  30.239 -19.868  1.00 52.71           C  
ATOM    657  O   LYS A  88     -59.283  31.397 -19.473  1.00 55.98           O  
ATOM    658  CB  LYS A  88     -58.091  30.307 -22.023  1.00 48.46           C  
ATOM    659  CG  LYS A  88     -56.777  29.942 -22.664  1.00 50.88           C  
ATOM    660  CD  LYS A  88     -56.471  30.772 -23.894  1.00 65.02           C  
ATOM    661  CE  LYS A  88     -55.152  30.322 -24.474  1.00 78.24           C  
ATOM    662  NZ  LYS A  88     -54.545  31.351 -25.338  1.00 91.08           N1+
ATOM    663  N   GLU A  89     -60.481  29.484 -19.640  1.00 50.13           N  
ATOM    664  CA  GLU A  89     -61.633  29.919 -18.858  1.00 51.19           C  
ATOM    665  C   GLU A  89     -61.888  28.853 -17.797  1.00 53.69           C  
ATOM    666  O   GLU A  89     -61.112  28.799 -16.842  1.00 58.24           O  
ATOM    667  CB  GLU A  89     -62.828  30.188 -19.781  1.00 54.68           C  
ATOM    668  CG  GLU A  89     -62.522  31.359 -20.706  1.00 68.74           C  
ATOM    669  CD  GLU A  89     -63.692  32.215 -21.120  1.00 93.70           C  
ATOM    670  OE1 GLU A  89     -64.380  32.720 -20.205  1.00 86.88           O  
ATOM    671  OE2 GLU A  89     -63.897  32.430 -22.336  1.00103.53           O1-
ATOM    672  N   ASN A  90     -62.902  27.988 -17.931  1.00 44.76           N  
ATOM    673  CA  ASN A  90     -63.108  26.943 -16.924  1.00 41.11           C  
ATOM    674  C   ASN A  90     -62.790  25.566 -17.524  1.00 42.65           C  
ATOM    675  O   ASN A  90     -63.554  25.078 -18.355  1.00 40.20           O  
ATOM    676  CB  ASN A  90     -64.535  26.965 -16.350  1.00 35.74           C  
ATOM    677  CG  ASN A  90     -64.727  25.969 -15.225  1.00 42.21           C  
ATOM    678  ND2 ASN A  90     -65.857  26.016 -14.537  1.00 37.15           N  
ATOM    679  OD1 ASN A  90     -63.866  25.136 -14.951  1.00 36.89           O  
ATOM    680  N   PRO A  91     -61.670  24.909 -17.115  1.00 36.69           N  
ATOM    681  CA  PRO A  91     -61.377  23.567 -17.646  1.00 34.97           C  
ATOM    682  C   PRO A  91     -62.543  22.578 -17.506  1.00 38.15           C  
ATOM    683  O   PRO A  91     -62.637  21.635 -18.290  1.00 37.77           O  
ATOM    684  CB  PRO A  91     -60.191  23.090 -16.771  1.00 34.95           C  
ATOM    685  CG  PRO A  91     -59.541  24.339 -16.284  1.00 39.39           C  
ATOM    686  CD  PRO A  91     -60.661  25.333 -16.118  1.00 36.25           C  
ATOM    687  N   GLU A  92     -63.423  22.778 -16.500  1.00 34.91           N  
ATOM    688  CA  GLU A  92     -64.561  21.884 -16.272  1.00 34.77           C  
ATOM    689  C   GLU A  92     -65.626  21.933 -17.344  1.00 35.26           C  
ATOM    690  O   GLU A  92     -66.590  21.181 -17.238  1.00 33.77           O  
ATOM    691  CB  GLU A  92     -65.176  22.091 -14.874  1.00 37.28           C  
ATOM    692  CG  GLU A  92     -64.216  21.661 -13.760  1.00 38.25           C  
ATOM    693  CD  GLU A  92     -63.683  20.252 -13.926  1.00 41.33           C  
ATOM    694  OE1 GLU A  92     -62.450  20.062 -13.816  1.00 40.30           O  
ATOM    695  OE2 GLU A  92     -64.496  19.336 -14.189  1.00 37.25           O1-
ATOM    696  N   THR A  93     -65.470  22.763 -18.393  1.00 34.29           N  
ATOM    697  CA  THR A  93     -66.440  22.753 -19.490  1.00 34.45           C  
ATOM    698  C   THR A  93     -66.113  21.523 -20.355  1.00 38.63           C  
ATOM    699  O   THR A  93     -66.981  21.038 -21.062  1.00 39.20           O  
ATOM    700  CB  THR A  93     -66.366  24.021 -20.356  1.00 41.54           C  
ATOM    701  CG2 THR A  93     -66.705  25.265 -19.572  1.00 38.42           C  
ATOM    702  OG1 THR A  93     -65.064  24.146 -20.959  1.00 40.53           O  
ATOM    703  N   ILE A  94     -64.854  21.012 -20.294  1.00 34.61           N  
ATOM    704  CA  ILE A  94     -64.467  19.857 -21.105  1.00 32.16           C  
ATOM    705  C   ILE A  94     -63.982  18.655 -20.304  1.00 32.75           C  
ATOM    706  O   ILE A  94     -64.098  17.541 -20.804  1.00 32.71           O  
ATOM    707  CB  ILE A  94     -63.419  20.303 -22.179  1.00 36.20           C  
ATOM    708  CG1 ILE A  94     -63.375  19.309 -23.372  1.00 38.81           C  
ATOM    709  CG2 ILE A  94     -62.001  20.501 -21.577  1.00 33.03           C  
ATOM    710  CD1 ILE A  94     -62.973  19.946 -24.728  1.00 39.38           C  
ATOM    711  N   MET A  95     -63.428  18.844 -19.084  1.00 29.73           N  
ATOM    712  CA  MET A  95     -62.885  17.729 -18.304  1.00 29.00           C  
ATOM    713  C   MET A  95     -63.889  16.631 -18.036  1.00 34.84           C  
ATOM    714  O   MET A  95     -63.544  15.462 -18.166  1.00 36.07           O  
ATOM    715  CB  MET A  95     -62.234  18.212 -16.995  1.00 30.60           C  
ATOM    716  CG  MET A  95     -60.915  18.951 -17.197  1.00 32.87           C  
ATOM    717  SD  MET A  95     -59.663  18.107 -18.219  1.00 36.06           S  
ATOM    718  CE  MET A  95     -59.672  16.440 -17.509  1.00 31.20           C  
ATOM    719  N   PRO A  96     -65.141  16.941 -17.691  1.00 33.68           N  
ATOM    720  CA  PRO A  96     -66.120  15.866 -17.457  1.00 32.29           C  
ATOM    721  C   PRO A  96     -66.257  14.913 -18.649  1.00 36.68           C  
ATOM    722  O   PRO A  96     -66.319  13.712 -18.448  1.00 38.43           O  
ATOM    723  CB  PRO A  96     -67.396  16.633 -17.135  1.00 33.50           C  
ATOM    724  CG  PRO A  96     -66.918  17.898 -16.548  1.00 38.37           C  
ATOM    725  CD  PRO A  96     -65.752  18.255 -17.453  1.00 35.67           C  
ATOM    726  N   LYS A  97     -66.223  15.424 -19.889  1.00 36.63           N  
ATOM    727  CA  LYS A  97     -66.306  14.575 -21.088  1.00 36.51           C  
ATOM    728  C   LYS A  97     -65.042  13.735 -21.194  1.00 42.00           C  
ATOM    729  O   LYS A  97     -65.100  12.561 -21.535  1.00 45.77           O  
ATOM    730  CB  LYS A  97     -66.422  15.425 -22.365  1.00 41.06           C  
ATOM    731  CG  LYS A  97     -67.679  16.259 -22.464  1.00 53.40           C  
ATOM    732  CD  LYS A  97     -67.529  17.337 -23.555  1.00 50.17           C  
ATOM    733  CE  LYS A  97     -68.853  17.983 -23.911  1.00 64.67           C  
ATOM    734  NZ  LYS A  97     -68.817  18.613 -25.260  1.00 81.72           N1+
ATOM    735  N   ILE A  98     -63.888  14.343 -20.927  1.00 37.17           N  
ATOM    736  CA  ILE A  98     -62.621  13.628 -20.987  1.00 34.76           C  
ATOM    737  C   ILE A  98     -62.599  12.518 -19.938  1.00 36.85           C  
ATOM    738  O   ILE A  98     -62.185  11.405 -20.243  1.00 33.43           O  
ATOM    739  CB  ILE A  98     -61.435  14.597 -20.828  1.00 36.63           C  
ATOM    740  CG1 ILE A  98     -61.350  15.539 -22.057  1.00 36.30           C  
ATOM    741  CG2 ILE A  98     -60.110  13.812 -20.630  1.00 37.87           C  
ATOM    742  CD1 ILE A  98     -60.527  16.749 -21.842  1.00 31.94           C  
ATOM    743  N   ARG A  99     -63.018  12.822 -18.703  1.00 36.62           N  
ATOM    744  CA  ARG A  99     -63.000  11.812 -17.649  1.00 38.56           C  
ATOM    745  C   ARG A  99     -63.958  10.664 -17.955  1.00 45.02           C  
ATOM    746  O   ARG A  99     -63.613   9.518 -17.688  1.00 45.32           O  
ATOM    747  CB  ARG A  99     -63.315  12.409 -16.290  1.00 36.08           C  
ATOM    748  CG  ARG A  99     -62.267  13.363 -15.825  1.00 39.33           C  
ATOM    749  CD  ARG A  99     -62.612  13.838 -14.451  1.00 35.30           C  
ATOM    750  NE  ARG A  99     -61.846  15.043 -14.112  1.00 32.11           N  
ATOM    751  CZ  ARG A  99     -62.362  16.257 -13.995  1.00 33.86           C  
ATOM    752  NH1 ARG A  99     -61.580  17.287 -13.685  1.00 28.76           N1+
ATOM    753  NH2 ARG A  99     -63.660  16.457 -14.178  1.00 27.42           N  
ATOM    754  N   GLU A 100     -65.140  10.980 -18.519  1.00 40.91           N  
ATOM    755  CA  GLU A 100     -66.154   9.996 -18.908  1.00 42.84           C  
ATOM    756  C   GLU A 100     -65.537   9.006 -19.903  1.00 49.67           C  
ATOM    757  O   GLU A 100     -65.625   7.802 -19.697  1.00 52.82           O  
ATOM    758  CB  GLU A 100     -67.353  10.721 -19.548  1.00 44.84           C  
ATOM    759  CG  GLU A 100     -68.534   9.827 -19.882  1.00 61.84           C  
ATOM    760  CD  GLU A 100     -69.761  10.584 -20.356  1.00 96.61           C  
ATOM    761  OE1 GLU A 100     -69.608  11.732 -20.837  1.00104.77           O  
ATOM    762  OE2 GLU A 100     -70.879  10.028 -20.244  1.00 84.96           O1-
ATOM    763  N   LYS A 101     -64.897   9.511 -20.969  1.00 45.09           N  
ATOM    764  CA  LYS A 101     -64.266   8.665 -21.980  1.00 45.88           C  
ATOM    765  C   LYS A 101     -63.118   7.821 -21.385  1.00 54.34           C  
ATOM    766  O   LYS A 101     -63.023   6.636 -21.698  1.00 57.85           O  
ATOM    767  CB  LYS A 101     -63.781   9.521 -23.167  1.00 48.20           C  
ATOM    768  CG  LYS A 101     -63.063   8.763 -24.286  1.00 56.20           C  
ATOM    769  CD  LYS A 101     -63.982   7.839 -25.068  1.00 65.30           C  
ATOM    770  CE  LYS A 101     -63.238   7.032 -26.107  1.00 73.17           C  
ATOM    771  NZ  LYS A 101     -64.071   6.795 -27.316  1.00 88.90           N1+
ATOM    772  N   VAL A 102     -62.265   8.402 -20.527  1.00 47.81           N  
ATOM    773  CA  VAL A 102     -61.151   7.649 -19.938  1.00 46.74           C  
ATOM    774  C   VAL A 102     -61.624   6.604 -18.925  1.00 50.47           C  
ATOM    775  O   VAL A 102     -61.099   5.505 -18.918  1.00 49.88           O  
ATOM    776  CB  VAL A 102     -60.084   8.581 -19.330  1.00 47.29           C  
ATOM    777  CG1 VAL A 102     -59.037   7.786 -18.541  1.00 45.70           C  
ATOM    778  CG2 VAL A 102     -59.428   9.401 -20.429  1.00 46.58           C  
ATOM    779  N   ASN A 103     -62.588   6.945 -18.074  1.00 49.53           N  
ATOM    780  CA  ASN A 103     -63.105   6.012 -17.079  1.00 51.76           C  
ATOM    781  C   ASN A 103     -63.724   4.786 -17.773  1.00 66.28           C  
ATOM    782  O   ASN A 103     -63.605   3.680 -17.253  1.00 69.59           O  
ATOM    783  CB  ASN A 103     -64.096   6.710 -16.144  1.00 49.11           C  
ATOM    784  CG  ASN A 103     -63.434   7.715 -15.222  1.00 61.60           C  
ATOM    785  ND2 ASN A 103     -64.210   8.580 -14.591  1.00 48.86           N  
ATOM    786  OD1 ASN A 103     -62.210   7.740 -15.067  1.00 59.14           O  
ATOM    787  N   GLU A 104     -64.359   4.983 -18.948  1.00 66.72           N  
ATOM    788  CA  GLU A 104     -64.962   3.880 -19.693  0.50 69.16           C  
ATOM    790  C   GLU A 104     -63.854   3.048 -20.341  1.00 77.05           C  
ATOM    791  O   GLU A 104     -63.920   1.822 -20.294  1.00 81.41           O  
ATOM    792  CB  GLU A 104     -65.956   4.401 -20.752  0.50 71.03           C  
ATOM    794  CG  GLU A 104     -66.779   3.320 -21.443  0.50 81.90           C  
ATOM    796  CD  GLU A 104     -67.704   2.486 -20.574  0.50 94.89           C  
ATOM    798  OE1 GLU A 104     -68.109   1.393 -21.030  0.50 97.03           O  
ATOM    800  OE2 GLU A 104     -68.028   2.917 -19.443  0.50 75.03           O1-
ATOM    802  N   LEU A 105     -62.827   3.702 -20.930  1.00 74.14           N  
ATOM    803  CA  LEU A 105     -61.694   3.008 -21.563  1.00 75.49           C  
ATOM    804  C   LEU A 105     -60.882   2.207 -20.546  1.00 83.52           C  
ATOM    805  O   LEU A 105     -60.228   1.241 -20.933  1.00 84.17           O  
ATOM    806  CB  LEU A 105     -60.751   3.992 -22.272  1.00 74.42           C  
ATOM    807  CG  LEU A 105     -61.077   4.310 -23.714  1.00 78.97           C  
ATOM    808  CD1 LEU A 105     -60.402   5.589 -24.140  1.00 78.79           C  
ATOM    809  CD2 LEU A 105     -60.656   3.185 -24.638  1.00 81.63           C  
ATOM    810  N   ALA A 106     -60.906   2.606 -19.257  1.00 82.64           N  
ATOM    811  CA  ALA A 106     -60.171   1.905 -18.200  1.00 84.32           C  
ATOM    812  C   ALA A 106     -60.709   0.483 -17.962  1.00 95.25           C  
ATOM    813  O   ALA A 106     -59.989  -0.356 -17.423  1.00 97.08           O  
ATOM    814  CB  ALA A 106     -60.215   2.706 -16.908  1.00 83.01           C  
ATOM    815  N   LYS A 107     -61.965   0.210 -18.364  1.00 94.22           N  
ATOM    816  CA  LYS A 107     -62.580  -1.112 -18.208  1.00 96.13           C  
ATOM    817  C   LYS A 107     -62.019  -2.066 -19.277  1.00103.59           C  
ATOM    818  O   LYS A 107     -61.692  -3.210 -18.976  1.00105.01           O  
ATOM    819  CB  LYS A 107     -64.110  -1.009 -18.336  1.00 98.13           C  
ATOM    820  CG  LYS A 107     -64.764  -0.093 -17.294  1.00101.02           C  
ATOM    821  CD  LYS A 107     -66.165   0.335 -17.719  1.00106.40           C  
ATOM    822  CE  LYS A 107     -66.799   1.269 -16.723  1.00109.28           C  
ATOM    823  NZ  LYS A 107     -68.219   1.548 -17.056  1.00116.46           N1+
ATOM    824  N   THR A 108     -61.901  -1.578 -20.521  1.00100.89           N  
ATOM    825  CA  THR A 108     -61.383  -2.343 -21.658  1.00102.95           C  
ATOM    826  C   THR A 108     -59.850  -2.440 -21.658  1.00108.21           C  
ATOM    827  O   THR A 108     -59.299  -3.541 -21.680  1.00110.98           O  
ATOM    828  CB  THR A 108     -61.825  -1.663 -22.964  1.00111.62           C  
ATOM    829  CG2 THR A 108     -61.421  -2.447 -24.204  1.00111.51           C  
ATOM    830  OG1 THR A 108     -63.234  -1.463 -22.935  1.00114.75           O  
ATOM    831  N   VAL A 109     -59.171  -1.282 -21.654  1.00101.31           N  
ATOM    832  CA  VAL A 109     -57.712  -1.199 -21.695  1.00 99.55           C  
ATOM    833  C   VAL A 109     -57.152  -1.670 -20.344  1.00100.17           C  
ATOM    834  O   VAL A 109     -57.684  -1.299 -19.296  1.00 97.40           O  
ATOM    835  CB  VAL A 109     -57.244   0.237 -22.061  1.00101.44           C  
ATOM    836  CG1 VAL A 109     -55.728   0.311 -22.214  1.00101.54           C  
ATOM    837  CG2 VAL A 109     -57.916   0.726 -23.339  1.00101.67           C  
ATOM    838  N   PRO A 110     -56.101  -2.509 -20.331  1.00 96.23           N  
ATOM    839  CA  PRO A 110     -55.570  -2.983 -19.047  1.00 94.51           C  
ATOM    840  C   PRO A 110     -54.626  -1.979 -18.404  1.00 92.96           C  
ATOM    841  O   PRO A 110     -54.023  -1.167 -19.104  1.00 92.50           O  
ATOM    842  CB  PRO A 110     -54.847  -4.267 -19.435  1.00 99.08           C  
ATOM    843  CG  PRO A 110     -54.351  -3.996 -20.811  1.00104.66           C  
ATOM    844  CD  PRO A 110     -55.345  -3.075 -21.468  1.00 99.18           C  
ATOM    845  N   LYS A 111     -54.485  -2.041 -17.081  1.00 85.79           N  
ATOM    846  CA  LYS A 111     -53.598  -1.116 -16.378  1.00 83.56           C  
ATOM    847  C   LYS A 111     -52.137  -1.431 -16.702  1.00 88.16           C  
ATOM    848  O   LYS A 111     -51.810  -2.556 -17.085  1.00 89.99           O  
ATOM    849  CB  LYS A 111     -53.842  -1.078 -14.850  1.00 84.93           C  
ATOM    850  CG  LYS A 111     -54.834  -2.094 -14.304  1.00 99.87           C  
ATOM    851  CD  LYS A 111     -54.830  -2.248 -12.818  1.00111.10           C  
ATOM    852  CE  LYS A 111     -56.004  -2.994 -12.245  1.00122.99           C  
ATOM    853  NZ  LYS A 111     -55.727  -3.498 -10.872  1.00132.06           N1+
ATOM    854  N   PRO A 112     -51.235  -0.442 -16.566  1.00 83.41           N  
ATOM    855  CA  PRO A 112     -49.820  -0.702 -16.875  1.00 84.93           C  
ATOM    856  C   PRO A 112     -49.242  -1.872 -16.066  1.00 90.25           C  
ATOM    857  O   PRO A 112     -49.716  -2.157 -14.964  1.00 88.40           O  
ATOM    858  CB  PRO A 112     -49.135   0.630 -16.554  1.00 85.08           C  
ATOM    859  CG  PRO A 112     -50.210   1.643 -16.599  1.00 87.30           C  
ATOM    860  CD  PRO A 112     -51.448   0.953 -16.132  1.00 82.14           C  
ATOM    861  N   PRO A 113     -48.235  -2.594 -16.591  1.00 89.07           N  
ATOM    862  CA  PRO A 113     -47.540  -2.404 -17.875  1.00 89.60           C  
ATOM    863  C   PRO A 113     -48.232  -3.015 -19.091  1.00 93.10           C  
ATOM    864  O   PRO A 113     -47.680  -2.948 -20.187  1.00 93.89           O  
ATOM    865  CB  PRO A 113     -46.193  -3.080 -17.616  1.00 93.81           C  
ATOM    866  CG  PRO A 113     -46.545  -4.236 -16.716  1.00 99.53           C  
ATOM    867  CD  PRO A 113     -47.671  -3.732 -15.836  1.00 92.59           C  
ATOM    868  N   LYS A 114     -49.425  -3.608 -18.911  1.00 89.76           N  
ATOM    869  CA  LYS A 114     -50.160  -4.244 -20.009  1.00 91.24           C  
ATOM    870  C   LYS A 114     -50.737  -3.247 -21.010  1.00 90.83           C  
ATOM    871  O   LYS A 114     -50.875  -3.586 -22.182  1.00 91.45           O  
ATOM    872  CB  LYS A 114     -51.276  -5.143 -19.454  1.00 95.35           C  
ATOM    873  CG  LYS A 114     -50.775  -6.447 -18.838  1.00114.61           C  
ATOM    874  CD  LYS A 114     -51.711  -6.937 -17.714  1.00125.97           C  
ATOM    875  CE  LYS A 114     -51.919  -8.438 -17.558  1.00140.78           C  
ATOM    876  NZ  LYS A 114     -51.021  -9.294 -18.385  1.00152.20           N1+
ATOM    877  N   GLY A 115     -51.072  -2.042 -20.547  1.00 82.64           N  
ATOM    878  CA  GLY A 115     -51.625  -0.993 -21.400  1.00 79.85           C  
ATOM    879  C   GLY A 115     -51.637   0.376 -20.746  1.00 76.91           C  
ATOM    880  O   GLY A 115     -51.511   0.476 -19.517  1.00 75.38           O  
ATOM    881  N   ALA A 116     -51.791   1.449 -21.566  1.00 67.49           N  
ATOM    882  CA  ALA A 116     -51.817   2.834 -21.065  1.00 63.40           C  
ATOM    883  C   ALA A 116     -52.765   3.758 -21.848  1.00 61.74           C  
ATOM    884  O   ALA A 116     -52.893   3.619 -23.066  1.00 59.56           O  
ATOM    885  CB  ALA A 116     -50.413   3.418 -21.068  1.00 64.19           C  
ATOM    886  N   ILE A 117     -53.404   4.723 -21.144  1.00 55.20           N  
ATOM    887  CA  ILE A 117     -54.337   5.666 -21.766  1.00 53.09           C  
ATOM    888  C   ILE A 117     -53.683   7.041 -21.927  1.00 53.55           C  
ATOM    889  O   ILE A 117     -53.370   7.716 -20.939  1.00 51.46           O  
ATOM    890  CB  ILE A 117     -55.678   5.750 -20.996  1.00 54.39           C  
ATOM    891  CG1 ILE A 117     -56.352   4.370 -20.922  1.00 55.03           C  
ATOM    892  CG2 ILE A 117     -56.617   6.737 -21.678  1.00 54.74           C  
ATOM    893  CD1 ILE A 117     -57.391   4.277 -19.867  1.00 59.25           C  
ATOM    894  N   HIS A 118     -53.496   7.451 -23.184  1.00 47.10           N  
ATOM    895  CA  HIS A 118     -52.900   8.728 -23.553  1.00 45.27           C  
ATOM    896  C   HIS A 118     -53.783   9.446 -24.546  1.00 48.84           C  
ATOM    897  O   HIS A 118     -54.763   8.869 -25.014  1.00 49.91           O  
ATOM    898  CB  HIS A 118     -51.508   8.474 -24.144  1.00 46.19           C  
ATOM    899  CG  HIS A 118     -50.499   8.189 -23.085  1.00 48.76           C  
ATOM    900  CD2 HIS A 118     -50.397   7.132 -22.250  1.00 50.20           C  
ATOM    901  ND1 HIS A 118     -49.507   9.096 -22.780  1.00 51.27           N  
ATOM    902  CE1 HIS A 118     -48.824   8.559 -21.781  1.00 50.04           C  
ATOM    903  NE2 HIS A 118     -49.324   7.375 -21.435  1.00 50.13           N  
ATOM    904  N   PHE A 119     -53.463  10.708 -24.854  1.00 43.66           N  
ATOM    905  CA  PHE A 119     -54.224  11.493 -25.826  1.00 43.32           C  
ATOM    906  C   PHE A 119     -53.341  11.935 -26.988  1.00 53.36           C  
ATOM    907  O   PHE A 119     -53.835  12.536 -27.938  1.00 56.25           O  
ATOM    908  CB  PHE A 119     -54.851  12.733 -25.170  1.00 42.56           C  
ATOM    909  CG  PHE A 119     -55.763  12.427 -24.015  1.00 40.95           C  
ATOM    910  CD1 PHE A 119     -57.107  12.157 -24.224  1.00 41.79           C  
ATOM    911  CD2 PHE A 119     -55.279  12.403 -22.719  1.00 41.69           C  
ATOM    912  CE1 PHE A 119     -57.946  11.861 -23.154  1.00 41.11           C  
ATOM    913  CE2 PHE A 119     -56.113  12.096 -21.653  1.00 41.11           C  
ATOM    914  CZ  PHE A 119     -57.439  11.817 -21.880  1.00 39.84           C  
ATOM    915  N   VAL A 120     -52.038  11.659 -26.920  1.00 51.63           N  
ATOM    916  CA  VAL A 120     -51.121  12.047 -27.971  1.00 52.08           C  
ATOM    917  C   VAL A 120     -49.928  11.091 -27.899  1.00 57.54           C  
ATOM    918  O   VAL A 120     -49.489  10.751 -26.800  1.00 54.81           O  
ATOM    919  CB  VAL A 120     -50.736  13.536 -27.819  1.00 55.81           C  
ATOM    920  CG1 VAL A 120     -49.927  13.778 -26.545  1.00 54.96           C  
ATOM    921  CG2 VAL A 120     -49.996  14.043 -29.058  1.00 57.89           C  
ATOM    922  N   HIS A 121     -49.417  10.628 -29.056  1.00 55.07           N  
ATOM    923  CA  HIS A 121     -48.300   9.699 -29.040  1.00 56.26           C  
ATOM    924  C   HIS A 121     -47.033  10.480 -28.783  1.00 61.97           C  
ATOM    925  O   HIS A 121     -46.856  11.528 -29.400  1.00 60.49           O  
ATOM    926  CB  HIS A 121     -48.172   8.944 -30.362  1.00 59.35           C  
ATOM    927  CG  HIS A 121     -47.292   7.745 -30.227  1.00 64.17           C  
ATOM    928  CD2 HIS A 121     -47.608   6.483 -29.862  1.00 66.96           C  
ATOM    929  ND1 HIS A 121     -45.921   7.828 -30.409  1.00 67.15           N  
ATOM    930  CE1 HIS A 121     -45.454   6.609 -30.183  1.00 68.68           C  
ATOM    931  NE2 HIS A 121     -46.430   5.769 -29.848  1.00 68.57           N  
ATOM    932  N   PRO A 122     -46.125  10.026 -27.894  1.00 59.49           N  
ATOM    933  CA  PRO A 122     -44.897  10.803 -27.667  1.00 61.04           C  
ATOM    934  C   PRO A 122     -44.151  11.143 -28.956  1.00 67.70           C  
ATOM    935  O   PRO A 122     -43.614  12.242 -29.058  1.00 68.30           O  
ATOM    936  CB  PRO A 122     -44.071   9.928 -26.725  1.00 62.93           C  
ATOM    937  CG  PRO A 122     -45.031   8.982 -26.122  1.00 65.69           C  
ATOM    938  CD  PRO A 122     -46.161   8.803 -27.074  1.00 60.70           C  
ATOM    939  N   GLU A 123     -44.143  10.235 -29.952  1.00 66.37           N  
ATOM    940  CA  GLU A 123     -43.468  10.510 -31.227  1.00 69.01           C  
ATOM    941  C   GLU A 123     -44.025  11.742 -31.933  1.00 72.05           C  
ATOM    942  O   GLU A 123     -43.290  12.361 -32.693  1.00 72.09           O  
ATOM    943  CB  GLU A 123     -43.532   9.311 -32.174  1.00 72.65           C  
ATOM    944  CG  GLU A 123     -42.595   8.187 -31.774  1.00 87.28           C  
ATOM    945  CD  GLU A 123     -42.711   6.956 -32.648  1.00104.59           C  
ATOM    946  OE1 GLU A 123     -43.290   7.058 -33.753  1.00 98.29           O  
ATOM    947  OE2 GLU A 123     -42.221   5.885 -32.227  1.00 99.89           O1-
ATOM    948  N   ASP A 124     -45.305  12.118 -31.688  1.00 68.42           N  
ATOM    949  CA  ASP A 124     -45.887  13.312 -32.313  1.00 68.16           C  
ATOM    950  C   ASP A 124     -45.218  14.580 -31.769  1.00 70.77           C  
ATOM    951  O   ASP A 124     -45.413  15.659 -32.318  1.00 68.28           O  
ATOM    952  CB  ASP A 124     -47.403  13.387 -32.081  1.00 68.75           C  
ATOM    953  CG  ASP A 124     -48.226  12.345 -32.823  1.00 79.22           C  
ATOM    954  OD1 ASP A 124     -47.626  11.434 -33.430  1.00 78.55           O  
ATOM    955  OD2 ASP A 124     -49.473  12.448 -32.794  1.00 87.30           O1-
ATOM    956  N   LEU A 125     -44.442  14.448 -30.680  1.00 70.82           N  
ATOM    957  CA  LEU A 125     -43.713  15.552 -30.069  1.00 72.37           C  
ATOM    958  C   LEU A 125     -42.201  15.377 -30.290  1.00 80.44           C  
ATOM    959  O   LEU A 125     -41.407  16.046 -29.637  1.00 82.04           O  
ATOM    960  CB  LEU A 125     -44.028  15.611 -28.571  1.00 69.80           C  
ATOM    961  CG  LEU A 125     -45.494  15.813 -28.239  1.00 70.70           C  
ATOM    962  CD1 LEU A 125     -45.753  15.506 -26.797  1.00 69.10           C  
ATOM    963  CD2 LEU A 125     -45.947  17.217 -28.571  1.00 69.55           C  
ATOM    964  N   GLY A 126     -41.822  14.494 -31.208  1.00 78.24           N  
ATOM    965  CA  GLY A 126     -40.424  14.241 -31.512  1.00 80.53           C  
ATOM    966  C   GLY A 126     -39.684  13.565 -30.380  1.00 84.64           C  
ATOM    967  O   GLY A 126     -38.512  13.862 -30.133  1.00 88.25           O  
ATOM    968  N   LEU A 127     -40.361  12.660 -29.678  1.00 77.11           N  
ATOM    969  CA  LEU A 127     -39.767  11.932 -28.566  1.00 76.39           C  
ATOM    970  C   LEU A 127     -39.582  10.483 -28.982  1.00 81.53           C  
ATOM    971  O   LEU A 127     -40.522   9.860 -29.474  1.00 81.79           O  
ATOM    972  CB  LEU A 127     -40.672  11.993 -27.323  1.00 73.26           C  
ATOM    973  CG  LEU A 127     -41.045  13.382 -26.819  1.00 76.41           C  
ATOM    974  CD1 LEU A 127     -42.277  13.331 -25.931  1.00 73.07           C  
ATOM    975  CD2 LEU A 127     -39.888  14.017 -26.071  1.00 80.06           C  
ATOM    976  N   LYS A 128     -38.379   9.942 -28.781  1.00 79.74           N  
ATOM    977  CA  LYS A 128     -38.089   8.551 -29.123  1.00 80.14           C  
ATOM    978  C   LYS A 128     -38.775   7.657 -28.083  1.00 81.19           C  
ATOM    979  O   LYS A 128     -38.846   8.027 -26.905  1.00 79.40           O  
ATOM    980  CB  LYS A 128     -36.566   8.302 -29.138  1.00 84.18           C  
ATOM    981  CG  LYS A 128     -35.809   9.096 -30.197  1.00 98.20           C  
ATOM    982  CD  LYS A 128     -34.310   9.158 -29.900  1.00110.98           C  
ATOM    983  CE  LYS A 128     -33.532   9.771 -31.037  1.00124.66           C  
ATOM    984  NZ  LYS A 128     -32.066   9.775 -30.782  1.00133.08           N1+
ATOM    985  N   VAL A 129     -39.289   6.496 -28.508  1.00 76.46           N  
ATOM    986  CA  VAL A 129     -39.966   5.576 -27.594  1.00 74.59           C  
ATOM    987  C   VAL A 129     -39.353   4.186 -27.711  1.00 82.07           C  
ATOM    988  O   VAL A 129     -38.787   3.856 -28.751  1.00 86.41           O  
ATOM    989  CB  VAL A 129     -41.494   5.541 -27.834  1.00 77.00           C  
ATOM    990  CG1 VAL A 129     -42.091   6.944 -27.796  1.00 74.75           C  
ATOM    991  CG2 VAL A 129     -41.836   4.847 -29.148  1.00 78.66           C  
ATOM    992  N   THR A 130     -39.469   3.372 -26.652  1.00 76.89           N  
ATOM    993  CA  THR A 130     -38.935   2.008 -26.640  1.00 79.26           C  
ATOM    994  C   THR A 130     -39.529   1.190 -25.492  1.00 80.79           C  
ATOM    995  O   THR A 130     -40.277   1.718 -24.673  1.00 78.09           O  
ATOM    996  CB  THR A 130     -37.388   2.032 -26.531  1.00 96.14           C  
ATOM    997  CG2 THR A 130     -36.887   2.639 -25.213  1.00 93.01           C  
ATOM    998  OG1 THR A 130     -36.884   0.698 -26.652  1.00101.46           O  
ATOM    999  N   THR A 131     -39.197  -0.102 -25.449  1.00 79.65           N  
ATOM   1000  CA  THR A 131     -39.631  -1.031 -24.398  1.00 78.88           C  
ATOM   1001  C   THR A 131     -38.400  -1.612 -23.673  1.00 82.03           C  
ATOM   1002  O   THR A 131     -38.553  -2.371 -22.718  1.00 79.61           O  
ATOM   1003  CB  THR A 131     -40.476  -2.142 -25.011  1.00 91.22           C  
ATOM   1004  CG2 THR A 131     -41.773  -1.622 -25.576  1.00 86.08           C  
ATOM   1005  OG1 THR A 131     -39.717  -2.779 -26.045  1.00 99.40           O  
ATOM   1006  N   ASP A 132     -37.187  -1.247 -24.129  1.00 81.04           N  
ATOM   1007  CA  ASP A 132     -35.922  -1.713 -23.565  1.00 82.51           C  
ATOM   1008  C   ASP A 132     -35.341  -0.599 -22.704  1.00 81.45           C  
ATOM   1009  O   ASP A 132     -34.881   0.415 -23.236  1.00 79.43           O  
ATOM   1010  CB  ASP A 132     -34.951  -2.087 -24.706  1.00 88.98           C  
ATOM   1011  CG  ASP A 132     -33.654  -2.747 -24.269  1.00107.79           C  
ATOM   1012  OD1 ASP A 132     -33.465  -2.931 -23.049  1.00106.74           O  
ATOM   1013  OD2 ASP A 132     -32.828  -3.078 -25.158  1.00121.21           O1-
ATOM   1014  N   ASP A 133     -35.373  -0.786 -21.368  1.00 76.65           N  
ATOM   1015  CA  ASP A 133     -34.841   0.199 -20.429  1.00 76.21           C  
ATOM   1016  C   ASP A 133     -33.327   0.318 -20.565  1.00 86.19           C  
ATOM   1017  O   ASP A 133     -32.787   1.396 -20.329  1.00 85.32           O  
ATOM   1018  CB  ASP A 133     -35.199  -0.165 -18.980  1.00 76.79           C  
ATOM   1019  CG  ASP A 133     -36.670  -0.039 -18.625  1.00 80.71           C  
ATOM   1020  OD1 ASP A 133     -37.431   0.504 -19.443  1.00 77.91           O  
ATOM   1021  OD2 ASP A 133     -37.051  -0.480 -17.521  1.00 88.00           O1-
ATOM   1022  N   ARG A 134     -32.638  -0.781 -20.953  1.00 87.88           N  
ATOM   1023  CA  ARG A 134     -31.178  -0.785 -21.124  1.00 90.88           C  
ATOM   1024  C   ARG A 134     -30.790   0.117 -22.288  1.00 94.72           C  
ATOM   1025  O   ARG A 134     -29.793   0.819 -22.197  1.00 93.24           O  
ATOM   1026  CB  ARG A 134     -30.631  -2.215 -21.344  1.00 93.54           C  
ATOM   1027  CG  ARG A 134     -30.937  -3.191 -20.209  1.00101.62           C  
ATOM   1028  CD  ARG A 134     -30.437  -4.595 -20.500  1.00117.10           C  
ATOM   1029  NE  ARG A 134     -29.000  -4.742 -20.270  1.00130.71           N  
ATOM   1030  CZ  ARG A 134     -28.295  -5.828 -20.575  1.00146.28           C  
ATOM   1031  NH1 ARG A 134     -26.991  -5.871 -20.331  1.00132.76           N1+
ATOM   1032  NH2 ARG A 134     -28.887  -6.881 -21.126  1.00133.63           N  
ATOM   1033  N   GLU A 135     -31.591   0.124 -23.364  1.00 93.51           N  
ATOM   1034  CA  GLU A 135     -31.312   0.954 -24.535  1.00 95.11           C  
ATOM   1035  C   GLU A 135     -31.566   2.430 -24.228  1.00 95.50           C  
ATOM   1036  O   GLU A 135     -30.750   3.282 -24.583  1.00 94.95           O  
ATOM   1037  CB  GLU A 135     -32.180   0.506 -25.728  1.00 97.34           C  
ATOM   1038  CG  GLU A 135     -31.890   1.237 -27.038  1.00110.01           C  
ATOM   1039  CD  GLU A 135     -30.463   1.246 -27.553  1.00144.91           C  
ATOM   1040  OE1 GLU A 135     -29.613   0.497 -27.021  1.00143.48           O  
ATOM   1041  OE2 GLU A 135     -30.199   2.005 -28.513  1.00149.13           O1-
ATOM   1042  N   ALA A 136     -32.693   2.738 -23.580  1.00 89.03           N  
ATOM   1043  CA  ALA A 136     -33.027   4.124 -23.243  1.00 86.79           C  
ATOM   1044  C   ALA A 136     -31.975   4.749 -22.322  1.00 90.61           C  
ATOM   1045  O   ALA A 136     -31.550   5.882 -22.536  1.00 89.96           O  
ATOM   1046  CB  ALA A 136     -34.391   4.181 -22.571  1.00 84.03           C  
ATOM   1047  N   VAL A 137     -31.570   4.008 -21.297  1.00 87.75           N  
ATOM   1048  CA  VAL A 137     -30.586   4.451 -20.314  1.00 88.61           C  
ATOM   1049  C   VAL A 137     -29.162   4.642 -20.885  1.00 95.62           C  
ATOM   1050  O   VAL A 137     -28.383   5.396 -20.299  1.00 96.34           O  
ATOM   1051  CB  VAL A 137     -30.605   3.457 -19.125  1.00 92.24           C  
ATOM   1052  CG1 VAL A 137     -29.356   3.564 -18.260  1.00 93.41           C  
ATOM   1053  CG2 VAL A 137     -31.864   3.654 -18.286  1.00 88.23           C  
ATOM   1054  N   ARG A 138     -28.813   3.976 -21.999  1.00 93.65           N  
ATOM   1055  CA  ARG A 138     -27.465   4.108 -22.565  1.00 97.83           C  
ATOM   1056  C   ARG A 138     -27.115   5.553 -22.924  1.00101.27           C  
ATOM   1057  O   ARG A 138     -27.861   6.219 -23.642  1.00 98.66           O  
ATOM   1058  CB  ARG A 138     -27.265   3.180 -23.773  1.00103.18           C  
ATOM   1059  CG  ARG A 138     -27.200   1.712 -23.384  1.00118.96           C  
ATOM   1060  CD  ARG A 138     -27.070   0.796 -24.579  1.00137.89           C  
ATOM   1061  NE  ARG A 138     -27.235  -0.607 -24.201  1.00150.37           N  
ATOM   1062  CZ  ARG A 138     -27.196  -1.626 -25.053  1.00173.92           C  
ATOM   1063  NH1 ARG A 138     -27.355  -2.869 -24.614  1.00164.02           N1+
ATOM   1064  NH2 ARG A 138     -26.998  -1.415 -26.348  1.00167.08           N  
ATOM   1065  N   ASP A 139     -25.978   6.041 -22.392  1.00100.21           N  
ATOM   1066  CA  ASP A 139     -25.490   7.403 -22.620  1.00100.22           C  
ATOM   1067  C   ASP A 139     -26.462   8.484 -22.110  1.00 95.28           C  
ATOM   1068  O   ASP A 139     -26.317   9.646 -22.496  1.00 92.74           O  
ATOM   1069  CB  ASP A 139     -25.164   7.614 -24.117  1.00105.50           C  
ATOM   1070  CG  ASP A 139     -24.261   8.800 -24.424  1.00123.18           C  
ATOM   1071  OD1 ASP A 139     -23.499   9.212 -23.530  1.00125.42           O  
ATOM   1072  OD2 ASP A 139     -24.322   9.314 -25.562  1.00129.03           O1-
ATOM   1073  N   ALA A 140     -27.438   8.115 -21.239  1.00 86.98           N  
ATOM   1074  CA  ALA A 140     -28.395   9.090 -20.712  1.00 82.29           C  
ATOM   1075  C   ALA A 140     -27.761   9.839 -19.548  1.00 83.32           C  
ATOM   1076  O   ALA A 140     -27.195   9.216 -18.643  1.00 80.79           O  
ATOM   1077  CB  ALA A 140     -29.677   8.404 -20.256  1.00 79.35           C  
ATOM   1078  N   ASP A 141     -27.847  11.176 -19.584  1.00 78.09           N  
ATOM   1079  CA  ASP A 141     -27.292  12.032 -18.537  1.00 77.27           C  
ATOM   1080  C   ASP A 141     -28.271  12.182 -17.388  1.00 77.03           C  
ATOM   1081  O   ASP A 141     -27.868  12.426 -16.254  1.00 77.95           O  
ATOM   1082  CB  ASP A 141     -26.969  13.410 -19.114  1.00 80.24           C  
ATOM   1083  CG  ASP A 141     -25.942  13.341 -20.214  1.00 88.44           C  
ATOM   1084  OD1 ASP A 141     -24.786  12.972 -19.919  1.00 95.65           O  
ATOM   1085  OD2 ASP A 141     -26.295  13.644 -21.364  1.00 89.60           O1-
ATOM   1086  N   LEU A 142     -29.559  12.072 -17.692  1.00 70.34           N  
ATOM   1087  CA  LEU A 142     -30.615  12.188 -16.710  1.00 67.11           C  
ATOM   1088  C   LEU A 142     -31.610  11.064 -16.963  1.00 66.69           C  
ATOM   1089  O   LEU A 142     -32.111  10.919 -18.080  1.00 62.82           O  
ATOM   1090  CB  LEU A 142     -31.300  13.556 -16.841  1.00 65.89           C  
ATOM   1091  CG  LEU A 142     -32.628  13.719 -16.112  1.00 68.33           C  
ATOM   1092  CD1 LEU A 142     -32.468  13.473 -14.614  1.00 69.00           C  
ATOM   1093  CD2 LEU A 142     -33.204  15.091 -16.362  1.00 67.50           C  
ATOM   1094  N   ILE A 143     -31.880  10.265 -15.934  1.00 62.15           N  
ATOM   1095  CA  ILE A 143     -32.831   9.163 -16.019  1.00 60.05           C  
ATOM   1096  C   ILE A 143     -33.988   9.477 -15.069  1.00 58.74           C  
ATOM   1097  O   ILE A 143     -33.797   9.444 -13.859  1.00 55.95           O  
ATOM   1098  CB  ILE A 143     -32.165   7.810 -15.669  1.00 65.29           C  
ATOM   1099  CG1 ILE A 143     -30.958   7.514 -16.590  1.00 70.20           C  
ATOM   1100  CG2 ILE A 143     -33.189   6.664 -15.735  1.00 63.37           C  
ATOM   1101  CD1 ILE A 143     -29.958   6.607 -15.949  1.00 78.89           C  
ATOM   1102  N   ILE A 144     -35.177   9.788 -15.611  1.00 53.53           N  
ATOM   1103  CA  ILE A 144     -36.375  10.088 -14.817  1.00 50.23           C  
ATOM   1104  C   ILE A 144     -37.237   8.808 -14.745  1.00 53.75           C  
ATOM   1105  O   ILE A 144     -37.681   8.323 -15.781  1.00 51.20           O  
ATOM   1106  CB  ILE A 144     -37.168  11.277 -15.436  1.00 51.05           C  
ATOM   1107  CG1 ILE A 144     -36.268  12.520 -15.603  1.00 51.09           C  
ATOM   1108  CG2 ILE A 144     -38.415  11.602 -14.593  1.00 48.81           C  
ATOM   1109  CD1 ILE A 144     -36.931  13.705 -16.149  1.00 58.78           C  
ATOM   1110  N   THR A 145     -37.475   8.260 -13.540  1.00 52.11           N  
ATOM   1111  CA  THR A 145     -38.287   7.045 -13.397  1.00 51.25           C  
ATOM   1112  C   THR A 145     -39.703   7.389 -12.912  1.00 54.43           C  
ATOM   1113  O   THR A 145     -39.902   8.270 -12.079  1.00 53.51           O  
ATOM   1114  CB  THR A 145     -37.578   5.972 -12.537  1.00 60.75           C  
ATOM   1115  CG2 THR A 145     -36.105   5.851 -12.845  1.00 62.88           C  
ATOM   1116  OG1 THR A 145     -37.769   6.236 -11.156  1.00 64.66           O  
ATOM   1117  N   TRP A 146     -40.685   6.690 -13.473  1.00 50.72           N  
ATOM   1118  CA  TRP A 146     -42.112   6.841 -13.192  1.00 48.45           C  
ATOM   1119  C   TRP A 146     -42.587   5.397 -13.159  1.00 56.14           C  
ATOM   1120  O   TRP A 146     -43.431   4.994 -13.935  1.00 53.14           O  
ATOM   1121  CB  TRP A 146     -42.760   7.621 -14.374  1.00 46.78           C  
ATOM   1122  CG  TRP A 146     -44.192   8.027 -14.204  1.00 45.74           C  
ATOM   1123  CD1 TRP A 146     -45.296   7.306 -14.552  1.00 47.99           C  
ATOM   1124  CD2 TRP A 146     -44.672   9.295 -13.732  1.00 44.13           C  
ATOM   1125  CE2 TRP A 146     -46.080   9.247 -13.755  1.00 46.42           C  
ATOM   1126  CE3 TRP A 146     -44.047  10.456 -13.261  1.00 45.40           C  
ATOM   1127  NE1 TRP A 146     -46.435   8.024 -14.270  1.00 46.17           N  
ATOM   1128  CZ2 TRP A 146     -46.869  10.329 -13.352  1.00 43.11           C  
ATOM   1129  CZ3 TRP A 146     -44.827  11.523 -12.859  1.00 44.79           C  
ATOM   1130  CH2 TRP A 146     -46.220  11.451 -12.897  1.00 43.91           C  
ATOM   1131  N   LEU A 147     -41.983   4.584 -12.322  1.00 60.35           N  
ATOM   1132  CA  LEU A 147     -42.321   3.167 -12.293  1.00 63.64           C  
ATOM   1133  C   LEU A 147     -43.566   2.851 -11.471  1.00 72.88           C  
ATOM   1134  O   LEU A 147     -44.108   3.711 -10.779  1.00 68.53           O  
ATOM   1135  CB  LEU A 147     -41.099   2.389 -11.766  1.00 65.02           C  
ATOM   1136  CG  LEU A 147     -39.793   2.577 -12.529  1.00 71.99           C  
ATOM   1137  CD1 LEU A 147     -38.762   1.552 -12.100  1.00 74.71           C  
ATOM   1138  CD2 LEU A 147     -40.004   2.496 -14.027  1.00 76.04           C  
ATOM   1139  N   PRO A 148     -44.027   1.592 -11.514  1.00 77.94           N  
ATOM   1140  CA  PRO A 148     -45.208   1.223 -10.738  1.00 78.54           C  
ATOM   1141  C   PRO A 148     -44.973   1.118  -9.236  1.00 86.70           C  
ATOM   1142  O   PRO A 148     -43.840   1.080  -8.724  1.00 87.34           O  
ATOM   1143  CB  PRO A 148     -45.604  -0.143 -11.314  1.00 82.19           C  
ATOM   1144  CG  PRO A 148     -44.803  -0.298 -12.569  1.00 87.96           C  
ATOM   1145  CD  PRO A 148     -43.552   0.451 -12.312  1.00 83.32           C  
ATOM   1146  N   LYS A 149     -46.126   0.987  -8.571  1.00 85.05           N  
ATOM   1147  CA  LYS A 149     -46.350   0.900  -7.130  1.00 85.21           C  
ATOM   1148  C   LYS A 149     -45.985  -0.465  -6.502  1.00 95.10           C  
ATOM   1149  O   LYS A 149     -46.740  -1.422  -6.696  1.00 95.39           O  
ATOM   1150  CB  LYS A 149     -47.858   1.174  -6.895  1.00 84.74           C  
ATOM   1151  CG  LYS A 149     -48.339   2.545  -7.401  1.00 83.94           C  
ATOM   1152  CD  LYS A 149     -49.850   2.713  -7.318  1.00 82.13           C  
ATOM   1153  CE  LYS A 149     -50.235   4.173  -7.315  1.00 89.65           C  
ATOM   1154  NZ  LYS A 149     -51.686   4.380  -7.542  1.00103.96           N1+
ATOM   1155  N   GLY A 150     -44.879  -0.554  -5.740  1.00 95.28           N  
ATOM   1156  CA  GLY A 150     -44.531  -1.819  -5.106  1.00 97.73           C  
ATOM   1157  C   GLY A 150     -43.060  -2.149  -4.961  1.00104.96           C  
ATOM   1158  O   GLY A 150     -42.205  -1.264  -4.890  1.00104.51           O  
ATOM   1159  N   ASP A 151     -42.770  -3.461  -4.917  1.00103.61           N  
ATOM   1160  CA  ASP A 151     -41.416  -4.008  -4.780  1.00104.82           C  
ATOM   1161  C   ASP A 151     -40.824  -4.376  -6.152  1.00106.42           C  
ATOM   1162  O   ASP A 151     -39.819  -5.083  -6.206  1.00109.11           O  
ATOM   1163  CB  ASP A 151     -41.453  -5.276  -3.900  1.00109.12           C  
ATOM   1164  CG  ASP A 151     -42.413  -5.207  -2.723  1.00126.47           C  
ATOM   1165  OD1 ASP A 151     -42.421  -4.172  -2.025  1.00125.84           O  
ATOM   1166  OD2 ASP A 151     -43.153  -6.191  -2.505  1.00137.53           O1-
ATOM   1167  N   MET A 152     -41.436  -3.896  -7.252  1.00 98.14           N  
ATOM   1168  CA  MET A 152     -40.982  -4.210  -8.602  0.50 98.67           C  
ATOM   1170  C   MET A 152     -39.827  -3.301  -9.072  1.00 99.43           C  
ATOM   1171  O   MET A 152     -39.089  -3.678  -9.980  1.00101.61           O  
ATOM   1172  CB  MET A 152     -42.160  -4.107  -9.587  0.50100.04           C  
ATOM   1174  CG  MET A 152     -43.380  -4.944  -9.200  0.50103.36           C  
ATOM   1176  SD  MET A 152     -43.169  -6.726  -9.439  0.50110.73           S  
ATOM   1178  CE  MET A 152     -44.759  -7.143 -10.093  0.50107.07           C  
ATOM   1180  N   GLN A 153     -39.676  -2.113  -8.468  1.00 88.92           N  
ATOM   1181  CA  GLN A 153     -38.629  -1.156  -8.854  1.00 86.99           C  
ATOM   1182  C   GLN A 153     -37.198  -1.698  -8.784  1.00 89.18           C  
ATOM   1183  O   GLN A 153     -36.426  -1.465  -9.718  1.00 88.83           O  
ATOM   1184  CB  GLN A 153     -38.774   0.147  -8.061  1.00 85.73           C  
ATOM   1185  CG  GLN A 153     -40.155   0.796  -8.290  1.00 96.94           C  
ATOM   1186  CD  GLN A 153     -40.150   2.299  -8.203  1.00100.97           C  
ATOM   1187  NE2 GLN A 153     -41.329   2.874  -7.954  1.00 85.48           N  
ATOM   1188  OE1 GLN A 153     -39.108   2.962  -8.371  1.00 93.37           O  
ATOM   1189  N   LYS A 154     -36.835  -2.412  -7.705  1.00 85.00           N  
ATOM   1190  CA  LYS A 154     -35.487  -2.984  -7.588  1.00 86.94           C  
ATOM   1191  C   LYS A 154     -35.231  -3.904  -8.769  1.00 90.41           C  
ATOM   1192  O   LYS A 154     -34.178  -3.824  -9.397  1.00 93.20           O  
ATOM   1193  CB  LYS A 154     -35.317  -3.788  -6.286  1.00 89.94           C  
ATOM   1194  CG  LYS A 154     -33.931  -4.439  -6.173  1.00101.64           C  
ATOM   1195  CD  LYS A 154     -33.676  -5.036  -4.805  1.00111.50           C  
ATOM   1196  CE  LYS A 154     -32.296  -5.634  -4.697  1.00122.91           C  
ATOM   1197  NZ  LYS A 154     -32.113  -6.363  -3.416  1.00133.68           N1+
ATOM   1198  N   GLY A 155     -36.196  -4.770  -9.055  1.00 84.25           N  
ATOM   1199  CA  GLY A 155     -36.093  -5.706 -10.165  1.00 86.32           C  
ATOM   1200  C   GLY A 155     -35.938  -4.985 -11.485  1.00 89.00           C  
ATOM   1201  O   GLY A 155     -35.086  -5.349 -12.295  1.00 90.58           O  
ATOM   1202  N   ILE A 156     -36.750  -3.932 -11.699  1.00 82.56           N  
ATOM   1203  CA  ILE A 156     -36.712  -3.142 -12.931  1.00 81.62           C  
ATOM   1204  C   ILE A 156     -35.362  -2.438 -13.087  1.00 86.36           C  
ATOM   1205  O   ILE A 156     -34.785  -2.442 -14.174  1.00 87.19           O  
ATOM   1206  CB  ILE A 156     -37.881  -2.115 -12.953  1.00 81.23           C  
ATOM   1207  CG1 ILE A 156     -39.245  -2.828 -13.051  1.00 80.57           C  
ATOM   1208  CG2 ILE A 156     -37.722  -1.136 -14.116  1.00 81.66           C  
ATOM   1209  CD1 ILE A 156     -40.442  -2.001 -12.544  1.00 82.45           C  
ATOM   1210  N   ILE A 157     -34.872  -1.821 -12.007  1.00 82.99           N  
ATOM   1211  CA  ILE A 157     -33.600  -1.098 -12.030  1.00 84.02           C  
ATOM   1212  C   ILE A 157     -32.440  -2.074 -12.137  1.00 90.65           C  
ATOM   1213  O   ILE A 157     -31.496  -1.820 -12.887  1.00 92.19           O  
ATOM   1214  CB  ILE A 157     -33.497  -0.139 -10.816  1.00 84.82           C  
ATOM   1215  CG1 ILE A 157     -34.579   0.971 -10.923  1.00 81.81           C  
ATOM   1216  CG2 ILE A 157     -32.095   0.478 -10.724  1.00 86.69           C  
ATOM   1217  CD1 ILE A 157     -34.987   1.604  -9.630  1.00 81.84           C  
ATOM   1218  N   GLU A 158     -32.516  -3.199 -11.411  1.00 88.94           N  
ATOM   1219  CA  GLU A 158     -31.475  -4.233 -11.442  1.00 92.88           C  
ATOM   1220  C   GLU A 158     -31.123  -4.655 -12.878  1.00 98.43           C  
ATOM   1221  O   GLU A 158     -29.953  -4.913 -13.162  1.00100.64           O  
ATOM   1222  CB  GLU A 158     -31.926  -5.459 -10.630  1.00 95.03           C  
ATOM   1223  CG  GLU A 158     -30.894  -6.574 -10.537  1.00113.00           C  
ATOM   1224  CD  GLU A 158     -30.942  -7.396  -9.260  1.00138.09           C  
ATOM   1225  OE1 GLU A 158     -31.982  -7.360  -8.563  1.00131.12           O  
ATOM   1226  OE2 GLU A 158     -29.936  -8.078  -8.954  1.00137.53           O1-
ATOM   1227  N   LYS A 159     -32.123  -4.710 -13.783  1.00 94.46           N  
ATOM   1228  CA  LYS A 159     -31.890  -5.109 -15.172  1.00 96.80           C  
ATOM   1229  C   LYS A 159     -31.039  -4.122 -15.978  1.00102.41           C  
ATOM   1230  O   LYS A 159     -30.281  -4.563 -16.839  1.00105.29           O  
ATOM   1231  CB  LYS A 159     -33.217  -5.376 -15.897  1.00 97.56           C  
ATOM   1232  CG  LYS A 159     -33.981  -6.581 -15.358  1.00110.71           C  
ATOM   1233  CD  LYS A 159     -35.320  -6.770 -16.078  1.00115.89           C  
ATOM   1234  CE  LYS A 159     -36.129  -7.961 -15.605  1.00123.13           C  
ATOM   1235  NZ  LYS A 159     -36.256  -8.031 -14.125  1.00130.41           N1+
ATOM   1236  N   PHE A 160     -31.151  -2.802 -15.729  1.00 97.81           N  
ATOM   1237  CA  PHE A 160     -30.360  -1.821 -16.492  1.00 99.24           C  
ATOM   1238  C   PHE A 160     -29.253  -1.152 -15.684  1.00104.82           C  
ATOM   1239  O   PHE A 160     -28.550  -0.297 -16.221  1.00106.37           O  
ATOM   1240  CB  PHE A 160     -31.267  -0.758 -17.140  1.00 98.38           C  
ATOM   1241  CG  PHE A 160     -32.079   0.098 -16.192  1.00 95.78           C  
ATOM   1242  CD1 PHE A 160     -31.500   1.164 -15.522  1.00 98.08           C  
ATOM   1243  CD2 PHE A 160     -33.432  -0.135 -16.007  1.00 94.26           C  
ATOM   1244  CE1 PHE A 160     -32.256   1.967 -14.673  1.00 95.38           C  
ATOM   1245  CE2 PHE A 160     -34.183   0.668 -15.158  1.00 93.52           C  
ATOM   1246  CZ  PHE A 160     -33.591   1.710 -14.494  1.00 90.81           C  
ATOM   1247  N   ALA A 161     -29.084  -1.535 -14.413  1.00100.41           N  
ATOM   1248  CA  ALA A 161     -28.062  -0.964 -13.539  1.00100.31           C  
ATOM   1249  C   ALA A 161     -26.706  -0.794 -14.233  1.00104.44           C  
ATOM   1250  O   ALA A 161     -26.122   0.286 -14.181  1.00103.31           O  
ATOM   1251  CB  ALA A 161     -27.905  -1.834 -12.302  1.00101.63           C  
ATOM   1252  N   GLY A 162     -26.229  -1.852 -14.879  1.00103.78           N  
ATOM   1253  CA  GLY A 162     -24.940  -1.847 -15.565  1.00106.79           C  
ATOM   1254  C   GLY A 162     -24.817  -0.946 -16.780  1.00107.93           C  
ATOM   1255  O   GLY A 162     -23.701  -0.612 -17.183  1.00108.79           O  
ATOM   1256  N   ASP A 163     -25.943  -0.542 -17.379  1.00101.11           N  
ATOM   1257  CA  ASP A 163     -25.940   0.315 -18.571  1.00101.23           C  
ATOM   1258  C   ASP A 163     -25.999   1.811 -18.248  1.00 99.87           C  
ATOM   1259  O   ASP A 163     -25.949   2.630 -19.170  1.00 99.42           O  
ATOM   1260  CB  ASP A 163     -27.107  -0.075 -19.491  1.00102.09           C  
ATOM   1261  CG  ASP A 163     -27.120  -1.559 -19.794  1.00116.49           C  
ATOM   1262  OD1 ASP A 163     -26.383  -1.984 -20.712  1.00120.34           O  
ATOM   1263  OD2 ASP A 163     -27.854  -2.299 -19.100  1.00119.17           O1-
ATOM   1264  N   ILE A 164     -26.093   2.174 -16.958  1.00 92.40           N  
ATOM   1265  CA  ILE A 164     -26.170   3.577 -16.561  1.00 89.54           C  
ATOM   1266  C   ILE A 164     -24.813   4.240 -16.732  1.00 96.33           C  
ATOM   1267  O   ILE A 164     -23.803   3.708 -16.276  1.00100.80           O  
ATOM   1268  CB  ILE A 164     -26.708   3.725 -15.110  1.00 89.00           C  
ATOM   1269  CG1 ILE A 164     -28.133   3.153 -14.984  1.00 84.57           C  
ATOM   1270  CG2 ILE A 164     -26.683   5.192 -14.669  1.00 88.22           C  
ATOM   1271  CD1 ILE A 164     -28.567   2.864 -13.578  1.00 79.40           C  
ATOM   1272  N   LYS A 165     -24.798   5.404 -17.393  1.00 91.14           N  
ATOM   1273  CA  LYS A 165     -23.589   6.189 -17.633  1.00 93.09           C  
ATOM   1274  C   LYS A 165     -23.071   6.680 -16.272  1.00 97.90           C  
ATOM   1275  O   LYS A 165     -23.880   7.051 -15.423  1.00 96.52           O  
ATOM   1276  CB  LYS A 165     -23.935   7.374 -18.557  1.00 94.33           C  
ATOM   1277  CG  LYS A 165     -22.799   8.340 -18.837  1.00103.55           C  
ATOM   1278  CD  LYS A 165     -23.248   9.482 -19.739  1.00108.33           C  
ATOM   1279  CE  LYS A 165     -22.138  10.483 -19.936  1.00123.83           C  
ATOM   1280  NZ  LYS A 165     -22.571  11.656 -20.732  1.00132.59           N1+
ATOM   1281  N   GLN A 166     -21.746   6.663 -16.037  1.00 96.83           N  
ATOM   1282  CA  GLN A 166     -21.210   7.125 -14.752  1.00 95.55           C  
ATOM   1283  C   GLN A 166     -21.468   8.629 -14.600  1.00 93.83           C  
ATOM   1284  O   GLN A 166     -21.340   9.390 -15.566  1.00 93.44           O  
ATOM   1285  CB  GLN A 166     -19.716   6.787 -14.573  1.00102.35           C  
ATOM   1286  CG  GLN A 166     -18.725   7.578 -15.419  1.00144.04           C  
ATOM   1287  CD  GLN A 166     -17.295   7.222 -15.066  1.00193.94           C  
ATOM   1288  NE2 GLN A 166     -16.339   7.911 -15.667  1.00205.07           N  
ATOM   1289  OE1 GLN A 166     -17.026   6.326 -14.250  1.00192.57           O  
ATOM   1290  N   GLY A 167     -21.859   9.036 -13.398  1.00 87.84           N  
ATOM   1291  CA  GLY A 167     -22.165  10.431 -13.099  1.00 85.83           C  
ATOM   1292  C   GLY A 167     -23.563  10.838 -13.520  1.00 86.00           C  
ATOM   1293  O   GLY A 167     -23.917  12.019 -13.435  1.00 83.85           O  
ATOM   1294  N   ALA A 168     -24.372   9.865 -13.988  1.00 81.02           N  
ATOM   1295  CA  ALA A 168     -25.733  10.131 -14.434  1.00 76.18           C  
ATOM   1296  C   ALA A 168     -26.623  10.483 -13.267  1.00 74.61           C  
ATOM   1297  O   ALA A 168     -26.517   9.882 -12.197  1.00 72.20           O  
ATOM   1298  CB  ALA A 168     -26.302   8.912 -15.147  1.00 76.31           C  
ATOM   1299  N   ILE A 169     -27.508  11.453 -13.481  1.00 68.34           N  
ATOM   1300  CA  ILE A 169     -28.458  11.874 -12.466  1.00 65.22           C  
ATOM   1301  C   ILE A 169     -29.666  10.956 -12.656  1.00 65.12           C  
ATOM   1302  O   ILE A 169     -30.221  10.905 -13.752  1.00 61.51           O  
ATOM   1303  CB  ILE A 169     -28.842  13.363 -12.651  1.00 66.89           C  
ATOM   1304  CG1 ILE A 169     -27.574  14.258 -12.600  1.00 69.13           C  
ATOM   1305  CG2 ILE A 169     -29.890  13.782 -11.593  1.00 60.47           C  
ATOM   1306  CD1 ILE A 169     -27.818  15.711 -12.976  1.00 69.03           C  
ATOM   1307  N   ILE A 170     -30.038  10.205 -11.621  1.00 60.92           N  
ATOM   1308  CA  ILE A 170     -31.180   9.299 -11.721  1.00 58.93           C  
ATOM   1309  C   ILE A 170     -32.198   9.758 -10.689  1.00 56.29           C  
ATOM   1310  O   ILE A 170     -31.812  10.085  -9.572  1.00 54.19           O  
ATOM   1311  CB  ILE A 170     -30.750   7.813 -11.606  1.00 63.99           C  
ATOM   1312  CG1 ILE A 170     -31.957   6.887 -11.889  1.00 63.40           C  
ATOM   1313  CG2 ILE A 170     -30.111   7.513 -10.243  1.00 63.66           C  
ATOM   1314  CD1 ILE A 170     -31.589   5.629 -12.543  1.00 70.68           C  
ATOM   1315  N   THR A 171     -33.477   9.846 -11.073  1.00 51.88           N  
ATOM   1316  CA  THR A 171     -34.534  10.340 -10.208  1.00 48.63           C  
ATOM   1317  C   THR A 171     -35.804   9.531 -10.305  1.00 49.70           C  
ATOM   1318  O   THR A 171     -36.040   8.840 -11.288  1.00 48.16           O  
ATOM   1319  CB  THR A 171     -34.921  11.770 -10.653  1.00 50.02           C  
ATOM   1320  CG2 THR A 171     -33.732  12.664 -10.900  1.00 50.48           C  
ATOM   1321  OG1 THR A 171     -35.702  11.685 -11.839  1.00 52.91           O  
ATOM   1322  N   HIS A 172     -36.646   9.658  -9.306  1.00 44.04           N  
ATOM   1323  CA  HIS A 172     -37.947   9.020  -9.303  1.00 40.19           C  
ATOM   1324  C   HIS A 172     -38.881  10.222  -9.348  1.00 44.13           C  
ATOM   1325  O   HIS A 172     -38.552  11.275  -8.800  1.00 43.04           O  
ATOM   1326  CB  HIS A 172     -38.153   8.159  -8.056  1.00 38.63           C  
ATOM   1327  CG  HIS A 172     -38.220   8.960  -6.806  1.00 39.80           C  
ATOM   1328  CD2 HIS A 172     -37.220   9.432  -6.023  1.00 43.62           C  
ATOM   1329  ND1 HIS A 172     -39.417   9.368  -6.291  1.00 37.86           N  
ATOM   1330  CE1 HIS A 172     -39.132  10.069  -5.207  1.00 38.17           C  
ATOM   1331  NE2 HIS A 172     -37.822  10.137  -5.009  1.00 41.54           N  
ATOM   1332  N   ALA A 173     -39.987  10.103 -10.041  1.00 43.77           N  
ATOM   1333  CA  ALA A 173     -40.932  11.207 -10.151  1.00 45.26           C  
ATOM   1334  C   ALA A 173     -42.181  10.885  -9.406  1.00 49.22           C  
ATOM   1335  O   ALA A 173     -43.018  11.763  -9.235  1.00 46.55           O  
ATOM   1336  CB  ALA A 173     -41.269  11.466 -11.607  1.00 46.56           C  
ATOM   1337  N   CYS A 174     -42.318   9.644  -8.949  1.00 49.81           N  
ATOM   1338  CA  CYS A 174     -43.503   9.223  -8.228  1.00 50.70           C  
ATOM   1339  C   CYS A 174     -43.263   7.838  -7.675  1.00 50.85           C  
ATOM   1340  O   CYS A 174     -42.181   7.272  -7.847  1.00 52.24           O  
ATOM   1341  CB  CYS A 174     -44.697   9.203  -9.185  1.00 52.93           C  
ATOM   1342  SG  CYS A 174     -44.615   7.883 -10.425  1.00 59.53           S  
ATOM   1343  N   THR A 175     -44.314   7.310  -7.025  1.00 42.42           N  
ATOM   1344  CA  THR A 175     -44.506   5.978  -6.465  1.00 41.97           C  
ATOM   1345  C   THR A 175     -43.399   5.328  -5.649  1.00 47.06           C  
ATOM   1346  O   THR A 175     -43.458   4.115  -5.479  1.00 49.04           O  
ATOM   1347  CB  THR A 175     -44.881   4.998  -7.585  1.00 45.43           C  
ATOM   1348  CG2 THR A 175     -46.126   5.418  -8.348  1.00 40.26           C  
ATOM   1349  OG1 THR A 175     -43.777   4.869  -8.475  1.00 52.36           O  
ATOM   1350  N   ILE A 176     -42.432   6.063  -5.126  1.00 42.35           N  
ATOM   1351  CA  ILE A 176     -41.395   5.439  -4.304  1.00 42.76           C  
ATOM   1352  C   ILE A 176     -40.744   6.523  -3.499  1.00 47.83           C  
ATOM   1353  O   ILE A 176     -40.421   7.547  -4.080  1.00 48.55           O  
ATOM   1354  CB  ILE A 176     -40.346   4.606  -5.111  1.00 47.19           C  
ATOM   1355  CG1 ILE A 176     -39.292   3.968  -4.164  1.00 46.83           C  
ATOM   1356  CG2 ILE A 176     -39.663   5.440  -6.212  1.00 50.31           C  
ATOM   1357  CD1 ILE A 176     -38.472   2.774  -4.787  1.00 48.99           C  
ATOM   1358  N   PRO A 177     -40.550   6.383  -2.173  1.00 45.13           N  
ATOM   1359  CA  PRO A 177     -39.864   7.458  -1.444  1.00 45.10           C  
ATOM   1360  C   PRO A 177     -38.402   7.497  -1.901  1.00 46.91           C  
ATOM   1361  O   PRO A 177     -37.868   6.464  -2.276  1.00 46.00           O  
ATOM   1362  CB  PRO A 177     -39.984   7.035   0.027  1.00 46.64           C  
ATOM   1363  CG  PRO A 177     -40.935   5.867   0.042  1.00 50.54           C  
ATOM   1364  CD  PRO A 177     -40.841   5.239  -1.292  1.00 46.59           C  
ATOM   1365  N   THR A 178     -37.761   8.661  -1.890  1.00 42.72           N  
ATOM   1366  CA  THR A 178     -36.360   8.780  -2.312  1.00 43.36           C  
ATOM   1367  C   THR A 178     -35.438   7.902  -1.460  1.00 49.06           C  
ATOM   1368  O   THR A 178     -34.416   7.429  -1.968  1.00 49.39           O  
ATOM   1369  CB  THR A 178     -35.893  10.228  -2.219  1.00 47.34           C  
ATOM   1370  CG2 THR A 178     -34.638  10.492  -3.049  1.00 40.70           C  
ATOM   1371  OG1 THR A 178     -36.957  11.094  -2.603  1.00 46.35           O  
ATOM   1372  N   THR A 179     -35.780   7.699  -0.169  1.00 45.97           N  
ATOM   1373  CA  THR A 179     -34.993   6.859   0.738  1.00 47.65           C  
ATOM   1374  C   THR A 179     -34.924   5.430   0.189  1.00 53.24           C  
ATOM   1375  O   THR A 179     -33.828   4.878   0.066  1.00 53.49           O  
ATOM   1376  CB  THR A 179     -35.615   6.895   2.138  1.00 52.01           C  
ATOM   1377  CG2 THR A 179     -35.354   8.205   2.847  1.00 46.82           C  
ATOM   1378  OG1 THR A 179     -37.029   6.701   2.013  1.00 50.81           O  
ATOM   1379  N   LEU A 180     -36.083   4.842  -0.182  1.00 50.68           N  
ATOM   1380  CA  LEU A 180     -36.096   3.477  -0.726  1.00 52.93           C  
ATOM   1381  C   LEU A 180     -35.516   3.442  -2.136  1.00 59.50           C  
ATOM   1382  O   LEU A 180     -34.985   2.415  -2.546  1.00 63.21           O  
ATOM   1383  CB  LEU A 180     -37.511   2.870  -0.697  1.00 51.69           C  
ATOM   1384  CG  LEU A 180     -38.226   2.905   0.660  1.00 56.51           C  
ATOM   1385  CD1 LEU A 180     -39.576   2.221   0.582  1.00 56.51           C  
ATOM   1386  CD2 LEU A 180     -37.396   2.228   1.740  1.00 60.90           C  
ATOM   1387  N   PHE A 181     -35.606   4.559  -2.875  1.00 52.12           N  
ATOM   1388  CA  PHE A 181     -35.057   4.661  -4.217  1.00 51.97           C  
ATOM   1389  C   PHE A 181     -33.532   4.587  -4.093  1.00 60.76           C  
ATOM   1390  O   PHE A 181     -32.890   3.836  -4.822  1.00 62.11           O  
ATOM   1391  CB  PHE A 181     -35.501   5.986  -4.879  1.00 52.01           C  
ATOM   1392  CG  PHE A 181     -35.237   6.069  -6.357  1.00 54.46           C  
ATOM   1393  CD1 PHE A 181     -35.794   5.144  -7.228  1.00 56.45           C  
ATOM   1394  CD2 PHE A 181     -34.435   7.075  -6.881  1.00 57.98           C  
ATOM   1395  CE1 PHE A 181     -35.556   5.223  -8.590  1.00 58.56           C  
ATOM   1396  CE2 PHE A 181     -34.186   7.148  -8.250  1.00 61.04           C  
ATOM   1397  CZ  PHE A 181     -34.749   6.222  -9.097  1.00 59.06           C  
ATOM   1398  N   TYR A 182     -32.952   5.351  -3.153  1.00 59.35           N  
ATOM   1399  CA  TYR A 182     -31.503   5.346  -2.932  1.00 62.32           C  
ATOM   1400  C   TYR A 182     -31.037   3.948  -2.510  1.00 70.89           C  
ATOM   1401  O   TYR A 182     -30.020   3.459  -3.007  1.00 72.40           O  
ATOM   1402  CB  TYR A 182     -31.084   6.382  -1.873  1.00 62.77           C  
ATOM   1403  CG  TYR A 182     -29.580   6.429  -1.706  1.00 67.03           C  
ATOM   1404  CD1 TYR A 182     -28.775   7.026  -2.664  1.00 69.92           C  
ATOM   1405  CD2 TYR A 182     -28.958   5.796  -0.638  1.00 69.10           C  
ATOM   1406  CE1 TYR A 182     -27.389   7.030  -2.545  1.00 73.39           C  
ATOM   1407  CE2 TYR A 182     -27.571   5.793  -0.507  1.00 72.90           C  
ATOM   1408  CZ  TYR A 182     -26.789   6.415  -1.464  1.00 81.85           C  
ATOM   1409  OH  TYR A 182     -25.415   6.432  -1.373  1.00 89.47           O  
ATOM   1410  N   LYS A 183     -31.798   3.307  -1.601  1.00 68.84           N  
ATOM   1411  CA  LYS A 183     -31.507   1.962  -1.091  1.00 71.05           C  
ATOM   1412  C   LYS A 183     -31.343   0.948  -2.231  1.00 77.97           C  
ATOM   1413  O   LYS A 183     -30.516   0.040  -2.118  1.00 80.59           O  
ATOM   1414  CB  LYS A 183     -32.617   1.503  -0.133  1.00 71.66           C  
ATOM   1415  CG  LYS A 183     -32.191   0.417   0.849  1.00 88.40           C  
ATOM   1416  CD  LYS A 183     -33.109   0.407   2.075  1.00 95.35           C  
ATOM   1417  CE  LYS A 183     -32.699  -0.599   3.124  1.00109.50           C  
ATOM   1418  NZ  LYS A 183     -31.706  -0.036   4.080  1.00115.87           N1+
ATOM   1419  N   ILE A 184     -32.117   1.105  -3.330  1.00 71.62           N  
ATOM   1420  CA  ILE A 184     -32.031   0.212  -4.485  1.00 72.74           C  
ATOM   1421  C   ILE A 184     -30.645   0.307  -5.108  1.00 79.49           C  
ATOM   1422  O   ILE A 184     -30.025  -0.721  -5.357  1.00 83.17           O  
ATOM   1423  CB  ILE A 184     -33.143   0.527  -5.527  1.00 73.87           C  
ATOM   1424  CG1 ILE A 184     -34.522   0.091  -4.996  1.00 71.25           C  
ATOM   1425  CG2 ILE A 184     -32.853  -0.135  -6.885  1.00 76.79           C  
ATOM   1426  CD1 ILE A 184     -35.724   0.743  -5.686  1.00 64.15           C  
ATOM   1427  N   PHE A 185     -30.153   1.529  -5.359  1.00 75.28           N  
ATOM   1428  CA  PHE A 185     -28.832   1.728  -5.973  1.00 78.27           C  
ATOM   1429  C   PHE A 185     -27.716   1.269  -5.033  1.00 86.08           C  
ATOM   1430  O   PHE A 185     -26.681   0.792  -5.495  1.00 88.09           O  
ATOM   1431  CB  PHE A 185     -28.636   3.188  -6.417  1.00 79.37           C  
ATOM   1432  CG  PHE A 185     -29.658   3.567  -7.455  1.00 79.16           C  
ATOM   1433  CD1 PHE A 185     -29.483   3.219  -8.779  1.00 84.09           C  
ATOM   1434  CD2 PHE A 185     -30.841   4.182  -7.091  1.00 77.70           C  
ATOM   1435  CE1 PHE A 185     -30.459   3.517  -9.728  1.00 83.80           C  
ATOM   1436  CE2 PHE A 185     -31.812   4.477  -8.037  1.00 78.60           C  
ATOM   1437  CZ  PHE A 185     -31.617   4.145  -9.351  1.00 78.58           C  
ATOM   1438  N   GLU A 186     -27.942   1.393  -3.717  1.00 83.11           N  
ATOM   1439  CA  GLU A 186     -26.989   0.964  -2.699  1.00 85.38           C  
ATOM   1440  C   GLU A 186     -26.928  -0.572  -2.736  1.00 91.54           C  
ATOM   1441  O   GLU A 186     -25.854  -1.138  -2.936  1.00 93.94           O  
ATOM   1442  CB  GLU A 186     -27.442   1.467  -1.318  1.00 84.32           C  
ATOM   1443  CG  GLU A 186     -26.371   1.399  -0.251  1.00 97.93           C  
ATOM   1444  CD  GLU A 186     -26.767   2.098   1.034  1.00120.23           C  
ATOM   1445  OE1 GLU A 186     -27.725   1.635   1.695  1.00115.51           O  
ATOM   1446  OE2 GLU A 186     -26.123   3.115   1.380  1.00116.57           O1-
ATOM   1447  N   GLU A 187     -28.092  -1.244  -2.598  1.00 86.27           N  
ATOM   1448  CA  GLU A 187     -28.183  -2.713  -2.642  1.00 86.52           C  
ATOM   1449  C   GLU A 187     -27.620  -3.267  -3.947  1.00 92.20           C  
ATOM   1450  O   GLU A 187     -27.116  -4.384  -3.959  1.00 96.04           O  
ATOM   1451  CB  GLU A 187     -29.636  -3.179  -2.470  1.00 85.03           C  
ATOM   1452  CG  GLU A 187     -30.154  -3.054  -1.049  1.00 89.90           C  
ATOM   1453  CD  GLU A 187     -31.624  -3.386  -0.876  1.00108.35           C  
ATOM   1454  OE1 GLU A 187     -32.265  -3.806  -1.866  1.00 87.68           O  
ATOM   1455  OE2 GLU A 187     -32.139  -3.226   0.255  1.00108.07           O1-
ATOM   1456  N   LEU A 188     -27.705  -2.500  -5.045  1.00 86.88           N  
ATOM   1457  CA  LEU A 188     -27.176  -2.934  -6.336  1.00 89.05           C  
ATOM   1458  C   LEU A 188     -25.690  -2.564  -6.492  1.00 96.43           C  
ATOM   1459  O   LEU A 188     -25.102  -2.851  -7.533  1.00 98.95           O  
ATOM   1460  CB  LEU A 188     -28.010  -2.349  -7.492  1.00 86.91           C  
ATOM   1461  CG  LEU A 188     -29.441  -2.887  -7.616  1.00 88.81           C  
ATOM   1462  CD1 LEU A 188     -30.216  -2.105  -8.650  1.00 86.37           C  
ATOM   1463  CD2 LEU A 188     -29.458  -4.370  -7.975  1.00 93.93           C  
ATOM   1464  N   GLY A 189     -25.098  -1.948  -5.467  1.00 92.14           N  
ATOM   1465  CA  GLY A 189     -23.690  -1.569  -5.473  1.00 95.19           C  
ATOM   1466  C   GLY A 189     -23.280  -0.576  -6.543  1.00 98.86           C  
ATOM   1467  O   GLY A 189     -22.128  -0.591  -6.986  1.00 99.49           O  
ATOM   1468  N   ILE A 190     -24.209   0.299  -6.970  1.00 92.37           N  
ATOM   1469  CA  ILE A 190     -23.898   1.300  -7.993  1.00 92.54           C  
ATOM   1470  C   ILE A 190     -24.171   2.731  -7.516  1.00 92.93           C  
ATOM   1471  O   ILE A 190     -24.060   3.655  -8.319  1.00 93.38           O  
ATOM   1472  CB  ILE A 190     -24.609   0.980  -9.330  1.00 95.60           C  
ATOM   1473  CG1 ILE A 190     -26.130   0.838  -9.155  1.00 92.22           C  
ATOM   1474  CG2 ILE A 190     -24.016  -0.270  -9.952  1.00 99.61           C  
ATOM   1475  CD1 ILE A 190     -26.887   1.201 -10.407  1.00102.46           C  
ATOM   1476  N   ALA A 191     -24.487   2.935  -6.221  1.00 86.11           N  
ATOM   1477  CA  ALA A 191     -24.754   4.274  -5.694  1.00 84.09           C  
ATOM   1478  C   ALA A 191     -23.577   5.219  -5.970  1.00 90.44           C  
ATOM   1479  O   ALA A 191     -23.777   6.402  -6.238  1.00 87.62           O  
ATOM   1480  CB  ALA A 191     -25.032   4.200  -4.204  1.00 83.06           C  
ATOM   1481  N   ASP A 192     -22.347   4.694  -5.916  1.00 93.01           N  
ATOM   1482  CA  ASP A 192     -21.141   5.482  -6.178  1.00 96.37           C  
ATOM   1483  C   ASP A 192     -21.038   6.026  -7.614  1.00100.60           C  
ATOM   1484  O   ASP A 192     -20.275   6.965  -7.835  1.00102.87           O  
ATOM   1485  CB  ASP A 192     -19.884   4.661  -5.857  1.00102.52           C  
ATOM   1486  CG  ASP A 192     -19.733   4.330  -4.384  1.00112.21           C  
ATOM   1487  OD1 ASP A 192     -20.674   4.618  -3.612  1.00107.70           O  
ATOM   1488  OD2 ASP A 192     -18.670   3.782  -4.006  1.00123.78           O1-
ATOM   1489  N   LYS A 193     -21.770   5.452  -8.589  1.00 94.67           N  
ATOM   1490  CA  LYS A 193     -21.699   5.922  -9.974  1.00 94.89           C  
ATOM   1491  C   LYS A 193     -22.909   6.756 -10.416  1.00 91.87           C  
ATOM   1492  O   LYS A 193     -22.934   7.194 -11.568  1.00 92.09           O  
ATOM   1493  CB  LYS A 193     -21.438   4.738 -10.929  1.00101.08           C  
ATOM   1494  CG  LYS A 193     -22.661   4.010 -11.484  1.00116.01           C  
ATOM   1495  CD  LYS A 193     -22.209   2.857 -12.378  1.00132.65           C  
ATOM   1496  CE  LYS A 193     -23.357   2.142 -13.043  1.00139.00           C  
ATOM   1497  NZ  LYS A 193     -22.897   1.278 -14.164  1.00149.38           N1+
ATOM   1498  N   VAL A 194     -23.895   7.010  -9.516  1.00 83.96           N  
ATOM   1499  CA  VAL A 194     -25.079   7.813  -9.855  1.00 78.57           C  
ATOM   1500  C   VAL A 194     -25.355   8.887  -8.815  1.00 79.41           C  
ATOM   1501  O   VAL A 194     -24.956   8.757  -7.659  1.00 79.16           O  
ATOM   1502  CB  VAL A 194     -26.349   6.953 -10.064  1.00 77.91           C  
ATOM   1503  CG1 VAL A 194     -26.243   6.116 -11.325  1.00 79.06           C  
ATOM   1504  CG2 VAL A 194     -26.648   6.077  -8.852  1.00 76.32           C  
ATOM   1505  N   GLU A 195     -26.070   9.941  -9.241  1.00 71.44           N  
ATOM   1506  CA  GLU A 195     -26.483  11.055  -8.390  1.00 65.68           C  
ATOM   1507  C   GLU A 195     -27.969  10.831  -8.255  1.00 62.88           C  
ATOM   1508  O   GLU A 195     -28.721  10.992  -9.217  1.00 60.52           O  
ATOM   1509  CB  GLU A 195     -26.130  12.410  -9.027  1.00 67.60           C  
ATOM   1510  CG  GLU A 195     -24.642  12.524  -9.346  1.00 73.74           C  
ATOM   1511  CD  GLU A 195     -23.711  12.473  -8.143  1.00 95.50           C  
ATOM   1512  OE1 GLU A 195     -24.186  12.663  -6.997  1.00 74.47           O  
ATOM   1513  OE2 GLU A 195     -22.496  12.245  -8.346  1.00 95.49           O1-
ATOM   1514  N   VAL A 196     -28.369  10.388  -7.074  1.00 55.79           N  
ATOM   1515  CA  VAL A 196     -29.737  10.050  -6.765  1.00 52.71           C  
ATOM   1516  C   VAL A 196     -30.479  11.244  -6.219  1.00 52.34           C  
ATOM   1517  O   VAL A 196     -30.089  11.840  -5.216  1.00 52.08           O  
ATOM   1518  CB  VAL A 196     -29.765   8.863  -5.777  1.00 56.50           C  
ATOM   1519  CG1 VAL A 196     -31.194   8.416  -5.483  1.00 52.80           C  
ATOM   1520  CG2 VAL A 196     -28.952   7.696  -6.320  1.00 59.15           C  
ATOM   1521  N   THR A 197     -31.554  11.601  -6.890  1.00 46.85           N  
ATOM   1522  CA  THR A 197     -32.398  12.692  -6.451  1.00 44.49           C  
ATOM   1523  C   THR A 197     -33.811  12.392  -6.938  1.00 46.66           C  
ATOM   1524  O   THR A 197     -34.117  11.229  -7.217  1.00 44.73           O  
ATOM   1525  CB  THR A 197     -31.806  14.036  -6.846  1.00 52.66           C  
ATOM   1526  CG2 THR A 197     -31.720  14.234  -8.342  1.00 49.74           C  
ATOM   1527  OG1 THR A 197     -32.588  15.053  -6.233  1.00 51.77           O  
ATOM   1528  N   SER A 198     -34.674  13.413  -7.006  1.00 40.29           N  
ATOM   1529  CA  SER A 198     -36.043  13.241  -7.443  1.00 37.14           C  
ATOM   1530  C   SER A 198     -36.418  14.315  -8.446  1.00 41.97           C  
ATOM   1531  O   SER A 198     -35.800  15.378  -8.506  1.00 41.96           O  
ATOM   1532  CB  SER A 198     -36.999  13.320  -6.249  1.00 36.99           C  
ATOM   1533  OG  SER A 198     -36.994  14.617  -5.675  1.00 45.08           O  
ATOM   1534  N   TYR A 199     -37.462  14.036  -9.219  1.00 39.33           N  
ATOM   1535  CA  TYR A 199     -38.013  14.966 -10.200  1.00 39.33           C  
ATOM   1536  C   TYR A 199     -39.502  14.715 -10.043  1.00 38.65           C  
ATOM   1537  O   TYR A 199     -40.187  14.252 -10.936  1.00 36.36           O  
ATOM   1538  CB  TYR A 199     -37.499  14.642 -11.604  1.00 42.06           C  
ATOM   1539  CG  TYR A 199     -37.705  15.780 -12.572  1.00 43.22           C  
ATOM   1540  CD1 TYR A 199     -36.800  16.833 -12.640  1.00 46.72           C  
ATOM   1541  CD2 TYR A 199     -38.802  15.807 -13.423  1.00 40.17           C  
ATOM   1542  CE1 TYR A 199     -36.980  17.882 -13.537  1.00 48.55           C  
ATOM   1543  CE2 TYR A 199     -38.985  16.844 -14.332  1.00 41.72           C  
ATOM   1544  CZ  TYR A 199     -38.067  17.880 -14.389  1.00 47.50           C  
ATOM   1545  OH  TYR A 199     -38.233  18.925 -15.264  1.00 47.84           O  
ATOM   1546  N   HIS A 200     -39.968  14.973  -8.841  1.00 37.20           N  
ATOM   1547  CA  HIS A 200     -41.321  14.707  -8.396  1.00 32.79           C  
ATOM   1548  C   HIS A 200     -42.243  15.893  -8.614  1.00 35.09           C  
ATOM   1549  O   HIS A 200     -42.011  16.939  -8.032  1.00 35.21           O  
ATOM   1550  CB  HIS A 200     -41.270  14.326  -6.887  1.00 33.16           C  
ATOM   1551  CG  HIS A 200     -42.523  13.637  -6.433  1.00 35.43           C  
ATOM   1552  CD2 HIS A 200     -42.684  12.459  -5.783  1.00 36.11           C  
ATOM   1553  ND1 HIS A 200     -43.776  14.159  -6.715  1.00 36.32           N  
ATOM   1554  CE1 HIS A 200     -44.648  13.299  -6.219  1.00 33.92           C  
ATOM   1555  NE2 HIS A 200     -44.040  12.260  -5.659  1.00 34.75           N  
ATOM   1556  N   PRO A 201     -43.278  15.790  -9.462  1.00 31.82           N  
ATOM   1557  CA  PRO A 201     -44.170  16.942  -9.668  1.00 31.63           C  
ATOM   1558  C   PRO A 201     -45.054  17.323  -8.456  1.00 37.16           C  
ATOM   1559  O   PRO A 201     -45.524  18.455  -8.389  1.00 34.76           O  
ATOM   1560  CB  PRO A 201     -45.055  16.479 -10.832  1.00 30.93           C  
ATOM   1561  CG  PRO A 201     -45.099  15.014 -10.686  1.00 33.05           C  
ATOM   1562  CD  PRO A 201     -43.725  14.625 -10.248  1.00 30.70           C  
ATOM   1563  N   GLY A 202     -45.287  16.379  -7.537  1.00 32.06           N  
ATOM   1564  CA  GLY A 202     -46.119  16.609  -6.361  1.00 30.77           C  
ATOM   1565  C   GLY A 202     -47.525  17.020  -6.751  1.00 35.73           C  
ATOM   1566  O   GLY A 202     -48.169  17.808  -6.070  1.00 36.65           O  
ATOM   1567  N   ALA A 203     -47.985  16.483  -7.874  1.00 30.83           N  
ATOM   1568  CA  ALA A 203     -49.265  16.760  -8.504  1.00 31.82           C  
ATOM   1569  C   ALA A 203     -49.204  15.998  -9.821  1.00 34.83           C  
ATOM   1570  O   ALA A 203     -48.172  15.408 -10.127  1.00 34.95           O  
ATOM   1571  CB  ALA A 203     -49.359  18.256  -8.831  1.00 33.31           C  
ATOM   1572  N   VAL A 204     -50.261  16.021 -10.615  1.00 31.68           N  
ATOM   1573  CA  VAL A 204     -50.193  15.377 -11.925  1.00 30.95           C  
ATOM   1574  C   VAL A 204     -49.469  16.454 -12.747  1.00 34.10           C  
ATOM   1575  O   VAL A 204     -49.848  17.618 -12.659  1.00 30.57           O  
ATOM   1576  CB  VAL A 204     -51.542  14.906 -12.497  1.00 33.41           C  
ATOM   1577  CG1 VAL A 204     -52.147  13.861 -11.576  1.00 33.48           C  
ATOM   1578  CG2 VAL A 204     -52.526  16.054 -12.753  1.00 32.05           C  
ATOM   1579  N   PRO A 205     -48.360  16.117 -13.435  1.00 33.61           N  
ATOM   1580  CA  PRO A 205     -47.580  17.154 -14.123  1.00 33.17           C  
ATOM   1581  C   PRO A 205     -48.318  18.034 -15.122  1.00 34.67           C  
ATOM   1582  O   PRO A 205     -47.993  19.218 -15.245  1.00 36.53           O  
ATOM   1583  CB  PRO A 205     -46.441  16.371 -14.814  1.00 36.23           C  
ATOM   1584  CG  PRO A 205     -46.429  15.054 -14.230  1.00 41.58           C  
ATOM   1585  CD  PRO A 205     -47.749  14.778 -13.581  1.00 35.78           C  
ATOM   1586  N   GLU A 206     -49.265  17.469 -15.850  1.00 28.50           N  
ATOM   1587  CA  GLU A 206     -50.036  18.225 -16.856  1.00 30.18           C  
ATOM   1588  C   GLU A 206     -50.941  19.279 -16.236  1.00 32.51           C  
ATOM   1589  O   GLU A 206     -51.453  20.128 -16.950  1.00 30.25           O  
ATOM   1590  CB  GLU A 206     -50.877  17.284 -17.739  1.00 31.05           C  
ATOM   1591  CG  GLU A 206     -51.996  16.567 -16.994  1.00 40.03           C  
ATOM   1592  CD  GLU A 206     -51.627  15.283 -16.265  1.00 42.47           C  
ATOM   1593  OE1 GLU A 206     -50.429  15.008 -16.051  1.00 32.21           O  
ATOM   1594  OE2 GLU A 206     -52.560  14.544 -15.898  1.00 30.20           O1-
ATOM   1595  N   MET A 207     -51.157  19.232 -14.917  1.00 29.86           N  
ATOM   1596  CA  MET A 207     -52.021  20.208 -14.256  1.00 29.42           C  
ATOM   1597  C   MET A 207     -51.232  21.324 -13.597  1.00 37.06           C  
ATOM   1598  O   MET A 207     -51.648  22.473 -13.681  1.00 39.51           O  
ATOM   1599  CB  MET A 207     -52.864  19.502 -13.193  1.00 29.59           C  
ATOM   1600  CG  MET A 207     -53.794  20.436 -12.465  1.00 32.17           C  
ATOM   1601  SD  MET A 207     -54.883  19.501 -11.376  1.00 33.26           S  
ATOM   1602  CE  MET A 207     -55.895  20.868 -10.754  1.00 30.20           C  
ATOM   1603  N   LYS A 208     -50.116  20.997 -12.918  1.00 35.62           N  
ATOM   1604  CA  LYS A 208     -49.321  22.015 -12.228  1.00 36.68           C  
ATOM   1605  C   LYS A 208     -47.866  21.993 -12.623  1.00 41.08           C  
ATOM   1606  O   LYS A 208     -47.245  20.931 -12.647  1.00 41.82           O  
ATOM   1607  CB  LYS A 208     -49.398  21.806 -10.710  1.00 37.74           C  
ATOM   1608  CG  LYS A 208     -50.810  21.836 -10.147  1.00 42.04           C  
ATOM   1609  CD  LYS A 208     -50.785  21.805  -8.625  1.00 45.24           C  
ATOM   1610  CE  LYS A 208     -50.507  23.154  -8.030  1.00 46.11           C  
ATOM   1611  NZ  LYS A 208     -50.470  23.086  -6.547  1.00 41.38           N1+
ATOM   1612  N   GLY A 209     -47.325  23.175 -12.891  1.00 37.63           N  
ATOM   1613  CA  GLY A 209     -45.930  23.344 -13.248  1.00 39.52           C  
ATOM   1614  C   GLY A 209     -45.087  23.490 -11.997  1.00 44.35           C  
ATOM   1615  O   GLY A 209     -44.890  24.599 -11.498  1.00 43.94           O  
ATOM   1616  N   GLN A 210     -44.593  22.373 -11.474  1.00 40.51           N  
ATOM   1617  CA  GLN A 210     -43.774  22.389 -10.266  1.00 41.42           C  
ATOM   1618  C   GLN A 210     -43.000  21.089 -10.164  1.00 42.93           C  
ATOM   1619  O   GLN A 210     -43.416  20.085 -10.743  1.00 43.34           O  
ATOM   1620  CB  GLN A 210     -44.683  22.542  -9.042  1.00 42.54           C  
ATOM   1621  CG  GLN A 210     -45.787  21.492  -8.997  1.00 39.47           C  
ATOM   1622  CD  GLN A 210     -46.667  21.673  -7.801  1.00 44.08           C  
ATOM   1623  NE2 GLN A 210     -46.921  20.614  -7.054  1.00 34.74           N  
ATOM   1624  OE1 GLN A 210     -47.145  22.768  -7.536  1.00 37.87           O  
ATOM   1625  N   VAL A 211     -41.893  21.093  -9.431  1.00 38.25           N  
ATOM   1626  CA  VAL A 211     -41.085  19.890  -9.250  1.00 37.10           C  
ATOM   1627  C   VAL A 211     -40.360  19.976  -7.934  1.00 38.00           C  
ATOM   1628  O   VAL A 211     -39.921  21.054  -7.530  1.00 40.75           O  
ATOM   1629  CB  VAL A 211     -40.145  19.609 -10.465  1.00 42.38           C  
ATOM   1630  CG1 VAL A 211     -39.039  20.653 -10.594  1.00 41.73           C  
ATOM   1631  CG2 VAL A 211     -39.572  18.201 -10.415  1.00 42.53           C  
ATOM   1632  N   TYR A 212     -40.239  18.839  -7.250  1.00 35.79           N  
ATOM   1633  CA  TYR A 212     -39.584  18.744  -5.951  1.00 34.08           C  
ATOM   1634  C   TYR A 212     -38.331  17.941  -6.114  1.00 40.41           C  
ATOM   1635  O   TYR A 212     -38.374  16.822  -6.624  1.00 39.57           O  
ATOM   1636  CB  TYR A 212     -40.565  18.147  -4.916  1.00 34.27           C  
ATOM   1637  CG  TYR A 212     -41.698  19.128  -4.673  1.00 35.54           C  
ATOM   1638  CD1 TYR A 212     -42.752  19.232  -5.571  1.00 35.59           C  
ATOM   1639  CD2 TYR A 212     -41.659  20.025  -3.611  1.00 37.15           C  
ATOM   1640  CE1 TYR A 212     -43.755  20.179  -5.397  1.00 31.42           C  
ATOM   1641  CE2 TYR A 212     -42.660  20.966  -3.423  1.00 38.37           C  
ATOM   1642  CZ  TYR A 212     -43.713  21.037  -4.318  1.00 41.64           C  
ATOM   1643  OH  TYR A 212     -44.712  21.966  -4.144  1.00 40.04           O  
ATOM   1644  N   ILE A 213     -37.197  18.537  -5.706  1.00 41.23           N  
ATOM   1645  CA  ILE A 213     -35.867  17.976  -5.821  1.00 41.48           C  
ATOM   1646  C   ILE A 213     -35.373  17.530  -4.460  1.00 45.86           C  
ATOM   1647  O   ILE A 213     -35.230  18.353  -3.556  1.00 46.64           O  
ATOM   1648  CB  ILE A 213     -34.924  19.042  -6.412  1.00 45.41           C  
ATOM   1649  CG1 ILE A 213     -35.502  19.689  -7.705  1.00 45.48           C  
ATOM   1650  CG2 ILE A 213     -33.516  18.479  -6.616  1.00 45.48           C  
ATOM   1651  CD1 ILE A 213     -35.792  18.773  -8.855  1.00 57.57           C  
ATOM   1652  N   ALA A 214     -35.096  16.239  -4.327  1.00 42.48           N  
ATOM   1653  CA  ALA A 214     -34.615  15.654  -3.086  1.00 41.97           C  
ATOM   1654  C   ALA A 214     -33.156  15.928  -2.828  1.00 50.30           C  
ATOM   1655  O   ALA A 214     -32.323  15.569  -3.661  1.00 52.29           O  
ATOM   1656  CB  ALA A 214     -34.804  14.152  -3.130  1.00 41.41           C  
ATOM   1657  N   GLU A 215     -32.820  16.502  -1.658  1.00 47.07           N  
ATOM   1658  CA  GLU A 215     -31.419  16.741  -1.304  1.00 49.56           C  
ATOM   1659  C   GLU A 215     -31.009  15.724  -0.250  1.00 53.62           C  
ATOM   1660  O   GLU A 215     -31.840  15.313   0.563  1.00 50.57           O  
ATOM   1661  CB  GLU A 215     -31.221  18.147  -0.754  1.00 51.35           C  
ATOM   1662  CG  GLU A 215     -31.489  19.231  -1.777  1.00 62.12           C  
ATOM   1663  CD  GLU A 215     -31.004  20.583  -1.300  1.00 66.03           C  
ATOM   1664  OE1 GLU A 215     -31.803  21.319  -0.682  1.00 61.68           O  
ATOM   1665  OE2 GLU A 215     -29.819  20.906  -1.533  1.00 69.56           O1-
ATOM   1666  N   GLY A 216     -29.742  15.323  -0.286  1.00 54.41           N  
ATOM   1667  CA  GLY A 216     -29.199  14.365   0.667  1.00 54.71           C  
ATOM   1668  C   GLY A 216     -28.288  13.311   0.073  1.00 61.17           C  
ATOM   1669  O   GLY A 216     -27.350  12.879   0.740  1.00 65.43           O  
ATOM   1670  N   TYR A 217     -28.553  12.866  -1.167  1.00 58.11           N  
ATOM   1671  CA  TYR A 217     -27.738  11.836  -1.827  1.00 59.65           C  
ATOM   1672  C   TYR A 217     -26.969  12.353  -3.037  1.00 64.63           C  
ATOM   1673  O   TYR A 217     -25.879  11.873  -3.292  1.00 65.13           O  
ATOM   1674  CB  TYR A 217     -28.624  10.671  -2.295  1.00 59.29           C  
ATOM   1675  CG  TYR A 217     -29.491  10.088  -1.204  1.00 59.45           C  
ATOM   1676  CD1 TYR A 217     -28.929   9.461  -0.099  1.00 61.99           C  
ATOM   1677  CD2 TYR A 217     -30.870  10.164  -1.274  1.00 57.64           C  
ATOM   1678  CE1 TYR A 217     -29.725   8.920   0.909  1.00 59.12           C  
ATOM   1679  CE2 TYR A 217     -31.675   9.626  -0.272  1.00 57.39           C  
ATOM   1680  CZ  TYR A 217     -31.101   9.013   0.821  1.00 60.79           C  
ATOM   1681  OH  TYR A 217     -31.915   8.486   1.791  1.00 60.94           O  
ATOM   1682  N   ALA A 218     -27.548  13.278  -3.818  1.00 60.13           N  
ATOM   1683  CA  ALA A 218     -26.885  13.784  -5.015  1.00 61.90           C  
ATOM   1684  C   ALA A 218     -25.859  14.863  -4.697  1.00 67.20           C  
ATOM   1685  O   ALA A 218     -25.958  15.537  -3.672  1.00 64.71           O  
ATOM   1686  CB  ALA A 218     -27.921  14.325  -5.987  1.00 60.87           C  
ATOM   1687  N   SER A 219     -24.877  15.039  -5.594  1.00 66.59           N  
ATOM   1688  CA  SER A 219     -23.840  16.051  -5.435  1.00 68.83           C  
ATOM   1689  C   SER A 219     -24.459  17.434  -5.626  1.00 72.65           C  
ATOM   1690  O   SER A 219     -25.495  17.544  -6.282  1.00 69.77           O  
ATOM   1691  CB  SER A 219     -22.734  15.844  -6.467  1.00 74.23           C  
ATOM   1692  OG  SER A 219     -23.223  16.091  -7.774  1.00 84.43           O  
ATOM   1693  N   GLU A 220     -23.823  18.491  -5.070  1.00 74.09           N  
ATOM   1694  CA  GLU A 220     -24.336  19.861  -5.208  1.00 74.28           C  
ATOM   1695  C   GLU A 220     -24.419  20.243  -6.682  1.00 75.41           C  
ATOM   1696  O   GLU A 220     -25.307  20.998  -7.069  1.00 72.00           O  
ATOM   1697  CB  GLU A 220     -23.471  20.890  -4.448  1.00 78.74           C  
ATOM   1698  CG  GLU A 220     -23.879  21.083  -2.994  1.00 91.06           C  
ATOM   1699  CD  GLU A 220     -25.254  21.673  -2.732  1.00105.55           C  
ATOM   1700  OE1 GLU A 220     -25.899  22.178  -3.683  1.00 99.48           O  
ATOM   1701  OE2 GLU A 220     -25.687  21.624  -1.558  1.00 84.49           O1-
ATOM   1702  N   GLU A 221     -23.505  19.702  -7.498  1.00 73.40           N  
ATOM   1703  CA  GLU A 221     -23.476  19.961  -8.936  1.00 72.51           C  
ATOM   1704  C   GLU A 221     -24.681  19.307  -9.614  1.00 72.19           C  
ATOM   1705  O   GLU A 221     -25.283  19.917 -10.491  1.00 72.28           O  
ATOM   1706  CB  GLU A 221     -22.161  19.468  -9.559  1.00 76.30           C  
ATOM   1707  CG  GLU A 221     -20.961  20.299  -9.154  1.00 85.05           C  
ATOM   1708  CD  GLU A 221     -20.435  20.031  -7.764  1.00 89.08           C  
ATOM   1709  OE1 GLU A 221     -20.689  18.924  -7.242  1.00 71.62           O  
ATOM   1710  OE2 GLU A 221     -19.774  20.927  -7.192  1.00 80.76           O1-
ATOM   1711  N   ALA A 222     -25.024  18.074  -9.218  1.00 65.80           N  
ATOM   1712  CA  ALA A 222     -26.181  17.362  -9.767  1.00 63.62           C  
ATOM   1713  C   ALA A 222     -27.477  18.061  -9.326  1.00 64.47           C  
ATOM   1714  O   ALA A 222     -28.388  18.262 -10.141  1.00 61.70           O  
ATOM   1715  CB  ALA A 222     -26.173  15.921  -9.297  1.00 63.90           C  
ATOM   1716  N   ILE A 223     -27.553  18.443  -8.035  1.00 61.66           N  
ATOM   1717  CA  ILE A 223     -28.717  19.145  -7.477  1.00 59.31           C  
ATOM   1718  C   ILE A 223     -28.923  20.464  -8.225  1.00 67.81           C  
ATOM   1719  O   ILE A 223     -30.031  20.756  -8.653  1.00 67.44           O  
ATOM   1720  CB  ILE A 223     -28.524  19.377  -5.947  1.00 62.10           C  
ATOM   1721  CG1 ILE A 223     -28.666  18.048  -5.154  1.00 58.23           C  
ATOM   1722  CG2 ILE A 223     -29.507  20.440  -5.413  1.00 64.48           C  
ATOM   1723  CD1 ILE A 223     -30.067  17.374  -5.210  1.00 46.22           C  
ATOM   1724  N   ASN A 224     -27.850  21.260  -8.376  1.00 68.58           N  
ATOM   1725  CA  ASN A 224     -27.915  22.540  -9.087  1.00 69.90           C  
ATOM   1726  C   ASN A 224     -28.390  22.310 -10.517  1.00 71.92           C  
ATOM   1727  O   ASN A 224     -29.238  23.052 -11.008  1.00 71.50           O  
ATOM   1728  CB  ASN A 224     -26.536  23.233  -9.104  1.00 70.63           C  
ATOM   1729  CG  ASN A 224     -26.124  23.843  -7.786  1.00105.24           C  
ATOM   1730  ND2 ASN A 224     -24.916  24.390  -7.729  1.00100.32           N  
ATOM   1731  OD1 ASN A 224     -26.866  23.822  -6.798  1.00103.70           O  
ATOM   1732  N   THR A 225     -27.839  21.287 -11.177  1.00 67.86           N  
ATOM   1733  CA  THR A 225     -28.210  20.940 -12.547  1.00 68.27           C  
ATOM   1734  C   THR A 225     -29.709  20.585 -12.670  1.00 66.75           C  
ATOM   1735  O   THR A 225     -30.398  21.145 -13.522  1.00 67.98           O  
ATOM   1736  CB  THR A 225     -27.278  19.823 -13.065  1.00 77.12           C  
ATOM   1737  CG2 THR A 225     -27.750  19.219 -14.370  1.00 71.57           C  
ATOM   1738  OG1 THR A 225     -25.959  20.356 -13.250  1.00 83.10           O  
ATOM   1739  N   ILE A 226     -30.212  19.666 -11.829  1.00 59.43           N  
ATOM   1740  CA  ILE A 226     -31.617  19.247 -11.884  1.00 53.87           C  
ATOM   1741  C   ILE A 226     -32.584  20.359 -11.411  1.00 56.62           C  
ATOM   1742  O   ILE A 226     -33.692  20.476 -11.932  1.00 53.61           O  
ATOM   1743  CB  ILE A 226     -31.823  17.898 -11.118  1.00 54.68           C  
ATOM   1744  CG1 ILE A 226     -33.140  17.190 -11.537  1.00 50.46           C  
ATOM   1745  CG2 ILE A 226     -31.796  18.089  -9.597  1.00 55.03           C  
ATOM   1746  CD1 ILE A 226     -33.204  16.756 -12.996  1.00 61.03           C  
ATOM   1747  N   TYR A 227     -32.176  21.165 -10.429  1.00 56.14           N  
ATOM   1748  CA  TYR A 227     -32.998  22.267  -9.911  1.00 54.33           C  
ATOM   1749  C   TYR A 227     -33.116  23.364 -10.979  1.00 59.93           C  
ATOM   1750  O   TYR A 227     -34.192  23.937 -11.160  1.00 58.78           O  
ATOM   1751  CB  TYR A 227     -32.345  22.814  -8.637  1.00 57.71           C  
ATOM   1752  CG  TYR A 227     -33.015  24.033  -8.051  1.00 60.20           C  
ATOM   1753  CD1 TYR A 227     -34.210  23.925  -7.355  1.00 58.45           C  
ATOM   1754  CD2 TYR A 227     -32.407  25.284  -8.111  1.00 63.94           C  
ATOM   1755  CE1 TYR A 227     -34.815  25.036  -6.780  1.00 58.02           C  
ATOM   1756  CE2 TYR A 227     -33.001  26.403  -7.534  1.00 64.93           C  
ATOM   1757  CZ  TYR A 227     -34.213  26.275  -6.875  1.00 64.95           C  
ATOM   1758  OH  TYR A 227     -34.824  27.349  -6.278  1.00 67.83           O  
ATOM   1759  N   GLU A 228     -32.009  23.655 -11.696  1.00 57.97           N  
ATOM   1760  CA  GLU A 228     -32.055  24.656 -12.757  1.00 59.28           C  
ATOM   1761  C   GLU A 228     -32.890  24.151 -13.927  1.00 61.60           C  
ATOM   1762  O   GLU A 228     -33.699  24.894 -14.473  1.00 62.09           O  
ATOM   1763  CB  GLU A 228     -30.644  25.055 -13.218  1.00 63.53           C  
ATOM   1764  CG  GLU A 228     -29.986  26.031 -12.261  1.00 79.56           C  
ATOM   1765  CD  GLU A 228     -30.874  27.220 -11.959  1.00 94.49           C  
ATOM   1766  OE1 GLU A 228     -31.456  27.782 -12.916  1.00 88.39           O  
ATOM   1767  OE2 GLU A 228     -31.009  27.577 -10.767  1.00 74.18           O1-
ATOM   1768  N   LEU A 229     -32.701  22.888 -14.302  1.00 57.72           N  
ATOM   1769  CA  LEU A 229     -33.466  22.288 -15.388  1.00 57.07           C  
ATOM   1770  C   LEU A 229     -34.945  22.262 -14.991  1.00 58.59           C  
ATOM   1771  O   LEU A 229     -35.809  22.577 -15.819  1.00 55.68           O  
ATOM   1772  CB  LEU A 229     -32.960  20.865 -15.639  1.00 57.35           C  
ATOM   1773  CG  LEU A 229     -33.663  20.083 -16.747  1.00 60.18           C  
ATOM   1774  CD1 LEU A 229     -33.464  20.741 -18.100  1.00 60.87           C  
ATOM   1775  CD2 LEU A 229     -33.158  18.661 -16.776  1.00 62.48           C  
ATOM   1776  N   GLY A 230     -35.209  21.903 -13.720  1.00 53.46           N  
ATOM   1777  CA  GLY A 230     -36.550  21.837 -13.148  1.00 47.62           C  
ATOM   1778  C   GLY A 230     -37.282  23.159 -13.211  1.00 50.82           C  
ATOM   1779  O   GLY A 230     -38.425  23.207 -13.664  1.00 48.86           O  
ATOM   1780  N   LYS A 231     -36.635  24.248 -12.773  1.00 51.68           N  
ATOM   1781  CA  LYS A 231     -37.233  25.586 -12.824  1.00 53.37           C  
ATOM   1782  C   LYS A 231     -37.581  25.950 -14.267  1.00 57.53           C  
ATOM   1783  O   LYS A 231     -38.659  26.471 -14.526  1.00 55.32           O  
ATOM   1784  CB  LYS A 231     -36.262  26.668 -12.288  1.00 56.51           C  
ATOM   1785  CG  LYS A 231     -36.280  26.808 -10.771  1.00 75.31           C  
ATOM   1786  CD  LYS A 231     -35.602  28.092 -10.290  1.00 90.45           C  
ATOM   1787  CE  LYS A 231     -34.112  28.068 -10.524  1.00103.30           C  
ATOM   1788  NZ  LYS A 231     -33.418  29.164  -9.801  1.00110.49           N1+
ATOM   1789  N   LYS A 232     -36.666  25.683 -15.195  1.00 57.02           N  
ATOM   1790  CA  LYS A 232     -36.867  26.010 -16.613  1.00 58.80           C  
ATOM   1791  C   LYS A 232     -37.941  25.132 -17.303  1.00 60.26           C  
ATOM   1792  O   LYS A 232     -38.760  25.632 -18.089  1.00 59.33           O  
ATOM   1793  CB  LYS A 232     -35.522  25.901 -17.364  1.00 64.43           C  
ATOM   1794  CG  LYS A 232     -35.500  26.623 -18.709  1.00 83.16           C  
ATOM   1795  CD  LYS A 232     -34.249  26.282 -19.520  1.00 99.18           C  
ATOM   1796  CE  LYS A 232     -33.035  27.073 -19.097  1.00118.90           C  
ATOM   1797  NZ  LYS A 232     -31.842  26.713 -19.904  1.00128.64           N1+
ATOM   1798  N   ALA A 233     -37.921  23.831 -17.025  1.00 53.94           N  
ATOM   1799  CA  ALA A 233     -38.861  22.894 -17.635  1.00 51.03           C  
ATOM   1800  C   ALA A 233     -40.235  22.916 -16.958  1.00 50.80           C  
ATOM   1801  O   ALA A 233     -41.254  23.053 -17.634  1.00 47.52           O  
ATOM   1802  CB  ALA A 233     -38.275  21.491 -17.592  1.00 51.15           C  
ATOM   1803  N   ARG A 234     -40.267  22.779 -15.634  1.00 47.81           N  
ATOM   1804  CA  ARG A 234     -41.524  22.758 -14.874  1.00 45.02           C  
ATOM   1805  C   ARG A 234     -42.064  24.158 -14.504  1.00 47.91           C  
ATOM   1806  O   ARG A 234     -43.232  24.260 -14.147  1.00 45.04           O  
ATOM   1807  CB  ARG A 234     -41.363  21.862 -13.618  1.00 40.46           C  
ATOM   1808  CG  ARG A 234     -40.921  20.414 -13.959  1.00 43.75           C  
ATOM   1809  CD  ARG A 234     -42.043  19.386 -13.779  1.00 37.72           C  
ATOM   1810  NE  ARG A 234     -43.158  19.720 -14.658  1.00 43.32           N  
ATOM   1811  CZ  ARG A 234     -44.446  19.773 -14.321  1.00 53.75           C  
ATOM   1812  NH1 ARG A 234     -44.838  19.487 -13.077  1.00 32.63           N1+
ATOM   1813  NH2 ARG A 234     -45.353  20.105 -15.225  1.00 34.16           N  
ATOM   1814  N   GLY A 235     -41.238  25.207 -14.582  1.00 47.40           N  
ATOM   1815  CA  GLY A 235     -41.650  26.571 -14.251  1.00 48.17           C  
ATOM   1816  C   GLY A 235     -41.272  26.967 -12.834  1.00 57.76           C  
ATOM   1817  O   GLY A 235     -40.837  28.095 -12.594  1.00 62.65           O  
ATOM   1818  N   HIS A 236     -41.443  26.038 -11.882  1.00 52.33           N  
ATOM   1819  CA  HIS A 236     -41.134  26.227 -10.466  1.00 51.87           C  
ATOM   1820  C   HIS A 236     -40.445  24.978  -9.964  1.00 50.38           C  
ATOM   1821  O   HIS A 236     -40.803  23.885 -10.365  1.00 46.68           O  
ATOM   1822  CB  HIS A 236     -42.420  26.464  -9.657  1.00 52.09           C  
ATOM   1823  CG  HIS A 236     -43.172  27.693 -10.076  1.00 57.77           C  
ATOM   1824  CD2 HIS A 236     -44.251  27.836 -10.880  1.00 59.19           C  
ATOM   1825  ND1 HIS A 236     -42.791  28.947  -9.622  1.00 62.78           N  
ATOM   1826  CE1 HIS A 236     -43.642  29.806 -10.163  1.00 62.86           C  
ATOM   1827  NE2 HIS A 236     -44.544  29.185 -10.917  1.00 61.10           N  
ATOM   1828  N   ALA A 237     -39.450  25.132  -9.102  1.00 50.75           N  
ATOM   1829  CA  ALA A 237     -38.713  24.003  -8.551  1.00 48.57           C  
ATOM   1830  C   ALA A 237     -38.575  24.241  -7.077  1.00 52.23           C  
ATOM   1831  O   ALA A 237     -38.458  25.387  -6.661  1.00 53.36           O  
ATOM   1832  CB  ALA A 237     -37.339  23.901  -9.191  1.00 51.66           C  
ATOM   1833  N   PHE A 238     -38.620  23.175  -6.282  1.00 48.70           N  
ATOM   1834  CA  PHE A 238     -38.486  23.271  -4.834  1.00 49.14           C  
ATOM   1835  C   PHE A 238     -37.514  22.218  -4.365  1.00 54.09           C  
ATOM   1836  O   PHE A 238     -37.539  21.100  -4.862  1.00 53.22           O  
ATOM   1837  CB  PHE A 238     -39.832  23.042  -4.148  1.00 48.46           C  
ATOM   1838  CG  PHE A 238     -40.888  24.008  -4.613  1.00 50.89           C  
ATOM   1839  CD1 PHE A 238     -41.007  25.261  -4.035  1.00 56.74           C  
ATOM   1840  CD2 PHE A 238     -41.733  23.685  -5.662  1.00 51.55           C  
ATOM   1841  CE1 PHE A 238     -41.954  26.171  -4.499  1.00 57.41           C  
ATOM   1842  CE2 PHE A 238     -42.684  24.592  -6.114  1.00 53.78           C  
ATOM   1843  CZ  PHE A 238     -42.799  25.821  -5.520  1.00 53.28           C  
ATOM   1844  N   LYS A 239     -36.659  22.564  -3.415  1.00 51.93           N  
ATOM   1845  CA  LYS A 239     -35.718  21.616  -2.854  1.00 51.24           C  
ATOM   1846  C   LYS A 239     -36.297  21.168  -1.520  1.00 56.23           C  
ATOM   1847  O   LYS A 239     -36.845  21.994  -0.793  1.00 56.36           O  
ATOM   1848  CB  LYS A 239     -34.349  22.267  -2.628  1.00 55.50           C  
ATOM   1849  CG  LYS A 239     -33.627  22.658  -3.898  1.00 57.40           C  
ATOM   1850  CD  LYS A 239     -32.354  23.415  -3.556  1.00 57.45           C  
ATOM   1851  CE  LYS A 239     -31.626  23.884  -4.779  1.00 60.75           C  
ATOM   1852  NZ  LYS A 239     -30.410  24.669  -4.437  1.00 60.89           N1+
ATOM   1853  N   LEU A 240     -36.218  19.869  -1.209  1.00 51.96           N  
ATOM   1854  CA  LEU A 240     -36.711  19.321   0.058  1.00 50.00           C  
ATOM   1855  C   LEU A 240     -35.771  18.214   0.463  1.00 50.29           C  
ATOM   1856  O   LEU A 240     -35.111  17.624  -0.392  1.00 47.88           O  
ATOM   1857  CB  LEU A 240     -38.118  18.704  -0.081  1.00 48.74           C  
ATOM   1858  CG  LEU A 240     -39.344  19.594   0.073  1.00 52.54           C  
ATOM   1859  CD1 LEU A 240     -40.605  18.762  -0.070  1.00 50.70           C  
ATOM   1860  CD2 LEU A 240     -39.349  20.332   1.406  1.00 53.30           C  
ATOM   1861  N   PRO A 241     -35.694  17.884   1.758  1.00 48.47           N  
ATOM   1862  CA  PRO A 241     -34.832  16.776   2.159  1.00 47.56           C  
ATOM   1863  C   PRO A 241     -35.357  15.482   1.529  1.00 46.39           C  
ATOM   1864  O   PRO A 241     -36.570  15.277   1.448  1.00 43.48           O  
ATOM   1865  CB  PRO A 241     -34.999  16.755   3.692  1.00 47.92           C  
ATOM   1866  CG  PRO A 241     -35.488  18.124   4.053  1.00 53.00           C  
ATOM   1867  CD  PRO A 241     -36.411  18.447   2.922  1.00 49.38           C  
ATOM   1868  N   ALA A 242     -34.454  14.613   1.081  1.00 42.70           N  
ATOM   1869  CA  ALA A 242     -34.829  13.335   0.471  1.00 40.89           C  
ATOM   1870  C   ALA A 242     -35.841  12.543   1.282  1.00 42.42           C  
ATOM   1871  O   ALA A 242     -36.755  11.935   0.719  1.00 38.45           O  
ATOM   1872  CB  ALA A 242     -33.585  12.490   0.279  1.00 43.97           C  
ATOM   1873  N   GLU A 243     -35.658  12.525   2.599  1.00 42.60           N  
ATOM   1874  CA  GLU A 243     -36.530  11.804   3.531  1.00 41.33           C  
ATOM   1875  C   GLU A 243     -37.963  12.325   3.547  1.00 42.85           C  
ATOM   1876  O   GLU A 243     -38.852  11.620   4.023  1.00 35.30           O  
ATOM   1877  CB  GLU A 243     -35.938  11.804   4.962  1.00 43.01           C  
ATOM   1878  CG  GLU A 243     -35.557  13.182   5.477  1.00 55.67           C  
ATOM   1879  CD  GLU A 243     -34.104  13.578   5.282  1.00 78.43           C  
ATOM   1880  OE1 GLU A 243     -33.664  14.530   5.966  1.00 89.34           O  
ATOM   1881  OE2 GLU A 243     -33.408  12.948   4.450  1.00 53.54           O1-
ATOM   1882  N   LEU A 244     -38.204  13.555   3.043  1.00 43.39           N  
ATOM   1883  CA  LEU A 244     -39.560  14.108   3.045  1.00 40.57           C  
ATOM   1884  C   LEU A 244     -40.231  14.254   1.684  1.00 39.62           C  
ATOM   1885  O   LEU A 244     -41.374  14.686   1.641  1.00 37.62           O  
ATOM   1886  CB  LEU A 244     -39.530  15.458   3.738  1.00 42.03           C  
ATOM   1887  CG  LEU A 244     -39.226  15.406   5.226  1.00 47.71           C  
ATOM   1888  CD1 LEU A 244     -38.916  16.785   5.729  1.00 48.83           C  
ATOM   1889  CD2 LEU A 244     -40.374  14.756   5.983  1.00 47.34           C  
ATOM   1890  N   ILE A 245     -39.562  13.875   0.589  1.00 37.02           N  
ATOM   1891  CA  ILE A 245     -40.170  13.993  -0.745  1.00 35.44           C  
ATOM   1892  C   ILE A 245     -41.403  13.122  -0.844  1.00 37.67           C  
ATOM   1893  O   ILE A 245     -42.467  13.619  -1.202  1.00 34.25           O  
ATOM   1894  CB  ILE A 245     -39.156  13.624  -1.852  1.00 39.21           C  
ATOM   1895  CG1 ILE A 245     -38.029  14.675  -1.936  1.00 42.26           C  
ATOM   1896  CG2 ILE A 245     -39.848  13.452  -3.202  1.00 38.36           C  
ATOM   1897  CD1 ILE A 245     -38.463  16.069  -2.486  1.00 46.12           C  
ATOM   1898  N   GLY A 246     -41.242  11.825  -0.577  1.00 35.07           N  
ATOM   1899  CA  GLY A 246     -42.353  10.877  -0.630  1.00 33.84           C  
ATOM   1900  C   GLY A 246     -43.465  11.379   0.260  1.00 34.26           C  
ATOM   1901  O   GLY A 246     -44.563  11.676  -0.202  1.00 33.24           O  
ATOM   1902  N   PRO A 247     -43.177  11.574   1.549  1.00 33.10           N  
ATOM   1903  CA  PRO A 247     -44.219  12.058   2.438  1.00 31.69           C  
ATOM   1904  C   PRO A 247     -44.975  13.311   1.963  1.00 37.58           C  
ATOM   1905  O   PRO A 247     -46.191  13.317   1.939  1.00 35.46           O  
ATOM   1906  CB  PRO A 247     -43.461  12.323   3.747  1.00 32.87           C  
ATOM   1907  CG  PRO A 247     -42.373  11.305   3.743  1.00 37.58           C  
ATOM   1908  CD  PRO A 247     -41.951  11.227   2.294  1.00 33.42           C  
ATOM   1909  N   VAL A 248     -44.276  14.361   1.576  1.00 38.32           N  
ATOM   1910  CA  VAL A 248     -44.902  15.628   1.167  1.00 37.51           C  
ATOM   1911  C   VAL A 248     -45.475  15.631  -0.244  1.00 38.82           C  
ATOM   1912  O   VAL A 248     -46.483  16.297  -0.484  1.00 35.89           O  
ATOM   1913  CB  VAL A 248     -43.854  16.769   1.284  1.00 43.08           C  
ATOM   1914  CG1 VAL A 248     -44.368  18.090   0.699  1.00 41.90           C  
ATOM   1915  CG2 VAL A 248     -43.385  16.956   2.729  1.00 43.48           C  
ATOM   1916  N   CYS A 249     -44.834  14.930  -1.194  1.00 36.27           N  
ATOM   1917  CA  CYS A 249     -45.257  14.990  -2.592  1.00 33.69           C  
ATOM   1918  C   CYS A 249     -46.041  13.834  -3.134  1.00 36.54           C  
ATOM   1919  O   CYS A 249     -46.733  14.047  -4.116  1.00 35.51           O  
ATOM   1920  CB  CYS A 249     -44.037  15.239  -3.472  1.00 34.68           C  
ATOM   1921  SG  CYS A 249     -42.930  16.504  -2.831  1.00 40.18           S  
ATOM   1922  N   ASP A 250     -45.916  12.630  -2.606  1.00 33.65           N  
ATOM   1923  CA  ASP A 250     -46.648  11.518  -3.221  1.00 34.92           C  
ATOM   1924  C   ASP A 250     -48.131  11.438  -2.797  1.00 34.18           C  
ATOM   1925  O   ASP A 250     -48.628  12.373  -2.196  1.00 29.65           O  
ATOM   1926  CB  ASP A 250     -45.913  10.186  -2.980  1.00 38.45           C  
ATOM   1927  CG  ASP A 250     -45.866   9.343  -4.245  1.00 50.93           C  
ATOM   1928  OD1 ASP A 250     -44.966   9.581  -5.082  1.00 49.28           O  
ATOM   1929  OD2 ASP A 250     -46.749   8.464  -4.408  1.00 56.29           O1-
ATOM   1930  N   MET A 251     -48.825  10.326  -3.085  1.00 32.84           N  
ATOM   1931  CA  MET A 251     -50.264  10.197  -2.749  1.00 35.26           C  
ATOM   1932  C   MET A 251     -50.573  10.270  -1.236  1.00 38.23           C  
ATOM   1933  O   MET A 251     -51.706  10.557  -0.865  1.00 41.12           O  
ATOM   1934  CB  MET A 251     -50.915   8.957  -3.410  1.00 37.93           C  
ATOM   1935  CG  MET A 251     -50.298   7.611  -3.043  1.00 43.51           C  
ATOM   1936  SD  MET A 251     -51.432   6.255  -3.568  1.00 48.97           S  
ATOM   1937  CE  MET A 251     -51.162   5.109  -2.239  1.00 45.84           C  
ATOM   1938  N   CYS A 252     -49.575  10.064  -0.378  1.00 31.45           N  
ATOM   1939  CA  CYS A 252     -49.727  10.179   1.070  1.00 29.62           C  
ATOM   1940  C   CYS A 252     -49.645  11.662   1.462  1.00 32.42           C  
ATOM   1941  O   CYS A 252     -49.729  11.973   2.650  1.00 34.28           O  
ATOM   1942  CB  CYS A 252     -48.620   9.377   1.756  1.00 31.24           C  
ATOM   1943  SG  CYS A 252     -46.949   9.768   1.145  1.00 35.65           S  
ATOM   1944  N   ALA A 253     -49.458  12.590   0.489  1.00 27.34           N  
ATOM   1945  CA  ALA A 253     -49.325  14.019   0.794  1.00 28.70           C  
ATOM   1946  C   ALA A 253     -50.458  14.533   1.678  1.00 29.74           C  
ATOM   1947  O   ALA A 253     -50.220  15.344   2.581  1.00 27.21           O  
ATOM   1948  CB  ALA A 253     -49.242  14.840  -0.492  1.00 30.49           C  
ATOM   1949  N   ALA A 254     -51.676  14.084   1.420  1.00 26.80           N  
ATOM   1950  CA  ALA A 254     -52.819  14.502   2.245  1.00 28.30           C  
ATOM   1951  C   ALA A 254     -52.667  13.927   3.679  1.00 29.40           C  
ATOM   1952  O   ALA A 254     -52.919  14.631   4.643  1.00 29.58           O  
ATOM   1953  CB  ALA A 254     -54.122  14.021   1.631  1.00 28.83           C  
ATOM   1954  N   LEU A 255     -52.220  12.682   3.814  1.00 25.66           N  
ATOM   1955  CA  LEU A 255     -52.012  12.088   5.131  1.00 23.97           C  
ATOM   1956  C   LEU A 255     -50.929  12.857   5.868  1.00 29.86           C  
ATOM   1957  O   LEU A 255     -51.046  13.113   7.072  1.00 31.10           O  
ATOM   1958  CB  LEU A 255     -51.582  10.618   4.979  1.00 24.10           C  
ATOM   1959  CG  LEU A 255     -51.192   9.913   6.260  1.00 30.32           C  
ATOM   1960  CD1 LEU A 255     -52.334   9.926   7.275  1.00 30.59           C  
ATOM   1961  CD2 LEU A 255     -50.755   8.503   5.978  1.00 33.62           C  
ATOM   1962  N   THR A 256     -49.855  13.225   5.146  1.00 25.72           N  
ATOM   1963  CA  THR A 256     -48.755  13.966   5.747  1.00 25.41           C  
ATOM   1964  C   THR A 256     -49.230  15.338   6.144  1.00 30.28           C  
ATOM   1965  O   THR A 256     -48.861  15.801   7.215  1.00 32.60           O  
ATOM   1966  CB  THR A 256     -47.561  14.062   4.766  1.00 28.24           C  
ATOM   1967  CG2 THR A 256     -46.300  14.673   5.420  1.00 23.55           C  
ATOM   1968  OG1 THR A 256     -47.272  12.737   4.320  1.00 28.91           O  
ATOM   1969  N   ALA A 257     -50.043  16.009   5.295  1.00 27.25           N  
ATOM   1970  CA  ALA A 257     -50.518  17.354   5.627  1.00 27.43           C  
ATOM   1971  C   ALA A 257     -51.381  17.275   6.882  1.00 27.71           C  
ATOM   1972  O   ALA A 257     -51.224  18.079   7.786  1.00 31.50           O  
ATOM   1973  CB  ALA A 257     -51.334  17.937   4.468  1.00 26.58           C  
ATOM   1974  N   ILE A 258     -52.283  16.310   6.928  1.00 25.80           N  
ATOM   1975  CA  ILE A 258     -53.201  16.143   8.062  1.00 23.65           C  
ATOM   1976  C   ILE A 258     -52.455  15.885   9.344  1.00 27.10           C  
ATOM   1977  O   ILE A 258     -52.706  16.562  10.336  1.00 27.20           O  
ATOM   1978  CB  ILE A 258     -54.259  15.049   7.759  1.00 24.88           C  
ATOM   1979  CG1 ILE A 258     -55.205  15.519   6.628  1.00 24.16           C  
ATOM   1980  CG2 ILE A 258     -55.053  14.688   9.037  1.00 23.52           C  
ATOM   1981  CD1 ILE A 258     -56.040  14.380   5.981  1.00 20.25           C  
ATOM   1982  N   THR A 259     -51.520  14.934   9.326  1.00 26.75           N  
ATOM   1983  CA  THR A 259     -50.728  14.576  10.497  1.00 26.22           C  
ATOM   1984  C   THR A 259     -49.862  15.738  10.961  1.00 31.38           C  
ATOM   1985  O   THR A 259     -49.772  16.017  12.163  1.00 31.94           O  
ATOM   1986  CB  THR A 259     -49.851  13.362  10.157  1.00 29.80           C  
ATOM   1987  CG2 THR A 259     -49.054  12.842  11.363  1.00 26.60           C  
ATOM   1988  OG1 THR A 259     -50.703  12.333   9.669  1.00 24.90           O  
ATOM   1989  N   TYR A 260     -49.216  16.410  10.021  1.00 28.57           N  
ATOM   1990  CA  TYR A 260     -48.353  17.528  10.352  1.00 28.96           C  
ATOM   1991  C   TYR A 260     -49.175  18.666  10.953  1.00 32.38           C  
ATOM   1992  O   TYR A 260     -48.778  19.245  11.958  1.00 34.51           O  
ATOM   1993  CB  TYR A 260     -47.611  17.999   9.100  1.00 29.97           C  
ATOM   1994  CG  TYR A 260     -46.503  18.979   9.389  1.00 33.42           C  
ATOM   1995  CD1 TYR A 260     -45.453  18.644  10.237  1.00 38.32           C  
ATOM   1996  CD2 TYR A 260     -46.482  20.229   8.789  1.00 33.48           C  
ATOM   1997  CE1 TYR A 260     -44.419  19.534  10.488  1.00 42.35           C  
ATOM   1998  CE2 TYR A 260     -45.445  21.121   9.020  1.00 34.90           C  
ATOM   1999  CZ  TYR A 260     -44.411  20.771   9.869  1.00 47.87           C  
ATOM   2000  OH  TYR A 260     -43.382  21.647  10.111  1.00 51.00           O  
ATOM   2001  N   ALA A 261     -50.337  18.967  10.363  1.00 30.72           N  
ATOM   2002  CA  ALA A 261     -51.209  20.020  10.889  1.00 29.35           C  
ATOM   2003  C   ALA A 261     -51.641  19.612  12.297  1.00 33.66           C  
ATOM   2004  O   ALA A 261     -51.659  20.446  13.193  1.00 34.05           O  
ATOM   2005  CB  ALA A 261     -52.424  20.180   9.998  1.00 29.70           C  
ATOM   2006  N   GLY A 262     -51.998  18.335  12.470  1.00 27.76           N  
ATOM   2007  CA  GLY A 262     -52.386  17.806  13.767  1.00 28.23           C  
ATOM   2008  C   GLY A 262     -51.273  17.992  14.782  1.00 34.36           C  
ATOM   2009  O   GLY A 262     -51.517  18.428  15.905  1.00 34.69           O  
ATOM   2010  N   LEU A 263     -50.039  17.681  14.387  1.00 31.25           N  
ATOM   2011  CA  LEU A 263     -48.866  17.804  15.259  1.00 32.32           C  
ATOM   2012  C   LEU A 263     -48.652  19.255  15.651  1.00 34.13           C  
ATOM   2013  O   LEU A 263     -48.387  19.533  16.821  1.00 34.48           O  
ATOM   2014  CB  LEU A 263     -47.630  17.273  14.515  1.00 33.16           C  
ATOM   2015  CG  LEU A 263     -46.331  17.122  15.292  1.00 39.36           C  
ATOM   2016  CD1 LEU A 263     -46.527  16.274  16.555  1.00 37.44           C  
ATOM   2017  CD2 LEU A 263     -45.249  16.511  14.390  1.00 40.74           C  
ATOM   2018  N   LEU A 264     -48.783  20.188  14.697  1.00 32.19           N  
ATOM   2019  CA  LEU A 264     -48.586  21.605  15.004  1.00 35.15           C  
ATOM   2020  C   LEU A 264     -49.633  22.154  15.964  1.00 38.70           C  
ATOM   2021  O   LEU A 264     -49.278  22.845  16.919  1.00 39.16           O  
ATOM   2022  CB  LEU A 264     -48.562  22.463  13.730  1.00 36.09           C  
ATOM   2023  CG  LEU A 264     -47.402  22.196  12.766  1.00 40.45           C  
ATOM   2024  CD1 LEU A 264     -47.582  22.957  11.483  1.00 39.47           C  
ATOM   2025  CD2 LEU A 264     -46.060  22.564  13.385  1.00 38.44           C  
ATOM   2026  N   VAL A 265     -50.911  21.871  15.723  1.00 35.18           N  
ATOM   2027  CA  VAL A 265     -51.975  22.401  16.593  1.00 34.34           C  
ATOM   2028  C   VAL A 265     -51.906  21.749  17.961  1.00 35.73           C  
ATOM   2029  O   VAL A 265     -52.147  22.400  18.971  1.00 34.65           O  
ATOM   2030  CB  VAL A 265     -53.385  22.328  15.959  1.00 36.70           C  
ATOM   2031  CG1 VAL A 265     -53.442  23.155  14.681  1.00 36.18           C  
ATOM   2032  CG2 VAL A 265     -53.853  20.883  15.725  1.00 34.40           C  
ATOM   2033  N   TYR A 266     -51.563  20.471  17.991  1.00 29.64           N  
ATOM   2034  CA  TYR A 266     -51.393  19.741  19.243  1.00 29.52           C  
ATOM   2035  C   TYR A 266     -50.272  20.414  20.043  1.00 36.77           C  
ATOM   2036  O   TYR A 266     -50.441  20.713  21.212  1.00 38.81           O  
ATOM   2037  CB  TYR A 266     -50.983  18.282  18.944  1.00 29.35           C  
ATOM   2038  CG  TYR A 266     -50.211  17.628  20.068  1.00 30.56           C  
ATOM   2039  CD1 TYR A 266     -50.851  17.138  21.193  1.00 33.27           C  
ATOM   2040  CD2 TYR A 266     -48.825  17.544  20.024  1.00 30.12           C  
ATOM   2041  CE1 TYR A 266     -50.142  16.525  22.227  1.00 32.97           C  
ATOM   2042  CE2 TYR A 266     -48.106  16.956  21.057  1.00 30.58           C  
ATOM   2043  CZ  TYR A 266     -48.765  16.436  22.152  1.00 38.89           C  
ATOM   2044  OH  TYR A 266     -48.055  15.846  23.186  1.00 41.17           O  
ATOM   2045  N   ARG A 267     -49.116  20.626  19.414  1.00 35.70           N  
ATOM   2046  CA  ARG A 267     -47.987  21.238  20.094  1.00 35.80           C  
ATOM   2047  C   ARG A 267     -48.378  22.571  20.694  1.00 42.18           C  
ATOM   2048  O   ARG A 267     -48.182  22.787  21.886  1.00 43.33           O  
ATOM   2049  CB  ARG A 267     -46.804  21.440  19.136  1.00 37.66           C  
ATOM   2050  CG  ARG A 267     -45.579  22.123  19.805  1.00 37.31           C  
ATOM   2051  CD  ARG A 267     -44.681  22.721  18.764  1.00 42.25           C  
ATOM   2052  NE  ARG A 267     -45.323  23.844  18.081  1.00 38.03           N  
ATOM   2053  CZ  ARG A 267     -44.926  24.362  16.927  1.00 43.75           C  
ATOM   2054  NH1 ARG A 267     -45.582  25.380  16.390  1.00 47.80           N1+
ATOM   2055  NH2 ARG A 267     -43.870  23.868  16.298  1.00 42.89           N  
ATOM   2056  N   ASP A 268     -48.942  23.455  19.876  1.00 38.88           N  
ATOM   2057  CA  ASP A 268     -49.326  24.779  20.332  1.00 40.66           C  
ATOM   2058  C   ASP A 268     -50.354  24.730  21.425  1.00 44.54           C  
ATOM   2059  O   ASP A 268     -50.249  25.510  22.364  1.00 45.56           O  
ATOM   2060  CB  ASP A 268     -49.806  25.649  19.166  1.00 43.16           C  
ATOM   2061  CG  ASP A 268     -48.709  26.011  18.190  1.00 52.36           C  
ATOM   2062  OD1 ASP A 268     -47.539  25.675  18.462  1.00 55.04           O  
ATOM   2063  OD2 ASP A 268     -49.022  26.622  17.156  1.00 57.86           O1-
ATOM   2064  N   ALA A 269     -51.332  23.833  21.346  1.00 39.56           N  
ATOM   2065  CA  ALA A 269     -52.324  23.772  22.411  1.00 41.03           C  
ATOM   2066  C   ALA A 269     -51.699  23.287  23.742  1.00 44.59           C  
ATOM   2067  O   ALA A 269     -51.869  23.934  24.765  1.00 43.75           O  
ATOM   2068  CB  ALA A 269     -53.469  22.852  22.021  1.00 40.31           C  
ATOM   2069  N   VAL A 270     -50.987  22.156  23.717  1.00 40.42           N  
ATOM   2070  CA  VAL A 270     -50.397  21.584  24.930  1.00 39.55           C  
ATOM   2071  C   VAL A 270     -49.274  22.435  25.483  1.00 41.96           C  
ATOM   2072  O   VAL A 270     -49.177  22.560  26.695  1.00 40.60           O  
ATOM   2073  CB  VAL A 270     -49.981  20.081  24.803  1.00 40.63           C  
ATOM   2074  CG1 VAL A 270     -51.161  19.242  24.322  1.00 39.30           C  
ATOM   2075  CG2 VAL A 270     -48.742  19.877  23.918  1.00 38.53           C  
ATOM   2076  N   MET A 271     -48.433  23.009  24.625  1.00 40.65           N  
ATOM   2077  CA  MET A 271     -47.331  23.841  25.101  1.00 43.74           C  
ATOM   2078  C   MET A 271     -47.756  25.248  25.493  1.00 49.54           C  
ATOM   2079  O   MET A 271     -47.389  25.704  26.574  1.00 47.02           O  
ATOM   2080  CB  MET A 271     -46.216  23.936  24.050  1.00 45.80           C  
ATOM   2081  CG  MET A 271     -45.449  22.638  23.866  1.00 48.12           C  
ATOM   2082  SD  MET A 271     -43.981  22.854  22.828  1.00 53.57           S  
ATOM   2083  CE  MET A 271     -43.001  24.137  23.856  1.00 53.26           C  
ATOM   2084  N   ASN A 272     -48.520  25.954  24.630  1.00 48.56           N  
ATOM   2085  CA  ASN A 272     -48.909  27.340  24.918  1.00 51.08           C  
ATOM   2086  C   ASN A 272     -50.104  27.530  25.826  1.00 57.81           C  
ATOM   2087  O   ASN A 272     -50.167  28.557  26.508  1.00 60.40           O  
ATOM   2088  CB  ASN A 272     -49.152  28.117  23.632  1.00 50.66           C  
ATOM   2089  CG  ASN A 272     -48.031  28.007  22.632  1.00 64.28           C  
ATOM   2090  ND2 ASN A 272     -48.339  28.251  21.370  1.00 54.60           N  
ATOM   2091  OD1 ASN A 272     -46.884  27.696  22.975  1.00 61.01           O  
ATOM   2092  N   ILE A 273     -51.067  26.605  25.826  1.00 51.14           N  
ATOM   2093  CA  ILE A 273     -52.236  26.779  26.691  1.00 52.32           C  
ATOM   2094  C   ILE A 273     -52.109  25.928  27.946  1.00 56.74           C  
ATOM   2095  O   ILE A 273     -52.428  26.424  29.021  1.00 58.04           O  
ATOM   2096  CB  ILE A 273     -53.550  26.506  25.917  1.00 53.02           C  
ATOM   2097  CG1 ILE A 273     -53.721  27.544  24.791  1.00 54.46           C  
ATOM   2098  CG2 ILE A 273     -54.771  26.527  26.851  1.00 52.48           C  
ATOM   2099  CD1 ILE A 273     -54.604  27.103  23.700  1.00 55.46           C  
ATOM   2100  N   LEU A 274     -51.679  24.662  27.827  1.00 50.51           N  
ATOM   2101  CA  LEU A 274     -51.563  23.810  29.006  1.00 50.97           C  
ATOM   2102  C   LEU A 274     -50.238  23.937  29.705  1.00 56.18           C  
ATOM   2103  O   LEU A 274     -50.103  23.401  30.804  1.00 56.08           O  
ATOM   2104  CB  LEU A 274     -51.811  22.333  28.669  1.00 49.20           C  
ATOM   2105  CG  LEU A 274     -53.159  22.005  28.036  1.00 52.83           C  
ATOM   2106  CD1 LEU A 274     -53.288  20.516  27.844  1.00 49.66           C  
ATOM   2107  CD2 LEU A 274     -54.305  22.528  28.872  1.00 56.70           C  
ATOM   2108  N   GLY A 275     -49.269  24.613  29.088  1.00 52.53           N  
ATOM   2109  CA  GLY A 275     -47.957  24.779  29.702  1.00 53.62           C  
ATOM   2110  C   GLY A 275     -47.161  23.491  29.818  1.00 54.92           C  
ATOM   2111  O   GLY A 275     -46.288  23.389  30.672  1.00 57.75           O  
ATOM   2112  N   ALA A 276     -47.447  22.489  28.977  1.00 48.17           N  
ATOM   2113  CA  ALA A 276     -46.707  21.231  29.013  1.00 47.28           C  
ATOM   2114  C   ALA A 276     -45.311  21.472  28.458  1.00 50.58           C  
ATOM   2115  O   ALA A 276     -45.174  22.209  27.484  1.00 46.38           O  
ATOM   2116  CB  ALA A 276     -47.405  20.186  28.160  1.00 46.48           C  
ATOM   2117  N   PRO A 277     -44.247  20.866  29.029  1.00 49.25           N  
ATOM   2118  CA  PRO A 277     -42.905  21.096  28.460  1.00 50.20           C  
ATOM   2119  C   PRO A 277     -42.751  20.492  27.059  1.00 54.64           C  
ATOM   2120  O   PRO A 277     -43.439  19.524  26.728  1.00 52.08           O  
ATOM   2121  CB  PRO A 277     -41.946  20.479  29.476  1.00 52.77           C  
ATOM   2122  CG  PRO A 277     -42.782  19.737  30.447  1.00 56.63           C  
ATOM   2123  CD  PRO A 277     -44.228  19.949  30.178  1.00 50.72           C  
ATOM   2124  N   ALA A 278     -41.852  21.069  26.237  1.00 52.19           N  
ATOM   2125  CA  ALA A 278     -41.609  20.612  24.869  1.00 50.96           C  
ATOM   2126  C   ALA A 278     -41.162  19.174  24.796  1.00 51.59           C  
ATOM   2127  O   ALA A 278     -41.589  18.452  23.897  1.00 48.84           O  
ATOM   2128  CB  ALA A 278     -40.565  21.486  24.194  1.00 53.26           C  
ATOM   2129  N   GLY A 279     -40.279  18.779  25.706  1.00 46.60           N  
ATOM   2130  CA  GLY A 279     -39.754  17.424  25.730  1.00 45.25           C  
ATOM   2131  C   GLY A 279     -40.830  16.393  25.965  1.00 43.75           C  
ATOM   2132  O   GLY A 279     -40.914  15.406  25.247  1.00 42.63           O  
ATOM   2133  N   PHE A 280     -41.659  16.617  26.975  1.00 42.71           N  
ATOM   2134  CA  PHE A 280     -42.738  15.706  27.307  1.00 43.61           C  
ATOM   2135  C   PHE A 280     -43.768  15.688  26.175  1.00 46.99           C  
ATOM   2136  O   PHE A 280     -44.264  14.620  25.810  1.00 45.20           O  
ATOM   2137  CB  PHE A 280     -43.402  16.146  28.605  1.00 48.44           C  
ATOM   2138  CG  PHE A 280     -44.556  15.269  28.995  1.00 51.44           C  
ATOM   2139  CD1 PHE A 280     -44.338  14.015  29.542  1.00 57.58           C  
ATOM   2140  CD2 PHE A 280     -45.861  15.697  28.816  1.00 53.78           C  
ATOM   2141  CE1 PHE A 280     -45.402  13.200  29.894  1.00 58.88           C  
ATOM   2142  CE2 PHE A 280     -46.921  14.887  29.183  1.00 57.92           C  
ATOM   2143  CZ  PHE A 280     -46.687  13.637  29.702  1.00 57.25           C  
ATOM   2144  N   SER A 281     -44.070  16.874  25.612  1.00 41.65           N  
ATOM   2145  CA  SER A 281     -45.027  17.029  24.511  1.00 38.21           C  
ATOM   2146  C   SER A 281     -44.542  16.257  23.295  1.00 42.32           C  
ATOM   2147  O   SER A 281     -45.334  15.578  22.633  1.00 40.13           O  
ATOM   2148  CB  SER A 281     -45.192  18.507  24.162  1.00 37.31           C  
ATOM   2149  OG  SER A 281     -45.708  19.179  25.299  1.00 50.42           O  
ATOM   2150  N   GLN A 282     -43.247  16.368  22.994  1.00 38.72           N  
ATOM   2151  CA  GLN A 282     -42.644  15.658  21.865  1.00 38.66           C  
ATOM   2152  C   GLN A 282     -42.626  14.124  22.095  1.00 45.47           C  
ATOM   2153  O   GLN A 282     -42.856  13.346  21.158  1.00 41.68           O  
ATOM   2154  CB  GLN A 282     -41.222  16.164  21.660  1.00 39.92           C  
ATOM   2155  CG  GLN A 282     -40.530  15.454  20.518  1.00 41.45           C  
ATOM   2156  CD  GLN A 282     -39.261  16.144  20.134  1.00 53.34           C  
ATOM   2157  NE2 GLN A 282     -38.241  15.376  19.781  1.00 51.23           N  
ATOM   2158  OE1 GLN A 282     -39.182  17.375  20.145  1.00 47.96           O  
ATOM   2159  N   MET A 283     -42.335  13.698  23.335  1.00 47.30           N  
ATOM   2160  CA  MET A 283     -42.289  12.274  23.692  1.00 48.89           C  
ATOM   2161  C   MET A 283     -43.676  11.644  23.498  1.00 46.46           C  
ATOM   2162  O   MET A 283     -43.784  10.537  22.949  1.00 42.74           O  
ATOM   2163  CB  MET A 283     -41.814  12.118  25.150  1.00 54.35           C  
ATOM   2164  CG  MET A 283     -41.801  10.675  25.654  1.00 61.91           C  
ATOM   2165  SD  MET A 283     -43.384  10.104  26.341  1.00 69.68           S  
ATOM   2166  CE  MET A 283     -43.416  10.971  27.937  1.00 67.44           C  
ATOM   2167  N   MET A 284     -44.733  12.339  23.953  1.00 42.55           N  
ATOM   2168  CA  MET A 284     -46.093  11.825  23.813  1.00 43.70           C  
ATOM   2169  C   MET A 284     -46.490  11.778  22.355  1.00 40.89           C  
ATOM   2170  O   MET A 284     -47.097  10.794  21.943  1.00 39.12           O  
ATOM   2171  CB  MET A 284     -47.096  12.642  24.648  1.00 48.29           C  
ATOM   2172  CG  MET A 284     -46.867  12.477  26.144  1.00 55.36           C  
ATOM   2173  SD  MET A 284     -46.908  10.769  26.682  1.00 60.91           S  
ATOM   2174  CE  MET A 284     -48.583  10.700  27.288  1.00 59.04           C  
ATOM   2175  N   ALA A 285     -46.131  12.808  21.566  1.00 37.67           N  
ATOM   2176  CA  ALA A 285     -46.455  12.840  20.137  1.00 35.33           C  
ATOM   2177  C   ALA A 285     -45.715  11.709  19.413  1.00 38.12           C  
ATOM   2178  O   ALA A 285     -46.271  11.091  18.520  1.00 38.94           O  
ATOM   2179  CB  ALA A 285     -46.077  14.186  19.536  1.00 35.97           C  
ATOM   2180  N   THR A 286     -44.463  11.449  19.792  1.00 34.42           N  
ATOM   2181  CA  THR A 286     -43.659  10.393  19.175  1.00 35.08           C  
ATOM   2182  C   THR A 286     -44.326   9.045  19.429  1.00 38.11           C  
ATOM   2183  O   THR A 286     -44.513   8.259  18.495  1.00 34.22           O  
ATOM   2184  CB  THR A 286     -42.211  10.443  19.716  1.00 40.76           C  
ATOM   2185  CG2 THR A 286     -41.341   9.302  19.166  1.00 35.32           C  
ATOM   2186  OG1 THR A 286     -41.640  11.709  19.337  1.00 45.25           O  
ATOM   2187  N   GLU A 287     -44.711   8.800  20.692  1.00 34.96           N  
ATOM   2188  CA  GLU A 287     -45.399   7.567  21.077  1.00 35.67           C  
ATOM   2189  C   GLU A 287     -46.710   7.433  20.275  1.00 39.11           C  
ATOM   2190  O   GLU A 287     -47.011   6.377  19.733  1.00 41.81           O  
ATOM   2191  CB  GLU A 287     -45.685   7.594  22.591  1.00 38.44           C  
ATOM   2192  CG  GLU A 287     -46.227   6.288  23.143  1.00 53.47           C  
ATOM   2193  CD  GLU A 287     -45.261   5.120  23.057  1.00 73.28           C  
ATOM   2194  OE1 GLU A 287     -44.049   5.346  22.829  1.00 62.70           O  
ATOM   2195  OE2 GLU A 287     -45.725   3.970  23.217  1.00 54.70           O1-
ATOM   2196  N   SER A 288     -47.479   8.509  20.183  1.00 33.53           N  
ATOM   2197  CA  SER A 288     -48.735   8.496  19.444  1.00 32.09           C  
ATOM   2198  C   SER A 288     -48.508   8.075  17.967  1.00 34.96           C  
ATOM   2199  O   SER A 288     -49.118   7.124  17.484  1.00 33.37           O  
ATOM   2200  CB  SER A 288     -49.409   9.864  19.524  1.00 33.95           C  
ATOM   2201  OG  SER A 288     -50.400  10.006  18.524  1.00 31.65           O  
ATOM   2202  N   LEU A 289     -47.612   8.765  17.273  1.00 29.98           N  
ATOM   2203  CA  LEU A 289     -47.329   8.461  15.878  1.00 30.02           C  
ATOM   2204  C   LEU A 289     -46.733   7.080  15.679  1.00 34.78           C  
ATOM   2205  O   LEU A 289     -47.124   6.370  14.753  1.00 35.66           O  
ATOM   2206  CB  LEU A 289     -46.388   9.520  15.318  1.00 30.56           C  
ATOM   2207  CG  LEU A 289     -46.988  10.913  15.244  1.00 34.27           C  
ATOM   2208  CD1 LEU A 289     -45.969  11.886  14.726  1.00 34.86           C  
ATOM   2209  CD2 LEU A 289     -48.223  10.931  14.367  1.00 30.28           C  
ATOM   2210  N   GLU A 290     -45.802   6.690  16.542  1.00 28.85           N  
ATOM   2211  CA  GLU A 290     -45.184   5.372  16.438  1.00 30.42           C  
ATOM   2212  C   GLU A 290     -46.173   4.255  16.709  1.00 34.15           C  
ATOM   2213  O   GLU A 290     -46.117   3.244  16.028  1.00 32.78           O  
ATOM   2214  CB  GLU A 290     -43.992   5.266  17.387  1.00 32.91           C  
ATOM   2215  CG  GLU A 290     -42.809   6.030  16.825  1.00 41.68           C  
ATOM   2216  CD  GLU A 290     -41.540   5.958  17.644  1.00 52.73           C  
ATOM   2217  OE1 GLU A 290     -41.624   5.557  18.826  1.00 42.49           O  
ATOM   2218  OE2 GLU A 290     -40.464   6.311  17.107  1.00 52.10           O1-
ATOM   2219  N   GLN A 291     -47.079   4.425  17.689  1.00 29.73           N  
ATOM   2220  CA  GLN A 291     -48.062   3.392  18.002  1.00 30.10           C  
ATOM   2221  C   GLN A 291     -49.139   3.251  16.928  1.00 32.88           C  
ATOM   2222  O   GLN A 291     -49.623   2.143  16.704  1.00 34.10           O  
ATOM   2223  CB  GLN A 291     -48.648   3.606  19.399  1.00 32.59           C  
ATOM   2224  CG  GLN A 291     -47.583   3.448  20.500  1.00 31.83           C  
ATOM   2225  CD  GLN A 291     -46.976   2.068  20.577  1.00 53.70           C  
ATOM   2226  NE2 GLN A 291     -45.872   1.973  21.291  1.00 50.33           N  
ATOM   2227  OE1 GLN A 291     -47.481   1.074  20.015  1.00 42.02           O  
ATOM   2228  N   ILE A 292     -49.503   4.327  16.244  1.00 29.56           N  
ATOM   2229  CA  ILE A 292     -50.486   4.224  15.149  1.00 28.12           C  
ATOM   2230  C   ILE A 292     -49.812   3.449  14.005  1.00 31.93           C  
ATOM   2231  O   ILE A 292     -50.435   2.579  13.396  1.00 31.57           O  
ATOM   2232  CB  ILE A 292     -50.911   5.629  14.677  1.00 29.14           C  
ATOM   2233  CG1 ILE A 292     -51.849   6.261  15.713  1.00 29.08           C  
ATOM   2234  CG2 ILE A 292     -51.590   5.568  13.285  1.00 27.88           C  
ATOM   2235  CD1 ILE A 292     -52.025   7.828  15.439  1.00 42.13           C  
ATOM   2236  N   THR A 293     -48.547   3.782  13.716  1.00 28.73           N  
ATOM   2237  CA  THR A 293     -47.768   3.105  12.677  1.00 30.31           C  
ATOM   2238  C   THR A 293     -47.638   1.616  13.016  1.00 33.73           C  
ATOM   2239  O   THR A 293     -47.877   0.768  12.162  1.00 34.84           O  
ATOM   2240  CB  THR A 293     -46.358   3.739  12.568  1.00 40.19           C  
ATOM   2241  CG2 THR A 293     -45.477   3.020  11.567  1.00 37.65           C  
ATOM   2242  OG1 THR A 293     -46.480   5.110  12.190  1.00 35.26           O  
ATOM   2243  N   ALA A 294     -47.255   1.305  14.265  1.00 31.54           N  
ATOM   2244  CA  ALA A 294     -47.084  -0.082  14.715  1.00 31.08           C  
ATOM   2245  C   ALA A 294     -48.420  -0.798  14.642  1.00 34.63           C  
ATOM   2246  O   ALA A 294     -48.462  -1.968  14.283  1.00 33.19           O  
ATOM   2247  CB  ALA A 294     -46.547  -0.122  16.144  1.00 31.24           C  
ATOM   2248  N   TYR A 295     -49.511  -0.100  14.972  1.00 29.84           N  
ATOM   2249  CA  TYR A 295     -50.817  -0.730  14.938  1.00 28.39           C  
ATOM   2250  C   TYR A 295     -51.184  -1.054  13.486  1.00 32.08           C  
ATOM   2251  O   TYR A 295     -51.655  -2.149  13.201  1.00 34.18           O  
ATOM   2252  CB  TYR A 295     -51.853   0.185  15.594  1.00 27.92           C  
ATOM   2253  CG  TYR A 295     -53.258  -0.346  15.441  1.00 28.37           C  
ATOM   2254  CD1 TYR A 295     -53.639  -1.538  16.037  1.00 31.55           C  
ATOM   2255  CD2 TYR A 295     -54.207   0.351  14.704  1.00 29.51           C  
ATOM   2256  CE1 TYR A 295     -54.929  -2.034  15.897  1.00 33.98           C  
ATOM   2257  CE2 TYR A 295     -55.496  -0.140  14.544  1.00 31.10           C  
ATOM   2258  CZ  TYR A 295     -55.857  -1.326  15.154  1.00 37.12           C  
ATOM   2259  OH  TYR A 295     -57.125  -1.815  14.999  1.00 35.43           O  
ATOM   2260  N   MET A 296     -50.971  -0.112  12.569  1.00 27.40           N  
ATOM   2261  CA  MET A 296     -51.277  -0.352  11.163  1.00 26.37           C  
ATOM   2262  C   MET A 296     -50.448  -1.555  10.644  1.00 35.06           C  
ATOM   2263  O   MET A 296     -50.964  -2.393   9.905  1.00 34.26           O  
ATOM   2264  CB  MET A 296     -50.976   0.899  10.335  1.00 26.95           C  
ATOM   2265  CG  MET A 296     -51.128   0.624   8.860  1.00 28.45           C  
ATOM   2266  SD  MET A 296     -51.135   2.046   7.824  1.00 32.09           S  
ATOM   2267  CE  MET A 296     -49.641   2.905   8.343  1.00 29.78           C  
ATOM   2268  N   LYS A 297     -49.169  -1.649  11.050  1.00 35.10           N  
ATOM   2269  CA  LYS A 297     -48.300  -2.755  10.636  1.00 35.38           C  
ATOM   2270  C   LYS A 297     -48.850  -4.083  11.157  1.00 41.29           C  
ATOM   2271  O   LYS A 297     -48.852  -5.078  10.438  1.00 41.80           O  
ATOM   2272  CB  LYS A 297     -46.882  -2.540  11.174  1.00 39.21           C  
ATOM   2273  CG  LYS A 297     -45.882  -3.614  10.749  1.00 51.05           C  
ATOM   2274  CD  LYS A 297     -44.548  -3.448  11.473  1.00 64.36           C  
ATOM   2275  CE  LYS A 297     -43.570  -4.570  11.187  1.00 78.87           C  
ATOM   2276  NZ  LYS A 297     -42.274  -4.053  10.678  1.00 90.53           N1+
ATOM   2277  N   LYS A 298     -49.324  -4.088  12.399  1.00 35.39           N  
ATOM   2278  CA  LYS A 298     -49.862  -5.279  13.033  1.00 35.63           C  
ATOM   2279  C   LYS A 298     -51.161  -5.799  12.416  1.00 40.09           C  
ATOM   2280  O   LYS A 298     -51.272  -6.990  12.195  1.00 42.23           O  
ATOM   2281  CB  LYS A 298     -50.107  -4.984  14.514  1.00 37.87           C  
ATOM   2282  CG  LYS A 298     -50.638  -6.148  15.342  1.00 39.79           C  
ATOM   2283  CD  LYS A 298     -50.950  -5.683  16.750  1.00 53.68           C  
ATOM   2284  CE  LYS A 298     -51.577  -6.760  17.585  1.00 66.94           C  
ATOM   2285  NZ  LYS A 298     -52.101  -6.237  18.873  1.00 80.87           N1+
ATOM   2286  N   VAL A 299     -52.155  -4.935  12.173  1.00 34.94           N  
ATOM   2287  CA  VAL A 299     -53.446  -5.406  11.656  1.00 34.25           C  
ATOM   2288  C   VAL A 299     -53.645  -5.203  10.155  1.00 37.93           C  
ATOM   2289  O   VAL A 299     -54.565  -5.769   9.607  1.00 39.44           O  
ATOM   2290  CB  VAL A 299     -54.632  -4.780  12.457  1.00 35.61           C  
ATOM   2291  CG1 VAL A 299     -54.465  -5.014  13.958  1.00 37.55           C  
ATOM   2292  CG2 VAL A 299     -54.798  -3.291  12.163  1.00 31.71           C  
ATOM   2293  N   GLY A 300     -52.823  -4.394   9.513  1.00 33.58           N  
ATOM   2294  CA  GLY A 300     -52.986  -4.110   8.092  1.00 32.94           C  
ATOM   2295  C   GLY A 300     -53.846  -2.867   7.932  1.00 34.71           C  
ATOM   2296  O   GLY A 300     -54.799  -2.669   8.683  1.00 33.37           O  
ATOM   2297  N   ILE A 301     -53.536  -2.030   6.957  1.00 31.52           N  
ATOM   2298  CA  ILE A 301     -54.286  -0.782   6.753  1.00 29.72           C  
ATOM   2299  C   ILE A 301     -55.776  -0.996   6.517  1.00 33.66           C  
ATOM   2300  O   ILE A 301     -56.585  -0.146   6.876  1.00 28.72           O  
ATOM   2301  CB  ILE A 301     -53.626   0.035   5.615  1.00 32.01           C  
ATOM   2302  CG1 ILE A 301     -54.091   1.501   5.658  1.00 29.14           C  
ATOM   2303  CG2 ILE A 301     -53.848  -0.633   4.226  1.00 33.06           C  
ATOM   2304  CD1 ILE A 301     -53.297   2.479   4.733  1.00 29.17           C  
ATOM   2305  N   LYS A 302     -56.145  -2.132   5.911  1.00 34.34           N  
ATOM   2306  CA  LYS A 302     -57.532  -2.445   5.604  1.00 34.14           C  
ATOM   2307  C   LYS A 302     -58.373  -2.774   6.823  1.00 36.71           C  
ATOM   2308  O   LYS A 302     -59.601  -2.692   6.745  1.00 38.85           O  
ATOM   2309  CB  LYS A 302     -57.579  -3.674   4.687  1.00 40.79           C  
ATOM   2310  CG  LYS A 302     -56.992  -3.485   3.288  1.00 48.43           C  
ATOM   2311  CD  LYS A 302     -57.357  -4.710   2.375  1.00 42.89           C  
ATOM   2312  CE  LYS A 302     -56.512  -5.950   2.602  1.00 61.33           C  
ATOM   2313  NZ  LYS A 302     -57.237  -7.213   2.270  1.00 85.65           N1+
ATOM   2314  N   ASN A 303     -57.742  -3.185   7.934  1.00 32.54           N  
ATOM   2315  CA  ASN A 303     -58.458  -3.639   9.124  1.00 33.30           C  
ATOM   2316  C   ASN A 303     -58.342  -2.784  10.365  1.00 35.67           C  
ATOM   2317  O   ASN A 303     -58.673  -3.255  11.441  1.00 37.86           O  
ATOM   2318  CB  ASN A 303     -57.981  -5.038   9.436  1.00 37.47           C  
ATOM   2319  CG  ASN A 303     -58.145  -5.918   8.227  1.00 54.73           C  
ATOM   2320  ND2 ASN A 303     -57.050  -6.284   7.588  1.00 41.84           N  
ATOM   2321  OD1 ASN A 303     -59.271  -6.244   7.835  1.00 55.54           O  
ATOM   2322  N   LEU A 304     -57.944  -1.538  10.212  1.00 30.59           N  
ATOM   2323  CA  LEU A 304     -57.781  -0.623  11.336  1.00 30.31           C  
ATOM   2324  C   LEU A 304     -59.012  -0.502  12.239  1.00 34.26           C  
ATOM   2325  O   LEU A 304     -58.879  -0.619  13.448  1.00 35.10           O  
ATOM   2326  CB  LEU A 304     -57.400   0.763  10.813  1.00 27.25           C  
ATOM   2327  CG  LEU A 304     -56.077   0.870  10.037  1.00 30.60           C  
ATOM   2328  CD1 LEU A 304     -56.015   2.193   9.262  1.00 25.93           C  
ATOM   2329  CD2 LEU A 304     -54.866   0.768  10.969  1.00 28.08           C  
ATOM   2330  N   GLU A 305     -60.209  -0.282  11.662  1.00 31.98           N  
ATOM   2331  CA  GLU A 305     -61.457  -0.109  12.430  1.00 32.26           C  
ATOM   2332  C   GLU A 305     -61.867  -1.278  13.252  1.00 38.19           C  
ATOM   2333  O   GLU A 305     -62.542  -1.086  14.243  1.00 43.58           O  
ATOM   2334  CB  GLU A 305     -62.631   0.261  11.521  1.00 34.03           C  
ATOM   2335  CG  GLU A 305     -62.404   1.525  10.717  1.00 33.11           C  
ATOM   2336  CD  GLU A 305     -61.883   1.234   9.322  1.00 48.12           C  
ATOM   2337  OE1 GLU A 305     -60.938   0.423   9.186  1.00 36.60           O  
ATOM   2338  OE2 GLU A 305     -62.418   1.819   8.358  1.00 39.78           O1-
ATOM   2339  N   GLU A 306     -61.504  -2.490  12.846  1.00 36.43           N  
ATOM   2340  CA  GLU A 306     -61.870  -3.723  13.533  1.00 38.96           C  
ATOM   2341  C   GLU A 306     -61.474  -3.722  15.014  1.00 42.18           C  
ATOM   2342  O   GLU A 306     -62.304  -4.026  15.872  1.00 42.73           O  
ATOM   2343  CB  GLU A 306     -61.219  -4.926  12.809  1.00 42.41           C  
ATOM   2344  CG  GLU A 306     -62.074  -6.183  12.752  1.00 65.10           C  
ATOM   2345  CD  GLU A 306     -61.739  -7.082  11.574  1.00103.07           C  
ATOM   2346  OE1 GLU A 306     -62.681  -7.619  10.946  1.00117.85           O  
ATOM   2347  OE2 GLU A 306     -60.533  -7.238  11.270  1.00 84.28           O1-
ATOM   2348  N   ASN A 307     -60.213  -3.396  15.317  1.00 39.80           N  
ATOM   2349  CA  ASN A 307     -59.756  -3.388  16.711  1.00 41.18           C  
ATOM   2350  C   ASN A 307     -59.606  -1.986  17.287  1.00 42.28           C  
ATOM   2351  O   ASN A 307     -59.324  -1.855  18.467  1.00 40.74           O  
ATOM   2352  CB  ASN A 307     -58.480  -4.215  16.867  1.00 40.97           C  
ATOM   2353  CG  ASN A 307     -58.780  -5.663  16.618  1.00 47.38           C  
ATOM   2354  ND2 ASN A 307     -58.404  -6.186  15.461  1.00 55.99           N  
ATOM   2355  OD1 ASN A 307     -59.394  -6.320  17.444  1.00 50.73           O  
ATOM   2356  N   LEU A 308     -59.817  -0.947  16.477  1.00 37.84           N  
ATOM   2357  CA  LEU A 308     -59.736   0.443  16.935  1.00 36.04           C  
ATOM   2358  C   LEU A 308     -60.899   1.164  16.264  1.00 38.83           C  
ATOM   2359  O   LEU A 308     -60.735   1.781  15.223  1.00 35.60           O  
ATOM   2360  CB  LEU A 308     -58.367   1.074  16.578  1.00 33.85           C  
ATOM   2361  CG  LEU A 308     -58.171   2.521  16.983  1.00 37.03           C  
ATOM   2362  CD1 LEU A 308     -58.332   2.696  18.487  1.00 39.46           C  
ATOM   2363  CD2 LEU A 308     -56.803   3.007  16.549  1.00 33.98           C  
ATOM   2364  N   ASP A 309     -62.088   1.048  16.850  1.00 36.53           N  
ATOM   2365  CA  ASP A 309     -63.290   1.665  16.302  0.50 36.40           C  
ATOM   2367  C   ASP A 309     -63.151   3.200  16.239  1.00 39.71           C  
ATOM   2368  O   ASP A 309     -62.790   3.832  17.245  1.00 39.82           O  
ATOM   2369  CB  ASP A 309     -64.532   1.224  17.123  0.50 39.88           C  
ATOM   2371  CG  ASP A 309     -65.776   2.093  17.002  0.50 46.70           C  
ATOM   2373  OD1 ASP A 309     -66.115   2.494  15.864  0.50 40.79           O  
ATOM   2375  OD2 ASP A 309     -66.425   2.354  18.050  0.50 53.07           O1-
ATOM   2377  N   PRO A 310     -63.466   3.822  15.076  1.00 33.18           N  
ATOM   2378  CA  PRO A 310     -63.347   5.289  14.982  1.00 30.84           C  
ATOM   2379  C   PRO A 310     -64.061   6.080  16.083  1.00 39.72           C  
ATOM   2380  O   PRO A 310     -63.618   7.170  16.431  1.00 38.08           O  
ATOM   2381  CB  PRO A 310     -63.915   5.586  13.578  1.00 30.69           C  
ATOM   2382  CG  PRO A 310     -63.592   4.375  12.799  1.00 32.93           C  
ATOM   2383  CD  PRO A 310     -63.888   3.251  13.770  1.00 32.39           C  
ATOM   2384  N   GLY A 311     -65.144   5.536  16.620  1.00 40.98           N  
ATOM   2385  CA  GLY A 311     -65.918   6.191  17.676  1.00 42.42           C  
ATOM   2386  C   GLY A 311     -65.231   6.290  19.041  1.00 46.30           C  
ATOM   2387  O   GLY A 311     -65.632   7.090  19.882  1.00 46.69           O  
ATOM   2388  N   VAL A 312     -64.175   5.493  19.263  1.00 42.50           N  
ATOM   2389  CA  VAL A 312     -63.370   5.471  20.500  1.00 43.35           C  
ATOM   2390  C   VAL A 312     -62.839   6.881  20.828  1.00 45.48           C  
ATOM   2391  O   VAL A 312     -62.676   7.212  21.990  1.00 44.64           O  
ATOM   2392  CB  VAL A 312     -62.181   4.468  20.329  1.00 47.20           C  
ATOM   2393  CG1 VAL A 312     -61.077   4.698  21.343  1.00 47.26           C  
ATOM   2394  CG2 VAL A 312     -62.661   3.015  20.384  1.00 48.51           C  
ATOM   2395  N   PHE A 313     -62.560   7.694  19.797  1.00 41.34           N  
ATOM   2396  CA  PHE A 313     -62.017   9.051  19.947  1.00 40.44           C  
ATOM   2397  C   PHE A 313     -63.018  10.103  20.388  1.00 52.17           C  
ATOM   2398  O   PHE A 313     -62.613  11.112  20.960  1.00 54.00           O  
ATOM   2399  CB  PHE A 313     -61.365   9.486  18.621  1.00 38.23           C  
ATOM   2400  CG  PHE A 313     -60.165   8.635  18.305  1.00 36.58           C  
ATOM   2401  CD1 PHE A 313     -58.958   8.852  18.947  1.00 36.11           C  
ATOM   2402  CD2 PHE A 313     -60.271   7.545  17.445  1.00 38.02           C  
ATOM   2403  CE1 PHE A 313     -57.863   8.044  18.695  1.00 36.40           C  
ATOM   2404  CE2 PHE A 313     -59.172   6.727  17.199  1.00 38.19           C  
ATOM   2405  CZ  PHE A 313     -57.971   6.988  17.820  1.00 36.31           C  
ATOM   2406  N   LEU A 314     -64.309   9.880  20.139  1.00 52.82           N  
ATOM   2407  CA  LEU A 314     -65.338  10.842  20.503  1.00 55.91           C  
ATOM   2408  C   LEU A 314     -65.394  11.100  22.013  1.00 64.07           C  
ATOM   2409  O   LEU A 314     -65.777  12.191  22.416  1.00 69.13           O  
ATOM   2410  CB  LEU A 314     -66.717  10.401  19.971  1.00 58.15           C  
ATOM   2411  CG  LEU A 314     -66.826  10.150  18.434  1.00 64.64           C  
ATOM   2412  CD1 LEU A 314     -68.157   9.506  18.071  1.00 65.76           C  
ATOM   2413  CD2 LEU A 314     -66.665  11.435  17.635  1.00 65.82           C  
ATOM   2414  N   GLY A 315     -65.003  10.126  22.829  1.00 56.87           N  
ATOM   2415  CA  GLY A 315     -65.033  10.276  24.275  1.00 56.15           C  
ATOM   2416  C   GLY A 315     -63.722  10.672  24.931  1.00 59.16           C  
ATOM   2417  O   GLY A 315     -63.697  10.952  26.140  1.00 60.23           O  
ATOM   2418  N   THR A 316     -62.616  10.690  24.172  1.00 51.33           N  
ATOM   2419  CA  THR A 316     -61.304  11.046  24.748  1.00 48.79           C  
ATOM   2420  C   THR A 316     -60.707  12.329  24.195  1.00 44.84           C  
ATOM   2421  O   THR A 316     -60.133  13.109  24.963  1.00 44.48           O  
ATOM   2422  CB  THR A 316     -60.306   9.896  24.549  1.00 58.23           C  
ATOM   2423  CG2 THR A 316     -60.721   8.645  25.305  1.00 58.39           C  
ATOM   2424  OG1 THR A 316     -60.182   9.610  23.151  1.00 57.32           O  
ATOM   2425  N   ALA A 317     -60.814  12.538  22.872  1.00 38.55           N  
ATOM   2426  CA  ALA A 317     -60.271  13.728  22.220  1.00 36.45           C  
ATOM   2427  C   ALA A 317     -61.132  14.976  22.514  1.00 44.75           C  
ATOM   2428  O   ALA A 317     -60.635  16.094  22.382  1.00 44.34           O  
ATOM   2429  CB  ALA A 317     -60.147  13.485  20.724  1.00 34.06           C  
ATOM   2430  N   ASP A 318     -62.385  14.778  22.999  1.00 43.73           N  
ATOM   2431  CA  ASP A 318     -63.310  15.865  23.302  1.00 47.62           C  
ATOM   2432  C   ASP A 318     -62.714  16.883  24.241  1.00 48.97           C  
ATOM   2433  O   ASP A 318     -62.802  18.078  23.973  1.00 47.21           O  
ATOM   2434  CB  ASP A 318     -64.636  15.337  23.877  1.00 52.88           C  
ATOM   2435  CG  ASP A 318     -65.685  16.422  24.034  1.00 81.41           C  
ATOM   2436  OD1 ASP A 318     -66.180  16.923  22.997  1.00 85.15           O  
ATOM   2437  OD2 ASP A 318     -66.003  16.775  25.196  1.00 93.38           O1-
ATOM   2438  N   SER A 319     -62.102  16.419  25.334  1.00 45.88           N  
ATOM   2439  CA  SER A 319     -61.491  17.312  26.305  1.00 45.62           C  
ATOM   2440  C   SER A 319     -60.312  18.090  25.702  1.00 47.22           C  
ATOM   2441  O   SER A 319     -59.920  19.087  26.300  1.00 50.33           O  
ATOM   2442  CB  SER A 319     -61.065  16.554  27.562  1.00 51.33           C  
ATOM   2443  OG  SER A 319     -59.693  16.201  27.522  1.00 60.51           O  
ATOM   2444  N   MET A 320     -59.760  17.690  24.525  1.00 40.63           N  
ATOM   2445  CA  MET A 320     -58.650  18.430  23.919  1.00 41.08           C  
ATOM   2446  C   MET A 320     -59.175  19.389  22.834  1.00 41.93           C  
ATOM   2447  O   MET A 320     -58.381  20.012  22.132  1.00 40.19           O  
ATOM   2448  CB  MET A 320     -57.645  17.455  23.277  1.00 43.28           C  
ATOM   2449  CG  MET A 320     -56.841  16.633  24.271  1.00 48.89           C  
ATOM   2450  SD  MET A 320     -55.940  17.625  25.454  1.00 57.08           S  
ATOM   2451  CE  MET A 320     -54.824  18.537  24.427  1.00 50.66           C  
ATOM   2452  N   ASN A 321     -60.502  19.509  22.699  1.00 37.31           N  
ATOM   2453  CA  ASN A 321     -61.113  20.350  21.678  1.00 37.14           C  
ATOM   2454  C   ASN A 321     -61.109  21.839  22.028  1.00 41.39           C  
ATOM   2455  O   ASN A 321     -62.167  22.428  22.267  1.00 39.98           O  
ATOM   2456  CB  ASN A 321     -62.535  19.863  21.418  1.00 35.85           C  
ATOM   2457  CG  ASN A 321     -62.978  20.139  20.011  1.00 49.18           C  
ATOM   2458  ND2 ASN A 321     -64.160  19.669  19.670  1.00 40.27           N  
ATOM   2459  OD1 ASN A 321     -62.249  20.748  19.215  1.00 33.00           O  
ATOM   2460  N   PHE A 322     -59.921  22.451  22.044  1.00 40.65           N  
ATOM   2461  CA  PHE A 322     -59.801  23.872  22.385  1.00 42.63           C  
ATOM   2462  C   PHE A 322     -58.563  24.455  21.712  1.00 46.55           C  
ATOM   2463  O   PHE A 322     -57.706  23.711  21.217  1.00 41.26           O  
ATOM   2464  CB  PHE A 322     -59.673  24.027  23.922  1.00 45.41           C  
ATOM   2465  CG  PHE A 322     -58.413  23.415  24.477  1.00 46.22           C  
ATOM   2466  CD1 PHE A 322     -57.228  24.134  24.511  1.00 50.71           C  
ATOM   2467  CD2 PHE A 322     -58.399  22.104  24.936  1.00 47.06           C  
ATOM   2468  CE1 PHE A 322     -56.057  23.553  25.000  1.00 49.97           C  
ATOM   2469  CE2 PHE A 322     -57.229  21.534  25.431  1.00 47.99           C  
ATOM   2470  CZ  PHE A 322     -56.068  22.260  25.459  1.00 46.59           C  
ATOM   2471  N   GLY A 323     -58.463  25.776  21.747  1.00 46.95           N  
ATOM   2472  CA  GLY A 323     -57.327  26.485  21.181  1.00 48.11           C  
ATOM   2473  C   GLY A 323     -57.034  26.049  19.768  1.00 49.21           C  
ATOM   2474  O   GLY A 323     -57.957  25.768  19.006  1.00 46.14           O  
ATOM   2475  N   PRO A 324     -55.757  25.943  19.382  1.00 44.87           N  
ATOM   2476  CA  PRO A 324     -55.446  25.515  18.013  1.00 41.59           C  
ATOM   2477  C   PRO A 324     -55.991  24.148  17.617  1.00 40.52           C  
ATOM   2478  O   PRO A 324     -56.216  23.920  16.436  1.00 37.42           O  
ATOM   2479  CB  PRO A 324     -53.918  25.495  17.994  1.00 43.72           C  
ATOM   2480  CG  PRO A 324     -53.508  26.403  19.058  1.00 50.39           C  
ATOM   2481  CD  PRO A 324     -54.531  26.256  20.134  1.00 46.76           C  
ATOM   2482  N   ILE A 325     -56.166  23.210  18.567  1.00 38.02           N  
ATOM   2483  CA  ILE A 325     -56.678  21.879  18.204  1.00 34.65           C  
ATOM   2484  C   ILE A 325     -58.101  22.025  17.646  1.00 38.02           C  
ATOM   2485  O   ILE A 325     -58.454  21.322  16.710  1.00 36.71           O  
ATOM   2486  CB  ILE A 325     -56.601  20.898  19.395  1.00 36.70           C  
ATOM   2487  CG1 ILE A 325     -55.137  20.506  19.689  1.00 36.69           C  
ATOM   2488  CG2 ILE A 325     -57.446  19.647  19.157  1.00 35.67           C  
ATOM   2489  CD1 ILE A 325     -54.945  19.905  21.077  1.00 35.70           C  
ATOM   2490  N   ALA A 326     -58.900  22.949  18.219  1.00 35.19           N  
ATOM   2491  CA  ALA A 326     -60.274  23.220  17.808  1.00 35.01           C  
ATOM   2492  C   ALA A 326     -60.386  23.678  16.352  1.00 39.21           C  
ATOM   2493  O   ALA A 326     -61.477  23.654  15.805  1.00 39.19           O  
ATOM   2494  CB  ALA A 326     -60.923  24.240  18.738  1.00 37.16           C  
ATOM   2495  N   GLU A 327     -59.292  24.079  15.714  1.00 36.63           N  
ATOM   2496  CA  GLU A 327     -59.353  24.454  14.303  1.00 37.87           C  
ATOM   2497  C   GLU A 327     -59.633  23.203  13.455  1.00 37.40           C  
ATOM   2498  O   GLU A 327     -60.333  23.264  12.451  1.00 36.44           O  
ATOM   2499  CB  GLU A 327     -58.001  24.999  13.828  1.00 39.80           C  
ATOM   2500  CG  GLU A 327     -57.579  26.339  14.397  1.00 44.69           C  
ATOM   2501  CD  GLU A 327     -56.157  26.692  13.989  1.00 61.43           C  
ATOM   2502  OE1 GLU A 327     -55.437  27.322  14.795  1.00 55.45           O  
ATOM   2503  OE2 GLU A 327     -55.751  26.329  12.862  1.00 56.25           O1-
ATOM   2504  N   ILE A 328     -59.066  22.076  13.845  1.00 33.07           N  
ATOM   2505  CA  ILE A 328     -59.196  20.834  13.079  1.00 33.17           C  
ATOM   2506  C   ILE A 328     -60.002  19.745  13.739  1.00 36.41           C  
ATOM   2507  O   ILE A 328     -60.677  19.002  13.043  1.00 36.25           O  
ATOM   2508  CB  ILE A 328     -57.747  20.301  12.856  1.00 35.94           C  
ATOM   2509  CG1 ILE A 328     -56.932  21.283  11.992  1.00 36.42           C  
ATOM   2510  CG2 ILE A 328     -57.748  18.871  12.248  1.00 33.46           C  
ATOM   2511  CD1 ILE A 328     -55.380  20.896  11.997  1.00 43.27           C  
ATOM   2512  N   LEU A 329     -59.906  19.600  15.058  1.00 30.76           N  
ATOM   2513  CA  LEU A 329     -60.586  18.503  15.717  1.00 29.97           C  
ATOM   2514  C   LEU A 329     -62.072  18.385  15.418  1.00 32.09           C  
ATOM   2515  O   LEU A 329     -62.531  17.270  15.200  1.00 31.00           O  
ATOM   2516  CB  LEU A 329     -60.315  18.481  17.232  1.00 29.37           C  
ATOM   2517  CG  LEU A 329     -60.759  17.216  17.952  1.00 31.12           C  
ATOM   2518  CD1 LEU A 329     -60.069  15.920  17.363  1.00 29.35           C  
ATOM   2519  CD2 LEU A 329     -60.481  17.321  19.426  1.00 33.16           C  
ATOM   2520  N   PRO A 330     -62.883  19.453  15.387  1.00 31.66           N  
ATOM   2521  CA  PRO A 330     -64.308  19.249  15.102  1.00 30.45           C  
ATOM   2522  C   PRO A 330     -64.551  18.546  13.760  1.00 32.98           C  
ATOM   2523  O   PRO A 330     -65.441  17.711  13.673  1.00 33.78           O  
ATOM   2524  CB  PRO A 330     -64.891  20.679  15.136  1.00 32.03           C  
ATOM   2525  CG  PRO A 330     -63.940  21.454  15.980  1.00 37.31           C  
ATOM   2526  CD  PRO A 330     -62.585  20.876  15.646  1.00 31.97           C  
ATOM   2527  N   THR A 331     -63.779  18.882  12.729  1.00 30.16           N  
ATOM   2528  CA  THR A 331     -63.939  18.255  11.413  1.00 32.20           C  
ATOM   2529  C   THR A 331     -63.537  16.787  11.499  1.00 32.68           C  
ATOM   2530  O   THR A 331     -64.229  15.912  10.972  1.00 31.03           O  
ATOM   2531  CB  THR A 331     -63.117  19.022  10.373  1.00 39.20           C  
ATOM   2532  CG2 THR A 331     -63.219  18.411   8.982  1.00 32.57           C  
ATOM   2533  OG1 THR A 331     -63.606  20.375  10.324  1.00 44.51           O  
ATOM   2534  N   VAL A 332     -62.428  16.522  12.174  1.00 27.96           N  
ATOM   2535  CA  VAL A 332     -61.943  15.154  12.348  1.00 26.13           C  
ATOM   2536  C   VAL A 332     -62.961  14.329  13.118  1.00 30.48           C  
ATOM   2537  O   VAL A 332     -63.229  13.198  12.734  1.00 29.89           O  
ATOM   2538  CB  VAL A 332     -60.553  15.183  13.046  1.00 28.65           C  
ATOM   2539  CG1 VAL A 332     -60.281  13.894  13.811  1.00 26.66           C  
ATOM   2540  CG2 VAL A 332     -59.461  15.479  12.020  1.00 27.38           C  
ATOM   2541  N   LEU A 333     -63.540  14.873  14.202  1.00 29.15           N  
ATOM   2542  CA  LEU A 333     -64.517  14.103  14.973  1.00 30.07           C  
ATOM   2543  C   LEU A 333     -65.751  13.803  14.167  1.00 32.47           C  
ATOM   2544  O   LEU A 333     -66.377  12.767  14.369  1.00 32.63           O  
ATOM   2545  CB  LEU A 333     -64.909  14.787  16.282  1.00 31.08           C  
ATOM   2546  CG  LEU A 333     -63.791  14.933  17.313  1.00 32.26           C  
ATOM   2547  CD1 LEU A 333     -64.246  15.851  18.446  1.00 34.77           C  
ATOM   2548  CD2 LEU A 333     -63.356  13.589  17.896  1.00 28.96           C  
ATOM   2549  N   LYS A 334     -66.108  14.697  13.264  1.00 32.04           N  
ATOM   2550  CA  LYS A 334     -67.271  14.526  12.412  1.00 33.18           C  
ATOM   2551  C   LYS A 334     -66.958  13.351  11.454  1.00 34.90           C  
ATOM   2552  O   LYS A 334     -67.808  12.483  11.260  1.00 33.98           O  
ATOM   2553  CB  LYS A 334     -67.511  15.828  11.640  1.00 38.87           C  
ATOM   2554  CG  LYS A 334     -68.913  16.031  11.130  1.00 47.42           C  
ATOM   2555  CD  LYS A 334     -69.044  17.356  10.368  1.00 56.42           C  
ATOM   2556  CE  LYS A 334     -69.181  17.179   8.879  1.00 75.74           C  
ATOM   2557  NZ  LYS A 334     -69.475  18.464   8.192  1.00 90.69           N1+
ATOM   2558  N   SER A 335     -65.728  13.310  10.885  1.00 29.34           N  
ATOM   2559  CA  SER A 335     -65.327  12.210   9.981  1.00 27.49           C  
ATOM   2560  C   SER A 335     -65.268  10.888  10.729  1.00 31.87           C  
ATOM   2561  O   SER A 335     -65.655   9.876  10.170  1.00 32.63           O  
ATOM   2562  CB  SER A 335     -63.971  12.465   9.338  1.00 24.33           C  
ATOM   2563  OG  SER A 335     -64.104  13.529   8.419  1.00 40.96           O  
ATOM   2564  N   LEU A 336     -64.786  10.887  11.966  1.00 29.52           N  
ATOM   2565  CA  LEU A 336     -64.698   9.662  12.757  1.00 29.37           C  
ATOM   2566  C   LEU A 336     -66.076   9.147  13.172  1.00 36.00           C  
ATOM   2567  O   LEU A 336     -66.313   7.944  13.087  1.00 34.76           O  
ATOM   2568  CB  LEU A 336     -63.811   9.861  13.996  1.00 28.49           C  
ATOM   2569  CG  LEU A 336     -62.327  10.096  13.718  1.00 30.24           C  
ATOM   2570  CD1 LEU A 336     -61.589  10.485  15.017  1.00 29.36           C  
ATOM   2571  CD2 LEU A 336     -61.670   8.847  13.083  1.00 28.61           C  
ATOM   2572  N   GLU A 337     -66.980  10.035  13.617  1.00 36.07           N  
ATOM   2573  CA  GLU A 337     -68.327   9.623  14.023  1.00 40.91           C  
ATOM   2574  C   GLU A 337     -69.047   8.987  12.833  1.00 45.86           C  
ATOM   2575  O   GLU A 337     -69.812   8.049  13.009  1.00 49.17           O  
ATOM   2576  CB  GLU A 337     -69.137  10.808  14.574  1.00 44.80           C  
ATOM   2577  CG  GLU A 337     -70.578  10.434  14.879  1.00 63.76           C  
ATOM   2578  CD  GLU A 337     -71.317  11.298  15.882  1.00112.67           C  
ATOM   2579  OE1 GLU A 337     -70.742  12.295  16.372  1.00123.30           O  
ATOM   2580  OE2 GLU A 337     -72.488  10.969  16.180  1.00120.85           O1-
ATOM   2581  N   LYS A 338     -68.774   9.480  11.632  1.00 40.53           N  
ATOM   2582  CA  LYS A 338     -69.340   8.954  10.392  1.00 42.97           C  
ATOM   2583  C   LYS A 338     -68.986   7.467  10.255  1.00 44.73           C  
ATOM   2584  O   LYS A 338     -69.795   6.672   9.792  1.00 43.40           O  
ATOM   2585  CB  LYS A 338     -68.702   9.686   9.198  1.00 45.37           C  
ATOM   2586  CG  LYS A 338     -69.650  10.193   8.146  1.00 62.60           C  
ATOM   2587  CD  LYS A 338     -68.852  10.764   6.983  1.00 72.99           C  
ATOM   2588  CE  LYS A 338     -69.641  10.869   5.707  1.00 88.85           C  
ATOM   2589  NZ  LYS A 338     -68.794  11.328   4.572  1.00 92.02           N1+
ATOM   2590  N   ARG A 339     -67.743   7.121  10.635  1.00 38.13           N  
ATOM   2591  CA  ARG A 339     -67.175   5.775  10.539  1.00 35.05           C  
ATOM   2592  C   ARG A 339     -67.282   4.935  11.782  1.00 39.67           C  
ATOM   2593  O   ARG A 339     -66.778   3.813  11.774  1.00 40.78           O  
ATOM   2594  CB  ARG A 339     -65.703   5.890  10.114  1.00 30.39           C  
ATOM   2595  CG  ARG A 339     -65.584   6.591   8.760  1.00 33.11           C  
ATOM   2596  CD  ARG A 339     -64.209   7.140   8.451  1.00 33.05           C  
ATOM   2597  NE  ARG A 339     -64.146   7.468   7.027  1.00 37.56           N  
ATOM   2598  CZ  ARG A 339     -64.635   8.571   6.476  1.00 49.74           C  
ATOM   2599  NH1 ARG A 339     -65.219   9.495   7.228  1.00 31.50           N1+
ATOM   2600  NH2 ARG A 339     -64.544   8.762   5.163  1.00 45.39           N  
ATOM   2601  N   ALA A 340     -67.939   5.429  12.840  1.00 39.62           N  
ATOM   2602  CA  ALA A 340     -68.043   4.682  14.096  1.00 40.44           C  
ATOM   2603  C   ALA A 340     -69.033   3.528  14.011  1.00 50.70           C  
ATOM   2604  O   ALA A 340     -69.946   3.540  13.189  1.00 52.02           O  
ATOM   2605  CB  ALA A 340     -68.496   5.608  15.202  1.00 41.74           C  
ATOM   2606  N   LYS A 341     -68.892   2.576  14.936  1.00 49.97           N  
ATOM   2607  CA  LYS A 341     -69.748   1.393  15.084  1.00 66.03           C  
ATOM   2608  C   LYS A 341     -69.604   0.412  13.940  1.00117.39           C  
ATOM   2609  O   LYS A 341     -68.906  -0.585  14.096  1.00 88.43           O  
ATOM   2610  CB  LYS A 341     -71.217   1.801  15.308  1.00 69.05           C  
ATOM   2611  CG  LYS A 341     -71.354   2.850  16.410  1.00 89.12           C  
ATOM   2612  CD  LYS A 341     -72.798   3.090  16.822  1.00109.03           C  
ATOM   2613  CE  LYS A 341     -72.895   4.068  17.970  1.00120.81           C  
ATOM   2614  NZ  LYS A 341     -74.307   4.351  18.341  1.00131.33           N1+
TER   
ATOM   2615  N   THR B   1     -67.679 -15.047  36.269  1.00 91.98           N  
ATOM   2616  CA  THR B   1     -68.575 -14.065  36.873  1.00 91.85           C  
ATOM   2617  C   THR B   1     -67.867 -13.399  38.070  1.00 89.86           C  
ATOM   2618  O   THR B   1     -67.182 -14.080  38.838  1.00 87.20           O  
ATOM   2619  CB  THR B   1     -69.931 -14.718  37.222  1.00106.92           C  
ATOM   2620  CG2 THR B   1     -70.742 -13.881  38.224  1.00106.46           C  
ATOM   2621  OG1 THR B   1     -70.679 -14.877  36.004  1.00109.46           O  
ATOM   2622  N   ILE B   2     -68.020 -12.071  38.224  1.00 82.72           N  
ATOM   2623  CA  ILE B   2     -67.366 -11.330  39.300  1.00 78.61           C  
ATOM   2624  C   ILE B   2     -68.196 -11.319  40.567  1.00 83.49           C  
ATOM   2625  O   ILE B   2     -69.214 -10.639  40.611  1.00 84.66           O  
ATOM   2626  CB  ILE B   2     -67.045  -9.893  38.798  1.00 78.01           C  
ATOM   2627  CG1 ILE B   2     -66.090  -9.920  37.581  1.00 75.40           C  
ATOM   2628  CG2 ILE B   2     -66.509  -8.993  39.907  1.00 77.63           C  
ATOM   2629  CD1 ILE B   2     -65.000 -10.994  37.563  1.00 77.72           C  
ATOM   2630  N   LYS B   3     -67.758 -12.057  41.607  1.00 80.68           N  
ATOM   2631  CA  LYS B   3     -68.460 -12.113  42.892  1.00 82.42           C  
ATOM   2632  C   LYS B   3     -67.876 -11.098  43.884  1.00 83.73           C  
ATOM   2633  O   LYS B   3     -68.617 -10.575  44.712  1.00 86.35           O  
ATOM   2634  CB  LYS B   3     -68.444 -13.535  43.490  1.00 87.53           C  
ATOM   2635  CG  LYS B   3     -69.570 -14.435  42.966  1.00105.35           C  
ATOM   2636  CD  LYS B   3     -70.214 -15.259  44.082  1.00120.62           C  
ATOM   2637  CE  LYS B   3     -71.507 -15.915  43.667  1.00130.52           C  
ATOM   2638  NZ  LYS B   3     -72.176 -16.567  44.823  1.00136.63           N1+
ATOM   2639  N   LYS B   4     -66.563 -10.830  43.821  1.00 75.59           N  
ATOM   2640  CA  LYS B   4     -65.926  -9.849  44.701  1.00 73.36           C  
ATOM   2641  C   LYS B   4     -64.994  -8.919  43.913  1.00 73.37           C  
ATOM   2642  O   LYS B   4     -64.215  -9.387  43.079  1.00 72.16           O  
ATOM   2643  CB  LYS B   4     -65.136 -10.536  45.832  1.00 74.36           C  
ATOM   2644  CG  LYS B   4     -64.353  -9.546  46.695  1.00 70.60           C  
ATOM   2645  CD  LYS B   4     -63.578 -10.192  47.819  1.00 77.40           C  
ATOM   2646  CE  LYS B   4     -62.901  -9.125  48.640  1.00 87.45           C  
ATOM   2647  NZ  LYS B   4     -61.901  -9.678  49.592  1.00101.18           N1+
ATOM   2648  N   VAL B   5     -65.056  -7.607  44.210  1.00 67.74           N  
ATOM   2649  CA  VAL B   5     -64.205  -6.612  43.562  1.00 64.76           C  
ATOM   2650  C   VAL B   5     -63.296  -5.968  44.596  1.00 63.42           C  
ATOM   2651  O   VAL B   5     -63.763  -5.536  45.639  1.00 63.72           O  
ATOM   2652  CB  VAL B   5     -65.000  -5.501  42.826  1.00 68.82           C  
ATOM   2653  CG1 VAL B   5     -64.051  -4.563  42.080  1.00 66.27           C  
ATOM   2654  CG2 VAL B   5     -66.021  -6.091  41.866  1.00 69.40           C  
ATOM   2655  N   ALA B   6     -62.016  -5.856  44.279  1.00 56.67           N  
ATOM   2656  CA  ALA B   6     -61.036  -5.208  45.130  1.00 55.74           C  
ATOM   2657  C   ALA B   6     -60.646  -3.939  44.391  1.00 59.81           C  
ATOM   2658  O   ALA B   6     -60.158  -4.005  43.262  1.00 56.90           O  
ATOM   2659  CB  ALA B   6     -59.823  -6.102  45.321  1.00 56.08           C  
ATOM   2660  N   ILE B   7     -60.904  -2.791  44.999  1.00 58.28           N  
ATOM   2661  CA  ILE B   7     -60.587  -1.496  44.410  1.00 55.96           C  
ATOM   2662  C   ILE B   7     -59.390  -0.960  45.205  1.00 58.82           C  
ATOM   2663  O   ILE B   7     -59.504  -0.708  46.405  1.00 60.63           O  
ATOM   2664  CB  ILE B   7     -61.870  -0.632  44.422  1.00 59.52           C  
ATOM   2665  CG1 ILE B   7     -62.787  -1.105  43.272  1.00 58.39           C  
ATOM   2666  CG2 ILE B   7     -61.552   0.843  44.292  1.00 61.21           C  
ATOM   2667  CD1 ILE B   7     -64.114  -0.490  43.190  1.00 62.56           C  
ATOM   2668  N   LEU B   8     -58.224  -0.848  44.555  1.00 50.07           N  
ATOM   2669  CA  LEU B   8     -57.000  -0.411  45.236  1.00 48.22           C  
ATOM   2670  C   LEU B   8     -56.706   1.035  44.875  1.00 50.32           C  
ATOM   2671  O   LEU B   8     -56.156   1.327  43.813  1.00 46.96           O  
ATOM   2672  CB  LEU B   8     -55.835  -1.345  44.853  1.00 46.50           C  
ATOM   2673  CG  LEU B   8     -56.137  -2.844  44.954  1.00 50.52           C  
ATOM   2674  CD1 LEU B   8     -54.902  -3.658  44.668  1.00 49.82           C  
ATOM   2675  CD2 LEU B   8     -56.686  -3.235  46.339  1.00 52.27           C  
ATOM   2676  N   GLY B   9     -57.101   1.923  45.772  1.00 49.52           N  
ATOM   2677  CA  GLY B   9     -56.962   3.360  45.595  1.00 49.09           C  
ATOM   2678  C   GLY B   9     -58.346   3.995  45.552  1.00 55.96           C  
ATOM   2679  O   GLY B   9     -59.148   3.657  44.684  1.00 55.48           O  
ATOM   2680  N   ALA B  10     -58.657   4.882  46.510  1.00 54.62           N  
ATOM   2681  CA  ALA B  10     -59.938   5.592  46.635  1.00 55.01           C  
ATOM   2682  C   ALA B  10     -59.855   6.947  45.934  1.00 58.31           C  
ATOM   2683  O   ALA B  10     -60.889   7.534  45.612  1.00 58.33           O  
ATOM   2684  CB  ALA B  10     -60.289   5.798  48.109  1.00 58.09           C  
ATOM   2685  N   GLY B  11     -58.634   7.442  45.732  1.00 53.17           N  
ATOM   2686  CA  GLY B  11     -58.393   8.720  45.080  1.00 52.29           C  
ATOM   2687  C   GLY B  11     -58.763   9.915  45.938  1.00 56.25           C  
ATOM   2688  O   GLY B  11     -59.163   9.754  47.088  1.00 56.27           O  
ATOM   2689  N   CYS B  12     -58.649  11.127  45.386  1.00 52.72           N  
ATOM   2690  CA  CYS B  12     -58.976  12.352  46.098  1.00 55.15           C  
ATOM   2691  C   CYS B  12     -59.595  13.385  45.148  1.00 58.97           C  
ATOM   2692  O   CYS B  12     -59.276  13.411  43.958  1.00 57.68           O  
ATOM   2693  CB  CYS B  12     -57.743  12.905  46.804  1.00 57.44           C  
ATOM   2694  SG  CYS B  12     -58.031  14.471  47.667  1.00 65.68           S  
ATOM   2695  N   TYR B  13     -60.484  14.231  45.648  1.00 57.31           N  
ATOM   2696  CA  TYR B  13     -61.115  15.224  44.766  1.00 58.48           C  
ATOM   2697  C   TYR B  13     -60.272  16.475  44.492  1.00 63.13           C  
ATOM   2698  O   TYR B  13     -60.588  17.203  43.553  1.00 62.24           O  
ATOM   2699  CB  TYR B  13     -62.485  15.668  45.326  1.00 60.64           C  
ATOM   2700  CG  TYR B  13     -63.384  16.233  44.248  1.00 60.03           C  
ATOM   2701  CD1 TYR B  13     -63.921  15.412  43.261  1.00 59.20           C  
ATOM   2702  CD2 TYR B  13     -63.657  17.596  44.184  1.00 62.47           C  
ATOM   2703  CE1 TYR B  13     -64.719  15.930  42.247  1.00 59.82           C  
ATOM   2704  CE2 TYR B  13     -64.457  18.125  43.176  1.00 63.27           C  
ATOM   2705  CZ  TYR B  13     -64.982  17.287  42.206  1.00 69.44           C  
ATOM   2706  OH  TYR B  13     -65.774  17.784  41.202  1.00 74.73           O  
ATOM   2707  N   ARG B  14     -59.224  16.742  45.279  1.00 61.54           N  
ATOM   2708  CA  ARG B  14     -58.427  17.954  45.094  1.00 63.07           C  
ATOM   2709  C   ARG B  14     -57.981  18.257  43.650  1.00 68.91           C  
ATOM   2710  O   ARG B  14     -58.165  19.389  43.217  1.00 69.96           O  
ATOM   2711  CB  ARG B  14     -57.226  17.985  46.046  1.00 64.03           C  
ATOM   2712  CG  ARG B  14     -56.075  17.081  45.671  1.00 65.43           C  
ATOM   2713  CD  ARG B  14     -55.021  17.129  46.750  1.00 60.56           C  
ATOM   2714  NE  ARG B  14     -55.448  16.405  47.943  1.00 59.72           N  
ATOM   2715  CZ  ARG B  14     -55.289  16.821  49.195  1.00 86.32           C  
ATOM   2716  NH1 ARG B  14     -54.704  17.988  49.448  1.00 71.11           N1+
ATOM   2717  NH2 ARG B  14     -55.713  16.076  50.206  1.00 80.92           N  
ATOM   2718  N   THR B  15     -57.409  17.300  42.903  1.00 65.49           N  
ATOM   2719  CA  THR B  15     -56.974  17.614  41.539  1.00 64.46           C  
ATOM   2720  C   THR B  15     -58.153  17.811  40.576  1.00 72.49           C  
ATOM   2721  O   THR B  15     -58.020  18.554  39.608  1.00 71.85           O  
ATOM   2722  CB  THR B  15     -55.971  16.565  41.027  1.00 64.08           C  
ATOM   2723  CG2 THR B  15     -54.697  16.507  41.869  1.00 58.16           C  
ATOM   2724  OG1 THR B  15     -56.604  15.287  40.992  1.00 66.41           O  
ATOM   2725  N   HIS B  16     -59.300  17.161  40.829  1.00 72.92           N  
ATOM   2726  CA  HIS B  16     -60.476  17.297  39.962  1.00 73.94           C  
ATOM   2727  C   HIS B  16     -60.955  18.727  40.139  1.00 81.29           C  
ATOM   2728  O   HIS B  16     -61.200  19.437  39.168  1.00 81.41           O  
ATOM   2729  CB  HIS B  16     -61.570  16.287  40.347  1.00 76.61           C  
ATOM   2730  CG  HIS B  16     -61.145  14.852  40.225  1.00 80.75           C  
ATOM   2731  CD2 HIS B  16     -59.907  14.321  40.058  1.00 82.60           C  
ATOM   2732  ND1 HIS B  16     -62.063  13.823  40.275  1.00 84.08           N  
ATOM   2733  CE1 HIS B  16     -61.366  12.699  40.137  1.00 82.52           C  
ATOM   2734  NE2 HIS B  16     -60.065  12.953  40.003  1.00 81.76           N  
ATOM   2735  N   SER B  17     -61.054  19.162  41.389  1.00 81.51           N  
ATOM   2736  CA  SER B  17     -61.463  20.521  41.711  1.00 85.27           C  
ATOM   2737  C   SER B  17     -60.505  21.538  41.048  1.00 92.46           C  
ATOM   2738  O   SER B  17     -60.961  22.488  40.398  1.00 93.32           O  
ATOM   2739  CB  SER B  17     -61.445  20.716  43.220  1.00 90.32           C  
ATOM   2740  OG  SER B  17     -61.897  22.011  43.570  1.00 99.59           O  
ATOM   2741  N   ALA B  18     -59.180  21.314  41.189  1.00 88.55           N  
ATOM   2742  CA  ALA B  18     -58.148  22.194  40.629  1.00 88.34           C  
ATOM   2743  C   ALA B  18     -58.301  22.461  39.131  1.00 89.73           C  
ATOM   2744  O   ALA B  18     -57.949  23.553  38.691  1.00 90.74           O  
ATOM   2745  CB  ALA B  18     -56.763  21.646  40.926  1.00 88.06           C  
ATOM   2746  N   THR B  19     -58.836  21.502  38.344  1.00 82.64           N  
ATOM   2747  CA  THR B  19     -59.022  21.749  36.911  1.00 80.08           C  
ATOM   2748  C   THR B  19     -60.047  22.880  36.694  1.00 85.26           C  
ATOM   2749  O   THR B  19     -59.972  23.593  35.692  1.00 85.93           O  
ATOM   2750  CB  THR B  19     -59.507  20.499  36.154  1.00 87.49           C  
ATOM   2751  CG2 THR B  19     -58.551  19.325  36.242  1.00 84.07           C  
ATOM   2752  OG1 THR B  19     -60.809  20.136  36.601  1.00 89.34           O  
ATOM   2753  N   GLY B  20     -61.007  23.009  37.612  1.00 81.23           N  
ATOM   2754  CA  GLY B  20     -62.057  24.011  37.516  1.00 82.05           C  
ATOM   2755  C   GLY B  20     -63.081  23.687  36.446  1.00 82.27           C  
ATOM   2756  O   GLY B  20     -63.938  24.521  36.144  1.00 84.43           O  
ATOM   2757  N   ILE B  21     -63.013  22.482  35.855  1.00 73.43           N  
ATOM   2758  CA  ILE B  21     -63.930  22.108  34.784  1.00 71.98           C  
ATOM   2759  C   ILE B  21     -64.640  20.767  35.001  1.00 74.20           C  
ATOM   2760  O   ILE B  21     -65.378  20.342  34.116  1.00 75.02           O  
ATOM   2761  CB  ILE B  21     -63.160  22.131  33.430  1.00 72.74           C  
ATOM   2762  CG1 ILE B  21     -61.949  21.176  33.449  1.00 70.60           C  
ATOM   2763  CG2 ILE B  21     -62.707  23.551  33.087  1.00 73.91           C  
ATOM   2764  CD1 ILE B  21     -61.644  20.592  32.121  1.00 79.23           C  
ATOM   2765  N   THR B  22     -64.451  20.084  36.137  1.00 68.90           N  
ATOM   2766  CA  THR B  22     -65.160  18.805  36.291  1.00 66.47           C  
ATOM   2767  C   THR B  22     -66.441  19.001  37.065  1.00 68.19           C  
ATOM   2768  O   THR B  22     -66.626  20.022  37.717  1.00 68.31           O  
ATOM   2769  CB  THR B  22     -64.287  17.717  36.937  1.00 61.88           C  
ATOM   2770  CG2 THR B  22     -62.960  17.515  36.213  1.00 52.88           C  
ATOM   2771  OG1 THR B  22     -64.090  18.007  38.330  1.00 61.19           O  
ATOM   2772  N   ASN B  23     -67.325  18.014  36.999  1.00 65.68           N  
ATOM   2773  CA  ASN B  23     -68.595  18.064  37.721  1.00 68.10           C  
ATOM   2774  C   ASN B  23     -69.007  16.622  38.059  1.00 70.49           C  
ATOM   2775  O   ASN B  23     -68.217  15.708  37.831  1.00 69.66           O  
ATOM   2776  CB  ASN B  23     -69.649  18.839  36.906  1.00 60.52           C  
ATOM   2777  CG  ASN B  23     -69.942  18.246  35.555  1.00 75.56           C  
ATOM   2778  ND2 ASN B  23     -70.131  19.082  34.541  1.00 69.40           N  
ATOM   2779  OD1 ASN B  23     -70.013  17.029  35.400  1.00 68.75           O  
ATOM   2780  N   PHE B  24     -70.204  16.412  38.596  1.00 67.05           N  
ATOM   2781  CA  PHE B  24     -70.663  15.073  38.967  1.00 65.52           C  
ATOM   2782  C   PHE B  24     -71.802  14.570  38.077  1.00 70.74           C  
ATOM   2783  O   PHE B  24     -72.643  13.804  38.549  1.00 70.34           O  
ATOM   2784  CB  PHE B  24     -71.146  15.117  40.416  1.00 68.56           C  
ATOM   2785  CG  PHE B  24     -70.095  15.512  41.419  1.00 67.63           C  
ATOM   2786  CD1 PHE B  24     -69.280  14.557  42.006  1.00 67.04           C  
ATOM   2787  CD2 PHE B  24     -69.955  16.830  41.814  1.00 69.51           C  
ATOM   2788  CE1 PHE B  24     -68.332  14.919  42.956  1.00 66.08           C  
ATOM   2789  CE2 PHE B  24     -69.010  17.192  42.760  1.00 71.28           C  
ATOM   2790  CZ  PHE B  24     -68.197  16.237  43.320  1.00 66.91           C  
ATOM   2791  N   ALA B  25     -71.840  14.993  36.804  1.00 67.28           N  
ATOM   2792  CA  ALA B  25     -72.903  14.610  35.866  1.00 68.19           C  
ATOM   2793  C   ALA B  25     -73.213  13.107  35.842  1.00 71.89           C  
ATOM   2794  O   ALA B  25     -74.382  12.733  35.973  1.00 73.40           O  
ATOM   2795  CB  ALA B  25     -72.562  15.101  34.466  1.00 67.04           C  
ATOM   2796  N   ARG B  26     -72.187  12.247  35.703  1.00 65.37           N  
ATOM   2797  CA  ARG B  26     -72.406  10.797  35.676  1.00 64.24           C  
ATOM   2798  C   ARG B  26     -72.806  10.265  37.067  1.00 70.45           C  
ATOM   2799  O   ARG B  26     -73.736   9.466  37.171  1.00 70.98           O  
ATOM   2800  CB  ARG B  26     -71.167  10.069  35.120  1.00 57.98           C  
ATOM   2801  CG  ARG B  26     -71.236   8.552  35.187  1.00 64.35           C  
ATOM   2802  CD  ARG B  26     -72.448   7.952  34.492  1.00 74.66           C  
ATOM   2803  NE  ARG B  26     -72.485   6.503  34.676  1.00 79.72           N  
ATOM   2804  CZ  ARG B  26     -73.434   5.702  34.204  1.00 89.14           C  
ATOM   2805  NH1 ARG B  26     -74.443   6.193  33.501  1.00 76.42           N1+
ATOM   2806  NH2 ARG B  26     -73.379   4.396  34.435  1.00 74.01           N  
ATOM   2807  N   ALA B  27     -72.128  10.706  38.134  1.00 66.72           N  
ATOM   2808  CA  ALA B  27     -72.461  10.252  39.484  1.00 67.53           C  
ATOM   2809  C   ALA B  27     -73.913  10.630  39.842  1.00 75.49           C  
ATOM   2810  O   ALA B  27     -74.619   9.877  40.515  1.00 77.06           O  
ATOM   2811  CB  ALA B  27     -71.484  10.843  40.480  1.00 67.77           C  
ATOM   2812  N   CYS B  28     -74.364  11.790  39.376  1.00 73.32           N  
ATOM   2813  CA  CYS B  28     -75.731  12.235  39.617  1.00 75.30           C  
ATOM   2814  C   CYS B  28     -76.692  11.381  38.788  1.00 80.01           C  
ATOM   2815  O   CYS B  28     -77.706  10.927  39.305  1.00 83.09           O  
ATOM   2816  CB  CYS B  28     -75.872  13.719  39.306  1.00 75.56           C  
ATOM   2817  SG  CYS B  28     -75.156  14.796  40.571  1.00 80.02           S  
ATOM   2818  N   GLU B  29     -76.354  11.119  37.523  1.00 74.88           N  
ATOM   2819  CA  GLU B  29     -77.181  10.275  36.655  1.00 76.03           C  
ATOM   2820  C   GLU B  29     -77.383   8.898  37.308  1.00 83.35           C  
ATOM   2821  O   GLU B  29     -78.492   8.370  37.313  1.00 85.86           O  
ATOM   2822  CB  GLU B  29     -76.496  10.089  35.295  1.00 74.35           C  
ATOM   2823  CG  GLU B  29     -77.356   9.402  34.248  1.00 84.26           C  
ATOM   2824  CD  GLU B  29     -76.628   9.010  32.973  1.00101.17           C  
ATOM   2825  OE1 GLU B  29     -75.376   8.955  32.985  1.00 82.70           O  
ATOM   2826  OE2 GLU B  29     -77.313   8.749  31.958  1.00 91.62           O1-
ATOM   2827  N   VAL B  30     -76.311   8.319  37.866  1.00 79.28           N  
ATOM   2828  CA  VAL B  30     -76.395   7.020  38.527  1.00 79.50           C  
ATOM   2829  C   VAL B  30     -77.252   7.123  39.795  1.00 85.66           C  
ATOM   2830  O   VAL B  30     -78.070   6.238  40.034  1.00 87.25           O  
ATOM   2831  CB  VAL B  30     -74.991   6.447  38.840  1.00 79.93           C  
ATOM   2832  CG1 VAL B  30     -75.091   5.152  39.654  1.00 80.54           C  
ATOM   2833  CG2 VAL B  30     -74.199   6.219  37.556  1.00 76.05           C  
ATOM   2834  N   ALA B  31     -77.079   8.180  40.604  1.00 84.02           N  
ATOM   2835  CA  ALA B  31     -77.868   8.327  41.836  1.00 88.14           C  
ATOM   2836  C   ALA B  31     -79.378   8.319  41.537  1.00 98.16           C  
ATOM   2837  O   ALA B  31     -80.138   7.689  42.272  1.00 99.93           O  
ATOM   2838  CB  ALA B  31     -77.489   9.606  42.559  1.00 89.10           C  
ATOM   2839  N   GLU B  32     -79.816   9.004  40.464  1.00 97.85           N  
ATOM   2840  CA  GLU B  32     -81.240   9.024  40.109  1.00101.76           C  
ATOM   2841  C   GLU B  32     -81.682   7.682  39.504  1.00107.99           C  
ATOM   2842  O   GLU B  32     -82.795   7.238  39.766  1.00112.47           O  
ATOM   2843  CB  GLU B  32     -81.553  10.177  39.147  1.00102.89           C  
ATOM   2844  CG  GLU B  32     -81.090   9.965  37.712  1.00119.01           C  
ATOM   2845  CD  GLU B  32     -81.230  11.161  36.793  1.00141.45           C  
ATOM   2846  OE1 GLU B  32     -82.053  11.089  35.845  1.00141.19           O  
ATOM   2847  OE2 GLU B  32     -80.525  12.174  37.014  1.00129.39           O1-
ATOM   2848  N   MET B  33     -80.821   7.039  38.690  1.00101.18           N  
ATOM   2849  CA  MET B  33     -81.141   5.747  38.073  1.00100.30           C  
ATOM   2850  C   MET B  33     -81.430   4.653  39.113  1.00107.71           C  
ATOM   2851  O   MET B  33     -82.234   3.765  38.840  1.00110.30           O  
ATOM   2852  CB  MET B  33     -79.967   5.262  37.205  1.00 97.68           C  
ATOM   2853  CG  MET B  33     -79.871   5.941  35.868  1.00 98.08           C  
ATOM   2854  SD  MET B  33     -78.484   5.328  34.859  1.00 95.89           S  
ATOM   2855  CE  MET B  33     -79.016   5.886  33.264  1.00 93.90           C  
ATOM   2856  N   VAL B  34     -80.765   4.702  40.285  1.00103.72           N  
ATOM   2857  CA  VAL B  34     -80.919   3.679  41.324  1.00105.33           C  
ATOM   2858  C   VAL B  34     -81.610   4.154  42.614  1.00115.57           C  
ATOM   2859  O   VAL B  34     -81.802   3.346  43.525  1.00117.51           O  
ATOM   2860  CB  VAL B  34     -79.542   3.030  41.632  1.00104.36           C  
ATOM   2861  CG1 VAL B  34     -78.803   2.688  40.338  1.00100.22           C  
ATOM   2862  CG2 VAL B  34     -78.682   3.917  42.530  1.00102.40           C  
ATOM   2863  N   GLY B  35     -81.968   5.431  42.693  1.00114.41           N  
ATOM   2864  CA  GLY B  35     -82.650   5.992  43.855  1.00117.92           C  
ATOM   2865  C   GLY B  35     -81.823   6.053  45.128  1.00120.96           C  
ATOM   2866  O   GLY B  35     -82.353   5.832  46.217  1.00123.52           O  
ATOM   2867  N   LYS B  36     -80.521   6.357  45.004  1.00113.78           N  
ATOM   2868  CA  LYS B  36     -79.606   6.469  46.149  1.00112.89           C  
ATOM   2869  C   LYS B  36     -78.860   7.814  46.022  1.00114.43           C  
ATOM   2870  O   LYS B  36     -77.867   7.902  45.293  1.00111.03           O  
ATOM   2871  CB  LYS B  36     -78.629   5.280  46.177  1.00111.92           C  
ATOM   2872  CG  LYS B  36     -77.712   5.220  47.407  1.00118.12           C  
ATOM   2873  CD  LYS B  36     -78.268   4.350  48.531  1.00124.28           C  
ATOM   2874  CE  LYS B  36     -77.292   4.184  49.677  1.00128.05           C  
ATOM   2875  NZ  LYS B  36     -77.567   2.963  50.482  1.00131.47           N1+
ATOM   2876  N   PRO B  37     -79.342   8.879  46.710  1.00112.16           N  
ATOM   2877  CA  PRO B  37     -78.682  10.196  46.608  1.00109.57           C  
ATOM   2878  C   PRO B  37     -77.205  10.256  47.015  1.00107.04           C  
ATOM   2879  O   PRO B  37     -76.473  11.113  46.531  1.00104.50           O  
ATOM   2880  CB  PRO B  37     -79.529  11.087  47.517  1.00115.92           C  
ATOM   2881  CG  PRO B  37     -80.823  10.380  47.690  1.00124.48           C  
ATOM   2882  CD  PRO B  37     -80.519   8.931  47.602  1.00118.44           C  
ATOM   2883  N   GLU B  38     -76.771   9.354  47.898  1.00100.08           N  
ATOM   2884  CA  GLU B  38     -75.383   9.278  48.368  1.00 95.52           C  
ATOM   2885  C   GLU B  38     -74.379   9.078  47.194  1.00 88.57           C  
ATOM   2886  O   GLU B  38     -73.218   9.462  47.313  1.00 83.21           O  
ATOM   2887  CB  GLU B  38     -75.245   8.121  49.380  1.00 97.84           C  
ATOM   2888  CG  GLU B  38     -75.902   8.365  50.736  1.00116.33           C  
ATOM   2889  CD  GLU B  38     -77.395   8.099  50.835  1.00144.42           C  
ATOM   2890  OE1 GLU B  38     -78.026   7.816  49.791  1.00130.37           O  
ATOM   2891  OE2 GLU B  38     -77.936   8.180  51.963  1.00144.13           O1-
ATOM   2892  N   ILE B  39     -74.817   8.467  46.076  1.00 82.21           N  
ATOM   2893  CA  ILE B  39     -73.951   8.220  44.912  1.00 77.66           C  
ATOM   2894  C   ILE B  39     -73.628   9.520  44.155  1.00 76.65           C  
ATOM   2895  O   ILE B  39     -72.571   9.609  43.546  1.00 72.14           O  
ATOM   2896  CB  ILE B  39     -74.578   7.171  43.946  1.00 80.16           C  
ATOM   2897  CG1 ILE B  39     -74.769   5.821  44.659  1.00 81.22           C  
ATOM   2898  CG2 ILE B  39     -73.709   7.000  42.666  1.00 76.48           C  
ATOM   2899  CD1 ILE B  39     -75.581   4.829  43.880  1.00 88.81           C  
ATOM   2900  N   ALA B  40     -74.538  10.511  44.188  1.00 74.45           N  
ATOM   2901  CA  ALA B  40     -74.397  11.798  43.507  1.00 72.79           C  
ATOM   2902  C   ALA B  40     -73.018  12.449  43.569  1.00 73.56           C  
ATOM   2903  O   ALA B  40     -72.549  12.940  42.541  1.00 69.31           O  
ATOM   2904  CB  ALA B  40     -75.412  12.774  44.049  1.00 77.06           C  
ATOM   2905  N   MET B  41     -72.391  12.496  44.765  1.00 70.45           N  
ATOM   2906  CA  MET B  41     -71.087  13.135  44.953  1.00 67.54           C  
ATOM   2907  C   MET B  41     -69.894  12.187  45.107  1.00 72.03           C  
ATOM   2908  O   MET B  41     -68.848  12.586  45.633  1.00 71.16           O  
ATOM   2909  CB  MET B  41     -71.156  14.092  46.138  1.00 71.63           C  
ATOM   2910  CG  MET B  41     -72.147  15.196  45.929  1.00 76.11           C  
ATOM   2911  SD  MET B  41     -71.800  16.590  47.015  1.00 81.92           S  
ATOM   2912  CE  MET B  41     -70.505  17.391  46.071  1.00 76.15           C  
ATOM   2913  N   THR B  42     -70.014  10.948  44.626  1.00 68.78           N  
ATOM   2914  CA  THR B  42     -68.883  10.028  44.685  1.00 65.42           C  
ATOM   2915  C   THR B  42     -67.898  10.517  43.620  1.00 66.72           C  
ATOM   2916  O   THR B  42     -68.230  11.399  42.827  1.00 65.63           O  
ATOM   2917  CB  THR B  42     -69.317   8.585  44.365  1.00 72.63           C  
ATOM   2918  CG2 THR B  42     -70.121   7.961  45.475  1.00 75.02           C  
ATOM   2919  OG1 THR B  42     -70.064   8.569  43.144  1.00 71.38           O  
ATOM   2920  N   HIS B  43     -66.696   9.955  43.593  1.00 62.42           N  
ATOM   2921  CA  HIS B  43     -65.700  10.322  42.596  1.00 58.36           C  
ATOM   2922  C   HIS B  43     -64.672   9.252  42.523  1.00 58.34           C  
ATOM   2923  O   HIS B  43     -64.649   8.354  43.373  1.00 58.33           O  
ATOM   2924  CB  HIS B  43     -65.038  11.687  42.874  1.00 59.20           C  
ATOM   2925  CG  HIS B  43     -64.138  11.711  44.065  1.00 62.79           C  
ATOM   2926  CD2 HIS B  43     -64.313  12.308  45.265  1.00 66.78           C  
ATOM   2927  ND1 HIS B  43     -62.906  11.092  44.050  1.00 63.08           N  
ATOM   2928  CE1 HIS B  43     -62.378  11.311  45.242  1.00 63.92           C  
ATOM   2929  NE2 HIS B  43     -63.187  12.050  46.001  1.00 66.22           N  
ATOM   2930  N   SER B  44     -63.817   9.344  41.498  1.00 49.49           N  
ATOM   2931  CA  SER B  44     -62.749   8.392  41.281  1.00 46.72           C  
ATOM   2932  C   SER B  44     -63.331   6.981  41.333  1.00 51.70           C  
ATOM   2933  O   SER B  44     -64.400   6.736  40.763  1.00 49.84           O  
ATOM   2934  CB  SER B  44     -61.637   8.604  42.309  1.00 45.88           C  
ATOM   2935  OG  SER B  44     -61.176   9.942  42.248  1.00 55.17           O  
ATOM   2936  N   THR B  45     -62.655   6.067  42.020  1.00 49.22           N  
ATOM   2937  CA  THR B  45     -63.105   4.695  42.130  1.00 50.11           C  
ATOM   2938  C   THR B  45     -64.370   4.517  42.953  1.00 55.57           C  
ATOM   2939  O   THR B  45     -65.028   3.490  42.805  1.00 56.98           O  
ATOM   2940  CB  THR B  45     -61.986   3.868  42.713  1.00 55.88           C  
ATOM   2941  CG2 THR B  45     -60.871   3.643  41.728  1.00 49.86           C  
ATOM   2942  OG1 THR B  45     -61.496   4.538  43.872  1.00 54.27           O  
ATOM   2943  N   ILE B  46     -64.730   5.486  43.798  1.00 54.00           N  
ATOM   2944  CA  ILE B  46     -65.939   5.345  44.617  1.00 57.06           C  
ATOM   2945  C   ILE B  46     -67.161   5.413  43.696  1.00 61.93           C  
ATOM   2946  O   ILE B  46     -68.122   4.663  43.881  1.00 62.59           O  
ATOM   2947  CB  ILE B  46     -66.008   6.390  45.762  1.00 62.38           C  
ATOM   2948  CG1 ILE B  46     -64.645   6.539  46.506  1.00 62.76           C  
ATOM   2949  CG2 ILE B  46     -67.108   6.012  46.752  1.00 65.47           C  
ATOM   2950  CD1 ILE B  46     -64.010   5.230  46.990  1.00 63.35           C  
ATOM   2951  N   ALA B  47     -67.108   6.301  42.690  1.00 57.23           N  
ATOM   2952  CA  ALA B  47     -68.169   6.465  41.717  1.00 57.03           C  
ATOM   2953  C   ALA B  47     -68.266   5.199  40.878  1.00 61.05           C  
ATOM   2954  O   ALA B  47     -69.371   4.725  40.596  1.00 61.73           O  
ATOM   2955  CB  ALA B  47     -67.871   7.662  40.824  1.00 56.45           C  
ATOM   2956  N   MET B  48     -67.101   4.641  40.492  1.00 55.54           N  
ATOM   2957  CA  MET B  48     -67.047   3.416  39.697  1.00 55.38           C  
ATOM   2958  C   MET B  48     -67.553   2.238  40.531  1.00 57.37           C  
ATOM   2959  O   MET B  48     -68.210   1.355  39.990  1.00 58.66           O  
ATOM   2960  CB  MET B  48     -65.620   3.156  39.190  1.00 55.91           C  
ATOM   2961  CG  MET B  48     -65.120   4.236  38.235  1.00 59.64           C  
ATOM   2962  SD  MET B  48     -63.627   3.742  37.345  1.00 64.00           S  
ATOM   2963  CE  MET B  48     -62.487   3.985  38.508  1.00 58.37           C  
ATOM   2964  N   ALA B  49     -67.261   2.235  41.837  1.00 51.48           N  
ATOM   2965  CA  ALA B  49     -67.711   1.181  42.767  1.00 53.77           C  
ATOM   2966  C   ALA B  49     -69.233   1.237  42.917  1.00 63.29           C  
ATOM   2967  O   ALA B  49     -69.902   0.204  42.901  1.00 65.38           O  
ATOM   2968  CB  ALA B  49     -67.054   1.362  44.124  1.00 54.43           C  
ATOM   2969  N   ALA B  50     -69.780   2.448  43.055  1.00 61.42           N  
ATOM   2970  CA  ALA B  50     -71.215   2.640  43.184  1.00 62.44           C  
ATOM   2971  C   ALA B  50     -71.913   2.111  41.922  1.00 65.99           C  
ATOM   2972  O   ALA B  50     -72.972   1.493  42.017  1.00 69.15           O  
ATOM   2973  CB  ALA B  50     -71.525   4.104  43.398  1.00 63.69           C  
ATOM   2974  N   GLU B  51     -71.324   2.325  40.748  1.00 57.49           N  
ATOM   2975  CA  GLU B  51     -71.919   1.802  39.520  1.00 57.88           C  
ATOM   2976  C   GLU B  51     -71.898   0.269  39.533  1.00 65.46           C  
ATOM   2977  O   GLU B  51     -72.878  -0.362  39.151  1.00 69.73           O  
ATOM   2978  CB  GLU B  51     -71.142   2.276  38.295  1.00 56.10           C  
ATOM   2979  CG  GLU B  51     -71.410   3.712  37.930  1.00 63.95           C  
ATOM   2980  CD  GLU B  51     -70.418   4.270  36.936  1.00 71.88           C  
ATOM   2981  OE1 GLU B  51     -69.331   3.673  36.771  1.00 59.47           O  
ATOM   2982  OE2 GLU B  51     -70.724   5.312  36.318  1.00 62.19           O1-
ATOM   2983  N   LEU B  52     -70.785  -0.328  39.953  1.00 60.95           N  
ATOM   2984  CA  LEU B  52     -70.657  -1.785  39.992  1.00 61.73           C  
ATOM   2985  C   LEU B  52     -71.649  -2.435  40.961  1.00 69.56           C  
ATOM   2986  O   LEU B  52     -72.206  -3.486  40.652  1.00 70.14           O  
ATOM   2987  CB  LEU B  52     -69.221  -2.186  40.354  1.00 58.95           C  
ATOM   2988  CG  LEU B  52     -68.202  -1.904  39.255  1.00 59.83           C  
ATOM   2989  CD1 LEU B  52     -66.796  -1.887  39.809  1.00 56.89           C  
ATOM   2990  CD2 LEU B  52     -68.298  -2.928  38.158  1.00 62.65           C  
ATOM   2991  N   LYS B  53     -71.874  -1.812  42.116  1.00 68.15           N  
ATOM   2992  CA  LYS B  53     -72.803  -2.349  43.112  1.00 71.35           C  
ATOM   2993  C   LYS B  53     -74.256  -2.156  42.701  1.00 79.12           C  
ATOM   2994  O   LYS B  53     -75.005  -3.125  42.601  1.00 81.47           O  
ATOM   2995  CB  LYS B  53     -72.566  -1.678  44.474  1.00 73.49           C  
ATOM   2996  CG  LYS B  53     -73.486  -2.170  45.585  1.00 91.68           C  
ATOM   2997  CD  LYS B  53     -72.985  -1.713  46.944  1.00102.20           C  
ATOM   2998  CE  LYS B  53     -73.997  -1.878  48.054  1.00119.80           C  
ATOM   2999  NZ  LYS B  53     -74.701  -3.184  48.012  1.00134.02           N1+
ATOM   3000  N   TYR B  54     -74.640  -0.905  42.444  1.00 76.75           N  
ATOM   3001  CA  TYR B  54     -76.009  -0.535  42.109  1.00 80.04           C  
ATOM   3002  C   TYR B  54     -76.457  -0.782  40.678  1.00 85.33           C  
ATOM   3003  O   TYR B  54     -77.649  -1.018  40.479  1.00 88.77           O  
ATOM   3004  CB  TYR B  54     -76.254   0.915  42.497  1.00 81.56           C  
ATOM   3005  CG  TYR B  54     -76.123   1.085  43.991  1.00 84.43           C  
ATOM   3006  CD1 TYR B  54     -77.212   0.882  44.830  1.00 90.54           C  
ATOM   3007  CD2 TYR B  54     -74.891   1.351  44.577  1.00 82.13           C  
ATOM   3008  CE1 TYR B  54     -77.092   1.004  46.211  1.00 91.75           C  
ATOM   3009  CE2 TYR B  54     -74.758   1.481  45.954  1.00 84.53           C  
ATOM   3010  CZ  TYR B  54     -75.863   1.304  46.772  1.00 93.52           C  
ATOM   3011  OH  TYR B  54     -75.746   1.430  48.138  1.00 89.17           O  
ATOM   3012  N   LEU B  55     -75.568  -0.727  39.684  1.00 78.12           N  
ATOM   3013  CA  LEU B  55     -76.005  -0.981  38.308  1.00 78.32           C  
ATOM   3014  C   LEU B  55     -75.655  -2.394  37.855  1.00 82.19           C  
ATOM   3015  O   LEU B  55     -76.415  -2.977  37.081  1.00 81.75           O  
ATOM   3016  CB  LEU B  55     -75.436   0.054  37.319  1.00 75.14           C  
ATOM   3017  CG  LEU B  55     -75.860   1.496  37.537  1.00 80.34           C  
ATOM   3018  CD1 LEU B  55     -75.076   2.420  36.640  1.00 77.99           C  
ATOM   3019  CD2 LEU B  55     -77.366   1.684  37.277  1.00 87.12           C  
ATOM   3020  N   ALA B  56     -74.517  -2.949  38.318  1.00 78.56           N  
ATOM   3021  CA  ALA B  56     -74.100  -4.292  37.913  1.00 78.49           C  
ATOM   3022  C   ALA B  56     -74.397  -5.401  38.935  1.00 83.65           C  
ATOM   3023  O   ALA B  56     -74.078  -6.557  38.671  1.00 82.76           O  
ATOM   3024  CB  ALA B  56     -72.629  -4.291  37.536  1.00 75.63           C  
ATOM   3025  N   GLY B  57     -75.005  -5.052  40.067  1.00 83.15           N  
ATOM   3026  CA  GLY B  57     -75.378  -6.010  41.104  1.00 85.09           C  
ATOM   3027  C   GLY B  57     -74.259  -6.685  41.879  1.00 87.42           C  
ATOM   3028  O   GLY B  57     -74.477  -7.754  42.465  1.00 89.00           O  
ATOM   3029  N   ILE B  58     -73.066  -6.079  41.920  1.00 79.43           N  
ATOM   3030  CA  ILE B  58     -71.931  -6.660  42.649  1.00 78.56           C  
ATOM   3031  C   ILE B  58     -71.914  -6.121  44.088  1.00 84.32           C  
ATOM   3032  O   ILE B  58     -71.401  -5.034  44.336  1.00 81.19           O  
ATOM   3033  CB  ILE B  58     -70.613  -6.395  41.880  1.00 78.09           C  
ATOM   3034  CG1 ILE B  58     -70.668  -7.084  40.497  1.00 77.20           C  
ATOM   3035  CG2 ILE B  58     -69.410  -6.914  42.679  1.00 77.68           C  
ATOM   3036  CD1 ILE B  58     -69.712  -6.580  39.516  1.00 83.03           C  
ATOM   3037  N   ASP B  59     -72.473  -6.887  45.034  1.00 86.28           N  
ATOM   3038  CA  ASP B  59     -72.557  -6.468  46.434  1.00 88.04           C  
ATOM   3039  C   ASP B  59     -71.224  -6.471  47.198  1.00 87.81           C  
ATOM   3040  O   ASP B  59     -71.001  -5.571  48.018  1.00 87.63           O  
ATOM   3041  CB  ASP B  59     -73.602  -7.315  47.184  1.00 94.90           C  
ATOM   3042  CG  ASP B  59     -75.028  -7.110  46.691  1.00117.80           C  
ATOM   3043  OD1 ASP B  59     -75.398  -5.946  46.403  1.00118.75           O  
ATOM   3044  OD2 ASP B  59     -75.771  -8.110  46.599  1.00129.42           O1-
ATOM   3045  N   ASN B  60     -70.351  -7.460  46.959  1.00 80.32           N  
ATOM   3046  CA  ASN B  60     -69.076  -7.533  47.677  1.00 77.25           C  
ATOM   3047  C   ASN B  60     -67.976  -6.723  46.988  1.00 77.08           C  
ATOM   3048  O   ASN B  60     -67.239  -7.244  46.151  1.00 74.71           O  
ATOM   3049  CB  ASN B  60     -68.641  -8.991  47.893  1.00 73.10           C  
ATOM   3050  CG  ASN B  60     -67.478  -9.169  48.861  1.00 84.10           C  
ATOM   3051  ND2 ASN B  60     -67.161 -10.413  49.191  1.00 66.09           N  
ATOM   3052  OD1 ASN B  60     -66.849  -8.207  49.330  1.00 78.40           O  
ATOM   3053  N   ILE B  61     -67.865  -5.444  47.361  1.00 70.32           N  
ATOM   3054  CA  ILE B  61     -66.842  -4.549  46.835  1.00 66.30           C  
ATOM   3055  C   ILE B  61     -66.051  -4.049  48.030  1.00 66.50           C  
ATOM   3056  O   ILE B  61     -66.640  -3.660  49.023  1.00 67.77           O  
ATOM   3057  CB  ILE B  61     -67.436  -3.376  46.015  1.00 67.77           C  
ATOM   3058  CG1 ILE B  61     -68.255  -3.902  44.812  1.00 68.57           C  
ATOM   3059  CG2 ILE B  61     -66.311  -2.427  45.569  1.00 63.97           C  
ATOM   3060  CD1 ILE B  61     -68.935  -2.844  43.999  1.00 73.17           C  
ATOM   3061  N   VAL B  62     -64.734  -4.047  47.929  1.00 61.88           N  
ATOM   3062  CA  VAL B  62     -63.857  -3.575  48.995  1.00 62.99           C  
ATOM   3063  C   VAL B  62     -62.889  -2.547  48.405  1.00 64.55           C  
ATOM   3064  O   VAL B  62     -62.288  -2.778  47.342  1.00 62.30           O  
ATOM   3065  CB  VAL B  62     -63.122  -4.724  49.747  1.00 68.58           C  
ATOM   3066  CG1 VAL B  62     -62.454  -5.695  48.786  1.00 67.35           C  
ATOM   3067  CG2 VAL B  62     -62.105  -4.177  50.751  1.00 68.17           C  
ATOM   3068  N   ILE B  63     -62.756  -1.403  49.081  1.00 58.54           N  
ATOM   3069  CA  ILE B  63     -61.856  -0.347  48.644  1.00 56.01           C  
ATOM   3070  C   ILE B  63     -60.696  -0.321  49.621  1.00 60.55           C  
ATOM   3071  O   ILE B  63     -60.906  -0.228  50.829  1.00 62.71           O  
ATOM   3072  CB  ILE B  63     -62.569   1.028  48.542  1.00 59.11           C  
ATOM   3073  CG1 ILE B  63     -63.776   0.942  47.578  1.00 59.42           C  
ATOM   3074  CG2 ILE B  63     -61.585   2.110  48.074  1.00 55.35           C  
ATOM   3075  CD1 ILE B  63     -65.028   0.869  48.233  1.00 69.64           C  
ATOM   3076  N   SER B  64     -59.475  -0.418  49.104  1.00 55.03           N  
ATOM   3077  CA  SER B  64     -58.274  -0.400  49.928  1.00 53.93           C  
ATOM   3078  C   SER B  64     -57.446   0.837  49.611  1.00 55.10           C  
ATOM   3079  O   SER B  64     -57.184   1.131  48.446  1.00 51.61           O  
ATOM   3080  CB  SER B  64     -57.440  -1.649  49.685  1.00 55.54           C  
ATOM   3081  OG  SER B  64     -56.372  -1.735  50.613  1.00 64.63           O  
ATOM   3082  N   ASP B  65     -57.036   1.560  50.641  1.00 55.47           N  
ATOM   3083  CA  ASP B  65     -56.224   2.760  50.474  1.00 56.54           C  
ATOM   3084  C   ASP B  65     -55.570   3.124  51.818  1.00 66.17           C  
ATOM   3085  O   ASP B  65     -56.257   3.088  52.834  1.00 66.66           O  
ATOM   3086  CB  ASP B  65     -57.109   3.928  50.006  1.00 58.05           C  
ATOM   3087  CG  ASP B  65     -56.336   5.012  49.289  1.00 61.32           C  
ATOM   3088  OD1 ASP B  65     -55.414   5.586  49.899  1.00 56.05           O  
ATOM   3089  OD2 ASP B  65     -56.660   5.291  48.123  1.00 61.06           O1-
ATOM   3090  N   PRO B  66     -54.278   3.514  51.876  1.00 65.77           N  
ATOM   3091  CA  PRO B  66     -53.710   3.891  53.177  1.00 68.99           C  
ATOM   3092  C   PRO B  66     -54.330   5.184  53.708  1.00 74.69           C  
ATOM   3093  O   PRO B  66     -54.221   5.470  54.901  1.00 77.26           O  
ATOM   3094  CB  PRO B  66     -52.208   4.048  52.895  1.00 70.16           C  
ATOM   3095  CG  PRO B  66     -51.987   3.568  51.506  1.00 71.52           C  
ATOM   3096  CD  PRO B  66     -53.286   3.648  50.793  1.00 65.75           C  
ATOM   3097  N   SER B  67     -54.977   5.965  52.821  1.00 68.03           N  
ATOM   3098  CA  SER B  67     -55.640   7.221  53.184  1.00 69.58           C  
ATOM   3099  C   SER B  67     -56.773   7.031  54.186  1.00 74.81           C  
ATOM   3100  O   SER B  67     -57.093   7.978  54.897  1.00 76.80           O  
ATOM   3101  CB  SER B  67     -56.187   7.912  51.939  1.00 69.97           C  
ATOM   3102  OG  SER B  67     -57.262   7.173  51.385  1.00 71.55           O  
ATOM   3103  N   PHE B  68     -57.401   5.841  54.242  1.00 71.91           N  
ATOM   3104  CA  PHE B  68     -58.483   5.614  55.204  1.00 75.41           C  
ATOM   3105  C   PHE B  68     -57.928   5.696  56.640  1.00 84.59           C  
ATOM   3106  O   PHE B  68     -58.644   6.132  57.546  1.00 87.68           O  
ATOM   3107  CB  PHE B  68     -59.179   4.268  54.958  1.00 76.49           C  
ATOM   3108  CG  PHE B  68     -60.053   4.270  53.728  1.00 76.68           C  
ATOM   3109  CD1 PHE B  68     -61.307   4.854  53.751  1.00 80.32           C  
ATOM   3110  CD2 PHE B  68     -59.610   3.709  52.542  1.00 76.54           C  
ATOM   3111  CE1 PHE B  68     -62.109   4.861  52.616  1.00 80.06           C  
ATOM   3112  CE2 PHE B  68     -60.411   3.718  51.408  1.00 77.81           C  
ATOM   3113  CZ  PHE B  68     -61.656   4.291  51.453  1.00 77.33           C  
ATOM   3114  N   ALA B  69     -56.645   5.297  56.842  1.00 80.51           N  
ATOM   3115  CA  ALA B  69     -56.001   5.349  58.160  1.00 82.52           C  
ATOM   3116  C   ALA B  69     -55.700   6.793  58.559  1.00 87.69           C  
ATOM   3117  O   ALA B  69     -55.729   7.127  59.745  1.00 91.88           O  
ATOM   3118  CB  ALA B  69     -54.712   4.550  58.151  1.00 82.02           C  
ATOM   3119  N   GLY B  70     -55.405   7.626  57.560  1.00 80.25           N  
ATOM   3120  CA  GLY B  70     -55.090   9.034  57.758  1.00 80.71           C  
ATOM   3121  C   GLY B  70     -56.297   9.948  57.754  1.00 85.08           C  
ATOM   3122  O   GLY B  70     -57.396   9.545  58.145  1.00 85.25           O  
ATOM   3123  N   GLU B  71     -56.094  11.196  57.311  1.00 82.42           N  
ATOM   3124  CA  GLU B  71     -57.154  12.205  57.254  1.00 84.18           C  
ATOM   3125  C   GLU B  71     -58.088  12.045  56.050  1.00 82.13           C  
ATOM   3126  O   GLU B  71     -58.096  12.896  55.163  1.00 80.03           O  
ATOM   3127  CB  GLU B  71     -56.549  13.622  57.279  1.00 87.71           C  
ATOM   3128  CG  GLU B  71     -55.882  13.974  58.598  1.00106.44           C  
ATOM   3129  CD  GLU B  71     -55.323  15.382  58.659  1.00135.04           C  
ATOM   3130  OE1 GLU B  71     -56.085  16.338  58.385  1.00131.43           O  
ATOM   3131  OE2 GLU B  71     -54.123  15.532  58.983  1.00130.94           O1-
ATOM   3132  N   PHE B  72     -58.886  10.962  56.028  1.00 77.73           N  
ATOM   3133  CA  PHE B  72     -59.848  10.707  54.957  1.00 75.48           C  
ATOM   3134  C   PHE B  72     -61.059  11.546  55.359  1.00 84.88           C  
ATOM   3135  O   PHE B  72     -61.811  11.172  56.264  1.00 88.11           O  
ATOM   3136  CB  PHE B  72     -60.203   9.212  54.848  1.00 74.83           C  
ATOM   3137  CG  PHE B  72     -61.061   8.876  53.649  1.00 73.98           C  
ATOM   3138  CD1 PHE B  72     -62.443   8.972  53.716  1.00 77.59           C  
ATOM   3139  CD2 PHE B  72     -60.486   8.455  52.458  1.00 72.94           C  
ATOM   3140  CE1 PHE B  72     -63.235   8.666  52.613  1.00 77.34           C  
ATOM   3141  CE2 PHE B  72     -61.279   8.155  51.353  1.00 74.32           C  
ATOM   3142  CZ  PHE B  72     -62.649   8.261  51.437  1.00 74.23           C  
ATOM   3143  N   THR B  73     -61.193  12.710  54.724  1.00 80.96           N  
ATOM   3144  CA  THR B  73     -62.236  13.699  55.000  1.00 83.25           C  
ATOM   3145  C   THR B  73     -63.494  13.565  54.147  1.00 87.70           C  
ATOM   3146  O   THR B  73     -63.406  13.476  52.920  1.00 83.89           O  
ATOM   3147  CB  THR B  73     -61.628  15.081  54.792  1.00 86.41           C  
ATOM   3148  CG2 THR B  73     -62.520  16.201  55.320  1.00 81.48           C  
ATOM   3149  OG1 THR B  73     -60.345  15.092  55.432  1.00 85.37           O  
ATOM   3150  N   VAL B  74     -64.668  13.593  54.810  1.00 87.17           N  
ATOM   3151  CA  VAL B  74     -65.970  13.504  54.156  1.00 87.89           C  
ATOM   3152  C   VAL B  74     -66.669  14.855  54.323  1.00 95.55           C  
ATOM   3153  O   VAL B  74     -67.173  15.164  55.402  1.00 99.78           O  
ATOM   3154  CB  VAL B  74     -66.804  12.332  54.719  1.00 92.70           C  
ATOM   3155  CG1 VAL B  74     -68.228  12.356  54.172  1.00 93.82           C  
ATOM   3156  CG2 VAL B  74     -66.134  11.001  54.395  1.00 89.46           C  
ATOM   3157  N   VAL B  75     -66.690  15.658  53.253  1.00 90.93           N  
ATOM   3158  CA  VAL B  75     -67.307  16.983  53.243  1.00 93.81           C  
ATOM   3159  C   VAL B  75     -68.814  16.806  53.110  1.00 99.14           C  
ATOM   3160  O   VAL B  75     -69.281  16.344  52.075  1.00 97.02           O  
ATOM   3161  CB  VAL B  75     -66.738  17.835  52.077  1.00 96.04           C  
ATOM   3162  CG1 VAL B  75     -67.398  19.212  52.019  1.00 98.62           C  
ATOM   3163  CG2 VAL B  75     -65.223  17.971  52.193  1.00 94.35           C  
ATOM   3164  N   LYS B  76     -69.579  17.175  54.138  1.00 99.63           N  
ATOM   3165  CA  LYS B  76     -71.034  17.038  54.099  1.00101.72           C  
ATOM   3166  C   LYS B  76     -71.745  18.386  53.888  1.00107.27           C  
ATOM   3167  O   LYS B  76     -72.962  18.458  54.034  1.00109.19           O  
ATOM   3168  CB  LYS B  76     -71.511  16.335  55.382  1.00107.07           C  
ATOM   3169  CG  LYS B  76     -70.966  14.915  55.497  1.00120.74           C  
ATOM   3170  CD  LYS B  76     -71.552  14.168  56.676  1.00137.79           C  
ATOM   3171  CE  LYS B  76     -70.981  12.777  56.824  1.00148.53           C  
ATOM   3172  NZ  LYS B  76     -69.706  12.774  57.589  1.00158.82           N1+
ATOM   3173  N   ASP B  77     -70.988  19.439  53.518  1.00103.72           N  
ATOM   3174  CA  ASP B  77     -71.501  20.799  53.297  1.00106.43           C  
ATOM   3175  C   ASP B  77     -72.551  20.899  52.194  1.00110.64           C  
ATOM   3176  O   ASP B  77     -73.449  21.730  52.284  1.00114.93           O  
ATOM   3177  CB  ASP B  77     -70.347  21.753  52.918  1.00106.37           C  
ATOM   3178  CG  ASP B  77     -69.251  21.911  53.962  1.00113.94           C  
ATOM   3179  OD1 ASP B  77     -68.992  20.938  54.707  1.00114.26           O  
ATOM   3180  OD2 ASP B  77     -68.649  23.004  54.025  1.00116.59           O1-
ATOM   3181  N   PHE B  78     -72.430  20.080  51.152  1.00102.39           N  
ATOM   3182  CA  PHE B  78     -73.339  20.127  50.009  1.00101.93           C  
ATOM   3183  C   PHE B  78     -74.419  19.067  50.055  1.00106.22           C  
ATOM   3184  O   PHE B  78     -74.132  17.908  50.336  1.00104.11           O  
ATOM   3185  CB  PHE B  78     -72.508  20.036  48.723  1.00 99.61           C  
ATOM   3186  CG  PHE B  78     -71.392  21.050  48.764  1.00100.69           C  
ATOM   3187  CD1 PHE B  78     -71.660  22.400  48.619  1.00105.69           C  
ATOM   3188  CD2 PHE B  78     -70.092  20.665  49.063  1.00100.86           C  
ATOM   3189  CE1 PHE B  78     -70.640  23.342  48.703  1.00106.67           C  
ATOM   3190  CE2 PHE B  78     -69.073  21.610  49.152  1.00103.53           C  
ATOM   3191  CZ  PHE B  78     -69.355  22.942  48.979  1.00104.06           C  
ATOM   3192  N   ASP B  79     -75.668  19.466  49.771  1.00107.14           N  
ATOM   3193  CA  ASP B  79     -76.812  18.558  49.780  1.00108.62           C  
ATOM   3194  C   ASP B  79     -76.822  17.736  48.502  1.00107.81           C  
ATOM   3195  O   ASP B  79     -76.827  18.296  47.410  1.00106.35           O  
ATOM   3196  CB  ASP B  79     -78.124  19.338  49.912  1.00115.39           C  
ATOM   3197  CG  ASP B  79     -79.337  18.436  49.844  1.00126.79           C  
ATOM   3198  OD1 ASP B  79     -79.632  17.762  50.854  1.00128.97           O  
ATOM   3199  OD2 ASP B  79     -79.979  18.390  48.778  1.00131.35           O1-
ATOM   3200  N   TYR B  80     -76.836  16.412  48.634  1.00102.74           N  
ATOM   3201  CA  TYR B  80     -76.817  15.514  47.483  1.00 99.75           C  
ATOM   3202  C   TYR B  80     -77.953  15.763  46.506  1.00104.43           C  
ATOM   3203  O   TYR B  80     -77.705  15.820  45.303  1.00101.23           O  
ATOM   3204  CB  TYR B  80     -76.824  14.047  47.925  1.00100.58           C  
ATOM   3205  CG  TYR B  80     -75.718  13.650  48.885  1.00101.01           C  
ATOM   3206  CD1 TYR B  80     -74.447  14.198  48.787  1.00100.10           C  
ATOM   3207  CD2 TYR B  80     -75.942  12.696  49.868  1.00103.25           C  
ATOM   3208  CE1 TYR B  80     -73.429  13.823  49.658  1.00 98.56           C  
ATOM   3209  CE2 TYR B  80     -74.927  12.308  50.738  1.00102.72           C  
ATOM   3210  CZ  TYR B  80     -73.671  12.871  50.630  1.00100.84           C  
ATOM   3211  OH  TYR B  80     -72.687  12.481  51.507  1.00 91.75           O  
ATOM   3212  N   ASN B  81     -79.198  15.909  46.998  1.00104.13           N  
ATOM   3213  CA  ASN B  81     -80.346  16.156  46.120  1.00104.48           C  
ATOM   3214  C   ASN B  81     -80.214  17.480  45.394  1.00106.29           C  
ATOM   3215  O   ASN B  81     -80.614  17.584  44.234  1.00105.73           O  
ATOM   3216  CB  ASN B  81     -81.652  16.084  46.904  1.00112.63           C  
ATOM   3217  CG  ASN B  81     -82.012  14.671  47.250  1.00125.70           C  
ATOM   3218  ND2 ASN B  81     -82.450  13.918  46.249  1.00118.80           N  
ATOM   3219  OD1 ASN B  81     -81.895  14.211  48.389  1.00112.61           O  
ATOM   3220  N   GLU B  82     -79.632  18.484  46.057  1.00102.67           N  
ATOM   3221  CA  GLU B  82     -79.421  19.800  45.467  1.00103.16           C  
ATOM   3222  C   GLU B  82     -78.368  19.671  44.362  1.00104.04           C  
ATOM   3223  O   GLU B  82     -78.466  20.338  43.329  1.00102.73           O  
ATOM   3224  CB  GLU B  82     -78.934  20.770  46.551  1.00106.85           C  
ATOM   3225  CG  GLU B  82     -78.999  22.230  46.161  1.00126.81           C  
ATOM   3226  CD  GLU B  82     -78.452  23.141  47.247  1.00154.12           C  
ATOM   3227  OE1 GLU B  82     -77.605  24.010  46.933  1.00157.54           O  
ATOM   3228  OE2 GLU B  82     -78.862  22.975  48.420  1.00139.86           O1-
ATOM   3229  N   VAL B  83     -77.371  18.794  44.573  1.00 97.01           N  
ATOM   3230  CA  VAL B  83     -76.334  18.566  43.586  1.00 92.26           C  
ATOM   3231  C   VAL B  83     -76.939  17.780  42.408  1.00 97.06           C  
ATOM   3232  O   VAL B  83     -76.604  18.076  41.262  1.00 93.67           O  
ATOM   3233  CB  VAL B  83     -75.101  17.883  44.228  1.00 93.57           C  
ATOM   3234  CG1 VAL B  83     -74.112  17.396  43.165  1.00 88.76           C  
ATOM   3235  CG2 VAL B  83     -74.414  18.835  45.207  1.00 94.41           C  
ATOM   3236  N   ILE B  84     -77.834  16.798  42.661  1.00 98.32           N  
ATOM   3237  CA  ILE B  84     -78.459  16.057  41.547  1.00 99.05           C  
ATOM   3238  C   ILE B  84     -79.301  17.045  40.729  1.00105.43           C  
ATOM   3239  O   ILE B  84     -79.256  17.011  39.499  1.00102.75           O  
ATOM   3240  CB  ILE B  84     -79.327  14.857  42.017  1.00104.59           C  
ATOM   3241  CG1 ILE B  84     -78.454  13.715  42.568  1.00102.96           C  
ATOM   3242  CG2 ILE B  84     -80.215  14.339  40.863  1.00104.94           C  
ATOM   3243  CD1 ILE B  84     -79.167  12.852  43.601  1.00115.79           C  
ATOM   3244  N   LYS B  85     -80.079  17.906  41.424  1.00106.79           N  
ATOM   3245  CA  LYS B  85     -80.934  18.932  40.794  1.00109.80           C  
ATOM   3246  C   LYS B  85     -80.112  19.883  39.937  1.00110.39           C  
ATOM   3247  O   LYS B  85     -80.470  20.145  38.790  1.00109.15           O  
ATOM   3248  CB  LYS B  85     -81.711  19.756  41.851  1.00118.62           C  
ATOM   3249  CG  LYS B  85     -83.199  19.525  41.801  1.00160.52           C  
ATOM   3250  CD  LYS B  85     -83.933  19.995  43.036  1.00190.59           C  
ATOM   3251  CE  LYS B  85     -84.901  21.112  42.830  1.00204.92           C  
ATOM   3252  NZ  LYS B  85     -85.961  21.112  43.896  1.00214.05           N1+
ATOM   3253  N   ALA B  86     -79.008  20.400  40.484  1.00104.77           N  
ATOM   3254  CA  ALA B  86     -78.162  21.332  39.746  1.00101.51           C  
ATOM   3255  C   ALA B  86     -77.664  20.715  38.449  1.00100.32           C  
ATOM   3256  O   ALA B  86     -77.633  21.392  37.422  1.00 99.36           O  
ATOM   3257  CB  ALA B  86     -76.989  21.774  40.602  1.00100.91           C  
ATOM   3258  N   HIS B  87     -77.296  19.423  38.488  1.00 93.75           N  
ATOM   3259  CA  HIS B  87     -76.777  18.708  37.318  1.00 90.00           C  
ATOM   3260  C   HIS B  87     -77.824  18.417  36.229  1.00 94.00           C  
ATOM   3261  O   HIS B  87     -77.447  18.048  35.117  1.00 87.01           O  
ATOM   3262  CB  HIS B  87     -76.042  17.432  37.745  1.00 88.38           C  
ATOM   3263  CG  HIS B  87     -74.701  17.717  38.352  1.00 89.51           C  
ATOM   3264  CD2 HIS B  87     -73.464  17.533  37.836  1.00 87.64           C  
ATOM   3265  ND1 HIS B  87     -74.578  18.303  39.596  1.00 92.67           N  
ATOM   3266  CE1 HIS B  87     -73.276  18.437  39.807  1.00 89.85           C  
ATOM   3267  NE2 HIS B  87     -72.573  17.969  38.784  1.00 86.99           N  
ATOM   3268  N   LYS B  88     -79.126  18.582  36.529  1.00 98.62           N  
ATOM   3269  CA  LYS B  88     -80.175  18.379  35.524  1.00100.47           C  
ATOM   3270  C   LYS B  88     -80.327  19.625  34.651  1.00106.58           C  
ATOM   3271  O   LYS B  88     -81.011  19.575  33.630  1.00105.92           O  
ATOM   3272  CB  LYS B  88     -81.508  18.013  36.173  1.00106.44           C  
ATOM   3273  CG  LYS B  88     -81.487  16.619  36.740  1.00117.87           C  
ATOM   3274  CD  LYS B  88     -82.841  16.161  37.206  1.00135.46           C  
ATOM   3275  CE  LYS B  88     -82.737  14.792  37.794  1.00150.70           C  
ATOM   3276  NZ  LYS B  88     -84.044  14.099  37.873  1.00183.93           N1+
ATOM   3277  N   GLU B  89     -79.690  20.739  35.054  1.00105.76           N  
ATOM   3278  CA  GLU B  89     -79.714  22.001  34.319  1.00106.83           C  
ATOM   3279  C   GLU B  89     -78.250  22.418  34.124  1.00109.71           C  
ATOM   3280  O   GLU B  89     -77.577  21.795  33.300  1.00105.99           O  
ATOM   3281  CB  GLU B  89     -80.569  23.031  35.059  1.00112.27           C  
ATOM   3282  CG  GLU B  89     -82.020  22.599  35.124  1.00123.28           C  
ATOM   3283  CD  GLU B  89     -82.995  23.686  35.523  1.00137.95           C  
ATOM   3284  OE1 GLU B  89     -82.547  24.695  36.116  1.00108.63           O  
ATOM   3285  OE2 GLU B  89     -84.209  23.519  35.275  1.00144.24           O1-
ATOM   3286  N   ASN B  90     -77.724  23.412  34.863  1.00108.00           N  
ATOM   3287  CA  ASN B  90     -76.318  23.783  34.697  1.00104.83           C  
ATOM   3288  C   ASN B  90     -75.523  23.399  35.955  1.00106.38           C  
ATOM   3289  O   ASN B  90     -75.685  24.038  36.996  1.00109.42           O  
ATOM   3290  CB  ASN B  90     -76.147  25.278  34.383  1.00105.53           C  
ATOM   3291  CG  ASN B  90     -74.709  25.657  34.085  1.00109.24           C  
ATOM   3292  ND2 ASN B  90     -74.479  26.883  33.654  1.00 98.57           N  
ATOM   3293  OD1 ASN B  90     -73.781  24.854  34.234  1.00 92.62           O  
ATOM   3294  N   PRO B  91     -74.636  22.376  35.885  1.00 97.63           N  
ATOM   3295  CA  PRO B  91     -73.834  22.020  37.070  1.00 95.89           C  
ATOM   3296  C   PRO B  91     -73.069  23.201  37.679  1.00 96.90           C  
ATOM   3297  O   PRO B  91     -72.785  23.196  38.875  1.00 94.89           O  
ATOM   3298  CB  PRO B  91     -72.844  20.987  36.527  1.00 94.08           C  
ATOM   3299  CG  PRO B  91     -73.497  20.412  35.324  1.00 97.86           C  
ATOM   3300  CD  PRO B  91     -74.307  21.519  34.727  1.00 95.88           C  
ATOM   3301  N   GLU B  92     -72.733  24.218  36.857  1.00 93.51           N  
ATOM   3302  CA  GLU B  92     -71.993  25.386  37.328  1.00 94.09           C  
ATOM   3303  C   GLU B  92     -72.764  26.277  38.287  1.00101.42           C  
ATOM   3304  O   GLU B  92     -72.190  27.252  38.763  1.00101.98           O  
ATOM   3305  CB  GLU B  92     -71.410  26.195  36.155  1.00 93.90           C  
ATOM   3306  CG  GLU B  92     -70.324  25.428  35.415  1.00 92.29           C  
ATOM   3307  CD  GLU B  92     -69.230  24.875  36.314  1.00 89.37           C  
ATOM   3308  OE1 GLU B  92     -68.903  23.674  36.179  1.00 62.31           O  
ATOM   3309  OE2 GLU B  92     -68.706  25.631  37.164  1.00 74.97           O1-
ATOM   3310  N   THR B  93     -74.027  25.955  38.616  1.00101.48           N  
ATOM   3311  CA  THR B  93     -74.752  26.747  39.605  1.00106.74           C  
ATOM   3312  C   THR B  93     -74.240  26.337  40.999  1.00111.27           C  
ATOM   3313  O   THR B  93     -74.345  27.126  41.937  1.00113.85           O  
ATOM   3314  CB  THR B  93     -76.277  26.523  39.529  1.00121.96           C  
ATOM   3315  CG2 THR B  93     -76.861  26.960  38.212  1.00118.77           C  
ATOM   3316  OG1 THR B  93     -76.591  25.150  39.790  1.00126.70           O  
ATOM   3317  N   ILE B  94     -73.699  25.102  41.136  1.00105.19           N  
ATOM   3318  CA  ILE B  94     -73.199  24.582  42.415  1.00104.75           C  
ATOM   3319  C   ILE B  94     -71.691  24.185  42.419  1.00104.00           C  
ATOM   3320  O   ILE B  94     -71.104  24.150  43.500  1.00104.91           O  
ATOM   3321  CB  ILE B  94     -74.116  23.391  42.838  1.00108.25           C  
ATOM   3322  CG1 ILE B  94     -74.142  23.195  44.364  1.00110.50           C  
ATOM   3323  CG2 ILE B  94     -73.733  22.085  42.115  1.00104.49           C  
ATOM   3324  CD1 ILE B  94     -75.356  22.455  44.845  1.00119.40           C  
ATOM   3325  N   MET B  95     -71.067  23.883  41.253  1.00 96.18           N  
ATOM   3326  CA  MET B  95     -69.648  23.477  41.216  1.00 92.40           C  
ATOM   3327  C   MET B  95     -68.687  24.530  41.756  1.00 97.35           C  
ATOM   3328  O   MET B  95     -67.779  24.183  42.510  1.00 95.13           O  
ATOM   3329  CB  MET B  95     -69.218  23.022  39.814  1.00 90.54           C  
ATOM   3330  CG  MET B  95     -69.798  21.683  39.394  1.00 92.12           C  
ATOM   3331  SD  MET B  95     -69.583  20.304  40.563  1.00 95.72           S  
ATOM   3332  CE  MET B  95     -67.830  20.436  40.978  1.00 90.21           C  
ATOM   3333  N   PRO B  96     -68.859  25.820  41.433  1.00 96.20           N  
ATOM   3334  CA  PRO B  96     -67.939  26.827  41.978  1.00 97.29           C  
ATOM   3335  C   PRO B  96     -67.863  26.805  43.508  1.00103.35           C  
ATOM   3336  O   PRO B  96     -66.779  26.952  44.062  1.00102.95           O  
ATOM   3337  CB  PRO B  96     -68.495  28.136  41.418  1.00101.65           C  
ATOM   3338  CG  PRO B  96     -69.168  27.723  40.150  1.00104.23           C  
ATOM   3339  CD  PRO B  96     -69.852  26.444  40.541  1.00 99.04           C  
ATOM   3340  N   LYS B  97     -68.997  26.587  44.198  1.00102.32           N  
ATOM   3341  CA  LYS B  97     -69.011  26.517  45.664  1.00104.70           C  
ATOM   3342  C   LYS B  97     -68.265  25.265  46.108  1.00103.15           C  
ATOM   3343  O   LYS B  97     -67.509  25.297  47.074  1.00103.45           O  
ATOM   3344  CB  LYS B  97     -70.449  26.440  46.199  1.00112.13           C  
ATOM   3345  CG  LYS B  97     -71.302  27.665  45.929  1.00154.82           C  
ATOM   3346  CD  LYS B  97     -72.785  27.360  46.162  1.00192.64           C  
ATOM   3347  CE  LYS B  97     -73.638  28.605  46.224  1.00211.73           C  
ATOM   3348  NZ  LYS B  97     -74.925  28.363  46.933  1.00220.76           N1+
ATOM   3349  N   ILE B  98     -68.490  24.152  45.410  1.00 95.03           N  
ATOM   3350  CA  ILE B  98     -67.827  22.899  45.741  1.00 91.02           C  
ATOM   3351  C   ILE B  98     -66.320  23.038  45.560  1.00 93.50           C  
ATOM   3352  O   ILE B  98     -65.569  22.585  46.420  1.00 93.56           O  
ATOM   3353  CB  ILE B  98     -68.413  21.726  44.918  1.00 91.21           C  
ATOM   3354  CG1 ILE B  98     -69.873  21.459  45.345  1.00 93.81           C  
ATOM   3355  CG2 ILE B  98     -67.546  20.454  45.071  1.00 88.48           C  
ATOM   3356  CD1 ILE B  98     -70.658  20.660  44.373  1.00100.84           C  
ATOM   3357  N   ARG B  99     -65.861  23.662  44.468  1.00 88.65           N  
ATOM   3358  CA  ARG B  99     -64.417  23.811  44.250  1.00 86.53           C  
ATOM   3359  C   ARG B  99     -63.792  24.730  45.273  1.00 92.07           C  
ATOM   3360  O   ARG B  99     -62.683  24.482  45.739  1.00 88.23           O  
ATOM   3361  CB  ARG B  99     -64.123  24.342  42.854  1.00 84.47           C  
ATOM   3362  CG  ARG B  99     -64.468  23.365  41.758  1.00 85.04           C  
ATOM   3363  CD  ARG B  99     -64.524  24.068  40.437  1.00 88.19           C  
ATOM   3364  NE  ARG B  99     -65.151  23.223  39.430  1.00 88.23           N  
ATOM   3365  CZ  ARG B  99     -65.951  23.657  38.463  1.00102.91           C  
ATOM   3366  NH1 ARG B  99     -66.481  22.802  37.600  1.00 80.61           N1+
ATOM   3367  NH2 ARG B  99     -66.232  24.952  38.353  1.00 99.33           N  
ATOM   3368  N   GLU B 100     -64.501  25.797  45.618  1.00 95.37           N  
ATOM   3369  CA  GLU B 100     -64.028  26.756  46.609  1.00 99.53           C  
ATOM   3370  C   GLU B 100     -63.735  26.016  47.919  1.00105.30           C  
ATOM   3371  O   GLU B 100     -62.645  26.152  48.480  1.00104.28           O  
ATOM   3372  CB  GLU B 100     -65.099  27.832  46.822  1.00105.04           C  
ATOM   3373  CG  GLU B 100     -64.693  28.969  47.745  1.00125.34           C  
ATOM   3374  CD  GLU B 100     -65.700  30.104  47.805  1.00155.33           C  
ATOM   3375  OE1 GLU B 100     -66.884  29.873  47.469  1.00143.54           O  
ATOM   3376  OE2 GLU B 100     -65.304  31.229  48.187  1.00156.93           O1-
ATOM   3377  N   LYS B 101     -64.698  25.213  48.393  1.00103.56           N  
ATOM   3378  CA  LYS B 101     -64.535  24.451  49.631  1.00104.35           C  
ATOM   3379  C   LYS B 101     -63.404  23.407  49.526  1.00103.71           C  
ATOM   3380  O   LYS B 101     -62.618  23.282  50.463  1.00104.38           O  
ATOM   3381  CB  LYS B 101     -65.874  23.792  50.029  1.00108.19           C  
ATOM   3382  CG  LYS B 101     -65.838  22.940  51.300  1.00119.64           C  
ATOM   3383  CD  LYS B 101     -65.624  23.754  52.569  1.00133.29           C  
ATOM   3384  CE  LYS B 101     -65.503  22.882  53.797  1.00141.54           C  
ATOM   3385  NZ  LYS B 101     -66.088  23.536  54.996  1.00157.25           N1+
ATOM   3386  N   VAL B 102     -63.304  22.674  48.406  1.00 96.71           N  
ATOM   3387  CA  VAL B 102     -62.249  21.657  48.255  1.00 93.58           C  
ATOM   3388  C   VAL B 102     -60.865  22.281  48.107  1.00 96.84           C  
ATOM   3389  O   VAL B 102     -59.915  21.780  48.696  1.00 97.02           O  
ATOM   3390  CB  VAL B 102     -62.557  20.668  47.107  1.00 94.56           C  
ATOM   3391  CG1 VAL B 102     -61.365  19.746  46.826  1.00 91.71           C  
ATOM   3392  CG2 VAL B 102     -63.800  19.853  47.434  1.00 95.05           C  
ATOM   3393  N   ASN B 103     -60.741  23.357  47.330  1.00 93.66           N  
ATOM   3394  CA  ASN B 103     -59.453  24.021  47.136  1.00 93.02           C  
ATOM   3395  C   ASN B 103     -58.913  24.548  48.467  1.00100.20           C  
ATOM   3396  O   ASN B 103     -57.700  24.514  48.681  1.00 98.79           O  
ATOM   3397  CB  ASN B 103     -59.570  25.128  46.082  1.00 91.89           C  
ATOM   3398  CG  ASN B 103     -59.794  24.591  44.686  1.00109.21           C  
ATOM   3399  ND2 ASN B 103     -60.208  25.442  43.761  1.00 99.49           N  
ATOM   3400  OD1 ASN B 103     -59.607  23.397  44.415  1.00 99.49           O  
ATOM   3401  N   GLU B 104     -59.810  25.008  49.368  1.00101.05           N  
ATOM   3402  CA  GLU B 104     -59.445  25.510  50.697  1.00104.51           C  
ATOM   3403  C   GLU B 104     -58.997  24.334  51.572  1.00107.36           C  
ATOM   3404  O   GLU B 104     -57.973  24.420  52.253  1.00107.49           O  
ATOM   3405  CB  GLU B 104     -60.654  26.207  51.354  1.00109.88           C  
ATOM   3406  CG  GLU B 104     -60.340  26.924  52.658  1.00126.68           C  
ATOM   3407  CD  GLU B 104     -60.028  28.401  52.511  1.00157.43           C  
ATOM   3408  OE1 GLU B 104     -60.824  29.233  53.004  1.00151.81           O  
ATOM   3409  OE2 GLU B 104     -58.983  28.727  51.902  1.00155.97           O1-
ATOM   3410  N   LEU B 105     -59.773  23.231  51.552  1.00103.19           N  
ATOM   3411  CA  LEU B 105     -59.462  22.025  52.339  1.00102.64           C  
ATOM   3412  C   LEU B 105     -58.153  21.374  51.901  1.00102.19           C  
ATOM   3413  O   LEU B 105     -57.532  20.685  52.706  1.00100.94           O  
ATOM   3414  CB  LEU B 105     -60.587  20.984  52.229  1.00102.12           C  
ATOM   3415  CG  LEU B 105     -61.710  21.105  53.240  1.00110.85           C  
ATOM   3416  CD1 LEU B 105     -62.935  20.365  52.760  1.00110.75           C  
ATOM   3417  CD2 LEU B 105     -61.286  20.571  54.595  1.00114.67           C  
ATOM   3418  N   ALA B 106     -57.740  21.572  50.629  1.00 96.45           N  
ATOM   3419  CA  ALA B 106     -56.497  20.999  50.109  1.00 94.35           C  
ATOM   3420  C   ALA B 106     -55.251  21.579  50.805  1.00 99.61           C  
ATOM   3421  O   ALA B 106     -54.197  20.949  50.790  1.00 97.50           O  
ATOM   3422  CB  ALA B 106     -56.408  21.215  48.607  1.00 92.81           C  
ATOM   3423  N   LYS B 107     -55.373  22.767  51.423  1.00 99.82           N  
ATOM   3424  CA  LYS B 107     -54.263  23.411  52.134  1.00100.75           C  
ATOM   3425  C   LYS B 107     -54.044  22.708  53.479  1.00105.58           C  
ATOM   3426  O   LYS B 107     -52.905  22.432  53.859  1.00105.24           O  
ATOM   3427  CB  LYS B 107     -54.562  24.906  52.347  1.00105.65           C  
ATOM   3428  CG  LYS B 107     -54.772  25.693  51.054  1.00117.58           C  
ATOM   3429  CD  LYS B 107     -55.491  27.014  51.298  1.00130.37           C  
ATOM   3430  CE  LYS B 107     -55.735  27.776  50.019  1.00133.00           C  
ATOM   3431  NZ  LYS B 107     -56.285  29.130  50.275  1.00138.59           N1+
ATOM   3432  N   THR B 108     -55.146  22.405  54.187  1.00103.31           N  
ATOM   3433  CA  THR B 108     -55.124  21.732  55.492  1.00103.88           C  
ATOM   3434  C   THR B 108     -54.908  20.210  55.379  1.00104.58           C  
ATOM   3435  O   THR B 108     -53.975  19.663  55.971  1.00104.52           O  
ATOM   3436  CB  THR B 108     -56.466  21.983  56.200  1.00112.08           C  
ATOM   3437  CG2 THR B 108     -56.505  21.413  57.611  1.00111.86           C  
ATOM   3438  OG1 THR B 108     -56.720  23.386  56.224  1.00116.48           O  
ATOM   3439  N   VAL B 109     -55.792  19.535  54.630  1.00 97.76           N  
ATOM   3440  CA  VAL B 109     -55.755  18.084  54.455  1.00 94.87           C  
ATOM   3441  C   VAL B 109     -54.547  17.715  53.580  1.00 94.41           C  
ATOM   3442  O   VAL B 109     -54.293  18.386  52.581  1.00 92.24           O  
ATOM   3443  CB  VAL B 109     -57.096  17.565  53.861  1.00 97.87           C  
ATOM   3444  CG1 VAL B 109     -57.115  16.041  53.770  1.00 95.49           C  
ATOM   3445  CG2 VAL B 109     -58.290  18.052  54.677  1.00100.56           C  
ATOM   3446  N   PRO B 110     -53.771  16.671  53.941  1.00 90.00           N  
ATOM   3447  CA  PRO B 110     -52.603  16.322  53.123  1.00 87.05           C  
ATOM   3448  C   PRO B 110     -52.966  15.476  51.909  1.00 83.96           C  
ATOM   3449  O   PRO B 110     -53.977  14.776  51.915  1.00 80.22           O  
ATOM   3450  CB  PRO B 110     -51.723  15.549  54.105  1.00 89.26           C  
ATOM   3451  CG  PRO B 110     -52.691  14.852  54.982  1.00 94.62           C  
ATOM   3452  CD  PRO B 110     -53.904  15.757  55.095  1.00 92.30           C  
ATOM   3453  N   LYS B 111     -52.133  15.536  50.871  1.00 79.61           N  
ATOM   3454  CA  LYS B 111     -52.391  14.757  49.660  1.00 76.83           C  
ATOM   3455  C   LYS B 111     -52.192  13.271  49.917  1.00 79.79           C  
ATOM   3456  O   LYS B 111     -51.465  12.895  50.844  1.00 80.19           O  
ATOM   3457  CB  LYS B 111     -51.545  15.213  48.434  1.00 78.43           C  
ATOM   3458  CG  LYS B 111     -50.079  15.654  48.650  1.00 94.86           C  
ATOM   3459  CD  LYS B 111     -49.620  16.936  47.957  1.00107.53           C  
ATOM   3460  CE  LYS B 111     -48.382  16.701  47.140  1.00114.95           C  
ATOM   3461  NZ  LYS B 111     -47.909  17.951  46.505  1.00125.79           N1+
ATOM   3462  N   PRO B 112     -52.821  12.393  49.100  1.00 73.44           N  
ATOM   3463  CA  PRO B 112     -52.635  10.947  49.308  1.00 71.47           C  
ATOM   3464  C   PRO B 112     -51.159  10.529  49.284  1.00 72.66           C  
ATOM   3465  O   PRO B 112     -50.342  11.187  48.640  1.00 70.91           O  
ATOM   3466  CB  PRO B 112     -53.441  10.316  48.163  1.00 70.82           C  
ATOM   3467  CG  PRO B 112     -54.417  11.366  47.756  1.00 74.43           C  
ATOM   3468  CD  PRO B 112     -53.728  12.666  47.968  1.00 71.62           C  
ATOM   3469  N   PRO B 113     -50.769   9.453  49.997  1.00 69.21           N  
ATOM   3470  CA  PRO B 113     -51.593   8.551  50.815  1.00 68.79           C  
ATOM   3471  C   PRO B 113     -51.875   9.045  52.238  1.00 72.15           C  
ATOM   3472  O   PRO B 113     -52.513   8.323  52.995  1.00 68.88           O  
ATOM   3473  CB  PRO B 113     -50.761   7.269  50.825  1.00 69.31           C  
ATOM   3474  CG  PRO B 113     -49.348   7.777  50.847  1.00 73.90           C  
ATOM   3475  CD  PRO B 113     -49.353   9.034  50.002  1.00 69.19           C  
ATOM   3476  N   LYS B 114     -51.420  10.260  52.603  1.00 73.36           N  
ATOM   3477  CA  LYS B 114     -51.625  10.817  53.949  1.00 77.76           C  
ATOM   3478  C   LYS B 114     -53.070  11.243  54.240  1.00 85.24           C  
ATOM   3479  O   LYS B 114     -53.493  11.182  55.394  1.00 87.75           O  
ATOM   3480  CB  LYS B 114     -50.691  12.012  54.186  1.00 82.16           C  
ATOM   3481  CG  LYS B 114     -49.228  11.623  54.390  1.00106.13           C  
ATOM   3482  CD  LYS B 114     -48.270  12.731  53.898  1.00122.32           C  
ATOM   3483  CE  LYS B 114     -46.986  12.967  54.682  1.00137.78           C  
ATOM   3484  NZ  LYS B 114     -46.687  11.957  55.737  1.00148.93           N1+
ATOM   3485  N   GLY B 115     -53.793  11.712  53.223  1.00 79.98           N  
ATOM   3486  CA  GLY B 115     -55.174  12.152  53.393  1.00 80.47           C  
ATOM   3487  C   GLY B 115     -55.955  12.160  52.095  1.00 81.29           C  
ATOM   3488  O   GLY B 115     -55.400  11.872  51.032  1.00 77.05           O  
ATOM   3489  N   ALA B 116     -57.254  12.490  52.176  1.00 77.97           N  
ATOM   3490  CA  ALA B 116     -58.124  12.532  51.006  1.00 74.53           C  
ATOM   3491  C   ALA B 116     -59.365  13.376  51.264  1.00 78.61           C  
ATOM   3492  O   ALA B 116     -59.872  13.416  52.386  1.00 79.42           O  
ATOM   3493  CB  ALA B 116     -58.545  11.123  50.616  1.00 73.15           C  
ATOM   3494  N   ILE B 117     -59.870  14.022  50.209  1.00 72.62           N  
ATOM   3495  CA  ILE B 117     -61.058  14.845  50.290  1.00 73.12           C  
ATOM   3496  C   ILE B 117     -62.127  14.141  49.472  1.00 72.98           C  
ATOM   3497  O   ILE B 117     -61.957  13.933  48.263  1.00 66.87           O  
ATOM   3498  CB  ILE B 117     -60.798  16.285  49.759  1.00 76.89           C  
ATOM   3499  CG1 ILE B 117     -59.562  16.911  50.437  1.00 77.27           C  
ATOM   3500  CG2 ILE B 117     -62.052  17.168  49.955  1.00 79.93           C  
ATOM   3501  CD1 ILE B 117     -59.100  18.186  49.818  1.00 82.83           C  
ATOM   3502  N   HIS B 118     -63.211  13.754  50.146  1.00 71.44           N  
ATOM   3503  CA  HIS B 118     -64.370  13.096  49.544  1.00 70.50           C  
ATOM   3504  C   HIS B 118     -65.629  13.804  50.080  1.00 78.62           C  
ATOM   3505  O   HIS B 118     -65.533  14.638  50.979  1.00 79.58           O  
ATOM   3506  CB  HIS B 118     -64.406  11.599  49.908  1.00 68.96           C  
ATOM   3507  CG  HIS B 118     -63.384  10.774  49.195  1.00 67.75           C  
ATOM   3508  CD2 HIS B 118     -62.034  10.880  49.187  1.00 66.44           C  
ATOM   3509  ND1 HIS B 118     -63.753   9.712  48.393  1.00 67.64           N  
ATOM   3510  CE1 HIS B 118     -62.625   9.211  47.922  1.00 63.91           C  
ATOM   3511  NE2 HIS B 118     -61.566   9.891  48.368  1.00 63.80           N  
ATOM   3512  N   PHE B 119     -66.794  13.484  49.516  1.00 76.17           N  
ATOM   3513  CA  PHE B 119     -68.064  14.075  49.941  1.00 78.97           C  
ATOM   3514  C   PHE B 119     -68.938  13.046  50.650  1.00 87.22           C  
ATOM   3515  O   PHE B 119     -69.812  13.425  51.431  1.00 89.61           O  
ATOM   3516  CB  PHE B 119     -68.804  14.650  48.737  1.00 79.50           C  
ATOM   3517  CG  PHE B 119     -67.961  15.648  47.986  1.00 79.22           C  
ATOM   3518  CD1 PHE B 119     -67.966  16.987  48.338  1.00 83.89           C  
ATOM   3519  CD2 PHE B 119     -67.128  15.239  46.953  1.00 75.97           C  
ATOM   3520  CE1 PHE B 119     -67.182  17.905  47.648  1.00 82.75           C  
ATOM   3521  CE2 PHE B 119     -66.323  16.151  46.290  1.00 77.12           C  
ATOM   3522  CZ  PHE B 119     -66.367  17.482  46.629  1.00 77.67           C  
ATOM   3523  N   VAL B 120     -68.697  11.744  50.392  1.00 83.67           N  
ATOM   3524  CA  VAL B 120     -69.458  10.658  51.003  1.00 85.19           C  
ATOM   3525  C   VAL B 120     -68.490   9.550  51.402  1.00 86.50           C  
ATOM   3526  O   VAL B 120     -67.478   9.345  50.722  1.00 85.19           O  
ATOM   3527  CB  VAL B 120     -70.557  10.145  50.022  1.00 89.22           C  
ATOM   3528  CG1 VAL B 120     -69.956   9.602  48.726  1.00 84.99           C  
ATOM   3529  CG2 VAL B 120     -71.444   9.098  50.682  1.00 91.48           C  
ATOM   3530  N   HIS B 121     -68.777   8.841  52.501  1.00 81.16           N  
ATOM   3531  CA  HIS B 121     -67.913   7.747  52.912  1.00 78.24           C  
ATOM   3532  C   HIS B 121     -68.312   6.521  52.115  1.00 81.86           C  
ATOM   3533  O   HIS B 121     -69.506   6.251  51.997  1.00 82.32           O  
ATOM   3534  CB  HIS B 121     -68.040   7.436  54.408  1.00 81.18           C  
ATOM   3535  CG  HIS B 121     -66.902   6.602  54.887  1.00 82.44           C  
ATOM   3536  CD2 HIS B 121     -65.687   6.977  55.349  1.00 82.71           C  
ATOM   3537  ND1 HIS B 121     -66.958   5.226  54.845  1.00 83.41           N  
ATOM   3538  CE1 HIS B 121     -65.793   4.805  55.314  1.00 81.42           C  
ATOM   3539  NE2 HIS B 121     -64.996   5.826  55.625  1.00 81.25           N  
ATOM   3540  N   PRO B 122     -67.365   5.741  51.562  1.00 78.08           N  
ATOM   3541  CA  PRO B 122     -67.780   4.550  50.804  1.00 77.02           C  
ATOM   3542  C   PRO B 122     -68.732   3.640  51.589  1.00 83.07           C  
ATOM   3543  O   PRO B 122     -69.656   3.088  50.996  1.00 83.37           O  
ATOM   3544  CB  PRO B 122     -66.463   3.862  50.449  1.00 75.41           C  
ATOM   3545  CG  PRO B 122     -65.413   4.901  50.596  1.00 78.46           C  
ATOM   3546  CD  PRO B 122     -65.897   5.896  51.595  1.00 77.34           C  
ATOM   3547  N   GLU B 123     -68.543   3.509  52.915  1.00 80.30           N  
ATOM   3548  CA  GLU B 123     -69.436   2.677  53.729  1.00 83.88           C  
ATOM   3549  C   GLU B 123     -70.899   3.129  53.658  1.00 92.13           C  
ATOM   3550  O   GLU B 123     -71.782   2.298  53.865  1.00 94.25           O  
ATOM   3551  CB  GLU B 123     -68.993   2.624  55.194  1.00 86.48           C  
ATOM   3552  CG  GLU B 123     -67.768   1.763  55.418  1.00 91.51           C  
ATOM   3553  CD  GLU B 123     -67.255   1.781  56.841  1.00100.95           C  
ATOM   3554  OE1 GLU B 123     -68.007   2.217  57.743  1.00113.85           O  
ATOM   3555  OE2 GLU B 123     -66.097   1.359  57.056  1.00 84.51           O1-
ATOM   3556  N   ASP B 124     -71.169   4.424  53.368  1.00 89.14           N  
ATOM   3557  CA  ASP B 124     -72.551   4.912  53.261  1.00 92.22           C  
ATOM   3558  C   ASP B 124     -73.241   4.303  52.035  1.00 97.21           C  
ATOM   3559  O   ASP B 124     -74.463   4.408  51.901  1.00100.50           O  
ATOM   3560  CB  ASP B 124     -72.603   6.444  53.171  1.00 94.51           C  
ATOM   3561  CG  ASP B 124     -72.223   7.174  54.443  1.00110.64           C  
ATOM   3562  OD1 ASP B 124     -71.761   6.507  55.400  1.00112.20           O  
ATOM   3563  OD2 ASP B 124     -72.395   8.406  54.484  1.00118.97           O1-
ATOM   3564  N   LEU B 125     -72.455   3.677  51.141  1.00 89.93           N  
ATOM   3565  CA  LEU B 125     -72.963   3.024  49.945  1.00 89.07           C  
ATOM   3566  C   LEU B 125     -72.821   1.505  50.074  1.00 92.49           C  
ATOM   3567  O   LEU B 125     -72.945   0.796  49.081  1.00 91.96           O  
ATOM   3568  CB  LEU B 125     -72.190   3.527  48.718  1.00 85.69           C  
ATOM   3569  CG  LEU B 125     -72.284   5.014  48.478  1.00 91.15           C  
ATOM   3570  CD1 LEU B 125     -71.234   5.466  47.503  1.00 88.24           C  
ATOM   3571  CD2 LEU B 125     -73.667   5.395  47.994  1.00 96.71           C  
ATOM   3572  N   GLY B 126     -72.580   1.017  51.285  1.00 90.71           N  
ATOM   3573  CA  GLY B 126     -72.434  -0.408  51.540  1.00 90.70           C  
ATOM   3574  C   GLY B 126     -71.187  -0.987  50.920  1.00 90.98           C  
ATOM   3575  O   GLY B 126     -71.204  -2.115  50.425  1.00 89.76           O  
ATOM   3576  N   LEU B 127     -70.097  -0.214  50.932  1.00 85.87           N  
ATOM   3577  CA  LEU B 127     -68.822  -0.647  50.379  1.00 82.20           C  
ATOM   3578  C   LEU B 127     -67.854  -0.867  51.527  1.00 82.62           C  
ATOM   3579  O   LEU B 127     -67.698   0.008  52.378  1.00 81.14           O  
ATOM   3580  CB  LEU B 127     -68.242   0.406  49.420  1.00 79.89           C  
ATOM   3581  CG  LEU B 127     -69.133   0.831  48.256  1.00 84.56           C  
ATOM   3582  CD1 LEU B 127     -68.684   2.164  47.687  1.00 82.41           C  
ATOM   3583  CD2 LEU B 127     -69.147  -0.220  47.172  1.00 87.09           C  
ATOM   3584  N   LYS B 128     -67.207  -2.027  51.555  1.00 79.13           N  
ATOM   3585  CA  LYS B 128     -66.236  -2.342  52.596  1.00 79.67           C  
ATOM   3586  C   LYS B 128     -64.960  -1.528  52.321  1.00 79.51           C  
ATOM   3587  O   LYS B 128     -64.604  -1.318  51.157  1.00 75.58           O  
ATOM   3588  CB  LYS B 128     -65.930  -3.852  52.613  1.00 83.92           C  
ATOM   3589  CG  LYS B 128     -67.128  -4.729  52.961  1.00102.54           C  
ATOM   3590  CD  LYS B 128     -66.912  -6.178  52.545  1.00114.58           C  
ATOM   3591  CE  LYS B 128     -68.014  -7.080  53.058  1.00128.94           C  
ATOM   3592  NZ  LYS B 128     -67.778  -8.507  52.715  1.00137.56           N1+
ATOM   3593  N   VAL B 129     -64.280  -1.065  53.378  1.00 76.54           N  
ATOM   3594  CA  VAL B 129     -63.057  -0.277  53.226  1.00 74.62           C  
ATOM   3595  C   VAL B 129     -61.941  -0.892  54.053  1.00 78.98           C  
ATOM   3596  O   VAL B 129     -62.219  -1.581  55.032  1.00 81.86           O  
ATOM   3597  CB  VAL B 129     -63.276   1.207  53.592  1.00 79.96           C  
ATOM   3598  CG1 VAL B 129     -64.454   1.789  52.822  1.00 80.18           C  
ATOM   3599  CG2 VAL B 129     -63.474   1.379  55.092  1.00 83.24           C  
ATOM   3600  N   THR B 130     -60.678  -0.643  53.667  1.00 73.36           N  
ATOM   3601  CA  THR B 130     -59.512  -1.170  54.386  1.00 71.81           C  
ATOM   3602  C   THR B 130     -58.227  -0.439  53.967  1.00 71.85           C  
ATOM   3603  O   THR B 130     -58.251   0.397  53.065  1.00 70.15           O  
ATOM   3604  CB  THR B 130     -59.360  -2.693  54.133  1.00 80.03           C  
ATOM   3605  CG2 THR B 130     -59.076  -3.028  52.659  1.00 75.61           C  
ATOM   3606  OG1 THR B 130     -58.300  -3.206  54.943  1.00 78.06           O  
ATOM   3607  N   THR B 131     -57.116  -0.763  54.638  1.00 65.03           N  
ATOM   3608  CA  THR B 131     -55.791  -0.207  54.355  1.00 62.47           C  
ATOM   3609  C   THR B 131     -54.814  -1.340  53.976  1.00 62.07           C  
ATOM   3610  O   THR B 131     -53.655  -1.070  53.648  1.00 57.55           O  
ATOM   3611  CB  THR B 131     -55.286   0.552  55.569  1.00 69.31           C  
ATOM   3612  CG2 THR B 131     -56.129   1.764  55.865  1.00 65.38           C  
ATOM   3613  OG1 THR B 131     -55.289  -0.326  56.699  1.00 74.92           O  
ATOM   3614  N   ASP B 132     -55.291  -2.599  54.021  1.00 59.84           N  
ATOM   3615  CA  ASP B 132     -54.497  -3.780  53.703  1.00 59.64           C  
ATOM   3616  C   ASP B 132     -54.896  -4.253  52.310  1.00 57.35           C  
ATOM   3617  O   ASP B 132     -55.998  -4.776  52.133  1.00 54.00           O  
ATOM   3618  CB  ASP B 132     -54.759  -4.883  54.756  1.00 63.91           C  
ATOM   3619  CG  ASP B 132     -53.866  -6.109  54.638  1.00 80.97           C  
ATOM   3620  OD1 ASP B 132     -53.022  -6.142  53.718  1.00 83.02           O  
ATOM   3621  OD2 ASP B 132     -54.013  -7.036  55.472  1.00 84.32           O1-
ATOM   3622  N   ASP B 133     -54.010  -4.070  51.323  1.00 53.19           N  
ATOM   3623  CA  ASP B 133     -54.302  -4.485  49.938  1.00 50.32           C  
ATOM   3624  C   ASP B 133     -54.374  -5.994  49.842  1.00 56.90           C  
ATOM   3625  O   ASP B 133     -55.136  -6.505  49.011  1.00 54.22           O  
ATOM   3626  CB  ASP B 133     -53.228  -4.000  48.957  1.00 47.02           C  
ATOM   3627  CG  ASP B 133     -53.059  -2.506  48.910  1.00 52.91           C  
ATOM   3628  OD1 ASP B 133     -54.030  -1.791  49.235  1.00 53.69           O  
ATOM   3629  OD2 ASP B 133     -51.955  -2.051  48.546  1.00 53.74           O1-
ATOM   3630  N   ARG B 134     -53.574  -6.709  50.692  1.00 54.35           N  
ATOM   3631  CA  ARG B 134     -53.544  -8.169  50.688  1.00 55.25           C  
ATOM   3632  C   ARG B 134     -54.914  -8.711  51.109  1.00 63.66           C  
ATOM   3633  O   ARG B 134     -55.369  -9.703  50.550  1.00 65.06           O  
ATOM   3634  CB  ARG B 134     -52.438  -8.717  51.616  1.00 56.14           C  
ATOM   3635  CG  ARG B 134     -51.024  -8.262  51.259  1.00 62.82           C  
ATOM   3636  CD  ARG B 134     -49.986  -8.777  52.242  1.00 75.41           C  
ATOM   3637  NE  ARG B 134     -49.630 -10.175  52.005  1.00 99.50           N  
ATOM   3638  CZ  ARG B 134     -48.845 -10.898  52.799  1.00122.03           C  
ATOM   3639  NH1 ARG B 134     -48.573 -12.162  52.500  1.00112.74           N1+
ATOM   3640  NH2 ARG B 134     -48.325 -10.363  53.897  1.00108.29           N  
ATOM   3641  N   GLU B 135     -55.582  -8.054  52.068  1.00 62.05           N  
ATOM   3642  CA  GLU B 135     -56.901  -8.477  52.533  1.00 64.66           C  
ATOM   3643  C   GLU B 135     -57.971  -8.185  51.471  1.00 69.33           C  
ATOM   3644  O   GLU B 135     -58.824  -9.033  51.204  1.00 70.91           O  
ATOM   3645  CB  GLU B 135     -57.258  -7.753  53.840  1.00 67.97           C  
ATOM   3646  CG  GLU B 135     -58.564  -8.201  54.479  1.00 82.66           C  
ATOM   3647  CD  GLU B 135     -59.284  -7.113  55.250  1.00107.22           C  
ATOM   3648  OE1 GLU B 135     -58.603  -6.251  55.850  1.00113.55           O  
ATOM   3649  OE2 GLU B 135     -60.536  -7.113  55.238  1.00 99.24           O1-
ATOM   3650  N   ALA B 136     -57.939  -6.990  50.871  1.00 63.83           N  
ATOM   3651  CA  ALA B 136     -58.915  -6.621  49.845  1.00 62.46           C  
ATOM   3652  C   ALA B 136     -58.836  -7.565  48.653  1.00 63.90           C  
ATOM   3653  O   ALA B 136     -59.862  -8.014  48.140  1.00 63.12           O  
ATOM   3654  CB  ALA B 136     -58.678  -5.191  49.388  1.00 61.51           C  
ATOM   3655  N   VAL B 137     -57.608  -7.878  48.236  1.00 59.73           N  
ATOM   3656  CA  VAL B 137     -57.344  -8.748  47.095  1.00 59.27           C  
ATOM   3657  C   VAL B 137     -57.733 -10.219  47.319  1.00 62.08           C  
ATOM   3658  O   VAL B 137     -58.056 -10.904  46.345  1.00 59.60           O  
ATOM   3659  CB  VAL B 137     -55.869  -8.577  46.677  1.00 62.42           C  
ATOM   3660  CG1 VAL B 137     -55.372  -9.745  45.839  1.00 63.00           C  
ATOM   3661  CG2 VAL B 137     -55.700  -7.263  45.920  1.00 59.50           C  
ATOM   3662  N   ARG B 138     -57.721 -10.709  48.570  1.00 59.56           N  
ATOM   3663  CA  ARG B 138     -58.087 -12.100  48.822  1.00 61.50           C  
ATOM   3664  C   ARG B 138     -59.454 -12.444  48.231  1.00 64.45           C  
ATOM   3665  O   ARG B 138     -60.433 -11.747  48.490  1.00 64.93           O  
ATOM   3666  CB  ARG B 138     -58.081 -12.430  50.335  1.00 67.06           C  
ATOM   3667  CG  ARG B 138     -56.872 -13.249  50.780  1.00 85.30           C  
ATOM   3668  CD  ARG B 138     -56.479 -12.994  52.229  1.00 99.13           C  
ATOM   3669  NE  ARG B 138     -55.041 -12.746  52.357  1.00106.95           N  
ATOM   3670  CZ  ARG B 138     -54.477 -12.026  53.323  1.00118.63           C  
ATOM   3671  NH1 ARG B 138     -55.220 -11.465  54.270  1.00 99.70           N1+
ATOM   3672  NH2 ARG B 138     -53.159 -11.860  53.349  1.00105.53           N  
ATOM   3673  N   ASP B 139     -59.503 -13.517  47.422  1.00 61.22           N  
ATOM   3674  CA  ASP B 139     -60.719 -14.025  46.789  1.00 64.23           C  
ATOM   3675  C   ASP B 139     -61.396 -13.009  45.851  1.00 65.52           C  
ATOM   3676  O   ASP B 139     -62.562 -13.207  45.493  1.00 67.14           O  
ATOM   3677  CB  ASP B 139     -61.705 -14.537  47.872  1.00 70.31           C  
ATOM   3678  CG  ASP B 139     -62.786 -15.494  47.389  1.00 92.66           C  
ATOM   3679  OD1 ASP B 139     -62.570 -16.164  46.354  1.00 92.27           O  
ATOM   3680  OD2 ASP B 139     -63.845 -15.574  48.054  1.00107.43           O1-
ATOM   3681  N   ALA B 140     -60.678 -11.937  45.438  1.00 57.77           N  
ATOM   3682  CA  ALA B 140     -61.260 -10.925  44.536  1.00 55.94           C  
ATOM   3683  C   ALA B 140     -61.186 -11.414  43.109  1.00 59.91           C  
ATOM   3684  O   ALA B 140     -60.129 -11.869  42.669  1.00 57.41           O  
ATOM   3685  CB  ALA B 140     -60.534  -9.594  44.666  1.00 53.56           C  
ATOM   3686  N   ASP B 141     -62.311 -11.335  42.388  1.00 58.61           N  
ATOM   3687  CA  ASP B 141     -62.397 -11.766  40.994  1.00 58.30           C  
ATOM   3688  C   ASP B 141     -61.955 -10.656  40.060  1.00 61.57           C  
ATOM   3689  O   ASP B 141     -61.506 -10.927  38.950  1.00 60.01           O  
ATOM   3690  CB  ASP B 141     -63.825 -12.178  40.655  1.00 61.92           C  
ATOM   3691  CG  ASP B 141     -64.309 -13.323  41.516  1.00 73.55           C  
ATOM   3692  OD1 ASP B 141     -63.759 -14.437  41.386  1.00 74.04           O  
ATOM   3693  OD2 ASP B 141     -65.229 -13.102  42.322  1.00 69.25           O1-
ATOM   3694  N   LEU B 142     -62.122  -9.407  40.498  1.00 56.60           N  
ATOM   3695  CA  LEU B 142     -61.747  -8.240  39.729  1.00 51.64           C  
ATOM   3696  C   LEU B 142     -61.025  -7.281  40.660  1.00 53.43           C  
ATOM   3697  O   LEU B 142     -61.562  -6.916  41.705  1.00 54.09           O  
ATOM   3698  CB  LEU B 142     -62.993  -7.577  39.129  1.00 51.33           C  
ATOM   3699  CG  LEU B 142     -62.806  -6.167  38.559  1.00 52.61           C  
ATOM   3700  CD1 LEU B 142     -61.758  -6.140  37.464  1.00 47.91           C  
ATOM   3701  CD2 LEU B 142     -64.114  -5.629  38.042  1.00 56.92           C  
ATOM   3702  N   ILE B 143     -59.808  -6.886  40.290  1.00 48.52           N  
ATOM   3703  CA  ILE B 143     -59.005  -5.956  41.065  1.00 46.98           C  
ATOM   3704  C   ILE B 143     -58.807  -4.701  40.213  1.00 48.59           C  
ATOM   3705  O   ILE B 143     -58.083  -4.754  39.217  1.00 45.63           O  
ATOM   3706  CB  ILE B 143     -57.648  -6.577  41.475  1.00 49.26           C  
ATOM   3707  CG1 ILE B 143     -57.836  -7.879  42.287  1.00 48.69           C  
ATOM   3708  CG2 ILE B 143     -56.800  -5.564  42.265  1.00 48.72           C  
ATOM   3709  CD1 ILE B 143     -56.658  -8.794  42.173  1.00 46.42           C  
ATOM   3710  N   ILE B 144     -59.458  -3.580  40.601  1.00 45.81           N  
ATOM   3711  CA  ILE B 144     -59.343  -2.297  39.899  1.00 43.52           C  
ATOM   3712  C   ILE B 144     -58.297  -1.443  40.638  1.00 48.27           C  
ATOM   3713  O   ILE B 144     -58.498  -1.140  41.808  1.00 49.33           O  
ATOM   3714  CB  ILE B 144     -60.725  -1.582  39.833  1.00 46.81           C  
ATOM   3715  CG1 ILE B 144     -61.781  -2.496  39.185  1.00 47.27           C  
ATOM   3716  CG2 ILE B 144     -60.616  -0.247  39.085  1.00 48.15           C  
ATOM   3717  CD1 ILE B 144     -63.106  -1.901  39.021  1.00 43.67           C  
ATOM   3718  N   THR B 145     -57.186  -1.061  39.974  1.00 44.37           N  
ATOM   3719  CA  THR B 145     -56.152  -0.240  40.617  1.00 43.27           C  
ATOM   3720  C   THR B 145     -56.265   1.219  40.152  1.00 49.09           C  
ATOM   3721  O   THR B 145     -56.546   1.508  38.981  1.00 47.99           O  
ATOM   3722  CB  THR B 145     -54.738  -0.847  40.430  1.00 47.78           C  
ATOM   3723  CG2 THR B 145     -54.714  -2.344  40.602  1.00 44.09           C  
ATOM   3724  OG1 THR B 145     -54.191  -0.487  39.161  1.00 44.41           O  
ATOM   3725  N   TRP B 146     -56.068   2.128  41.097  1.00 47.73           N  
ATOM   3726  CA  TRP B 146     -56.136   3.575  40.915  1.00 47.48           C  
ATOM   3727  C   TRP B 146     -54.928   4.048  41.697  1.00 48.52           C  
ATOM   3728  O   TRP B 146     -55.061   4.790  42.664  1.00 50.18           O  
ATOM   3729  CB  TRP B 146     -57.475   4.079  41.530  1.00 48.68           C  
ATOM   3730  CG  TRP B 146     -57.811   5.527  41.321  1.00 50.67           C  
ATOM   3731  CD1 TRP B 146     -57.479   6.577  42.129  1.00 54.55           C  
ATOM   3732  CD2 TRP B 146     -58.618   6.070  40.269  1.00 50.90           C  
ATOM   3733  CE2 TRP B 146     -58.689   7.467  40.471  1.00 56.03           C  
ATOM   3734  CE3 TRP B 146     -59.263   5.512  39.149  1.00 51.64           C  
ATOM   3735  NE1 TRP B 146     -57.980   7.748  41.612  1.00 54.58           N  
ATOM   3736  CZ2 TRP B 146     -59.410   8.315  39.613  1.00 55.45           C  
ATOM   3737  CZ3 TRP B 146     -59.977   6.352  38.300  1.00 52.69           C  
ATOM   3738  CH2 TRP B 146     -60.036   7.733  38.531  1.00 53.70           C  
ATOM   3739  N   LEU B 147     -53.736   3.556  41.298  1.00 43.55           N  
ATOM   3740  CA  LEU B 147     -52.478   3.852  42.003  1.00 44.03           C  
ATOM   3741  C   LEU B 147     -51.780   5.121  41.523  1.00 46.95           C  
ATOM   3742  O   LEU B 147     -52.095   5.639  40.449  1.00 44.59           O  
ATOM   3743  CB  LEU B 147     -51.541   2.638  41.983  1.00 42.96           C  
ATOM   3744  CG  LEU B 147     -52.161   1.395  42.583  1.00 47.73           C  
ATOM   3745  CD1 LEU B 147     -51.285   0.170  42.323  1.00 45.54           C  
ATOM   3746  CD2 LEU B 147     -52.469   1.587  44.103  1.00 49.97           C  
ATOM   3747  N   PRO B 148     -50.892   5.694  42.372  1.00 43.50           N  
ATOM   3748  CA  PRO B 148     -50.229   6.947  41.991  1.00 44.55           C  
ATOM   3749  C   PRO B 148     -49.333   6.820  40.761  1.00 50.37           C  
ATOM   3750  O   PRO B 148     -48.881   5.738  40.428  1.00 48.96           O  
ATOM   3751  CB  PRO B 148     -49.429   7.330  43.260  1.00 47.77           C  
ATOM   3752  CG  PRO B 148     -49.966   6.455  44.363  1.00 51.51           C  
ATOM   3753  CD  PRO B 148     -50.413   5.214  43.687  1.00 45.10           C  
ATOM   3754  N   LYS B 149     -49.078   7.911  40.069  1.00 52.18           N  
ATOM   3755  CA  LYS B 149     -48.220   7.852  38.898  1.00 52.30           C  
ATOM   3756  C   LYS B 149     -46.753   7.830  39.352  1.00 62.76           C  
ATOM   3757  O   LYS B 149     -46.359   8.576  40.241  1.00 65.09           O  
ATOM   3758  CB  LYS B 149     -48.481   9.052  37.985  1.00 53.12           C  
ATOM   3759  CG  LYS B 149     -47.680   9.029  36.689  1.00 55.61           C  
ATOM   3760  CD  LYS B 149     -48.263  10.018  35.677  1.00 63.24           C  
ATOM   3761  CE  LYS B 149     -47.238  10.529  34.687  1.00 74.87           C  
ATOM   3762  NZ  LYS B 149     -47.640  11.832  34.083  1.00 81.06           N1+
ATOM   3763  N   GLY B 150     -45.976   6.951  38.749  1.00 61.65           N  
ATOM   3764  CA  GLY B 150     -44.554   6.805  39.036  1.00 63.75           C  
ATOM   3765  C   GLY B 150     -44.067   5.375  39.088  1.00 70.07           C  
ATOM   3766  O   GLY B 150     -44.655   4.481  38.474  1.00 70.78           O  
ATOM   3767  N   ASP B 151     -42.987   5.161  39.848  1.00 67.48           N  
ATOM   3768  CA  ASP B 151     -42.345   3.855  40.016  1.00 67.04           C  
ATOM   3769  C   ASP B 151     -42.824   3.136  41.277  1.00 67.94           C  
ATOM   3770  O   ASP B 151     -42.218   2.126  41.643  1.00 67.47           O  
ATOM   3771  CB  ASP B 151     -40.811   4.029  40.106  1.00 70.43           C  
ATOM   3772  CG  ASP B 151     -40.234   5.111  39.208  1.00 79.61           C  
ATOM   3773  OD1 ASP B 151     -40.611   5.159  38.019  1.00 76.12           O  
ATOM   3774  OD2 ASP B 151     -39.403   5.907  39.702  1.00 90.51           O1-
ATOM   3775  N   MET B 152     -43.888   3.633  41.949  1.00 62.41           N  
ATOM   3776  CA  MET B 152     -44.364   2.994  43.183  1.00 63.06           C  
ATOM   3777  C   MET B 152     -45.288   1.807  42.931  1.00 58.73           C  
ATOM   3778  O   MET B 152     -45.452   0.985  43.829  1.00 56.19           O  
ATOM   3779  CB  MET B 152     -45.112   3.996  44.096  1.00 67.83           C  
ATOM   3780  CG  MET B 152     -44.639   5.436  43.988  1.00 73.91           C  
ATOM   3781  SD  MET B 152     -45.461   6.337  42.631  1.00 77.88           S  
ATOM   3782  CE  MET B 152     -45.645   7.967  43.423  1.00 75.38           C  
ATOM   3783  N   GLN B 153     -45.916   1.720  41.741  1.00 50.29           N  
ATOM   3784  CA  GLN B 153     -46.861   0.641  41.433  1.00 47.18           C  
ATOM   3785  C   GLN B 153     -46.286  -0.768  41.564  1.00 48.27           C  
ATOM   3786  O   GLN B 153     -46.952  -1.638  42.132  1.00 45.40           O  
ATOM   3787  CB  GLN B 153     -47.493   0.861  40.049  1.00 46.23           C  
ATOM   3788  CG  GLN B 153     -48.236   2.188  39.966  1.00 47.16           C  
ATOM   3789  CD  GLN B 153     -49.432   2.181  39.042  1.00 52.69           C  
ATOM   3790  NE2 GLN B 153     -49.832   3.354  38.553  1.00 35.14           N  
ATOM   3791  OE1 GLN B 153     -50.022   1.133  38.769  1.00 38.73           O  
ATOM   3792  N   LYS B 154     -45.068  -1.013  41.047  1.00 47.97           N  
ATOM   3793  CA  LYS B 154     -44.442  -2.331  41.154  1.00 48.16           C  
ATOM   3794  C   LYS B 154     -44.325  -2.709  42.621  1.00 53.01           C  
ATOM   3795  O   LYS B 154     -44.672  -3.825  43.006  1.00 52.04           O  
ATOM   3796  CB  LYS B 154     -43.039  -2.344  40.521  1.00 52.93           C  
ATOM   3797  CG  LYS B 154     -42.346  -3.701  40.668  1.00 66.27           C  
ATOM   3798  CD  LYS B 154     -41.068  -3.794  39.855  1.00 86.87           C  
ATOM   3799  CE  LYS B 154     -40.425  -5.151  39.982  1.00109.87           C  
ATOM   3800  NZ  LYS B 154     -39.090  -5.193  39.327  1.00129.40           N1+
ATOM   3801  N   GLY B 155     -43.833  -1.780  43.432  1.00 51.91           N  
ATOM   3802  CA  GLY B 155     -43.674  -2.000  44.864  1.00 51.46           C  
ATOM   3803  C   GLY B 155     -45.003  -2.291  45.528  1.00 54.24           C  
ATOM   3804  O   GLY B 155     -45.107  -3.225  46.322  1.00 54.74           O  
ATOM   3805  N   ILE B 156     -46.045  -1.512  45.178  1.00 48.18           N  
ATOM   3806  CA  ILE B 156     -47.385  -1.685  45.743  1.00 47.78           C  
ATOM   3807  C   ILE B 156     -47.958  -3.053  45.356  1.00 50.68           C  
ATOM   3808  O   ILE B 156     -48.522  -3.750  46.194  1.00 51.75           O  
ATOM   3809  CB  ILE B 156     -48.329  -0.526  45.278  1.00 49.41           C  
ATOM   3810  CG1 ILE B 156     -47.888   0.826  45.862  1.00 50.81           C  
ATOM   3811  CG2 ILE B 156     -49.770  -0.815  45.672  1.00 50.05           C  
ATOM   3812  CD1 ILE B 156     -48.370   2.079  45.063  1.00 45.00           C  
ATOM   3813  N   ILE B 157     -47.831  -3.424  44.081  1.00 46.91           N  
ATOM   3814  CA  ILE B 157     -48.359  -4.693  43.583  1.00 46.88           C  
ATOM   3815  C   ILE B 157     -47.529  -5.856  44.112  1.00 53.21           C  
ATOM   3816  O   ILE B 157     -48.091  -6.881  44.511  1.00 55.38           O  
ATOM   3817  CB  ILE B 157     -48.471  -4.665  42.032  1.00 47.55           C  
ATOM   3818  CG1 ILE B 157     -49.518  -3.612  41.596  1.00 46.50           C  
ATOM   3819  CG2 ILE B 157     -48.834  -6.049  41.487  1.00 45.88           C  
ATOM   3820  CD1 ILE B 157     -49.341  -3.062  40.204  1.00 43.16           C  
ATOM   3821  N   GLU B 158     -46.205  -5.689  44.152  1.00 50.86           N  
ATOM   3822  CA  GLU B 158     -45.298  -6.725  44.669  1.00 53.20           C  
ATOM   3823  C   GLU B 158     -45.734  -7.226  46.050  1.00 60.17           C  
ATOM   3824  O   GLU B 158     -45.609  -8.420  46.319  1.00 63.81           O  
ATOM   3825  CB  GLU B 158     -43.860  -6.183  44.739  1.00 55.33           C  
ATOM   3826  CG  GLU B 158     -42.818  -7.196  45.191  1.00 66.35           C  
ATOM   3827  CD  GLU B 158     -41.431  -7.000  44.602  1.00100.70           C  
ATOM   3828  OE1 GLU B 158     -41.140  -5.887  44.102  1.00 86.96           O  
ATOM   3829  OE2 GLU B 158     -40.631  -7.965  44.642  1.00101.82           O1-
ATOM   3830  N   LYS B 159     -46.250  -6.332  46.923  1.00 55.69           N  
ATOM   3831  CA  LYS B 159     -46.678  -6.717  48.274  1.00 56.62           C  
ATOM   3832  C   LYS B 159     -47.888  -7.661  48.315  1.00 59.25           C  
ATOM   3833  O   LYS B 159     -47.955  -8.501  49.210  1.00 56.25           O  
ATOM   3834  CB  LYS B 159     -46.953  -5.476  49.135  1.00 59.17           C  
ATOM   3835  CG  LYS B 159     -45.706  -4.648  49.435  1.00 74.31           C  
ATOM   3836  CD  LYS B 159     -46.046  -3.395  50.249  1.00 86.45           C  
ATOM   3837  CE  LYS B 159     -44.853  -2.533  50.606  1.00 91.22           C  
ATOM   3838  NZ  LYS B 159     -43.983  -2.237  49.435  1.00 93.03           N1+
ATOM   3839  N   PHE B 160     -48.851  -7.531  47.372  1.00 56.52           N  
ATOM   3840  CA  PHE B 160     -50.031  -8.412  47.382  1.00 57.74           C  
ATOM   3841  C   PHE B 160     -50.054  -9.428  46.243  1.00 65.70           C  
ATOM   3842  O   PHE B 160     -51.009 -10.199  46.141  1.00 64.99           O  
ATOM   3843  CB  PHE B 160     -51.334  -7.592  47.405  1.00 58.61           C  
ATOM   3844  CG  PHE B 160     -51.561  -6.683  46.217  1.00 57.93           C  
ATOM   3845  CD1 PHE B 160     -52.022  -7.191  45.010  1.00 59.83           C  
ATOM   3846  CD2 PHE B 160     -51.356  -5.315  46.319  1.00 59.29           C  
ATOM   3847  CE1 PHE B 160     -52.266  -6.347  43.928  1.00 58.95           C  
ATOM   3848  CE2 PHE B 160     -51.596  -4.476  45.233  1.00 60.89           C  
ATOM   3849  CZ  PHE B 160     -52.045  -4.998  44.045  1.00 57.76           C  
ATOM   3850  N   ALA B 161     -49.015  -9.444  45.394  1.00 64.60           N  
ATOM   3851  CA  ALA B 161     -48.931 -10.365  44.260  1.00 64.94           C  
ATOM   3852  C   ALA B 161     -49.364 -11.795  44.615  1.00 69.74           C  
ATOM   3853  O   ALA B 161     -50.190 -12.380  43.911  1.00 69.98           O  
ATOM   3854  CB  ALA B 161     -47.511 -10.377  43.713  1.00 65.18           C  
ATOM   3855  N   GLY B 162     -48.814 -12.334  45.700  1.00 64.82           N  
ATOM   3856  CA  GLY B 162     -49.115 -13.691  46.138  1.00 66.93           C  
ATOM   3857  C   GLY B 162     -50.527 -13.959  46.623  1.00 72.44           C  
ATOM   3858  O   GLY B 162     -50.952 -15.117  46.668  1.00 74.19           O  
ATOM   3859  N   ASP B 163     -51.273 -12.913  46.990  1.00 67.49           N  
ATOM   3860  CA  ASP B 163     -52.646 -13.062  47.488  1.00 67.32           C  
ATOM   3861  C   ASP B 163     -53.711 -12.969  46.385  1.00 68.01           C  
ATOM   3862  O   ASP B 163     -54.901 -13.131  46.672  1.00 69.16           O  
ATOM   3863  CB  ASP B 163     -52.916 -12.009  48.571  1.00 68.75           C  
ATOM   3864  CG  ASP B 163     -51.858 -12.023  49.654  1.00 74.25           C  
ATOM   3865  OD1 ASP B 163     -51.970 -12.855  50.576  1.00 75.83           O  
ATOM   3866  OD2 ASP B 163     -50.907 -11.207  49.567  1.00 75.49           O1-
ATOM   3867  N   ILE B 164     -53.297 -12.726  45.135  1.00 59.66           N  
ATOM   3868  CA  ILE B 164     -54.243 -12.614  44.028  1.00 58.91           C  
ATOM   3869  C   ILE B 164     -54.792 -13.988  43.673  1.00 62.58           C  
ATOM   3870  O   ILE B 164     -54.026 -14.937  43.507  1.00 62.85           O  
ATOM   3871  CB  ILE B 164     -53.593 -11.915  42.798  1.00 59.66           C  
ATOM   3872  CG1 ILE B 164     -53.143 -10.483  43.150  1.00 59.06           C  
ATOM   3873  CG2 ILE B 164     -54.557 -11.894  41.615  1.00 57.52           C  
ATOM   3874  CD1 ILE B 164     -52.150  -9.888  42.193  1.00 58.80           C  
ATOM   3875  N   LYS B 165     -56.120 -14.084  43.555  1.00 59.11           N  
ATOM   3876  CA  LYS B 165     -56.815 -15.319  43.195  1.00 60.61           C  
ATOM   3877  C   LYS B 165     -56.429 -15.676  41.753  1.00 64.24           C  
ATOM   3878  O   LYS B 165     -56.326 -14.776  40.926  1.00 63.34           O  
ATOM   3879  CB  LYS B 165     -58.335 -15.089  43.323  1.00 64.25           C  
ATOM   3880  CG  LYS B 165     -59.213 -16.256  42.906  1.00 73.70           C  
ATOM   3881  CD  LYS B 165     -60.689 -15.925  43.048  1.00 76.17           C  
ATOM   3882  CE  LYS B 165     -61.552 -17.060  42.546  1.00 85.29           C  
ATOM   3883  NZ  LYS B 165     -62.997 -16.725  42.586  1.00 94.98           N1+
ATOM   3884  N   GLN B 166     -56.196 -16.962  41.443  1.00 64.07           N  
ATOM   3885  CA  GLN B 166     -55.826 -17.342  40.074  1.00 64.13           C  
ATOM   3886  C   GLN B 166     -57.004 -17.084  39.130  1.00 68.27           C  
ATOM   3887  O   GLN B 166     -58.151 -17.345  39.491  1.00 69.84           O  
ATOM   3888  CB  GLN B 166     -55.346 -18.808  40.008  1.00 67.60           C  
ATOM   3889  CG  GLN B 166     -54.911 -19.291  38.628  1.00 86.34           C  
ATOM   3890  CD  GLN B 166     -54.414 -20.716  38.663  1.00123.37           C  
ATOM   3891  NE2 GLN B 166     -53.876 -21.182  37.550  1.00119.55           N  
ATOM   3892  OE1 GLN B 166     -54.504 -21.415  39.684  1.00124.04           O  
ATOM   3893  N   GLY B 167     -56.714 -16.535  37.954  1.00 62.37           N  
ATOM   3894  CA  GLY B 167     -57.728 -16.201  36.964  1.00 61.80           C  
ATOM   3895  C   GLY B 167     -58.384 -14.854  37.214  1.00 63.29           C  
ATOM   3896  O   GLY B 167     -59.328 -14.481  36.507  1.00 65.25           O  
ATOM   3897  N   ALA B 168     -57.893 -14.108  38.216  1.00 54.10           N  
ATOM   3898  CA  ALA B 168     -58.445 -12.806  38.559  1.00 51.91           C  
ATOM   3899  C   ALA B 168     -58.144 -11.774  37.489  1.00 55.83           C  
ATOM   3900  O   ALA B 168     -57.046 -11.752  36.939  1.00 54.04           O  
ATOM   3901  CB  ALA B 168     -57.874 -12.330  39.883  1.00 51.74           C  
ATOM   3902  N   ILE B 169     -59.118 -10.917  37.205  1.00 52.85           N  
ATOM   3903  CA  ILE B 169     -58.965  -9.851  36.227  1.00 51.78           C  
ATOM   3904  C   ILE B 169     -58.393  -8.663  36.994  1.00 55.12           C  
ATOM   3905  O   ILE B 169     -58.993  -8.256  37.983  1.00 55.30           O  
ATOM   3906  CB  ILE B 169     -60.320  -9.499  35.578  1.00 55.56           C  
ATOM   3907  CG1 ILE B 169     -60.957 -10.748  34.915  1.00 56.85           C  
ATOM   3908  CG2 ILE B 169     -60.143  -8.328  34.569  1.00 54.26           C  
ATOM   3909  CD1 ILE B 169     -62.388 -10.544  34.424  1.00 57.25           C  
ATOM   3910  N   ILE B 170     -57.245  -8.111  36.556  1.00 48.64           N  
ATOM   3911  CA  ILE B 170     -56.616  -6.970  37.223  1.00 45.73           C  
ATOM   3912  C   ILE B 170     -56.499  -5.842  36.213  1.00 49.55           C  
ATOM   3913  O   ILE B 170     -56.108  -6.045  35.058  1.00 48.67           O  
ATOM   3914  CB  ILE B 170     -55.264  -7.302  37.907  1.00 47.45           C  
ATOM   3915  CG1 ILE B 170     -54.748  -6.093  38.720  1.00 45.83           C  
ATOM   3916  CG2 ILE B 170     -54.205  -7.757  36.905  1.00 48.47           C  
ATOM   3917  CD1 ILE B 170     -54.085  -6.497  40.025  1.00 53.61           C  
ATOM   3918  N   THR B 171     -56.867  -4.654  36.649  1.00 43.59           N  
ATOM   3919  CA  THR B 171     -56.873  -3.496  35.771  1.00 41.48           C  
ATOM   3920  C   THR B 171     -56.307  -2.243  36.381  1.00 41.05           C  
ATOM   3921  O   THR B 171     -56.279  -2.091  37.595  1.00 42.19           O  
ATOM   3922  CB  THR B 171     -58.330  -3.188  35.382  1.00 48.18           C  
ATOM   3923  CG2 THR B 171     -59.112  -4.423  34.987  1.00 44.70           C  
ATOM   3924  OG1 THR B 171     -58.974  -2.551  36.480  1.00 43.71           O  
ATOM   3925  N   HIS B 172     -55.884  -1.321  35.485  1.00 33.83           N  
ATOM   3926  CA  HIS B 172     -55.309  -0.014  35.786  1.00 30.18           C  
ATOM   3927  C   HIS B 172     -56.099   1.126  35.135  1.00 39.98           C  
ATOM   3928  O   HIS B 172     -56.890   0.913  34.214  1.00 41.73           O  
ATOM   3929  CB  HIS B 172     -53.873   0.043  35.228  1.00 28.30           C  
ATOM   3930  CG  HIS B 172     -53.860   0.241  33.744  1.00 30.35           C  
ATOM   3931  CD2 HIS B 172     -53.804  -0.676  32.745  1.00 29.59           C  
ATOM   3932  ND1 HIS B 172     -53.993   1.501  33.182  1.00 30.25           N  
ATOM   3933  CE1 HIS B 172     -54.014   1.311  31.870  1.00 28.21           C  
ATOM   3934  NE2 HIS B 172     -53.894   0.024  31.568  1.00 28.93           N  
ATOM   3935  N   ALA B 173     -55.835   2.359  35.592  1.00 36.31           N  
ATOM   3936  CA  ALA B 173     -56.447   3.539  35.052  1.00 36.79           C  
ATOM   3937  C   ALA B 173     -55.352   4.425  34.409  1.00 41.40           C  
ATOM   3938  O   ALA B 173     -54.360   3.887  33.936  1.00 38.83           O  
ATOM   3939  CB  ALA B 173     -57.257   4.269  36.104  1.00 39.18           C  
ATOM   3940  N   CYS B 174     -55.539   5.733  34.359  1.00 40.28           N  
ATOM   3941  CA  CYS B 174     -54.669   6.664  33.658  1.00 41.67           C  
ATOM   3942  C   CYS B 174     -53.281   6.852  34.147  1.00 47.57           C  
ATOM   3943  O   CYS B 174     -52.513   7.451  33.401  1.00 47.30           O  
ATOM   3944  CB  CYS B 174     -55.351   8.023  33.565  1.00 43.68           C  
ATOM   3945  SG  CYS B 174     -55.004   9.108  34.978  1.00 49.88           S  
ATOM   3946  N   THR B 175     -52.934   6.440  35.367  1.00 46.79           N  
ATOM   3947  CA  THR B 175     -51.603   6.713  35.891  1.00 46.37           C  
ATOM   3948  C   THR B 175     -50.533   5.771  35.402  1.00 49.33           C  
ATOM   3949  O   THR B 175     -49.377   5.913  35.801  1.00 48.68           O  
ATOM   3950  CB  THR B 175     -51.666   6.768  37.395  1.00 47.67           C  
ATOM   3951  CG2 THR B 175     -52.566   7.925  37.883  1.00 42.62           C  
ATOM   3952  OG1 THR B 175     -52.147   5.498  37.833  1.00 42.08           O  
ATOM   3953  N   ILE B 176     -50.886   4.815  34.554  1.00 43.88           N  
ATOM   3954  CA  ILE B 176     -49.890   3.903  34.015  1.00 42.28           C  
ATOM   3955  C   ILE B 176     -50.374   3.347  32.686  1.00 50.11           C  
ATOM   3956  O   ILE B 176     -51.541   2.987  32.580  1.00 49.45           O  
ATOM   3957  CB  ILE B 176     -49.552   2.755  34.995  1.00 44.23           C  
ATOM   3958  CG1 ILE B 176     -48.326   1.948  34.478  1.00 41.92           C  
ATOM   3959  CG2 ILE B 176     -50.778   1.855  35.241  1.00 44.53           C  
ATOM   3960  CD1 ILE B 176     -47.834   0.904  35.371  1.00 38.22           C  
ATOM   3961  N   PRO B 177     -49.496   3.247  31.666  1.00 48.72           N  
ATOM   3962  CA  PRO B 177     -49.905   2.628  30.399  1.00 47.08           C  
ATOM   3963  C   PRO B 177     -50.093   1.120  30.629  1.00 47.07           C  
ATOM   3964  O   PRO B 177     -49.432   0.559  31.503  1.00 46.77           O  
ATOM   3965  CB  PRO B 177     -48.714   2.903  29.460  1.00 49.05           C  
ATOM   3966  CG  PRO B 177     -47.815   3.860  30.193  1.00 53.66           C  
ATOM   3967  CD  PRO B 177     -48.072   3.628  31.635  1.00 50.56           C  
ATOM   3968  N   THR B 178     -50.984   0.461  29.853  1.00 42.03           N  
ATOM   3969  CA  THR B 178     -51.227  -0.983  30.012  1.00 40.81           C  
ATOM   3970  C   THR B 178     -49.948  -1.783  29.828  1.00 45.32           C  
ATOM   3971  O   THR B 178     -49.736  -2.806  30.494  1.00 46.18           O  
ATOM   3972  CB  THR B 178     -52.249  -1.484  28.991  1.00 36.32           C  
ATOM   3973  CG2 THR B 178     -52.752  -2.905  29.323  1.00 34.75           C  
ATOM   3974  OG1 THR B 178     -53.348  -0.585  28.952  1.00 35.17           O  
ATOM   3975  N   THR B 179     -49.085  -1.306  28.931  1.00 43.17           N  
ATOM   3976  CA  THR B 179     -47.823  -1.975  28.641  1.00 44.49           C  
ATOM   3977  C   THR B 179     -46.980  -2.086  29.910  1.00 47.30           C  
ATOM   3978  O   THR B 179     -46.518  -3.182  30.239  1.00 47.05           O  
ATOM   3979  CB  THR B 179     -47.080  -1.232  27.525  1.00 57.67           C  
ATOM   3980  CG2 THR B 179     -47.733  -1.422  26.156  1.00 50.41           C  
ATOM   3981  OG1 THR B 179     -47.064   0.153  27.845  1.00 69.82           O  
ATOM   3982  N   LEU B 180     -46.792  -0.966  30.642  1.00 43.94           N  
ATOM   3983  CA  LEU B 180     -45.980  -0.995  31.881  1.00 45.26           C  
ATOM   3984  C   LEU B 180     -46.709  -1.713  33.013  1.00 45.84           C  
ATOM   3985  O   LEU B 180     -46.072  -2.273  33.894  1.00 48.39           O  
ATOM   3986  CB  LEU B 180     -45.568   0.424  32.310  1.00 46.19           C  
ATOM   3987  CG  LEU B 180     -44.868   1.277  31.233  1.00 50.10           C  
ATOM   3988  CD1 LEU B 180     -44.450   2.614  31.800  1.00 49.86           C  
ATOM   3989  CD2 LEU B 180     -43.632   0.566  30.691  1.00 53.28           C  
ATOM   3990  N   PHE B 181     -48.049  -1.708  32.985  1.00 40.03           N  
ATOM   3991  CA  PHE B 181     -48.844  -2.391  33.998  1.00 37.41           C  
ATOM   3992  C   PHE B 181     -48.619  -3.888  33.813  1.00 41.17           C  
ATOM   3993  O   PHE B 181     -48.367  -4.600  34.783  1.00 39.29           O  
ATOM   3994  CB  PHE B 181     -50.345  -2.018  33.833  1.00 36.96           C  
ATOM   3995  CG  PHE B 181     -51.217  -2.451  34.997  1.00 35.68           C  
ATOM   3996  CD1 PHE B 181     -50.969  -1.987  36.285  1.00 34.86           C  
ATOM   3997  CD2 PHE B 181     -52.296  -3.301  34.800  1.00 34.82           C  
ATOM   3998  CE1 PHE B 181     -51.788  -2.363  37.355  1.00 35.83           C  
ATOM   3999  CE2 PHE B 181     -53.103  -3.691  35.872  1.00 38.26           C  
ATOM   4000  CZ  PHE B 181     -52.836  -3.230  37.147  1.00 36.27           C  
ATOM   4001  N   TYR B 182     -48.688  -4.368  32.552  1.00 43.58           N  
ATOM   4002  CA  TYR B 182     -48.468  -5.786  32.255  1.00 44.59           C  
ATOM   4003  C   TYR B 182     -47.044  -6.202  32.671  1.00 49.32           C  
ATOM   4004  O   TYR B 182     -46.862  -7.264  33.279  1.00 49.34           O  
ATOM   4005  CB  TYR B 182     -48.694  -6.088  30.754  1.00 44.56           C  
ATOM   4006  CG  TYR B 182     -48.545  -7.563  30.462  1.00 47.27           C  
ATOM   4007  CD1 TYR B 182     -49.524  -8.466  30.841  1.00 49.51           C  
ATOM   4008  CD2 TYR B 182     -47.378  -8.069  29.904  1.00 49.65           C  
ATOM   4009  CE1 TYR B 182     -49.369  -9.828  30.643  1.00 52.59           C  
ATOM   4010  CE2 TYR B 182     -47.216  -9.432  29.681  1.00 53.04           C  
ATOM   4011  CZ  TYR B 182     -48.218 -10.313  30.050  1.00 63.77           C  
ATOM   4012  OH  TYR B 182     -48.088 -11.673  29.857  1.00 65.66           O  
ATOM   4013  N   LYS B 183     -46.049  -5.349  32.351  1.00 46.35           N  
ATOM   4014  CA  LYS B 183     -44.636  -5.580  32.673  1.00 48.05           C  
ATOM   4015  C   LYS B 183     -44.428  -5.859  34.162  1.00 54.12           C  
ATOM   4016  O   LYS B 183     -43.562  -6.666  34.514  1.00 58.60           O  
ATOM   4017  CB  LYS B 183     -43.789  -4.375  32.243  1.00 52.01           C  
ATOM   4018  CG  LYS B 183     -42.315  -4.691  32.016  1.00 75.47           C  
ATOM   4019  CD  LYS B 183     -41.674  -3.650  31.093  1.00 92.85           C  
ATOM   4020  CE  LYS B 183     -40.227  -3.942  30.769  1.00105.61           C  
ATOM   4021  NZ  LYS B 183     -40.087  -4.828  29.584  1.00112.35           N1+
ATOM   4022  N   ILE B 184     -45.221  -5.208  35.040  1.00 46.80           N  
ATOM   4023  CA  ILE B 184     -45.120  -5.416  36.485  1.00 46.04           C  
ATOM   4024  C   ILE B 184     -45.458  -6.856  36.824  1.00 51.85           C  
ATOM   4025  O   ILE B 184     -44.708  -7.496  37.556  1.00 54.86           O  
ATOM   4026  CB  ILE B 184     -46.044  -4.424  37.265  1.00 48.33           C  
ATOM   4027  CG1 ILE B 184     -45.478  -3.000  37.194  1.00 48.58           C  
ATOM   4028  CG2 ILE B 184     -46.237  -4.860  38.731  1.00 47.73           C  
ATOM   4029  CD1 ILE B 184     -46.476  -1.899  37.497  1.00 46.44           C  
ATOM   4030  N   PHE B 185     -46.583  -7.376  36.297  1.00 46.83           N  
ATOM   4031  CA  PHE B 185     -47.002  -8.757  36.583  1.00 47.83           C  
ATOM   4032  C   PHE B 185     -46.022  -9.763  35.973  1.00 54.63           C  
ATOM   4033  O   PHE B 185     -45.819 -10.835  36.538  1.00 57.05           O  
ATOM   4034  CB  PHE B 185     -48.445  -9.006  36.107  1.00 48.42           C  
ATOM   4035  CG  PHE B 185     -49.401  -8.104  36.837  1.00 46.34           C  
ATOM   4036  CD1 PHE B 185     -49.841  -8.424  38.112  1.00 47.97           C  
ATOM   4037  CD2 PHE B 185     -49.787  -6.890  36.288  1.00 44.51           C  
ATOM   4038  CE1 PHE B 185     -50.682  -7.562  38.815  1.00 48.87           C  
ATOM   4039  CE2 PHE B 185     -50.620  -6.025  36.989  1.00 45.96           C  
ATOM   4040  CZ  PHE B 185     -51.069  -6.368  38.246  1.00 44.90           C  
ATOM   4041  N   GLU B 186     -45.404  -9.399  34.839  1.00 50.66           N  
ATOM   4042  CA  GLU B 186     -44.416 -10.234  34.162  1.00 51.38           C  
ATOM   4043  C   GLU B 186     -43.166 -10.293  35.052  1.00 56.05           C  
ATOM   4044  O   GLU B 186     -42.742 -11.379  35.447  1.00 56.89           O  
ATOM   4045  CB  GLU B 186     -44.093  -9.636  32.784  1.00 51.69           C  
ATOM   4046  CG  GLU B 186     -43.369 -10.590  31.859  1.00 65.61           C  
ATOM   4047  CD  GLU B 186     -43.243 -10.065  30.446  1.00 97.17           C  
ATOM   4048  OE1 GLU B 186     -42.531  -9.054  30.252  1.00 93.43           O  
ATOM   4049  OE2 GLU B 186     -43.852 -10.664  29.531  1.00100.19           O1-
ATOM   4050  N   GLU B 187     -42.612  -9.122  35.419  1.00 54.65           N  
ATOM   4051  CA  GLU B 187     -41.426  -9.030  36.296  1.00 54.79           C  
ATOM   4052  C   GLU B 187     -41.663  -9.727  37.624  1.00 59.10           C  
ATOM   4053  O   GLU B 187     -40.718 -10.220  38.221  1.00 60.75           O  
ATOM   4054  CB  GLU B 187     -41.035  -7.568  36.544  1.00 55.09           C  
ATOM   4055  CG  GLU B 187     -40.376  -6.903  35.346  1.00 57.77           C  
ATOM   4056  CD  GLU B 187     -40.094  -5.427  35.523  1.00 73.15           C  
ATOM   4057  OE1 GLU B 187     -40.346  -4.893  36.627  1.00 82.33           O  
ATOM   4058  OE2 GLU B 187     -39.620  -4.802  34.550  1.00 67.36           O1-
ATOM   4059  N   LEU B 188     -42.916  -9.765  38.100  1.00 56.41           N  
ATOM   4060  CA  LEU B 188     -43.242 -10.430  39.358  1.00 56.10           C  
ATOM   4061  C   LEU B 188     -43.539 -11.924  39.147  1.00 62.33           C  
ATOM   4062  O   LEU B 188     -43.844 -12.619  40.110  1.00 62.96           O  
ATOM   4063  CB  LEU B 188     -44.426  -9.727  40.050  1.00 55.27           C  
ATOM   4064  CG  LEU B 188     -44.147  -8.317  40.583  1.00 59.05           C  
ATOM   4065  CD1 LEU B 188     -45.416  -7.668  41.063  1.00 58.70           C  
ATOM   4066  CD2 LEU B 188     -43.114  -8.333  41.717  1.00 60.94           C  
ATOM   4067  N   GLY B 189     -43.435 -12.406  37.907  1.00 60.27           N  
ATOM   4068  CA  GLY B 189     -43.660 -13.808  37.577  1.00 61.44           C  
ATOM   4069  C   GLY B 189     -45.051 -14.333  37.861  1.00 66.17           C  
ATOM   4070  O   GLY B 189     -45.218 -15.524  38.134  1.00 66.36           O  
ATOM   4071  N   ILE B 190     -46.067 -13.459  37.798  1.00 62.70           N  
ATOM   4072  CA  ILE B 190     -47.447 -13.877  38.047  1.00 63.21           C  
ATOM   4073  C   ILE B 190     -48.386 -13.550  36.875  1.00 66.16           C  
ATOM   4074  O   ILE B 190     -49.588 -13.751  37.012  1.00 66.63           O  
ATOM   4075  CB  ILE B 190     -47.971 -13.319  39.390  1.00 65.68           C  
ATOM   4076  CG1 ILE B 190     -47.861 -11.791  39.462  1.00 63.74           C  
ATOM   4077  CG2 ILE B 190     -47.245 -13.976  40.548  1.00 68.04           C  
ATOM   4078  CD1 ILE B 190     -48.906 -11.181  40.359  1.00 69.01           C  
ATOM   4079  N   ALA B 191     -47.856 -13.089  35.725  1.00 60.83           N  
ATOM   4080  CA  ALA B 191     -48.684 -12.775  34.566  1.00 61.49           C  
ATOM   4081  C   ALA B 191     -49.539 -13.981  34.158  1.00 71.01           C  
ATOM   4082  O   ALA B 191     -50.679 -13.811  33.733  1.00 70.85           O  
ATOM   4083  CB  ALA B 191     -47.813 -12.340  33.404  1.00 61.27           C  
ATOM   4084  N   ASP B 192     -48.995 -15.194  34.293  1.00 72.12           N  
ATOM   4085  CA  ASP B 192     -49.718 -16.421  33.951  1.00 74.17           C  
ATOM   4086  C   ASP B 192     -50.976 -16.668  34.806  1.00 75.25           C  
ATOM   4087  O   ASP B 192     -51.839 -17.437  34.381  1.00 78.63           O  
ATOM   4088  CB  ASP B 192     -48.793 -17.650  34.066  1.00 78.91           C  
ATOM   4089  CG  ASP B 192     -48.307 -17.942  35.483  1.00100.21           C  
ATOM   4090  OD1 ASP B 192     -48.592 -17.132  36.391  1.00102.19           O  
ATOM   4091  OD2 ASP B 192     -47.642 -18.982  35.678  1.00109.80           O1-
ATOM   4092  N   LYS B 193     -51.074 -16.066  36.005  1.00 66.10           N  
ATOM   4093  CA  LYS B 193     -52.227 -16.287  36.875  1.00 65.47           C  
ATOM   4094  C   LYS B 193     -53.239 -15.130  36.890  1.00 62.82           C  
ATOM   4095  O   LYS B 193     -54.244 -15.234  37.596  1.00 62.89           O  
ATOM   4096  CB  LYS B 193     -51.760 -16.657  38.300  1.00 70.94           C  
ATOM   4097  CG  LYS B 193     -51.542 -15.510  39.279  1.00 83.18           C  
ATOM   4098  CD  LYS B 193     -51.054 -16.065  40.621  1.00 93.46           C  
ATOM   4099  CE  LYS B 193     -50.907 -15.001  41.680  1.00102.98           C  
ATOM   4100  NZ  LYS B 193     -50.783 -15.579  43.042  1.00110.88           N1+
ATOM   4101  N   VAL B 194     -53.011 -14.051  36.097  1.00 53.77           N  
ATOM   4102  CA  VAL B 194     -53.941 -12.909  36.036  1.00 49.72           C  
ATOM   4103  C   VAL B 194     -54.264 -12.511  34.608  1.00 51.32           C  
ATOM   4104  O   VAL B 194     -53.482 -12.771  33.688  1.00 50.25           O  
ATOM   4105  CB  VAL B 194     -53.433 -11.674  36.808  1.00 49.47           C  
ATOM   4106  CG1 VAL B 194     -53.433 -11.929  38.302  1.00 50.69           C  
ATOM   4107  CG2 VAL B 194     -52.055 -11.244  36.326  1.00 47.54           C  
ATOM   4108  N   GLU B 195     -55.417 -11.846  34.439  1.00 46.98           N  
ATOM   4109  CA  GLU B 195     -55.889 -11.330  33.153  1.00 44.23           C  
ATOM   4110  C   GLU B 195     -55.728  -9.829  33.305  1.00 47.01           C  
ATOM   4111  O   GLU B 195     -56.450  -9.200  34.074  1.00 47.01           O  
ATOM   4112  CB  GLU B 195     -57.340 -11.761  32.884  1.00 45.92           C  
ATOM   4113  CG  GLU B 195     -57.520 -13.275  32.952  1.00 52.41           C  
ATOM   4114  CD  GLU B 195     -56.750 -14.062  31.909  1.00 66.98           C  
ATOM   4115  OE1 GLU B 195     -56.307 -13.450  30.911  1.00 60.85           O  
ATOM   4116  OE2 GLU B 195     -56.593 -15.293  32.084  1.00 59.49           O1-
ATOM   4117  N   VAL B 196     -54.736  -9.259  32.614  1.00 40.59           N  
ATOM   4118  CA  VAL B 196     -54.419  -7.839  32.714  1.00 38.28           C  
ATOM   4119  C   VAL B 196     -55.147  -7.006  31.682  1.00 39.83           C  
ATOM   4120  O   VAL B 196     -55.085  -7.304  30.506  1.00 39.73           O  
ATOM   4121  CB  VAL B 196     -52.890  -7.652  32.591  1.00 42.51           C  
ATOM   4122  CG1 VAL B 196     -52.507  -6.175  32.666  1.00 41.15           C  
ATOM   4123  CG2 VAL B 196     -52.167  -8.452  33.676  1.00 44.01           C  
ATOM   4124  N   THR B 197     -55.815  -5.951  32.114  1.00 36.23           N  
ATOM   4125  CA  THR B 197     -56.512  -5.056  31.196  1.00 34.34           C  
ATOM   4126  C   THR B 197     -56.586  -3.682  31.839  1.00 36.83           C  
ATOM   4127  O   THR B 197     -55.822  -3.382  32.747  1.00 34.88           O  
ATOM   4128  CB  THR B 197     -57.852  -5.669  30.734  1.00 41.74           C  
ATOM   4129  CG2 THR B 197     -58.795  -5.991  31.873  1.00 35.34           C  
ATOM   4130  OG1 THR B 197     -58.486  -4.764  29.840  1.00 41.52           O  
ATOM   4131  N   SER B 198     -57.477  -2.837  31.377  1.00 35.26           N  
ATOM   4132  CA  SER B 198     -57.607  -1.520  31.946  1.00 33.17           C  
ATOM   4133  C   SER B 198     -59.067  -1.303  32.280  1.00 37.29           C  
ATOM   4134  O   SER B 198     -59.941  -1.977  31.735  1.00 37.01           O  
ATOM   4135  CB  SER B 198     -57.142  -0.472  30.933  1.00 33.02           C  
ATOM   4136  OG  SER B 198     -58.014  -0.392  29.817  1.00 34.69           O  
ATOM   4137  N   TYR B 199     -59.321  -0.382  33.185  1.00 34.14           N  
ATOM   4138  CA  TYR B 199     -60.661   0.038  33.571  1.00 36.12           C  
ATOM   4139  C   TYR B 199     -60.418   1.520  33.689  1.00 38.69           C  
ATOM   4140  O   TYR B 199     -60.419   2.087  34.775  1.00 41.80           O  
ATOM   4141  CB  TYR B 199     -61.146  -0.617  34.878  1.00 39.29           C  
ATOM   4142  CG  TYR B 199     -62.655  -0.597  34.995  1.00 40.18           C  
ATOM   4143  CD1 TYR B 199     -63.439  -1.499  34.288  1.00 42.73           C  
ATOM   4144  CD2 TYR B 199     -63.302   0.389  35.725  1.00 41.30           C  
ATOM   4145  CE1 TYR B 199     -64.832  -1.469  34.371  1.00 43.01           C  
ATOM   4146  CE2 TYR B 199     -64.691   0.443  35.800  1.00 43.74           C  
ATOM   4147  CZ  TYR B 199     -65.455  -0.500  35.133  1.00 49.52           C  
ATOM   4148  OH  TYR B 199     -66.833  -0.479  35.213  1.00 53.92           O  
ATOM   4149  N   HIS B 200     -60.101   2.116  32.534  1.00 34.41           N  
ATOM   4150  CA  HIS B 200     -59.707   3.518  32.381  1.00 34.68           C  
ATOM   4151  C   HIS B 200     -60.887   4.386  32.009  1.00 41.81           C  
ATOM   4152  O   HIS B 200     -61.481   4.197  30.954  1.00 43.35           O  
ATOM   4153  CB  HIS B 200     -58.596   3.587  31.312  1.00 33.24           C  
ATOM   4154  CG  HIS B 200     -57.845   4.877  31.230  1.00 36.40           C  
ATOM   4155  CD2 HIS B 200     -56.531   5.086  30.982  1.00 37.70           C  
ATOM   4156  ND1 HIS B 200     -58.481   6.108  31.355  1.00 38.94           N  
ATOM   4157  CE1 HIS B 200     -57.529   7.017  31.215  1.00 38.08           C  
ATOM   4158  NE2 HIS B 200     -56.346   6.447  30.939  1.00 37.27           N  
ATOM   4159  N   PRO B 201     -61.246   5.358  32.860  1.00 42.08           N  
ATOM   4160  CA  PRO B 201     -62.415   6.181  32.555  1.00 44.07           C  
ATOM   4161  C   PRO B 201     -62.179   7.202  31.454  1.00 52.63           C  
ATOM   4162  O   PRO B 201     -63.151   7.704  30.888  1.00 51.95           O  
ATOM   4163  CB  PRO B 201     -62.747   6.833  33.898  1.00 46.76           C  
ATOM   4164  CG  PRO B 201     -61.436   6.901  34.618  1.00 48.63           C  
ATOM   4165  CD  PRO B 201     -60.649   5.714  34.165  1.00 42.92           C  
ATOM   4166  N   GLY B 202     -60.911   7.514  31.173  1.00 49.72           N  
ATOM   4167  CA  GLY B 202     -60.553   8.489  30.146  1.00 49.32           C  
ATOM   4168  C   GLY B 202     -61.179   9.835  30.424  1.00 54.11           C  
ATOM   4169  O   GLY B 202     -61.469  10.588  29.491  1.00 54.40           O  
ATOM   4170  N   ALA B 203     -61.390  10.129  31.730  1.00 50.45           N  
ATOM   4171  CA  ALA B 203     -62.053  11.331  32.241  1.00 50.97           C  
ATOM   4172  C   ALA B 203     -62.176  11.122  33.742  1.00 52.27           C  
ATOM   4173  O   ALA B 203     -61.804  10.048  34.205  1.00 52.45           O  
ATOM   4174  CB  ALA B 203     -63.470  11.403  31.652  1.00 52.97           C  
ATOM   4175  N   VAL B 204     -62.720  12.086  34.497  1.00 49.50           N  
ATOM   4176  CA  VAL B 204     -62.933  11.853  35.932  1.00 52.09           C  
ATOM   4177  C   VAL B 204     -64.227  11.018  35.893  1.00 53.19           C  
ATOM   4178  O   VAL B 204     -65.165  11.403  35.198  1.00 50.27           O  
ATOM   4179  CB  VAL B 204     -62.980  13.114  36.838  1.00 58.65           C  
ATOM   4180  CG1 VAL B 204     -61.648  13.852  36.789  1.00 58.31           C  
ATOM   4181  CG2 VAL B 204     -64.132  14.050  36.492  1.00 59.37           C  
ATOM   4182  N   PRO B 205     -64.260   9.822  36.520  1.00 50.90           N  
ATOM   4183  CA  PRO B 205     -65.452   8.955  36.402  1.00 51.04           C  
ATOM   4184  C   PRO B 205     -66.801   9.549  36.778  1.00 52.51           C  
ATOM   4185  O   PRO B 205     -67.799   9.222  36.145  1.00 49.98           O  
ATOM   4186  CB  PRO B 205     -65.139   7.756  37.312  1.00 52.24           C  
ATOM   4187  CG  PRO B 205     -63.727   7.817  37.585  1.00 55.84           C  
ATOM   4188  CD  PRO B 205     -63.215   9.201  37.349  1.00 51.00           C  
ATOM   4189  N   GLU B 206     -66.839  10.382  37.809  1.00 51.50           N  
ATOM   4190  CA  GLU B 206     -68.076  10.985  38.273  1.00 55.30           C  
ATOM   4191  C   GLU B 206     -68.681  11.941  37.249  1.00 63.82           C  
ATOM   4192  O   GLU B 206     -69.873  12.245  37.342  1.00 66.11           O  
ATOM   4193  CB  GLU B 206     -67.876  11.686  39.630  1.00 57.89           C  
ATOM   4194  CG  GLU B 206     -66.980  12.920  39.625  1.00 68.68           C  
ATOM   4195  CD  GLU B 206     -65.485  12.677  39.601  1.00 69.03           C  
ATOM   4196  OE1 GLU B 206     -65.070  11.511  39.428  1.00 48.15           O  
ATOM   4197  OE2 GLU B 206     -64.722  13.655  39.765  1.00 56.84           O1-
ATOM   4198  N   MET B 207     -67.882  12.389  36.265  1.00 59.95           N  
ATOM   4199  CA  MET B 207     -68.357  13.323  35.258  1.00 60.82           C  
ATOM   4200  C   MET B 207     -68.834  12.627  33.989  1.00 64.45           C  
ATOM   4201  O   MET B 207     -69.856  13.021  33.444  1.00 66.91           O  
ATOM   4202  CB  MET B 207     -67.238  14.310  34.907  1.00 62.00           C  
ATOM   4203  CG  MET B 207     -67.647  15.331  33.887  1.00 65.41           C  
ATOM   4204  SD  MET B 207     -66.372  16.584  33.717  1.00 69.12           S  
ATOM   4205  CE  MET B 207     -67.151  17.655  32.519  1.00 66.76           C  
ATOM   4206  N   LYS B 208     -68.101  11.617  33.501  1.00 57.93           N  
ATOM   4207  CA  LYS B 208     -68.484  10.920  32.272  1.00 56.52           C  
ATOM   4208  C   LYS B 208     -68.589   9.417  32.440  1.00 56.82           C  
ATOM   4209  O   LYS B 208     -67.687   8.793  32.987  1.00 54.66           O  
ATOM   4210  CB  LYS B 208     -67.459  11.199  31.165  1.00 57.60           C  
ATOM   4211  CG  LYS B 208     -67.262  12.672  30.851  1.00 67.82           C  
ATOM   4212  CD  LYS B 208     -66.377  12.849  29.629  1.00 75.58           C  
ATOM   4213  CE  LYS B 208     -67.128  12.654  28.337  1.00 84.43           C  
ATOM   4214  NZ  LYS B 208     -66.232  12.798  27.164  1.00 82.46           N1+
ATOM   4215  N   GLY B 209     -69.674   8.852  31.926  1.00 55.12           N  
ATOM   4216  CA  GLY B 209     -69.925   7.421  31.970  1.00 55.51           C  
ATOM   4217  C   GLY B 209     -69.290   6.745  30.779  1.00 55.88           C  
ATOM   4218  O   GLY B 209     -69.907   6.616  29.714  1.00 55.15           O  
ATOM   4219  N   GLN B 210     -68.042   6.318  30.942  1.00 48.03           N  
ATOM   4220  CA  GLN B 210     -67.325   5.660  29.868  1.00 44.09           C  
ATOM   4221  C   GLN B 210     -66.153   4.908  30.452  1.00 44.80           C  
ATOM   4222  O   GLN B 210     -65.675   5.268  31.521  1.00 42.89           O  
ATOM   4223  CB  GLN B 210     -66.824   6.714  28.868  1.00 43.45           C  
ATOM   4224  CG  GLN B 210     -66.006   7.818  29.536  1.00 52.62           C  
ATOM   4225  CD  GLN B 210     -65.536   8.845  28.555  1.00 67.26           C  
ATOM   4226  NE2 GLN B 210     -64.270   9.189  28.594  1.00 61.75           N  
ATOM   4227  OE1 GLN B 210     -66.308   9.355  27.754  1.00 70.58           O  
ATOM   4228  N   VAL B 211     -65.678   3.882  29.754  1.00 40.31           N  
ATOM   4229  CA  VAL B 211     -64.538   3.112  30.221  1.00 38.80           C  
ATOM   4230  C   VAL B 211     -63.829   2.532  29.018  1.00 42.41           C  
ATOM   4231  O   VAL B 211     -64.477   2.143  28.048  1.00 43.90           O  
ATOM   4232  CB  VAL B 211     -64.919   2.040  31.287  1.00 41.64           C  
ATOM   4233  CG1 VAL B 211     -65.785   0.916  30.697  1.00 42.65           C  
ATOM   4234  CG2 VAL B 211     -63.673   1.485  31.987  1.00 38.92           C  
ATOM   4235  N   TYR B 212     -62.493   2.497  29.077  1.00 37.31           N  
ATOM   4236  CA  TYR B 212     -61.657   1.987  28.000  1.00 35.33           C  
ATOM   4237  C   TYR B 212     -61.005   0.707  28.474  1.00 38.38           C  
ATOM   4238  O   TYR B 212     -60.375   0.686  29.536  1.00 37.66           O  
ATOM   4239  CB  TYR B 212     -60.670   3.067  27.556  1.00 35.61           C  
ATOM   4240  CG  TYR B 212     -61.409   4.225  26.925  1.00 39.73           C  
ATOM   4241  CD1 TYR B 212     -62.037   5.188  27.704  1.00 42.53           C  
ATOM   4242  CD2 TYR B 212     -61.557   4.305  25.546  1.00 40.09           C  
ATOM   4243  CE1 TYR B 212     -62.783   6.211  27.131  1.00 46.05           C  
ATOM   4244  CE2 TYR B 212     -62.297   5.326  24.960  1.00 42.52           C  
ATOM   4245  CZ  TYR B 212     -62.910   6.278  25.756  1.00 57.45           C  
ATOM   4246  OH  TYR B 212     -63.624   7.293  25.167  1.00 65.68           O  
ATOM   4247  N   ILE B 213     -61.200  -0.372  27.699  1.00 35.53           N  
ATOM   4248  CA  ILE B 213     -60.713  -1.712  27.995  1.00 36.40           C  
ATOM   4249  C   ILE B 213     -59.576  -2.059  27.058  1.00 39.66           C  
ATOM   4250  O   ILE B 213     -59.780  -2.123  25.844  1.00 38.65           O  
ATOM   4251  CB  ILE B 213     -61.871  -2.716  27.811  1.00 39.35           C  
ATOM   4252  CG1 ILE B 213     -63.166  -2.277  28.566  1.00 41.51           C  
ATOM   4253  CG2 ILE B 213     -61.428  -4.132  28.186  1.00 36.58           C  
ATOM   4254  CD1 ILE B 213     -63.063  -2.118  30.048  1.00 52.27           C  
ATOM   4255  N   ALA B 214     -58.383  -2.298  27.613  1.00 34.15           N  
ATOM   4256  CA  ALA B 214     -57.197  -2.615  26.803  1.00 33.83           C  
ATOM   4257  C   ALA B 214     -57.182  -4.069  26.393  1.00 43.51           C  
ATOM   4258  O   ALA B 214     -57.255  -4.954  27.259  1.00 42.87           O  
ATOM   4259  CB  ALA B 214     -55.944  -2.311  27.586  1.00 33.92           C  
ATOM   4260  N   GLU B 215     -57.031  -4.328  25.079  1.00 40.84           N  
ATOM   4261  CA  GLU B 215     -56.959  -5.701  24.575  1.00 41.24           C  
ATOM   4262  C   GLU B 215     -55.525  -6.021  24.219  1.00 42.88           C  
ATOM   4263  O   GLU B 215     -54.791  -5.129  23.816  1.00 43.30           O  
ATOM   4264  CB  GLU B 215     -57.841  -5.887  23.341  1.00 42.69           C  
ATOM   4265  CG  GLU B 215     -59.307  -5.676  23.601  1.00 41.91           C  
ATOM   4266  CD  GLU B 215     -60.142  -6.101  22.412  1.00 56.96           C  
ATOM   4267  OE1 GLU B 215     -60.464  -5.234  21.572  1.00 55.92           O  
ATOM   4268  OE2 GLU B 215     -60.467  -7.303  22.314  1.00 47.81           O1-
ATOM   4269  N   GLY B 216     -55.144  -7.282  24.354  1.00 38.61           N  
ATOM   4270  CA  GLY B 216     -53.798  -7.727  24.039  1.00 38.31           C  
ATOM   4271  C   GLY B 216     -53.193  -8.672  25.045  1.00 44.06           C  
ATOM   4272  O   GLY B 216     -52.416  -9.540  24.655  1.00 47.93           O  
ATOM   4273  N   TYR B 217     -53.519  -8.512  26.350  1.00 40.47           N  
ATOM   4274  CA  TYR B 217     -52.975  -9.384  27.397  1.00 41.44           C  
ATOM   4275  C   TYR B 217     -54.017 -10.276  28.049  1.00 47.17           C  
ATOM   4276  O   TYR B 217     -53.692 -11.402  28.417  1.00 49.73           O  
ATOM   4277  CB  TYR B 217     -52.317  -8.546  28.494  1.00 42.79           C  
ATOM   4278  CG  TYR B 217     -51.275  -7.585  27.973  1.00 44.64           C  
ATOM   4279  CD1 TYR B 217     -50.107  -8.049  27.379  1.00 47.19           C  
ATOM   4280  CD2 TYR B 217     -51.455  -6.212  28.071  1.00 43.04           C  
ATOM   4281  CE1 TYR B 217     -49.142  -7.170  26.906  1.00 46.26           C  
ATOM   4282  CE2 TYR B 217     -50.499  -5.327  27.602  1.00 43.80           C  
ATOM   4283  CZ  TYR B 217     -49.339  -5.811  27.028  1.00 52.03           C  
ATOM   4284  OH  TYR B 217     -48.389  -4.936  26.574  1.00 59.18           O  
ATOM   4285  N   ALA B 218     -55.244  -9.778  28.245  1.00 44.79           N  
ATOM   4286  CA  ALA B 218     -56.294 -10.563  28.897  1.00 44.79           C  
ATOM   4287  C   ALA B 218     -56.952 -11.551  27.941  1.00 47.59           C  
ATOM   4288  O   ALA B 218     -56.947 -11.348  26.736  1.00 43.98           O  
ATOM   4289  CB  ALA B 218     -57.339  -9.635  29.487  1.00 44.60           C  
ATOM   4290  N   SER B 219     -57.537 -12.618  28.486  1.00 48.61           N  
ATOM   4291  CA  SER B 219     -58.226 -13.641  27.692  1.00 50.14           C  
ATOM   4292  C   SER B 219     -59.525 -13.051  27.154  1.00 56.70           C  
ATOM   4293  O   SER B 219     -60.013 -12.086  27.738  1.00 54.18           O  
ATOM   4294  CB  SER B 219     -58.548 -14.850  28.561  1.00 52.47           C  
ATOM   4295  OG  SER B 219     -59.513 -14.498  29.539  1.00 57.08           O  
ATOM   4296  N   GLU B 220     -60.103 -13.627  26.070  1.00 56.23           N  
ATOM   4297  CA  GLU B 220     -61.364 -13.119  25.496  1.00 57.53           C  
ATOM   4298  C   GLU B 220     -62.447 -13.132  26.557  1.00 63.38           C  
ATOM   4299  O   GLU B 220     -63.221 -12.185  26.629  1.00 61.99           O  
ATOM   4300  CB  GLU B 220     -61.810 -13.964  24.288  1.00 61.33           C  
ATOM   4301  CG  GLU B 220     -63.093 -13.523  23.591  1.00 82.15           C  
ATOM   4302  CD  GLU B 220     -63.789 -14.613  22.788  1.00114.42           C  
ATOM   4303  OE1 GLU B 220     -63.979 -14.422  21.563  1.00101.50           O  
ATOM   4304  OE2 GLU B 220     -64.148 -15.657  23.382  1.00104.93           O1-
ATOM   4305  N   GLU B 221     -62.496 -14.202  27.383  1.00 61.86           N  
ATOM   4306  CA  GLU B 221     -63.474 -14.346  28.455  1.00 63.42           C  
ATOM   4307  C   GLU B 221     -63.312 -13.195  29.418  1.00 65.55           C  
ATOM   4308  O   GLU B 221     -64.301 -12.573  29.807  1.00 67.46           O  
ATOM   4309  CB  GLU B 221     -63.281 -15.677  29.202  1.00 66.87           C  
ATOM   4310  CG  GLU B 221     -64.298 -15.928  30.311  1.00 83.94           C  
ATOM   4311  CD  GLU B 221     -63.787 -16.690  31.519  1.00108.92           C  
ATOM   4312  OE1 GLU B 221     -62.572 -16.608  31.814  1.00111.70           O  
ATOM   4313  OE2 GLU B 221     -64.611 -17.366  32.178  1.00102.24           O1-
ATOM   4314  N   ALA B 222     -62.074 -12.891  29.796  1.00 57.80           N  
ATOM   4315  CA  ALA B 222     -61.857 -11.796  30.731  1.00 56.02           C  
ATOM   4316  C   ALA B 222     -62.271 -10.462  30.091  1.00 55.49           C  
ATOM   4317  O   ALA B 222     -62.947  -9.656  30.735  1.00 54.04           O  
ATOM   4318  CB  ALA B 222     -60.404 -11.753  31.154  1.00 55.87           C  
ATOM   4319  N   ILE B 223     -61.865 -10.237  28.824  1.00 48.73           N  
ATOM   4320  CA  ILE B 223     -62.203  -9.022  28.080  1.00 46.87           C  
ATOM   4321  C   ILE B 223     -63.725  -8.899  27.969  1.00 55.09           C  
ATOM   4322  O   ILE B 223     -64.274  -7.841  28.267  1.00 52.36           O  
ATOM   4323  CB  ILE B 223     -61.533  -9.032  26.686  1.00 49.23           C  
ATOM   4324  CG1 ILE B 223     -60.006  -8.804  26.799  1.00 47.77           C  
ATOM   4325  CG2 ILE B 223     -62.183  -7.995  25.744  1.00 49.89           C  
ATOM   4326  CD1 ILE B 223     -59.551  -7.412  27.348  1.00 43.23           C  
ATOM   4327  N   ASN B 224     -64.401  -9.983  27.542  1.00 56.61           N  
ATOM   4328  CA  ASN B 224     -65.857 -10.011  27.405  1.00 59.67           C  
ATOM   4329  C   ASN B 224     -66.494  -9.699  28.746  1.00 64.48           C  
ATOM   4330  O   ASN B 224     -67.421  -8.899  28.808  1.00 66.46           O  
ATOM   4331  CB  ASN B 224     -66.346 -11.388  26.897  1.00 67.99           C  
ATOM   4332  CG  ASN B 224     -66.088 -11.634  25.429  1.00104.32           C  
ATOM   4333  ND2 ASN B 224     -66.421 -12.828  24.957  1.00 96.96           N  
ATOM   4334  OD1 ASN B 224     -65.585 -10.763  24.702  1.00103.55           O  
ATOM   4335  N   THR B 225     -65.993 -10.322  29.813  1.00 59.04           N  
ATOM   4336  CA  THR B 225     -66.500 -10.106  31.164  1.00 59.47           C  
ATOM   4337  C   THR B 225     -66.359  -8.630  31.593  1.00 61.59           C  
ATOM   4338  O   THR B 225     -67.339  -8.039  32.018  1.00 60.26           O  
ATOM   4339  CB  THR B 225     -65.808 -11.087  32.133  1.00 62.83           C  
ATOM   4340  CG2 THR B 225     -66.070 -10.771  33.586  1.00 57.40           C  
ATOM   4341  OG1 THR B 225     -66.272 -12.413  31.854  1.00 67.43           O  
ATOM   4342  N   ILE B 226     -65.157  -8.036  31.473  1.00 58.65           N  
ATOM   4343  CA  ILE B 226     -64.919  -6.636  31.869  1.00 55.31           C  
ATOM   4344  C   ILE B 226     -65.629  -5.631  30.933  1.00 57.75           C  
ATOM   4345  O   ILE B 226     -66.082  -4.576  31.384  1.00 56.62           O  
ATOM   4346  CB  ILE B 226     -63.395  -6.342  32.032  1.00 55.33           C  
ATOM   4347  CG1 ILE B 226     -63.138  -5.089  32.896  1.00 53.23           C  
ATOM   4348  CG2 ILE B 226     -62.708  -6.190  30.684  1.00 57.12           C  
ATOM   4349  CD1 ILE B 226     -63.594  -5.198  34.340  1.00 53.38           C  
ATOM   4350  N   TYR B 227     -65.727  -5.957  29.644  1.00 53.59           N  
ATOM   4351  CA  TYR B 227     -66.389  -5.098  28.669  1.00 53.61           C  
ATOM   4352  C   TYR B 227     -67.882  -5.069  28.955  1.00 58.57           C  
ATOM   4353  O   TYR B 227     -68.486  -4.001  28.958  1.00 56.05           O  
ATOM   4354  CB  TYR B 227     -66.127  -5.620  27.253  1.00 56.53           C  
ATOM   4355  CG  TYR B 227     -66.853  -4.860  26.169  1.00 60.62           C  
ATOM   4356  CD1 TYR B 227     -66.513  -3.548  25.863  1.00 60.97           C  
ATOM   4357  CD2 TYR B 227     -67.855  -5.464  25.419  1.00 63.36           C  
ATOM   4358  CE1 TYR B 227     -67.169  -2.848  24.854  1.00 63.44           C  
ATOM   4359  CE2 TYR B 227     -68.511  -4.777  24.399  1.00 64.14           C  
ATOM   4360  CZ  TYR B 227     -68.176  -3.463  24.128  1.00 73.73           C  
ATOM   4361  OH  TYR B 227     -68.825  -2.768  23.128  1.00 78.75           O  
ATOM   4362  N   GLU B 228     -68.476  -6.244  29.228  1.00 59.31           N  
ATOM   4363  CA  GLU B 228     -69.903  -6.312  29.530  1.00 62.33           C  
ATOM   4364  C   GLU B 228     -70.185  -5.618  30.842  1.00 66.31           C  
ATOM   4365  O   GLU B 228     -71.144  -4.866  30.933  1.00 68.51           O  
ATOM   4366  CB  GLU B 228     -70.417  -7.764  29.558  1.00 66.07           C  
ATOM   4367  CG  GLU B 228     -70.646  -8.317  28.169  1.00 72.50           C  
ATOM   4368  CD  GLU B 228     -71.492  -7.391  27.324  1.00 79.13           C  
ATOM   4369  OE1 GLU B 228     -72.511  -6.892  27.852  1.00 62.70           O  
ATOM   4370  OE2 GLU B 228     -71.129  -7.140  26.152  1.00 70.66           O1-
ATOM   4371  N   LEU B 229     -69.341  -5.848  31.848  1.00 60.57           N  
ATOM   4372  CA  LEU B 229     -69.495  -5.210  33.140  1.00 59.52           C  
ATOM   4373  C   LEU B 229     -69.341  -3.695  32.968  1.00 62.22           C  
ATOM   4374  O   LEU B 229     -70.116  -2.939  33.545  1.00 60.27           O  
ATOM   4375  CB  LEU B 229     -68.440  -5.747  34.104  1.00 58.44           C  
ATOM   4376  CG  LEU B 229     -68.465  -5.203  35.513  1.00 64.13           C  
ATOM   4377  CD1 LEU B 229     -69.749  -5.578  36.216  1.00 66.86           C  
ATOM   4378  CD2 LEU B 229     -67.275  -5.714  36.306  1.00 64.11           C  
ATOM   4379  N   GLY B 230     -68.349  -3.283  32.159  1.00 58.03           N  
ATOM   4380  CA  GLY B 230     -68.049  -1.884  31.857  1.00 54.89           C  
ATOM   4381  C   GLY B 230     -69.217  -1.161  31.225  1.00 57.48           C  
ATOM   4382  O   GLY B 230     -69.589  -0.080  31.679  1.00 56.25           O  
ATOM   4383  N   LYS B 231     -69.823  -1.755  30.184  1.00 56.49           N  
ATOM   4384  CA  LYS B 231     -70.995  -1.164  29.524  1.00 58.23           C  
ATOM   4385  C   LYS B 231     -72.129  -0.989  30.523  1.00 66.20           C  
ATOM   4386  O   LYS B 231     -72.772   0.053  30.541  1.00 67.89           O  
ATOM   4387  CB  LYS B 231     -71.518  -2.060  28.375  1.00 62.42           C  
ATOM   4388  CG  LYS B 231     -70.779  -1.875  27.061  1.00 68.89           C  
ATOM   4389  CD  LYS B 231     -71.521  -2.499  25.879  1.00 72.05           C  
ATOM   4390  CE  LYS B 231     -71.547  -4.005  25.949  1.00 78.34           C  
ATOM   4391  NZ  LYS B 231     -71.991  -4.617  24.673  1.00 83.22           N1+
ATOM   4392  N   LYS B 232     -72.383  -2.016  31.345  1.00 64.51           N  
ATOM   4393  CA  LYS B 232     -73.468  -1.995  32.330  1.00 67.80           C  
ATOM   4394  C   LYS B 232     -73.204  -1.031  33.493  1.00 72.17           C  
ATOM   4395  O   LYS B 232     -74.111  -0.320  33.923  1.00 74.36           O  
ATOM   4396  CB  LYS B 232     -73.713  -3.422  32.870  1.00 72.29           C  
ATOM   4397  CG  LYS B 232     -75.063  -3.626  33.545  1.00 95.49           C  
ATOM   4398  CD  LYS B 232     -75.150  -4.972  34.272  1.00107.13           C  
ATOM   4399  CE  LYS B 232     -75.482  -6.119  33.355  1.00114.49           C  
ATOM   4400  NZ  LYS B 232     -75.548  -7.409  34.087  1.00119.21           N1+
ATOM   4401  N   ALA B 233     -71.975  -1.015  34.010  1.00 66.23           N  
ATOM   4402  CA  ALA B 233     -71.608  -0.165  35.137  1.00 64.49           C  
ATOM   4403  C   ALA B 233     -71.336   1.274  34.702  1.00 65.70           C  
ATOM   4404  O   ALA B 233     -71.901   2.192  35.275  1.00 66.57           O  
ATOM   4405  CB  ALA B 233     -70.397  -0.745  35.848  1.00 63.36           C  
ATOM   4406  N   ARG B 234     -70.490   1.477  33.688  1.00 60.68           N  
ATOM   4407  CA  ARG B 234     -70.138   2.822  33.203  1.00 58.90           C  
ATOM   4408  C   ARG B 234     -71.090   3.413  32.148  1.00 63.43           C  
ATOM   4409  O   ARG B 234     -71.041   4.615  31.904  1.00 60.23           O  
ATOM   4410  CB  ARG B 234     -68.699   2.824  32.680  1.00 56.29           C  
ATOM   4411  CG  ARG B 234     -67.692   2.315  33.719  1.00 57.13           C  
ATOM   4412  CD  ARG B 234     -66.808   3.428  34.245  1.00 49.70           C  
ATOM   4413  NE  ARG B 234     -67.586   4.485  34.893  1.00 50.66           N  
ATOM   4414  CZ  ARG B 234     -67.402   5.793  34.720  1.00 59.51           C  
ATOM   4415  NH1 ARG B 234     -66.452   6.243  33.914  1.00 44.11           N1+
ATOM   4416  NH2 ARG B 234     -68.168   6.661  35.362  1.00 50.82           N  
ATOM   4417  N   GLY B 235     -71.935   2.586  31.539  1.00 62.93           N  
ATOM   4418  CA  GLY B 235     -72.891   3.043  30.529  1.00 63.79           C  
ATOM   4419  C   GLY B 235     -72.397   2.854  29.113  1.00 68.37           C  
ATOM   4420  O   GLY B 235     -73.162   2.455  28.228  1.00 69.27           O  
ATOM   4421  N   HIS B 236     -71.107   3.141  28.894  1.00 62.91           N  
ATOM   4422  CA  HIS B 236     -70.450   3.002  27.605  1.00 62.18           C  
ATOM   4423  C   HIS B 236     -69.088   2.371  27.855  1.00 61.03           C  
ATOM   4424  O   HIS B 236     -68.439   2.689  28.846  1.00 56.15           O  
ATOM   4425  CB  HIS B 236     -70.271   4.374  26.931  1.00 63.47           C  
ATOM   4426  CG  HIS B 236     -71.556   5.121  26.735  1.00 70.63           C  
ATOM   4427  CD2 HIS B 236     -72.369   5.196  25.658  1.00 73.74           C  
ATOM   4428  ND1 HIS B 236     -72.107   5.873  27.762  1.00 74.62           N  
ATOM   4429  CE1 HIS B 236     -73.225   6.386  27.275  1.00 75.83           C  
ATOM   4430  NE2 HIS B 236     -73.424   5.998  26.021  1.00 75.79           N  
ATOM   4431  N   ALA B 237     -68.668   1.480  26.973  1.00 56.38           N  
ATOM   4432  CA  ALA B 237     -67.389   0.817  27.098  1.00 55.75           C  
ATOM   4433  C   ALA B 237     -66.756   0.846  25.740  1.00 56.57           C  
ATOM   4434  O   ALA B 237     -67.462   0.759  24.738  1.00 56.47           O  
ATOM   4435  CB  ALA B 237     -67.574  -0.622  27.550  1.00 58.30           C  
ATOM   4436  N   PHE B 238     -65.440   0.978  25.696  1.00 48.17           N  
ATOM   4437  CA  PHE B 238     -64.710   1.006  24.440  1.00 47.59           C  
ATOM   4438  C   PHE B 238     -63.525   0.094  24.562  1.00 51.16           C  
ATOM   4439  O   PHE B 238     -62.869   0.076  25.603  1.00 49.45           O  
ATOM   4440  CB  PHE B 238     -64.221   2.418  24.125  1.00 47.74           C  
ATOM   4441  CG  PHE B 238     -65.343   3.417  24.060  1.00 49.86           C  
ATOM   4442  CD1 PHE B 238     -66.054   3.610  22.885  1.00 51.77           C  
ATOM   4443  CD2 PHE B 238     -65.708   4.145  25.181  1.00 53.38           C  
ATOM   4444  CE1 PHE B 238     -67.112   4.509  22.833  1.00 53.77           C  
ATOM   4445  CE2 PHE B 238     -66.774   5.039  25.130  1.00 58.42           C  
ATOM   4446  CZ  PHE B 238     -67.466   5.219  23.951  1.00 56.00           C  
ATOM   4447  N   LYS B 239     -63.253  -0.669  23.517  1.00 47.43           N  
ATOM   4448  CA  LYS B 239     -62.115  -1.560  23.508  1.00 46.65           C  
ATOM   4449  C   LYS B 239     -61.052  -0.886  22.683  1.00 51.43           C  
ATOM   4450  O   LYS B 239     -61.367  -0.233  21.686  1.00 50.64           O  
ATOM   4451  CB  LYS B 239     -62.454  -2.896  22.856  1.00 49.41           C  
ATOM   4452  CG  LYS B 239     -63.437  -3.742  23.622  1.00 57.06           C  
ATOM   4453  CD  LYS B 239     -63.807  -4.967  22.811  1.00 57.59           C  
ATOM   4454  CE  LYS B 239     -64.828  -5.822  23.492  1.00 50.56           C  
ATOM   4455  NZ  LYS B 239     -65.213  -6.987  22.649  1.00 56.07           N1+
ATOM   4456  N   LEU B 240     -59.794  -1.062  23.058  1.00 46.54           N  
ATOM   4457  CA  LEU B 240     -58.717  -0.498  22.264  1.00 45.44           C  
ATOM   4458  C   LEU B 240     -57.497  -1.330  22.485  1.00 45.71           C  
ATOM   4459  O   LEU B 240     -57.371  -1.954  23.534  1.00 44.85           O  
ATOM   4460  CB  LEU B 240     -58.425   0.996  22.558  1.00 45.78           C  
ATOM   4461  CG  LEU B 240     -58.492   1.491  23.985  1.00 51.68           C  
ATOM   4462  CD1 LEU B 240     -57.342   0.987  24.797  1.00 57.86           C  
ATOM   4463  CD2 LEU B 240     -58.488   3.004  24.017  1.00 50.78           C  
ATOM   4464  N   PRO B 241     -56.576  -1.389  21.519  1.00 39.78           N  
ATOM   4465  CA  PRO B 241     -55.365  -2.179  21.746  1.00 39.15           C  
ATOM   4466  C   PRO B 241     -54.604  -1.606  22.942  1.00 39.78           C  
ATOM   4467  O   PRO B 241     -54.514  -0.393  23.083  1.00 37.80           O  
ATOM   4468  CB  PRO B 241     -54.605  -2.072  20.418  1.00 40.78           C  
ATOM   4469  CG  PRO B 241     -55.686  -1.698  19.397  1.00 45.77           C  
ATOM   4470  CD  PRO B 241     -56.564  -0.761  20.188  1.00 40.13           C  
ATOM   4471  N   ALA B 242     -54.063  -2.475  23.789  1.00 36.53           N  
ATOM   4472  CA  ALA B 242     -53.302  -2.089  24.974  1.00 36.42           C  
ATOM   4473  C   ALA B 242     -52.220  -1.035  24.634  1.00 39.77           C  
ATOM   4474  O   ALA B 242     -51.996  -0.106  25.404  1.00 38.36           O  
ATOM   4475  CB  ALA B 242     -52.647  -3.334  25.595  1.00 37.58           C  
ATOM   4476  N   GLU B 243     -51.584  -1.186  23.458  1.00 36.56           N  
ATOM   4477  CA  GLU B 243     -50.506  -0.318  22.944  1.00 35.73           C  
ATOM   4478  C   GLU B 243     -50.944   1.113  22.605  1.00 33.70           C  
ATOM   4479  O   GLU B 243     -50.117   2.014  22.560  1.00 35.14           O  
ATOM   4480  CB  GLU B 243     -49.859  -0.938  21.678  1.00 38.05           C  
ATOM   4481  CG  GLU B 243     -49.669  -2.447  21.726  1.00 55.40           C  
ATOM   4482  CD  GLU B 243     -50.866  -3.221  21.203  1.00 77.92           C  
ATOM   4483  OE1 GLU B 243     -51.015  -3.353  19.965  1.00 87.77           O  
ATOM   4484  OE2 GLU B 243     -51.673  -3.678  22.042  1.00 59.43           O1-
ATOM   4485  N   LEU B 244     -52.217   1.316  22.355  1.00 30.01           N  
ATOM   4486  CA  LEU B 244     -52.753   2.626  22.006  1.00 30.94           C  
ATOM   4487  C   LEU B 244     -53.497   3.298  23.161  1.00 37.69           C  
ATOM   4488  O   LEU B 244     -54.062   4.365  22.945  1.00 35.26           O  
ATOM   4489  CB  LEU B 244     -53.697   2.439  20.791  1.00 30.02           C  
ATOM   4490  CG  LEU B 244     -52.992   2.168  19.457  1.00 32.58           C  
ATOM   4491  CD1 LEU B 244     -53.955   1.755  18.409  1.00 32.87           C  
ATOM   4492  CD2 LEU B 244     -52.329   3.400  18.948  1.00 31.36           C  
ATOM   4493  N   ILE B 245     -53.521   2.723  24.391  1.00 34.80           N  
ATOM   4494  CA  ILE B 245     -54.293   3.372  25.459  1.00 33.93           C  
ATOM   4495  C   ILE B 245     -53.791   4.776  25.762  1.00 32.65           C  
ATOM   4496  O   ILE B 245     -54.611   5.683  25.908  1.00 32.84           O  
ATOM   4497  CB  ILE B 245     -54.432   2.520  26.750  1.00 38.12           C  
ATOM   4498  CG1 ILE B 245     -55.485   3.167  27.690  1.00 38.48           C  
ATOM   4499  CG2 ILE B 245     -53.093   2.386  27.481  1.00 38.39           C  
ATOM   4500  CD1 ILE B 245     -56.148   2.197  28.617  1.00 48.67           C  
ATOM   4501  N   GLY B 246     -52.475   4.940  25.838  1.00 29.47           N  
ATOM   4502  CA  GLY B 246     -51.845   6.226  26.110  1.00 31.39           C  
ATOM   4503  C   GLY B 246     -52.181   7.196  25.000  1.00 36.87           C  
ATOM   4504  O   GLY B 246     -52.878   8.180  25.220  1.00 40.48           O  
ATOM   4505  N   PRO B 247     -51.718   6.894  23.776  1.00 31.73           N  
ATOM   4506  CA  PRO B 247     -52.041   7.747  22.596  1.00 31.48           C  
ATOM   4507  C   PRO B 247     -53.510   8.179  22.488  1.00 33.80           C  
ATOM   4508  O   PRO B 247     -53.770   9.324  22.157  1.00 34.85           O  
ATOM   4509  CB  PRO B 247     -51.669   6.834  21.447  1.00 31.84           C  
ATOM   4510  CG  PRO B 247     -50.469   6.044  22.001  1.00 34.78           C  
ATOM   4511  CD  PRO B 247     -50.863   5.743  23.407  1.00 31.44           C  
ATOM   4512  N   VAL B 248     -54.450   7.266  22.757  1.00 26.96           N  
ATOM   4513  CA  VAL B 248     -55.875   7.559  22.680  1.00 28.38           C  
ATOM   4514  C   VAL B 248     -56.403   8.313  23.903  1.00 36.62           C  
ATOM   4515  O   VAL B 248     -57.273   9.167  23.744  1.00 34.08           O  
ATOM   4516  CB  VAL B 248     -56.676   6.237  22.514  1.00 32.06           C  
ATOM   4517  CG1 VAL B 248     -58.179   6.473  22.667  1.00 32.64           C  
ATOM   4518  CG2 VAL B 248     -56.363   5.560  21.186  1.00 30.73           C  
ATOM   4519  N   CYS B 249     -55.953   7.955  25.125  1.00 35.73           N  
ATOM   4520  CA  CYS B 249     -56.502   8.584  26.344  1.00 36.96           C  
ATOM   4521  C   CYS B 249     -55.659   9.694  26.943  1.00 37.44           C  
ATOM   4522  O   CYS B 249     -56.213  10.506  27.658  1.00 35.82           O  
ATOM   4523  CB  CYS B 249     -56.800   7.513  27.393  1.00 37.50           C  
ATOM   4524  SG  CYS B 249     -57.920   6.203  26.829  1.00 40.50           S  
ATOM   4525  N   ASP B 250     -54.357   9.745  26.714  1.00 34.43           N  
ATOM   4526  CA  ASP B 250     -53.553  10.806  27.333  1.00 36.32           C  
ATOM   4527  C   ASP B 250     -53.587  12.127  26.585  1.00 41.57           C  
ATOM   4528  O   ASP B 250     -54.513  12.365  25.810  1.00 42.26           O  
ATOM   4529  CB  ASP B 250     -52.115  10.337  27.562  1.00 38.30           C  
ATOM   4530  CG  ASP B 250     -52.044   9.166  28.492  1.00 51.45           C  
ATOM   4531  OD1 ASP B 250     -53.101   8.767  29.013  1.00 52.59           O  
ATOM   4532  OD2 ASP B 250     -50.926   8.647  28.698  1.00 66.34           O1-
ATOM   4533  N   MET B 251     -52.583  12.991  26.826  1.00 39.71           N  
ATOM   4534  CA  MET B 251     -52.497  14.314  26.226  1.00 42.00           C  
ATOM   4535  C   MET B 251     -52.508  14.334  24.693  1.00 44.74           C  
ATOM   4536  O   MET B 251     -52.847  15.369  24.138  1.00 43.16           O  
ATOM   4537  CB  MET B 251     -51.268  15.075  26.738  1.00 45.66           C  
ATOM   4538  CG  MET B 251     -49.983  14.674  26.055  1.00 50.54           C  
ATOM   4539  SD  MET B 251     -48.509  15.493  26.707  1.00 57.97           S  
ATOM   4540  CE  MET B 251     -49.022  17.189  26.664  1.00 53.11           C  
ATOM   4541  N   CYS B 252     -52.110  13.228  24.018  1.00 41.73           N  
ATOM   4542  CA  CYS B 252     -52.110  13.163  22.552  1.00 39.77           C  
ATOM   4543  C   CYS B 252     -53.456  12.708  22.015  1.00 36.01           C  
ATOM   4544  O   CYS B 252     -53.529  12.428  20.834  1.00 33.51           O  
ATOM   4545  CB  CYS B 252     -51.008  12.239  22.052  1.00 40.17           C  
ATOM   4546  SG  CYS B 252     -49.347  12.896  22.266  1.00 45.71           S  
ATOM   4547  N   ALA B 253     -54.505  12.593  22.844  1.00 30.87           N  
ATOM   4548  CA  ALA B 253     -55.799  12.116  22.346  1.00 31.38           C  
ATOM   4549  C   ALA B 253     -56.221  12.757  20.990  1.00 35.86           C  
ATOM   4550  O   ALA B 253     -56.623  12.040  20.072  1.00 35.23           O  
ATOM   4551  CB  ALA B 253     -56.882  12.330  23.392  1.00 31.65           C  
ATOM   4552  N   ALA B 254     -56.097  14.082  20.870  1.00 31.43           N  
ATOM   4553  CA  ALA B 254     -56.484  14.827  19.663  1.00 33.00           C  
ATOM   4554  C   ALA B 254     -55.522  14.551  18.493  1.00 32.61           C  
ATOM   4555  O   ALA B 254     -55.974  14.390  17.369  1.00 31.44           O  
ATOM   4556  CB  ALA B 254     -56.528  16.320  19.969  1.00 34.25           C  
ATOM   4557  N   LEU B 255     -54.212  14.496  18.747  1.00 27.76           N  
ATOM   4558  CA  LEU B 255     -53.240  14.209  17.690  1.00 26.05           C  
ATOM   4559  C   LEU B 255     -53.503  12.813  17.123  1.00 28.46           C  
ATOM   4560  O   LEU B 255     -53.420  12.585  15.906  1.00 27.47           O  
ATOM   4561  CB  LEU B 255     -51.815  14.276  18.253  1.00 26.10           C  
ATOM   4562  CG  LEU B 255     -50.704  13.847  17.307  1.00 31.11           C  
ATOM   4563  CD1 LEU B 255     -50.702  14.686  16.046  1.00 30.53           C  
ATOM   4564  CD2 LEU B 255     -49.359  13.908  17.996  1.00 30.84           C  
ATOM   4565  N   THR B 256     -53.803  11.872  18.013  1.00 23.02           N  
ATOM   4566  CA  THR B 256     -54.075  10.500  17.613  1.00 22.94           C  
ATOM   4567  C   THR B 256     -55.365  10.441  16.805  1.00 28.25           C  
ATOM   4568  O   THR B 256     -55.407   9.726  15.800  1.00 25.55           O  
ATOM   4569  CB  THR B 256     -54.124   9.592  18.843  1.00 28.11           C  
ATOM   4570  CG2 THR B 256     -54.186   8.134  18.465  1.00 26.31           C  
ATOM   4571  OG1 THR B 256     -52.927   9.801  19.620  1.00 29.60           O  
ATOM   4572  N   ALA B 257     -56.416  11.169  17.242  1.00 24.16           N  
ATOM   4573  CA  ALA B 257     -57.687  11.162  16.517  1.00 25.94           C  
ATOM   4574  C   ALA B 257     -57.486  11.748  15.113  1.00 28.81           C  
ATOM   4575  O   ALA B 257     -57.983  11.191  14.134  1.00 28.42           O  
ATOM   4576  CB  ALA B 257     -58.731  11.991  17.257  1.00 27.26           C  
ATOM   4577  N   ILE B 258     -56.761  12.866  15.030  1.00 25.70           N  
ATOM   4578  CA  ILE B 258     -56.502  13.538  13.750  1.00 23.88           C  
ATOM   4579  C   ILE B 258     -55.739  12.641  12.801  1.00 26.69           C  
ATOM   4580  O   ILE B 258     -56.127  12.493  11.634  1.00 25.66           O  
ATOM   4581  CB  ILE B 258     -55.786  14.899  13.976  1.00 25.40           C  
ATOM   4582  CG1 ILE B 258     -56.757  15.883  14.694  1.00 25.21           C  
ATOM   4583  CG2 ILE B 258     -55.281  15.485  12.635  1.00 27.00           C  
ATOM   4584  CD1 ILE B 258     -56.071  17.125  15.306  1.00 20.89           C  
ATOM   4585  N   THR B 259     -54.659  12.045  13.284  1.00 24.60           N  
ATOM   4586  CA  THR B 259     -53.816  11.163  12.467  1.00 24.40           C  
ATOM   4587  C   THR B 259     -54.599   9.938  12.001  1.00 27.14           C  
ATOM   4588  O   THR B 259     -54.517   9.540  10.839  1.00 25.47           O  
ATOM   4589  CB  THR B 259     -52.586  10.747  13.292  1.00 25.35           C  
ATOM   4590  CG2 THR B 259     -51.601   9.888  12.498  1.00 21.42           C  
ATOM   4591  OG1 THR B 259     -51.919  11.928  13.747  1.00 22.01           O  
ATOM   4592  N   TYR B 260     -55.354   9.338  12.916  1.00 23.49           N  
ATOM   4593  CA  TYR B 260     -56.115   8.165  12.586  1.00 24.15           C  
ATOM   4594  C   TYR B 260     -57.193   8.501  11.543  1.00 25.98           C  
ATOM   4595  O   TYR B 260     -57.373   7.758  10.574  1.00 22.88           O  
ATOM   4596  CB  TYR B 260     -56.729   7.585  13.873  1.00 25.41           C  
ATOM   4597  CG  TYR B 260     -57.351   6.234  13.660  1.00 28.16           C  
ATOM   4598  CD1 TYR B 260     -56.588   5.163  13.215  1.00 31.70           C  
ATOM   4599  CD2 TYR B 260     -58.692   6.007  13.946  1.00 29.95           C  
ATOM   4600  CE1 TYR B 260     -57.138   3.898  13.069  1.00 31.79           C  
ATOM   4601  CE2 TYR B 260     -59.250   4.737  13.819  1.00 32.76           C  
ATOM   4602  CZ  TYR B 260     -58.462   3.684  13.396  1.00 31.68           C  
ATOM   4603  OH  TYR B 260     -58.998   2.438  13.239  1.00 36.43           O  
ATOM   4604  N   ALA B 261     -57.888   9.630  11.725  1.00 23.78           N  
ATOM   4605  CA  ALA B 261     -58.917  10.057  10.753  1.00 25.00           C  
ATOM   4606  C   ALA B 261     -58.238  10.284   9.396  1.00 24.83           C  
ATOM   4607  O   ALA B 261     -58.757   9.882   8.367  1.00 26.11           O  
ATOM   4608  CB  ALA B 261     -59.574  11.342  11.225  1.00 25.54           C  
ATOM   4609  N   GLY B 262     -57.083  10.929   9.421  1.00 23.18           N  
ATOM   4610  CA  GLY B 262     -56.309  11.170   8.211  1.00 22.83           C  
ATOM   4611  C   GLY B 262     -55.956   9.864   7.519  1.00 29.49           C  
ATOM   4612  O   GLY B 262     -56.099   9.744   6.305  1.00 30.83           O  
ATOM   4613  N   LEU B 263     -55.518   8.865   8.299  1.00 25.68           N  
ATOM   4614  CA  LEU B 263     -55.139   7.557   7.775  1.00 24.30           C  
ATOM   4615  C   LEU B 263     -56.332   6.880   7.143  1.00 28.47           C  
ATOM   4616  O   LEU B 263     -56.207   6.312   6.063  1.00 29.27           O  
ATOM   4617  CB  LEU B 263     -54.579   6.700   8.924  1.00 23.99           C  
ATOM   4618  CG  LEU B 263     -53.927   5.385   8.585  1.00 28.52           C  
ATOM   4619  CD1 LEU B 263     -52.819   5.548   7.535  1.00 27.63           C  
ATOM   4620  CD2 LEU B 263     -53.357   4.727   9.867  1.00 28.35           C  
ATOM   4621  N   LEU B 264     -57.506   6.938   7.794  1.00 24.91           N  
ATOM   4622  CA  LEU B 264     -58.697   6.291   7.248  1.00 24.48           C  
ATOM   4623  C   LEU B 264     -59.158   6.925   5.941  1.00 28.71           C  
ATOM   4624  O   LEU B 264     -59.443   6.208   4.994  1.00 29.38           O  
ATOM   4625  CB  LEU B 264     -59.864   6.298   8.257  1.00 24.07           C  
ATOM   4626  CG  LEU B 264     -59.624   5.492   9.542  1.00 27.32           C  
ATOM   4627  CD1 LEU B 264     -60.738   5.713  10.523  1.00 27.56           C  
ATOM   4628  CD2 LEU B 264     -59.497   3.997   9.247  1.00 30.76           C  
ATOM   4629  N   VAL B 265     -59.242   8.250   5.884  1.00 25.71           N  
ATOM   4630  CA  VAL B 265     -59.729   8.917   4.652  1.00 25.59           C  
ATOM   4631  C   VAL B 265     -58.709   8.742   3.524  1.00 25.30           C  
ATOM   4632  O   VAL B 265     -59.075   8.556   2.374  1.00 24.76           O  
ATOM   4633  CB  VAL B 265     -60.140  10.393   4.869  1.00 25.73           C  
ATOM   4634  CG1 VAL B 265     -61.288  10.491   5.873  1.00 26.28           C  
ATOM   4635  CG2 VAL B 265     -58.955  11.283   5.277  1.00 22.58           C  
ATOM   4636  N   TYR B 266     -57.441   8.774   3.871  1.00 23.99           N  
ATOM   4637  CA  TYR B 266     -56.366   8.548   2.911  1.00 24.50           C  
ATOM   4638  C   TYR B 266     -56.518   7.138   2.329  1.00 27.43           C  
ATOM   4639  O   TYR B 266     -56.512   6.964   1.117  1.00 29.19           O  
ATOM   4640  CB  TYR B 266     -55.003   8.644   3.626  1.00 24.62           C  
ATOM   4641  CG  TYR B 266     -53.908   7.863   2.937  1.00 28.53           C  
ATOM   4642  CD1 TYR B 266     -53.280   8.365   1.803  1.00 30.42           C  
ATOM   4643  CD2 TYR B 266     -53.549   6.595   3.378  1.00 29.32           C  
ATOM   4644  CE1 TYR B 266     -52.301   7.640   1.144  1.00 31.30           C  
ATOM   4645  CE2 TYR B 266     -52.567   5.859   2.727  1.00 32.75           C  
ATOM   4646  CZ  TYR B 266     -51.931   6.397   1.619  1.00 37.50           C  
ATOM   4647  OH  TYR B 266     -50.951   5.705   0.978  1.00 31.78           O  
ATOM   4648  N   ARG B 267     -56.643   6.130   3.201  1.00 24.53           N  
ATOM   4649  CA  ARG B 267     -56.785   4.756   2.741  1.00 25.70           C  
ATOM   4650  C   ARG B 267     -57.942   4.619   1.782  1.00 33.13           C  
ATOM   4651  O   ARG B 267     -57.779   4.097   0.672  1.00 35.62           O  
ATOM   4652  CB  ARG B 267     -56.972   3.790   3.930  1.00 29.52           C  
ATOM   4653  CG  ARG B 267     -57.138   2.317   3.499  1.00 28.83           C  
ATOM   4654  CD  ARG B 267     -57.801   1.522   4.581  1.00 33.70           C  
ATOM   4655  NE  ARG B 267     -59.182   1.946   4.786  1.00 37.96           N  
ATOM   4656  CZ  ARG B 267     -59.906   1.662   5.860  1.00 45.13           C  
ATOM   4657  NH1 ARG B 267     -61.153   2.106   5.957  1.00 39.03           N1+
ATOM   4658  NH2 ARG B 267     -59.391   0.927   6.849  1.00 31.20           N  
ATOM   4659  N   ASP B 268     -59.119   5.073   2.198  1.00 28.73           N  
ATOM   4660  CA  ASP B 268     -60.307   4.952   1.364  1.00 28.19           C  
ATOM   4661  C   ASP B 268     -60.171   5.686   0.063  1.00 31.60           C  
ATOM   4662  O   ASP B 268     -60.613   5.181  -0.955  1.00 32.68           O  
ATOM   4663  CB  ASP B 268     -61.553   5.415   2.131  1.00 30.02           C  
ATOM   4664  CG  ASP B 268     -61.929   4.479   3.269  1.00 37.87           C  
ATOM   4665  OD1 ASP B 268     -61.271   3.428   3.422  1.00 37.63           O  
ATOM   4666  OD2 ASP B 268     -62.869   4.790   3.988  1.00 44.86           O1-
ATOM   4667  N   ALA B 269     -59.575   6.876   0.063  1.00 28.31           N  
ATOM   4668  CA  ALA B 269     -59.443   7.592  -1.204  1.00 28.71           C  
ATOM   4669  C   ALA B 269     -58.483   6.846  -2.167  1.00 31.76           C  
ATOM   4670  O   ALA B 269     -58.830   6.607  -3.311  1.00 31.36           O  
ATOM   4671  CB  ALA B 269     -58.933   9.006  -0.959  1.00 27.89           C  
ATOM   4672  N   VAL B 270     -57.279   6.492  -1.691  1.00 30.70           N  
ATOM   4673  CA  VAL B 270     -56.284   5.831  -2.537  1.00 30.53           C  
ATOM   4674  C   VAL B 270     -56.690   4.430  -2.926  1.00 34.35           C  
ATOM   4675  O   VAL B 270     -56.425   4.025  -4.044  1.00 34.30           O  
ATOM   4676  CB  VAL B 270     -54.836   5.889  -1.972  1.00 31.62           C  
ATOM   4677  CG1 VAL B 270     -54.431   7.341  -1.681  1.00 29.90           C  
ATOM   4678  CG2 VAL B 270     -54.628   4.981  -0.751  1.00 30.00           C  
ATOM   4679  N   MET B 271     -57.341   3.690  -2.045  1.00 32.93           N  
ATOM   4680  CA  MET B 271     -57.733   2.346  -2.400  1.00 33.35           C  
ATOM   4681  C   MET B 271     -59.029   2.280  -3.165  1.00 41.29           C  
ATOM   4682  O   MET B 271     -59.084   1.599  -4.190  1.00 41.59           O  
ATOM   4683  CB  MET B 271     -57.821   1.488  -1.159  1.00 34.60           C  
ATOM   4684  CG  MET B 271     -56.481   1.264  -0.518  1.00 35.78           C  
ATOM   4685  SD  MET B 271     -56.543  -0.020   0.735  1.00 39.99           S  
ATOM   4686  CE  MET B 271     -56.962  -1.439  -0.258  1.00 37.90           C  
ATOM   4687  N   ASN B 272     -60.079   2.963  -2.695  1.00 37.82           N  
ATOM   4688  CA  ASN B 272     -61.386   2.875  -3.378  1.00 38.95           C  
ATOM   4689  C   ASN B 272     -61.540   3.734  -4.601  1.00 44.67           C  
ATOM   4690  O   ASN B 272     -62.313   3.375  -5.474  1.00 47.02           O  
ATOM   4691  CB  ASN B 272     -62.530   3.182  -2.412  1.00 39.16           C  
ATOM   4692  CG  ASN B 272     -62.473   2.390  -1.140  1.00 46.57           C  
ATOM   4693  ND2 ASN B 272     -63.095   2.889  -0.101  1.00 39.76           N  
ATOM   4694  OD1 ASN B 272     -61.870   1.313  -1.081  1.00 50.45           O  
ATOM   4695  N   ILE B 273     -60.865   4.882  -4.676  1.00 39.77           N  
ATOM   4696  CA  ILE B 273     -61.019   5.727  -5.849  1.00 39.10           C  
ATOM   4697  C   ILE B 273     -59.829   5.559  -6.794  1.00 41.75           C  
ATOM   4698  O   ILE B 273     -60.027   5.499  -7.994  1.00 39.73           O  
ATOM   4699  CB  ILE B 273     -61.250   7.209  -5.438  1.00 40.11           C  
ATOM   4700  CG1 ILE B 273     -62.578   7.337  -4.668  1.00 40.52           C  
ATOM   4701  CG2 ILE B 273     -61.253   8.141  -6.672  1.00 39.03           C  
ATOM   4702  CD1 ILE B 273     -62.657   8.521  -3.787  1.00 46.16           C  
ATOM   4703  N   LEU B 274     -58.598   5.528  -6.276  1.00 38.84           N  
ATOM   4704  CA  LEU B 274     -57.445   5.389  -7.156  1.00 38.81           C  
ATOM   4705  C   LEU B 274     -57.100   3.954  -7.452  1.00 45.59           C  
ATOM   4706  O   LEU B 274     -56.259   3.727  -8.311  1.00 49.35           O  
ATOM   4707  CB  LEU B 274     -56.210   6.102  -6.591  1.00 36.48           C  
ATOM   4708  CG  LEU B 274     -56.357   7.597  -6.319  1.00 39.77           C  
ATOM   4709  CD1 LEU B 274     -55.046   8.179  -5.855  1.00 37.40           C  
ATOM   4710  CD2 LEU B 274     -56.840   8.340  -7.552  1.00 40.10           C  
ATOM   4711  N   GLY B 275     -57.705   3.000  -6.747  1.00 40.61           N  
ATOM   4712  CA  GLY B 275     -57.419   1.585  -6.973  1.00 40.72           C  
ATOM   4713  C   GLY B 275     -56.022   1.164  -6.566  1.00 46.03           C  
ATOM   4714  O   GLY B 275     -55.522   0.163  -7.055  1.00 50.57           O  
ATOM   4715  N   ALA B 276     -55.371   1.904  -5.664  1.00 40.57           N  
ATOM   4716  CA  ALA B 276     -54.021   1.563  -5.225  1.00 39.39           C  
ATOM   4717  C   ALA B 276     -54.053   0.308  -4.368  1.00 46.43           C  
ATOM   4718  O   ALA B 276     -54.970   0.167  -3.554  1.00 44.22           O  
ATOM   4719  CB  ALA B 276     -53.454   2.707  -4.403  1.00 37.38           C  
ATOM   4720  N   PRO B 277     -53.053  -0.603  -4.492  1.00 43.39           N  
ATOM   4721  CA  PRO B 277     -53.068  -1.806  -3.648  1.00 43.66           C  
ATOM   4722  C   PRO B 277     -52.828  -1.482  -2.176  1.00 44.29           C  
ATOM   4723  O   PRO B 277     -52.195  -0.473  -1.867  1.00 43.27           O  
ATOM   4724  CB  PRO B 277     -51.960  -2.702  -4.234  1.00 47.64           C  
ATOM   4725  CG  PRO B 277     -51.222  -1.879  -5.224  1.00 52.67           C  
ATOM   4726  CD  PRO B 277     -51.886  -0.556  -5.395  1.00 46.19           C  
ATOM   4727  N   ALA B 278     -53.332  -2.339  -1.272  1.00 39.98           N  
ATOM   4728  CA  ALA B 278     -53.203  -2.146   0.175  1.00 40.17           C  
ATOM   4729  C   ALA B 278     -51.757  -2.074   0.630  1.00 44.79           C  
ATOM   4730  O   ALA B 278     -51.435  -1.284   1.500  1.00 40.63           O  
ATOM   4731  CB  ALA B 278     -53.893  -3.288   0.932  1.00 41.87           C  
ATOM   4732  N   GLY B 279     -50.909  -2.936   0.079  1.00 43.31           N  
ATOM   4733  CA  GLY B 279     -49.507  -2.982   0.462  1.00 41.97           C  
ATOM   4734  C   GLY B 279     -48.794  -1.687   0.158  1.00 47.22           C  
ATOM   4735  O   GLY B 279     -48.098  -1.141   1.016  1.00 49.07           O  
ATOM   4736  N   PHE B 280     -48.965  -1.184  -1.050  1.00 41.02           N  
ATOM   4737  CA  PHE B 280     -48.332   0.054  -1.469  1.00 41.52           C  
ATOM   4738  C   PHE B 280     -48.909   1.227  -0.659  1.00 42.00           C  
ATOM   4739  O   PHE B 280     -48.169   2.117  -0.235  1.00 41.26           O  
ATOM   4740  CB  PHE B 280     -48.565   0.275  -2.964  1.00 45.56           C  
ATOM   4741  CG  PHE B 280     -47.971   1.569  -3.451  1.00 47.88           C  
ATOM   4742  CD1 PHE B 280     -46.607   1.690  -3.653  1.00 53.82           C  
ATOM   4743  CD2 PHE B 280     -48.773   2.669  -3.706  1.00 47.88           C  
ATOM   4744  CE1 PHE B 280     -46.057   2.892  -4.099  1.00 54.92           C  
ATOM   4745  CE2 PHE B 280     -48.219   3.874  -4.142  1.00 51.25           C  
ATOM   4746  CZ  PHE B 280     -46.868   3.977  -4.337  1.00 51.06           C  
ATOM   4747  N   SER B 281     -50.233   1.218  -0.454  1.00 36.43           N  
ATOM   4748  CA  SER B 281     -50.940   2.261   0.302  1.00 34.66           C  
ATOM   4749  C   SER B 281     -50.423   2.304   1.733  1.00 35.13           C  
ATOM   4750  O   SER B 281     -50.199   3.375   2.280  1.00 34.67           O  
ATOM   4751  CB  SER B 281     -52.446   1.998   0.298  1.00 33.29           C  
ATOM   4752  OG  SER B 281     -52.903   2.022  -1.044  1.00 34.93           O  
ATOM   4753  N   GLN B 282     -50.251   1.140   2.331  1.00 33.21           N  
ATOM   4754  CA  GLN B 282     -49.747   1.016   3.695  1.00 32.30           C  
ATOM   4755  C   GLN B 282     -48.256   1.449   3.784  1.00 37.80           C  
ATOM   4756  O   GLN B 282     -47.860   2.095   4.754  1.00 35.07           O  
ATOM   4757  CB  GLN B 282     -49.890  -0.419   4.156  1.00 32.13           C  
ATOM   4758  CG  GLN B 282     -49.385  -0.604   5.572  1.00 40.21           C  
ATOM   4759  CD  GLN B 282     -49.830  -1.912   6.144  1.00 33.38           C  
ATOM   4760  NE2 GLN B 282     -48.957  -2.562   6.903  1.00 28.97           N  
ATOM   4761  OE1 GLN B 282     -50.963  -2.344   5.917  1.00 34.58           O  
ATOM   4762  N   MET B 283     -47.447   1.089   2.779  1.00 35.61           N  
ATOM   4763  CA  MET B 283     -46.026   1.443   2.727  1.00 37.42           C  
ATOM   4764  C   MET B 283     -45.873   2.958   2.678  1.00 38.54           C  
ATOM   4765  O   MET B 283     -45.042   3.510   3.401  1.00 36.03           O  
ATOM   4766  CB  MET B 283     -45.353   0.785   1.499  1.00 42.77           C  
ATOM   4767  CG  MET B 283     -43.874   1.147   1.307  1.00 48.10           C  
ATOM   4768  SD  MET B 283     -43.601   2.695   0.372  1.00 52.85           S  
ATOM   4769  CE  MET B 283     -43.977   2.147  -1.305  1.00 51.21           C  
ATOM   4770  N   MET B 284     -46.674   3.640   1.833  1.00 32.64           N  
ATOM   4771  CA  MET B 284     -46.600   5.091   1.730  1.00 32.29           C  
ATOM   4772  C   MET B 284     -47.070   5.752   3.018  1.00 32.13           C  
ATOM   4773  O   MET B 284     -46.461   6.731   3.454  1.00 30.66           O  
ATOM   4774  CB  MET B 284     -47.389   5.613   0.510  1.00 36.40           C  
ATOM   4775  CG  MET B 284     -46.783   5.183  -0.806  1.00 45.01           C  
ATOM   4776  SD  MET B 284     -45.057   5.739  -0.973  1.00 53.77           S  
ATOM   4777  CE  MET B 284     -45.267   7.131  -1.955  1.00 50.22           C  
ATOM   4778  N   ALA B 285     -48.137   5.230   3.635  1.00 27.67           N  
ATOM   4779  CA  ALA B 285     -48.634   5.791   4.897  1.00 28.70           C  
ATOM   4780  C   ALA B 285     -47.586   5.579   6.021  1.00 31.62           C  
ATOM   4781  O   ALA B 285     -47.390   6.459   6.858  1.00 31.62           O  
ATOM   4782  CB  ALA B 285     -49.945   5.122   5.299  1.00 28.26           C  
ATOM   4783  N   THR B 286     -46.920   4.431   6.020  1.00 29.16           N  
ATOM   4784  CA  THR B 286     -45.892   4.116   7.022  1.00 30.23           C  
ATOM   4785  C   THR B 286     -44.751   5.103   6.879  1.00 35.68           C  
ATOM   4786  O   THR B 286     -44.313   5.685   7.867  1.00 35.97           O  
ATOM   4787  CB  THR B 286     -45.435   2.657   6.865  1.00 37.15           C  
ATOM   4788  CG2 THR B 286     -44.313   2.272   7.837  1.00 34.18           C  
ATOM   4789  OG1 THR B 286     -46.561   1.823   7.134  1.00 38.38           O  
ATOM   4790  N   GLU B 287     -44.287   5.307   5.643  1.00 33.47           N  
ATOM   4791  CA  GLU B 287     -43.206   6.240   5.344  1.00 34.35           C  
ATOM   4792  C   GLU B 287     -43.610   7.644   5.799  1.00 38.29           C  
ATOM   4793  O   GLU B 287     -42.819   8.340   6.431  1.00 37.10           O  
ATOM   4794  CB  GLU B 287     -42.917   6.246   3.822  1.00 36.71           C  
ATOM   4795  CG  GLU B 287     -41.685   7.031   3.417  1.00 44.70           C  
ATOM   4796  CD  GLU B 287     -40.383   6.456   3.939  1.00 51.21           C  
ATOM   4797  OE1 GLU B 287     -40.387   5.293   4.401  1.00 50.53           O  
ATOM   4798  OE2 GLU B 287     -39.357   7.172   3.893  1.00 44.52           O1-
ATOM   4799  N   SER B 288     -44.840   8.063   5.481  1.00 33.81           N  
ATOM   4800  CA  SER B 288     -45.324   9.380   5.871  1.00 30.00           C  
ATOM   4801  C   SER B 288     -45.246   9.547   7.406  1.00 31.57           C  
ATOM   4802  O   SER B 288     -44.623  10.481   7.898  1.00 32.51           O  
ATOM   4803  CB  SER B 288     -46.755   9.582   5.360  1.00 31.05           C  
ATOM   4804  OG  SER B 288     -47.433  10.633   6.031  1.00 31.03           O  
ATOM   4805  N   LEU B 289     -45.864   8.641   8.150  1.00 27.20           N  
ATOM   4806  CA  LEU B 289     -45.867   8.715   9.616  1.00 28.81           C  
ATOM   4807  C   LEU B 289     -44.475   8.598  10.225  1.00 33.74           C  
ATOM   4808  O   LEU B 289     -44.135   9.343  11.142  1.00 34.24           O  
ATOM   4809  CB  LEU B 289     -46.784   7.629  10.174  1.00 29.17           C  
ATOM   4810  CG  LEU B 289     -48.248   7.785   9.802  1.00 34.33           C  
ATOM   4811  CD1 LEU B 289     -49.071   6.636  10.343  1.00 34.80           C  
ATOM   4812  CD2 LEU B 289     -48.797   9.097  10.318  1.00 38.61           C  
ATOM   4813  N   GLU B 290     -43.667   7.683   9.716  1.00 30.17           N  
ATOM   4814  CA  GLU B 290     -42.308   7.505  10.230  1.00 30.02           C  
ATOM   4815  C   GLU B 290     -41.427   8.695   9.945  1.00 34.76           C  
ATOM   4816  O   GLU B 290     -40.628   9.057  10.794  1.00 34.70           O  
ATOM   4817  CB  GLU B 290     -41.683   6.236   9.650  1.00 31.63           C  
ATOM   4818  CG  GLU B 290     -42.269   5.024  10.339  1.00 35.25           C  
ATOM   4819  CD  GLU B 290     -41.697   3.689   9.920  1.00 51.33           C  
ATOM   4820  OE1 GLU B 290     -40.998   3.644   8.882  1.00 49.28           O  
ATOM   4821  OE2 GLU B 290     -41.956   2.685  10.625  1.00 49.38           O1-
ATOM   4822  N   GLN B 291     -41.554   9.315   8.753  1.00 33.34           N  
ATOM   4823  CA  GLN B 291     -40.729  10.484   8.412  1.00 32.56           C  
ATOM   4824  C   GLN B 291     -41.132  11.725   9.193  1.00 34.21           C  
ATOM   4825  O   GLN B 291     -40.276  12.527   9.501  1.00 36.91           O  
ATOM   4826  CB  GLN B 291     -40.705  10.720   6.902  1.00 32.75           C  
ATOM   4827  CG  GLN B 291     -40.029   9.560   6.161  1.00 29.09           C  
ATOM   4828  CD  GLN B 291     -38.568   9.350   6.506  1.00 48.55           C  
ATOM   4829  NE2 GLN B 291     -38.028   8.221   6.100  1.00 38.83           N  
ATOM   4830  OE1 GLN B 291     -37.909  10.182   7.133  1.00 41.82           O  
ATOM   4831  N   ILE B 292     -42.406  11.885   9.538  1.00 31.42           N  
ATOM   4832  CA  ILE B 292     -42.825  13.021  10.353  1.00 32.66           C  
ATOM   4833  C   ILE B 292     -42.204  12.832  11.756  1.00 37.86           C  
ATOM   4834  O   ILE B 292     -41.668  13.776  12.332  1.00 38.48           O  
ATOM   4835  CB  ILE B 292     -44.368  13.107  10.440  1.00 34.28           C  
ATOM   4836  CG1 ILE B 292     -44.950  13.601   9.110  1.00 35.88           C  
ATOM   4837  CG2 ILE B 292     -44.805  14.031  11.591  1.00 34.18           C  
ATOM   4838  CD1 ILE B 292     -46.498  13.378   9.006  1.00 38.50           C  
ATOM   4839  N   THR B 293     -42.297  11.612  12.287  1.00 33.14           N  
ATOM   4840  CA  THR B 293     -41.735  11.279  13.593  1.00 33.09           C  
ATOM   4841  C   THR B 293     -40.203  11.522  13.583  1.00 39.40           C  
ATOM   4842  O   THR B 293     -39.663  12.161  14.493  1.00 39.11           O  
ATOM   4843  CB  THR B 293     -42.027   9.802  13.929  1.00 36.26           C  
ATOM   4844  CG2 THR B 293     -41.405   9.382  15.236  1.00 32.38           C  
ATOM   4845  OG1 THR B 293     -43.438   9.569  13.985  1.00 32.85           O  
ATOM   4846  N   ALA B 294     -39.510  11.001  12.562  1.00 36.39           N  
ATOM   4847  CA  ALA B 294     -38.063  11.163  12.441  1.00 39.41           C  
ATOM   4848  C   ALA B 294     -37.707  12.627  12.302  1.00 48.54           C  
ATOM   4849  O   ALA B 294     -36.690  13.072  12.842  1.00 49.77           O  
ATOM   4850  CB  ALA B 294     -37.544  10.400  11.231  1.00 41.28           C  
ATOM   4851  N   TYR B 295     -38.543  13.382  11.567  1.00 44.23           N  
ATOM   4852  CA  TYR B 295     -38.317  14.801  11.348  1.00 44.54           C  
ATOM   4853  C   TYR B 295     -38.419  15.532  12.686  1.00 49.98           C  
ATOM   4854  O   TYR B 295     -37.547  16.330  13.016  1.00 52.74           O  
ATOM   4855  CB  TYR B 295     -39.333  15.360  10.327  1.00 45.24           C  
ATOM   4856  CG  TYR B 295     -39.162  16.845  10.147  1.00 46.99           C  
ATOM   4857  CD1 TYR B 295     -38.014  17.366   9.561  1.00 50.27           C  
ATOM   4858  CD2 TYR B 295     -40.091  17.736  10.664  1.00 47.01           C  
ATOM   4859  CE1 TYR B 295     -37.816  18.736   9.452  1.00 49.77           C  
ATOM   4860  CE2 TYR B 295     -39.901  19.110  10.571  1.00 49.57           C  
ATOM   4861  CZ  TYR B 295     -38.756  19.604   9.970  1.00 55.95           C  
ATOM   4862  OH  TYR B 295     -38.551  20.948   9.878  1.00 56.92           O  
ATOM   4863  N   MET B 296     -39.468  15.235  13.464  1.00 43.73           N  
ATOM   4864  CA  MET B 296     -39.660  15.858  14.766  1.00 41.88           C  
ATOM   4865  C   MET B 296     -38.481  15.534  15.709  1.00 49.16           C  
ATOM   4866  O   MET B 296     -38.012  16.408  16.440  1.00 48.44           O  
ATOM   4867  CB  MET B 296     -40.979  15.399  15.387  1.00 40.11           C  
ATOM   4868  CG  MET B 296     -41.158  15.937  16.770  1.00 41.98           C  
ATOM   4869  SD  MET B 296     -42.788  15.781  17.446  1.00 42.87           S  
ATOM   4870  CE  MET B 296     -43.111  13.990  17.228  1.00 38.03           C  
ATOM   4871  N   LYS B 297     -38.006  14.284  15.687  1.00 48.04           N  
ATOM   4872  CA  LYS B 297     -36.879  13.858  16.531  1.00 49.38           C  
ATOM   4873  C   LYS B 297     -35.624  14.641  16.178  1.00 53.80           C  
ATOM   4874  O   LYS B 297     -34.892  15.074  17.065  1.00 54.11           O  
ATOM   4875  CB  LYS B 297     -36.618  12.353  16.341  1.00 52.89           C  
ATOM   4876  CG  LYS B 297     -35.500  11.796  17.219  1.00 73.92           C  
ATOM   4877  CD  LYS B 297     -35.150  10.360  16.847  1.00 80.99           C  
ATOM   4878  CE  LYS B 297     -33.955   9.823  17.606  1.00 83.37           C  
ATOM   4879  NZ  LYS B 297     -34.288   8.574  18.339  1.00 92.85           N1+
ATOM   4880  N   LYS B 298     -35.385  14.829  14.883  1.00 49.78           N  
ATOM   4881  CA  LYS B 298     -34.220  15.533  14.393  1.00 52.67           C  
ATOM   4882  C   LYS B 298     -34.173  17.020  14.743  1.00 60.22           C  
ATOM   4883  O   LYS B 298     -33.129  17.496  15.181  1.00 63.64           O  
ATOM   4884  CB  LYS B 298     -34.143  15.369  12.867  1.00 54.51           C  
ATOM   4885  CG  LYS B 298     -32.937  16.022  12.206  1.00 62.02           C  
ATOM   4886  CD  LYS B 298     -33.030  15.907  10.701  1.00 66.09           C  
ATOM   4887  CE  LYS B 298     -31.933  16.669   9.995  1.00 79.49           C  
ATOM   4888  NZ  LYS B 298     -32.145  16.729   8.528  1.00 94.34           N1+
ATOM   4889  N   VAL B 299     -35.269  17.763  14.527  1.00 53.25           N  
ATOM   4890  CA  VAL B 299     -35.264  19.209  14.762  1.00 52.76           C  
ATOM   4891  C   VAL B 299     -35.921  19.666  16.063  1.00 55.73           C  
ATOM   4892  O   VAL B 299     -35.747  20.818  16.446  1.00 57.35           O  
ATOM   4893  CB  VAL B 299     -35.889  19.957  13.553  1.00 55.73           C  
ATOM   4894  CG1 VAL B 299     -35.221  19.544  12.251  1.00 56.21           C  
ATOM   4895  CG2 VAL B 299     -37.406  19.751  13.472  1.00 52.53           C  
ATOM   4896  N   GLY B 300     -36.675  18.803  16.722  1.00 48.72           N  
ATOM   4897  CA  GLY B 300     -37.370  19.188  17.945  1.00 46.82           C  
ATOM   4898  C   GLY B 300     -38.761  19.677  17.595  1.00 46.66           C  
ATOM   4899  O   GLY B 300     -38.943  20.345  16.582  1.00 45.77           O  
ATOM   4900  N   ILE B 301     -39.744  19.365  18.419  1.00 42.37           N  
ATOM   4901  CA  ILE B 301     -41.122  19.751  18.154  1.00 43.02           C  
ATOM   4902  C   ILE B 301     -41.324  21.268  17.992  1.00 48.81           C  
ATOM   4903  O   ILE B 301     -42.205  21.696  17.247  1.00 45.54           O  
ATOM   4904  CB  ILE B 301     -42.051  19.151  19.243  1.00 44.28           C  
ATOM   4905  CG1 ILE B 301     -43.524  19.153  18.769  1.00 41.98           C  
ATOM   4906  CG2 ILE B 301     -41.860  19.865  20.599  1.00 45.26           C  
ATOM   4907  CD1 ILE B 301     -44.506  18.342  19.633  1.00 38.91           C  
ATOM   4908  N   LYS B 302     -40.513  22.072  18.677  1.00 47.22           N  
ATOM   4909  CA  LYS B 302     -40.606  23.527  18.629  1.00 47.94           C  
ATOM   4910  C   LYS B 302     -40.146  24.133  17.309  1.00 53.76           C  
ATOM   4911  O   LYS B 302     -40.531  25.264  16.994  1.00 56.91           O  
ATOM   4912  CB  LYS B 302     -39.725  24.132  19.738  1.00 51.57           C  
ATOM   4913  CG  LYS B 302     -40.177  23.820  21.163  1.00 69.19           C  
ATOM   4914  CD  LYS B 302     -39.375  24.583  22.231  1.00 84.89           C  
ATOM   4915  CE  LYS B 302     -39.844  26.001  22.440  1.00 99.81           C  
ATOM   4916  NZ  LYS B 302     -39.632  26.458  23.838  1.00109.04           N1+
ATOM   4917  N   ASN B 303     -39.306  23.415  16.547  1.00 47.28           N  
ATOM   4918  CA  ASN B 303     -38.722  23.938  15.313  1.00 47.15           C  
ATOM   4919  C   ASN B 303     -39.157  23.298  14.014  1.00 47.77           C  
ATOM   4920  O   ASN B 303     -38.480  23.471  12.999  1.00 48.01           O  
ATOM   4921  CB  ASN B 303     -37.221  23.826  15.443  1.00 50.26           C  
ATOM   4922  CG  ASN B 303     -36.762  24.501  16.699  1.00 65.30           C  
ATOM   4923  ND2 ASN B 303     -36.371  23.733  17.700  1.00 54.69           N  
ATOM   4924  OD1 ASN B 303     -36.782  25.730  16.787  1.00 61.94           O  
ATOM   4925  N   LEU B 304     -40.282  22.610  14.022  1.00 43.42           N  
ATOM   4926  CA  LEU B 304     -40.800  21.929  12.837  1.00 42.27           C  
ATOM   4927  C   LEU B 304     -40.929  22.816  11.591  1.00 46.76           C  
ATOM   4928  O   LEU B 304     -40.470  22.427  10.520  1.00 46.05           O  
ATOM   4929  CB  LEU B 304     -42.166  21.313  13.156  1.00 39.66           C  
ATOM   4930  CG  LEU B 304     -42.191  20.225  14.237  1.00 40.78           C  
ATOM   4931  CD1 LEU B 304     -43.603  19.973  14.699  1.00 36.62           C  
ATOM   4932  CD2 LEU B 304     -41.560  18.926  13.736  1.00 39.79           C  
ATOM   4933  N   GLU B 305     -41.547  23.997  11.722  1.00 43.87           N  
ATOM   4934  CA  GLU B 305     -41.770  24.909  10.578  1.00 42.96           C  
ATOM   4935  C   GLU B 305     -40.532  25.424   9.916  1.00 50.50           C  
ATOM   4936  O   GLU B 305     -40.578  25.733   8.727  1.00 49.85           O  
ATOM   4937  CB  GLU B 305     -42.604  26.115  10.987  1.00 43.86           C  
ATOM   4938  CG  GLU B 305     -43.942  25.736  11.576  1.00 42.61           C  
ATOM   4939  CD  GLU B 305     -43.936  25.703  13.089  1.00 60.24           C  
ATOM   4940  OE1 GLU B 305     -43.033  25.051  13.662  1.00 44.88           O  
ATOM   4941  OE2 GLU B 305     -44.820  26.335  13.708  1.00 48.43           O1-
ATOM   4942  N   GLU B 306     -39.437  25.540  10.669  1.00 50.76           N  
ATOM   4943  CA  GLU B 306     -38.173  26.063  10.174  1.00 54.30           C  
ATOM   4944  C   GLU B 306     -37.670  25.331   8.930  1.00 58.66           C  
ATOM   4945  O   GLU B 306     -37.289  25.982   7.956  1.00 59.93           O  
ATOM   4946  CB  GLU B 306     -37.110  25.999  11.300  1.00 57.98           C  
ATOM   4947  CG  GLU B 306     -36.157  27.176  11.345  1.00 75.44           C  
ATOM   4948  CD  GLU B 306     -35.572  27.420  12.725  1.00106.62           C  
ATOM   4949  OE1 GLU B 306     -35.444  28.604  13.113  1.00106.90           O  
ATOM   4950  OE2 GLU B 306     -35.246  26.430  13.420  1.00 98.98           O1-
ATOM   4951  N   ASN B 307     -37.629  23.995   8.964  1.00 54.63           N  
ATOM   4952  CA  ASN B 307     -37.146  23.221   7.820  1.00 56.62           C  
ATOM   4953  C   ASN B 307     -38.249  22.504   7.056  1.00 58.92           C
[truncated: 20,987 more chars]
