# Supplementary material for: Structural Descriptors for Subunit Interface Regions in Homodimers: Effect of Lipid Membrane and Secondary Structure Type
Source: J Chem Inf Model. 2025 Mar 27;65(7):3117–26. doi: 10.1021/acs.jcim.4c01233 (PMC12004529; doi:10.1021/acs.jcim.4c01233)
Supplement: Supplementary file 3 — ci4c01233_si_003.tar [file ci4c01233_si_003.tar › database/alpha/7ngj_cytop.pdb]

HEADER    7ngj_corrected_final_chain_A
ATOM      1  N   GLY A   1     -16.740 -63.822   1.512  1.00 11.92           N  
ATOM      2  CA  GLY A   1     -16.980 -63.087   2.776  1.00 11.92           C  
ATOM      3  C   GLY A   1     -17.144 -61.631   2.498  1.00 11.92           C  
ATOM      4  O   GLY A   1     -18.172 -61.190   1.986  1.00 11.92           O  
ATOM      5  N   ASP A   2     -16.113 -60.846   2.849  1.00 47.27           N  
ATOM      6  CA  ASP A   2     -16.110 -59.438   2.601  1.00 47.27           C  
ATOM      7  CB  ASP A   2     -14.927 -58.706   3.261  1.00 47.27           C  
ATOM      8  CG  ASP A   2     -13.633 -59.318   2.750  1.00 47.27           C  
ATOM      9  OD1 ASP A   2     -13.413 -60.532   3.007  1.00 47.27           O  
ATOM     10  OD2 ASP A   2     -12.855 -58.580   2.088  1.00 47.27           O1-
ATOM     11  C   ASP A   2     -16.053 -59.252   1.124  1.00 47.27           C  
ATOM     12  O   ASP A   2     -16.485 -58.225   0.606  1.00 47.27           O  
ATOM     13  N   ASP A   3     -15.507 -60.245   0.399  1.00 61.53           N  
ATOM     14  CA  ASP A   3     -15.413 -60.104  -1.023  1.00 61.53           C  
ATOM     15  CB  ASP A   3     -14.800 -61.335  -1.715  1.00 61.53           C  
ATOM     16  CG  ASP A   3     -14.424 -60.934  -3.136  1.00 61.53           C  
ATOM     17  OD1 ASP A   3     -14.873 -59.843  -3.580  1.00 61.53           O  
ATOM     18  OD2 ASP A   3     -13.678 -61.710  -3.792  1.00 61.53           O1-
ATOM     19  C   ASP A   3     -16.804 -59.923  -1.543  1.00 61.53           C  
ATOM     20  O   ASP A   3     -17.034 -59.122  -2.448  1.00 61.53           O  
ATOM     21  N   ARG A   4     -17.782 -60.665  -0.986  1.00 92.34           N  
ATOM     22  CA  ARG A   4     -19.134 -60.478  -1.430  1.00 92.34           C  
ATOM     23  CB  ARG A   4     -20.157 -61.463  -0.834  1.00 92.34           C  
ATOM     24  CG  ARG A   4     -19.989 -62.901  -1.332  1.00 92.34           C  
ATOM     25  CD  ARG A   4     -21.233 -63.774  -1.138  1.00 92.34           C  
ATOM     26  NE  ARG A   4     -20.869 -65.171  -1.515  1.00 92.34           N  
ATOM     27  CZ  ARG A   4     -20.578 -66.088  -0.545  1.00 92.34           C  
ATOM     28  NH1 ARG A   4     -20.770 -65.775   0.770  1.00 92.34           N1+
ATOM     29  NH2 ARG A   4     -20.111 -67.324  -0.888  1.00 92.34           N  
ATOM     30  C   ARG A   4     -19.565 -59.096  -1.050  1.00 92.34           C  
ATOM     31  O   ARG A   4     -20.283 -58.436  -1.799  1.00 92.34           O  
ATOM     32  N   GLU A   5     -19.134 -58.615   0.133  1.00 44.03           N  
ATOM     33  CA  GLU A   5     -19.537 -57.305   0.553  1.00 44.03           C  
ATOM     34  CB  GLU A   5     -19.055 -56.914   1.962  1.00 44.03           C  
ATOM     35  CG  GLU A   5     -19.684 -55.599   2.432  1.00 44.03           C  
ATOM     36  CD  GLU A   5     -19.354 -55.375   3.900  1.00 44.03           C  
ATOM     37  OE1 GLU A   5     -18.806 -56.308   4.544  1.00 44.03           O  
ATOM     38  OE2 GLU A   5     -19.658 -54.257   4.398  1.00 44.03           O1-
ATOM     39  C   GLU A   5     -19.019 -56.289  -0.423  1.00 44.03           C  
ATOM     40  O   GLU A   5     -19.753 -55.385  -0.816  1.00 44.03           O  
ATOM     41  N   LEU A   6     -17.753 -56.421  -0.870  1.00 79.23           N  
ATOM     42  CA  LEU A   6     -17.201 -55.473  -1.800  1.00 79.23           C  
ATOM     43  CB  LEU A   6     -15.725 -55.731  -2.164  1.00 79.23           C  
ATOM     44  CG  LEU A   6     -14.701 -55.281  -1.102  1.00 79.23           C  
ATOM     45  CD1 LEU A   6     -14.602 -53.745  -1.029  1.00 79.23           C  
ATOM     46  CD2 LEU A   6     -14.974 -55.932   0.262  1.00 79.23           C  
ATOM     47  C   LEU A   6     -17.987 -55.529  -3.071  1.00 79.23           C  
ATOM     48  O   LEU A   6     -18.237 -54.496  -3.691  1.00 79.23           O  
ATOM     49  N   ALA A   7     -18.395 -56.739  -3.492  1.00 23.71           N  
ATOM     50  CA  ALA A   7     -19.109 -56.904  -4.727  1.00 23.71           C  
ATOM     51  CB  ALA A   7     -19.449 -58.378  -5.019  1.00 23.71           C  
ATOM     52  C   ALA A   7     -20.403 -56.154  -4.656  1.00 23.71           C  
ATOM     53  O   ALA A   7     -20.814 -55.514  -5.621  1.00 23.71           O  
ATOM     54  N   ILE A   8     -21.090 -56.216  -3.501  1.00 43.45           N  
ATOM     55  CA  ILE A   8     -22.352 -55.551  -3.362  1.00 43.45           C  
ATOM     56  CB  ILE A   8     -23.011 -55.856  -2.049  1.00 43.45           C  
ATOM     57  CG1 ILE A   8     -23.388 -57.350  -1.984  1.00 43.45           C  
ATOM     58  CG2 ILE A   8     -24.204 -54.907  -1.870  1.00 43.45           C  
ATOM     59  CD1 ILE A   8     -23.834 -57.821  -0.598  1.00 43.45           C  
ATOM     60  C   ILE A   8     -22.161 -54.065  -3.480  1.00 43.45           C  
ATOM     61  O   ILE A   8     -22.928 -53.390  -4.166  1.00 43.45           O  
ATOM     62  N   LEU A   9     -21.118 -53.516  -2.825  1.00 53.56           N  
ATOM     63  CA  LEU A   9     -20.852 -52.100  -2.831  1.00 53.56           C  
ATOM     64  CB  LEU A   9     -19.602 -51.745  -2.009  1.00 53.56           C  
ATOM     65  CG  LEU A   9     -19.718 -52.015  -0.497  1.00 53.56           C  
ATOM     66  CD1 LEU A   9     -18.418 -51.630   0.222  1.00 53.56           C  
ATOM     67  CD2 LEU A   9     -20.933 -51.300   0.110  1.00 53.56           C  
ATOM     68  C   LEU A   9     -20.567 -51.648  -4.234  1.00 53.56           C  
ATOM     69  O   LEU A   9     -21.107 -50.642  -4.694  1.00 53.56           O  
ATOM     70  N   ALA A  10     -19.716 -52.402  -4.957  1.00 23.21           N  
ATOM     71  CA  ALA A  10     -19.320 -52.023  -6.285  1.00 23.21           C  
ATOM     72  CB  ALA A  10     -18.315 -53.008  -6.908  1.00 23.21           C  
ATOM     73  C   ALA A  10     -20.532 -51.995  -7.159  1.00 23.21           C  
ATOM     74  O   ALA A  10     -20.699 -51.091  -7.975  1.00 23.21           O  
ATOM     75  N   THR A  11     -21.419 -52.992  -7.002  1.00 28.79           N  
ATOM     76  CA  THR A  11     -22.597 -53.073  -7.813  1.00 28.79           C  
ATOM     77  CB  THR A  11     -23.412 -54.295  -7.490  1.00 28.79           C  
ATOM     78  OG1 THR A  11     -22.651 -55.469  -7.741  1.00 28.79           O  
ATOM     79  CG2 THR A  11     -24.696 -54.292  -8.338  1.00 28.79           C  
ATOM     80  C   THR A  11     -23.445 -51.863  -7.561  1.00 28.79           C  
ATOM     81  O   THR A  11     -23.964 -51.253  -8.495  1.00 28.79           O  
ATOM     82  N   ALA A  12     -23.601 -51.479  -6.280  1.00 32.58           N  
ATOM     83  CA  ALA A  12     -24.437 -50.368  -5.936  1.00 32.58           C  
ATOM     84  CB  ALA A  12     -24.558 -50.157  -4.419  1.00 32.58           C  
ATOM     85  C   ALA A  12     -23.881 -49.112  -6.531  1.00 32.58           C  
ATOM     86  O   ALA A  12     -24.622 -48.300  -7.077  1.00 32.58           O  
ATOM     87  N   GLU A  13     -22.553 -48.910  -6.473  1.00 47.07           N  
ATOM     88  CA  GLU A  13     -22.024 -47.683  -7.002  1.00 47.07           C  
ATOM     89  CB  GLU A  13     -20.512 -47.512  -6.773  1.00 47.07           C  
ATOM     90  CG  GLU A  13     -20.006 -46.128  -7.185  1.00 47.07           C  
ATOM     91  CD  GLU A  13     -18.627 -45.913  -6.577  1.00 47.07           C  
ATOM     92  OE1 GLU A  13     -17.812 -46.872  -6.592  1.00 47.07           O  
ATOM     93  OE2 GLU A  13     -18.377 -44.783  -6.079  1.00 47.07           O1-
ATOM     94  C   GLU A  13     -22.284 -47.629  -8.476  1.00 47.07           C  
ATOM     95  O   GLU A  13     -22.610 -46.572  -9.015  1.00 47.07           O  
ATOM     96  N   ASN A  14     -22.149 -48.775  -9.171  1.00 32.19           N  
ATOM     97  CA  ASN A  14     -22.337 -48.795 -10.593  1.00 32.19           C  
ATOM     98  CB  ASN A  14     -22.101 -50.181 -11.208  1.00 32.19           C  
ATOM     99  CG  ASN A  14     -20.616 -50.490 -11.125  1.00 32.19           C  
ATOM    100  OD1 ASN A  14     -19.779 -49.668 -11.495  1.00 32.19           O  
ATOM    101  ND2 ASN A  14     -20.278 -51.708 -10.627  1.00 32.19           N  
ATOM    102  C   ASN A  14     -23.751 -48.417 -10.919  1.00 32.19           C  
ATOM    103  O   ASN A  14     -23.988 -47.598 -11.804  1.00 32.19           O  
ATOM    104  N   LEU A  15     -24.727 -48.999 -10.192  1.00 58.26           N  
ATOM    105  CA  LEU A  15     -26.126 -48.778 -10.447  1.00 58.26           C  
ATOM    106  CB  LEU A  15     -27.042 -49.599  -9.522  1.00 58.26           C  
ATOM    107  CG  LEU A  15     -26.980 -51.119  -9.754  1.00 58.26           C  
ATOM    108  CD1 LEU A  15     -27.922 -51.861  -8.792  1.00 58.26           C  
ATOM    109  CD2 LEU A  15     -27.240 -51.469 -11.227  1.00 58.26           C  
ATOM    110  C   LEU A  15     -26.473 -47.342 -10.209  1.00 58.26           C  
ATOM    111  O   LEU A  15     -27.274 -46.759 -10.936  1.00 58.26           O  
ATOM    112  N   LEU A  16     -25.875 -46.720  -9.183  1.00113.73           N  
ATOM    113  CA  LEU A  16     -26.181 -45.358  -8.852  1.00113.73           C  
ATOM    114  CB  LEU A  16     -25.436 -44.828  -7.612  1.00113.73           C  
ATOM    115  CG  LEU A  16     -26.105 -45.137  -6.253  1.00113.73           C  
ATOM    116  CD1 LEU A  16     -27.310 -44.224  -6.011  1.00113.73           C  
ATOM    117  CD2 LEU A  16     -26.532 -46.601  -6.111  1.00113.73           C  
ATOM    118  C   LEU A  16     -25.844 -44.468 -10.001  1.00113.73           C  
ATOM    119  O   LEU A  16     -26.416 -43.389 -10.135  1.00113.73           O  
ATOM    120  N   GLU A  17     -24.868 -44.857 -10.839  1.00111.36           N  
ATOM    121  CA  GLU A  17     -24.533 -43.999 -11.938  1.00111.36           C  
ATOM    122  CB  GLU A  17     -23.420 -44.581 -12.830  1.00111.36           C  
ATOM    123  CG  GLU A  17     -22.034 -44.563 -12.184  1.00111.36           C  
ATOM    124  CD  GLU A  17     -21.551 -43.122 -12.155  1.00111.36           C  
ATOM    125  OE1 GLU A  17     -22.271 -42.244 -12.702  1.00111.36           O  
ATOM    126  OE2 GLU A  17     -20.455 -42.882 -11.584  1.00111.36           O1-
ATOM    127  C   GLU A  17     -25.741 -43.813 -12.817  1.00111.36           C  
ATOM    128  O   GLU A  17     -26.064 -42.688 -13.196  1.00111.36           O  
ATOM    129  N   ASP A  18     -26.427 -44.905 -13.207  1.00134.83           N  
ATOM    130  CA  ASP A  18     -27.540 -44.717 -14.096  1.00134.83           C  
ATOM    131  CB  ASP A  18     -27.896 -45.925 -14.995  1.00134.83           C  
ATOM    132  CG  ASP A  18     -28.384 -47.130 -14.204  1.00134.83           C  
ATOM    133  OD1 ASP A  18     -27.650 -47.586 -13.291  1.00134.83           O  
ATOM    134  OD2 ASP A  18     -29.500 -47.622 -14.522  1.00134.83           O1-
ATOM    135  C   ASP A  18     -28.784 -44.217 -13.420  1.00134.83           C  
ATOM    136  O   ASP A  18     -29.519 -43.430 -14.011  1.00134.83           O  
ATOM    137  N   ARG A  19     -29.072 -44.639 -12.169  1.00143.17           N  
ATOM    138  CA  ARG A  19     -30.356 -44.292 -11.617  1.00143.17           C  
ATOM    139  CB  ARG A  19     -31.371 -45.417 -11.867  1.00143.17           C  
ATOM    140  CG  ARG A  19     -30.844 -46.768 -11.378  1.00143.17           C  
ATOM    141  CD  ARG A  19     -31.625 -47.975 -11.893  1.00143.17           C  
ATOM    142  NE  ARG A  19     -30.835 -49.186 -11.534  1.00143.17           N  
ATOM    143  CZ  ARG A  19     -31.454 -50.390 -11.370  1.00143.17           C  
ATOM    144  NH1 ARG A  19     -32.811 -50.492 -11.473  1.00143.17           N1+
ATOM    145  NH2 ARG A  19     -30.715 -51.505 -11.106  1.00143.17           N  
ATOM    146  C   ARG A  19     -30.270 -44.044 -10.140  1.00143.17           C  
ATOM    147  O   ARG A  19     -29.248 -44.281  -9.499  1.00143.17           O  
ATOM    148  N   PRO A  20     -31.353 -43.523  -9.614  1.00159.33           N  
ATOM    149  CA  PRO A  20     -31.448 -43.227  -8.204  1.00159.33           C  
ATOM    150  CD  PRO A  20     -32.151 -42.603 -10.412  1.00159.33           C  
ATOM    151  CB  PRO A  20     -32.617 -42.258  -8.055  1.00159.33           C  
ATOM    152  CG  PRO A  20     -32.690 -41.562  -9.422  1.00159.33           C  
ATOM    153  C   PRO A  20     -31.635 -44.477  -7.401  1.00159.33           C  
ATOM    154  O   PRO A  20     -32.012 -45.506  -7.958  1.00159.33           O  
ATOM    155  N   LEU A  21     -31.397 -44.389  -6.079  1.00 52.30           N  
ATOM    156  CA  LEU A  21     -31.469 -45.494  -5.170  1.00 52.30           C  
ATOM    157  CB  LEU A  21     -31.095 -45.065  -3.739  1.00 52.30           C  
ATOM    158  CG  LEU A  21     -31.058 -46.214  -2.717  1.00 52.30           C  
ATOM    159  CD1 LEU A  21     -29.957 -47.227  -3.064  1.00 52.30           C  
ATOM    160  CD2 LEU A  21     -30.942 -45.680  -1.280  1.00 52.30           C  
ATOM    161  C   LEU A  21     -32.875 -46.012  -5.166  1.00 52.30           C  
ATOM    162  O   LEU A  21     -33.106 -47.218  -5.081  1.00 52.30           O  
ATOM    163  N   ALA A  22     -33.856 -45.101  -5.290  1.00 37.86           N  
ATOM    164  CA  ALA A  22     -35.242 -45.466  -5.256  1.00 37.86           C  
ATOM    165  CB  ALA A  22     -36.177 -44.261  -5.465  1.00 37.86           C  
ATOM    166  C   ALA A  22     -35.498 -46.433  -6.368  1.00 37.86           C  
ATOM    167  O   ALA A  22     -36.311 -47.345  -6.231  1.00 37.86           O  
ATOM    168  N   ASP A  23     -34.834 -46.227  -7.517  1.00 73.35           N  
ATOM    169  CA  ASP A  23     -34.954 -47.045  -8.692  1.00 73.35           C  
ATOM    170  CB  ASP A  23     -34.412 -46.353  -9.951  1.00 73.35           C  
ATOM    171  CG  ASP A  23     -35.360 -45.200 -10.241  1.00 73.35           C  
ATOM    172  OD1 ASP A  23     -36.391 -45.097  -9.521  1.00 73.35           O  
ATOM    173  OD2 ASP A  23     -35.076 -44.409 -11.180  1.00 73.35           O1-
ATOM    174  C   ASP A  23     -34.256 -48.369  -8.529  1.00 73.35           C  
ATOM    175  O   ASP A  23     -34.449 -49.259  -9.355  1.00 73.35           O  
ATOM    176  N   ILE A  24     -33.381 -48.534  -7.514  1.00 59.21           N  
ATOM    177  CA  ILE A  24     -32.625 -49.757  -7.399  1.00 59.21           C  
ATOM    178  CB  ILE A  24     -31.192 -49.507  -7.029  1.00 59.21           C  
ATOM    179  CG1 ILE A  24     -30.545 -48.580  -8.068  1.00 59.21           C  
ATOM    180  CG2 ILE A  24     -30.479 -50.862  -6.891  1.00 59.21           C  
ATOM    181  CD1 ILE A  24     -29.190 -48.028  -7.632  1.00 59.21           C  
ATOM    182  C   ILE A  24     -33.220 -50.629  -6.333  1.00 59.21           C  
ATOM    183  O   ILE A  24     -33.607 -50.162  -5.263  1.00 59.21           O  
ATOM    184  N   SER A  25     -33.307 -51.945  -6.624  1.00 42.95           N  
ATOM    185  CA  SER A  25     -33.913 -52.895  -5.735  1.00 42.95           C  
ATOM    186  CB  SER A  25     -34.933 -53.792  -6.450  1.00 42.95           C  
ATOM    187  OG  SER A  25     -34.287 -54.521  -7.485  1.00 42.95           O  
ATOM    188  C   SER A  25     -32.849 -53.785  -5.167  1.00 42.95           C  
ATOM    189  O   SER A  25     -31.746 -53.884  -5.704  1.00 42.95           O  
ATOM    190  N   VAL A  26     -33.166 -54.455  -4.040  1.00 39.21           N  
ATOM    191  CA  VAL A  26     -32.232 -55.332  -3.396  1.00 39.21           C  
ATOM    192  CB  VAL A  26     -32.781 -55.983  -2.157  1.00 39.21           C  
ATOM    193  CG1 VAL A  26     -31.733 -56.970  -1.622  1.00 39.21           C  
ATOM    194  CG2 VAL A  26     -33.179 -54.886  -1.152  1.00 39.21           C  
ATOM    195  C   VAL A  26     -31.895 -56.423  -4.362  1.00 39.21           C  
ATOM    196  O   VAL A  26     -30.743 -56.851  -4.443  1.00 39.21           O  
ATOM    197  N   ASP A  27     -32.893 -56.906  -5.129  1.00120.49           N  
ATOM    198  CA  ASP A  27     -32.613 -57.966  -6.050  1.00120.49           C  
ATOM    199  CB  ASP A  27     -33.852 -58.613  -6.705  1.00120.49           C  
ATOM    200  CG  ASP A  27     -34.694 -57.559  -7.379  1.00120.49           C  
ATOM    201  OD1 ASP A  27     -35.294 -56.734  -6.638  1.00120.49           O  
ATOM    202  OD2 ASP A  27     -34.749 -57.563  -8.636  1.00120.49           O1-
ATOM    203  C   ASP A  27     -31.632 -57.498  -7.082  1.00120.49           C  
ATOM    204  O   ASP A  27     -30.767 -58.269  -7.492  1.00120.49           O  
ATOM    205  N   ASP A  28     -31.715 -56.223  -7.518  1.00 40.74           N  
ATOM    206  CA  ASP A  28     -30.775 -55.732  -8.491  1.00 40.74           C  
ATOM    207  CB  ASP A  28     -31.001 -54.257  -8.878  1.00 40.74           C  
ATOM    208  CG  ASP A  28     -32.164 -54.184  -9.857  1.00 40.74           C  
ATOM    209  OD1 ASP A  28     -32.382 -55.191 -10.581  1.00 40.74           O  
ATOM    210  OD2 ASP A  28     -32.837 -53.120  -9.907  1.00 40.74           O1-
ATOM    211  C   ASP A  28     -29.404 -55.824  -7.896  1.00 40.74           C  
ATOM    212  O   ASP A  28     -28.456 -56.242  -8.559  1.00 40.74           O  
ATOM    213  N   LEU A  29     -29.259 -55.439  -6.616  1.00 41.21           N  
ATOM    214  CA  LEU A  29     -27.968 -55.464  -5.989  1.00 41.21           C  
ATOM    215  CB  LEU A  29     -27.985 -54.861  -4.574  1.00 41.21           C  
ATOM    216  CG  LEU A  29     -28.312 -53.357  -4.573  1.00 41.21           C  
ATOM    217  CD1 LEU A  29     -28.290 -52.772  -3.152  1.00 41.21           C  
ATOM    218  CD2 LEU A  29     -27.405 -52.591  -5.550  1.00 41.21           C  
ATOM    219  C   LEU A  29     -27.479 -56.878  -5.887  1.00 41.21           C  
ATOM    220  O   LEU A  29     -26.310 -57.154  -6.155  1.00 41.21           O  
ATOM    221  N   ALA A  30     -28.357 -57.819  -5.494  1.00 33.36           N  
ATOM    222  CA  ALA A  30     -27.935 -59.183  -5.328  1.00 33.36           C  
ATOM    223  CB  ALA A  30     -29.053 -60.102  -4.810  1.00 33.36           C  
ATOM    224  C   ALA A  30     -27.489 -59.738  -6.645  1.00 33.36           C  
ATOM    225  O   ALA A  30     -26.448 -60.389  -6.730  1.00 33.36           O  
ATOM    226  N   LYS A  31     -28.255 -59.473  -7.721  1.00 95.55           N  
ATOM    227  CA  LYS A  31     -27.929 -60.066  -8.986  1.00 95.55           C  
ATOM    228  CB  LYS A  31     -28.925 -59.733 -10.107  1.00 95.55           C  
ATOM    229  CG  LYS A  31     -30.302 -60.370  -9.917  1.00 95.55           C  
ATOM    230  CD  LYS A  31     -31.280 -59.998 -11.030  1.00 95.55           C  
ATOM    231  CE  LYS A  31     -30.905 -60.617 -12.379  1.00 95.55           C  
ATOM    232  NZ  LYS A  31     -31.971 -60.360 -13.371  1.00 95.55           N1+
ATOM    233  C   LYS A  31     -26.588 -59.590  -9.439  1.00 95.55           C  
ATOM    234  O   LYS A  31     -25.753 -60.383  -9.868  1.00 95.55           O  
ATOM    235  N   GLY A  32     -26.332 -58.276  -9.327  1.00 25.02           N  
ATOM    236  CA  GLY A  32     -25.093 -57.722  -9.795  1.00 25.02           C  
ATOM    237  C   GLY A  32     -23.972 -58.342  -9.023  1.00 25.02           C  
ATOM    238  O   GLY A  32     -22.891 -58.576  -9.559  1.00 25.02           O  
ATOM    239  N   ALA A  33     -24.207 -58.570  -7.718  1.00 64.99           N  
ATOM    240  CA  ALA A  33     -23.279 -59.146  -6.783  1.00 64.99           C  
ATOM    241  CB  ALA A  33     -23.794 -59.102  -5.332  1.00 64.99           C  
ATOM    242  C   ALA A  33     -23.006 -60.584  -7.121  1.00 64.99           C  
ATOM    243  O   ALA A  33     -21.924 -61.089  -6.822  1.00 64.99           O  
ATOM    244  N   GLY A  34     -23.990 -61.303  -7.707  1.00 35.64           N  
ATOM    245  CA  GLY A  34     -23.787 -62.697  -8.015  1.00 35.64           C  
ATOM    246  C   GLY A  34     -24.127 -63.485  -6.789  1.00 35.64           C  
ATOM    247  O   GLY A  34     -23.527 -64.518  -6.502  1.00 35.64           O  
ATOM    248  N   ILE A  35     -25.126 -62.986  -6.040  1.00178.37           N  
ATOM    249  CA  ILE A  35     -25.517 -63.525  -4.772  1.00178.37           C  
ATOM    250  CB  ILE A  35     -25.009 -62.587  -3.707  1.00178.37           C  
ATOM    251  CG1 ILE A  35     -25.190 -63.084  -2.279  1.00178.37           C  
ATOM    252  CG2 ILE A  35     -25.641 -61.214  -3.955  1.00178.37           C  
ATOM    253  CD1 ILE A  35     -24.533 -62.133  -1.278  1.00178.37           C  
ATOM    254  C   ILE A  35     -27.019 -63.549  -4.735  1.00178.37           C  
ATOM    255  O   ILE A  35     -27.677 -62.890  -5.538  1.00178.37           O  
ATOM    256  N   SER A  36     -27.597 -64.354  -3.820  1.00 77.86           N  
ATOM    257  CA  SER A  36     -29.024 -64.451  -3.668  1.00 77.86           C  
ATOM    258  CB  SER A  36     -29.462 -65.744  -2.960  1.00 77.86           C  
ATOM    259  OG  SER A  36     -30.845 -65.694  -2.654  1.00 77.86           O  
ATOM    260  C   SER A  36     -29.483 -63.299  -2.829  1.00 77.86           C  
ATOM    261  O   SER A  36     -28.683 -62.639  -2.171  1.00 77.86           O  
ATOM    262  N   ARG A  37     -30.803 -63.021  -2.855  1.00113.02           N  
ATOM    263  CA  ARG A  37     -31.368 -61.931  -2.116  1.00113.02           C  
ATOM    264  CB  ARG A  37     -32.844 -61.693  -2.479  1.00113.02           C  
ATOM    265  CG  ARG A  37     -33.402 -60.378  -1.945  1.00113.02           C  
ATOM    266  CD  ARG A  37     -34.699 -59.941  -2.626  1.00113.02           C  
ATOM    267  NE  ARG A  37     -35.138 -58.696  -1.937  1.00113.02           N  
ATOM    268  CZ  ARG A  37     -35.517 -57.596  -2.651  1.00113.02           C  
ATOM    269  NH1 ARG A  37     -35.513 -57.623  -4.014  1.00113.02           N1+
ATOM    270  NH2 ARG A  37     -35.889 -56.457  -1.995  1.00113.02           N  
ATOM    271  C   ARG A  37     -31.222 -62.175  -0.639  1.00113.02           C  
ATOM    272  O   ARG A  37     -30.864 -61.265   0.106  1.00113.02           O  
ATOM    273  N   PRO A  38     -31.482 -63.368  -0.172  1.00154.86           N  
ATOM    274  CA  PRO A  38     -31.320 -63.631   1.234  1.00154.86           C  
ATOM    275  CD  PRO A  38     -32.501 -64.212  -0.772  1.00154.86           C  
ATOM    276  CB  PRO A  38     -31.969 -64.991   1.475  1.00154.86           C  
ATOM    277  CG  PRO A  38     -33.053 -65.064   0.382  1.00154.86           C  
ATOM    278  C   PRO A  38     -29.881 -63.539   1.634  1.00154.86           C  
ATOM    279  O   PRO A  38     -29.597 -63.167   2.772  1.00154.86           O  
ATOM    280  N   THR A  39     -28.954 -63.881   0.722  1.00 48.99           N  
ATOM    281  CA  THR A  39     -27.562 -63.814   1.047  1.00 48.99           C  
ATOM    282  CB  THR A  39     -26.689 -64.411  -0.016  1.00 48.99           C  
ATOM    283  OG1 THR A  39     -27.072 -65.757  -0.257  1.00 48.99           O  
ATOM    284  CG2 THR A  39     -25.240 -64.381   0.490  1.00 48.99           C  
ATOM    285  C   THR A  39     -27.217 -62.365   1.232  1.00 48.99           C  
ATOM    286  O   THR A  39     -26.449 -62.004   2.122  1.00 48.99           O  
ATOM    287  N   PHE A  40     -27.826 -61.493   0.406  1.00 66.24           N  
ATOM    288  CA  PHE A  40     -27.617 -60.071   0.437  1.00 66.24           C  
ATOM    289  CB  PHE A  40     -28.547 -59.373  -0.575  1.00 66.24           C  
ATOM    290  CG  PHE A  40     -28.476 -57.893  -0.417  1.00 66.24           C  
ATOM    291  CD1 PHE A  40     -27.462 -57.168  -0.998  1.00 66.24           C  
ATOM    292  CD2 PHE A  40     -29.447 -57.228   0.301  1.00 66.24           C  
ATOM    293  CE1 PHE A  40     -27.414 -55.800  -0.851  1.00 66.24           C  
ATOM    294  CE2 PHE A  40     -29.401 -55.861   0.450  1.00 66.24           C  
ATOM    295  CZ  PHE A  40     -28.379 -55.144  -0.126  1.00 66.24           C  
ATOM    296  C   PHE A  40     -27.951 -59.562   1.811  1.00 66.24           C  
ATOM    297  O   PHE A  40     -27.195 -58.789   2.400  1.00 66.24           O  
ATOM    298  N   TYR A  41     -29.078 -60.029   2.376  1.00 72.87           N  
ATOM    299  CA  TYR A  41     -29.570 -59.585   3.653  1.00 72.87           C  
ATOM    300  CB  TYR A  41     -30.931 -60.196   4.029  1.00 72.87           C  
ATOM    301  CG  TYR A  41     -31.947 -59.505   3.184  1.00 72.87           C  
ATOM    302  CD1 TYR A  41     -32.400 -58.262   3.555  1.00 72.87           C  
ATOM    303  CD2 TYR A  41     -32.448 -60.082   2.039  1.00 72.87           C  
ATOM    304  CE1 TYR A  41     -33.333 -57.595   2.798  1.00 72.87           C  
ATOM    305  CE2 TYR A  41     -33.383 -59.418   1.275  1.00 72.87           C  
ATOM    306  CZ  TYR A  41     -33.832 -58.176   1.658  1.00 72.87           C  
ATOM    307  OH  TYR A  41     -34.791 -57.494   0.880  1.00 72.87           O  
ATOM    308  C   TYR A  41     -28.573 -59.895   4.721  1.00 72.87           C  
ATOM    309  O   TYR A  41     -28.500 -59.200   5.733  1.00 72.87           O  
ATOM    310  N   PHE A  42     -27.803 -60.979   4.559  1.00 45.77           N  
ATOM    311  CA  PHE A  42     -26.847 -61.291   5.576  1.00 45.77           C  
ATOM    312  CB  PHE A  42     -26.014 -62.533   5.214  1.00 45.77           C  
ATOM    313  CG  PHE A  42     -25.282 -62.976   6.432  1.00 45.77           C  
ATOM    314  CD1 PHE A  42     -25.890 -63.825   7.325  1.00 45.77           C  
ATOM    315  CD2 PHE A  42     -24.000 -62.549   6.684  1.00 45.77           C  
ATOM    316  CE1 PHE A  42     -25.232 -64.247   8.456  1.00 45.77           C  
ATOM    317  CE2 PHE A  42     -23.335 -62.965   7.812  1.00 45.77           C  
ATOM    318  CZ  PHE A  42     -23.951 -63.817   8.699  1.00 45.77           C  
ATOM    319  C   PHE A  42     -25.900 -60.123   5.709  1.00 45.77           C  
ATOM    320  O   PHE A  42     -25.585 -59.699   6.820  1.00 45.77           O  
ATOM    321  N   TYR A  43     -25.402 -59.593   4.571  1.00 78.34           N  
ATOM    322  CA  TYR A  43     -24.443 -58.513   4.537  1.00 78.34           C  
ATOM    323  CB  TYR A  43     -23.816 -58.355   3.138  1.00 78.34           C  
ATOM    324  CG  TYR A  43     -23.071 -59.618   2.858  1.00 78.34           C  
ATOM    325  CD1 TYR A  43     -21.747 -59.756   3.214  1.00 78.34           C  
ATOM    326  CD2 TYR A  43     -23.706 -60.677   2.248  1.00 78.34           C  
ATOM    327  CE1 TYR A  43     -21.070 -60.927   2.957  1.00 78.34           C  
ATOM    328  CE2 TYR A  43     -23.036 -61.849   1.989  1.00 78.34           C  
ATOM    329  CZ  TYR A  43     -21.715 -61.976   2.348  1.00 78.34           C  
ATOM    330  OH  TYR A  43     -21.019 -63.177   2.090  1.00 78.34           O  
ATOM    331  C   TYR A  43     -25.016 -57.174   4.939  1.00 78.34           C  
ATOM    332  O   TYR A  43     -24.387 -56.451   5.712  1.00 78.34           O  
ATOM    333  N   PHE A  44     -26.204 -56.787   4.415  1.00 65.88           N  
ATOM    334  CA  PHE A  44     -26.755 -55.487   4.725  1.00 65.88           C  
ATOM    335  CB  PHE A  44     -26.667 -54.478   3.564  1.00 65.88           C  
ATOM    336  CG  PHE A  44     -25.247 -54.130   3.275  1.00 65.88           C  
ATOM    337  CD1 PHE A  44     -24.595 -53.160   3.999  1.00 65.88           C  
ATOM    338  CD2 PHE A  44     -24.573 -54.768   2.259  1.00 65.88           C  
ATOM    339  CE1 PHE A  44     -23.288 -52.839   3.721  1.00 65.88           C  
ATOM    340  CE2 PHE A  44     -23.266 -54.454   1.975  1.00 65.88           C  
ATOM    341  CZ  PHE A  44     -22.623 -53.485   2.705  1.00 65.88           C  
ATOM    342  C   PHE A  44     -28.227 -55.625   4.989  1.00 65.88           C  
ATOM    343  O   PHE A  44     -28.903 -56.456   4.386  1.00 65.88           O  
ATOM    344  N   PRO A  45     -28.739 -54.832   5.899  1.00 77.06           N  
ATOM    345  CA  PRO A  45     -30.144 -54.838   6.210  1.00 77.06           C  
ATOM    346  CD  PRO A  45     -27.942 -54.304   6.992  1.00 77.06           C  
ATOM    347  CB  PRO A  45     -30.283 -54.146   7.569  1.00 77.06           C  
ATOM    348  CG  PRO A  45     -28.933 -53.442   7.790  1.00 77.06           C  
ATOM    349  C   PRO A  45     -31.007 -54.233   5.146  1.00 77.06           C  
ATOM    350  O   PRO A  45     -32.188 -54.575   5.095  1.00 77.06           O  
ATOM    351  N   SER A  46     -30.470 -53.319   4.310  1.00 40.62           N  
ATOM    352  CA  SER A  46     -31.298 -52.699   3.312  1.00 40.62           C  
ATOM    353  CB  SER A  46     -32.230 -51.616   3.878  1.00 40.62           C  
ATOM    354  OG  SER A  46     -31.458 -50.568   4.449  1.00 40.62           O  
ATOM    355  C   SER A  46     -30.415 -52.028   2.310  1.00 40.62           C  
ATOM    356  O   SER A  46     -29.203 -51.932   2.487  1.00 40.62           O  
ATOM    357  N   LYS A  47     -31.022 -51.548   1.207  1.00 95.24           N  
ATOM    358  CA  LYS A  47     -30.292 -50.869   0.176  1.00 95.24           C  
ATOM    359  CB  LYS A  47     -31.163 -50.535  -1.048  1.00 95.24           C  
ATOM    360  CG  LYS A  47     -32.404 -49.700  -0.723  1.00 95.24           C  
ATOM    361  CD  LYS A  47     -33.120 -49.169  -1.968  1.00 95.24           C  
ATOM    362  CE  LYS A  47     -34.399 -48.379  -1.678  1.00 95.24           C  
ATOM    363  NZ  LYS A  47     -35.474 -49.302  -1.248  1.00 95.24           N1+
ATOM    364  C   LYS A  47     -29.751 -49.597   0.754  1.00 95.24           C  
ATOM    365  O   LYS A  47     -28.664 -49.149   0.386  1.00 95.24           O  
ATOM    366  N   GLU A  48     -30.508 -48.987   1.685  1.00 78.17           N  
ATOM    367  CA  GLU A  48     -30.109 -47.746   2.279  1.00 78.17           C  
ATOM    368  CB  GLU A  48     -31.150 -47.166   3.255  1.00 78.17           C  
ATOM    369  CG  GLU A  48     -32.282 -46.407   2.553  1.00 78.17           C  
ATOM    370  CD  GLU A  48     -33.183 -47.389   1.815  1.00 78.17           C  
ATOM    371  OE1 GLU A  48     -33.258 -48.573   2.241  1.00 78.17           O  
ATOM    372  OE2 GLU A  48     -33.815 -46.964   0.811  1.00 78.17           O1-
ATOM    373  C   GLU A  48     -28.819 -47.932   3.016  1.00 78.17           C  
ATOM    374  O   GLU A  48     -27.955 -47.059   2.987  1.00 78.17           O  
ATOM    375  N   ALA A  49     -28.655 -49.082   3.695  1.00 31.17           N  
ATOM    376  CA  ALA A  49     -27.472 -49.364   4.462  1.00 31.17           C  
ATOM    377  CB  ALA A  49     -27.546 -50.709   5.207  1.00 31.17           C  
ATOM    378  C   ALA A  49     -26.293 -49.409   3.542  1.00 31.17           C  
ATOM    379  O   ALA A  49     -25.191 -49.001   3.909  1.00 31.17           O  
ATOM    380  N   VAL A  50     -26.493 -49.936   2.321  1.00 30.48           N  
ATOM    381  CA  VAL A  50     -25.425 -50.034   1.372  1.00 30.48           C  
ATOM    382  CB  VAL A  50     -25.855 -50.707   0.103  1.00 30.48           C  
ATOM    383  CG1 VAL A  50     -24.688 -50.648  -0.898  1.00 30.48           C  
ATOM    384  CG2 VAL A  50     -26.315 -52.137   0.444  1.00 30.48           C  
ATOM    385  C   VAL A  50     -24.939 -48.654   1.035  1.00 30.48           C  
ATOM    386  O   VAL A  50     -23.734 -48.416   0.970  1.00 30.48           O  
ATOM    387  N   LEU A  51     -25.868 -47.703   0.830  1.00103.33           N  
ATOM    388  CA  LEU A  51     -25.521 -46.362   0.446  1.00103.33           C  
ATOM    389  CB  LEU A  51     -26.770 -45.496   0.177  1.00103.33           C  
ATOM    390  CG  LEU A  51     -26.483 -44.142  -0.499  1.00103.33           C  
ATOM    391  CD1 LEU A  51     -25.660 -43.197   0.389  1.00103.33           C  
ATOM    392  CD2 LEU A  51     -25.867 -44.354  -1.889  1.00103.33           C  
ATOM    393  C   LEU A  51     -24.739 -45.740   1.564  1.00103.33           C  
ATOM    394  O   LEU A  51     -23.769 -45.017   1.333  1.00103.33           O  
ATOM    395  N   LEU A  52     -25.143 -46.028   2.816  1.00 99.46           N  
ATOM    396  CA  LEU A  52     -24.501 -45.447   3.960  1.00 99.46           C  
ATOM    397  CB  LEU A  52     -25.130 -45.914   5.289  1.00 99.46           C  
ATOM    398  CG  LEU A  52     -24.693 -45.117   6.535  1.00 99.46           C  
ATOM    399  CD1 LEU A  52     -23.189 -45.237   6.819  1.00 99.46           C  
ATOM    400  CD2 LEU A  52     -25.176 -43.659   6.456  1.00 99.46           C  
ATOM    401  C   LEU A  52     -23.065 -45.890   3.952  1.00 99.46           C  
ATOM    402  O   LEU A  52     -22.162 -45.095   4.202  1.00 99.46           O  
ATOM    403  N   THR A  53     -22.817 -47.183   3.661  1.00 33.39           N  
ATOM    404  CA  THR A  53     -21.474 -47.694   3.668  1.00 33.39           C  
ATOM    405  CB  THR A  53     -21.400 -49.174   3.435  1.00 33.39           C  
ATOM    406  OG1 THR A  53     -22.125 -49.858   4.444  1.00 33.39           O  
ATOM    407  CG2 THR A  53     -19.919 -49.601   3.456  1.00 33.39           C  
ATOM    408  C   THR A  53     -20.681 -47.033   2.586  1.00 33.39           C  
ATOM    409  O   THR A  53     -19.528 -46.663   2.792  1.00 33.39           O  
ATOM    410  N   LEU A  54     -21.283 -46.851   1.397  1.00 49.82           N  
ATOM    411  CA  LEU A  54     -20.570 -46.270   0.293  1.00 49.82           C  
ATOM    412  CB  LEU A  54     -21.469 -46.092  -0.942  1.00 49.82           C  
ATOM    413  CG  LEU A  54     -21.919 -47.415  -1.580  1.00 49.82           C  
ATOM    414  CD1 LEU A  54     -22.812 -47.165  -2.805  1.00 49.82           C  
ATOM    415  CD2 LEU A  54     -20.709 -48.300  -1.912  1.00 49.82           C  
ATOM    416  C   LEU A  54     -20.130 -44.894   0.687  1.00 49.82           C  
ATOM    417  O   LEU A  54     -18.990 -44.496   0.455  1.00 49.82           O  
ATOM    418  N   LEU A  55     -21.044 -44.140   1.320  1.00110.01           N  
ATOM    419  CA  LEU A  55     -20.821 -42.778   1.705  1.00110.01           C  
ATOM    420  CB  LEU A  55     -22.098 -42.227   2.373  1.00110.01           C  
ATOM    421  CG  LEU A  55     -22.157 -40.710   2.619  1.00110.01           C  
ATOM    422  CD1 LEU A  55     -20.996 -40.208   3.481  1.00110.01           C  
ATOM    423  CD2 LEU A  55     -22.358 -39.939   1.312  1.00110.01           C  
ATOM    424  C   LEU A  55     -19.700 -42.733   2.708  1.00110.01           C  
ATOM    425  O   LEU A  55     -18.807 -41.891   2.622  1.00110.01           O  
ATOM    426  N   ASP A  56     -19.711 -43.670   3.675  1.00 45.30           N  
ATOM    427  CA  ASP A  56     -18.738 -43.687   4.730  1.00 45.30           C  
ATOM    428  CB  ASP A  56     -18.942 -44.853   5.717  1.00 45.30           C  
ATOM    429  CG  ASP A  56     -17.885 -44.772   6.815  1.00 45.30           C  
ATOM    430  OD1 ASP A  56     -17.655 -43.650   7.343  1.00 45.30           O  
ATOM    431  OD2 ASP A  56     -17.284 -45.834   7.131  1.00 45.30           O1-
ATOM    432  C   ASP A  56     -17.386 -43.863   4.119  1.00 45.30           C  
ATOM    433  O   ASP A  56     -16.413 -43.245   4.546  1.00 45.30           O  
ATOM    434  N   ARG A  57     -17.295 -44.727   3.096  1.00 99.75           N  
ATOM    435  CA  ARG A  57     -16.044 -45.029   2.467  1.00 99.75           C  
ATOM    436  CB  ARG A  57     -16.213 -46.142   1.419  1.00 99.75           C  
ATOM    437  CG  ARG A  57     -14.907 -46.750   0.922  1.00 99.75           C  
ATOM    438  CD  ARG A  57     -15.120 -47.901  -0.064  1.00 99.75           C  
ATOM    439  NE  ARG A  57     -13.769 -48.380  -0.469  1.00 99.75           N  
ATOM    440  CZ  ARG A  57     -13.632 -49.297  -1.471  1.00 99.75           C  
ATOM    441  NH1 ARG A  57     -14.737 -49.814  -2.081  1.00 99.75           N1+
ATOM    442  NH2 ARG A  57     -12.385 -49.688  -1.869  1.00 99.75           N  
ATOM    443  C   ARG A  57     -15.496 -43.805   1.791  1.00 99.75           C  
ATOM    444  O   ARG A  57     -14.323 -43.472   1.960  1.00 99.75           O  
ATOM    445  N   VAL A  58     -16.345 -43.090   1.021  1.00 39.85           N  
ATOM    446  CA  VAL A  58     -15.910 -41.935   0.282  1.00 39.85           C  
ATOM    447  CB  VAL A  58     -17.003 -41.325  -0.551  1.00 39.85           C  
ATOM    448  CG1 VAL A  58     -16.436 -40.070  -1.244  1.00 39.85           C  
ATOM    449  CG2 VAL A  58     -17.546 -42.388  -1.520  1.00 39.85           C  
ATOM    450  C   VAL A  58     -15.455 -40.865   1.226  1.00 39.85           C  
ATOM    451  O   VAL A  58     -14.402 -40.257   1.035  1.00 39.85           O  
ATOM    452  N   VAL A  59     -16.246 -40.614   2.285  1.00 41.74           N  
ATOM    453  CA  VAL A  59     -15.945 -39.561   3.219  1.00 41.74           C  
ATOM    454  CB  VAL A  59     -16.992 -39.416   4.279  1.00 41.74           C  
ATOM    455  CG1 VAL A  59     -16.500 -38.407   5.335  1.00 41.74           C  
ATOM    456  CG2 VAL A  59     -18.307 -39.006   3.596  1.00 41.74           C  
ATOM    457  C   VAL A  59     -14.635 -39.837   3.886  1.00 41.74           C  
ATOM    458  O   VAL A  59     -13.796 -38.947   4.000  1.00 41.74           O  
ATOM    459  N   ASN A  60     -14.414 -41.085   4.339  1.00 47.99           N  
ATOM    460  CA  ASN A  60     -13.190 -41.411   5.014  1.00 47.99           C  
ATOM    461  CB  ASN A  60     -13.179 -42.804   5.660  1.00 47.99           C  
ATOM    462  CG  ASN A  60     -13.864 -42.659   7.009  1.00 47.99           C  
ATOM    463  OD1 ASN A  60     -13.455 -41.844   7.836  1.00 47.99           O  
ATOM    464  ND2 ASN A  60     -14.939 -43.457   7.240  1.00 47.99           N  
ATOM    465  C   ASN A  60     -12.046 -41.298   4.061  1.00 47.99           C  
ATOM    466  O   ASN A  60     -10.947 -40.911   4.455  1.00 47.99           O  
ATOM    467  N   GLN A  61     -12.271 -41.631   2.777  1.00 51.43           N  
ATOM    468  CA  GLN A  61     -11.224 -41.556   1.797  1.00 51.43           C  
ATOM    469  CB  GLN A  61     -11.752 -41.864   0.385  1.00 51.43           C  
ATOM    470  CG  GLN A  61     -10.742 -41.632  -0.743  1.00 51.43           C  
ATOM    471  CD  GLN A  61     -11.536 -41.537  -2.039  1.00 51.43           C  
ATOM    472  OE1 GLN A  61     -12.765 -41.502  -2.014  1.00 51.43           O  
ATOM    473  NE2 GLN A  61     -10.824 -41.473  -3.197  1.00 51.43           N  
ATOM    474  C   GLN A  61     -10.741 -40.141   1.738  1.00 51.43           C  
ATOM    475  O   GLN A  61      -9.539 -39.884   1.761  1.00 51.43           O  
ATOM    476  N   ALA A  62     -11.681 -39.178   1.672  1.00 29.96           N  
ATOM    477  CA  ALA A  62     -11.320 -37.793   1.577  1.00 29.96           C  
ATOM    478  CB  ALA A  62     -12.543 -36.868   1.438  1.00 29.96           C  
ATOM    479  C   ALA A  62     -10.598 -37.394   2.822  1.00 29.96           C  
ATOM    480  O   ALA A  62      -9.586 -36.698   2.766  1.00 29.96           O  
ATOM    481  N   ASP A  63     -11.095 -37.856   3.983  1.00 47.58           N  
ATOM    482  CA  ASP A  63     -10.525 -37.477   5.241  1.00 47.58           C  
ATOM    483  CB  ASP A  63     -11.282 -38.079   6.436  1.00 47.58           C  
ATOM    484  CG  ASP A  63     -10.836 -37.369   7.706  1.00 47.58           C  
ATOM    485  OD1 ASP A  63     -10.815 -36.110   7.704  1.00 47.58           O  
ATOM    486  OD2 ASP A  63     -10.506 -38.083   8.690  1.00 47.58           O1-
ATOM    487  C   ASP A  63      -9.111 -37.972   5.308  1.00 47.58           C  
ATOM    488  O   ASP A  63      -8.220 -37.256   5.764  1.00 47.58           O  
ATOM    489  N   MET A  64      -8.867 -39.212   4.841  1.00 50.07           N  
ATOM    490  CA  MET A  64      -7.557 -39.801   4.901  1.00 50.07           C  
ATOM    491  CB  MET A  64      -7.513 -41.229   4.327  1.00 50.07           C  
ATOM    492  CG  MET A  64      -8.342 -42.256   5.098  1.00 50.07           C  
ATOM    493  SD  MET A  64      -8.251 -43.943   4.420  1.00 50.07           S  
ATOM    494  CE  MET A  64      -9.592 -44.605   5.448  1.00 50.07           C  
ATOM    495  C   MET A  64      -6.626 -38.983   4.063  1.00 50.07           C  
ATOM    496  O   MET A  64      -5.490 -38.718   4.457  1.00 50.07           O  
ATOM    497  N   ALA A  65      -7.092 -38.555   2.873  1.00 23.87           N  
ATOM    498  CA  ALA A  65      -6.267 -37.802   1.971  1.00 23.87           C  
ATOM    499  CB  ALA A  65      -6.980 -37.451   0.651  1.00 23.87           C  
ATOM    500  C   ALA A  65      -5.885 -36.513   2.627  1.00 23.87           C  
ATOM    501  O   ALA A  65      -4.744 -36.068   2.524  1.00 23.87           O  
ATOM    502  N   LEU A  66      -6.842 -35.876   3.324  1.00 42.64           N  
ATOM    503  CA  LEU A  66      -6.605 -34.621   3.979  1.00 42.64           C  
ATOM    504  CB  LEU A  66      -7.888 -34.093   4.655  1.00 42.64           C  
ATOM    505  CG  LEU A  66      -7.733 -32.747   5.388  1.00 42.64           C  
ATOM    506  CD1 LEU A  66      -7.411 -31.600   4.418  1.00 42.64           C  
ATOM    507  CD2 LEU A  66      -8.960 -32.452   6.264  1.00 42.64           C  
ATOM    508  C   LEU A  66      -5.567 -34.821   5.042  1.00 42.64           C  
ATOM    509  O   LEU A  66      -4.675 -33.993   5.222  1.00 42.64           O  
ATOM    510  N   GLN A  67      -5.649 -35.950   5.771  1.00 41.80           N  
ATOM    511  CA  GLN A  67      -4.739 -36.203   6.852  1.00 41.80           C  
ATOM    512  CB  GLN A  67      -5.013 -37.550   7.543  1.00 41.80           C  
ATOM    513  CG  GLN A  67      -6.369 -37.614   8.251  1.00 41.80           C  
ATOM    514  CD  GLN A  67      -6.522 -39.006   8.844  1.00 41.80           C  
ATOM    515  OE1 GLN A  67      -7.242 -39.203   9.820  1.00 41.80           O  
ATOM    516  NE2 GLN A  67      -5.829 -40.005   8.233  1.00 41.80           N  
ATOM    517  C   GLN A  67      -3.350 -36.262   6.302  1.00 41.80           C  
ATOM    518  O   GLN A  67      -2.421 -35.710   6.887  1.00 41.80           O  
ATOM    519  N   THR A  68      -3.178 -36.924   5.144  1.00 23.03           N  
ATOM    520  CA  THR A  68      -1.872 -37.083   4.571  1.00 23.03           C  
ATOM    521  CB  THR A  68      -1.883 -37.890   3.308  1.00 23.03           C  
ATOM    522  OG1 THR A  68      -2.431 -39.176   3.556  1.00 23.03           O  
ATOM    523  CG2 THR A  68      -0.438 -38.023   2.803  1.00 23.03           C  
ATOM    524  C   THR A  68      -1.328 -35.732   4.231  1.00 23.03           C  
ATOM    525  O   THR A  68      -0.158 -35.440   4.475  1.00 23.03           O  
ATOM    526  N   LEU A  69      -2.178 -34.860   3.663  1.00 37.07           N  
ATOM    527  CA  LEU A  69      -1.736 -33.564   3.248  1.00 37.07           C  
ATOM    528  CB  LEU A  69      -2.869 -32.768   2.574  1.00 37.07           C  
ATOM    529  CG  LEU A  69      -2.457 -31.381   2.049  1.00 37.07           C  
ATOM    530  CD1 LEU A  69      -1.433 -31.504   0.910  1.00 37.07           C  
ATOM    531  CD2 LEU A  69      -3.686 -30.550   1.644  1.00 37.07           C  
ATOM    532  C   LEU A  69      -1.284 -32.799   4.453  1.00 37.07           C  
ATOM    533  O   LEU A  69      -0.257 -32.121   4.416  1.00 37.07           O  
ATOM    534  N   ALA A  70      -2.039 -32.904   5.564  1.00 25.85           N  
ATOM    535  CA  ALA A  70      -1.728 -32.170   6.758  1.00 25.85           C  
ATOM    536  CB  ALA A  70      -2.743 -32.409   7.888  1.00 25.85           C  
ATOM    537  C   ALA A  70      -0.382 -32.596   7.256  1.00 25.85           C  
ATOM    538  O   ALA A  70       0.407 -31.773   7.714  1.00 25.85           O  
ATOM    539  N   GLU A  71      -0.097 -33.909   7.187  1.00 41.94           N  
ATOM    540  CA  GLU A  71       1.147 -34.445   7.656  1.00 41.94           C  
ATOM    541  CB  GLU A  71       1.168 -35.983   7.600  1.00 41.94           C  
ATOM    542  CG  GLU A  71       0.134 -36.604   8.546  1.00 41.94           C  
ATOM    543  CD  GLU A  71       0.077 -38.109   8.311  1.00 41.94           C  
ATOM    544  OE1 GLU A  71       1.114 -38.690   7.893  1.00 41.94           O  
ATOM    545  OE2 GLU A  71      -1.012 -38.695   8.546  1.00 41.94           O1-
ATOM    546  C   GLU A  71       2.265 -33.918   6.807  1.00 41.94           C  
ATOM    547  O   GLU A  71       3.316 -33.561   7.336  1.00 41.94           O  
ATOM    548  N   ASN A  72       2.079 -33.847   5.469  1.00 55.60           N  
ATOM    549  CA  ASN A  72       3.159 -33.369   4.650  1.00 55.60           C  
ATOM    550  CB  ASN A  72       3.596 -34.389   3.585  1.00 55.60           C  
ATOM    551  CG  ASN A  72       4.188 -35.589   4.309  1.00 55.60           C  
ATOM    552  OD1 ASN A  72       5.001 -35.442   5.220  1.00 55.60           O  
ATOM    553  ND2 ASN A  72       3.761 -36.813   3.898  1.00 55.60           N  
ATOM    554  C   ASN A  72       2.736 -32.131   3.916  1.00 55.60           C  
ATOM    555  O   ASN A  72       2.051 -32.197   2.898  1.00 55.60           O  
ATOM    556  N   PRO A  73       3.149 -30.988   4.386  1.00155.85           N  
ATOM    557  CA  PRO A  73       2.765 -29.792   3.690  1.00155.85           C  
ATOM    558  CD  PRO A  73       3.185 -30.774   5.826  1.00155.85           C  
ATOM    559  CB  PRO A  73       2.951 -28.644   4.678  1.00155.85           C  
ATOM    560  CG  PRO A  73       2.737 -29.317   6.044  1.00155.85           C  
ATOM    561  C   PRO A  73       3.470 -29.594   2.389  1.00155.85           C  
ATOM    562  O   PRO A  73       4.676 -29.820   2.316  1.00155.85           O  
ATOM    563  N   ALA A  74       2.732 -29.138   1.357  1.00 32.65           N  
ATOM    564  CA  ALA A  74       3.319 -28.879   0.076  1.00 32.65           C  
ATOM    565  CB  ALA A  74       2.287 -28.679  -1.053  1.00 32.65           C  
ATOM    566  C   ALA A  74       4.117 -27.620   0.196  1.00 32.65           C  
ATOM    567  O   ALA A  74       3.799 -26.750   1.006  1.00 32.65           O  
ATOM    568  N   ASP A  75       5.189 -27.507  -0.617  1.00 50.23           N  
ATOM    569  CA  ASP A  75       6.057 -26.365  -0.601  1.00 50.23           C  
ATOM    570  CB  ASP A  75       7.487 -26.699  -1.054  1.00 50.23           C  
ATOM    571  CG  ASP A  75       8.307 -25.418  -1.072  1.00 50.23           C  
ATOM    572  OD1 ASP A  75       7.854 -24.406  -0.475  1.00 50.23           O  
ATOM    573  OD2 ASP A  75       9.396 -25.438  -1.705  1.00 50.23           O1-
ATOM    574  C   ASP A  75       5.525 -25.384  -1.590  1.00 50.23           C  
ATOM    575  O   ASP A  75       5.844 -25.458  -2.777  1.00 50.23           O  
ATOM    576  N   THR A  76       4.698 -24.430  -1.119  1.00119.54           N  
ATOM    577  CA  THR A  76       4.133 -23.496  -2.044  1.00119.54           C  
ATOM    578  CB  THR A  76       2.995 -24.097  -2.811  1.00119.54           C  
ATOM    579  OG1 THR A  76       2.597 -23.240  -3.869  1.00119.54           O  
ATOM    580  CG2 THR A  76       1.827 -24.362  -1.845  1.00119.54           C  
ATOM    581  C   THR A  76       3.622 -22.305  -1.289  1.00119.54           C  
ATOM    582  O   THR A  76       3.798 -22.196  -0.078  1.00119.54           O  
ATOM    583  N   ASP A  77       2.970 -21.368  -2.008  1.00 53.09           N  
ATOM    584  CA  ASP A  77       2.438 -20.175  -1.412  1.00 53.09           C  
ATOM    585  CB  ASP A  77       2.292 -19.015  -2.421  1.00 53.09           C  
ATOM    586  CG  ASP A  77       1.438 -19.458  -3.605  1.00 53.09           C  
ATOM    587  OD1 ASP A  77       0.456 -20.223  -3.402  1.00 53.09           O  
ATOM    588  OD2 ASP A  77       1.776 -19.036  -4.743  1.00 53.09           O1-
ATOM    589  C   ASP A  77       1.122 -20.484  -0.756  1.00 53.09           C  
ATOM    590  O   ASP A  77       0.638 -21.614  -0.796  1.00 53.09           O  
ATOM    591  N   ARG A  78       0.518 -19.462  -0.118  1.00176.79           N  
ATOM    592  CA  ARG A  78      -0.693 -19.596   0.645  1.00176.79           C  
ATOM    593  CB  ARG A  78      -1.198 -18.256   1.190  1.00176.79           C  
ATOM    594  CG  ARG A  78      -0.148 -17.422   1.911  1.00176.79           C  
ATOM    595  CD  ARG A  78      -0.714 -16.089   2.383  1.00176.79           C  
ATOM    596  NE  ARG A  78      -1.510 -15.549   1.246  1.00176.79           N  
ATOM    597  CZ  ARG A  78      -1.516 -14.212   0.978  1.00176.79           C  
ATOM    598  NH1 ARG A  78      -0.730 -13.364   1.706  1.00176.79           N1+
ATOM    599  NH2 ARG A  78      -2.297 -13.724  -0.029  1.00176.79           N  
ATOM    600  C   ARG A  78      -1.799 -20.056  -0.252  1.00176.79           C  
ATOM    601  O   ARG A  78      -2.618 -20.890   0.132  1.00176.79           O  
ATOM    602  N   GLU A  79      -1.859 -19.497  -1.474  1.00 50.62           N  
ATOM    603  CA  GLU A  79      -2.914 -19.799  -2.401  1.00 50.62           C  
ATOM    604  CB  GLU A  79      -2.748 -19.024  -3.712  1.00 50.62           C  
ATOM    605  CG  GLU A  79      -3.824 -19.337  -4.748  1.00 50.62           C  
ATOM    606  CD  GLU A  79      -3.468 -18.585  -6.021  1.00 50.62           C  
ATOM    607  OE1 GLU A  79      -2.249 -18.395  -6.285  1.00 50.62           O  
ATOM    608  OE2 GLU A  79      -4.419 -18.195  -6.751  1.00 50.62           O1-
ATOM    609  C   GLU A  79      -2.884 -21.256  -2.758  1.00 50.62           C  
ATOM    610  O   GLU A  79      -3.911 -21.934  -2.741  1.00 50.62           O  
ATOM    611  N   ASN A  80      -1.690 -21.780  -3.081  1.00 55.32           N  
ATOM    612  CA  ASN A  80      -1.573 -23.148  -3.491  1.00 55.32           C  
ATOM    613  CB  ASN A  80      -0.175 -23.510  -4.014  1.00 55.32           C  
ATOM    614  CG  ASN A  80      -0.225 -24.947  -4.510  1.00 55.32           C  
ATOM    615  OD1 ASN A  80      -0.521 -25.208  -5.676  1.00 55.32           O  
ATOM    616  ND2 ASN A  80       0.070 -25.914  -3.599  1.00 55.32           N  
ATOM    617  C   ASN A  80      -1.896 -24.043  -2.336  1.00 55.32           C  
ATOM    618  O   ASN A  80      -2.450 -25.127  -2.507  1.00 55.32           O  
ATOM    619  N   MET A  81      -1.551 -23.603  -1.115  1.00 49.16           N  
ATOM    620  CA  MET A  81      -1.782 -24.398   0.055  1.00 49.16           C  
ATOM    621  CB  MET A  81      -1.310 -23.651   1.314  1.00 49.16           C  
ATOM    622  CG  MET A  81      -1.527 -24.385   2.635  1.00 49.16           C  
ATOM    623  SD  MET A  81      -0.592 -23.682   4.032  1.00 49.16           S  
ATOM    624  CE  MET A  81      -1.371 -22.039   4.005  1.00 49.16           C  
ATOM    625  C   MET A  81      -3.253 -24.672   0.176  1.00 49.16           C  
ATOM    626  O   MET A  81      -3.664 -25.809   0.409  1.00 49.16           O  
ATOM    627  N   TRP A  82      -4.092 -23.634   0.013  1.00 68.23           N  
ATOM    628  CA  TRP A  82      -5.513 -23.814   0.115  1.00 68.23           C  
ATOM    629  CB  TRP A  82      -6.296 -22.490   0.147  1.00 68.23           C  
ATOM    630  CG  TRP A  82      -6.093 -21.702   1.422  1.00 68.23           C  
ATOM    631  CD2 TRP A  82      -6.467 -22.192   2.720  1.00 68.23           C  
ATOM    632  CD1 TRP A  82      -5.522 -20.478   1.617  1.00 68.23           C  
ATOM    633  NE1 TRP A  82      -5.523 -20.169   2.959  1.00 68.23           N  
ATOM    634  CE2 TRP A  82      -6.100 -21.219   3.648  1.00 68.23           C  
ATOM    635  CE3 TRP A  82      -7.066 -23.357   3.108  1.00 68.23           C  
ATOM    636  CZ2 TRP A  82      -6.327 -21.400   4.986  1.00 68.23           C  
ATOM    637  CZ3 TRP A  82      -7.293 -23.538   4.455  1.00 68.23           C  
ATOM    638  CH2 TRP A  82      -6.931 -22.577   5.378  1.00 68.23           C  
ATOM    639  C   TRP A  82      -6.020 -24.630  -1.035  1.00 68.23           C  
ATOM    640  O   TRP A  82      -6.873 -25.500  -0.859  1.00 68.23           O  
ATOM    641  N   ARG A  83      -5.500 -24.373  -2.250  1.00104.03           N  
ATOM    642  CA  ARG A  83      -5.970 -25.046  -3.430  1.00104.03           C  
ATOM    643  CB  ARG A  83      -5.285 -24.538  -4.712  1.00104.03           C  
ATOM    644  CG  ARG A  83      -5.592 -25.372  -5.956  1.00104.03           C  
ATOM    645  CD  ARG A  83      -5.238 -24.659  -7.263  1.00104.03           C  
ATOM    646  NE  ARG A  83      -6.391 -23.783  -7.613  1.00104.03           N  
ATOM    647  CZ  ARG A  83      -6.233 -22.441  -7.793  1.00104.03           C  
ATOM    648  NH1 ARG A  83      -5.023 -21.845  -7.586  1.00104.03           N1+
ATOM    649  NH2 ARG A  83      -7.301 -21.691  -8.190  1.00104.03           N  
ATOM    650  C   ARG A  83      -5.735 -26.521  -3.300  1.00104.03           C  
ATOM    651  O   ARG A  83      -6.592 -27.327  -3.661  1.00104.03           O  
ATOM    652  N   THR A  84      -4.568 -26.916  -2.763  1.00 33.86           N  
ATOM    653  CA  THR A  84      -4.267 -28.311  -2.630  1.00 33.86           C  
ATOM    654  CB  THR A  84      -2.901 -28.545  -2.046  1.00 33.86           C  
ATOM    655  OG1 THR A  84      -1.905 -27.996  -2.895  1.00 33.86           O  
ATOM    656  CG2 THR A  84      -2.673 -30.055  -1.874  1.00 33.86           C  
ATOM    657  C   THR A  84      -5.278 -28.945  -1.718  1.00 33.86           C  
ATOM    658  O   THR A  84      -5.742 -30.054  -1.979  1.00 33.86           O  
ATOM    659  N   GLY A  85      -5.640 -28.263  -0.614  1.00 28.01           N  
ATOM    660  CA  GLY A  85      -6.574 -28.820   0.324  1.00 28.01           C  
ATOM    661  C   GLY A  85      -7.934 -28.987  -0.291  1.00 28.01           C  
ATOM    662  O   GLY A  85      -8.562 -30.034  -0.159  1.00 28.01           O  
ATOM    663  N   ILE A  86      -8.428 -27.959  -1.001  1.00 44.32           N  
ATOM    664  CA  ILE A  86      -9.744 -28.014  -1.580  1.00 44.32           C  
ATOM    665  CB  ILE A  86     -10.144 -26.740  -2.267  1.00 44.32           C  
ATOM    666  CG1 ILE A  86     -10.227 -25.590  -1.250  1.00 44.32           C  
ATOM    667  CG2 ILE A  86     -11.464 -26.995  -3.015  1.00 44.32           C  
ATOM    668  CD1 ILE A  86     -10.341 -24.215  -1.904  1.00 44.32           C  
ATOM    669  C   ILE A  86      -9.772 -29.119  -2.587  1.00 44.32           C  
ATOM    670  O   ILE A  86     -10.770 -29.823  -2.729  1.00 44.32           O  
ATOM    671  N   ASN A  87      -8.648 -29.304  -3.302  1.00 60.16           N  
ATOM    672  CA  ASN A  87      -8.551 -30.252  -4.371  1.00 60.16           C  
ATOM    673  CB  ASN A  87      -7.168 -30.261  -5.047  1.00 60.16           C  
ATOM    674  CG  ASN A  87      -7.315 -30.967  -6.386  1.00 60.16           C  
ATOM    675  OD1 ASN A  87      -7.833 -30.397  -7.345  1.00 60.16           O  
ATOM    676  ND2 ASN A  87      -6.845 -32.240  -6.458  1.00 60.16           N  
ATOM    677  C   ASN A  87      -8.836 -31.635  -3.867  1.00 60.16           C  
ATOM    678  O   ASN A  87      -9.400 -32.444  -4.599  1.00 60.16           O  
ATOM    679  N   VAL A  88      -8.471 -31.955  -2.609  1.00 38.70           N  
ATOM    680  CA  VAL A  88      -8.688 -33.293  -2.122  1.00 38.70           C  
ATOM    681  CB  VAL A  88      -8.310 -33.464  -0.679  1.00 38.70           C  
ATOM    682  CG1 VAL A  88      -8.663 -34.899  -0.250  1.00 38.70           C  
ATOM    683  CG2 VAL A  88      -6.821 -33.113  -0.515  1.00 38.70           C  
ATOM    684  C   VAL A  88     -10.153 -33.615  -2.238  1.00 38.70           C  
ATOM    685  O   VAL A  88     -10.522 -34.702  -2.679  1.00 38.70           O  
ATOM    686  N   PHE A  89     -11.033 -32.679  -1.833  1.00 53.12           N  
ATOM    687  CA  PHE A  89     -12.455 -32.899  -1.890  1.00 53.12           C  
ATOM    688  CB  PHE A  89     -13.260 -31.809  -1.158  1.00 53.12           C  
ATOM    689  CG  PHE A  89     -12.952 -31.935   0.294  1.00 53.12           C  
ATOM    690  CD1 PHE A  89     -13.646 -32.821   1.086  1.00 53.12           C  
ATOM    691  CD2 PHE A  89     -11.964 -31.168   0.867  1.00 53.12           C  
ATOM    692  CE1 PHE A  89     -13.360 -32.936   2.426  1.00 53.12           C  
ATOM    693  CE2 PHE A  89     -11.672 -31.280   2.208  1.00 53.12           C  
ATOM    694  CZ  PHE A  89     -12.369 -32.170   2.991  1.00 53.12           C  
ATOM    695  C   PHE A  89     -12.929 -32.940  -3.313  1.00 53.12           C  
ATOM    696  O   PHE A  89     -13.769 -33.761  -3.678  1.00 53.12           O  
ATOM    697  N   PHE A  90     -12.395 -32.042  -4.156  1.00 68.22           N  
ATOM    698  CA  PHE A  90     -12.800 -31.941  -5.526  1.00 68.22           C  
ATOM    699  CB  PHE A  90     -11.975 -30.852  -6.242  1.00 68.22           C  
ATOM    700  CG  PHE A  90     -12.318 -30.788  -7.690  1.00 68.22           C  
ATOM    701  CD1 PHE A  90     -13.500 -30.221  -8.114  1.00 68.22           C  
ATOM    702  CD2 PHE A  90     -11.431 -31.264  -8.629  1.00 68.22           C  
ATOM    703  CE1 PHE A  90     -13.803 -30.166  -9.454  1.00 68.22           C  
ATOM    704  CE2 PHE A  90     -11.733 -31.209  -9.968  1.00 68.22           C  
ATOM    705  CZ  PHE A  90     -12.916 -30.651 -10.382  1.00 68.22           C  
ATOM    706  C   PHE A  90     -12.569 -33.264  -6.197  1.00 68.22           C  
ATOM    707  O   PHE A  90     -13.473 -33.810  -6.828  1.00 68.22           O  
ATOM    708  N   GLU A  91     -11.351 -33.826  -6.071  1.00 89.75           N  
ATOM    709  CA  GLU A  91     -11.047 -35.071  -6.722  1.00 89.75           C  
ATOM    710  CB  GLU A  91      -9.543 -35.376  -6.778  1.00 89.75           C  
ATOM    711  CG  GLU A  91      -8.782 -34.400  -7.680  1.00 89.75           C  
ATOM    712  CD  GLU A  91      -9.317 -34.559  -9.098  1.00 89.75           C  
ATOM    713  OE1 GLU A  91     -10.051 -35.554  -9.347  1.00 89.75           O  
ATOM    714  OE2 GLU A  91      -8.998 -33.691  -9.954  1.00 89.75           O1-
ATOM    715  C   GLU A  91     -11.742 -36.237  -6.080  1.00 89.75           C  
ATOM    716  O   GLU A  91     -12.270 -37.099  -6.780  1.00 89.75           O  
ATOM    717  N   THR A  92     -11.768 -36.312  -4.734  1.00116.37           N  
ATOM    718  CA  THR A  92     -12.340 -37.476  -4.107  1.00116.37           C  
ATOM    719  CB  THR A  92     -12.172 -37.492  -2.616  1.00116.37           C  
ATOM    720  OG1 THR A  92     -12.741 -36.326  -2.041  1.00116.37           O  
ATOM    721  CG2 THR A  92     -10.677 -37.585  -2.284  1.00116.37           C  
ATOM    722  C   THR A  92     -13.804 -37.590  -4.394  1.00116.37           C  
ATOM    723  O   THR A  92     -14.275 -38.638  -4.833  1.00116.37           O  
ATOM    724  N   PHE A  93     -14.565 -36.508  -4.160  1.00 63.25           N  
ATOM    725  CA  PHE A  93     -15.979 -36.542  -4.403  1.00 63.25           C  
ATOM    726  CB  PHE A  93     -16.738 -35.300  -3.898  1.00 63.25           C  
ATOM    727  CG  PHE A  93     -16.816 -35.372  -2.410  1.00 63.25           C  
ATOM    728  CD1 PHE A  93     -17.701 -36.233  -1.807  1.00 63.25           C  
ATOM    729  CD2 PHE A  93     -16.030 -34.569  -1.618  1.00 63.25           C  
ATOM    730  CE1 PHE A  93     -17.792 -36.312  -0.436  1.00 63.25           C  
ATOM    731  CE2 PHE A  93     -16.116 -34.641  -0.248  1.00 63.25           C  
ATOM    732  CZ  PHE A  93     -16.996 -35.512   0.348  1.00 63.25           C  
ATOM    733  C   PHE A  93     -16.206 -36.629  -5.876  1.00 63.25           C  
ATOM    734  O   PHE A  93     -17.132 -37.292  -6.339  1.00 63.25           O  
ATOM    735  N   GLY A  94     -15.345 -35.944  -6.646  1.00 33.37           N  
ATOM    736  CA  GLY A  94     -15.471 -35.836  -8.070  1.00 33.37           C  
ATOM    737  C   GLY A  94     -15.411 -37.190  -8.707  1.00 33.37           C  
ATOM    738  O   GLY A  94     -16.050 -37.421  -9.731  1.00 33.37           O  
ATOM    739  N   SER A  95     -14.583 -38.101  -8.168  1.00111.12           N  
ATOM    740  CA  SER A  95     -14.473 -39.419  -8.732  1.00111.12           C  
ATOM    741  CB  SER A  95     -13.256 -40.188  -8.184  1.00111.12           C  
ATOM    742  OG  SER A  95     -13.337 -40.303  -6.771  1.00111.12           O  
ATOM    743  C   SER A  95     -15.719 -40.226  -8.456  1.00111.12           C  
ATOM    744  O   SER A  95     -16.081 -41.116  -9.220  1.00111.12           O  
ATOM    745  N   HIS A  96     -16.331 -39.968  -7.292  1.00165.80           N  
ATOM    746  CA  HIS A  96     -17.488 -40.530  -6.637  1.00165.80           C  
ATOM    747  ND1 HIS A  96     -16.487 -42.989  -4.678  1.00165.80           N  
ATOM    748  CG  HIS A  96     -16.232 -41.643  -4.829  1.00165.80           C  
ATOM    749  CB  HIS A  96     -17.291 -40.626  -5.121  1.00165.80           C  
ATOM    750  NE2 HIS A  96     -14.285 -42.736  -4.517  1.00165.80           N  
ATOM    751  CD2 HIS A  96     -14.884 -41.505  -4.726  1.00165.80           C  
ATOM    752  CE1 HIS A  96     -15.288 -43.594  -4.496  1.00165.80           C  
ATOM    753  C   HIS A  96     -18.818 -39.886  -6.925  1.00165.80           C  
ATOM    754  O   HIS A  96     -19.673 -39.945  -6.045  1.00165.80           O  
ATOM    755  N   LYS A  97     -19.036 -39.181  -8.050  1.00 87.79           N  
ATOM    756  CA  LYS A  97     -20.211 -38.350  -8.217  1.00 87.79           C  
ATOM    757  CB  LYS A  97     -20.396 -37.840  -9.665  1.00 87.79           C  
ATOM    758  CG  LYS A  97     -19.391 -36.787 -10.143  1.00 87.79           C  
ATOM    759  CD  LYS A  97     -19.453 -36.551 -11.659  1.00 87.79           C  
ATOM    760  CE  LYS A  97     -18.512 -35.458 -12.176  1.00 87.79           C  
ATOM    761  NZ  LYS A  97     -18.773 -35.195 -13.613  1.00 87.79           N1+
ATOM    762  C   LYS A  97     -21.509 -39.040  -7.868  1.00 87.79           C  
ATOM    763  O   LYS A  97     -22.340 -38.445  -7.183  1.00 87.79           O  
ATOM    764  N   ALA A  98     -21.743 -40.290  -8.309  1.00 43.84           N  
ATOM    765  CA  ALA A  98     -23.016 -40.922  -8.066  1.00 43.84           C  
ATOM    766  CB  ALA A  98     -23.113 -42.312  -8.720  1.00 43.84           C  
ATOM    767  C   ALA A  98     -23.263 -41.092  -6.594  1.00 43.84           C  
ATOM    768  O   ALA A  98     -24.365 -40.827  -6.112  1.00 43.84           O  
ATOM    769  N   VAL A  99     -22.245 -41.547  -5.838  1.00 39.73           N  
ATOM    770  CA  VAL A  99     -22.391 -41.772  -4.426  1.00 39.73           C  
ATOM    771  CB  VAL A  99     -21.186 -42.410  -3.800  1.00 39.73           C  
ATOM    772  CG1 VAL A  99     -21.404 -42.468  -2.279  1.00 39.73           C  
ATOM    773  CG2 VAL A  99     -20.970 -43.791  -4.443  1.00 39.73           C  
ATOM    774  C   VAL A  99     -22.617 -40.464  -3.736  1.00 39.73           C  
ATOM    775  O   VAL A  99     -23.437 -40.370  -2.823  1.00 39.73           O  
ATOM    776  N   THR A 100     -21.884 -39.417  -4.160  1.00 38.55           N  
ATOM    777  CA  THR A 100     -21.983 -38.130  -3.534  1.00 38.55           C  
ATOM    778  CB  THR A 100     -21.080 -37.110  -4.162  1.00 38.55           C  
ATOM    779  OG1 THR A 100     -19.727 -37.535  -4.089  1.00 38.55           O  
ATOM    780  CG2 THR A 100     -21.261 -35.775  -3.417  1.00 38.55           C  
ATOM    781  C   THR A 100     -23.384 -37.622  -3.673  1.00 38.55           C  
ATOM    782  O   THR A 100     -23.988 -37.176  -2.699  1.00 38.55           O  
ATOM    783  N   ARG A 101     -23.946 -37.691  -4.895  1.00128.23           N  
ATOM    784  CA  ARG A 101     -25.258 -37.162  -5.124  1.00128.23           C  
ATOM    785  CB  ARG A 101     -25.666 -37.192  -6.613  1.00128.23           C  
ATOM    786  CG  ARG A 101     -25.673 -38.587  -7.241  1.00128.23           C  
ATOM    787  CD  ARG A 101     -25.957 -38.591  -8.748  1.00128.23           C  
ATOM    788  NE  ARG A 101     -24.707 -38.197  -9.461  1.00128.23           N  
ATOM    789  CZ  ARG A 101     -24.539 -36.924  -9.919  1.00128.23           C  
ATOM    790  NH1 ARG A 101     -25.516 -35.988  -9.733  1.00128.23           N1+
ATOM    791  NH2 ARG A 101     -23.396 -36.593 -10.585  1.00128.23           N  
ATOM    792  C   ARG A 101     -26.267 -37.929  -4.319  1.00128.23           C  
ATOM    793  O   ARG A 101     -27.119 -37.332  -3.665  1.00128.23           O  
ATOM    794  N   ALA A 102     -26.189 -39.273  -4.322  1.00 36.03           N  
ATOM    795  CA  ALA A 102     -27.153 -40.075  -3.617  1.00 36.03           C  
ATOM    796  CB  ALA A 102     -26.970 -41.584  -3.863  1.00 36.03           C  
ATOM    797  C   ALA A 102     -27.047 -39.831  -2.140  1.00 36.03           C  
ATOM    798  O   ALA A 102     -28.057 -39.710  -1.448  1.00 36.03           O  
ATOM    799  N   GLY A 103     -25.809 -39.745  -1.623  1.00 28.12           N  
ATOM    800  CA  GLY A 103     -25.582 -39.576  -0.216  1.00 28.12           C  
ATOM    801  C   GLY A 103     -26.141 -38.269   0.244  1.00 28.12           C  
ATOM    802  O   GLY A 103     -26.691 -38.177   1.341  1.00 28.12           O  
ATOM    803  N   GLN A 104     -25.992 -37.213  -0.575  1.00137.41           N  
ATOM    804  CA  GLN A 104     -26.433 -35.915  -0.164  1.00137.41           C  
ATOM    805  CB  GLN A 104     -25.989 -34.823  -1.156  1.00137.41           C  
ATOM    806  CG  GLN A 104     -25.982 -33.417  -0.553  1.00137.41           C  
ATOM    807  CD  GLN A 104     -24.847 -33.305   0.465  1.00137.41           C  
ATOM    808  OE1 GLN A 104     -24.564 -32.216   0.957  1.00137.41           O  
ATOM    809  NE2 GLN A 104     -24.177 -34.440   0.802  1.00137.41           N  
ATOM    810  C   GLN A 104     -27.928 -35.927  -0.037  1.00137.41           C  
ATOM    811  O   GLN A 104     -28.485 -35.368   0.907  1.00137.41           O  
ATOM    812  N   ALA A 105     -28.618 -36.592  -0.984  1.00 31.15           N  
ATOM    813  CA  ALA A 105     -30.055 -36.671  -0.999  1.00 31.15           C  
ATOM    814  CB  ALA A 105     -30.588 -37.438  -2.224  1.00 31.15           C  
ATOM    815  C   ALA A 105     -30.519 -37.399   0.227  1.00 31.15           C  
ATOM    816  O   ALA A 105     -31.516 -37.037   0.848  1.00 31.15           O  
ATOM    817  N   ALA A 106     -29.765 -38.437   0.619  1.00 51.40           N  
ATOM    818  CA  ALA A 106     -30.076 -39.326   1.700  1.00 51.40           C  
ATOM    819  CB  ALA A 106     -29.024 -40.437   1.866  1.00 51.40           C  
ATOM    820  C   ALA A 106     -30.163 -38.580   2.996  1.00 51.40           C  
ATOM    821  O   ALA A 106     -30.883 -38.997   3.903  1.00 51.40           O  
ATOM    822  N   ARG A 107     -29.423 -37.464   3.136  1.00188.86           N  
ATOM    823  CA  ARG A 107     -29.403 -36.807   4.412  1.00188.86           C  
ATOM    824  CB  ARG A 107     -28.466 -35.583   4.503  1.00188.86           C  
ATOM    825  CG  ARG A 107     -28.729 -34.458   3.508  1.00188.86           C  
ATOM    826  CD  ARG A 107     -28.152 -33.110   3.950  1.00188.86           C  
ATOM    827  NE  ARG A 107     -26.689 -33.086   3.684  1.00188.86           N  
ATOM    828  CZ  ARG A 107     -26.014 -31.918   3.884  1.00188.86           C  
ATOM    829  NH1 ARG A 107     -26.669 -30.826   4.374  1.00188.86           N1+
ATOM    830  NH2 ARG A 107     -24.686 -31.831   3.586  1.00188.86           N  
ATOM    831  C   ARG A 107     -30.790 -36.423   4.832  1.00188.86           C  
ATOM    832  O   ARG A 107     -31.106 -36.461   6.020  1.00188.86           O  
ATOM    833  N   ALA A 108     -31.670 -36.039   3.891  1.00 43.62           N  
ATOM    834  CA  ALA A 108     -32.986 -35.668   4.330  1.00 43.62           C  
ATOM    835  CB  ALA A 108     -33.880 -35.178   3.183  1.00 43.62           C  
ATOM    836  C   ALA A 108     -33.686 -36.838   4.969  1.00 43.62           C  
ATOM    837  O   ALA A 108     -34.332 -36.683   6.006  1.00 43.62           O  
ATOM    838  N   THR A 109     -33.624 -38.024   4.329  1.00 65.04           N  
ATOM    839  CA  THR A 109     -34.293 -39.221   4.777  1.00 65.04           C  
ATOM    840  CB  THR A 109     -34.522 -40.188   3.652  1.00 65.04           C  
ATOM    841  OG1 THR A 109     -33.283 -40.603   3.096  1.00 65.04           O  
ATOM    842  CG2 THR A 109     -35.376 -39.485   2.582  1.00 65.04           C  
ATOM    843  C   THR A 109     -33.622 -39.974   5.904  1.00 65.04           C  
ATOM    844  O   THR A 109     -34.313 -40.491   6.780  1.00 65.04           O  
ATOM    845  N   SER A 110     -32.272 -40.079   5.929  1.00 53.54           N  
ATOM    846  CA  SER A 110     -31.656 -40.961   6.893  1.00 53.54           C  
ATOM    847  CB  SER A 110     -30.635 -41.925   6.264  1.00 53.54           C  
ATOM    848  OG  SER A 110     -30.054 -42.755   7.261  1.00 53.54           O  
ATOM    849  C   SER A 110     -30.918 -40.213   7.957  1.00 53.54           C  
ATOM    850  O   SER A 110     -30.123 -39.315   7.685  1.00 53.54           O  
ATOM    851  N   VAL A 111     -31.170 -40.621   9.217  1.00 39.74           N  
ATOM    852  CA  VAL A 111     -30.559 -40.068  10.389  1.00 39.74           C  
ATOM    853  CB  VAL A 111     -31.094 -40.701  11.643  1.00 39.74           C  
ATOM    854  CG1 VAL A 111     -30.324 -40.142  12.852  1.00 39.74           C  
ATOM    855  CG2 VAL A 111     -32.614 -40.482  11.705  1.00 39.74           C  
ATOM    856  C   VAL A 111     -29.099 -40.378  10.354  1.00 39.74           C  
ATOM    857  O   VAL A 111     -28.260 -39.536  10.668  1.00 39.74           O  
ATOM    858  N   GLU A 112     -28.771 -41.619   9.959  1.00107.80           N  
ATOM    859  CA  GLU A 112     -27.433 -42.127   9.973  1.00107.80           C  
ATOM    860  CB  GLU A 112     -27.401 -43.571   9.461  1.00107.80           C  
ATOM    861  CG  GLU A 112     -26.487 -44.487  10.259  1.00107.80           C  
ATOM    862  CD  GLU A 112     -27.378 -45.010  11.378  1.00107.80           C  
ATOM    863  OE1 GLU A 112     -28.583 -44.642  11.387  1.00107.80           O  
ATOM    864  OE2 GLU A 112     -26.870 -45.787  12.229  1.00107.80           O1-
ATOM    865  C   GLU A 112     -26.606 -41.332   9.017  1.00107.80           C  
ATOM    866  O   GLU A 112     -25.480 -40.947   9.326  1.00107.80           O  
ATOM    867  N   VAL A 113     -27.149 -41.077   7.811  1.00 41.10           N  
ATOM    868  CA  VAL A 113     -26.424 -40.348   6.813  1.00 41.10           C  
ATOM    869  CB  VAL A 113     -27.122 -40.311   5.486  1.00 41.10           C  
ATOM    870  CG1 VAL A 113     -26.350 -39.360   4.557  1.00 41.10           C  
ATOM    871  CG2 VAL A 113     -27.220 -41.750   4.948  1.00 41.10           C  
ATOM    872  C   VAL A 113     -26.219 -38.940   7.278  1.00 41.10           C  
ATOM    873  O   VAL A 113     -25.140 -38.377   7.107  1.00 41.10           O  
ATOM    874  N   ALA A 114     -27.253 -38.329   7.885  1.00 27.93           N  
ATOM    875  CA  ALA A 114     -27.139 -36.963   8.313  1.00 27.93           C  
ATOM    876  CB  ALA A 114     -28.443 -36.424   8.925  1.00 27.93           C  
ATOM    877  C   ALA A 114     -26.068 -36.845   9.351  1.00 27.93           C  
ATOM    878  O   ALA A 114     -25.253 -35.923   9.309  1.00 27.93           O  
ATOM    879  N   GLU A 115     -26.031 -37.783  10.314  1.00 38.20           N  
ATOM    880  CA  GLU A 115     -25.068 -37.692  11.372  1.00 38.20           C  
ATOM    881  CB  GLU A 115     -25.338 -38.675  12.525  1.00 38.20           C  
ATOM    882  CG  GLU A 115     -26.568 -38.247  13.331  1.00 38.20           C  
ATOM    883  CD  GLU A 115     -26.773 -39.202  14.494  1.00 38.20           C  
ATOM    884  OE1 GLU A 115     -26.215 -40.331  14.446  1.00 38.20           O  
ATOM    885  OE2 GLU A 115     -27.496 -38.812  15.449  1.00 38.20           O1-
ATOM    886  C   GLU A 115     -23.688 -37.897  10.831  1.00 38.20           C  
ATOM    887  O   GLU A 115     -22.742 -37.253  11.283  1.00 38.20           O  
ATOM    888  N   LEU A 116     -23.534 -38.802   9.844  1.00 43.60           N  
ATOM    889  CA  LEU A 116     -22.236 -39.076   9.286  1.00 43.60           C  
ATOM    890  CB  LEU A 116     -22.297 -40.153   8.183  1.00 43.60           C  
ATOM    891  CG  LEU A 116     -20.941 -40.478   7.528  1.00 43.60           C  
ATOM    892  CD1 LEU A 116     -19.946 -41.049   8.552  1.00 43.60           C  
ATOM    893  CD2 LEU A 116     -21.119 -41.386   6.297  1.00 43.60           C  
ATOM    894  C   LEU A 116     -21.711 -37.828   8.649  1.00 43.60           C  
ATOM    895  O   LEU A 116     -20.564 -37.435   8.861  1.00 43.60           O  
ATOM    896  N   TRP A 117     -22.560 -37.149   7.859  1.00 85.47           N  
ATOM    897  CA  TRP A 117     -22.121 -35.979   7.160  1.00 85.47           C  
ATOM    898  CB  TRP A 117     -23.191 -35.430   6.194  1.00 85.47           C  
ATOM    899  CG  TRP A 117     -22.703 -34.248   5.394  1.00 85.47           C  
ATOM    900  CD2 TRP A 117     -21.822 -34.358   4.267  1.00 85.47           C  
ATOM    901  CD1 TRP A 117     -22.930 -32.917   5.579  1.00 85.47           C  
ATOM    902  NE1 TRP A 117     -22.233 -32.190   4.646  1.00 85.47           N  
ATOM    903  CE2 TRP A 117     -21.553 -33.063   3.830  1.00 85.47           C  
ATOM    904  CE3 TRP A 117     -21.283 -35.448   3.649  1.00 85.47           C  
ATOM    905  CZ2 TRP A 117     -20.737 -32.833   2.762  1.00 85.47           C  
ATOM    906  CZ3 TRP A 117     -20.460 -35.212   2.569  1.00 85.47           C  
ATOM    907  CH2 TRP A 117     -20.194 -33.929   2.135  1.00 85.47           C  
ATOM    908  C   TRP A 117     -21.757 -34.918   8.157  1.00 85.47           C  
ATOM    909  O   TRP A 117     -20.743 -34.235   8.015  1.00 85.47           O  
ATOM    910  N   SER A 118     -22.580 -34.765   9.212  1.00 31.42           N  
ATOM    911  CA  SER A 118     -22.356 -33.735  10.186  1.00 31.42           C  
ATOM    912  CB  SER A 118     -23.442 -33.691  11.274  1.00 31.42           C  
ATOM    913  OG  SER A 118     -23.165 -32.654  12.203  1.00 31.42           O  
ATOM    914  C   SER A 118     -21.053 -33.950  10.887  1.00 31.42           C  
ATOM    915  O   SER A 118     -20.303 -33.001  11.112  1.00 31.42           O  
ATOM    916  N   THR A 119     -20.738 -35.210  11.237  1.00101.67           N  
ATOM    917  CA  THR A 119     -19.551 -35.447  12.000  1.00101.67           C  
ATOM    918  CB  THR A 119     -19.381 -36.886  12.412  1.00101.67           C  
ATOM    919  OG1 THR A 119     -18.292 -37.005  13.312  1.00101.67           O  
ATOM    920  CG2 THR A 119     -19.142 -37.776  11.182  1.00101.67           C  
ATOM    921  C   THR A 119     -18.344 -35.013  11.227  1.00101.67           C  
ATOM    922  O   THR A 119     -17.487 -34.307  11.757  1.00101.67           O  
ATOM    923  N   PHE A 120     -18.247 -35.405   9.943  1.00 66.94           N  
ATOM    924  CA  PHE A 120     -17.091 -35.054   9.169  1.00 66.94           C  
ATOM    925  CB  PHE A 120     -16.958 -35.832   7.849  1.00 66.94           C  
ATOM    926  CG  PHE A 120     -16.240 -37.096   8.189  1.00 66.94           C  
ATOM    927  CD1 PHE A 120     -14.863 -37.099   8.223  1.00 66.94           C  
ATOM    928  CD2 PHE A 120     -16.913 -38.263   8.476  1.00 66.94           C  
ATOM    929  CE1 PHE A 120     -14.165 -38.241   8.533  1.00 66.94           C  
ATOM    930  CE2 PHE A 120     -16.216 -39.410   8.786  1.00 66.94           C  
ATOM    931  CZ  PHE A 120     -14.844 -39.402   8.813  1.00 66.94           C  
ATOM    932  C   PHE A 120     -17.018 -33.588   8.898  1.00 66.94           C  
ATOM    933  O   PHE A 120     -15.939 -33.003   8.968  1.00 66.94           O  
ATOM    934  N   MET A 121     -18.151 -32.934   8.589  1.00150.46           N  
ATOM    935  CA  MET A 121     -18.034 -31.540   8.285  1.00150.46           C  
ATOM    936  CB  MET A 121     -19.300 -30.911   7.679  1.00150.46           C  
ATOM    937  CG  MET A 121     -20.609 -31.125   8.426  1.00150.46           C  
ATOM    938  SD  MET A 121     -22.047 -30.625   7.436  1.00150.46           S  
ATOM    939  CE  MET A 121     -21.435 -28.943   7.121  1.00150.46           C  
ATOM    940  C   MET A 121     -17.537 -30.803   9.489  1.00150.46           C  
ATOM    941  O   MET A 121     -16.760 -29.858   9.368  1.00150.46           O  
ATOM    942  N   GLN A 122     -17.949 -31.227  10.695  1.00 38.02           N  
ATOM    943  CA  GLN A 122     -17.488 -30.576  11.884  1.00 38.02           C  
ATOM    944  CB  GLN A 122     -18.077 -31.222  13.146  1.00 38.02           C  
ATOM    945  CG  GLN A 122     -19.601 -31.108  13.217  1.00 38.02           C  
ATOM    946  CD  GLN A 122     -20.083 -32.002  14.349  1.00 38.02           C  
ATOM    947  OE1 GLN A 122     -19.873 -33.214  14.328  1.00 38.02           O  
ATOM    948  NE2 GLN A 122     -20.748 -31.390  15.366  1.00 38.02           N  
ATOM    949  C   GLN A 122     -15.995 -30.726  11.946  1.00 38.02           C  
ATOM    950  O   GLN A 122     -15.282 -29.778  12.270  1.00 38.02           O  
ATOM    951  N   LYS A 123     -15.479 -31.929  11.621  1.00 33.33           N  
ATOM    952  CA  LYS A 123     -14.063 -32.180  11.696  1.00 33.33           C  
ATOM    953  CB  LYS A 123     -13.694 -33.640  11.375  1.00 33.33           C  
ATOM    954  CG  LYS A 123     -12.192 -33.937  11.447  1.00 33.33           C  
ATOM    955  CD  LYS A 123     -11.850 -35.429  11.406  1.00 33.33           C  
ATOM    956  CE  LYS A 123     -10.350 -35.691  11.250  1.00 33.33           C  
ATOM    957  NZ  LYS A 123     -10.082 -37.145  11.190  1.00 33.33           N1+
ATOM    958  C   LYS A 123     -13.336 -31.307  10.714  1.00 33.33           C  
ATOM    959  O   LYS A 123     -12.302 -30.723  11.034  1.00 33.33           O  
ATOM    960  N   TRP A 124     -13.865 -31.200   9.484  1.00 77.06           N  
ATOM    961  CA  TRP A 124     -13.228 -30.452   8.436  1.00 77.06           C  
ATOM    962  CB  TRP A 124     -13.961 -30.662   7.104  1.00 77.06           C  
ATOM    963  CG  TRP A 124     -13.841 -32.101   6.660  1.00 77.06           C  
ATOM    964  CD2 TRP A 124     -14.849 -32.832   5.942  1.00 77.06           C  
ATOM    965  CD1 TRP A 124     -12.818 -32.977   6.888  1.00 77.06           C  
ATOM    966  NE1 TRP A 124     -13.123 -34.207   6.354  1.00 77.06           N  
ATOM    967  CE2 TRP A 124     -14.371 -34.132   5.769  1.00 77.06           C  
ATOM    968  CE3 TRP A 124     -16.075 -32.454   5.467  1.00 77.06           C  
ATOM    969  CZ2 TRP A 124     -15.112 -35.075   5.117  1.00 77.06           C  
ATOM    970  CZ3 TRP A 124     -16.818 -33.410   4.807  1.00 77.06           C  
ATOM    971  CH2 TRP A 124     -16.344 -34.694   4.636  1.00 77.06           C  
ATOM    972  C   TRP A 124     -13.206 -28.996   8.788  1.00 77.06           C  
ATOM    973  O   TRP A 124     -12.211 -28.307   8.561  1.00 77.06           O  
ATOM    974  N   ILE A 125     -14.318 -28.476   9.337  1.00125.73           N  
ATOM    975  CA  ILE A 125     -14.334 -27.090   9.704  1.00125.73           C  
ATOM    976  CB  ILE A 125     -15.691 -26.548  10.068  1.00125.73           C  
ATOM    977  CG1 ILE A 125     -16.331 -27.339  11.207  1.00125.73           C  
ATOM    978  CG2 ILE A 125     -16.550 -26.465   8.803  1.00125.73           C  
ATOM    979  CD1 ILE A 125     -17.700 -26.788  11.592  1.00125.73           C  
ATOM    980  C   ILE A 125     -13.363 -26.842  10.817  1.00125.73           C  
ATOM    981  O   ILE A 125     -12.645 -25.847  10.804  1.00125.73           O  
ATOM    982  N   ALA A 126     -13.290 -27.750  11.806  1.00 28.92           N  
ATOM    983  CA  ALA A 126     -12.402 -27.521  12.912  1.00 28.92           C  
ATOM    984  CB  ALA A 126     -12.425 -28.653  13.952  1.00 28.92           C  
ATOM    985  C   ALA A 126     -11.002 -27.424  12.385  1.00 28.92           C  
ATOM    986  O   ALA A 126     -10.221 -26.581  12.823  1.00 28.92           O  
ATOM    987  N   TYR A 127     -10.653 -28.291  11.418  1.00 50.20           N  
ATOM    988  CA  TYR A 127      -9.327 -28.326  10.869  1.00 50.20           C  
ATOM    989  CB  TYR A 127      -9.161 -29.490   9.870  1.00 50.20           C  
ATOM    990  CG  TYR A 127      -7.747 -29.540   9.393  1.00 50.20           C  
ATOM    991  CD1 TYR A 127      -6.746 -29.975  10.234  1.00 50.20           C  
ATOM    992  CD2 TYR A 127      -7.425 -29.189   8.100  1.00 50.20           C  
ATOM    993  CE1 TYR A 127      -5.439 -30.029   9.805  1.00 50.20           C  
ATOM    994  CE2 TYR A 127      -6.119 -29.242   7.665  1.00 50.20           C  
ATOM    995  CZ  TYR A 127      -5.125 -29.665   8.515  1.00 50.20           C  
ATOM    996  OH  TYR A 127      -3.786 -29.720   8.070  1.00 50.20           O  
ATOM    997  C   TYR A 127      -9.047 -27.034  10.159  1.00 50.20           C  
ATOM    998  O   TYR A 127      -7.984 -26.441  10.333  1.00 50.20           O  
ATOM    999  N   THR A 128     -10.012 -26.544   9.355  1.00124.14           N  
ATOM   1000  CA  THR A 128      -9.790 -25.342   8.602  1.00124.14           C  
ATOM   1001  CB  THR A 128     -10.881 -25.062   7.607  1.00124.14           C  
ATOM   1002  OG1 THR A 128     -10.518 -23.979   6.770  1.00124.14           O  
ATOM   1003  CG2 THR A 128     -12.189 -24.758   8.336  1.00124.14           C  
ATOM   1004  C   THR A 128      -9.589 -24.187   9.541  1.00124.14           C  
ATOM   1005  O   THR A 128      -8.738 -23.329   9.303  1.00124.14           O  
ATOM   1006  N   ALA A 129     -10.352 -24.143  10.649  1.00 26.96           N  
ATOM   1007  CA  ALA A 129     -10.235 -23.071  11.600  1.00 26.96           C  
ATOM   1008  CB  ALA A 129     -11.234 -23.194  12.765  1.00 26.96           C  
ATOM   1009  C   ALA A 129      -8.858 -23.083  12.192  1.00 26.96           C  
ATOM   1010  O   ALA A 129      -8.258 -22.029  12.398  1.00 26.96           O  
ATOM   1011  N   ALA A 130      -8.320 -24.285  12.477  1.00 23.37           N  
ATOM   1012  CA  ALA A 130      -7.031 -24.398  13.101  1.00 23.37           C  
ATOM   1013  CB  ALA A 130      -6.621 -25.860  13.351  1.00 23.37           C  
ATOM   1014  C   ALA A 130      -6.003 -23.790  12.201  1.00 23.37           C  
ATOM   1015  O   ALA A 130      -5.121 -23.064  12.656  1.00 23.37           O  
ATOM   1016  N   VAL A 131      -6.100 -24.068  10.889  1.00 32.52           N  
ATOM   1017  CA  VAL A 131      -5.135 -23.558   9.961  1.00 32.52           C  
ATOM   1018  CB  VAL A 131      -5.341 -24.079   8.570  1.00 32.52           C  
ATOM   1019  CG1 VAL A 131      -4.311 -23.405   7.648  1.00 32.52           C  
ATOM   1020  CG2 VAL A 131      -5.241 -25.615   8.605  1.00 32.52           C  
ATOM   1021  C   VAL A 131      -5.209 -22.060   9.911  1.00 32.52           C  
ATOM   1022  O   VAL A 131      -4.183 -21.381   9.923  1.00 32.52           O  
ATOM   1023  N   ILE A 132      -6.435 -21.505   9.877  1.00 46.57           N  
ATOM   1024  CA  ILE A 132      -6.613 -20.085   9.790  1.00 46.57           C  
ATOM   1025  CB  ILE A 132      -8.067 -19.700   9.739  1.00 46.57           C  
ATOM   1026  CG1 ILE A 132      -8.725 -20.275   8.470  1.00 46.57           C  
ATOM   1027  CG2 ILE A 132      -8.184 -18.171   9.845  1.00 46.57           C  
ATOM   1028  CD1 ILE A 132     -10.250 -20.161   8.459  1.00 46.57           C  
ATOM   1029  C   ILE A 132      -5.985 -19.457  10.999  1.00 46.57           C  
ATOM   1030  O   ILE A 132      -5.297 -18.443  10.891  1.00 46.57           O  
ATOM   1031  N   ASP A 133      -6.191 -20.054  12.189  1.00 32.79           N  
ATOM   1032  CA  ASP A 133      -5.656 -19.514  13.412  1.00 32.79           C  
ATOM   1033  CB  ASP A 133      -6.052 -20.323  14.662  1.00 32.79           C  
ATOM   1034  CG  ASP A 133      -7.524 -20.058  14.942  1.00 32.79           C  
ATOM   1035  OD1 ASP A 133      -8.021 -18.985  14.508  1.00 32.79           O  
ATOM   1036  OD2 ASP A 133      -8.173 -20.920  15.593  1.00 32.79           O1-
ATOM   1037  C   ASP A 133      -4.161 -19.507  13.354  1.00 32.79           C  
ATOM   1038  O   ASP A 133      -3.522 -18.547  13.785  1.00 32.79           O  
ATOM   1039  N   ALA A 134      -3.557 -20.582  12.817  1.00 21.63           N  
ATOM   1040  CA  ALA A 134      -2.127 -20.659  12.762  1.00 21.63           C  
ATOM   1041  CB  ALA A 134      -1.624 -21.970  12.138  1.00 21.63           C  
ATOM   1042  C   ALA A 134      -1.636 -19.535  11.908  1.00 21.63           C  
ATOM   1043  O   ALA A 134      -0.641 -18.887  12.229  1.00 21.63           O  
ATOM   1044  N   GLU A 135      -2.345 -19.265  10.796  1.00100.63           N  
ATOM   1045  CA  GLU A 135      -1.942 -18.236   9.883  1.00100.63           C  
ATOM   1046  CB  GLU A 135      -2.871 -18.110   8.662  1.00100.63           C  
ATOM   1047  CG  GLU A 135      -2.800 -19.295   7.694  1.00100.63           C  
ATOM   1048  CD  GLU A 135      -1.440 -19.243   7.010  1.00100.63           C  
ATOM   1049  OE1 GLU A 135      -0.417 -19.259   7.744  1.00100.63           O  
ATOM   1050  OE2 GLU A 135      -1.401 -19.185   5.752  1.00100.63           O1-
ATOM   1051  C   GLU A 135      -1.986 -16.925  10.604  1.00100.63           C  
ATOM   1052  O   GLU A 135      -1.140 -16.059  10.391  1.00100.63           O  
ATOM   1053  N   ARG A 136      -3.007 -16.735  11.457  1.00 78.95           N  
ATOM   1054  CA  ARG A 136      -3.159 -15.515  12.193  1.00 78.95           C  
ATOM   1055  CB  ARG A 136      -4.515 -15.467  12.911  1.00 78.95           C  
ATOM   1056  CG  ARG A 136      -5.661 -15.462  11.892  1.00 78.95           C  
ATOM   1057  CD  ARG A 136      -7.073 -15.443  12.477  1.00 78.95           C  
ATOM   1058  NE  ARG A 136      -8.013 -15.379  11.320  1.00 78.95           N  
ATOM   1059  CZ  ARG A 136      -9.353 -15.573  11.492  1.00 78.95           C  
ATOM   1060  NH1 ARG A 136      -9.839 -15.856  12.735  1.00 78.95           N1+
ATOM   1061  NH2 ARG A 136     -10.206 -15.476  10.428  1.00 78.95           N  
ATOM   1062  C   ARG A 136      -2.037 -15.367  13.181  1.00 78.95           C  
ATOM   1063  O   ARG A 136      -1.507 -14.272  13.363  1.00 78.95           O  
ATOM   1064  N   ASP A 137      -1.628 -16.471  13.836  1.00 45.08           N  
ATOM   1065  CA  ASP A 137      -0.579 -16.403  14.817  1.00 45.08           C  
ATOM   1066  CB  ASP A 137      -0.319 -17.741  15.522  1.00 45.08           C  
ATOM   1067  CG  ASP A 137      -1.428 -17.930  16.544  1.00 45.08           C  
ATOM   1068  OD1 ASP A 137      -1.291 -17.380  17.668  1.00 45.08           O  
ATOM   1069  OD2 ASP A 137      -2.420 -18.632  16.214  1.00 45.08           O1-
ATOM   1070  C   ASP A 137       0.689 -15.975  14.147  1.00 45.08           C  
ATOM   1071  O   ASP A 137       1.472 -15.216  14.716  1.00 45.08           O  
ATOM   1072  N   ARG A 138       0.923 -16.458  12.913  1.00140.02           N  
ATOM   1073  CA  ARG A 138       2.104 -16.123  12.171  1.00140.02           C  
ATOM   1074  CB  ARG A 138       2.226 -16.861  10.826  1.00140.02           C  
ATOM   1075  CG  ARG A 138       2.423 -18.368  10.980  1.00140.02           C  
ATOM   1076  CD  ARG A 138       3.039 -19.058   9.759  1.00140.02           C  
ATOM   1077  NE  ARG A 138       2.112 -18.928   8.595  1.00140.02           N  
ATOM   1078  CZ  ARG A 138       2.316 -17.963   7.650  1.00140.02           C  
ATOM   1079  NH1 ARG A 138       3.325 -17.058   7.804  1.00140.02           N1+
ATOM   1080  NH2 ARG A 138       1.535 -17.910   6.534  1.00140.02           N  
ATOM   1081  C   ARG A 138       2.095 -14.660  11.861  1.00140.02           C  
ATOM   1082  O   ARG A 138       3.150 -14.032  11.803  1.00140.02           O  
ATOM   1083  N   GLY A 139       0.908 -14.062  11.654  1.00 26.50           N  
ATOM   1084  CA  GLY A 139       0.864 -12.680  11.268  1.00 26.50           C  
ATOM   1085  C   GLY A 139       0.576 -12.649   9.799  1.00 26.50           C  
ATOM   1086  O   GLY A 139       0.555 -11.586   9.179  1.00 26.50           O  
ATOM   1087  N   ALA A 140       0.389 -13.849   9.215  1.00 48.12           N  
ATOM   1088  CA  ALA A 140       0.063 -14.055   7.830  1.00 48.12           C  
ATOM   1089  CB  ALA A 140       0.078 -15.542   7.438  1.00 48.12           C  
ATOM   1090  C   ALA A 140      -1.320 -13.533   7.529  1.00 48.12           C  
ATOM   1091  O   ALA A 140      -1.546 -12.974   6.457  1.00 48.12           O  
ATOM   1092  N   ALA A 141      -2.296 -13.721   8.449  1.00 45.05           N  
ATOM   1093  CA  ALA A 141      -3.644 -13.288   8.157  1.00 45.05           C  
ATOM   1094  CB  ALA A 141      -4.627 -14.456   7.971  1.00 45.05           C  
ATOM   1095  C   ALA A 141      -4.161 -12.436   9.293  1.00 45.05           C  
ATOM   1096  O   ALA A 141      -3.745 -12.598  10.437  1.00 45.05           O  
ATOM   1097  N   PRO A 142      -5.048 -11.504   8.999  1.00 86.26           N  
ATOM   1098  CA  PRO A 142      -5.609 -10.628  10.003  1.00 86.26           C  
ATOM   1099  CD  PRO A 142      -5.096 -10.900   7.679  1.00 86.26           C  
ATOM   1100  CB  PRO A 142      -6.077  -9.370   9.269  1.00 86.26           C  
ATOM   1101  CG  PRO A 142      -6.163  -9.800   7.796  1.00 86.26           C  
ATOM   1102  C   PRO A 142      -6.714 -11.284  10.775  1.00 86.26           C  
ATOM   1103  O   PRO A 142      -7.348 -12.197  10.246  1.00 86.26           O  
ATOM   1104  N   ARG A 143      -6.988 -10.822  12.018  1.00136.81           N  
ATOM   1105  CA  ARG A 143      -8.046 -11.450  12.761  1.00136.81           C  
ATOM   1106  CB  ARG A 143      -7.775 -11.552  14.275  1.00136.81           C  
ATOM   1107  CG  ARG A 143      -6.769 -12.659  14.600  1.00136.81           C  
ATOM   1108  CD  ARG A 143      -6.445 -12.829  16.084  1.00136.81           C  
ATOM   1109  NE  ARG A 143      -5.788 -14.160  16.230  1.00136.81           N  
ATOM   1110  CZ  ARG A 143      -4.449 -14.323  16.023  1.00136.81           C  
ATOM   1111  NH1 ARG A 143      -3.662 -13.257  15.697  1.00136.81           N1+
ATOM   1112  NH2 ARG A 143      -3.882 -15.558  16.140  1.00136.81           N  
ATOM   1113  C   ARG A 143      -9.333 -10.714  12.544  1.00136.81           C  
ATOM   1114  O   ARG A 143      -9.739  -9.884  13.358  1.00136.81           O  
ATOM   1115  N   THR A 144      -9.962 -10.962  11.376  1.00 93.23           N  
ATOM   1116  CA  THR A 144     -11.225 -10.386  10.998  1.00 93.23           C  
ATOM   1117  CB  THR A 144     -11.415 -10.483   9.515  1.00 93.23           C  
ATOM   1118  OG1 THR A 144     -11.327 -11.838   9.097  1.00 93.23           O  
ATOM   1119  CG2 THR A 144     -10.312  -9.659   8.835  1.00 93.23           C  
ATOM   1120  C   THR A 144     -12.428 -11.012  11.651  1.00 93.23           C  
ATOM   1121  O   THR A 144     -13.071 -10.427  12.518  1.00 93.23           O  
ATOM   1122  N   LEU A 145     -12.719 -12.282  11.313  1.00132.50           N  
ATOM   1123  CA  LEU A 145     -13.925 -12.915  11.767  1.00132.50           C  
ATOM   1124  CB  LEU A 145     -14.696 -13.699  10.680  1.00132.50           C  
ATOM   1125  CG  LEU A 145     -15.159 -12.897   9.449  1.00132.50           C  
ATOM   1126  CD1 LEU A 145     -16.095 -11.754   9.848  1.00132.50           C  
ATOM   1127  CD2 LEU A 145     -13.987 -12.445   8.575  1.00132.50           C  
ATOM   1128  C   LEU A 145     -13.488 -13.980  12.697  1.00132.50           C  
ATOM   1129  O   LEU A 145     -12.307 -14.321  12.753  1.00132.50           O  
ATOM   1130  N   PRO A 146     -14.407 -14.516  13.437  1.00 76.83           N  
ATOM   1131  CA  PRO A 146     -14.046 -15.624  14.258  1.00 76.83           C  
ATOM   1132  CD  PRO A 146     -15.522 -13.760  13.983  1.00 76.83           C  
ATOM   1133  CB  PRO A 146     -15.267 -15.903  15.130  1.00 76.83           C  
ATOM   1134  CG  PRO A 146     -15.919 -14.509  15.269  1.00 76.83           C  
ATOM   1135  C   PRO A 146     -13.673 -16.697  13.287  1.00 76.83           C  
ATOM   1136  O   PRO A 146     -14.390 -16.885  12.306  1.00 76.83           O  
ATOM   1137  N   ALA A 147     -12.567 -17.414  13.549  1.00 34.89           N  
ATOM   1138  CA  ALA A 147     -12.055 -18.373  12.616  1.00 34.89           C  
ATOM   1139  CB  ALA A 147     -10.757 -19.040  13.101  1.00 34.89           C  
ATOM   1140  C   ALA A 147     -13.050 -19.463  12.376  1.00 34.89           C  
ATOM   1141  O   ALA A 147     -13.224 -19.903  11.240  1.00 34.89           O  
ATOM   1142  N   HIS A 148     -13.730 -19.941  13.431  1.00 57.60           N  
ATOM   1143  CA  HIS A 148     -14.633 -21.040  13.228  1.00 57.60           C  
ATOM   1144  ND1 HIS A 148     -17.417 -22.858  14.107  1.00 57.60           N  
ATOM   1145  CG  HIS A 148     -16.045 -22.864  14.227  1.00 57.60           C  
ATOM   1146  CB  HIS A 148     -15.215 -21.644  14.519  1.00 57.60           C  
ATOM   1147  NE2 HIS A 148     -16.761 -24.953  13.752  1.00 57.60           N  
ATOM   1148  CD2 HIS A 148     -15.661 -24.153  14.007  1.00 57.60           C  
ATOM   1149  CE1 HIS A 148     -17.793 -24.131  13.823  1.00 57.60           C  
ATOM   1150  C   HIS A 148     -15.784 -20.627  12.361  1.00 57.60           C  
ATOM   1151  O   HIS A 148     -16.228 -21.399  11.513  1.00 57.60           O  
ATOM   1152  N   GLU A 149     -16.317 -19.406  12.561  1.00 32.10           N  
ATOM   1153  CA  GLU A 149     -17.463 -18.979  11.806  1.00 32.10           C  
ATOM   1154  CB  GLU A 149     -17.998 -17.610  12.261  1.00 32.10           C  
ATOM   1155  CG  GLU A 149     -18.613 -17.646  13.661  1.00 32.10           C  
ATOM   1156  CD  GLU A 149     -19.044 -16.233  14.032  1.00 32.10           C  
ATOM   1157  OE1 GLU A 149     -18.826 -15.311  13.202  1.00 32.10           O  
ATOM   1158  OE2 GLU A 149     -19.592 -16.052  15.152  1.00 32.10           O1-
ATOM   1159  C   GLU A 149     -17.094 -18.861  10.361  1.00 32.10           C  
ATOM   1160  O   GLU A 149     -17.847 -19.285   9.486  1.00 32.10           O  
ATOM   1161  N   LEU A 150     -15.910 -18.288  10.076  1.00115.75           N  
ATOM   1162  CA  LEU A 150     -15.467 -18.082   8.725  1.00115.75           C  
ATOM   1163  CB  LEU A 150     -14.098 -17.361   8.697  1.00115.75           C  
ATOM   1164  CG  LEU A 150     -13.639 -16.807   7.332  1.00115.75           C  
ATOM   1165  CD1 LEU A 150     -12.233 -16.209   7.423  1.00115.75           C  
ATOM   1166  CD2 LEU A 150     -13.752 -17.822   6.192  1.00115.75           C  
ATOM   1167  C   LEU A 150     -15.305 -19.434   8.094  1.00115.75           C  
ATOM   1168  O   LEU A 150     -15.708 -19.662   6.952  1.00115.75           O  
ATOM   1169  N   ALA A 151     -14.718 -20.373   8.852  1.00 39.20           N  
ATOM   1170  CA  ALA A 151     -14.437 -21.697   8.376  1.00 39.20           C  
ATOM   1171  CB  ALA A 151     -13.746 -22.536   9.457  1.00 39.20           C  
ATOM   1172  C   ALA A 151     -15.708 -22.389   8.011  1.00 39.20           C  
ATOM   1173  O   ALA A 151     -15.777 -23.061   6.982  1.00 39.20           O  
ATOM   1174  N   THR A 152     -16.755 -22.247   8.846  1.00120.64           N  
ATOM   1175  CA  THR A 152     -17.972 -22.936   8.541  1.00120.64           C  
ATOM   1176  CB  THR A 152     -18.992 -22.899   9.643  1.00120.64           C  
ATOM   1177  OG1 THR A 152     -19.245 -21.567  10.049  1.00120.64           O  
ATOM   1178  CG2 THR A 152     -18.485 -23.742  10.821  1.00120.64           C  
ATOM   1179  C   THR A 152     -18.577 -22.412   7.274  1.00120.64           C  
ATOM   1180  O   THR A 152     -19.006 -23.194   6.430  1.00120.64           O  
ATOM   1181  N   ALA A 153     -18.610 -21.083   7.080  1.00 28.16           N  
ATOM   1182  CA  ALA A 153     -19.256 -20.555   5.912  1.00 28.16           C  
ATOM   1183  CB  ALA A 153     -19.255 -19.016   5.881  1.00 28.16           C  
ATOM   1184  C   ALA A 153     -18.539 -21.040   4.687  1.00 28.16           C  
ATOM   1185  O   ALA A 153     -19.169 -21.434   3.705  1.00 28.16           O  
ATOM   1186  N   LEU A 154     -17.194 -21.035   4.719  1.00 50.23           N  
ATOM   1187  CA  LEU A 154     -16.426 -21.449   3.578  1.00 50.23           C  
ATOM   1188  CB  LEU A 154     -14.908 -21.271   3.772  1.00 50.23           C  
ATOM   1189  CG  LEU A 154     -14.468 -19.796   3.834  1.00 50.23           C  
ATOM   1190  CD1 LEU A 154     -12.946 -19.664   4.029  1.00 50.23           C  
ATOM   1191  CD2 LEU A 154     -14.988 -19.014   2.613  1.00 50.23           C  
ATOM   1192  C   LEU A 154     -16.689 -22.895   3.292  1.00 50.23           C  
ATOM   1193  O   LEU A 154     -16.830 -23.275   2.132  1.00 50.23           O  
ATOM   1194  N   ASN A 155     -16.760 -23.742   4.340  1.00 66.24           N  
ATOM   1195  CA  ASN A 155     -16.979 -25.153   4.159  1.00 66.24           C  
ATOM   1196  CB  ASN A 155     -16.949 -25.940   5.489  1.00 66.24           C  
ATOM   1197  CG  ASN A 155     -15.500 -26.088   5.940  1.00 66.24           C  
ATOM   1198  OD1 ASN A 155     -15.130 -27.097   6.538  1.00 66.24           O  
ATOM   1199  ND2 ASN A 155     -14.652 -25.068   5.643  1.00 66.24           N  
ATOM   1200  C   ASN A 155     -18.322 -25.385   3.530  1.00 66.24           C  
ATOM   1201  O   ASN A 155     -18.445 -26.192   2.609  1.00 66.24           O  
ATOM   1202  N   LEU A 156     -19.370 -24.684   4.005  1.00 87.25           N  
ATOM   1203  CA  LEU A 156     -20.686 -24.882   3.459  1.00 87.25           C  
ATOM   1204  CB  LEU A 156     -21.802 -24.124   4.204  1.00 87.25           C  
ATOM   1205  CG  LEU A 156     -22.248 -24.777   5.531  1.00 87.25           C  
ATOM   1206  CD1 LEU A 156     -22.992 -26.092   5.267  1.00 87.25           C  
ATOM   1207  CD2 LEU A 156     -21.088 -24.965   6.513  1.00 87.25           C  
ATOM   1208  C   LEU A 156     -20.702 -24.449   2.030  1.00 87.25           C  
ATOM   1209  O   LEU A 156     -21.368 -25.062   1.199  1.00 87.25           O  
ATOM   1210  N   MET A 157     -19.969 -23.371   1.705  1.00113.83           N  
ATOM   1211  CA  MET A 157     -19.953 -22.858   0.370  1.00113.83           C  
ATOM   1212  CB  MET A 157     -19.100 -21.577   0.303  1.00113.83           C  
ATOM   1213  CG  MET A 157     -19.112 -20.826  -1.029  1.00113.83           C  
ATOM   1214  SD  MET A 157     -17.936 -21.432  -2.273  1.00113.83           S  
ATOM   1215  CE  MET A 157     -16.474 -20.829  -1.380  1.00113.83           C  
ATOM   1216  C   MET A 157     -19.397 -23.922  -0.532  1.00113.83           C  
ATOM   1217  O   MET A 157     -19.935 -24.177  -1.609  1.00113.83           O  
ATOM   1218  N   ASN A 158     -18.324 -24.608  -0.090  1.00 40.20           N  
ATOM   1219  CA  ASN A 158     -17.710 -25.626  -0.895  1.00 40.20           C  
ATOM   1220  CB  ASN A 158     -16.431 -26.210  -0.262  1.00 40.20           C  
ATOM   1221  CG  ASN A 158     -15.346 -25.142  -0.314  1.00 40.20           C  
ATOM   1222  OD1 ASN A 158     -15.611 -23.985  -0.636  1.00 40.20           O  
ATOM   1223  ND2 ASN A 158     -14.084 -25.545  -0.006  1.00 40.20           N  
ATOM   1224  C   ASN A 158     -18.675 -26.751  -1.099  1.00 40.20           C  
ATOM   1225  O   ASN A 158     -18.772 -27.311  -2.191  1.00 40.20           O  
ATOM   1226  N   GLU A 159     -19.429 -27.104  -0.045  1.00 69.13           N  
ATOM   1227  CA  GLU A 159     -20.336 -28.211  -0.110  1.00 69.13           C  
ATOM   1228  CB  GLU A 159     -21.115 -28.324   1.217  1.00 69.13           C  
ATOM   1229  CG  GLU A 159     -22.240 -29.355   1.248  1.00 69.13           C  
ATOM   1230  CD  GLU A 159     -22.951 -29.186   2.587  1.00 69.13           C  
ATOM   1231  OE1 GLU A 159     -22.298 -29.403   3.643  1.00 69.13           O  
ATOM   1232  OE2 GLU A 159     -24.161 -28.835   2.568  1.00 69.13           O1-
ATOM   1233  C   GLU A 159     -21.327 -27.967  -1.209  1.00 69.13           C  
ATOM   1234  O   GLU A 159     -21.459 -28.769  -2.133  1.00 69.13           O  
ATOM   1235  N   ARG A 160     -22.019 -26.816  -1.166  1.00 79.07           N  
ATOM   1236  CA  ARG A 160     -23.073 -26.577  -2.108  1.00 79.07           C  
ATOM   1237  CB  ARG A 160     -23.904 -25.337  -1.749  1.00 79.07           C  
ATOM   1238  CG  ARG A 160     -25.325 -25.358  -2.311  1.00 79.07           C  
ATOM   1239  CD  ARG A 160     -25.503 -24.701  -3.680  1.00 79.07           C  
ATOM   1240  NE  ARG A 160     -26.946 -24.829  -4.034  1.00 79.07           N  
ATOM   1241  CZ  ARG A 160     -27.393 -25.939  -4.689  1.00 79.07           C  
ATOM   1242  NH1 ARG A 160     -26.510 -26.906  -5.076  1.00 79.07           N1+
ATOM   1243  NH2 ARG A 160     -28.723 -26.092  -4.951  1.00 79.07           N  
ATOM   1244  C   ARG A 160     -22.542 -26.394  -3.499  1.00 79.07           C  
ATOM   1245  O   ARG A 160     -23.099 -26.926  -4.460  1.00 79.07           O  
ATOM   1246  N   THR A 161     -21.448 -25.622  -3.635  1.00 39.89           N  
ATOM   1247  CA  THR A 161     -20.895 -25.292  -4.920  1.00 39.89           C  
ATOM   1248  CB  THR A 161     -19.763 -24.315  -4.806  1.00 39.89           C  
ATOM   1249  OG1 THR A 161     -20.202 -23.135  -4.152  1.00 39.89           O  
ATOM   1250  CG2 THR A 161     -19.263 -23.981  -6.220  1.00 39.89           C  
ATOM   1251  C   THR A 161     -20.361 -26.515  -5.602  1.00 39.89           C  
ATOM   1252  O   THR A 161     -20.641 -26.757  -6.775  1.00 39.89           O  
ATOM   1253  N   LEU A 162     -19.573 -27.335  -4.883  1.00 55.92           N  
ATOM   1254  CA  LEU A 162     -18.975 -28.486  -5.497  1.00 55.92           C  
ATOM   1255  CB  LEU A 162     -18.089 -29.264  -4.515  1.00 55.92           C  
ATOM   1256  CG  LEU A 162     -16.812 -28.507  -4.119  1.00 55.92           C  
ATOM   1257  CD1 LEU A 162     -15.978 -29.322  -3.120  1.00 55.92           C  
ATOM   1258  CD2 LEU A 162     -16.003 -28.109  -5.366  1.00 55.92           C  
ATOM   1259  C   LEU A 162     -20.045 -29.427  -5.948  1.00 55.92           C  
ATOM   1260  O   LEU A 162     -20.010 -29.923  -7.074  1.00 55.92           O  
ATOM   1261  N   PHE A 163     -21.040 -29.685  -5.080  1.00 80.52           N  
ATOM   1262  CA  PHE A 163     -22.039 -30.658  -5.412  1.00 80.52           C  
ATOM   1263  CB  PHE A 163     -22.951 -31.080  -4.241  1.00 80.52           C  
ATOM   1264  CG  PHE A 163     -22.065 -31.663  -3.190  1.00 80.52           C  
ATOM   1265  CD1 PHE A 163     -21.070 -32.548  -3.536  1.00 80.52           C  
ATOM   1266  CD2 PHE A 163     -22.253 -31.375  -1.857  1.00 80.52           C  
ATOM   1267  CE1 PHE A 163     -20.252 -33.099  -2.575  1.00 80.52           C  
ATOM   1268  CE2 PHE A 163     -21.441 -31.922  -0.890  1.00 80.52           C  
ATOM   1269  CZ  PHE A 163     -20.431 -32.783  -1.250  1.00 80.52           C  
ATOM   1270  C   PHE A 163     -22.883 -30.179  -6.551  1.00 80.52           C  
ATOM   1271  O   PHE A 163     -23.259 -30.966  -7.417  1.00 80.52           O  
ATOM   1272  N   ALA A 164     -23.217 -28.877  -6.585  1.00 30.46           N  
ATOM   1273  CA  ALA A 164     -24.046 -28.388  -7.648  1.00 30.46           C  
ATOM   1274  CB  ALA A 164     -24.387 -26.896  -7.501  1.00 30.46           C  
ATOM   1275  C   ALA A 164     -23.332 -28.584  -8.953  1.00 30.46           C  
ATOM   1276  O   ALA A 164     -23.955 -28.950  -9.950  1.00 30.46           O  
ATOM   1277  N   SER A 165     -22.005 -28.337  -8.984  1.00 87.07           N  
ATOM   1278  CA  SER A 165     -21.258 -28.472 -10.204  1.00 87.07           C  
ATOM   1279  CB  SER A 165     -19.824 -27.904 -10.120  1.00 87.07           C  
ATOM   1280  OG  SER A 165     -19.070 -28.556  -9.111  1.00 87.07           O  
ATOM   1281  C   SER A 165     -21.202 -29.910 -10.634  1.00 87.07           C  
ATOM   1282  O   SER A 165     -21.335 -30.200 -11.823  1.00 87.07           O  
ATOM   1283  N   PHE A 166     -21.019 -30.857  -9.690  1.00 63.77           N  
ATOM   1284  CA  PHE A 166     -20.928 -32.242 -10.071  1.00 63.77           C  
ATOM   1285  CB  PHE A 166     -20.585 -33.206  -8.921  1.00 63.77           C  
ATOM   1286  CG  PHE A 166     -19.174 -32.965  -8.501  1.00 63.77           C  
ATOM   1287  CD1 PHE A 166     -18.134 -33.238  -9.360  1.00 63.77           C  
ATOM   1288  CD2 PHE A 166     -18.890 -32.502  -7.236  1.00 63.77           C  
ATOM   1289  CE1 PHE A 166     -16.830 -33.029  -8.975  1.00 63.77           C  
ATOM   1290  CE2 PHE A 166     -17.588 -32.293  -6.844  1.00 63.77           C  
ATOM   1291  CZ  PHE A 166     -16.557 -32.552  -7.714  1.00 63.77           C  
ATOM   1292  C   PHE A 166     -22.237 -32.686 -10.648  1.00 63.77           C  
ATOM   1293  O   PHE A 166     -22.268 -33.433 -11.625  1.00 63.77           O  
ATOM   1294  N   ALA A 167     -23.351 -32.259 -10.021  1.00 43.74           N  
ATOM   1295  CA  ALA A 167     -24.694 -32.578 -10.430  1.00 43.74           C  
ATOM   1296  CB  ALA A 167     -25.760 -32.060  -9.449  1.00 43.74           C  
ATOM   1297  C   ALA A 167     -24.982 -31.966 -11.770  1.00 43.74           C  
ATOM   1298  O   ALA A 167     -25.735 -32.525 -12.564  1.00 43.74           O  
ATOM   1299  N   GLY A 168     -24.416 -30.781 -12.060  1.00 23.44           N  
ATOM   1300  CA  GLY A 168     -24.721 -30.145 -13.312  1.00 23.44           C  
ATOM   1301  C   GLY A 168     -25.997 -29.386 -13.137  1.00 23.44           C  
ATOM   1302  O   GLY A 168     -26.763 -29.204 -14.083  1.00 23.44           O  
ATOM   1303  N   GLU A 169     -26.256 -28.919 -11.900  1.00 47.08           N  
ATOM   1304  CA  GLU A 169     -27.457 -28.189 -11.618  1.00 47.08           C  
ATOM   1305  CB  GLU A 169     -27.680 -27.911 -10.121  1.00 47.08           C  
ATOM   1306  CG  GLU A 169     -27.951 -29.159  -9.285  1.00 47.08           C  
ATOM   1307  CD  GLU A 169     -28.089 -28.712  -7.837  1.00 47.08           C  
ATOM   1308  OE1 GLU A 169     -28.345 -27.498  -7.614  1.00 47.08           O  
ATOM   1309  OE2 GLU A 169     -27.943 -29.580  -6.935  1.00 47.08           O1-
ATOM   1310  C   GLU A 169     -27.388 -26.854 -12.285  1.00 47.08           C  
ATOM   1311  O   GLU A 169     -26.313 -26.342 -12.589  1.00 47.08           O  
ATOM   1312  N   GLN A 170     -28.566 -26.272 -12.581  1.00119.81           N  
ATOM   1313  CA  GLN A 170     -28.590 -24.945 -13.112  1.00119.81           C  
ATOM   1314  CB  GLN A 170     -29.472 -24.770 -14.360  1.00119.81           C  
ATOM   1315  CG  GLN A 170     -28.872 -25.360 -15.635  1.00119.81           C  
ATOM   1316  CD  GLN A 170     -27.703 -24.476 -16.055  1.00119.81           C  
ATOM   1317  OE1 GLN A 170     -27.752 -23.255 -15.919  1.00119.81           O  
ATOM   1318  NE2 GLN A 170     -26.613 -25.108 -16.567  1.00119.81           N  
ATOM   1319  C   GLN A 170     -29.173 -24.083 -12.046  1.00119.81           C  
ATOM   1320  O   GLN A 170     -30.260 -24.352 -11.539  1.00119.81           O  
ATOM   1321  N   PRO A 171     -28.470 -23.050 -11.678  1.00 81.28           N  
ATOM   1322  CA  PRO A 171     -27.161 -22.813 -12.224  1.00 81.28           C  
ATOM   1323  CD  PRO A 171     -29.151 -21.804 -11.375  1.00 81.28           C  
ATOM   1324  CB  PRO A 171     -26.992 -21.298 -12.313  1.00 81.28           C  
ATOM   1325  CG  PRO A 171     -28.042 -20.743 -11.344  1.00 81.28           C  
ATOM   1326  C   PRO A 171     -26.092 -23.464 -11.403  1.00 81.28           C  
ATOM   1327  O   PRO A 171     -26.365 -23.917 -10.291  1.00 81.28           O  
ATOM   1328  N   SER A 172     -24.861 -23.532 -11.945  1.00 41.46           N  
ATOM   1329  CA  SER A 172     -23.749 -24.063 -11.213  1.00 41.46           C  
ATOM   1330  CB  SER A 172     -23.679 -25.601 -11.212  1.00 41.46           C  
ATOM   1331  OG  SER A 172     -23.521 -26.086 -12.538  1.00 41.46           O  
ATOM   1332  C   SER A 172     -22.512 -23.560 -11.885  1.00 41.46           C  
ATOM   1333  O   SER A 172     -22.559 -23.095 -13.022  1.00 41.46           O  
ATOM   1334  N   VAL A 173     -21.371 -23.611 -11.171  1.00 44.75           N  
ATOM   1335  CA  VAL A 173     -20.118 -23.229 -11.753  1.00 44.75           C  
ATOM   1336  CB  VAL A 173     -19.030 -23.006 -10.741  1.00 44.75           C  
ATOM   1337  CG1 VAL A 173     -17.717 -22.697 -11.482  1.00 44.75           C  
ATOM   1338  CG2 VAL A 173     -19.477 -21.898  -9.775  1.00 44.75           C  
ATOM   1339  C   VAL A 173     -19.690 -24.396 -12.579  1.00 44.75           C  
ATOM   1340  O   VAL A 173     -19.934 -25.544 -12.207  1.00 44.75           O  
ATOM   1341  N   PRO A 174     -19.054 -24.168 -13.685  1.00 62.35           N  
ATOM   1342  CA  PRO A 174     -18.632 -25.284 -14.476  1.00 62.35           C  
ATOM   1343  CD  PRO A 174     -19.318 -22.992 -14.496  1.00 62.35           C  
ATOM   1344  CB  PRO A 174     -18.161 -24.696 -15.801  1.00 62.35           C  
ATOM   1345  CG  PRO A 174     -19.022 -23.424 -15.944  1.00 62.35           C  
ATOM   1346  C   PRO A 174     -17.599 -26.030 -13.704  1.00 62.35           C  
ATOM   1347  O   PRO A 174     -16.859 -25.414 -12.939  1.00 62.35           O  
ATOM   1348  N   GLU A 175     -17.526 -27.354 -13.911  1.00 47.45           N  
ATOM   1349  CA  GLU A 175     -16.660 -28.206 -13.158  1.00 47.45           C  
ATOM   1350  CB  GLU A 175     -16.766 -29.670 -13.627  1.00 47.45           C  
ATOM   1351  CG  GLU A 175     -16.023 -30.690 -12.760  1.00 47.45           C  
ATOM   1352  CD  GLU A 175     -16.417 -32.078 -13.257  1.00 47.45           C  
ATOM   1353  OE1 GLU A 175     -17.442 -32.170 -13.983  1.00 47.45           O  
ATOM   1354  OE2 GLU A 175     -15.708 -33.062 -12.920  1.00 47.45           O1-
ATOM   1355  C   GLU A 175     -15.249 -27.745 -13.340  1.00 47.45           C  
ATOM   1356  O   GLU A 175     -14.475 -27.705 -12.384  1.00 47.45           O  
ATOM   1357  N   ALA A 176     -14.881 -27.351 -14.570  1.00 40.82           N  
ATOM   1358  CA  ALA A 176     -13.527 -26.958 -14.843  1.00 40.82           C  
ATOM   1359  CB  ALA A 176     -13.311 -26.570 -16.315  1.00 40.82           C  
ATOM   1360  C   ALA A 176     -13.157 -25.760 -14.014  1.00 40.82           C  
ATOM   1361  O   ALA A 176     -12.033 -25.671 -13.525  1.00 40.82           O  
ATOM   1362  N   ARG A 177     -14.085 -24.790 -13.896  1.00137.42           N  
ATOM   1363  CA  ARG A 177     -13.931 -23.525 -13.213  1.00137.42           C  
ATOM   1364  CB  ARG A 177     -14.976 -22.493 -13.657  1.00137.42           C  
ATOM   1365  CG  ARG A 177     -14.649 -21.876 -15.015  1.00137.42           C  
ATOM   1366  CD  ARG A 177     -13.423 -20.965 -14.948  1.00137.42           C  
ATOM   1367  NE  ARG A 177     -13.665 -20.011 -13.830  1.00137.42           N  
ATOM   1368  CZ  ARG A 177     -12.644 -19.669 -12.993  1.00137.42           C  
ATOM   1369  NH1 ARG A 177     -11.389 -20.157 -13.209  1.00137.42           N1+
ATOM   1370  NH2 ARG A 177     -12.884 -18.846 -11.931  1.00137.42           N  
ATOM   1371  C   ARG A 177     -13.980 -23.578 -11.709  1.00137.42           C  
ATOM   1372  O   ARG A 177     -13.370 -22.743 -11.043  1.00137.42           O  
ATOM   1373  N   VAL A 178     -14.703 -24.547 -11.127  1.00107.06           N  
ATOM   1374  CA  VAL A 178     -15.042 -24.520  -9.728  1.00107.06           C  
ATOM   1375  CB  VAL A 178     -15.828 -25.726  -9.311  1.00107.06           C  
ATOM   1376  CG1 VAL A 178     -14.923 -26.966  -9.410  1.00107.06           C  
ATOM   1377  CG2 VAL A 178     -16.402 -25.470  -7.908  1.00107.06           C  
ATOM   1378  C   VAL A 178     -13.853 -24.411  -8.813  1.00107.06           C  
ATOM   1379  O   VAL A 178     -13.911 -23.687  -7.821  1.00107.06           O  
ATOM   1380  N   LEU A 179     -12.746 -25.117  -9.093  1.00 65.94           N  
ATOM   1381  CA  LEU A 179     -11.637 -25.094  -8.177  1.00 65.94           C  
ATOM   1382  CB  LEU A 179     -10.497 -26.012  -8.666  1.00 65.94           C  
ATOM   1383  CG  LEU A 179      -9.269 -26.070  -7.738  1.00 65.94           C  
ATOM   1384  CD1 LEU A 179      -9.639 -26.621  -6.351  1.00 65.94           C  
ATOM   1385  CD2 LEU A 179      -8.120 -26.862  -8.386  1.00 65.94           C  
ATOM   1386  C   LEU A 179     -11.112 -23.689  -8.037  1.00 65.94           C  
ATOM   1387  O   LEU A 179     -10.904 -23.206  -6.923  1.00 65.94           O  
ATOM   1388  N   ASP A 180     -10.914 -22.975  -9.163  1.00 47.89           N  
ATOM   1389  CA  ASP A 180     -10.373 -21.643  -9.119  1.00 47.89           C  
ATOM   1390  CB  ASP A 180     -10.157 -21.003 -10.502  1.00 47.89           C  
ATOM   1391  CG  ASP A 180      -8.974 -21.658 -11.198  1.00 47.89           C  
ATOM   1392  OD1 ASP A 180      -8.480 -22.699 -10.689  1.00 47.89           O  
ATOM   1393  OD2 ASP A 180      -8.542 -21.109 -12.248  1.00 47.89           O1-
ATOM   1394  C   ASP A 180     -11.325 -20.740  -8.406  1.00 47.89           C  
ATOM   1395  O   ASP A 180     -10.904 -19.861  -7.658  1.00 47.89           O  
ATOM   1396  N   THR A 181     -12.641 -20.926  -8.624  1.00 31.95           N  
ATOM   1397  CA  THR A 181     -13.608 -20.041  -8.040  1.00 31.95           C  
ATOM   1398  CB  THR A 181     -15.023 -20.405  -8.380  1.00 31.95           C  
ATOM   1399  OG1 THR A 181     -15.210 -20.399  -9.788  1.00 31.95           O  
ATOM   1400  CG2 THR A 181     -15.964 -19.386  -7.715  1.00 31.95           C  
ATOM   1401  C   THR A 181     -13.512 -20.099  -6.549  1.00 31.95           C  
ATOM   1402  O   THR A 181     -13.448 -19.063  -5.888  1.00 31.95           O  
ATOM   1403  N   LEU A 182     -13.485 -21.321  -5.984  1.00 47.27           N  
ATOM   1404  CA  LEU A 182     -13.477 -21.504  -4.559  1.00 47.27           C  
ATOM   1405  CB  LEU A 182     -13.555 -22.987  -4.145  1.00 47.27           C  
ATOM   1406  CG  LEU A 182     -14.832 -23.714  -4.607  1.00 47.27           C  
ATOM   1407  CD1 LEU A 182     -14.856 -25.164  -4.092  1.00 47.27           C  
ATOM   1408  CD2 LEU A 182     -16.099 -22.917  -4.252  1.00 47.27           C  
ATOM   1409  C   LEU A 182     -12.208 -20.958  -3.980  1.00 47.27           C  
ATOM   1410  O   LEU A 182     -12.217 -20.312  -2.935  1.00 47.27           O  
ATOM   1411  N   VAL A 183     -11.069 -21.192  -4.654  1.00 37.20           N  
ATOM   1412  CA  VAL A 183      -9.805 -20.791  -4.103  1.00 37.20           C  
ATOM   1413  CB  VAL A 183      -8.644 -21.156  -4.978  1.00 37.20           C  
ATOM   1414  CG1 VAL A 183      -7.361 -20.565  -4.371  1.00 37.20           C  
ATOM   1415  CG2 VAL A 183      -8.615 -22.687  -5.105  1.00 37.20           C  
ATOM   1416  C   VAL A 183      -9.781 -19.307  -3.917  1.00 37.20           C  
ATOM   1417  O   VAL A 183      -9.348 -18.815  -2.875  1.00 37.20           O  
ATOM   1418  N   HIS A 184     -10.270 -18.548  -4.915  1.00 47.57           N  
ATOM   1419  CA  HIS A 184     -10.207 -17.117  -4.819  1.00 47.57           C  
ATOM   1420  ND1 HIS A 184      -9.813 -14.031  -6.060  1.00 47.57           N  
ATOM   1421  CG  HIS A 184     -10.856 -14.899  -5.830  1.00 47.57           C  
ATOM   1422  CB  HIS A 184     -10.800 -16.386  -6.035  1.00 47.57           C  
ATOM   1423  NE2 HIS A 184     -11.514 -12.801  -5.327  1.00 47.57           N  
ATOM   1424  CD2 HIS A 184     -11.888 -14.131  -5.383  1.00 47.57           C  
ATOM   1425  CE1 HIS A 184     -10.261 -12.789  -5.744  1.00 47.57           C  
ATOM   1426  C   HIS A 184     -10.977 -16.656  -3.630  1.00 47.57           C  
ATOM   1427  O   HIS A 184     -10.519 -15.791  -2.885  1.00 47.57           O  
ATOM   1428  N   ILE A 185     -12.174 -17.221  -3.419  1.00 90.50           N  
ATOM   1429  CA  ILE A 185     -13.006 -16.769  -2.346  1.00 90.50           C  
ATOM   1430  CB  ILE A 185     -14.381 -17.377  -2.397  1.00 90.50           C  
ATOM   1431  CG1 ILE A 185     -15.371 -16.537  -1.583  1.00 90.50           C  
ATOM   1432  CG2 ILE A 185     -14.300 -18.841  -1.942  1.00 90.50           C  
ATOM   1433  CD1 ILE A 185     -16.830 -16.896  -1.872  1.00 90.50           C  
ATOM   1434  C   ILE A 185     -12.342 -17.079  -1.032  1.00 90.50           C  
ATOM   1435  O   ILE A 185     -12.377 -16.270  -0.105  1.00 90.50           O  
ATOM   1436  N   TRP A 186     -11.725 -18.272  -0.906  1.00 83.61           N  
ATOM   1437  CA  TRP A 186     -11.075 -18.652   0.323  1.00 83.61           C  
ATOM   1438  CB  TRP A 186     -10.526 -20.092   0.301  1.00 83.61           C  
ATOM   1439  CG  TRP A 186     -11.561 -21.176   0.499  1.00 83.61           C  
ATOM   1440  CD2 TRP A 186     -11.533 -22.098   1.602  1.00 83.61           C  
ATOM   1441  CD1 TRP A 186     -12.630 -21.530  -0.274  1.00 83.61           C  
ATOM   1442  NE1 TRP A 186     -13.278 -22.608   0.288  1.00 83.61           N  
ATOM   1443  CE2 TRP A 186     -12.610 -22.969   1.441  1.00 83.61           C  
ATOM   1444  CE3 TRP A 186     -10.676 -22.212   2.662  1.00 83.61           C  
ATOM   1445  CZ2 TRP A 186     -12.845 -23.975   2.338  1.00 83.61           C  
ATOM   1446  CZ3 TRP A 186     -10.926 -23.221   3.568  1.00 83.61           C  
ATOM   1447  CH2 TRP A 186     -11.989 -24.088   3.413  1.00 83.61           C  
ATOM   1448  C   TRP A 186      -9.925 -17.738   0.637  1.00 83.61           C  
ATOM   1449  O   TRP A 186      -9.858 -17.194   1.739  1.00 83.61           O  
ATOM   1450  N   VAL A 187      -8.996 -17.524  -0.321  1.00109.53           N  
ATOM   1451  CA  VAL A 187      -7.828 -16.733  -0.034  1.00109.53           C  
ATOM   1452  CB  VAL A 187      -6.784 -16.719  -1.120  1.00109.53           C  
ATOM   1453  CG1 VAL A 187      -6.090 -18.090  -1.150  1.00109.53           C  
ATOM   1454  CG2 VAL A 187      -7.446 -16.354  -2.455  1.00109.53           C  
ATOM   1455  C   VAL A 187      -8.195 -15.323   0.284  1.00109.53           C  
ATOM   1456  O   VAL A 187      -7.674 -14.745   1.238  1.00109.53           O  
ATOM   1457  N   THR A 188      -9.116 -14.733  -0.495  1.00 98.67           N  
ATOM   1458  CA  THR A 188      -9.463 -13.357  -0.298  1.00 98.67           C  
ATOM   1459  CB  THR A 188     -10.488 -12.893  -1.284  1.00 98.67           C  
ATOM   1460  OG1 THR A 188     -10.013 -13.111  -2.602  1.00 98.67           O  
ATOM   1461  CG2 THR A 188     -10.745 -11.392  -1.071  1.00 98.67           C  
ATOM   1462  C   THR A 188     -10.056 -13.197   1.065  1.00 98.67           C  
ATOM   1463  O   THR A 188      -9.718 -12.261   1.786  1.00 98.67           O  
ATOM   1464  N   SER A 189     -10.966 -14.111   1.452  1.00 49.22           N  
ATOM   1465  CA  SER A 189     -11.658 -13.997   2.706  1.00 49.22           C  
ATOM   1466  CB  SER A 189     -12.804 -15.016   2.841  1.00 49.22           C  
ATOM   1467  OG  SER A 189     -12.292 -16.343   2.834  1.00 49.22           O  
ATOM   1468  C   SER A 189     -10.732 -14.210   3.866  1.00 49.22           C  
ATOM   1469  O   SER A 189     -10.858 -13.551   4.896  1.00 49.22           O  
ATOM   1470  N   ILE A 190      -9.812 -15.188   3.765  1.00 64.78           N  
ATOM   1471  CA  ILE A 190      -8.944 -15.437   4.877  1.00 64.78           C  
ATOM   1472  CB  ILE A 190      -8.219 -16.747   4.759  1.00 64.78           C  
ATOM   1473  CG1 ILE A 190      -9.241 -17.894   4.815  1.00 64.78           C  
ATOM   1474  CG2 ILE A 190      -7.155 -16.821   5.866  1.00 64.78           C  
ATOM   1475  CD1 ILE A 190      -8.670 -19.256   4.427  1.00 64.78           C  
ATOM   1476  C   ILE A 190      -7.936 -14.334   5.050  1.00 64.78           C  
ATOM   1477  O   ILE A 190      -7.733 -13.838   6.156  1.00 64.78           O  
ATOM   1478  N   TYR A 191      -7.251 -13.960   3.953  1.00108.82           N  
ATOM   1479  CA  TYR A 191      -6.209 -12.967   3.940  1.00108.82           C  
ATOM   1480  CB  TYR A 191      -5.223 -13.175   2.777  1.00108.82           C  
ATOM   1481  CG  TYR A 191      -4.631 -14.514   3.077  1.00108.82           C  
ATOM   1482  CD1 TYR A 191      -3.689 -14.656   4.072  1.00108.82           C  
ATOM   1483  CD2 TYR A 191      -5.024 -15.633   2.379  1.00108.82           C  
ATOM   1484  CE1 TYR A 191      -3.150 -15.888   4.367  1.00108.82           C  
ATOM   1485  CE2 TYR A 191      -4.489 -16.867   2.668  1.00108.82           C  
ATOM   1486  CZ  TYR A 191      -3.549 -16.997   3.661  1.00108.82           C  
ATOM   1487  OH  TYR A 191      -3.007 -18.267   3.951  1.00108.82           O  
ATOM   1488  C   TYR A 191      -6.700 -11.545   3.972  1.00108.82           C  
ATOM   1489  O   TYR A 191      -6.047 -10.676   4.547  1.00108.82           O  
ATOM   1490  N   GLY A 192      -7.845 -11.253   3.328  1.00 30.63           N  
ATOM   1491  CA  GLY A 192      -8.282  -9.889   3.185  1.00 30.63           C  
ATOM   1492  C   GLY A 192      -8.718  -9.307   4.490  1.00 30.63           C  
ATOM   1493  O   GLY A 192      -9.152 -10.010   5.401  1.00 30.63           O  
ATOM   1494  N   GLU A 193      -8.609  -7.964   4.580  1.00101.36           N  
ATOM   1495  CA  GLU A 193      -9.003  -7.220   5.737  1.00101.36           C  
ATOM   1496  CB  GLU A 193      -8.132  -5.977   5.985  1.00101.36           C  
ATOM   1497  CG  GLU A 193      -8.510  -5.215   7.254  1.00101.36           C  
ATOM   1498  CD  GLU A 193      -7.935  -5.976   8.433  1.00101.36           C  
ATOM   1499  OE1 GLU A 193      -7.123  -6.909   8.188  1.00101.36           O  
ATOM   1500  OE2 GLU A 193      -8.300  -5.640   9.592  1.00101.36           O1-
ATOM   1501  C   GLU A 193     -10.417  -6.719   5.465  1.00101.36           C  
ATOM   1502  O   GLU A 193     -10.798  -6.631   4.267  1.00101.36           O  
ATOM   1503  OXT GLU A 193     -11.131  -6.409   6.455  1.00101.36           O1-
TER   
HEADER    7ngj_corrected_final_chain_B
ATOM      1  N   GLY B   1     -63.821 -16.620  -1.076  1.00 11.88           N  
ATOM      2  CA  GLY B   1     -63.145 -16.887  -2.367  1.00 11.88           C  
ATOM      3  C   GLY B   1     -61.677 -17.016  -2.136  1.00 11.88           C  
ATOM      4  O   GLY B   1     -61.182 -18.074  -1.754  1.00 11.88           O  
ATOM      5  N   ASP B   2     -60.950 -15.913  -2.380  1.00101.38           N  
ATOM      6  CA  ASP B   2     -59.533 -15.840  -2.188  1.00101.38           C  
ATOM      7  CB  ASP B   2     -58.967 -14.460  -2.567  1.00101.38           C  
ATOM      8  CG  ASP B   2     -59.275 -14.221  -4.038  1.00101.38           C  
ATOM      9  OD1 ASP B   2     -59.670 -15.198  -4.728  1.00101.38           O  
ATOM     10  OD2 ASP B   2     -59.132 -13.054  -4.489  1.00101.38           O1-
ATOM     11  C   ASP B   2     -59.316 -15.982  -0.728  1.00101.38           C  
ATOM     12  O   ASP B   2     -58.320 -16.551  -0.291  1.00101.38           O  
ATOM     13  N   ASP B   3     -60.271 -15.472   0.067  1.00 31.63           N  
ATOM     14  CA  ASP B   3     -60.124 -15.500   1.490  1.00 31.63           C  
ATOM     15  CB  ASP B   3     -61.355 -14.963   2.238  1.00 31.63           C  
ATOM     16  CG  ASP B   3     -61.391 -13.456   2.037  1.00 31.63           C  
ATOM     17  OD1 ASP B   3     -60.294 -12.836   2.020  1.00 31.63           O  
ATOM     18  OD2 ASP B   3     -62.514 -12.903   1.887  1.00 31.63           O1-
ATOM     19  C   ASP B   3     -59.945 -16.929   1.882  1.00 31.63           C  
ATOM     20  O   ASP B   3     -59.144 -17.239   2.761  1.00 31.63           O  
ATOM     21  N   ARG B   4     -60.682 -17.845   1.230  1.00 52.95           N  
ATOM     22  CA  ARG B   4     -60.516 -19.230   1.542  1.00 52.95           C  
ATOM     23  CB  ARG B   4     -61.487 -20.144   0.775  1.00 52.95           C  
ATOM     24  CG  ARG B   4     -62.953 -19.955   1.172  1.00 52.95           C  
ATOM     25  CD  ARG B   4     -63.913 -20.883   0.425  1.00 52.95           C  
ATOM     26  NE  ARG B   4     -65.294 -20.585   0.904  1.00 52.95           N  
ATOM     27  CZ  ARG B   4     -66.374 -21.076   0.228  1.00 52.95           C  
ATOM     28  NH1 ARG B   4     -66.196 -21.873  -0.866  1.00 52.95           N1+
ATOM     29  NH2 ARG B   4     -67.635 -20.759   0.640  1.00 52.95           N  
ATOM     30  C   ARG B   4     -59.120 -19.627   1.167  1.00 52.95           C  
ATOM     31  O   ARG B   4     -58.453 -20.354   1.901  1.00 52.95           O  
ATOM     32  N   GLU B   5     -58.627 -19.143   0.009  1.00 41.44           N  
ATOM     33  CA  GLU B   5     -57.316 -19.518  -0.439  1.00 41.44           C  
ATOM     34  CB  GLU B   5     -56.929 -18.903  -1.793  1.00 41.44           C  
ATOM     35  CG  GLU B   5     -55.578 -19.414  -2.299  1.00 41.44           C  
ATOM     36  CD  GLU B   5     -55.162 -18.590  -3.506  1.00 41.44           C  
ATOM     37  OE1 GLU B   5     -55.989 -17.765  -3.978  1.00 41.44           O  
ATOM     38  OE2 GLU B   5     -54.005 -18.771  -3.971  1.00 41.44           O1-
ATOM     39  C   GLU B   5     -56.294 -19.047   0.549  1.00 41.44           C  
ATOM     40  O   GLU B   5     -55.396 -19.800   0.922  1.00 41.44           O  
ATOM     41  N   LEU B   6     -56.417 -17.790   1.017  1.00 81.14           N  
ATOM     42  CA  LEU B   6     -55.459 -17.237   1.930  1.00 81.14           C  
ATOM     43  CB  LEU B   6     -55.719 -15.762   2.296  1.00 81.14           C  
ATOM     44  CG  LEU B   6     -55.333 -14.740   1.207  1.00 81.14           C  
ATOM     45  CD1 LEU B   6     -53.814 -14.730   0.978  1.00 81.14           C  
ATOM     46  CD2 LEU B   6     -56.120 -14.935  -0.096  1.00 81.14           C  
ATOM     47  C   LEU B   6     -55.486 -18.029   3.196  1.00 81.14           C  
ATOM     48  O   LEU B   6     -54.444 -18.291   3.794  1.00 81.14           O  
ATOM     49  N   ALA B   7     -56.690 -18.437   3.635  1.00 22.66           N  
ATOM     50  CA  ALA B   7     -56.832 -19.165   4.861  1.00 22.66           C  
ATOM     51  CB  ALA B   7     -58.298 -19.487   5.190  1.00 22.66           C  
ATOM     52  C   ALA B   7     -56.094 -20.467   4.752  1.00 22.66           C  
ATOM     53  O   ALA B   7     -55.447 -20.904   5.702  1.00 22.66           O  
ATOM     54  N   ILE B   8     -56.177 -21.132   3.587  1.00 37.40           N  
ATOM     55  CA  ILE B   8     -55.524 -22.399   3.421  1.00 37.40           C  
ATOM     56  CB  ILE B   8     -55.795 -23.015   2.079  1.00 37.40           C  
ATOM     57  CG1 ILE B   8     -57.292 -23.337   1.938  1.00 37.40           C  
ATOM     58  CG2 ILE B   8     -54.874 -24.234   1.910  1.00 37.40           C  
ATOM     59  CD1 ILE B   8     -57.710 -23.705   0.516  1.00 37.40           C  
ATOM     60  C   ILE B   8     -54.040 -22.209   3.541  1.00 37.40           C  
ATOM     61  O   ILE B   8     -53.355 -22.974   4.219  1.00 37.40           O  
ATOM     62  N   LEU B   9     -53.504 -21.166   2.883  1.00 54.44           N  
ATOM     63  CA  LEU B   9     -52.089 -20.920   2.877  1.00 54.44           C  
ATOM     64  CB  LEU B   9     -51.712 -19.772   1.925  1.00 54.44           C  
ATOM     65  CG  LEU B   9     -52.032 -20.129   0.461  1.00 54.44           C  
ATOM     66  CD1 LEU B   9     -51.661 -18.991  -0.499  1.00 54.44           C  
ATOM     67  CD2 LEU B   9     -51.386 -21.466   0.065  1.00 54.44           C  
ATOM     68  C   LEU B   9     -51.618 -20.602   4.263  1.00 54.44           C  
ATOM     69  O   LEU B   9     -50.586 -21.108   4.702  1.00 54.44           O  
ATOM     70  N   ALA B  10     -52.378 -19.770   5.001  1.00 26.01           N  
ATOM     71  CA  ALA B  10     -51.984 -19.378   6.327  1.00 26.01           C  
ATOM     72  CB  ALA B  10     -52.964 -18.385   6.975  1.00 26.01           C  
ATOM     73  C   ALA B  10     -51.940 -20.593   7.198  1.00 26.01           C  
ATOM     74  O   ALA B  10     -51.017 -20.761   7.994  1.00 26.01           O  
ATOM     75  N   THR B  11     -52.939 -21.483   7.058  1.00 27.13           N  
ATOM     76  CA  THR B  11     -53.011 -22.653   7.883  1.00 27.13           C  
ATOM     77  CB  THR B  11     -54.226 -23.486   7.594  1.00 27.13           C  
ATOM     78  OG1 THR B  11     -55.402 -22.711   7.779  1.00 27.13           O  
ATOM     79  CG2 THR B  11     -54.238 -24.693   8.548  1.00 27.13           C  
ATOM     80  C   THR B  11     -51.806 -23.502   7.617  1.00 27.13           C  
ATOM     81  O   THR B  11     -51.184 -24.014   8.546  1.00 27.13           O  
ATOM     82  N   ALA B  12     -51.436 -23.660   6.333  1.00 27.92           N  
ATOM     83  CA  ALA B  12     -50.329 -24.502   5.979  1.00 27.92           C  
ATOM     84  CB  ALA B  12     -50.124 -24.603   4.458  1.00 27.92           C  
ATOM     85  C   ALA B  12     -49.064 -23.958   6.568  1.00 27.92           C  
ATOM     86  O   ALA B  12     -48.240 -24.706   7.092  1.00 27.92           O  
ATOM     87  N   GLU B  13     -48.874 -22.628   6.505  1.00 45.46           N  
ATOM     88  CA  GLU B  13     -47.655 -22.055   7.000  1.00 45.46           C  
ATOM     89  CB  GLU B  13     -47.561 -20.541   6.721  1.00 45.46           C  
ATOM     90  CG  GLU B  13     -46.176 -19.945   6.981  1.00 45.46           C  
ATOM     91  CD  GLU B  13     -46.114 -18.570   6.326  1.00 45.46           C  
ATOM     92  OE1 GLU B  13     -47.130 -18.161   5.703  1.00 45.46           O  
ATOM     93  OE2 GLU B  13     -45.044 -17.912   6.431  1.00 45.46           O1-
ATOM     94  C   GLU B  13     -47.576 -22.297   8.475  1.00 45.46           C  
ATOM     95  O   GLU B  13     -46.513 -22.619   9.003  1.00 45.46           O  
ATOM     96  N   ASN B  14     -48.713 -22.163   9.181  1.00 70.97           N  
ATOM     97  CA  ASN B  14     -48.693 -22.324  10.605  1.00 70.97           C  
ATOM     98  CB  ASN B  14     -50.030 -21.949  11.263  1.00 70.97           C  
ATOM     99  CG  ASN B  14     -49.727 -21.598  12.709  1.00 70.97           C  
ATOM    100  OD1 ASN B  14     -49.027 -22.329  13.408  1.00 70.97           O  
ATOM    101  ND2 ASN B  14     -50.248 -20.429  13.170  1.00 70.97           N  
ATOM    102  C   ASN B  14     -48.359 -23.747  10.960  1.00 70.97           C  
ATOM    103  O   ASN B  14     -47.547 -23.992  11.850  1.00 70.97           O  
ATOM    104  N   LEU B  15     -48.959 -24.732  10.260  1.00 53.47           N  
ATOM    105  CA  LEU B  15     -48.758 -26.124  10.568  1.00 53.47           C  
ATOM    106  CB  LEU B  15     -49.634 -27.065   9.721  1.00 53.47           C  
ATOM    107  CG  LEU B  15     -51.145 -26.905   9.973  1.00 53.47           C  
ATOM    108  CD1 LEU B  15     -51.957 -27.927   9.162  1.00 53.47           C  
ATOM    109  CD2 LEU B  15     -51.470 -26.947  11.475  1.00 53.47           C  
ATOM    110  C   LEU B  15     -47.332 -26.510  10.319  1.00 53.47           C  
ATOM    111  O   LEU B  15     -46.763 -27.321  11.049  1.00 53.47           O  
ATOM    112  N   LEU B  16     -46.718 -25.930   9.274  1.00 64.45           N  
ATOM    113  CA  LEU B  16     -45.380 -26.255   8.865  1.00 64.45           C  
ATOM    114  CB  LEU B  16     -44.938 -25.502   7.598  1.00 64.45           C  
ATOM    115  CG  LEU B  16     -45.753 -25.881   6.348  1.00 64.45           C  
ATOM    116  CD1 LEU B  16     -45.260 -25.121   5.104  1.00 64.45           C  
ATOM    117  CD2 LEU B  16     -45.792 -27.404   6.145  1.00 64.45           C  
ATOM    118  C   LEU B  16     -44.426 -25.925   9.969  1.00 64.45           C  
ATOM    119  O   LEU B  16     -43.349 -26.513  10.057  1.00 64.45           O  
ATOM    120  N   GLU B  17     -44.752 -24.943  10.824  1.00 82.58           N  
ATOM    121  CA  GLU B  17     -43.805 -24.636  11.854  1.00 82.58           C  
ATOM    122  CB  GLU B  17     -44.218 -23.441  12.737  1.00 82.58           C  
ATOM    123  CG  GLU B  17     -45.457 -23.682  13.596  1.00 82.58           C  
ATOM    124  CD  GLU B  17     -45.700 -22.404  14.382  1.00 82.58           C  
ATOM    125  OE1 GLU B  17     -44.923 -21.436  14.169  1.00 82.58           O  
ATOM    126  OE2 GLU B  17     -46.660 -22.373  15.197  1.00 82.58           O1-
ATOM    127  C   GLU B  17     -43.631 -25.838  12.739  1.00 82.58           C  
ATOM    128  O   GLU B  17     -42.514 -26.167  13.134  1.00 82.58           O  
ATOM    129  N   ASP B  18     -44.741 -26.508  13.099  1.00 62.42           N  
ATOM    130  CA  ASP B  18     -44.686 -27.644  13.976  1.00 62.42           C  
ATOM    131  CB  ASP B  18     -46.050 -27.959  14.607  1.00 62.42           C  
ATOM    132  CG  ASP B  18     -46.307 -26.860  15.626  1.00 62.42           C  
ATOM    133  OD1 ASP B  18     -45.316 -26.404  16.254  1.00 62.42           O  
ATOM    134  OD2 ASP B  18     -47.491 -26.456  15.786  1.00 62.42           O1-
ATOM    135  C   ASP B  18     -44.171 -28.895  13.318  1.00 62.42           C  
ATOM    136  O   ASP B  18     -43.436 -29.660  13.940  1.00 62.42           O  
ATOM    137  N   ARG B  19     -44.534 -29.159  12.047  1.00148.67           N  
ATOM    138  CA  ARG B  19     -44.182 -30.441  11.495  1.00148.67           C  
ATOM    139  CB  ARG B  19     -45.283 -31.467  11.795  1.00148.67           C  
ATOM    140  CG  ARG B  19     -46.653 -30.918  11.400  1.00148.67           C  
ATOM    141  CD  ARG B  19     -47.833 -31.671  12.009  1.00148.67           C  
ATOM    142  NE  ARG B  19     -49.009 -30.756  11.939  1.00148.67           N  
ATOM    143  CZ  ARG B  19     -50.272 -31.235  11.745  1.00148.67           C  
ATOM    144  NH1 ARG B  19     -50.478 -32.560  11.496  1.00148.67           N1+
ATOM    145  NH2 ARG B  19     -51.338 -30.383  11.801  1.00148.67           N  
ATOM    146  C   ARG B  19     -43.986 -30.350  10.011  1.00148.67           C  
ATOM    147  O   ARG B  19     -44.255 -29.334   9.374  1.00148.67           O  
ATOM    148  N   PRO B  20     -43.480 -31.433   9.470  1.00158.48           N  
ATOM    149  CA  PRO B  20     -43.211 -31.524   8.059  1.00158.48           C  
ATOM    150  CD  PRO B  20     -42.575 -32.267  10.244  1.00158.48           C  
ATOM    151  CB  PRO B  20     -42.281 -32.720   7.882  1.00158.48           C  
ATOM    152  CG  PRO B  20     -41.565 -32.831   9.235  1.00158.48           C  
ATOM    153  C   PRO B  20     -44.480 -31.686   7.283  1.00158.48           C  
ATOM    154  O   PRO B  20     -45.502 -32.045   7.865  1.00158.48           O  
ATOM    155  N   LEU B  21     -44.410 -31.443   5.962  1.00 48.93           N  
ATOM    156  CA  LEU B  21     -45.536 -31.509   5.078  1.00 48.93           C  
ATOM    157  CB  LEU B  21     -45.169 -31.140   3.629  1.00 48.93           C  
ATOM    158  CG  LEU B  21     -46.368 -31.124   2.662  1.00 48.93           C  
ATOM    159  CD1 LEU B  21     -47.356 -30.003   3.026  1.00 48.93           C  
ATOM    160  CD2 LEU B  21     -45.905 -31.053   1.197  1.00 48.93           C  
ATOM    161  C   LEU B  21     -46.052 -32.914   5.077  1.00 48.93           C  
ATOM    162  O   LEU B  21     -47.257 -33.142   4.999  1.00 48.93           O  
ATOM    163  N   ALA B  22     -45.143 -33.901   5.183  1.00 39.58           N  
ATOM    164  CA  ALA B  22     -45.519 -35.288   5.139  1.00 39.58           C  
ATOM    165  CB  ALA B  22     -44.318 -36.231   5.318  1.00 39.58           C  
ATOM    166  C   ALA B  22     -46.476 -35.554   6.261  1.00 39.58           C  
ATOM    167  O   ALA B  22     -47.394 -36.361   6.130  1.00 39.58           O  
ATOM    168  N   ASP B  23     -46.246 -34.902   7.412  1.00 73.51           N  
ATOM    169  CA  ASP B  23     -47.044 -35.015   8.600  1.00 73.51           C  
ATOM    170  CB  ASP B  23     -46.328 -34.455   9.840  1.00 73.51           C  
ATOM    171  CG  ASP B  23     -45.184 -35.405  10.157  1.00 73.51           C  
ATOM    172  OD1 ASP B  23     -45.235 -36.573   9.685  1.00 73.51           O  
ATOM    173  OD2 ASP B  23     -44.243 -34.979  10.877  1.00 73.51           O1-
ATOM    174  C   ASP B  23     -48.363 -34.305   8.448  1.00 73.51           C  
ATOM    175  O   ASP B  23     -49.247 -34.486   9.281  1.00 73.51           O  
ATOM    176  N   ILE B  24     -48.522 -33.435   7.428  1.00120.90           N  
ATOM    177  CA  ILE B  24     -49.722 -32.643   7.299  1.00120.90           C  
ATOM    178  CB  ILE B  24     -49.427 -31.264   6.778  1.00120.90           C  
ATOM    179  CG1 ILE B  24     -48.385 -30.533   7.645  1.00120.90           C  
ATOM    180  CG2 ILE B  24     -50.765 -30.514   6.670  1.00120.90           C  
ATOM    181  CD1 ILE B  24     -48.855 -30.199   9.058  1.00120.90           C  
ATOM    182  C   ILE B  24     -50.633 -33.278   6.280  1.00120.90           C  
ATOM    183  O   ILE B  24     -50.188 -33.705   5.216  1.00120.90           O  
ATOM    184  N   SER B  25     -51.951 -33.341   6.589  1.00101.14           N  
ATOM    185  CA  SER B  25     -52.926 -33.945   5.717  1.00101.14           C  
ATOM    186  CB  SER B  25     -53.963 -34.816   6.442  1.00101.14           C  
ATOM    187  OG  SER B  25     -53.333 -35.836   7.193  1.00101.14           O  
ATOM    188  C   SER B  25     -53.766 -32.857   5.124  1.00101.14           C  
ATOM    189  O   SER B  25     -53.846 -31.751   5.654  1.00101.14           O  
ATOM    190  N   VAL B  26     -54.441 -33.172   3.999  1.00 43.21           N  
ATOM    191  CA  VAL B  26     -55.321 -32.239   3.357  1.00 43.21           C  
ATOM    192  CB  VAL B  26     -55.966 -32.793   2.116  1.00 43.21           C  
ATOM    193  CG1 VAL B  26     -57.019 -31.788   1.616  1.00 43.21           C  
ATOM    194  CG2 VAL B  26     -54.867 -33.097   1.082  1.00 43.21           C  
ATOM    195  C   VAL B  26     -56.402 -31.927   4.343  1.00 43.21           C  
ATOM    196  O   VAL B  26     -56.860 -30.790   4.438  1.00 43.21           O  
ATOM    197  N   ASP B  27     -56.830 -32.942   5.120  1.00 39.51           N  
ATOM    198  CA  ASP B  27     -57.875 -32.756   6.085  1.00 39.51           C  
ATOM    199  CB  ASP B  27     -58.226 -34.045   6.851  1.00 39.51           C  
ATOM    200  CG  ASP B  27     -58.992 -34.958   5.904  1.00 39.51           C  
ATOM    201  OD1 ASP B  27     -59.545 -34.435   4.898  1.00 39.51           O  
ATOM    202  OD2 ASP B  27     -59.039 -36.188   6.173  1.00 39.51           O1-
ATOM    203  C   ASP B  27     -57.427 -31.736   7.086  1.00 39.51           C  
ATOM    204  O   ASP B  27     -58.210 -30.882   7.501  1.00 39.51           O  
ATOM    205  N   ASP B  28     -56.145 -31.788   7.490  1.00 40.08           N  
ATOM    206  CA  ASP B  28     -55.634 -30.867   8.467  1.00 40.08           C  
ATOM    207  CB  ASP B  28     -54.142 -31.105   8.778  1.00 40.08           C  
ATOM    208  CG  ASP B  28     -53.986 -32.435   9.509  1.00 40.08           C  
ATOM    209  OD1 ASP B  28     -54.953 -32.860  10.195  1.00 40.08           O  
ATOM    210  OD2 ASP B  28     -52.888 -33.041   9.388  1.00 40.08           O1-
ATOM    211  C   ASP B  28     -55.754 -29.480   7.907  1.00 40.08           C  
ATOM    212  O   ASP B  28     -56.172 -28.553   8.598  1.00 40.08           O  
ATOM    213  N   LEU B  29     -55.389 -29.300   6.623  1.00 39.74           N  
ATOM    214  CA  LEU B  29     -55.434 -28.000   6.016  1.00 39.74           C  
ATOM    215  CB  LEU B  29     -54.844 -27.978   4.595  1.00 39.74           C  
ATOM    216  CG  LEU B  29     -53.331 -28.254   4.569  1.00 39.74           C  
ATOM    217  CD1 LEU B  29     -52.782 -28.219   3.134  1.00 39.74           C  
ATOM    218  CD2 LEU B  29     -52.581 -27.304   5.516  1.00 39.74           C  
ATOM    219  C   LEU B  29     -56.850 -27.524   5.930  1.00 39.74           C  
ATOM    220  O   LEU B  29     -57.137 -26.362   6.215  1.00 39.74           O  
ATOM    221  N   ALA B  30     -57.776 -28.417   5.532  1.00 30.38           N  
ATOM    222  CA  ALA B  30     -59.146 -28.020   5.376  1.00 30.38           C  
ATOM    223  CB  ALA B  30     -60.038 -29.160   4.851  1.00 30.38           C  
ATOM    224  C   ALA B  30     -59.690 -27.586   6.704  1.00 30.38           C  
ATOM    225  O   ALA B  30     -60.329 -26.541   6.808  1.00 30.38           O  
ATOM    226  N   LYS B  31     -59.417 -28.363   7.771  1.00 75.67           N  
ATOM    227  CA  LYS B  31     -59.975 -28.041   9.055  1.00 75.67           C  
ATOM    228  CB  LYS B  31     -59.642 -29.075  10.147  1.00 75.67           C  
ATOM    229  CG  LYS B  31     -60.140 -28.665  11.535  1.00 75.67           C  
ATOM    230  CD  LYS B  31     -61.657 -28.513  11.644  1.00 75.67           C  
ATOM    231  CE  LYS B  31     -62.106 -27.978  13.007  1.00 75.67           C  
ATOM    232  NZ  LYS B  31     -63.506 -27.507  12.937  1.00 75.67           N1+
ATOM    233  C   LYS B  31     -59.479 -26.707   9.519  1.00 75.67           C  
ATOM    234  O   LYS B  31     -60.261 -25.873   9.974  1.00 75.67           O  
ATOM    235  N   GLY B  32     -58.168 -26.448   9.392  1.00 23.42           N  
ATOM    236  CA  GLY B  32     -57.630 -25.208   9.878  1.00 23.42           C  
ATOM    237  C   GLY B  32     -58.263 -24.080   9.125  1.00 23.42           C  
ATOM    238  O   GLY B  32     -58.521 -23.013   9.680  1.00 23.42           O  
ATOM    239  N   ALA B  33     -58.476 -24.293   7.816  1.00 53.67           N  
ATOM    240  CA  ALA B  33     -59.055 -23.345   6.906  1.00 53.67           C  
ATOM    241  CB  ALA B  33     -58.993 -23.807   5.439  1.00 53.67           C  
ATOM    242  C   ALA B  33     -60.492 -23.098   7.248  1.00 53.67           C  
ATOM    243  O   ALA B  33     -61.008 -22.012   6.987  1.00 53.67           O  
ATOM    244  N   GLY B  34     -61.200 -24.107   7.795  1.00 29.38           N  
ATOM    245  CA  GLY B  34     -62.586 -23.906   8.118  1.00 29.38           C  
ATOM    246  C   GLY B  34     -63.421 -24.279   6.931  1.00 29.38           C  
ATOM    247  O   GLY B  34     -64.512 -23.744   6.737  1.00 29.38           O  
ATOM    248  N   ILE B  35     -62.914 -25.207   6.096  1.00 51.47           N  
ATOM    249  CA  ILE B  35     -63.625 -25.637   4.924  1.00 51.47           C  
ATOM    250  CB  ILE B  35     -63.049 -25.076   3.652  1.00 51.47           C  
ATOM    251  CG1 ILE B  35     -61.593 -25.540   3.465  1.00 51.47           C  
ATOM    252  CG2 ILE B  35     -63.216 -23.547   3.692  1.00 51.47           C  
ATOM    253  CD1 ILE B  35     -61.004 -25.180   2.101  1.00 51.47           C  
ATOM    254  C   ILE B  35     -63.552 -27.131   4.853  1.00 51.47           C  
ATOM    255  O   ILE B  35     -62.795 -27.761   5.591  1.00 51.47           O  
ATOM    256  N   SER B  36     -64.387 -27.734   3.979  1.00 32.47           N  
ATOM    257  CA  SER B  36     -64.428 -29.160   3.813  1.00 32.47           C  
ATOM    258  CB  SER B  36     -65.737 -29.676   3.184  1.00 32.47           C  
ATOM    259  OG  SER B  36     -65.847 -29.235   1.838  1.00 32.47           O  
ATOM    260  C   SER B  36     -63.304 -29.576   2.916  1.00 32.47           C  
ATOM    261  O   SER B  36     -62.668 -28.753   2.258  1.00 32.47           O  
ATOM    262  N   ARG B  37     -63.029 -30.893   2.889  1.00 91.78           N  
ATOM    263  CA  ARG B  37     -61.973 -31.461   2.103  1.00 91.78           C  
ATOM    264  CB  ARG B  37     -61.838 -32.973   2.354  1.00 91.78           C  
ATOM    265  CG  ARG B  37     -60.726 -33.675   1.576  1.00 91.78           C  
ATOM    266  CD  ARG B  37     -60.705 -35.180   1.847  1.00 91.78           C  
ATOM    267  NE  ARG B  37     -59.605 -35.787   1.051  1.00 91.78           N  
ATOM    268  CZ  ARG B  37     -58.351 -35.856   1.584  1.00 91.78           C  
ATOM    269  NH1 ARG B  37     -58.110 -35.351   2.828  1.00 91.78           N1+
ATOM    270  NH2 ARG B  37     -57.340 -36.428   0.868  1.00 91.78           N  
ATOM    271  C   ARG B  37     -62.248 -31.230   0.643  1.00 91.78           C  
ATOM    272  O   ARG B  37     -61.341 -30.845  -0.096  1.00 91.78           O  
ATOM    273  N   PRO B  38     -63.452 -31.442   0.173  1.00150.05           N  
ATOM    274  CA  PRO B  38     -63.732 -31.236  -1.224  1.00150.05           C  
ATOM    275  CD  PRO B  38     -64.359 -32.403   0.777  1.00150.05           C  
ATOM    276  CB  PRO B  38     -65.127 -31.809  -1.458  1.00150.05           C  
ATOM    277  CG  PRO B  38     -65.253 -32.895  -0.373  1.00150.05           C  
ATOM    278  C   PRO B  38     -63.596 -29.796  -1.593  1.00150.05           C  
ATOM    279  O   PRO B  38     -63.211 -29.500  -2.725  1.00150.05           O  
ATOM    280  N   THR B  39     -63.912 -28.886  -0.654  1.00 31.98           N  
ATOM    281  CA  THR B  39     -63.809 -27.481  -0.914  1.00 31.98           C  
ATOM    282  CB  THR B  39     -64.287 -26.635   0.231  1.00 31.98           C  
ATOM    283  OG1 THR B  39     -65.651 -26.907   0.520  1.00 31.98           O  
ATOM    284  CG2 THR B  39     -64.109 -25.156  -0.148  1.00 31.98           C  
ATOM    285  C   THR B  39     -62.359 -27.175  -1.128  1.00 31.98           C  
ATOM    286  O   THR B  39     -61.998 -26.403  -2.014  1.00 31.98           O  
ATOM    287  N   PHE B  40     -61.487 -27.812  -0.324  1.00 57.73           N  
ATOM    288  CA  PHE B  40     -60.069 -27.606  -0.395  1.00 57.73           C  
ATOM    289  CB  PHE B  40     -59.323 -28.537   0.578  1.00 57.73           C  
ATOM    290  CG  PHE B  40     -57.860 -28.461   0.303  1.00 57.73           C  
ATOM    291  CD1 PHE B  40     -57.079 -27.480   0.868  1.00 57.73           C  
ATOM    292  CD2 PHE B  40     -57.270 -29.389  -0.525  1.00 57.73           C  
ATOM    293  CE1 PHE B  40     -55.729 -27.423   0.608  1.00 57.73           C  
ATOM    294  CE2 PHE B  40     -55.922 -29.339  -0.790  1.00 57.73           C  
ATOM    295  CZ  PHE B  40     -55.151 -28.353  -0.222  1.00 57.73           C  
ATOM    296  C   PHE B  40     -59.601 -27.930  -1.782  1.00 57.73           C  
ATOM    297  O   PHE B  40     -58.847 -27.167  -2.386  1.00 57.73           O  
ATOM    298  N   TYR B  41     -60.083 -29.053  -2.345  1.00 70.03           N  
ATOM    299  CA  TYR B  41     -59.647 -29.516  -3.632  1.00 70.03           C  
ATOM    300  CB  TYR B  41     -60.252 -30.867  -4.055  1.00 70.03           C  
ATOM    301  CG  TYR B  41     -59.494 -31.913  -3.311  1.00 70.03           C  
ATOM    302  CD1 TYR B  41     -58.243 -32.274  -3.751  1.00 70.03           C  
ATOM    303  CD2 TYR B  41     -60.014 -32.529  -2.194  1.00 70.03           C  
ATOM    304  CE1 TYR B  41     -57.509 -33.231  -3.095  1.00 70.03           C  
ATOM    305  CE2 TYR B  41     -59.282 -33.489  -1.530  1.00 70.03           C  
ATOM    306  CZ  TYR B  41     -58.030 -33.840  -1.980  1.00 70.03           C  
ATOM    307  OH  TYR B  41     -57.276 -34.821  -1.305  1.00 70.03           O  
ATOM    308  C   TYR B  41     -59.951 -28.501  -4.679  1.00 70.03           C  
ATOM    309  O   TYR B  41     -59.249 -28.414  -5.685  1.00 70.03           O  
ATOM    310  N   PHE B  42     -61.033 -27.729  -4.518  1.00 47.28           N  
ATOM    311  CA  PHE B  42     -61.305 -26.785  -5.556  1.00 47.28           C  
ATOM    312  CB  PHE B  42     -62.584 -25.967  -5.322  1.00 47.28           C  
ATOM    313  CG  PHE B  42     -62.891 -25.292  -6.613  1.00 47.28           C  
ATOM    314  CD1 PHE B  42     -63.581 -25.965  -7.595  1.00 47.28           C  
ATOM    315  CD2 PHE B  42     -62.488 -23.999  -6.849  1.00 47.28           C  
ATOM    316  CE1 PHE B  42     -63.870 -25.355  -8.794  1.00 47.28           C  
ATOM    317  CE2 PHE B  42     -62.775 -23.386  -8.045  1.00 47.28           C  
ATOM    318  CZ  PHE B  42     -63.467 -24.062  -9.021  1.00 47.28           C  
ATOM    319  C   PHE B  42     -60.150 -25.821  -5.661  1.00 47.28           C  
ATOM    320  O   PHE B  42     -59.705 -25.508  -6.764  1.00 47.28           O  
ATOM    321  N   TYR B  43     -59.652 -25.303  -4.517  1.00 68.26           N  
ATOM    322  CA  TYR B  43     -58.580 -24.336  -4.504  1.00 68.26           C  
ATOM    323  CB  TYR B  43     -58.447 -23.608  -3.154  1.00 68.26           C  
ATOM    324  CG  TYR B  43     -59.674 -22.770  -3.014  1.00 68.26           C  
ATOM    325  CD1 TYR B  43     -59.740 -21.514  -3.578  1.00 68.26           C  
ATOM    326  CD2 TYR B  43     -60.766 -23.246  -2.328  1.00 68.26           C  
ATOM    327  CE1 TYR B  43     -60.874 -20.745  -3.450  1.00 68.26           C  
ATOM    328  CE2 TYR B  43     -61.903 -22.482  -2.199  1.00 68.26           C  
ATOM    329  CZ  TYR B  43     -61.960 -21.229  -2.759  1.00 68.26           C  
ATOM    330  OH  TYR B  43     -63.127 -20.446  -2.624  1.00 68.26           O  
ATOM    331  C   TYR B  43     -57.239 -24.914  -4.882  1.00 68.26           C  
ATOM    332  O   TYR B  43     -56.494 -24.276  -5.626  1.00 68.26           O  
ATOM    333  N   PHE B  44     -56.866 -26.110  -4.365  1.00 62.08           N  
ATOM    334  CA  PHE B  44     -55.565 -26.657  -4.678  1.00 62.08           C  
ATOM    335  CB  PHE B  44     -54.548 -26.525  -3.527  1.00 62.08           C  
ATOM    336  CG  PHE B  44     -54.230 -25.086  -3.303  1.00 62.08           C  
ATOM    337  CD1 PHE B  44     -53.217 -24.469  -4.004  1.00 62.08           C  
ATOM    338  CD2 PHE B  44     -54.943 -24.354  -2.382  1.00 62.08           C  
ATOM    339  CE1 PHE B  44     -52.926 -23.142  -3.789  1.00 62.08           C  
ATOM    340  CE2 PHE B  44     -54.655 -23.027  -2.164  1.00 62.08           C  
ATOM    341  CZ  PHE B  44     -53.645 -22.418  -2.869  1.00 62.08           C  
ATOM    342  C   PHE B  44     -55.696 -28.131  -4.940  1.00 62.08           C  
ATOM    343  O   PHE B  44     -56.518 -28.817  -4.334  1.00 62.08           O  
ATOM    344  N   PRO B  45     -54.906 -28.623  -5.861  1.00 74.90           N  
ATOM    345  CA  PRO B  45     -54.889 -30.017  -6.225  1.00 74.90           C  
ATOM    346  CD  PRO B  45     -54.258 -27.783  -6.851  1.00 74.90           C  
ATOM    347  CB  PRO B  45     -54.140 -30.092  -7.558  1.00 74.90           C  
ATOM    348  CG  PRO B  45     -53.379 -28.758  -7.650  1.00 74.90           C  
ATOM    349  C   PRO B  45     -54.298 -30.903  -5.176  1.00 74.90           C  
ATOM    350  O   PRO B  45     -54.653 -32.082  -5.138  1.00 74.90           O  
ATOM    351  N   SER B  46     -53.381 -30.383  -4.334  1.00 40.84           N  
ATOM    352  CA  SER B  46     -52.769 -31.227  -3.353  1.00 40.84           C  
ATOM    353  CB  SER B  46     -51.709 -32.167  -3.945  1.00 40.84           C  
ATOM    354  OG  SER B  46     -50.678 -31.407  -4.558  1.00 40.84           O  
ATOM    355  C   SER B  46     -52.080 -30.352  -2.354  1.00 40.84           C  
ATOM    356  O   SER B  46     -51.968 -29.141  -2.535  1.00 40.84           O  
ATOM    357  N   LYS B  47     -51.608 -30.966  -1.254  1.00 99.34           N  
ATOM    358  CA  LYS B  47     -50.907 -30.270  -0.217  1.00 99.34           C  
ATOM    359  CB  LYS B  47     -50.591 -31.186   0.980  1.00 99.34           C  
ATOM    360  CG  LYS B  47     -49.871 -32.474   0.579  1.00 99.34           C  
ATOM    361  CD  LYS B  47     -49.353 -33.285   1.769  1.00 99.34           C  
ATOM    362  CE  LYS B  47     -48.795 -34.655   1.377  1.00 99.34           C  
ATOM    363  NZ  LYS B  47     -49.872 -35.493   0.804  1.00 99.34           N1+
ATOM    364  C   LYS B  47     -49.626 -29.745  -0.800  1.00 99.34           C  
ATOM    365  O   LYS B  47     -49.154 -28.672  -0.425  1.00 99.34           O  
ATOM    366  N   GLU B  48     -49.032 -30.495  -1.750  1.00 67.42           N  
ATOM    367  CA  GLU B  48     -47.788 -30.108  -2.355  1.00 67.42           C  
ATOM    368  CB  GLU B  48     -47.267 -31.127  -3.385  1.00 67.42           C  
ATOM    369  CG  GLU B  48     -46.679 -32.398  -2.761  1.00 67.42           C  
ATOM    370  CD  GLU B  48     -47.807 -33.331  -2.342  1.00 67.42           C  
ATOM    371  OE1 GLU B  48     -48.986 -33.024  -2.659  1.00 67.42           O  
ATOM    372  OE2 GLU B  48     -47.503 -34.370  -1.696  1.00 67.42           O1-
ATOM    373  C   GLU B  48     -47.969 -28.805  -3.069  1.00 67.42           C  
ATOM    374  O   GLU B  48     -47.090 -27.946  -3.040  1.00 67.42           O  
ATOM    375  N   ALA B  49     -49.124 -28.627  -3.733  1.00 31.10           N  
ATOM    376  CA  ALA B  49     -49.409 -27.433  -4.481  1.00 31.10           C  
ATOM    377  CB  ALA B  49     -50.778 -27.488  -5.182  1.00 31.10           C  
ATOM    378  C   ALA B  49     -49.427 -26.263  -3.547  1.00 31.10           C  
ATOM    379  O   ALA B  49     -48.988 -25.169  -3.900  1.00 31.10           O  
ATOM    380  N   VAL B  50     -49.964 -26.451  -2.327  1.00 31.21           N  
ATOM    381  CA  VAL B  50     -50.046 -25.367  -1.392  1.00 31.21           C  
ATOM    382  CB  VAL B  50     -50.754 -25.739  -0.124  1.00 31.21           C  
ATOM    383  CG1 VAL B  50     -50.697 -24.539   0.837  1.00 31.21           C  
ATOM    384  CG2 VAL B  50     -52.184 -26.178  -0.481  1.00 31.21           C  
ATOM    385  C   VAL B  50     -48.659 -24.916  -1.040  1.00 31.21           C  
ATOM    386  O   VAL B  50     -48.395 -23.721  -0.939  1.00 31.21           O  
ATOM    387  N   LEU B  51     -47.724 -25.864  -0.845  1.00 40.03           N  
ATOM    388  CA  LEU B  51     -46.381 -25.513  -0.474  1.00 40.03           C  
ATOM    389  CB  LEU B  51     -45.504 -26.745  -0.201  1.00 40.03           C  
ATOM    390  CG  LEU B  51     -44.065 -26.396   0.214  1.00 40.03           C  
ATOM    391  CD1 LEU B  51     -44.049 -25.581   1.516  1.00 40.03           C  
ATOM    392  CD2 LEU B  51     -43.192 -27.658   0.306  1.00 40.03           C  
ATOM    393  C   LEU B  51     -45.759 -24.731  -1.589  1.00 40.03           C  
ATOM    394  O   LEU B  51     -45.043 -23.758  -1.357  1.00 40.03           O  
ATOM    395  N   LEU B  52     -46.034 -25.136  -2.843  1.00 40.61           N  
ATOM    396  CA  LEU B  52     -45.465 -24.472  -3.979  1.00 40.61           C  
ATOM    397  CB  LEU B  52     -45.926 -25.090  -5.310  1.00 40.61           C  
ATOM    398  CG  LEU B  52     -45.338 -24.406  -6.558  1.00 40.61           C  
ATOM    399  CD1 LEU B  52     -43.814 -24.579  -6.633  1.00 40.61           C  
ATOM    400  CD2 LEU B  52     -46.061 -24.866  -7.833  1.00 40.61           C  
ATOM    401  C   LEU B  52     -45.914 -23.043  -3.963  1.00 40.61           C  
ATOM    402  O   LEU B  52     -45.115 -22.138  -4.196  1.00 40.61           O  
ATOM    403  N   THR B  53     -47.208 -22.793  -3.677  1.00113.84           N  
ATOM    404  CA  THR B  53     -47.698 -21.445  -3.683  1.00113.84           C  
ATOM    405  CB  THR B  53     -49.184 -21.317  -3.486  1.00113.84           C  
ATOM    406  OG1 THR B  53     -49.573 -21.823  -2.219  1.00113.84           O  
ATOM    407  CG2 THR B  53     -49.900 -22.076  -4.606  1.00113.84           C  
ATOM    408  C   THR B  53     -47.038 -20.663  -2.591  1.00113.84           C  
ATOM    409  O   THR B  53     -46.674 -19.504  -2.784  1.00113.84           O  
ATOM    410  N   LEU B  54     -46.855 -21.278  -1.407  1.00 44.58           N  
ATOM    411  CA  LEU B  54     -46.269 -20.559  -0.308  1.00 44.58           C  
ATOM    412  CB  LEU B  54     -46.154 -21.424   0.961  1.00 44.58           C  
ATOM    413  CG  LEU B  54     -47.508 -21.749   1.611  1.00 44.58           C  
ATOM    414  CD1 LEU B  54     -47.329 -22.609   2.871  1.00 44.58           C  
ATOM    415  CD2 LEU B  54     -48.306 -20.468   1.896  1.00 44.58           C  
ATOM    416  C   LEU B  54     -44.880 -20.137  -0.690  1.00 44.58           C  
ATOM    417  O   LEU B  54     -44.477 -19.000  -0.454  1.00 44.58           O  
ATOM    418  N   LEU B  55     -44.119 -21.052  -1.319  1.00 46.99           N  
ATOM    419  CA  LEU B  55     -42.763 -20.773  -1.696  1.00 46.99           C  
ATOM    420  CB  LEU B  55     -42.104 -21.976  -2.392  1.00 46.99           C  
ATOM    421  CG  LEU B  55     -40.674 -21.701  -2.888  1.00 46.99           C  
ATOM    422  CD1 LEU B  55     -39.703 -21.464  -1.719  1.00 46.99           C  
ATOM    423  CD2 LEU B  55     -40.202 -22.800  -3.854  1.00 46.99           C  
ATOM    424  C   LEU B  55     -42.747 -19.657  -2.689  1.00 46.99           C  
ATOM    425  O   LEU B  55     -41.923 -18.748  -2.602  1.00 46.99           O  
ATOM    426  N   ASP B  56     -43.685 -19.696  -3.650  1.00 53.67           N  
ATOM    427  CA  ASP B  56     -43.744 -18.737  -4.713  1.00 53.67           C  
ATOM    428  CB  ASP B  56     -44.926 -19.027  -5.657  1.00 53.67           C  
ATOM    429  CG  ASP B  56     -44.952 -17.994  -6.767  1.00 53.67           C  
ATOM    430  OD1 ASP B  56     -45.391 -16.846  -6.492  1.00 53.67           O  
ATOM    431  OD2 ASP B  56     -44.558 -18.343  -7.912  1.00 53.67           O1-
ATOM    432  C   ASP B  56     -43.925 -17.374  -4.113  1.00 53.67           C  
ATOM    433  O   ASP B  56     -43.296 -16.413  -4.552  1.00 53.67           O  
ATOM    434  N   ARG B  57     -44.788 -17.254  -3.086  1.00 50.77           N  
ATOM    435  CA  ARG B  57     -45.044 -15.979  -2.474  1.00 50.77           C  
ATOM    436  CB  ARG B  57     -46.151 -16.071  -1.414  1.00 50.77           C  
ATOM    437  CG  ARG B  57     -47.513 -16.432  -2.011  1.00 50.77           C  
ATOM    438  CD  ARG B  57     -48.542 -16.875  -0.970  1.00 50.77           C  
ATOM    439  NE  ARG B  57     -49.825 -17.128  -1.683  1.00 50.77           N  
ATOM    440  CZ  ARG B  57     -50.843 -16.218  -1.623  1.00 50.77           C  
ATOM    441  NH1 ARG B  57     -50.707 -15.071  -0.896  1.00 50.77           N1+
ATOM    442  NH2 ARG B  57     -52.010 -16.469  -2.286  1.00 50.77           N  
ATOM    443  C   ARG B  57     -43.806 -15.456  -1.800  1.00 50.77           C  
ATOM    444  O   ARG B  57     -43.449 -14.292  -1.969  1.00 50.77           O  
ATOM    445  N   VAL B  58     -43.107 -16.310  -1.027  1.00 36.31           N  
ATOM    446  CA  VAL B  58     -41.956 -15.877  -0.283  1.00 36.31           C  
ATOM    447  CB  VAL B  58     -41.352 -16.986   0.530  1.00 36.31           C  
ATOM    448  CG1 VAL B  58     -40.099 -16.451   1.244  1.00 36.31           C  
ATOM    449  CG2 VAL B  58     -42.425 -17.548   1.475  1.00 36.31           C  
ATOM    450  C   VAL B  58     -40.892 -15.412  -1.228  1.00 36.31           C  
ATOM    451  O   VAL B  58     -40.298 -14.350  -1.045  1.00 36.31           O  
ATOM    452  N   VAL B  59     -40.640 -16.204  -2.286  1.00 45.99           N  
ATOM    453  CA  VAL B  59     -39.598 -15.927  -3.233  1.00 45.99           C  
ATOM    454  CB  VAL B  59     -39.518 -16.988  -4.291  1.00 45.99           C  
ATOM    455  CG1 VAL B  59     -38.483 -16.564  -5.341  1.00 45.99           C  
ATOM    456  CG2 VAL B  59     -39.195 -18.328  -3.612  1.00 45.99           C  
ATOM    457  C   VAL B  59     -39.858 -14.618  -3.918  1.00 45.99           C  
ATOM    458  O   VAL B  59     -38.962 -13.784  -4.035  1.00 45.99           O  
ATOM    459  N   ASN B  60     -41.101 -14.395  -4.382  1.00 43.94           N  
ATOM    460  CA  ASN B  60     -41.414 -13.175  -5.074  1.00 43.94           C  
ATOM    461  CB  ASN B  60     -42.821 -13.152  -5.687  1.00 43.94           C  
ATOM    462  CG  ASN B  60     -42.748 -13.937  -6.988  1.00 43.94           C  
ATOM    463  OD1 ASN B  60     -42.022 -13.568  -7.910  1.00 43.94           O  
ATOM    464  ND2 ASN B  60     -43.515 -15.056  -7.073  1.00 43.94           N  
ATOM    465  C   ASN B  60     -41.288 -12.027  -4.130  1.00 43.94           C  
ATOM    466  O   ASN B  60     -40.879 -10.938  -4.526  1.00 43.94           O  
ATOM    467  N   GLN B  61     -41.642 -12.239  -2.851  1.00 44.38           N  
ATOM    468  CA  GLN B  61     -41.580 -11.178  -1.888  1.00 44.38           C  
ATOM    469  CB  GLN B  61     -42.003 -11.662  -0.492  1.00 44.38           C  
ATOM    470  CG  GLN B  61     -41.964 -10.585   0.592  1.00 44.38           C  
ATOM    471  CD  GLN B  61     -42.395 -11.248   1.891  1.00 44.38           C  
ATOM    472  OE1 GLN B  61     -42.393 -10.629   2.954  1.00 44.38           O  
ATOM    473  NE2 GLN B  61     -42.757 -12.555   1.808  1.00 44.38           N  
ATOM    474  C   GLN B  61     -40.160 -10.708  -1.784  1.00 44.38           C  
ATOM    475  O   GLN B  61     -39.897  -9.507  -1.784  1.00 44.38           O  
ATOM    476  N   ALA B  62     -39.202 -11.649  -1.701  1.00 26.86           N  
ATOM    477  CA  ALA B  62     -37.820 -11.277  -1.584  1.00 26.86           C  
ATOM    478  CB  ALA B  62     -36.883 -12.486  -1.404  1.00 26.86           C  
ATOM    479  C   ALA B  62     -37.400 -10.571  -2.833  1.00 26.86           C  
ATOM    480  O   ALA B  62     -36.689  -9.569  -2.785  1.00 26.86           O  
ATOM    481  N   ASP B  63     -37.846 -11.080  -3.994  1.00 48.77           N  
ATOM    482  CA  ASP B  63     -37.437 -10.546  -5.258  1.00 48.77           C  
ATOM    483  CB  ASP B  63     -38.031 -11.342  -6.434  1.00 48.77           C  
ATOM    484  CG  ASP B  63     -37.226 -11.012  -7.680  1.00 48.77           C  
ATOM    485  OD1 ASP B  63     -35.987 -10.824  -7.543  1.00 48.77           O  
ATOM    486  OD2 ASP B  63     -37.834 -10.932  -8.781  1.00 48.77           O1-
ATOM    487  C   ASP B  63     -37.901  -9.124  -5.375  1.00 48.77           C  
ATOM    488  O   ASP B  63     -37.156  -8.253  -5.822  1.00 48.77           O  
ATOM    489  N   MET B  64     -39.154  -8.855  -4.961  1.00 58.04           N  
ATOM    490  CA  MET B  64     -39.722  -7.541  -5.067  1.00 58.04           C  
ATOM    491  CB  MET B  64     -41.198  -7.506  -4.636  1.00 58.04           C  
ATOM    492  CG  MET B  64     -42.100  -8.343  -5.546  1.00 58.04           C  
ATOM    493  SD  MET B  64     -43.846  -8.414  -5.038  1.00 58.04           S  
ATOM    494  CE  MET B  64     -44.203  -6.685  -5.459  1.00 58.04           C  
ATOM    495  C   MET B  64     -38.955  -6.607  -4.187  1.00 58.04           C  
ATOM    496  O   MET B  64     -38.697  -5.465  -4.562  1.00 58.04           O  
ATOM    497  N   ALA B  65     -38.563  -7.072  -2.986  1.00 21.29           N  
ATOM    498  CA  ALA B  65     -37.844  -6.229  -2.073  1.00 21.29           C  
ATOM    499  CB  ALA B  65     -37.523  -6.929  -0.742  1.00 21.29           C  
ATOM    500  C   ALA B  65     -36.544  -5.836  -2.702  1.00 21.29           C  
ATOM    501  O   ALA B  65     -36.118  -4.687  -2.598  1.00 21.29           O  
ATOM    502  N   LEU B  66     -35.876  -6.790  -3.378  1.00 41.99           N  
ATOM    503  CA  LEU B  66     -34.604  -6.520  -3.983  1.00 41.99           C  
ATOM    504  CB  LEU B  66     -33.961  -7.775  -4.601  1.00 41.99           C  
ATOM    505  CG  LEU B  66     -32.596  -7.516  -5.263  1.00 41.99           C  
ATOM    506  CD1 LEU B  66     -31.562  -7.008  -4.239  1.00 41.99           C  
ATOM    507  CD2 LEU B  66     -32.114  -8.754  -6.035  1.00 41.99           C  
ATOM    508  C   LEU B  66     -34.789  -5.506  -5.072  1.00 41.99           C  
ATOM    509  O   LEU B  66     -33.962  -4.615  -5.247  1.00 41.99           O  
ATOM    510  N   GLN B  67     -35.899  -5.606  -5.829  1.00 41.75           N  
ATOM    511  CA  GLN B  67     -36.120  -4.713  -6.931  1.00 41.75           C  
ATOM    512  CB  GLN B  67     -37.438  -5.002  -7.668  1.00 41.75           C  
ATOM    513  CG  GLN B  67     -37.475  -6.390  -8.315  1.00 41.75           C  
ATOM    514  CD  GLN B  67     -38.822  -6.558  -9.000  1.00 41.75           C  
ATOM    515  OE1 GLN B  67     -39.123  -7.614  -9.554  1.00 41.75           O  
ATOM    516  NE2 GLN B  67     -39.663  -5.489  -8.951  1.00 41.75           N  
ATOM    517  C   GLN B  67     -36.199  -3.318  -6.398  1.00 41.75           C  
ATOM    518  O   GLN B  67     -35.649  -2.389  -6.989  1.00 41.75           O  
ATOM    519  N   THR B  68     -36.878  -3.139  -5.250  1.00 23.76           N  
ATOM    520  CA  THR B  68     -37.044  -1.828  -4.692  1.00 23.76           C  
ATOM    521  CB  THR B  68     -37.874  -1.822  -3.444  1.00 23.76           C  
ATOM    522  OG1 THR B  68     -39.162  -2.356  -3.710  1.00 23.76           O  
ATOM    523  CG2 THR B  68     -37.990  -0.371  -2.945  1.00 23.76           C  
ATOM    524  C   THR B  68     -35.699  -1.279  -4.338  1.00 23.76           C  
ATOM    525  O   THR B  68     -35.411  -0.105  -4.575  1.00 23.76           O  
ATOM    526  N   LEU B  69     -34.832  -2.127  -3.761  1.00 94.67           N  
ATOM    527  CA  LEU B  69     -33.532  -1.693  -3.342  1.00 94.67           C  
ATOM    528  CB  LEU B  69     -32.739  -2.835  -2.675  1.00 94.67           C  
ATOM    529  CG  LEU B  69     -31.400  -2.424  -2.025  1.00 94.67           C  
ATOM    530  CD1 LEU B  69     -30.349  -1.982  -3.056  1.00 94.67           C  
ATOM    531  CD2 LEU B  69     -31.627  -1.388  -0.916  1.00 94.67           C  
ATOM    532  C   LEU B  69     -32.774  -1.264  -4.560  1.00 94.67           C  
ATOM    533  O   LEU B  69     -32.078  -0.249  -4.546  1.00 94.67           O  
ATOM    534  N   ALA B  70     -32.906  -2.031  -5.660  1.00 25.43           N  
ATOM    535  CA  ALA B  70     -32.157  -1.759  -6.851  1.00 25.43           C  
ATOM    536  CB  ALA B  70     -32.446  -2.769  -7.974  1.00 25.43           C  
ATOM    537  C   ALA B  70     -32.521  -0.403  -7.355  1.00 25.43           C  
ATOM    538  O   ALA B  70     -31.654   0.355  -7.789  1.00 25.43           O  
ATOM    539  N   GLU B  71     -33.822  -0.067  -7.329  1.00 41.59           N  
ATOM    540  CA  GLU B  71     -34.249   1.209  -7.817  1.00 41.59           C  
ATOM    541  CB  GLU B  71     -35.777   1.330  -7.946  1.00 41.59           C  
ATOM    542  CG  GLU B  71     -36.354   0.432  -9.043  1.00 41.59           C  
ATOM    543  CD  GLU B  71     -37.854   0.668  -9.124  1.00 41.59           C  
ATOM    544  OE1 GLU B  71     -38.254   1.750  -9.634  1.00 41.59           O  
ATOM    545  OE2 GLU B  71     -38.622  -0.230  -8.682  1.00 41.59           O1-
ATOM    546  C   GLU B  71     -33.755   2.302  -6.917  1.00 41.59           C  
ATOM    547  O   GLU B  71     -33.336   3.352  -7.400  1.00 41.59           O  
ATOM    548  N   ASN B  72     -33.779   2.092  -5.581  1.00 78.94           N  
ATOM    549  CA  ASN B  72     -33.392   3.157  -4.697  1.00 78.94           C  
ATOM    550  CB  ASN B  72     -34.438   3.414  -3.600  1.00 78.94           C  
ATOM    551  CG  ASN B  72     -35.768   3.720  -4.272  1.00 78.94           C  
ATOM    552  OD1 ASN B  72     -36.816   3.239  -3.844  1.00 78.94           O  
ATOM    553  ND2 ASN B  72     -35.732   4.534  -5.360  1.00 78.94           N  
ATOM    554  C   ASN B  72     -32.127   2.775  -3.986  1.00 78.94           C  
ATOM    555  O   ASN B  72     -32.159   2.048  -2.994  1.00 78.94           O  
ATOM    556  N   PRO B  73     -31.000   3.262  -4.419  1.00 79.65           N  
ATOM    557  CA  PRO B  73     -29.785   2.890  -3.751  1.00 79.65           C  
ATOM    558  CD  PRO B  73     -30.782   3.510  -5.833  1.00 79.65           C  
ATOM    559  CB  PRO B  73     -28.651   3.118  -4.757  1.00 79.65           C  
ATOM    560  CG  PRO B  73     -29.300   3.912  -5.907  1.00 79.65           C  
ATOM    561  C   PRO B  73     -29.577   3.563  -2.435  1.00 79.65           C  
ATOM    562  O   PRO B  73     -29.840   4.759  -2.318  1.00 79.65           O  
ATOM    563  N   ALA B  74     -29.088   2.814  -1.429  1.00 35.89           N  
ATOM    564  CA  ALA B  74     -28.781   3.426  -0.173  1.00 35.89           C  
ATOM    565  CB  ALA B  74     -28.547   2.418   0.966  1.00 35.89           C  
ATOM    566  C   ALA B  74     -27.503   4.172  -0.397  1.00 35.89           C  
ATOM    567  O   ALA B  74     -26.668   3.742  -1.190  1.00 35.89           O  
ATOM    568  N   ASP B  75     -27.320   5.321   0.288  1.00 43.52           N  
ATOM    569  CA  ASP B  75     -26.123   6.093   0.104  1.00 43.52           C  
ATOM    570  CB  ASP B  75     -26.343   7.612   0.226  1.00 43.52           C  
ATOM    571  CG  ASP B  75     -25.079   8.332  -0.229  1.00 43.52           C  
ATOM    572  OD1 ASP B  75     -24.151   7.646  -0.736  1.00 43.52           O  
ATOM    573  OD2 ASP B  75     -25.026   9.582  -0.073  1.00 43.52           O1-
ATOM    574  C   ASP B  75     -25.180   5.689   1.188  1.00 43.52           C  
ATOM    575  O   ASP B  75     -25.237   6.204   2.305  1.00 43.52           O  
ATOM    576  N   THR B  76     -24.282   4.742   0.873  1.00116.47           N  
ATOM    577  CA  THR B  76     -23.377   4.252   1.865  1.00116.47           C  
ATOM    578  CB  THR B  76     -24.014   3.198   2.721  1.00116.47           C  
ATOM    579  OG1 THR B  76     -23.164   2.850   3.804  1.00116.47           O  
ATOM    580  CG2 THR B  76     -24.331   1.973   1.847  1.00116.47           C  
ATOM    581  C   THR B  76     -22.186   3.669   1.161  1.00116.47           C  
ATOM    582  O   THR B  76     -22.045   3.787  -0.055  1.00116.47           O  
ATOM    583  N   ASP B  77     -21.281   3.033   1.930  1.00 54.13           N  
ATOM    584  CA  ASP B  77     -20.093   2.455   1.368  1.00 54.13           C  
ATOM    585  CB  ASP B  77     -18.986   2.198   2.405  1.00 54.13           C  
ATOM    586  CG  ASP B  77     -19.531   1.253   3.464  1.00 54.13           C  
ATOM    587  OD1 ASP B  77     -20.536   1.621   4.130  1.00 54.13           O  
ATOM    588  OD2 ASP B  77     -18.945   0.152   3.633  1.00 54.13           O1-
ATOM    589  C   ASP B  77     -20.451   1.156   0.710  1.00 54.13           C  
ATOM    590  O   ASP B  77     -21.596   0.709   0.765  1.00 54.13           O  
ATOM    591  N   ARG B  78     -19.458   0.529   0.050  1.00 68.82           N  
ATOM    592  CA  ARG B  78     -19.651  -0.685  -0.691  1.00 68.82           C  
ATOM    593  CB  ARG B  78     -18.380  -1.138  -1.426  1.00 68.82           C  
ATOM    594  CG  ARG B  78     -17.214  -1.450  -0.487  1.00 68.82           C  
ATOM    595  CD  ARG B  78     -15.890  -1.687  -1.215  1.00 68.82           C  
ATOM    596  NE  ARG B  78     -14.923  -2.223  -0.219  1.00 68.82           N  
ATOM    597  CZ  ARG B  78     -13.584  -2.090  -0.443  1.00 68.82           C  
ATOM    598  NH1 ARG B  78     -13.145  -1.414  -1.544  1.00 68.82           N1+
ATOM    599  NH2 ARG B  78     -12.686  -2.638   0.426  1.00 68.82           N  
ATOM    600  C   ARG B  78     -20.067  -1.794   0.229  1.00 68.82           C  
ATOM    601  O   ARG B  78     -20.905  -2.620  -0.128  1.00 68.82           O  
ATOM    602  N   GLU B  79     -19.484  -1.860   1.442  1.00 51.71           N  
ATOM    603  CA  GLU B  79     -19.816  -2.943   2.326  1.00 51.71           C  
ATOM    604  CB  GLU B  79     -19.034  -2.934   3.651  1.00 51.71           C  
ATOM    605  CG  GLU B  79     -19.426  -4.107   4.551  1.00 51.71           C  
ATOM    606  CD  GLU B  79     -18.666  -3.980   5.861  1.00 51.71           C  
ATOM    607  OE1 GLU B  79     -18.222  -2.844   6.179  1.00 51.71           O  
ATOM    608  OE2 GLU B  79     -18.522  -5.016   6.561  1.00 51.71           O1-
ATOM    609  C   GLU B  79     -21.263  -2.869   2.697  1.00 51.71           C  
ATOM    610  O   GLU B  79     -21.962  -3.881   2.713  1.00 51.71           O  
ATOM    611  N   ASN B  80     -21.751  -1.655   3.004  1.00 48.45           N  
ATOM    612  CA  ASN B  80     -23.104  -1.479   3.448  1.00 48.45           C  
ATOM    613  CB  ASN B  80     -23.395  -0.042   3.913  1.00 48.45           C  
ATOM    614  CG  ASN B  80     -24.640  -0.076   4.791  1.00 48.45           C  
ATOM    615  OD1 ASN B  80     -24.680  -0.777   5.801  1.00 48.45           O  
ATOM    616  ND2 ASN B  80     -25.685   0.705   4.404  1.00 48.45           N  
ATOM    617  C   ASN B  80     -24.039  -1.811   2.327  1.00 48.45           C  
ATOM    618  O   ASN B  80     -25.130  -2.331   2.552  1.00 48.45           O  
ATOM    619  N   MET B  81     -23.629  -1.503   1.081  1.00 36.92           N  
ATOM    620  CA  MET B  81     -24.453  -1.739  -0.069  1.00 36.92           C  
ATOM    621  CB  MET B  81     -23.748  -1.294  -1.365  1.00 36.92           C  
ATOM    622  CG  MET B  81     -24.551  -1.516  -2.648  1.00 36.92           C  
ATOM    623  SD  MET B  81     -23.719  -0.931  -4.157  1.00 36.92           S  
ATOM    624  CE  MET B  81     -22.362  -2.136  -4.089  1.00 36.92           C  
ATOM    625  C   MET B  81     -24.733  -3.210  -0.177  1.00 36.92           C  
ATOM    626  O   MET B  81     -25.869  -3.617  -0.418  1.00 36.92           O  
ATOM    627  N   TRP B  82     -23.698  -4.054  -0.009  1.00 65.39           N  
ATOM    628  CA  TRP B  82     -23.869  -5.477  -0.114  1.00 65.39           C  
ATOM    629  CB  TRP B  82     -22.531  -6.227  -0.150  1.00 65.39           C  
ATOM    630  CG  TRP B  82     -21.766  -5.908  -1.408  1.00 65.39           C  
ATOM    631  CD2 TRP B  82     -22.121  -6.403  -2.709  1.00 65.39           C  
ATOM    632  CD1 TRP B  82     -20.689  -5.091  -1.585  1.00 65.39           C  
ATOM    633  NE1 TRP B  82     -20.351  -5.045  -2.917  1.00 65.39           N  
ATOM    634  CE2 TRP B  82     -21.226  -5.847  -3.620  1.00 65.39           C  
ATOM    635  CE3 TRP B  82     -23.119  -7.245  -3.114  1.00 65.39           C  
ATOM    636  CZ2 TRP B  82     -21.314  -6.125  -4.955  1.00 65.39           C  
ATOM    637  CZ3 TRP B  82     -23.200  -7.530  -4.459  1.00 65.39           C  
ATOM    638  CH2 TRP B  82     -22.314  -6.979  -5.362  1.00 65.39           C  
ATOM    639  C   TRP B  82     -24.677  -5.981   1.036  1.00 65.39           C  
ATOM    640  O   TRP B  82     -25.537  -6.845   0.870  1.00 65.39           O  
ATOM    641  N   ARG B  83     -24.416  -5.440   2.238  1.00 80.38           N  
ATOM    642  CA  ARG B  83     -25.068  -5.892   3.432  1.00 80.38           C  
ATOM    643  CB  ARG B  83     -24.544  -5.147   4.672  1.00 80.38           C  
ATOM    644  CG  ARG B  83     -25.179  -5.585   5.989  1.00 80.38           C  
ATOM    645  CD  ARG B  83     -24.361  -5.153   7.208  1.00 80.38           C  
ATOM    646  NE  ARG B  83     -23.082  -5.919   7.154  1.00 80.38           N  
ATOM    647  CZ  ARG B  83     -22.078  -5.657   8.042  1.00 80.38           C  
ATOM    648  NH1 ARG B  83     -22.217  -4.650   8.950  1.00 80.38           N1+
ATOM    649  NH2 ARG B  83     -20.941  -6.410   8.033  1.00 80.38           N  
ATOM    650  C   ARG B  83     -26.543  -5.660   3.304  1.00 80.38           C  
ATOM    651  O   ARG B  83     -27.350  -6.514   3.671  1.00 80.38           O  
ATOM    652  N   THR B  84     -26.940  -4.498   2.755  1.00 31.11           N  
ATOM    653  CA  THR B  84     -28.336  -4.186   2.626  1.00 31.11           C  
ATOM    654  CB  THR B  84     -28.572  -2.819   2.045  1.00 31.11           C  
ATOM    655  OG1 THR B  84     -27.966  -1.831   2.865  1.00 31.11           O  
ATOM    656  CG2 THR B  84     -30.087  -2.567   1.950  1.00 31.11           C  
ATOM    657  C   THR B  84     -28.977  -5.198   1.720  1.00 31.11           C  
ATOM    658  O   THR B  84     -30.097  -5.641   1.975  1.00 31.11           O  
ATOM    659  N   GLY B  85     -28.289  -5.574   0.622  1.00 27.64           N  
ATOM    660  CA  GLY B  85     -28.827  -6.511  -0.327  1.00 27.64           C  
ATOM    661  C   GLY B  85     -28.991  -7.877   0.279  1.00 27.64           C  
ATOM    662  O   GLY B  85     -30.027  -8.517   0.118  1.00 27.64           O  
ATOM    663  N   ILE B  86     -27.971  -8.362   1.010  1.00 48.64           N  
ATOM    664  CA  ILE B  86     -28.021  -9.681   1.580  1.00 48.64           C  
ATOM    665  CB  ILE B  86     -26.763 -10.059   2.312  1.00 48.64           C  
ATOM    666  CG1 ILE B  86     -25.567 -10.099   1.348  1.00 48.64           C  
ATOM    667  CG2 ILE B  86     -27.016 -11.396   3.028  1.00 48.64           C  
ATOM    668  CD1 ILE B  86     -24.218 -10.226   2.054  1.00 48.64           C  
ATOM    669  C   ILE B  86     -29.144  -9.713   2.566  1.00 48.64           C  
ATOM    670  O   ILE B  86     -29.849 -10.712   2.694  1.00 48.64           O  
ATOM    671  N   ASN B  87     -29.335  -8.591   3.282  1.00 55.88           N  
ATOM    672  CA  ASN B  87     -30.293  -8.475   4.345  1.00 55.88           C  
ATOM    673  CB  ASN B  87     -30.295  -7.078   4.991  1.00 55.88           C  
ATOM    674  CG  ASN B  87     -31.112  -7.161   6.271  1.00 55.88           C  
ATOM    675  OD1 ASN B  87     -30.836  -7.977   7.150  1.00 55.88           O  
ATOM    676  ND2 ASN B  87     -32.155  -6.295   6.380  1.00 55.88           N  
ATOM    677  C   ASN B  87     -31.678  -8.750   3.840  1.00 55.88           C  
ATOM    678  O   ASN B  87     -32.498  -9.297   4.575  1.00 55.88           O  
ATOM    679  N   VAL B  88     -31.991  -8.388   2.581  1.00 36.93           N  
ATOM    680  CA  VAL B  88     -33.329  -8.599   2.095  1.00 36.93           C  
ATOM    681  CB  VAL B  88     -33.503  -8.204   0.656  1.00 36.93           C  
ATOM    682  CG1 VAL B  88     -34.920  -8.605   0.213  1.00 36.93           C  
ATOM    683  CG2 VAL B  88     -33.219  -6.696   0.516  1.00 36.93           C  
ATOM    684  C   VAL B  88     -33.658 -10.062   2.209  1.00 36.93           C  
ATOM    685  O   VAL B  88     -34.756 -10.424   2.630  1.00 36.93           O  
ATOM    686  N   PHE B  89     -32.719 -10.943   1.818  1.00 54.33           N  
ATOM    687  CA  PHE B  89     -32.923 -12.368   1.865  1.00 54.33           C  
ATOM    688  CB  PHE B  89     -31.816 -13.123   1.110  1.00 54.33           C  
ATOM    689  CG  PHE B  89     -31.949 -12.691  -0.311  1.00 54.33           C  
ATOM    690  CD1 PHE B  89     -32.868 -13.289  -1.141  1.00 54.33           C  
ATOM    691  CD2 PHE B  89     -31.165 -11.675  -0.810  1.00 54.33           C  
ATOM    692  CE1 PHE B  89     -32.998 -12.887  -2.450  1.00 54.33           C  
ATOM    693  CE2 PHE B  89     -31.292 -11.269  -2.118  1.00 54.33           C  
ATOM    694  CZ  PHE B  89     -32.208 -11.876  -2.941  1.00 54.33           C  
ATOM    695  C   PHE B  89     -32.971 -12.855   3.284  1.00 54.33           C  
ATOM    696  O   PHE B  89     -33.787 -13.706   3.638  1.00 54.33           O  
ATOM    697  N   PHE B  90     -32.085 -12.320   4.141  1.00 67.15           N  
ATOM    698  CA  PHE B  90     -31.982 -12.745   5.507  1.00 67.15           C  
ATOM    699  CB  PHE B  90     -30.882 -11.945   6.232  1.00 67.15           C  
ATOM    700  CG  PHE B  90     -30.760 -12.389   7.647  1.00 67.15           C  
ATOM    701  CD1 PHE B  90     -30.160 -13.590   7.949  1.00 67.15           C  
ATOM    702  CD2 PHE B  90     -31.211 -11.591   8.671  1.00 67.15           C  
ATOM    703  CE1 PHE B  90     -30.034 -14.003   9.254  1.00 67.15           C  
ATOM    704  CE2 PHE B  90     -31.089 -11.996   9.978  1.00 67.15           C  
ATOM    705  CZ  PHE B  90     -30.503 -13.205  10.269  1.00 67.15           C  
ATOM    706  C   PHE B  90     -33.303 -12.509   6.186  1.00 67.15           C  
ATOM    707  O   PHE B  90     -33.834 -13.403   6.842  1.00 67.15           O  
ATOM    708  N   GLU B  91     -33.872 -11.296   6.056  1.00 65.04           N  
ATOM    709  CA  GLU B  91     -35.129 -11.022   6.696  1.00 65.04           C  
ATOM    710  CB  GLU B  91     -35.509  -9.538   6.724  1.00 65.04           C  
ATOM    711  CG  GLU B  91     -34.693  -8.724   7.722  1.00 65.04           C  
ATOM    712  CD  GLU B  91     -35.418  -7.403   7.878  1.00 65.04           C  
ATOM    713  OE1 GLU B  91     -36.679  -7.425   7.868  1.00 65.04           O  
ATOM    714  OE2 GLU B  91     -34.731  -6.355   7.995  1.00 65.04           O1-
ATOM    715  C   GLU B  91     -36.270 -11.741   6.044  1.00 65.04           C  
ATOM    716  O   GLU B  91     -37.132 -12.283   6.732  1.00 65.04           O  
ATOM    717  N   THR B  92     -36.324 -11.758   4.697  1.00 39.04           N  
ATOM    718  CA  THR B  92     -37.472 -12.320   4.040  1.00 39.04           C  
ATOM    719  CB  THR B  92     -37.411 -12.172   2.549  1.00 39.04           C  
ATOM    720  OG1 THR B  92     -37.324 -10.797   2.203  1.00 39.04           O  
ATOM    721  CG2 THR B  92     -38.679 -12.790   1.940  1.00 39.04           C  
ATOM    722  C   THR B  92     -37.594 -13.779   4.347  1.00 39.04           C  
ATOM    723  O   THR B  92     -38.641 -14.238   4.798  1.00 39.04           O  
ATOM    724  N   PHE B  93     -36.512 -14.547   4.120  1.00 60.07           N  
ATOM    725  CA  PHE B  93     -36.539 -15.959   4.372  1.00 60.07           C  
ATOM    726  CB  PHE B  93     -35.288 -16.713   3.880  1.00 60.07           C  
ATOM    727  CG  PHE B  93     -35.347 -16.828   2.393  1.00 60.07           C  
ATOM    728  CD1 PHE B  93     -36.201 -17.733   1.806  1.00 60.07           C  
ATOM    729  CD2 PHE B  93     -34.542 -16.055   1.586  1.00 60.07           C  
ATOM    730  CE1 PHE B  93     -36.265 -17.858   0.437  1.00 60.07           C  
ATOM    731  CE2 PHE B  93     -34.601 -16.178   0.216  1.00 60.07           C  
ATOM    732  CZ  PHE B  93     -35.464 -17.078  -0.361  1.00 60.07           C  
ATOM    733  C   PHE B  93     -36.637 -16.182   5.846  1.00 60.07           C  
ATOM    734  O   PHE B  93     -37.316 -17.100   6.305  1.00 60.07           O  
ATOM    735  N   GLY B  94     -35.952 -15.324   6.621  1.00 32.00           N  
ATOM    736  CA  GLY B  94     -35.849 -15.448   8.047  1.00 32.00           C  
ATOM    737  C   GLY B  94     -37.204 -15.389   8.679  1.00 32.00           C  
ATOM    738  O   GLY B  94     -37.439 -16.026   9.704  1.00 32.00           O  
ATOM    739  N   SER B  95     -38.111 -14.563   8.132  1.00 64.75           N  
ATOM    740  CA  SER B  95     -39.425 -14.453   8.698  1.00 64.75           C  
ATOM    741  CB  SER B  95     -40.234 -13.298   8.082  1.00 64.75           C  
ATOM    742  OG  SER B  95     -39.594 -12.062   8.363  1.00 64.75           O  
ATOM    743  C   SER B  95     -40.203 -15.724   8.464  1.00 64.75           C  
ATOM    744  O   SER B  95     -41.026 -16.113   9.285  1.00 64.75           O  
ATOM    745  N   HIS B  96     -39.999 -16.327   7.279  1.00157.78           N  
ATOM    746  CA  HIS B  96     -40.581 -17.493   6.653  1.00157.78           C  
ATOM    747  ND1 HIS B  96     -43.202 -16.387   5.121  1.00157.78           N  
ATOM    748  CG  HIS B  96     -41.843 -16.187   5.027  1.00157.78           C  
ATOM    749  CB  HIS B  96     -40.828 -17.277   5.157  1.00157.78           C  
ATOM    750  NE2 HIS B  96     -42.893 -14.199   4.883  1.00157.78           N  
ATOM    751  CD2 HIS B  96     -41.672 -14.847   4.878  1.00157.78           C  
ATOM    752  CE1 HIS B  96     -43.782 -15.163   5.029  1.00157.78           C  
ATOM    753  C   HIS B  96     -39.901 -18.817   6.888  1.00157.78           C  
ATOM    754  O   HIS B  96     -39.943 -19.653   5.992  1.00157.78           O  
ATOM    755  N   LYS B  97     -39.176 -19.039   7.995  1.00 80.73           N  
ATOM    756  CA  LYS B  97     -38.333 -20.201   8.139  1.00 80.73           C  
ATOM    757  CB  LYS B  97     -37.732 -20.296   9.554  1.00 80.73           C  
ATOM    758  CG  LYS B  97     -36.840 -19.099   9.908  1.00 80.73           C  
ATOM    759  CD  LYS B  97     -36.491 -18.988  11.397  1.00 80.73           C  
ATOM    760  CE  LYS B  97     -35.629 -17.765  11.729  1.00 80.73           C  
ATOM    761  NZ  LYS B  97     -35.245 -17.776  13.158  1.00 80.73           N1+
ATOM    762  C   LYS B  97     -39.022 -21.509   7.833  1.00 80.73           C  
ATOM    763  O   LYS B  97     -38.428 -22.357   7.168  1.00 80.73           O  
ATOM    764  N   ALA B  98     -40.269 -21.739   8.288  1.00 43.52           N  
ATOM    765  CA  ALA B  98     -40.907 -23.009   8.053  1.00 43.52           C  
ATOM    766  CB  ALA B  98     -42.299 -23.087   8.709  1.00 43.52           C  
ATOM    767  C   ALA B  98     -41.085 -23.249   6.578  1.00 43.52           C  
ATOM    768  O   ALA B  98     -40.824 -24.348   6.088  1.00 43.52           O  
ATOM    769  N   VAL B  99     -41.540 -22.227   5.830  1.00 36.53           N  
ATOM    770  CA  VAL B  99     -41.779 -22.359   4.418  1.00 36.53           C  
ATOM    771  CB  VAL B  99     -42.390 -21.131   3.810  1.00 36.53           C  
ATOM    772  CG1 VAL B  99     -42.458 -21.330   2.287  1.00 36.53           C  
ATOM    773  CG2 VAL B  99     -43.762 -20.886   4.465  1.00 36.53           C  
ATOM    774  C   VAL B  99     -40.473 -22.593   3.727  1.00 36.53           C  
ATOM    775  O   VAL B  99     -40.382 -23.407   2.809  1.00 36.53           O  
ATOM    776  N   THR B 100     -39.423 -21.872   4.159  1.00 44.15           N  
ATOM    777  CA  THR B 100     -38.137 -21.977   3.533  1.00 44.15           C  
ATOM    778  CB  THR B 100     -37.118 -21.086   4.160  1.00 44.15           C  
ATOM    779  OG1 THR B 100     -37.507 -19.724   4.060  1.00 44.15           O  
ATOM    780  CG2 THR B 100     -35.791 -21.339   3.432  1.00 44.15           C  
ATOM    781  C   THR B 100     -37.615 -23.375   3.663  1.00 44.15           C  
ATOM    782  O   THR B 100     -37.151 -23.962   2.685  1.00 44.15           O  
ATOM    783  N   ARG B 101     -37.672 -23.950   4.880  1.00161.84           N  
ATOM    784  CA  ARG B 101     -37.137 -25.264   5.076  1.00161.84           C  
ATOM    785  CB  ARG B 101     -37.114 -25.722   6.549  1.00161.84           C  
ATOM    786  CG  ARG B 101     -38.473 -25.777   7.250  1.00161.84           C  
ATOM    787  CD  ARG B 101     -38.377 -26.352   8.667  1.00161.84           C  
ATOM    788  NE  ARG B 101     -37.454 -25.476   9.445  1.00161.84           N  
ATOM    789  CZ  ARG B 101     -37.950 -24.422  10.156  1.00161.84           C  
ATOM    790  NH1 ARG B 101     -39.297 -24.206  10.204  1.00161.84           N1+
ATOM    791  NH2 ARG B 101     -37.100 -23.586  10.823  1.00161.84           N  
ATOM    792  C   ARG B 101     -37.914 -26.264   4.273  1.00161.84           C  
ATOM    793  O   ARG B 101     -37.326 -27.122   3.618  1.00161.84           O  
ATOM    794  N   ALA B 102     -39.258 -26.181   4.291  1.00 32.66           N  
ATOM    795  CA  ALA B 102     -40.075 -27.137   3.587  1.00 32.66           C  
ATOM    796  CB  ALA B 102     -41.580 -26.923   3.831  1.00 32.66           C  
ATOM    797  C   ALA B 102     -39.838 -27.030   2.112  1.00 32.66           C  
ATOM    798  O   ALA B 102     -39.732 -28.039   1.415  1.00 32.66           O  
ATOM    799  N   GLY B 103     -39.748 -25.790   1.597  1.00 26.12           N  
ATOM    800  CA  GLY B 103     -39.585 -25.566   0.189  1.00 26.12           C  
ATOM    801  C   GLY B 103     -38.273 -26.122  -0.266  1.00 26.12           C  
ATOM    802  O   GLY B 103     -38.167 -26.659  -1.368  1.00 26.12           O  
ATOM    803  N   GLN B 104     -37.226 -25.975   0.560  1.00125.14           N  
ATOM    804  CA  GLN B 104     -35.928 -26.433   0.162  1.00125.14           C  
ATOM    805  CB  GLN B 104     -34.844 -26.041   1.179  1.00125.14           C  
ATOM    806  CG  GLN B 104     -33.426 -26.124   0.619  1.00125.14           C  
ATOM    807  CD  GLN B 104     -33.286 -25.035  -0.442  1.00125.14           C  
ATOM    808  OE1 GLN B 104     -32.331 -25.029  -1.215  1.00125.14           O  
ATOM    809  NE2 GLN B 104     -34.265 -24.091  -0.488  1.00125.14           N  
ATOM    810  C   GLN B 104     -35.963 -27.928   0.025  1.00125.14           C  
ATOM    811  O   GLN B 104     -35.410 -28.480  -0.924  1.00125.14           O  
ATOM    812  N   ALA B 105     -36.633 -28.621   0.967  1.00 29.56           N  
ATOM    813  CA  ALA B 105     -36.712 -30.057   0.963  1.00 29.56           C  
ATOM    814  CB  ALA B 105     -37.462 -30.621   2.181  1.00 29.56           C  
ATOM    815  C   ALA B 105     -37.443 -30.516  -0.262  1.00 29.56           C  
ATOM    816  O   ALA B 105     -37.088 -31.522  -0.872  1.00 29.56           O  
ATOM    817  N   ALA B 106     -38.478 -29.755  -0.658  1.00 50.97           N  
ATOM    818  CA  ALA B 106     -39.363 -30.069  -1.748  1.00 50.97           C  
ATOM    819  CB  ALA B 106     -40.467 -29.014  -1.947  1.00 50.97           C  
ATOM    820  C   ALA B 106     -38.596 -30.165  -3.031  1.00 50.97           C  
ATOM    821  O   ALA B 106     -39.016 -30.855  -3.958  1.00 50.97           O  
ATOM    822  N   ARG B 107     -37.458 -29.458  -3.133  1.00109.07           N  
ATOM    823  CA  ARG B 107     -36.719 -29.405  -4.366  1.00109.07           C  
ATOM    824  CB  ARG B 107     -35.362 -28.690  -4.219  1.00109.07           C  
ATOM    825  CG  ARG B 107     -35.464 -27.187  -3.952  1.00109.07           C  
ATOM    826  CD  ARG B 107     -34.116 -26.526  -3.641  1.00109.07           C  
ATOM    827  NE  ARG B 107     -33.241 -26.681  -4.835  1.00109.07           N  
ATOM    828  CZ  ARG B 107     -31.963 -26.202  -4.808  1.00109.07           C  
ATOM    829  NH1 ARG B 107     -31.491 -25.572  -3.692  1.00109.07           N1+
ATOM    830  NH2 ARG B 107     -31.153 -26.355  -5.895  1.00109.07           N  
ATOM    831  C   ARG B 107     -36.420 -30.799  -4.828  1.00109.07           C  
ATOM    832  O   ARG B 107     -36.492 -31.083  -6.023  1.00109.07           O  
ATOM    833  N   ALA B 108     -36.069 -31.713  -3.910  1.00 43.18           N  
ATOM    834  CA  ALA B 108     -35.732 -33.034  -4.355  1.00 43.18           C  
ATOM    835  CB  ALA B 108     -35.277 -33.949  -3.205  1.00 43.18           C  
ATOM    836  C   ALA B 108     -36.913 -33.694  -5.008  1.00 43.18           C  
ATOM    837  O   ALA B 108     -36.771 -34.347  -6.042  1.00 43.18           O  
ATOM    838  N   THR B 109     -38.096 -33.584  -4.374  1.00125.99           N  
ATOM    839  CA  THR B 109     -39.317 -34.214  -4.805  1.00125.99           C  
ATOM    840  CB  THR B 109     -40.306 -34.315  -3.687  1.00125.99           C  
ATOM    841  OG1 THR B 109     -41.459 -35.012  -4.128  1.00125.99           O  
ATOM    842  CG2 THR B 109     -40.682 -32.900  -3.224  1.00125.99           C  
ATOM    843  C   THR B 109     -40.028 -33.554  -5.962  1.00125.99           C  
ATOM    844  O   THR B 109     -40.542 -34.253  -6.831  1.00125.99           O  
ATOM    845  N   SER B 110     -40.099 -32.204  -6.019  1.00 54.59           N  
ATOM    846  CA  SER B 110     -40.957 -31.611  -7.017  1.00 54.59           C  
ATOM    847  CB  SER B 110     -41.999 -30.648  -6.426  1.00 54.59           C  
ATOM    848  OG  SER B 110     -42.801 -30.103  -7.465  1.00 54.59           O  
ATOM    849  C   SER B 110     -40.181 -30.835  -8.037  1.00 54.59           C  
ATOM    850  O   SER B 110     -39.313 -30.025  -7.711  1.00 54.59           O  
ATOM    851  N   VAL B 111     -40.511 -31.073  -9.323  1.00 35.91           N  
ATOM    852  CA  VAL B 111     -39.875 -30.412 -10.423  1.00 35.91           C  
ATOM    853  CB  VAL B 111     -40.297 -30.952 -11.757  1.00 35.91           C  
ATOM    854  CG1 VAL B 111     -39.650 -30.092 -12.854  1.00 35.91           C  
ATOM    855  CG2 VAL B 111     -39.915 -32.441 -11.828  1.00 35.91           C  
ATOM    856  C   VAL B 111     -40.252 -28.968 -10.391  1.00 35.91           C  
ATOM    857  O   VAL B 111     -39.439 -28.092 -10.680  1.00 35.91           O  
ATOM    858  N   GLU B 112     -41.523 -28.691 -10.048  1.00110.47           N  
ATOM    859  CA  GLU B 112     -42.020 -27.350 -10.069  1.00110.47           C  
ATOM    860  CB  GLU B 112     -43.519 -27.279  -9.754  1.00110.47           C  
ATOM    861  CG  GLU B 112     -44.165 -26.074 -10.418  1.00110.47           C  
ATOM    862  CD  GLU B 112     -44.129 -26.387 -11.904  1.00110.47           C  
ATOM    863  OE1 GLU B 112     -43.690 -27.520 -12.240  1.00110.47           O  
ATOM    864  OE2 GLU B 112     -44.532 -25.512 -12.717  1.00110.47           O1-
ATOM    865  C   GLU B 112     -41.293 -26.539  -9.043  1.00110.47           C  
ATOM    866  O   GLU B 112     -40.939 -25.388  -9.289  1.00110.47           O  
ATOM    867  N   VAL B 113     -41.064 -27.116  -7.850  1.00 30.68           N  
ATOM    868  CA  VAL B 113     -40.370 -26.406  -6.814  1.00 30.68           C  
ATOM    869  CB  VAL B 113     -40.304 -27.172  -5.527  1.00 30.68           C  
ATOM    870  CG1 VAL B 113     -39.420 -26.385  -4.545  1.00 30.68           C  
ATOM    871  CG2 VAL B 113     -41.739 -27.404  -5.020  1.00 30.68           C  
ATOM    872  C   VAL B 113     -38.965 -26.151  -7.265  1.00 30.68           C  
ATOM    873  O   VAL B 113     -38.434 -25.055  -7.095  1.00 30.68           O  
ATOM    874  N   ALA B 114     -38.330 -27.170  -7.875  1.00 26.85           N  
ATOM    875  CA  ALA B 114     -36.969 -27.049  -8.315  1.00 26.85           C  
ATOM    876  CB  ALA B 114     -36.434 -28.345  -8.948  1.00 26.85           C  
ATOM    877  C   ALA B 114     -36.882 -25.972  -9.352  1.00 26.85           C  
ATOM    878  O   ALA B 114     -35.955 -25.165  -9.341  1.00 26.85           O  
ATOM    879  N   GLU B 115     -37.860 -25.931 -10.278  1.00 31.98           N  
ATOM    880  CA  GLU B 115     -37.851 -24.979 -11.352  1.00 31.98           C  
ATOM    881  CB  GLU B 115     -39.014 -25.206 -12.336  1.00 31.98           C  
ATOM    882  CG  GLU B 115     -38.887 -26.512 -13.124  1.00 31.98           C  
ATOM    883  CD  GLU B 115     -40.151 -26.700 -13.951  1.00 31.98           C  
ATOM    884  OE1 GLU B 115     -41.152 -25.989 -13.673  1.00 31.98           O  
ATOM    885  OE2 GLU B 115     -40.132 -27.562 -14.870  1.00 31.98           O1-
ATOM    886  C   GLU B 115     -37.980 -23.598 -10.782  1.00 31.98           C  
ATOM    887  O   GLU B 115     -37.295 -22.676 -11.223  1.00 31.98           O  
ATOM    888  N   LEU B 116     -38.854 -23.418  -9.770  1.00163.43           N  
ATOM    889  CA  LEU B 116     -39.034 -22.103  -9.213  1.00163.43           C  
ATOM    890  CB  LEU B 116     -40.002 -22.034  -8.018  1.00163.43           C  
ATOM    891  CG  LEU B 116     -41.500 -22.059  -8.337  1.00163.43           C  
ATOM    892  CD1 LEU B 116     -42.316 -21.976  -7.040  1.00163.43           C  
ATOM    893  CD2 LEU B 116     -41.878 -20.930  -9.301  1.00163.43           C  
ATOM    894  C   LEU B 116     -37.751 -21.633  -8.625  1.00163.43           C  
ATOM    895  O   LEU B 116     -37.325 -20.504  -8.864  1.00163.43           O  
ATOM    896  N   TRP B 117     -37.096 -22.502  -7.839  1.00 63.46           N  
ATOM    897  CA  TRP B 117     -35.912 -22.099  -7.147  1.00 63.46           C  
ATOM    898  CB  TRP B 117     -35.353 -23.214  -6.245  1.00 63.46           C  
ATOM    899  CG  TRP B 117     -34.188 -22.787  -5.385  1.00 63.46           C  
ATOM    900  CD2 TRP B 117     -34.329 -22.029  -4.172  1.00 63.46           C  
ATOM    901  CD1 TRP B 117     -32.850 -22.988  -5.563  1.00 63.46           C  
ATOM    902  NE1 TRP B 117     -32.148 -22.404  -4.534  1.00 63.46           N  
ATOM    903  CE2 TRP B 117     -33.047 -21.808  -3.672  1.00 63.46           C  
ATOM    904  CE3 TRP B 117     -35.438 -21.555  -3.530  1.00 63.46           C  
ATOM    905  CZ2 TRP B 117     -32.855 -21.104  -2.516  1.00 63.46           C  
ATOM    906  CZ3 TRP B 117     -35.241 -20.844  -2.366  1.00 63.46           C  
ATOM    907  CH2 TRP B 117     -33.973 -20.624  -1.870  1.00 63.46           C  
ATOM    908  C   TRP B 117     -34.876 -21.730  -8.162  1.00 63.46           C  
ATOM    909  O   TRP B 117     -34.213 -20.702  -8.036  1.00 63.46           O  
ATOM    910  N   SER B 118     -34.735 -22.551  -9.219  1.00 34.02           N  
ATOM    911  CA  SER B 118     -33.733 -22.322 -10.222  1.00 34.02           C  
ATOM    912  CB  SER B 118     -33.722 -23.393 -11.326  1.00 34.02           C  
ATOM    913  OG  SER B 118     -32.708 -23.091 -12.276  1.00 34.02           O  
ATOM    914  C   SER B 118     -33.960 -21.010 -10.909  1.00 34.02           C  
ATOM    915  O   SER B 118     -33.010 -20.268 -11.153  1.00 34.02           O  
ATOM    916  N   THR B 119     -35.223 -20.675 -11.230  1.00101.89           N  
ATOM    917  CA  THR B 119     -35.474 -19.472 -11.974  1.00101.89           C  
ATOM    918  CB  THR B 119     -36.935 -19.259 -12.259  1.00101.89           C  
ATOM    919  OG1 THR B 119     -37.658 -19.119 -11.046  1.00101.89           O  
ATOM    920  CG2 THR B 119     -37.469 -20.461 -13.056  1.00101.89           C  
ATOM    921  C   THR B 119     -34.997 -18.287 -11.192  1.00101.89           C  
ATOM    922  O   THR B 119     -34.294 -17.431 -11.724  1.00101.89           O  
ATOM    923  N   PHE B 120     -35.358 -18.213  -9.900  1.00 65.88           N  
ATOM    924  CA  PHE B 120     -34.997 -17.093  -9.076  1.00 65.88           C  
ATOM    925  CB  PHE B 120     -35.694 -17.112  -7.707  1.00 65.88           C  
ATOM    926  CG  PHE B 120     -37.101 -16.686  -7.942  1.00 65.88           C  
ATOM    927  CD1 PHE B 120     -37.405 -15.342  -7.958  1.00 65.88           C  
ATOM    928  CD2 PHE B 120     -38.107 -17.605  -8.143  1.00 65.88           C  
ATOM    929  CE1 PHE B 120     -38.695 -14.921  -8.172  1.00 65.88           C  
ATOM    930  CE2 PHE B 120     -39.400 -17.188  -8.358  1.00 65.88           C  
ATOM    931  CZ  PHE B 120     -39.695 -15.844  -8.372  1.00 65.88           C  
ATOM    932  C   PHE B 120     -33.519 -17.041  -8.857  1.00 65.88           C  
ATOM    933  O   PHE B 120     -32.924 -15.965  -8.884  1.00 65.88           O  
ATOM    934  N   MET B 121     -32.878 -18.201  -8.640  1.00 35.14           N  
ATOM    935  CA  MET B 121     -31.471 -18.194  -8.363  1.00 35.14           C  
ATOM    936  CB  MET B 121     -30.895 -19.604  -8.156  1.00 35.14           C  
ATOM    937  CG  MET B 121     -31.317 -20.250  -6.836  1.00 35.14           C  
ATOM    938  SD  MET B 121     -30.587 -19.467  -5.370  1.00 35.14           S  
ATOM    939  CE  MET B 121     -28.895 -20.017  -5.738  1.00 35.14           C  
ATOM    940  C   MET B 121     -30.769 -17.595  -9.534  1.00 35.14           C  
ATOM    941  O   MET B 121     -29.855 -16.787  -9.380  1.00 35.14           O  
ATOM    942  N   GLN B 122     -31.201 -17.965 -10.748  1.00 77.24           N  
ATOM    943  CA  GLN B 122     -30.560 -17.481 -11.928  1.00 77.24           C  
ATOM    944  CB  GLN B 122     -31.186 -18.099 -13.187  1.00 77.24           C  
ATOM    945  CG  GLN B 122     -30.455 -17.776 -14.487  1.00 77.24           C  
ATOM    946  CD  GLN B 122     -31.059 -18.667 -15.562  1.00 77.24           C  
ATOM    947  OE1 GLN B 122     -31.528 -19.769 -15.281  1.00 77.24           O  
ATOM    948  NE2 GLN B 122     -31.050 -18.178 -16.831  1.00 77.24           N  
ATOM    949  C   GLN B 122     -30.718 -15.992 -11.977  1.00 77.24           C  
ATOM    950  O   GLN B 122     -29.779 -15.269 -12.311  1.00 77.24           O  
ATOM    951  N   LYS B 123     -31.915 -15.486 -11.629  1.00136.51           N  
ATOM    952  CA  LYS B 123     -32.161 -14.076 -11.718  1.00136.51           C  
ATOM    953  CB  LYS B 123     -33.658 -13.730 -11.560  1.00136.51           C  
ATOM    954  CG  LYS B 123     -34.186 -13.588 -10.133  1.00136.51           C  
ATOM    955  CD  LYS B 123     -33.956 -12.192  -9.554  1.00136.51           C  
ATOM    956  CE  LYS B 123     -34.728 -11.107 -10.310  1.00136.51           C  
ATOM    957  NZ  LYS B 123     -34.576  -9.798  -9.640  1.00136.51           N1+
ATOM    958  C   LYS B 123     -31.316 -13.335 -10.716  1.00136.51           C  
ATOM    959  O   LYS B 123     -30.753 -12.288 -11.030  1.00136.51           O  
ATOM    960  N   TRP B 124     -31.193 -13.865  -9.483  1.00 72.47           N  
ATOM    961  CA  TRP B 124     -30.433 -13.231  -8.437  1.00 72.47           C  
ATOM    962  CB  TRP B 124     -30.633 -13.938  -7.084  1.00 72.47           C  
ATOM    963  CG  TRP B 124     -32.045 -13.779  -6.568  1.00 72.47           C  
ATOM    964  CD2 TRP B 124     -32.724 -14.694  -5.691  1.00 72.47           C  
ATOM    965  CD1 TRP B 124     -32.939 -12.791  -6.857  1.00 72.47           C  
ATOM    966  NE1 TRP B 124     -34.134 -13.034  -6.224  1.00 72.47           N  
ATOM    967  CE2 TRP B 124     -34.016 -14.202  -5.504  1.00 72.47           C  
ATOM    968  CE3 TRP B 124     -32.309 -15.851  -5.096  1.00 72.47           C  
ATOM    969  CZ2 TRP B 124     -34.917 -14.860  -4.717  1.00 72.47           C  
ATOM    970  CZ3 TRP B 124     -33.221 -16.511  -4.300  1.00 72.47           C  
ATOM    971  CH2 TRP B 124     -34.499 -16.026  -4.116  1.00 72.47           C  
ATOM    972  C   TRP B 124     -28.978 -13.235  -8.793  1.00 72.47           C  
ATOM    973  O   TRP B 124     -28.267 -12.259  -8.549  1.00 72.47           O  
ATOM    974  N   ILE B 125     -28.489 -14.353  -9.361  1.00 34.54           N  
ATOM    975  CA  ILE B 125     -27.106 -14.454  -9.729  1.00 34.54           C  
ATOM    976  CB  ILE B 125     -26.746 -15.818 -10.243  1.00 34.54           C  
ATOM    977  CG1 ILE B 125     -26.962 -16.875  -9.145  1.00 34.54           C  
ATOM    978  CG2 ILE B 125     -25.304 -15.768 -10.775  1.00 34.54           C  
ATOM    979  CD1 ILE B 125     -26.873 -18.312  -9.656  1.00 34.54           C  
ATOM    980  C   ILE B 125     -26.821 -13.460 -10.812  1.00 34.54           C  
ATOM    981  O   ILE B 125     -25.807 -12.766 -10.775  1.00 34.54           O  
ATOM    982  N   ALA B 126     -27.723 -13.348 -11.805  1.00 24.83           N  
ATOM    983  CA  ALA B 126     -27.495 -12.456 -12.906  1.00 24.83           C  
ATOM    984  CB  ALA B 126     -28.632 -12.481 -13.941  1.00 24.83           C  
ATOM    985  C   ALA B 126     -27.392 -11.059 -12.378  1.00 24.83           C  
ATOM    986  O   ALA B 126     -26.545 -10.284 -12.817  1.00 24.83           O  
ATOM    987  N   TYR B 127     -28.259 -10.700 -11.413  1.00 37.85           N  
ATOM    988  CA  TYR B 127     -28.258  -9.373 -10.867  1.00 37.85           C  
ATOM    989  CB  TYR B 127     -29.403  -9.154  -9.863  1.00 37.85           C  
ATOM    990  CG  TYR B 127     -29.328  -7.757  -9.346  1.00 37.85           C  
ATOM    991  CD1 TYR B 127     -29.758  -6.702 -10.120  1.00 37.85           C  
ATOM    992  CD2 TYR B 127     -28.847  -7.501  -8.084  1.00 37.85           C  
ATOM    993  CE1 TYR B 127     -29.696  -5.414  -9.648  1.00 37.85           C  
ATOM    994  CE2 TYR B 127     -28.782  -6.214  -7.605  1.00 37.85           C  
ATOM    995  CZ  TYR B 127     -29.206  -5.168  -8.389  1.00 37.85           C  
ATOM    996  OH  TYR B 127     -29.140  -3.846  -7.898  1.00 37.85           O  
ATOM    997  C   TYR B 127     -26.959  -9.132 -10.159  1.00 37.85           C  
ATOM    998  O   TYR B 127     -26.343  -8.079 -10.318  1.00 37.85           O  
ATOM    999  N   THR B 128     -26.495 -10.118  -9.371  1.00 31.62           N  
ATOM   1000  CA  THR B 128     -25.287  -9.954  -8.610  1.00 31.62           C  
ATOM   1001  CB  THR B 128     -24.951 -11.165  -7.785  1.00 31.62           C  
ATOM   1002  OG1 THR B 128     -26.008 -11.442  -6.876  1.00 31.62           O  
ATOM   1003  CG2 THR B 128     -23.645 -10.905  -7.014  1.00 31.62           C  
ATOM   1004  C   THR B 128     -24.153  -9.710  -9.558  1.00 31.62           C  
ATOM   1005  O   THR B 128     -23.319  -8.837  -9.327  1.00 31.62           O  
ATOM   1006  N   ALA B 129     -24.106 -10.470 -10.666  1.00 26.98           N  
ATOM   1007  CA  ALA B 129     -23.041 -10.348 -11.620  1.00 26.98           C  
ATOM   1008  CB  ALA B 129     -23.170 -11.354 -12.780  1.00 26.98           C  
ATOM   1009  C   ALA B 129     -23.056  -8.972 -12.214  1.00 26.98           C  
ATOM   1010  O   ALA B 129     -22.003  -8.371 -12.424  1.00 26.98           O  
ATOM   1011  N   ALA B 130     -24.257  -8.433 -12.499  1.00 23.51           N  
ATOM   1012  CA  ALA B 130     -24.362  -7.140 -13.118  1.00 23.51           C  
ATOM   1013  CB  ALA B 130     -25.817  -6.725 -13.397  1.00 23.51           C  
ATOM   1014  C   ALA B 130     -23.764  -6.113 -12.206  1.00 23.51           C  
ATOM   1015  O   ALA B 130     -23.050  -5.218 -12.656  1.00 23.51           O  
ATOM   1016  N   VAL B 131     -24.045  -6.219 -10.892  1.00 31.57           N  
ATOM   1017  CA  VAL B 131     -23.552  -5.265  -9.940  1.00 31.57           C  
ATOM   1018  CB  VAL B 131     -24.062  -5.518  -8.552  1.00 31.57           C  
ATOM   1019  CG1 VAL B 131     -23.384  -4.528  -7.590  1.00 31.57           C  
ATOM   1020  CG2 VAL B 131     -25.596  -5.415  -8.572  1.00 31.57           C  
ATOM   1021  C   VAL B 131     -22.054  -5.325  -9.892  1.00 31.57           C  
ATOM   1022  O   VAL B 131     -21.387  -4.292  -9.898  1.00 31.57           O  
ATOM   1023  N   ILE B 132     -21.481  -6.544  -9.860  1.00 47.13           N  
ATOM   1024  CA  ILE B 132     -20.056  -6.676  -9.778  1.00 47.13           C  
ATOM   1025  CB  ILE B 132     -19.590  -8.101  -9.693  1.00 47.13           C  
ATOM   1026  CG1 ILE B 132     -20.054  -8.731  -8.368  1.00 47.13           C  
ATOM   1027  CG2 ILE B 132     -18.062  -8.113  -9.886  1.00 47.13           C  
ATOM   1028  CD1 ILE B 132     -19.863 -10.246  -8.307  1.00 47.13           C  
ATOM   1029  C   ILE B 132     -19.447  -6.056 -10.997  1.00 47.13           C  
ATOM   1030  O   ILE B 132     -18.444  -5.353 -10.896  1.00 47.13           O  
ATOM   1031  N   ASP B 133     -20.041  -6.291 -12.183  1.00 30.48           N  
ATOM   1032  CA  ASP B 133     -19.505  -5.757 -13.406  1.00 30.48           C  
ATOM   1033  CB  ASP B 133     -20.307  -6.178 -14.655  1.00 30.48           C  
ATOM   1034  CG  ASP B 133     -20.094  -7.667 -14.901  1.00 30.48           C  
ATOM   1035  OD1 ASP B 133     -19.132  -8.231 -14.315  1.00 30.48           O  
ATOM   1036  OD2 ASP B 133     -20.888  -8.262 -15.679  1.00 30.48           O1-
ATOM   1037  C   ASP B 133     -19.530  -4.260 -13.339  1.00 30.48           C  
ATOM   1038  O   ASP B 133     -18.579  -3.602 -13.761  1.00 30.48           O  
ATOM   1039  N   ALA B 134     -20.616  -3.680 -12.793  1.00 20.17           N  
ATOM   1040  CA  ALA B 134     -20.734  -2.251 -12.714  1.00 20.17           C  
ATOM   1041  CB  ALA B 134     -22.053  -1.799 -12.065  1.00 20.17           C  
ATOM   1042  C   ALA B 134     -19.617  -1.740 -11.859  1.00 20.17           C  
ATOM   1043  O   ALA B 134     -19.007  -0.717 -12.169  1.00 20.17           O  
ATOM   1044  N   GLU B 135     -19.316  -2.447 -10.755  1.00 77.05           N  
ATOM   1045  CA  GLU B 135     -18.278  -2.024  -9.864  1.00 77.05           C  
ATOM   1046  CB  GLU B 135     -18.170  -2.905  -8.604  1.00 77.05           C  
ATOM   1047  CG  GLU B 135     -19.310  -2.677  -7.606  1.00 77.05           C  
ATOM   1048  CD  GLU B 135     -19.036  -1.368  -6.876  1.00 77.05           C  
ATOM   1049  OE1 GLU B 135     -18.306  -1.409  -5.849  1.00 77.05           O  
ATOM   1050  OE2 GLU B 135     -19.545  -0.311  -7.337  1.00 77.05           O1-
ATOM   1051  C   GLU B 135     -16.971  -2.083 -10.588  1.00 77.05           C  
ATOM   1052  O   GLU B 135     -16.104  -1.234 -10.386  1.00 77.05           O  
ATOM   1053  N   ARG B 136     -16.785  -3.110 -11.436  1.00 64.43           N  
ATOM   1054  CA  ARG B 136     -15.569  -3.279 -12.182  1.00 64.43           C  
ATOM   1055  CB  ARG B 136     -15.560  -4.614 -12.954  1.00 64.43           C  
ATOM   1056  CG  ARG B 136     -15.562  -5.838 -12.026  1.00 64.43           C  
ATOM   1057  CD  ARG B 136     -15.554  -7.195 -12.743  1.00 64.43           C  
ATOM   1058  NE  ARG B 136     -15.527  -8.249 -11.686  1.00 64.43           N  
ATOM   1059  CZ  ARG B 136     -15.170  -9.534 -11.986  1.00 64.43           C  
ATOM   1060  NH1 ARG B 136     -14.871  -9.886 -13.271  1.00 64.43           N1+
ATOM   1061  NH2 ARG B 136     -15.104 -10.471 -10.995  1.00 64.43           N  
ATOM   1062  C   ARG B 136     -15.421  -2.145 -13.158  1.00 64.43           C  
ATOM   1063  O   ARG B 136     -14.337  -1.586 -13.318  1.00 64.43           O  
ATOM   1064  N   ASP B 137     -16.527  -1.759 -13.824  1.00 30.89           N  
ATOM   1065  CA  ASP B 137     -16.496  -0.723 -14.821  1.00 30.89           C  
ATOM   1066  CB  ASP B 137     -17.875  -0.509 -15.467  1.00 30.89           C  
ATOM   1067  CG  ASP B 137     -18.210  -1.753 -16.279  1.00 30.89           C  
ATOM   1068  OD1 ASP B 137     -17.265  -2.507 -16.635  1.00 30.89           O  
ATOM   1069  OD2 ASP B 137     -19.422  -1.968 -16.549  1.00 30.89           O1-
ATOM   1070  C   ASP B 137     -16.091   0.563 -14.165  1.00 30.89           C  
ATOM   1071  O   ASP B 137     -15.352   1.360 -14.741  1.00 30.89           O  
ATOM   1072  N   ARG B 138     -16.577   0.783 -12.931  1.00123.67           N  
ATOM   1073  CA  ARG B 138     -16.327   1.958 -12.147  1.00123.67           C  
ATOM   1074  CB  ARG B 138     -17.124   1.952 -10.828  1.00123.67           C  
ATOM   1075  CG  ARG B 138     -17.120   3.289 -10.082  1.00123.67           C  
ATOM   1076  CD  ARG B 138     -18.025   3.305  -8.845  1.00123.67           C  
ATOM   1077  NE  ARG B 138     -17.251   2.729  -7.710  1.00123.67           N  
ATOM   1078  CZ  ARG B 138     -17.889   2.358  -6.561  1.00123.67           C  
ATOM   1079  NH1 ARG B 138     -19.243   2.491  -6.456  1.00123.67           N1+
ATOM   1080  NH2 ARG B 138     -17.170   1.851  -5.517  1.00123.67           N  
ATOM   1081  C   ARG B 138     -14.868   2.014 -11.814  1.00123.67           C  
ATOM   1082  O   ARG B 138     -14.294   3.094 -11.693  1.00123.67           O  
ATOM   1083  N   GLY B 139     -14.217   0.847 -11.654  1.00 25.37           N  
ATOM   1084  CA  GLY B 139     -12.832   0.832 -11.280  1.00 25.37           C  
ATOM   1085  C   GLY B 139     -12.774   0.533  -9.816  1.00 25.37           C  
ATOM   1086  O   GLY B 139     -11.702   0.519  -9.211  1.00 25.37           O  
ATOM   1087  N   ALA B 140     -13.959   0.328  -9.212  1.00 48.47           N  
ATOM   1088  CA  ALA B 140     -14.111   0.000  -7.823  1.00 48.47           C  
ATOM   1089  CB  ALA B 140     -15.579   0.014  -7.367  1.00 48.47           C  
ATOM   1090  C   ALA B 140     -13.564  -1.371  -7.521  1.00 48.47           C  
ATOM   1091  O   ALA B 140     -12.971  -1.572  -6.463  1.00 48.47           O  
ATOM   1092  N   ALA B 141     -13.772  -2.364  -8.419  1.00 44.83           N  
ATOM   1093  CA  ALA B 141     -13.317  -3.704  -8.127  1.00 44.83           C  
ATOM   1094  CB  ALA B 141     -14.462  -4.714  -7.935  1.00 44.83           C  
ATOM   1095  C   ALA B 141     -12.464  -4.209  -9.262  1.00 44.83           C  
ATOM   1096  O   ALA B 141     -12.636  -3.813 -10.413  1.00 44.83           O  
ATOM   1097  N   PRO B 142     -11.518  -5.067  -8.944  1.00 81.39           N  
ATOM   1098  CA  PRO B 142     -10.625  -5.635  -9.928  1.00 81.39           C  
ATOM   1099  CD  PRO B 142     -10.939  -5.091  -7.612  1.00 81.39           C  
ATOM   1100  CB  PRO B 142      -9.390  -6.112  -9.161  1.00 81.39           C  
ATOM   1101  CG  PRO B 142      -9.847  -6.170  -7.693  1.00 81.39           C  
ATOM   1102  C   PRO B 142     -11.286  -6.733 -10.705  1.00 81.39           C  
ATOM   1103  O   PRO B 142     -12.213  -7.349 -10.180  1.00 81.39           O  
ATOM   1104  N   ARG B 143     -10.830  -7.016 -11.946  1.00 90.64           N  
ATOM   1105  CA  ARG B 143     -11.485  -8.073 -12.667  1.00 90.64           C  
ATOM   1106  CB  ARG B 143     -11.621  -7.838 -14.186  1.00 90.64           C  
ATOM   1107  CG  ARG B 143     -12.687  -6.800 -14.570  1.00 90.64           C  
ATOM   1108  CD  ARG B 143     -13.029  -6.794 -16.066  1.00 90.64           C  
ATOM   1109  NE  ARG B 143     -14.043  -5.728 -16.323  1.00 90.64           N  
ATOM   1110  CZ  ARG B 143     -15.377  -6.019 -16.374  1.00 90.64           C  
ATOM   1111  NH1 ARG B 143     -15.818  -7.289 -16.156  1.00 90.64           N1+
ATOM   1112  NH2 ARG B 143     -16.280  -5.032 -16.648  1.00 90.64           N  
ATOM   1113  C   ARG B 143     -10.739  -9.353 -12.455  1.00 90.64           C  
ATOM   1114  O   ARG B 143      -9.930  -9.756 -13.289  1.00 90.64           O  
ATOM   1115  N   THR B 144     -10.945  -9.981 -11.278  1.00 91.15           N  
ATOM   1116  CA  THR B 144     -10.325 -11.234 -10.942  1.00 91.15           C  
ATOM   1117  CB  THR B 144     -10.327 -11.449  -9.461  1.00 91.15           C  
ATOM   1118  OG1 THR B 144     -11.659 -11.465  -8.967  1.00 91.15           O  
ATOM   1119  CG2 THR B 144      -9.543 -10.296  -8.808  1.00 91.15           C  
ATOM   1120  C   THR B 144     -10.946 -12.448 -11.591  1.00 91.15           C  
ATOM   1121  O   THR B 144     -10.373 -13.070 -12.482  1.00 91.15           O  
ATOM   1122  N   LEU B 145     -12.196 -12.773 -11.219  1.00 80.43           N  
ATOM   1123  CA  LEU B 145     -12.802 -13.993 -11.669  1.00 80.43           C  
ATOM   1124  CB  LEU B 145     -13.476 -14.794 -10.533  1.00 80.43           C  
ATOM   1125  CG  LEU B 145     -12.535 -15.245  -9.402  1.00 80.43           C  
ATOM   1126  CD1 LEU B 145     -13.302 -16.031  -8.327  1.00 80.43           C  
ATOM   1127  CD2 LEU B 145     -11.320 -16.014  -9.942  1.00 80.43           C  
ATOM   1128  C   LEU B 145     -13.903 -13.583 -12.574  1.00 80.43           C  
ATOM   1129  O   LEU B 145     -14.268 -12.410 -12.617  1.00 80.43           O  
ATOM   1130  N   PRO B 146     -14.434 -14.513 -13.310  1.00 76.23           N  
ATOM   1131  CA  PRO B 146     -15.546 -14.173 -14.135  1.00 76.23           C  
ATOM   1132  CD  PRO B 146     -13.691 -15.654 -13.818  1.00 76.23           C  
ATOM   1133  CB  PRO B 146     -15.824 -15.417 -14.978  1.00 76.23           C  
ATOM   1134  CG  PRO B 146     -14.439 -16.080 -15.096  1.00 76.23           C  
ATOM   1135  C   PRO B 146     -16.623 -13.784 -13.177  1.00 76.23           C  
ATOM   1136  O   PRO B 146     -16.823 -14.486 -12.187  1.00 76.23           O  
ATOM   1137  N   ALA B 147     -17.332 -12.680 -13.459  1.00 32.74           N  
ATOM   1138  CA  ALA B 147     -18.297 -12.157 -12.540  1.00 32.74           C  
ATOM   1139  CB  ALA B 147     -18.946 -10.854 -13.035  1.00 32.74           C  
ATOM   1140  C   ALA B 147     -19.394 -13.147 -12.319  1.00 32.74           C  
ATOM   1141  O   ALA B 147     -19.864 -13.321 -11.196  1.00 32.74           O  
ATOM   1142  N   HIS B 148     -19.843 -13.823 -13.387  1.00 77.25           N  
ATOM   1143  CA  HIS B 148     -20.950 -14.723 -13.232  1.00 77.25           C  
ATOM   1144  ND1 HIS B 148     -23.942 -15.479 -14.073  1.00 77.25           N  
ATOM   1145  CG  HIS B 148     -22.734 -16.081 -14.344  1.00 77.25           C  
ATOM   1146  CB  HIS B 148     -21.459 -15.321 -14.553  1.00 77.25           C  
ATOM   1147  NE2 HIS B 148     -24.318 -17.669 -14.087  1.00 77.25           N  
ATOM   1148  CD2 HIS B 148     -22.981 -17.419 -14.350  1.00 77.25           C  
ATOM   1149  CE1 HIS B 148     -24.853 -16.474 -13.928  1.00 77.25           C  
ATOM   1150  C   HIS B 148     -20.573 -15.860 -12.336  1.00 77.25           C  
ATOM   1151  O   HIS B 148     -21.375 -16.284 -11.505  1.00 77.25           O  
ATOM   1152  N   GLU B 149     -19.348 -16.403 -12.491  1.00 75.25           N  
ATOM   1153  CA  GLU B 149     -18.940 -17.523 -11.690  1.00 75.25           C  
ATOM   1154  CB  GLU B 149     -17.585 -18.130 -12.104  1.00 75.25           C  
ATOM   1155  CG  GLU B 149     -17.669 -19.107 -13.283  1.00 75.25           C  
ATOM   1156  CD  GLU B 149     -17.617 -18.351 -14.604  1.00 75.25           C  
ATOM   1157  OE1 GLU B 149     -18.076 -17.179 -14.647  1.00 75.25           O  
ATOM   1158  OE2 GLU B 149     -17.105 -18.943 -15.593  1.00 75.25           O1-
ATOM   1159  C   GLU B 149     -18.833 -17.120 -10.254  1.00 75.25           C  
ATOM   1160  O   GLU B 149     -19.277 -17.851  -9.370  1.00 75.25           O  
ATOM   1161  N   LEU B 150     -18.250 -15.938  -9.979  1.00 45.59           N  
ATOM   1162  CA  LEU B 150     -18.096 -15.512  -8.616  1.00 45.59           C  
ATOM   1163  CB  LEU B 150     -17.340 -14.174  -8.487  1.00 45.59           C  
ATOM   1164  CG  LEU B 150     -17.165 -13.699  -7.031  1.00 45.59           C  
ATOM   1165  CD1 LEU B 150     -16.373 -14.717  -6.197  1.00 45.59           C  
ATOM   1166  CD2 LEU B 150     -16.561 -12.286  -6.974  1.00 45.59           C  
ATOM   1167  C   LEU B 150     -19.454 -15.344  -8.011  1.00 45.59           C  
ATOM   1168  O   LEU B 150     -19.690 -15.747  -6.872  1.00 45.59           O  
ATOM   1169  N   ALA B 151     -20.392 -14.756  -8.776  1.00 31.02           N  
ATOM   1170  CA  ALA B 151     -21.722 -14.505  -8.288  1.00 31.02           C  
ATOM   1171  CB  ALA B 151     -22.611 -13.779  -9.316  1.00 31.02           C  
ATOM   1172  C   ALA B 151     -22.390 -15.802  -7.957  1.00 31.02           C  
ATOM   1173  O   ALA B 151     -23.102 -15.898  -6.959  1.00 31.02           O  
ATOM   1174  N   THR B 152     -22.189 -16.836  -8.793  1.00 32.24           N  
ATOM   1175  CA  THR B 152     -22.842 -18.091  -8.559  1.00 32.24           C  
ATOM   1176  CB  THR B 152     -22.537 -19.114  -9.613  1.00 32.24           C  
ATOM   1177  OG1 THR B 152     -22.953 -18.646 -10.888  1.00 32.24           O  
ATOM   1178  CG2 THR B 152     -23.275 -20.415  -9.255  1.00 32.24           C  
ATOM   1179  C   THR B 152     -22.393 -18.660  -7.249  1.00 32.24           C  
ATOM   1180  O   THR B 152     -23.219 -19.068  -6.434  1.00 32.24           O  
ATOM   1181  N   ALA B 153     -21.072 -18.682  -6.997  1.00 28.36           N  
ATOM   1182  CA  ALA B 153     -20.561 -19.285  -5.798  1.00 28.36           C  
ATOM   1183  CB  ALA B 153     -19.024 -19.269  -5.745  1.00 28.36           C  
ATOM   1184  C   ALA B 153     -21.060 -18.539  -4.597  1.00 28.36           C  
ATOM   1185  O   ALA B 153     -21.464 -19.146  -3.607  1.00 28.36           O  
ATOM   1186  N   LEU B 154     -21.051 -17.195  -4.656  1.00 48.64           N  
ATOM   1187  CA  LEU B 154     -21.464 -16.408  -3.525  1.00 48.64           C  
ATOM   1188  CB  LEU B 154     -21.269 -14.899  -3.745  1.00 48.64           C  
ATOM   1189  CG  LEU B 154     -19.787 -14.475  -3.821  1.00 48.64           C  
ATOM   1190  CD1 LEU B 154     -19.637 -12.960  -4.036  1.00 48.64           C  
ATOM   1191  CD2 LEU B 154     -19.003 -14.976  -2.599  1.00 48.64           C  
ATOM   1192  C   LEU B 154     -22.913 -16.662  -3.236  1.00 48.64           C  
ATOM   1193  O   LEU B 154     -23.306 -16.770  -2.075  1.00 48.64           O  
ATOM   1194  N   ASN B 155     -23.751 -16.758  -4.289  1.00 56.59           N  
ATOM   1195  CA  ASN B 155     -25.160 -16.971  -4.107  1.00 56.59           C  
ATOM   1196  CB  ASN B 155     -25.944 -16.949  -5.433  1.00 56.59           C  
ATOM   1197  CG  ASN B 155     -25.904 -15.533  -5.990  1.00 56.59           C  
ATOM   1198  OD1 ASN B 155     -25.621 -15.324  -7.168  1.00 56.59           O  
ATOM   1199  ND2 ASN B 155     -26.197 -14.527  -5.123  1.00 56.59           N  
ATOM   1200  C   ASN B 155     -25.381 -18.308  -3.468  1.00 56.59           C  
ATOM   1201  O   ASN B 155     -26.206 -18.434  -2.565  1.00 56.59           O  
ATOM   1202  N   LEU B 156     -24.646 -19.345  -3.920  1.00 35.19           N  
ATOM   1203  CA  LEU B 156     -24.797 -20.674  -3.395  1.00 35.19           C  
ATOM   1204  CB  LEU B 156     -23.930 -21.719  -4.121  1.00 35.19           C  
ATOM   1205  CG  LEU B 156     -24.346 -21.940  -5.587  1.00 35.19           C  
ATOM   1206  CD1 LEU B 156     -23.488 -23.022  -6.264  1.00 35.19           C  
ATOM   1207  CD2 LEU B 156     -25.853 -22.221  -5.701  1.00 35.19           C  
ATOM   1208  C   LEU B 156     -24.391 -20.673  -1.960  1.00 35.19           C  
ATOM   1209  O   LEU B 156     -25.016 -21.332  -1.131  1.00 35.19           O  
ATOM   1210  N   MET B 157     -23.325 -19.925  -1.626  1.00 29.44           N  
ATOM   1211  CA  MET B 157     -22.859 -19.901  -0.273  1.00 29.44           C  
ATOM   1212  CB  MET B 157     -21.638 -18.984  -0.091  1.00 29.44           C  
ATOM   1213  CG  MET B 157     -21.108 -18.927   1.343  1.00 29.44           C  
ATOM   1214  SD  MET B 157     -19.577 -17.963   1.539  1.00 29.44           S  
ATOM   1215  CE  MET B 157     -20.302 -16.364   1.069  1.00 29.44           C  
ATOM   1216  C   MET B 157     -23.957 -19.373   0.592  1.00 29.44           C  
ATOM   1217  O   MET B 157     -24.236 -19.919   1.660  1.00 29.44           O  
ATOM   1218  N   ASN B 158     -24.632 -18.303   0.134  1.00 39.20           N  
ATOM   1219  CA  ASN B 158     -25.671 -17.697   0.917  1.00 39.20           C  
ATOM   1220  CB  ASN B 158     -26.265 -16.433   0.263  1.00 39.20           C  
ATOM   1221  CG  ASN B 158     -25.219 -15.325   0.324  1.00 39.20           C  
ATOM   1222  OD1 ASN B 158     -24.094 -15.541   0.772  1.00 39.20           O  
ATOM   1223  ND2 ASN B 158     -25.602 -14.099  -0.125  1.00 39.20           N  
ATOM   1224  C   ASN B 158     -26.784 -18.681   1.105  1.00 39.20           C  
ATOM   1225  O   ASN B 158     -27.343 -18.796   2.194  1.00 39.20           O  
ATOM   1226  N   GLU B 159     -27.130 -19.433   0.048  1.00 52.96           N  
ATOM   1227  CA  GLU B 159     -28.235 -20.340   0.143  1.00 52.96           C  
ATOM   1228  CB  GLU B 159     -28.399 -21.166  -1.146  1.00 52.96           C  
ATOM   1229  CG  GLU B 159     -29.561 -22.161  -1.120  1.00 52.96           C  
ATOM   1230  CD  GLU B 159     -29.509 -22.971  -2.409  1.00 52.96           C  
ATOM   1231  OE1 GLU B 159     -29.500 -22.345  -3.501  1.00 52.96           O  
ATOM   1232  OE2 GLU B 159     -29.470 -24.228  -2.321  1.00 52.96           O1-
ATOM   1233  C   GLU B 159     -27.969 -21.325   1.241  1.00 52.96           C  
ATOM   1234  O   GLU B 159     -28.773 -21.484   2.158  1.00 52.96           O  
ATOM   1235  N   ARG B 160     -26.802 -21.990   1.185  1.00111.98           N  
ATOM   1236  CA  ARG B 160     -26.496 -23.026   2.125  1.00111.98           C  
ATOM   1237  CB  ARG B 160     -25.172 -23.743   1.804  1.00111.98           C  
ATOM   1238  CG  ARG B 160     -24.861 -24.906   2.749  1.00111.98           C  
ATOM   1239  CD  ARG B 160     -25.708 -26.153   2.480  1.00111.98           C  
ATOM   1240  NE  ARG B 160     -25.311 -27.199   3.465  1.00111.98           N  
ATOM   1241  CZ  ARG B 160     -25.946 -27.265   4.671  1.00111.98           C  
ATOM   1242  NH1 ARG B 160     -26.935 -26.374   4.964  1.00111.98           N1+
ATOM   1243  NH2 ARG B 160     -25.601 -28.223   5.582  1.00111.98           N  
ATOM   1244  C   ARG B 160     -26.361 -22.460   3.505  1.00111.98           C  
ATOM   1245  O   ARG B 160     -26.904 -23.008   4.463  1.00111.98           O  
ATOM   1246  N   THR B 161     -25.626 -21.337   3.635  1.00 46.55           N  
ATOM   1247  CA  THR B 161     -25.330 -20.767   4.920  1.00 46.55           C  
ATOM   1248  CB  THR B 161     -24.369 -19.616   4.826  1.00 46.55           C  
ATOM   1249  OG1 THR B 161     -23.153 -20.044   4.228  1.00 46.55           O  
ATOM   1250  CG2 THR B 161     -24.099 -19.076   6.242  1.00 46.55           C  
ATOM   1251  C   THR B 161     -26.564 -20.257   5.601  1.00 46.55           C  
ATOM   1252  O   THR B 161     -26.807 -20.577   6.764  1.00 46.55           O  
ATOM   1253  N   LEU B 162     -27.392 -19.455   4.905  1.00102.23           N  
ATOM   1254  CA  LEU B 162     -28.526 -18.914   5.598  1.00102.23           C  
ATOM   1255  CB  LEU B 162     -29.339 -17.855   4.833  1.00102.23           C  
ATOM   1256  CG  LEU B 162     -28.628 -16.495   4.730  1.00102.23           C  
ATOM   1257  CD1 LEU B 162     -27.482 -16.534   3.720  1.00102.23           C  
ATOM   1258  CD2 LEU B 162     -29.615 -15.350   4.481  1.00102.23           C  
ATOM   1259  C   LEU B 162     -29.465 -20.005   5.996  1.00102.23           C  
ATOM   1260  O   LEU B 162     -29.962 -20.009   7.121  1.00102.23           O  
ATOM   1261  N   PHE B 163     -29.720 -20.973   5.098  1.00 79.10           N  
ATOM   1262  CA  PHE B 163     -30.685 -21.984   5.413  1.00 79.10           C  
ATOM   1263  CB  PHE B 163     -31.075 -22.895   4.234  1.00 79.10           C  
ATOM   1264  CG  PHE B 163     -31.696 -21.998   3.217  1.00 79.10           C  
ATOM   1265  CD1 PHE B 163     -32.605 -21.037   3.600  1.00 79.10           C  
ATOM   1266  CD2 PHE B 163     -31.416 -22.146   1.877  1.00 79.10           C  
ATOM   1267  CE1 PHE B 163     -33.186 -20.208   2.670  1.00 79.10           C  
ATOM   1268  CE2 PHE B 163     -31.997 -21.323   0.943  1.00 79.10           C  
ATOM   1269  CZ  PHE B 163     -32.879 -20.348   1.340  1.00 79.10           C  
ATOM   1270  C   PHE B 163     -30.209 -22.831   6.550  1.00 79.10           C  
ATOM   1271  O   PHE B 163     -30.997 -23.209   7.415  1.00 79.10           O  
ATOM   1272  N   ALA B 164     -28.907 -23.164   6.585  1.00 29.73           N  
ATOM   1273  CA  ALA B 164     -28.396 -23.993   7.641  1.00 29.73           C  
ATOM   1274  CB  ALA B 164     -26.892 -24.279   7.498  1.00 29.73           C  
ATOM   1275  C   ALA B 164     -28.598 -23.287   8.951  1.00 29.73           C  
ATOM   1276  O   ALA B 164     -28.953 -23.914   9.948  1.00 29.73           O  
ATOM   1277  N   SER B 165     -28.366 -21.958   8.984  1.00 36.17           N  
ATOM   1278  CA  SER B 165     -28.498 -21.199  10.200  1.00 36.17           C  
ATOM   1279  CB  SER B 165     -28.098 -19.722  10.037  1.00 36.17           C  
ATOM   1280  OG  SER B 165     -26.717 -19.616   9.725  1.00 36.17           O  
ATOM   1281  C   SER B 165     -29.927 -21.206  10.658  1.00 36.17           C  
ATOM   1282  O   SER B 165     -30.204 -21.404  11.840  1.00 36.17           O  
ATOM   1283  N   PHE B 166     -30.879 -20.999   9.726  1.00 59.68           N  
ATOM   1284  CA  PHE B 166     -32.264 -20.930  10.104  1.00 59.68           C  
ATOM   1285  CB  PHE B 166     -33.221 -20.589   8.949  1.00 59.68           C  
ATOM   1286  CG  PHE B 166     -32.964 -19.179   8.545  1.00 59.68           C  
ATOM   1287  CD1 PHE B 166     -33.250 -18.144   9.406  1.00 59.68           C  
ATOM   1288  CD2 PHE B 166     -32.467 -18.888   7.297  1.00 59.68           C  
ATOM   1289  CE1 PHE B 166     -33.023 -16.839   9.040  1.00 59.68           C  
ATOM   1290  CE2 PHE B 166     -32.237 -17.585   6.924  1.00 59.68           C  
ATOM   1291  CZ  PHE B 166     -32.513 -16.558   7.796  1.00 59.68           C  
ATOM   1292  C   PHE B 166     -32.697 -22.250  10.662  1.00 59.68           C  
ATOM   1293  O   PHE B 166     -33.440 -22.305  11.641  1.00 59.68           O  
ATOM   1294  N   ALA B 167     -32.265 -23.348  10.015  1.00 43.56           N  
ATOM   1295  CA  ALA B 167     -32.579 -24.694  10.411  1.00 43.56           C  
ATOM   1296  CB  ALA B 167     -32.094 -25.743   9.395  1.00 43.56           C  
ATOM   1297  C   ALA B 167     -31.945 -25.006  11.737  1.00 43.56           C  
ATOM   1298  O   ALA B 167     -32.489 -25.776  12.526  1.00 43.56           O  
ATOM   1299  N   GLY B 168     -30.755 -24.446  12.024  1.00 26.01           N  
ATOM   1300  CA  GLY B 168     -30.097 -24.774  13.260  1.00 26.01           C  
ATOM   1301  C   GLY B 168     -29.345 -26.051  13.055  1.00 26.01           C  
ATOM   1302  O   GLY B 168     -29.155 -26.835  13.985  1.00 26.01           O  
ATOM   1303  N   GLU B 169     -28.889 -26.285  11.809  1.00 49.52           N  
ATOM   1304  CA  GLU B 169     -28.186 -27.489  11.462  1.00 49.52           C  
ATOM   1305  CB  GLU B 169     -27.945 -27.642   9.951  1.00 49.52           C  
ATOM   1306  CG  GLU B 169     -29.212 -27.826   9.119  1.00 49.52           C  
ATOM   1307  CD  GLU B 169     -28.778 -27.953   7.665  1.00 49.52           C  
ATOM   1308  OE1 GLU B 169     -27.544 -27.943   7.416  1.00 49.52           O  
ATOM   1309  OE2 GLU B 169     -29.672 -28.062   6.784  1.00 49.52           O1-
ATOM   1310  C   GLU B 169     -26.832 -27.490  12.090  1.00 49.52           C  
ATOM   1311  O   GLU B 169     -26.307 -26.454  12.495  1.00 49.52           O  
ATOM   1312  N   GLN B 170     -26.258 -28.699  12.236  1.00124.08           N  
ATOM   1313  CA  GLN B 170     -24.917 -28.822  12.720  1.00124.08           C  
ATOM   1314  CB  GLN B 170     -24.738 -29.870  13.831  1.00124.08           C  
ATOM   1315  CG  GLN B 170     -25.195 -29.377  15.200  1.00124.08           C  
ATOM   1316  CD  GLN B 170     -24.162 -28.355  15.652  1.00124.08           C  
ATOM   1317  OE1 GLN B 170     -22.985 -28.673  15.813  1.00124.08           O  
ATOM   1318  NE2 GLN B 170     -24.608 -27.083  15.840  1.00124.08           N  
ATOM   1319  C   GLN B 170     -24.087 -29.265  11.563  1.00124.08           C  
ATOM   1320  O   GLN B 170     -24.367 -30.293  10.946  1.00124.08           O  
ATOM   1321  N   PRO B 171     -23.068 -28.518  11.238  1.00 79.45           N  
ATOM   1322  CA  PRO B 171     -22.791 -27.272  11.902  1.00 79.45           C  
ATOM   1323  CD  PRO B 171     -21.854 -29.155  10.758  1.00 79.45           C  
ATOM   1324  CB  PRO B 171     -21.268 -27.126  11.913  1.00 79.45           C  
ATOM   1325  CG  PRO B 171     -20.791 -28.051  10.784  1.00 79.45           C  
ATOM   1326  C   PRO B 171     -23.471 -26.142  11.186  1.00 79.45           C  
ATOM   1327  O   PRO B 171     -23.969 -26.348  10.079  1.00 79.45           O  
ATOM   1328  N   SER B 172     -23.516 -24.942  11.804  1.00 94.50           N  
ATOM   1329  CA  SER B 172     -24.066 -23.785  11.152  1.00 94.50           C  
ATOM   1330  CB  SER B 172     -25.595 -23.649  11.264  1.00 94.50           C  
ATOM   1331  OG  SER B 172     -26.239 -24.638  10.480  1.00 94.50           O  
ATOM   1332  C   SER B 172     -23.511 -22.578  11.829  1.00 94.50           C  
ATOM   1333  O   SER B 172     -23.038 -22.647  12.962  1.00 94.50           O  
ATOM   1334  N   VAL B 173     -23.537 -21.429  11.128  1.00102.56           N  
ATOM   1335  CA  VAL B 173     -23.127 -20.210  11.752  1.00102.56           C  
ATOM   1336  CB  VAL B 173     -22.745 -19.124  10.786  1.00102.56           C  
ATOM   1337  CG1 VAL B 173     -23.996 -18.658  10.024  1.00102.56           C  
ATOM   1338  CG2 VAL B 173     -22.043 -18.005  11.570  1.00102.56           C  
ATOM   1339  C   VAL B 173     -24.318 -19.757  12.528  1.00102.56           C  
ATOM   1340  O   VAL B 173     -25.454 -19.973  12.110  1.00102.56           O  
ATOM   1341  N   PRO B 174     -24.108 -19.144  13.656  1.00 65.36           N  
ATOM   1342  CA  PRO B 174     -25.225 -18.705  14.440  1.00 65.36           C  
ATOM   1343  CD  PRO B 174     -22.945 -19.438  14.477  1.00 65.36           C  
ATOM   1344  CB  PRO B 174     -24.638 -18.258  15.777  1.00 65.36           C  
ATOM   1345  CG  PRO B 174     -23.383 -19.141  15.923  1.00 65.36           C  
ATOM   1346  C   PRO B 174     -25.972 -17.650  13.691  1.00 65.36           C  
ATOM   1347  O   PRO B 174     -25.357 -16.882  12.953  1.00 65.36           O  
ATOM   1348  N   GLU B 175     -27.299 -17.584  13.890  1.00 39.45           N  
ATOM   1349  CA  GLU B 175     -28.141 -16.700  13.142  1.00 39.45           C  
ATOM   1350  CB  GLU B 175     -29.626 -16.835  13.536  1.00 39.45           C  
ATOM   1351  CG  GLU B 175     -30.573 -15.952  12.718  1.00 39.45           C  
ATOM   1352  CD  GLU B 175     -32.005 -16.331  13.075  1.00 39.45           C  
ATOM   1353  OE1 GLU B 175     -32.189 -17.365  13.770  1.00 39.45           O  
ATOM   1354  OE2 GLU B 175     -32.935 -15.594  12.653  1.00 39.45           O1-
ATOM   1355  C   GLU B 175     -27.714 -15.286  13.369  1.00 39.45           C  
ATOM   1356  O   GLU B 175     -27.722 -14.474  12.445  1.00 39.45           O  
ATOM   1357  N   ALA B 176     -27.314 -14.952  14.606  1.00 38.12           N  
ATOM   1358  CA  ALA B 176     -26.951 -13.598  14.896  1.00 38.12           C  
ATOM   1359  CB  ALA B 176     -26.540 -13.395  16.363  1.00 38.12           C  
ATOM   1360  C   ALA B 176     -25.780 -13.192  14.049  1.00 38.12           C  
ATOM   1361  O   ALA B 176     -25.747 -12.072  13.546  1.00 38.12           O  
ATOM   1362  N   ARG B 177     -24.781 -14.090  13.916  1.00140.54           N  
ATOM   1363  CA  ARG B 177     -23.529 -13.902  13.217  1.00140.54           C  
ATOM   1364  CB  ARG B 177     -22.440 -14.888  13.670  1.00140.54           C  
ATOM   1365  CG  ARG B 177     -22.072 -14.718  15.146  1.00140.54           C  
ATOM   1366  CD  ARG B 177     -22.073 -13.258  15.612  1.00140.54           C  
ATOM   1367  NE  ARG B 177     -20.977 -12.537  14.902  1.00140.54           N  
ATOM   1368  CZ  ARG B 177     -21.180 -11.255  14.484  1.00140.54           C  
ATOM   1369  NH1 ARG B 177     -22.393 -10.664  14.690  1.00140.54           N1+
ATOM   1370  NH2 ARG B 177     -20.177 -10.567  13.864  1.00140.54           N  
ATOM   1371  C   ARG B 177     -23.605 -13.977  11.712  1.00140.54           C  
ATOM   1372  O   ARG B 177     -22.761 -13.401  11.029  1.00140.54           O  
ATOM   1373  N   VAL B 178     -24.591 -14.693  11.142  1.00111.81           N  
ATOM   1374  CA  VAL B 178     -24.573 -15.030   9.739  1.00111.81           C  
ATOM   1375  CB  VAL B 178     -25.799 -15.798   9.314  1.00111.81           C  
ATOM   1376  CG1 VAL B 178     -27.029 -14.886   9.449  1.00111.81           C  
ATOM   1377  CG2 VAL B 178     -25.578 -16.333   7.888  1.00111.81           C  
ATOM   1378  C   VAL B 178     -24.452 -13.840   8.824  1.00111.81           C  
ATOM   1379  O   VAL B 178     -23.700 -13.890   7.851  1.00111.81           O  
ATOM   1380  N   LEU B 179     -25.171 -12.735   9.077  1.00 65.06           N  
ATOM   1381  CA  LEU B 179     -25.129 -11.656   8.129  1.00 65.06           C  
ATOM   1382  CB  LEU B 179     -26.100 -10.527   8.511  1.00 65.06           C  
ATOM   1383  CG  LEU B 179     -26.124  -9.349   7.523  1.00 65.06           C  
ATOM   1384  CD1 LEU B 179     -26.508  -9.814   6.110  1.00 65.06           C  
ATOM   1385  CD2 LEU B 179     -27.058  -8.240   8.030  1.00 65.06           C  
ATOM   1386  C   LEU B 179     -23.734 -11.106   8.018  1.00 65.06           C  
ATOM   1387  O   LEU B 179     -23.225 -10.906   6.915  1.00 65.06           O  
ATOM   1388  N   ASP B 180     -23.061 -10.876   9.159  1.00 42.01           N  
ATOM   1389  CA  ASP B 180     -21.742 -10.311   9.140  1.00 42.01           C  
ATOM   1390  CB  ASP B 180     -21.200  -9.994  10.545  1.00 42.01           C  
ATOM   1391  CG  ASP B 180     -21.921  -8.745  11.039  1.00 42.01           C  
ATOM   1392  OD1 ASP B 180     -22.413  -7.968  10.178  1.00 42.01           O  
ATOM   1393  OD2 ASP B 180     -21.984  -8.545  12.282  1.00 42.01           O1-
ATOM   1394  C   ASP B 180     -20.799 -11.265   8.475  1.00 42.01           C  
ATOM   1395  O   ASP B 180     -19.895 -10.844   7.755  1.00 42.01           O  
ATOM   1396  N   THR B 181     -20.973 -12.582   8.695  1.00108.78           N  
ATOM   1397  CA  THR B 181     -20.052 -13.514   8.112  1.00108.78           C  
ATOM   1398  CB  THR B 181     -20.297 -14.943   8.520  1.00108.78           C  
ATOM   1399  OG1 THR B 181     -21.597 -15.360   8.135  1.00108.78           O  
ATOM   1400  CG2 THR B 181     -20.129 -15.064  10.041  1.00108.78           C  
ATOM   1401  C   THR B 181     -20.125 -13.437   6.615  1.00108.78           C  
ATOM   1402  O   THR B 181     -19.097 -13.369   5.944  1.00108.78           O  
ATOM   1403  N   LEU B 182     -21.345 -13.427   6.049  1.00 50.36           N  
ATOM   1404  CA  LEU B 182     -21.505 -13.417   4.622  1.00 50.36           C  
ATOM   1405  CB  LEU B 182     -22.969 -13.519   4.183  1.00 50.36           C  
ATOM   1406  CG  LEU B 182     -23.617 -14.869   4.516  1.00 50.36           C  
ATOM   1407  CD1 LEU B 182     -25.073 -14.886   4.047  1.00 50.36           C  
ATOM   1408  CD2 LEU B 182     -22.797 -16.038   3.952  1.00 50.36           C  
ATOM   1409  C   LEU B 182     -20.974 -12.148   4.031  1.00 50.36           C  
ATOM   1410  O   LEU B 182     -20.317 -12.172   2.994  1.00 50.36           O  
ATOM   1411  N   VAL B 183     -21.245 -10.996   4.671  1.00114.67           N  
ATOM   1412  CA  VAL B 183     -20.826  -9.752   4.094  1.00114.67           C  
ATOM   1413  CB  VAL B 183     -21.270  -8.538   4.858  1.00114.67           C  
ATOM   1414  CG1 VAL B 183     -22.777  -8.358   4.649  1.00114.67           C  
ATOM   1415  CG2 VAL B 183     -20.908  -8.725   6.336  1.00114.67           C  
ATOM   1416  C   VAL B 183     -19.341  -9.720   3.969  1.00114.67           C  
ATOM   1417  O   VAL B 183     -18.818  -9.272   2.950  1.00114.67           O  
ATOM   1418  N   HIS B 184     -18.605 -10.214   4.978  1.00 47.16           N  
ATOM   1419  CA  HIS B 184     -17.180 -10.112   4.869  1.00 47.16           C  
ATOM   1420  ND1 HIS B 184     -14.345  -9.131   6.113  1.00 47.16           N  
ATOM   1421  CG  HIS B 184     -14.931 -10.362   5.920  1.00 47.16           C  
ATOM   1422  CB  HIS B 184     -16.401 -10.628   6.088  1.00 47.16           C  
ATOM   1423  NE2 HIS B 184     -12.722 -10.514   5.484  1.00 47.16           N  
ATOM   1424  CD2 HIS B 184     -13.925 -11.195   5.537  1.00 47.16           C  
ATOM   1425  CE1 HIS B 184     -13.024  -9.278   5.839  1.00 47.16           C  
ATOM   1426  C   HIS B 184     -16.699 -10.889   3.683  1.00 47.16           C  
ATOM   1427  O   HIS B 184     -15.839 -10.423   2.938  1.00 47.16           O  
ATOM   1428  N   ILE B 185     -17.244 -12.100   3.474  1.00 41.64           N  
ATOM   1429  CA  ILE B 185     -16.799 -12.938   2.398  1.00 41.64           C  
ATOM   1430  CB  ILE B 185     -17.451 -14.287   2.416  1.00 41.64           C  
ATOM   1431  CG1 ILE B 185     -17.132 -15.003   3.742  1.00 41.64           C  
ATOM   1432  CG2 ILE B 185     -16.975 -15.064   1.178  1.00 41.64           C  
ATOM   1433  CD1 ILE B 185     -17.985 -16.248   3.985  1.00 41.64           C  
ATOM   1434  C   ILE B 185     -17.114 -12.280   1.086  1.00 41.64           C  
ATOM   1435  O   ILE B 185     -16.300 -12.309   0.166  1.00 41.64           O  
ATOM   1436  N   TRP B 186     -18.315 -11.681   0.952  1.00 80.99           N  
ATOM   1437  CA  TRP B 186     -18.693 -11.053  -0.286  1.00 80.99           C  
ATOM   1438  CB  TRP B 186     -20.123 -10.480  -0.259  1.00 80.99           C  
ATOM   1439  CG  TRP B 186     -21.212 -11.502  -0.469  1.00 80.99           C  
ATOM   1440  CD2 TRP B 186     -22.127 -11.460  -1.574  1.00 80.99           C  
ATOM   1441  CD1 TRP B 186     -21.566 -12.580   0.286  1.00 80.99           C  
ATOM   1442  NE1 TRP B 186     -22.634 -13.226  -0.290  1.00 80.99           N  
ATOM   1443  CE2 TRP B 186     -22.993 -12.545  -1.433  1.00 80.99           C  
ATOM   1444  CE3 TRP B 186     -22.236 -10.589  -2.620  1.00 80.99           C  
ATOM   1445  CZ2 TRP B 186     -23.986 -12.776  -2.340  1.00 80.99           C  
ATOM   1446  CZ3 TRP B 186     -23.238 -10.828  -3.534  1.00 80.99           C  
ATOM   1447  CH2 TRP B 186     -24.096 -11.900  -3.397  1.00 80.99           C  
ATOM   1448  C   TRP B 186     -17.775  -9.914  -0.610  1.00 80.99           C  
ATOM   1449  O   TRP B 186     -17.214  -9.857  -1.703  1.00 80.99           O  
ATOM   1450  N   VAL B 187     -17.583  -8.983   0.342  1.00111.50           N  
ATOM   1451  CA  VAL B 187     -16.798  -7.814   0.062  1.00111.50           C  
ATOM   1452  CB  VAL B 187     -16.838  -6.793   1.163  1.00111.50           C  
ATOM   1453  CG1 VAL B 187     -18.222  -6.129   1.144  1.00111.50           C  
ATOM   1454  CG2 VAL B 187     -16.540  -7.485   2.501  1.00111.50           C  
ATOM   1455  C   VAL B 187     -15.383  -8.178  -0.245  1.00111.50           C  
ATOM   1456  O   VAL B 187     -14.799  -7.674  -1.204  1.00111.50           O  
ATOM   1457  N   THR B 188     -14.796  -9.084   0.546  1.00102.65           N  
ATOM   1458  CA  THR B 188     -13.425  -9.449   0.358  1.00102.65           C  
ATOM   1459  CB  THR B 188     -12.973 -10.416   1.414  1.00102.65           C  
ATOM   1460  OG1 THR B 188     -11.613 -10.760   1.216  1.00102.65           O  
ATOM   1461  CG2 THR B 188     -13.858 -11.669   1.369  1.00102.65           C  
ATOM   1462  C   THR B 188     -13.249 -10.076  -0.993  1.00102.65           C  
ATOM   1463  O   THR B 188     -12.312  -9.744  -1.715  1.00102.65           O  
ATOM   1464  N   SER B 189     -14.157 -10.994  -1.374  1.00 99.03           N  
ATOM   1465  CA  SER B 189     -14.049 -11.721  -2.611  1.00 99.03           C  
ATOM   1466  CB  SER B 189     -15.162 -12.774  -2.775  1.00 99.03           C  
ATOM   1467  OG  SER B 189     -15.104 -13.728  -1.726  1.00 99.03           O  
ATOM   1468  C   SER B 189     -14.194 -10.805  -3.786  1.00 99.03           C  
ATOM   1469  O   SER B 189     -13.467 -10.924  -4.772  1.00 99.03           O  
ATOM   1470  N   ILE B 190     -15.197  -9.909  -3.750  1.00152.08           N  
ATOM   1471  CA  ILE B 190     -15.399  -9.056  -4.881  1.00152.08           C  
ATOM   1472  CB  ILE B 190     -16.779  -8.462  -4.928  1.00152.08           C  
ATOM   1473  CG1 ILE B 190     -17.097  -7.640  -3.680  1.00152.08           C  
ATOM   1474  CG2 ILE B 190     -17.769  -9.614  -5.162  1.00152.08           C  
ATOM   1475  CD1 ILE B 190     -18.491  -7.024  -3.735  1.00152.08           C  
ATOM   1476  C   ILE B 190     -14.336  -7.999  -5.005  1.00152.08           C  
ATOM   1477  O   ILE B 190     -13.839  -7.738  -6.099  1.00152.08           O  
ATOM   1478  N   TYR B 191     -14.005  -7.322  -3.891  1.00 91.85           N  
ATOM   1479  CA  TYR B 191     -13.039  -6.252  -3.854  1.00 91.85           C  
ATOM   1480  CB  TYR B 191     -13.286  -5.314  -2.662  1.00 91.85           C  
ATOM   1481  CG  TYR B 191     -14.633  -4.746  -2.959  1.00 91.85           C  
ATOM   1482  CD1 TYR B 191     -14.775  -3.732  -3.878  1.00 91.85           C  
ATOM   1483  CD2 TYR B 191     -15.758  -5.235  -2.334  1.00 91.85           C  
ATOM   1484  CE1 TYR B 191     -16.012  -3.210  -4.169  1.00 91.85           C  
ATOM   1485  CE2 TYR B 191     -17.000  -4.715  -2.619  1.00 91.85           C  
ATOM   1486  CZ  TYR B 191     -17.129  -3.702  -3.539  1.00 91.85           C  
ATOM   1487  OH  TYR B 191     -18.401  -3.167  -3.836  1.00 91.85           O  
ATOM   1488  C   TYR B 191     -11.610  -6.717  -3.881  1.00 91.85           C  
ATOM   1489  O   TYR B 191     -10.748  -6.058  -4.460  1.00 91.85           O  
ATOM   1490  N   GLY B 192     -11.306  -7.854  -3.229  1.00 31.52           N  
ATOM   1491  CA  GLY B 192      -9.938  -8.273  -3.073  1.00 31.52           C  
ATOM   1492  C   GLY B 192      -9.374  -8.768  -4.364  1.00 31.52           C  
ATOM   1493  O   GLY B 192     -10.094  -9.205  -5.259  1.00 31.52           O  
ATOM   1494  N   GLU B 193      -8.030  -8.716  -4.465  1.00 32.90           N  
ATOM   1495  CA  GLU B 193      -7.348  -9.178  -5.635  1.00 32.90           C  
ATOM   1496  CB  GLU B 193      -6.279  -8.190  -6.127  1.00 32.90           C  
ATOM   1497  CG  GLU B 193      -6.894  -6.890  -6.656  1.00 32.90           C  
ATOM   1498  CD  GLU B 193      -5.778  -5.904  -6.951  1.00 32.90           C  
ATOM   1499  OE1 GLU B 193      -4.600  -6.255  -6.678  1.00 32.90           O  
ATOM   1500  OE2 GLU B 193      -6.084  -4.786  -7.446  1.00 32.90           O1-
ATOM   1501  C   GLU B 193      -6.678 -10.490  -5.255  1.00 32.90           C  
ATOM   1502  O   GLU B 193      -5.804 -10.469  -4.348  1.00 32.90           O  
ATOM   1503  OXT GLU B 193      -7.038 -11.536  -5.858  1.00 32.90           O1-
TER   
