# Supplementary material for: Structural Descriptors for Subunit Interface Regions in Homodimers: Effect of Lipid Membrane and Secondary Structure Type
Source: J Chem Inf Model. 2025 Mar 27;65(7):3117–26. doi: 10.1021/acs.jcim.4c01233 (PMC12004529; doi:10.1021/acs.jcim.4c01233)
Supplement: Supplementary file 3 — ci4c01233_si_003.tar [file ci4c01233_si_003.tar › database/alpha/1sb8_cytop.pdb]

ATOM      1  N   MET A   1      24.933 -25.013  98.797  1.00 63.18           N  
ATOM      2  CA  MET A   1      26.087 -25.397  99.659  1.00 62.40           C  
ATOM      3  C   MET A   1      27.239 -24.406  99.492  1.00 60.59           C  
ATOM      4  O   MET A   1      27.116 -23.229  99.840  1.00 60.46           O  
ATOM      5  CB  MET A   1      26.561 -26.810  99.302  1.00 64.80           C  
ATOM      6  CG  MET A   1      25.492 -27.886  99.455  1.00 67.02           C  
ATOM      7  SD  MET A   1      26.088 -29.546  99.042  1.00 70.77           S  
ATOM      8  CE  MET A   1      26.520 -30.176 100.667  1.00 68.49           C  
ATOM      9  N   MET A   2      28.357 -24.889  98.957  1.00 57.65           N  
ATOM     10  CA  MET A   2      29.530 -24.049  98.742  1.00 54.22           C  
ATOM     11  C   MET A   2      29.570 -23.518  97.314  1.00 50.69           C  
ATOM     12  O   MET A   2      29.163 -24.202  96.373  1.00 49.71           O  
ATOM     13  CB  MET A   2      30.806 -24.844  99.034  1.00 56.12           C  
ATOM     14  CG  MET A   2      30.953 -26.107  98.201  1.00 59.14           C  
ATOM     15  SD  MET A   2      32.455 -27.029  98.599  1.00 62.29           S  
ATOM     16  CE  MET A   2      31.949 -27.846 100.116  1.00 61.86           C  
ATOM     17  N   SER A   3      30.065 -22.295  97.157  1.00 46.28           N  
ATOM     18  CA  SER A   3      30.156 -21.673  95.842  1.00 41.22           C  
ATOM     19  C   SER A   3      31.155 -22.420  94.973  1.00 37.95           C  
ATOM     20  O   SER A   3      31.905 -23.267  95.458  1.00 36.85           O  
ATOM     21  CB  SER A   3      30.591 -20.212  95.973  1.00 40.26           C  
ATOM     22  OG  SER A   3      31.905 -20.126  96.487  1.00 37.73           O  
ATOM     23  N   ARG A   4      31.160 -22.101  93.685  1.00 35.16           N  
ATOM     24  CA  ARG A   4      32.070 -22.738  92.749  1.00 32.86           C  
ATOM     25  C   ARG A   4      33.521 -22.429  93.112  1.00 31.06           C  
ATOM     26  O   ARG A   4      34.392 -23.295  93.017  1.00 29.22           O  
ATOM     27  CB  ARG A   4      31.758 -22.269  91.322  1.00 34.90           C  
ATOM     28  CG  ARG A   4      32.802 -22.649  90.279  1.00 37.73           C  
ATOM     29  CD  ARG A   4      33.140 -24.131  90.322  1.00 41.38           C  
ATOM     30  NE  ARG A   4      34.161 -24.483  89.338  1.00 43.17           N  
ATOM     31  CZ  ARG A   4      34.748 -25.672  89.261  1.00 44.80           C  
ATOM     32  NH1 ARG A   4      34.420 -26.635  90.116  1.00 45.70           N1+
ATOM     33  NH2 ARG A   4      35.661 -25.900  88.326  1.00 45.46           N  
ATOM     34  N   TYR A   5      33.783 -21.198  93.542  1.00 29.84           N  
ATOM     35  CA  TYR A   5      35.140 -20.821  93.910  1.00 28.38           C  
ATOM     36  C   TYR A   5      35.627 -21.650  95.094  1.00 28.15           C  
ATOM     37  O   TYR A   5      36.756 -22.149  95.094  1.00 25.95           O  
ATOM     38  CB  TYR A   5      35.222 -19.335  94.255  1.00 26.48           C  
ATOM     39  CG  TYR A   5      36.633 -18.890  94.562  1.00 26.93           C  
ATOM     40  CD1 TYR A   5      37.674 -19.171  93.677  1.00 26.51           C  
ATOM     41  CD2 TYR A   5      36.937 -18.207  95.741  1.00 26.08           C  
ATOM     42  CE1 TYR A   5      38.977 -18.791  93.955  1.00 25.64           C  
ATOM     43  CE2 TYR A   5      38.243 -17.820  96.027  1.00 26.10           C  
ATOM     44  CZ  TYR A   5      39.256 -18.117  95.128  1.00 25.20           C  
ATOM     45  OH  TYR A   5      40.553 -17.749  95.397  1.00 28.78           O  
ATOM     46  N   GLU A   6      34.770 -21.796  96.100  1.00 29.12           N  
ATOM     47  CA  GLU A   6      35.113 -22.577  97.280  1.00 32.02           C  
ATOM     48  C   GLU A   6      35.454 -24.004  96.857  1.00 32.13           C  
ATOM     49  O   GLU A   6      36.393 -24.612  97.371  1.00 32.54           O  
ATOM     50  CB  GLU A   6      33.943 -22.579  98.270  1.00 32.71           C  
ATOM     51  CG  GLU A   6      33.496 -21.179  98.675  1.00 37.71           C  
ATOM     52  CD  GLU A   6      32.460 -21.181  99.786  1.00 40.93           C  
ATOM     53  OE1 GLU A   6      31.466 -21.929  99.675  1.00 42.18           O  
ATOM     54  OE2 GLU A   6      32.637 -20.427 100.767  1.00 42.70           O1-
ATOM     55  N   GLU A   7      34.692 -24.526  95.903  1.00 32.71           N  
ATOM     56  CA  GLU A   7      34.915 -25.874  95.398  1.00 32.75           C  
ATOM     57  C   GLU A   7      36.231 -25.909  94.634  1.00 30.75           C  
ATOM     58  O   GLU A   7      37.003 -26.861  94.752  1.00 30.40           O  
ATOM     59  CB  GLU A   7      33.761 -26.287  94.481  1.00 35.90           C  
ATOM     60  CG  GLU A   7      33.888 -27.683  93.900  1.00 43.79           C  
ATOM     61  CD  GLU A   7      34.025 -28.752  94.968  1.00 47.93           C  
ATOM     62  OE1 GLU A   7      33.205 -28.754  95.912  1.00 51.16           O  
ATOM     63  OE2 GLU A   7      34.948 -29.592  94.860  1.00 49.58           O1-
ATOM     64  N   LEU A   8      36.487 -24.864  93.852  1.00 28.13           N  
ATOM     65  CA  LEU A   8      37.723 -24.777  93.077  1.00 25.18           C  
ATOM     66  C   LEU A   8      38.935 -24.758  94.011  1.00 25.03           C  
ATOM     67  O   LEU A   8      39.963 -25.381  93.730  1.00 24.09           O  
ATOM     68  CB  LEU A   8      37.720 -23.512  92.214  1.00 23.54           C  
ATOM     69  CG  LEU A   8      38.909 -23.331  91.265  1.00 22.94           C  
ATOM     70  CD1 LEU A   8      38.936 -24.476  90.258  1.00 22.54           C  
ATOM     71  CD2 LEU A   8      38.795 -21.990  90.542  1.00 21.93           C  
ATOM     72  N   ARG A   9      38.804 -24.042  95.124  1.00 23.90           N  
ATOM     73  CA  ARG A   9      39.877 -23.939  96.106  1.00 26.07           C  
ATOM     74  C   ARG A   9      40.287 -25.323  96.606  1.00 26.44           C  
ATOM     75  O   ARG A   9      41.443 -25.556  96.953  1.00 23.51           O  
ATOM     76  CB  ARG A   9      39.416 -23.098  97.298  1.00 27.94           C  
ATOM     77  CG  ARG A   9      38.987 -21.679  96.956  1.00 33.00           C  
ATOM     78  CD  ARG A   9      40.075 -20.692  97.311  1.00 37.46           C  
ATOM     79  NE  ARG A   9      40.519 -20.858  98.694  1.00 39.33           N  
ATOM     80  CZ  ARG A   9      41.637 -20.332  99.185  1.00 39.65           C  
ATOM     81  NH1 ARG A   9      42.422 -19.601  98.405  1.00 40.08           N1+
ATOM     82  NH2 ARG A   9      41.985 -20.559 100.445  1.00 40.57           N  
ATOM     83  N   LYS A  10      39.326 -26.238  96.643  1.00 28.26           N  
ATOM     84  CA  LYS A  10      39.579 -27.592  97.109  1.00 30.92           C  
ATOM     85  C   LYS A  10      40.217 -28.465  96.038  1.00 30.29           C  
ATOM     86  O   LYS A  10      41.078 -29.293  96.329  1.00 30.89           O  
ATOM     87  CB  LYS A  10      38.269 -28.232  97.573  1.00 34.47           C  
ATOM     88  CG  LYS A  10      37.560 -27.459  98.670  1.00 39.94           C  
ATOM     89  CD  LYS A  10      38.446 -27.306  99.897  1.00 43.43           C  
ATOM     90  CE  LYS A  10      37.769 -26.473 100.976  1.00 45.77           C  
ATOM     91  NZ  LYS A  10      38.653 -26.288 102.164  1.00 46.85           N1+
ATOM     92  N   GLU A  11      39.796 -28.264  94.796  1.00 30.23           N  
ATOM     93  CA  GLU A  11      40.297 -29.048  93.674  1.00 29.47           C  
ATOM     94  C   GLU A  11      41.727 -28.718  93.259  1.00 27.79           C  
ATOM     95  O   GLU A  11      42.546 -29.622  93.056  1.00 26.03           O  
ATOM     96  CB  GLU A  11      39.373 -28.862  92.466  1.00 31.59           C  
ATOM     97  CG  GLU A  11      37.892 -29.046  92.776  1.00 38.14           C  
ATOM     98  CD  GLU A  11      36.998 -28.734  91.584  1.00 41.28           C  
ATOM     99  OE1 GLU A  11      37.114 -27.625  91.019  1.00 43.67           O  
ATOM    100  OE2 GLU A  11      36.175 -29.594  91.215  1.00 42.53           O1-
ATOM    101  N   LEU A  12      42.028 -27.427  93.139  1.00 24.69           N  
ATOM    102  CA  LEU A  12      43.351 -26.988  92.696  1.00 22.84           C  
ATOM    103  C   LEU A  12      44.565 -27.625  93.376  1.00 21.62           C  
ATOM    104  O   LEU A  12      45.475 -28.098  92.695  1.00 20.09           O  
ATOM    105  CB  LEU A  12      43.441 -25.459  92.756  1.00 22.27           C  
ATOM    106  CG  LEU A  12      42.605 -24.767  91.671  1.00 21.13           C  
ATOM    107  CD1 LEU A  12      42.653 -23.258  91.848  1.00 22.21           C  
ATOM    108  CD2 LEU A  12      43.135 -25.165  90.295  1.00 20.40           C  
ATOM    109  N   PRO A  13      44.601 -27.648  94.720  1.00 21.96           N  
ATOM    110  CA  PRO A  13      45.746 -28.251  95.414  1.00 22.37           C  
ATOM    111  C   PRO A  13      45.920 -29.734  95.059  1.00 23.41           C  
ATOM    112  O   PRO A  13      47.039 -30.240  94.994  1.00 22.06           O  
ATOM    113  CB  PRO A  13      45.403 -28.052  96.891  1.00 22.90           C  
ATOM    114  CG  PRO A  13      44.565 -26.809  96.883  1.00 23.72           C  
ATOM    115  CD  PRO A  13      43.673 -27.030  95.681  1.00 22.05           C  
ATOM    116  N   ALA A  14      44.800 -30.416  94.831  1.00 25.04           N  
ATOM    117  CA  ALA A  14      44.803 -31.838  94.486  1.00 26.97           C  
ATOM    118  C   ALA A  14      45.375 -32.096  93.093  1.00 27.63           C  
ATOM    119  O   ALA A  14      45.957 -33.150  92.838  1.00 28.69           O  
ATOM    120  CB  ALA A  14      43.381 -32.400  94.575  1.00 27.73           C  
ATOM    121  N   GLN A  15      45.207 -31.134  92.193  1.00 28.11           N  
ATOM    122  CA  GLN A  15      45.716 -31.272  90.833  1.00 29.37           C  
ATOM    123  C   GLN A  15      46.346 -29.944  90.399  1.00 27.80           C  
ATOM    124  O   GLN A  15      45.734 -29.163  89.671  1.00 27.16           O  
ATOM    125  CB  GLN A  15      44.574 -31.648  89.886  1.00 32.06           C  
ATOM    126  CG  GLN A  15      45.026 -32.303  88.594  1.00 40.04           C  
ATOM    127  CD  GLN A  15      45.672 -33.662  88.824  1.00 45.68           C  
ATOM    128  NE2 GLN A  15      46.907 -33.820  88.354  1.00 48.17           N  
ATOM    129  OE1 GLN A  15      45.065 -34.561  89.414  1.00 47.53           O  
ATOM    130  N   PRO A  16      47.584 -29.678  90.848  1.00 26.90           N  
ATOM    131  CA  PRO A  16      48.337 -28.457  90.539  1.00 26.28           C  
ATOM    132  C   PRO A  16      48.537 -28.166  89.053  1.00 25.05           C  
ATOM    133  O   PRO A  16      48.877 -29.053  88.269  1.00 25.01           O  
ATOM    134  CB  PRO A  16      49.668 -28.681  91.254  1.00 26.28           C  
ATOM    135  CG  PRO A  16      49.290 -29.548  92.412  1.00 27.93           C  
ATOM    136  CD  PRO A  16      48.347 -30.535  91.773  1.00 26.78           C  
ATOM    137  N   LYS A  17      48.327 -26.908  88.677  1.00 24.46           N  
ATOM    138  CA  LYS A  17      48.498 -26.475  87.295  1.00 22.06           C  
ATOM    139  C   LYS A  17      49.560 -25.386  87.251  1.00 21.02           C  
ATOM    140  O   LYS A  17      49.988 -24.886  88.296  1.00 19.90           O  
ATOM    141  CB  LYS A  17      47.178 -25.939  86.740  1.00 23.07           C  
ATOM    142  CG  LYS A  17      46.084 -26.985  86.613  1.00 25.28           C  
ATOM    143  CD  LYS A  17      46.440 -28.036  85.572  1.00 27.98           C  
ATOM    144  CE  LYS A  17      45.288 -29.007  85.352  1.00 31.32           C  
ATOM    145  NZ  LYS A  17      45.590 -30.009  84.284  1.00 32.08           N1+
ATOM    146  N   VAL A  18      49.987 -25.023  86.045  1.00 19.05           N  
ATOM    147  CA  VAL A  18      51.005 -23.988  85.868  1.00 18.70           C  
ATOM    148  C   VAL A  18      50.344 -22.684  85.432  1.00 19.61           C  
ATOM    149  O   VAL A  18      49.713 -22.616  84.373  1.00 19.24           O  
ATOM    150  CB  VAL A  18      52.044 -24.409  84.808  1.00 20.16           C  
ATOM    151  CG1 VAL A  18      53.124 -23.351  84.685  1.00 18.79           C  
ATOM    152  CG2 VAL A  18      52.656 -25.763  85.184  1.00 18.17           C  
ATOM    153  N   TRP A  19      50.491 -21.651  86.255  1.00 18.09           N  
ATOM    154  CA  TRP A  19      49.896 -20.353  85.966  1.00 17.65           C  
ATOM    155  C   TRP A  19      50.949 -19.292  85.659  1.00 18.05           C  
ATOM    156  O   TRP A  19      52.057 -19.322  86.202  1.00 18.21           O  
ATOM    157  CB  TRP A  19      49.073 -19.853  87.160  1.00 16.15           C  
ATOM    158  CG  TRP A  19      48.041 -20.796  87.696  1.00 16.69           C  
ATOM    159  CD1 TRP A  19      48.260 -22.016  88.283  1.00 15.31           C  
ATOM    160  CD2 TRP A  19      46.630 -20.563  87.776  1.00 17.30           C  
ATOM    161  CE2 TRP A  19      46.058 -21.680  88.428  1.00 16.72           C  
ATOM    162  CE3 TRP A  19      45.793 -19.516  87.363  1.00 17.03           C  
ATOM    163  NE1 TRP A  19      47.074 -22.548  88.726  1.00 15.82           N  
ATOM    164  CZ2 TRP A  19      44.687 -21.779  88.678  1.00 17.89           C  
ATOM    165  CZ3 TRP A  19      44.426 -19.616  87.613  1.00 17.94           C  
ATOM    166  CH2 TRP A  19      43.889 -20.740  88.265  1.00 17.21           C  
ATOM    167  N   LEU A  20      50.593 -18.356  84.783  1.00 17.28           N  
ATOM    168  CA  LEU A  20      51.472 -17.242  84.448  1.00 17.15           C  
ATOM    169  C   LEU A  20      50.761 -15.958  84.856  1.00 17.52           C  
ATOM    170  O   LEU A  20      49.591 -15.752  84.532  1.00 18.66           O  
ATOM    171  CB  LEU A  20      51.772 -17.172  82.949  1.00 15.98           C  
ATOM    172  CG  LEU A  20      52.324 -15.798  82.510  1.00 17.84           C  
ATOM    173  CD1 LEU A  20      53.645 -15.514  83.220  1.00 16.00           C  
ATOM    174  CD2 LEU A  20      52.518 -15.748  80.998  1.00 15.08           C  
ATOM    175  N   ILE A  21      51.466 -15.102  85.580  1.00 17.24           N  
ATOM    176  CA  ILE A  21      50.897 -13.834  85.988  1.00 15.88           C  
ATOM    177  C   ILE A  21      51.807 -12.733  85.466  1.00 16.28           C  
ATOM    178  O   ILE A  21      52.954 -12.633  85.894  1.00 15.55           O  
ATOM    179  CB  ILE A  21      50.832 -13.681  87.536  1.00 15.68           C  
ATOM    180  CG1 ILE A  21      50.041 -14.829  88.166  1.00 16.52           C  
ATOM    181  CG2 ILE A  21      50.161 -12.353  87.893  1.00 12.14           C  
ATOM    182  CD1 ILE A  21      50.092 -14.834  89.685  1.00 18.06           C  
ATOM    183  N   THR A  22      51.320 -11.927  84.526  1.00 15.24           N  
ATOM    184  CA  THR A  22      52.122 -10.811  84.046  1.00 15.35           C  
ATOM    185  C   THR A  22      51.720  -9.681  84.993  1.00 16.13           C  
ATOM    186  O   THR A  22      50.569  -9.619  85.423  1.00 14.61           O  
ATOM    187  CB  THR A  22      51.794 -10.418  82.581  1.00 15.54           C  
ATOM    188  CG2 THR A  22      52.003 -11.610  81.646  1.00 14.63           C  
ATOM    189  OG1 THR A  22      50.443  -9.952  82.492  1.00 15.51           O  
ATOM    190  N   GLY A  23      52.667  -8.811  85.333  1.00 16.08           N  
ATOM    191  CA  GLY A  23      52.378  -7.733  86.262  1.00 15.10           C  
ATOM    192  C   GLY A  23      52.314  -8.298  87.674  1.00 15.81           C  
ATOM    193  O   GLY A  23      51.691  -7.723  88.571  1.00 13.83           O  
ATOM    194  N   VAL A  24      52.983  -9.429  87.873  1.00 14.58           N  
ATOM    195  CA  VAL A  24      52.989 -10.108  89.166  1.00 13.79           C  
ATOM    196  C   VAL A  24      53.586  -9.307  90.333  1.00 13.90           C  
ATOM    197  O   VAL A  24      53.300  -9.597  91.495  1.00 12.11           O  
ATOM    198  CB  VAL A  24      53.712 -11.488  89.046  1.00 14.95           C  
ATOM    199  CG1 VAL A  24      55.188 -11.287  88.726  1.00 15.14           C  
ATOM    200  CG2 VAL A  24      53.527 -12.295  90.318  1.00 14.34           C  
ATOM    201  N   ALA A  25      54.405  -8.303  90.039  1.00 13.09           N  
ATOM    202  CA  ALA A  25      55.012  -7.500  91.103  1.00 14.37           C  
ATOM    203  C   ALA A  25      54.121  -6.320  91.500  1.00 13.24           C  
ATOM    204  O   ALA A  25      54.474  -5.531  92.375  1.00 13.86           O  
ATOM    205  CB  ALA A  25      56.388  -6.989  90.662  1.00 12.89           C  
ATOM    206  N   GLY A  26      52.973  -6.202  90.844  1.00 13.98           N  
ATOM    207  CA  GLY A  26      52.059  -5.116  91.144  1.00 14.25           C  
ATOM    208  C   GLY A  26      51.019  -5.495  92.184  1.00 15.58           C  
ATOM    209  O   GLY A  26      51.093  -6.560  92.803  1.00 14.34           O  
ATOM    210  N   PHE A  27      50.042  -4.613  92.362  1.00 15.54           N  
ATOM    211  CA  PHE A  27      48.962  -4.808  93.321  1.00 15.51           C  
ATOM    212  C   PHE A  27      48.161  -6.091  93.085  1.00 16.28           C  
ATOM    213  O   PHE A  27      48.242  -7.033  93.874  1.00 17.23           O  
ATOM    214  CB  PHE A  27      48.040  -3.576  93.288  1.00 14.89           C  
ATOM    215  CG  PHE A  27      46.712  -3.778  93.963  1.00 13.69           C  
ATOM    216  CD1 PHE A  27      46.619  -4.468  95.172  1.00 13.30           C  
ATOM    217  CD2 PHE A  27      45.551  -3.249  93.399  1.00 14.62           C  
ATOM    218  CE1 PHE A  27      45.389  -4.629  95.809  1.00 13.75           C  
ATOM    219  CE2 PHE A  27      44.315  -3.399  94.027  1.00 12.61           C  
ATOM    220  CZ  PHE A  27      44.236  -4.094  95.239  1.00 13.26           C  
ATOM    221  N   ILE A  28      47.393  -6.132  92.001  1.00 15.29           N  
ATOM    222  CA  ILE A  28      46.576  -7.304  91.703  1.00 14.61           C  
ATOM    223  C   ILE A  28      47.409  -8.556  91.433  1.00 13.59           C  
ATOM    224  O   ILE A  28      47.088  -9.635  91.926  1.00 14.03           O  
ATOM    225  CB  ILE A  28      45.625  -7.012  90.513  1.00 14.55           C  
ATOM    226  CG1 ILE A  28      44.682  -5.860  90.902  1.00 14.59           C  
ATOM    227  CG2 ILE A  28      44.827  -8.265  90.136  1.00 12.68           C  
ATOM    228  CD1 ILE A  28      43.778  -5.389  89.792  1.00 15.04           C  
ATOM    229  N   GLY A  29      48.484  -8.406  90.665  1.00 13.56           N  
ATOM    230  CA  GLY A  29      49.344  -9.534  90.357  1.00 10.84           C  
ATOM    231  C   GLY A  29      49.952 -10.219  91.574  1.00 13.50           C  
ATOM    232  O   GLY A  29      49.937 -11.449  91.668  1.00 13.44           O  
ATOM    233  N   SER A  30      50.481  -9.437  92.515  1.00 13.50           N  
ATOM    234  CA  SER A  30      51.099 -10.007  93.709  1.00 13.45           C  
ATOM    235  C   SER A  30      50.073 -10.683  94.613  1.00 14.24           C  
ATOM    236  O   SER A  30      50.410 -11.604  95.358  1.00 14.88           O  
ATOM    237  CB  SER A  30      51.869  -8.931  94.494  1.00 13.51           C  
ATOM    238  OG  SER A  30      50.999  -8.013  95.129  1.00 14.70           O  
ATOM    239  N   ASN A  31      48.826 -10.222  94.554  1.00 14.40           N  
ATOM    240  CA  ASN A  31      47.765 -10.824  95.356  1.00 15.22           C  
ATOM    241  C   ASN A  31      47.346 -12.144  94.710  1.00 16.07           C  
ATOM    242  O   ASN A  31      46.982 -13.094  95.403  1.00 17.24           O  
ATOM    243  CB  ASN A  31      46.573  -9.871  95.468  1.00 15.16           C  
ATOM    244  CG  ASN A  31      46.670  -8.961  96.682  1.00 15.98           C  
ATOM    245  ND2 ASN A  31      47.071  -7.718  96.460  1.00 12.34           N  
ATOM    246  OD1 ASN A  31      46.397  -9.379  97.807  1.00 15.95           O  
ATOM    247  N   LEU A  32      47.404 -12.203  93.381  1.00 15.41           N  
ATOM    248  CA  LEU A  32      47.064 -13.435  92.667  1.00 16.39           C  
ATOM    249  C   LEU A  32      48.158 -14.455  92.985  1.00 15.69           C  
ATOM    250  O   LEU A  32      47.883 -15.638  93.195  1.00 14.39           O  
ATOM    251  CB  LEU A  32      47.002 -13.192  91.148  1.00 13.54           C  
ATOM    252  CG  LEU A  32      45.771 -12.455  90.602  1.00 12.19           C  
ATOM    253  CD1 LEU A  32      45.977 -12.089  89.133  1.00 10.63           C  
ATOM    254  CD2 LEU A  32      44.537 -13.344  90.763  1.00 12.36           C  
ATOM    255  N   LEU A  33      49.398 -13.977  93.023  1.00 15.11           N  
ATOM    256  CA  LEU A  33      50.547 -14.822  93.326  1.00 17.14           C  
ATOM    257  C   LEU A  33      50.398 -15.452  94.713  1.00 17.83           C  
ATOM    258  O   LEU A  33      50.589 -16.661  94.885  1.00 18.43           O  
ATOM    259  CB  LEU A  33      51.844 -14.000  93.279  1.00 15.74           C  
ATOM    260  CG  LEU A  33      53.134 -14.747  93.647  1.00 15.97           C  
ATOM    261  CD1 LEU A  33      53.411 -15.827  92.612  1.00 14.00           C  
ATOM    262  CD2 LEU A  33      54.298 -13.775  93.724  1.00 16.34           C  
ATOM    263  N   GLU A  34      50.064 -14.627  95.700  1.00 18.24           N  
ATOM    264  CA  GLU A  34      49.896 -15.111  97.069  1.00 18.53           C  
ATOM    265  C   GLU A  34      48.840 -16.215  97.123  1.00 17.96           C  
ATOM    266  O   GLU A  34      49.057 -17.278  97.710  1.00 20.36           O  
ATOM    267  CB  GLU A  34      49.479 -13.964  97.998  1.00 18.15           C  
ATOM    268  CG  GLU A  34      49.546 -14.330  99.478  1.00 18.53           C  
ATOM    269  CD  GLU A  34      49.019 -13.233 100.393  1.00 21.04           C  
ATOM    270  OE1 GLU A  34      49.154 -12.041 100.047  1.00 20.12           O  
ATOM    271  OE2 GLU A  34      48.486 -13.571 101.472  1.00 19.81           O1-
ATOM    272  N   THR A  35      47.698 -15.957  96.502  1.00 16.53           N  
ATOM    273  CA  THR A  35      46.606 -16.917  96.480  1.00 16.19           C  
ATOM    274  C   THR A  35      47.015 -18.223  95.803  1.00 16.12           C  
ATOM    275  O   THR A  35      46.887 -19.302  96.387  1.00 15.24           O  
ATOM    276  CB  THR A  35      45.379 -16.334  95.750  1.00 17.22           C  
ATOM    277  CG2 THR A  35      44.237 -17.345  95.714  1.00 14.54           C  
ATOM    278  OG1 THR A  35      44.941 -15.153  96.433  1.00 18.30           O  
ATOM    279  N   LEU A  36      47.520 -18.125  94.577  1.00 15.00           N  
ATOM    280  CA  LEU A  36      47.920 -19.316  93.834  1.00 15.63           C  
ATOM    281  C   LEU A  36      49.011 -20.129  94.533  1.00 16.07           C  
ATOM    282  O   LEU A  36      48.933 -21.356  94.575  1.00 17.32           O  
ATOM    283  CB  LEU A  36      48.349 -18.934  92.412  1.00 15.40           C  
ATOM    284  CG  LEU A  36      47.186 -18.489  91.507  1.00 17.25           C  
ATOM    285  CD1 LEU A  36      47.714 -17.875  90.216  1.00 17.30           C  
ATOM    286  CD2 LEU A  36      46.291 -19.692  91.201  1.00 15.08           C  
ATOM    287  N   LEU A  37      50.023 -19.467  95.085  1.00 15.06           N  
ATOM    288  CA  LEU A  37      51.074 -20.209  95.773  1.00 16.37           C  
ATOM    289  C   LEU A  37      50.507 -20.930  97.000  1.00 18.09           C  
ATOM    290  O   LEU A  37      50.924 -22.046  97.317  1.00 18.01           O  
ATOM    291  CB  LEU A  37      52.225 -19.283  96.189  1.00 17.23           C  
ATOM    292  CG  LEU A  37      53.072 -18.676  95.059  1.00 16.24           C  
ATOM    293  CD1 LEU A  37      54.234 -17.890  95.668  1.00 15.61           C  
ATOM    294  CD2 LEU A  37      53.599 -19.783  94.139  1.00 15.97           C  
ATOM    295  N   LYS A  38      49.555 -20.297  97.682  1.00 17.34           N  
ATOM    296  CA  LYS A  38      48.936 -20.907  98.859  1.00 19.86           C  
ATOM    297  C   LYS A  38      48.041 -22.086  98.479  1.00 19.84           C  
ATOM    298  O   LYS A  38      47.696 -22.907  99.329  1.00 18.99           O  
ATOM    299  CB  LYS A  38      48.125 -19.873  99.643  1.00 19.87           C  
ATOM    300  CG  LYS A  38      48.973 -18.987 100.553  1.00 21.06           C  
ATOM    301  CD  LYS A  38      48.125 -17.918 101.237  1.00 23.31           C  
ATOM    302  CE  LYS A  38      48.963 -17.095 102.207  1.00 24.44           C  
ATOM    303  NZ  LYS A  38      48.205 -15.949 102.780  1.00 25.74           N1+
ATOM    304  N   LEU A  39      47.666 -22.162  97.204  1.00 19.35           N  
ATOM    305  CA  LEU A  39      46.835 -23.257  96.713  1.00 19.65           C  
ATOM    306  C   LEU A  39      47.724 -24.320  96.068  1.00 19.86           C  
ATOM    307  O   LEU A  39      47.253 -25.154  95.296  1.00 21.80           O  
ATOM    308  CB  LEU A  39      45.803 -22.743  95.701  1.00 18.59           C  
ATOM    309  CG  LEU A  39      44.687 -21.873  96.292  1.00 19.04           C  
ATOM    310  CD1 LEU A  39      43.815 -21.317  95.178  1.00 18.61           C  
ATOM    311  CD2 LEU A  39      43.854 -22.699  97.270  1.00 18.84           C  
ATOM    312  N   ASP A  40      49.012 -24.262  96.403  1.00 19.08           N  
ATOM    313  CA  ASP A  40      50.033 -25.191  95.921  1.00 20.11           C  
ATOM    314  C   ASP A  40      50.173 -25.296  94.404  1.00 20.16           C  
ATOM    315  O   ASP A  40      50.487 -26.360  93.870  1.00 18.94           O  
ATOM    316  CB  ASP A  40      49.802 -26.583  96.523  1.00 20.18           C  
ATOM    317  CG  ASP A  40      49.867 -26.574  98.044  1.00 21.66           C  
ATOM    318  OD1 ASP A  40      50.695 -25.826  98.607  1.00 20.86           O  
ATOM    319  OD2 ASP A  40      49.097 -27.317  98.681  1.00 23.71           O1-
ATOM    320  N   GLN A  41      49.970 -24.178  93.717  1.00 19.78           N  
ATOM    321  CA  GLN A  41      50.076 -24.141  92.262  1.00 18.67           C  
ATOM    322  C   GLN A  41      51.484 -23.744  91.845  1.00 18.17           C  
ATOM    323  O   GLN A  41      52.251 -23.222  92.653  1.00 18.24           O  
ATOM    324  CB  GLN A  41      49.086 -23.119  91.693  1.00 16.25           C  
ATOM    325  CG  GLN A  41      47.652 -23.389  92.074  1.00 16.03           C  
ATOM    326  CD  GLN A  41      47.187 -24.741  91.585  1.00 15.61           C  
ATOM    327  NE2 GLN A  41      46.917 -25.650  92.520  1.00 12.59           N  
ATOM    328  OE1 GLN A  41      47.084 -24.974  90.378  1.00 14.68           O  
ATOM    329  N   LYS A  42      51.826 -24.009  90.588  1.00 16.48           N  
ATOM    330  CA  LYS A  42      53.128 -23.618  90.070  1.00 17.02           C  
ATOM    331  C   LYS A  42      52.844 -22.277  89.417  1.00 16.22           C  
ATOM    332  O   LYS A  42      51.835 -22.124  88.729  1.00 15.46           O  
ATOM    333  CB  LYS A  42      53.638 -24.607  89.017  1.00 18.60           C  
ATOM    334  CG  LYS A  42      53.653 -26.065  89.464  1.00 25.51           C  
ATOM    335  CD  LYS A  42      54.433 -26.271  90.748  1.00 28.76           C  
ATOM    336  CE  LYS A  42      54.348 -27.727  91.204  1.00 32.32           C  
ATOM    337  NZ  LYS A  42      54.989 -27.935  92.536  1.00 34.58           N1+
ATOM    338  N   VAL A  43      53.718 -21.302  89.630  1.00 16.85           N  
ATOM    339  CA  VAL A  43      53.492 -19.988  89.053  1.00 15.96           C  
ATOM    340  C   VAL A  43      54.722 -19.370  88.416  1.00 15.94           C  
ATOM    341  O   VAL A  43      55.821 -19.433  88.962  1.00 18.01           O  
ATOM    342  CB  VAL A  43      52.956 -18.999  90.116  1.00 16.05           C  
ATOM    343  CG1 VAL A  43      52.684 -17.639  89.482  1.00 14.44           C  
ATOM    344  CG2 VAL A  43      51.696 -19.553  90.753  1.00 13.60           C  
ATOM    345  N   VAL A  44      54.517 -18.788  87.240  1.00 16.45           N  
ATOM    346  CA  VAL A  44      55.568 -18.092  86.520  1.00 16.78           C  
ATOM    347  C   VAL A  44      55.113 -16.637  86.573  1.00 16.81           C  
ATOM    348  O   VAL A  44      53.927 -16.358  86.399  1.00 16.34           O  
ATOM    349  CB  VAL A  44      55.646 -18.520  85.042  1.00 18.75           C  
ATOM    350  CG1 VAL A  44      56.759 -17.745  84.340  1.00 19.67           C  
ATOM    351  CG2 VAL A  44      55.891 -20.014  84.940  1.00 20.10           C  
ATOM    352  N   GLY A  45      56.041 -15.722  86.832  1.00 16.35           N  
ATOM    353  CA  GLY A  45      55.688 -14.314  86.894  1.00 17.80           C  
ATOM    354  C   GLY A  45      56.520 -13.504  85.915  1.00 17.87           C  
ATOM    355  O   GLY A  45      57.659 -13.865  85.638  1.00 18.69           O  
ATOM    356  N   LEU A  46      55.947 -12.421  85.387  1.00 17.10           N  
ATOM    357  CA  LEU A  46      56.631 -11.544  84.434  1.00 15.31           C  
ATOM    358  C   LEU A  46      56.340 -10.098  84.847  1.00 15.62           C  
ATOM    359  O   LEU A  46      55.178  -9.737  85.026  1.00 15.05           O  
ATOM    360  CB  LEU A  46      56.079 -11.767  83.018  1.00 14.60           C  
ATOM    361  CG  LEU A  46      56.954 -11.439  81.802  1.00 16.97           C  
ATOM    362  CD1 LEU A  46      56.058 -11.102  80.630  1.00 15.52           C  
ATOM    363  CD2 LEU A  46      57.886 -10.292  82.086  1.00 17.41           C  
ATOM    364  N   ASP A  47      57.381  -9.278  84.989  1.00 15.70           N  
ATOM    365  CA  ASP A  47      57.201  -7.877  85.374  1.00 15.60           C  
ATOM    366  C   ASP A  47      58.475  -7.080  85.101  1.00 16.30           C  
ATOM    367  O   ASP A  47      59.578  -7.615  85.203  1.00 16.35           O  
ATOM    368  CB  ASP A  47      56.846  -7.774  86.861  1.00 14.97           C  
ATOM    369  CG  ASP A  47      56.027  -6.529  87.187  1.00 16.45           C  
ATOM    370  OD1 ASP A  47      56.511  -5.394  86.964  1.00 14.33           O  
ATOM    371  OD2 ASP A  47      54.890  -6.692  87.676  1.00 15.46           O1-
ATOM    372  N   ASN A  48      58.316  -5.802  84.759  1.00 16.34           N  
ATOM    373  CA  ASN A  48      59.457  -4.933  84.468  1.00 16.64           C  
ATOM    374  C   ASN A  48      59.680  -3.897  85.571  1.00 16.60           C  
ATOM    375  O   ASN A  48      60.584  -3.067  85.482  1.00 17.81           O  
ATOM    376  CB  ASN A  48      59.250  -4.220  83.123  1.00 15.45           C  
ATOM    377  CG  ASN A  48      58.093  -3.230  83.155  1.00 16.76           C  
ATOM    378  ND2 ASN A  48      57.948  -2.455  82.084  1.00 16.42           N  
ATOM    379  OD1 ASN A  48      57.339  -3.166  84.128  1.00 15.98           O  
ATOM    380  N   PHE A  49      58.855  -3.955  86.611  1.00 16.42           N  
ATOM    381  CA  PHE A  49      58.949  -3.025  87.733  1.00 17.00           C  
ATOM    382  C   PHE A  49      58.703  -1.570  87.329  1.00 17.69           C  
ATOM    383  O   PHE A  49      59.216  -0.650  87.969  1.00 16.30           O  
ATOM    384  CB  PHE A  49      60.321  -3.137  88.409  1.00 16.30           C  
ATOM    385  CG  PHE A  49      60.575  -4.475  89.049  1.00 16.50           C  
ATOM    386  CD1 PHE A  49      59.871  -4.865  90.183  1.00 15.93           C  
ATOM    387  CD2 PHE A  49      61.519  -5.351  88.511  1.00 17.28           C  
ATOM    388  CE1 PHE A  49      60.103  -6.109  90.775  1.00 16.69           C  
ATOM    389  CE2 PHE A  49      61.757  -6.596  89.094  1.00 16.76           C  
ATOM    390  CZ  PHE A  49      61.049  -6.975  90.226  1.00 16.57           C  
ATOM    391  N   ALA A  50      57.924  -1.360  86.271  1.00 17.86           N  
ATOM    392  CA  ALA A  50      57.619  -0.002  85.827  1.00 17.85           C  
ATOM    393  C   ALA A  50      56.837   0.704  86.930  1.00 17.52           C  
ATOM    394  O   ALA A  50      57.123   1.850  87.270  1.00 17.44           O  
ATOM    395  CB  ALA A  50      56.801  -0.034  84.538  1.00 16.45           C  
ATOM    396  N   THR A  51      55.847   0.011  87.485  1.00 17.59           N  
ATOM    397  CA  THR A  51      55.029   0.563  88.562  1.00 17.88           C  
ATOM    398  C   THR A  51      54.924  -0.433  89.720  1.00 18.82           C  
ATOM    399  O   THR A  51      54.424  -0.095  90.799  1.00 19.34           O  
ATOM    400  CB  THR A  51      53.603   0.911  88.072  1.00 17.65           C  
ATOM    401  CG2 THR A  51      53.655   1.961  86.955  1.00 15.08           C  
ATOM    402  OG1 THR A  51      52.961  -0.272  87.586  1.00 15.84           O  
ATOM    403  N   GLY A  52      55.388  -1.659  89.476  1.00 19.20           N  
ATOM    404  CA  GLY A  52      55.374  -2.703  90.488  1.00 18.62           C  
ATOM    405  C   GLY A  52      56.582  -2.572  91.399  1.00 19.91           C  
ATOM    406  O   GLY A  52      57.441  -1.717  91.166  1.00 20.18           O  
ATOM    407  N   HIS A  53      56.676  -3.426  92.418  1.00 18.86           N  
ATOM    408  CA  HIS A  53      57.784  -3.339  93.368  1.00 20.09           C  
ATOM    409  C   HIS A  53      58.309  -4.681  93.865  1.00 19.66           C  
ATOM    410  O   HIS A  53      57.541  -5.616  94.104  1.00 17.87           O  
ATOM    411  CB  HIS A  53      57.356  -2.518  94.595  1.00 19.23           C  
ATOM    412  CG  HIS A  53      56.807  -1.166  94.262  1.00 18.82           C  
ATOM    413  CD2 HIS A  53      55.547  -0.677  94.328  1.00 19.03           C  
ATOM    414  ND1 HIS A  53      57.595  -0.133  93.805  1.00 20.97           N  
ATOM    415  CE1 HIS A  53      56.845   0.936  93.605  1.00 20.67           C  
ATOM    416  NE2 HIS A  53      55.598   0.633  93.915  1.00 19.81           N  
ATOM    417  N   GLN A  54      59.623  -4.754  94.044  1.00 19.01           N  
ATOM    418  CA  GLN A  54      60.257  -5.965  94.549  1.00 20.40           C  
ATOM    419  C   GLN A  54      59.704  -6.231  95.952  1.00 19.47           C  
ATOM    420  O   GLN A  54      59.545  -7.383  96.358  1.00 18.89           O  
ATOM    421  CB  GLN A  54      61.778  -5.776  94.607  1.00 20.82           C  
ATOM    422  CG  GLN A  54      62.574  -6.960  95.180  1.00 24.17           C  
ATOM    423  CD  GLN A  54      62.325  -8.267  94.441  1.00 22.73           C  
ATOM    424  NE2 GLN A  54      62.082  -9.332  95.194  1.00 22.68           N  
ATOM    425  OE1 GLN A  54      62.357  -8.318  93.210  1.00 23.22           O  
ATOM    426  N   ARG A  55      59.398  -5.161  96.684  1.00 16.14           N  
ATOM    427  CA  ARG A  55      58.869  -5.312  98.034  1.00 17.31           C  
ATOM    428  C   ARG A  55      57.583  -6.125  98.033  1.00 16.86           C  
ATOM    429  O   ARG A  55      57.274  -6.798  99.013  1.00 18.15           O  
ATOM    430  CB  ARG A  55      58.611  -3.950  98.691  1.00 17.91           C  
ATOM    431  CG  ARG A  55      57.489  -3.126  98.072  1.00 19.29           C  
ATOM    432  CD  ARG A  55      57.089  -2.005  99.028  1.00 23.75           C  
ATOM    433  NE  ARG A  55      56.077  -1.101  98.485  1.00 22.98           N  
ATOM    434  CZ  ARG A  55      56.346   0.019  97.822  1.00 23.86           C  
ATOM    435  NH1 ARG A  55      57.605   0.384  97.612  1.00 22.57           N1+
ATOM    436  NH2 ARG A  55      55.354   0.789  97.390  1.00 22.98           N  
ATOM    437  N   ASN A  56      56.823  -6.050  96.941  1.00 16.70           N  
ATOM    438  CA  ASN A  56      55.586  -6.814  96.850  1.00 16.01           C  
ATOM    439  C   ASN A  56      55.903  -8.301  96.741  1.00 15.45           C  
ATOM    440  O   ASN A  56      55.202  -9.134  97.309  1.00 16.53           O  
ATOM    441  CB  ASN A  56      54.745  -6.358  95.657  1.00 14.70           C  
ATOM    442  CG  ASN A  56      54.057  -5.028  95.912  1.00 14.28           C  
ATOM    443  ND2 ASN A  56      53.870  -4.236  94.864  1.00 15.20           N  
ATOM    444  OD1 ASN A  56      53.687  -4.727  97.041  1.00 15.95           O  
ATOM    445  N   LEU A  57      56.964  -8.628  96.015  1.00 15.36           N  
ATOM    446  CA  LEU A  57      57.373 -10.020  95.868  1.00 17.25           C  
ATOM    447  C   LEU A  57      57.957 -10.498  97.200  1.00 18.25           C  
ATOM    448  O   LEU A  57      57.760 -11.646  97.602  1.00 17.03           O  
ATOM    449  CB  LEU A  57      58.411 -10.154  94.749  1.00 15.69           C  
ATOM    450  CG  LEU A  57      57.901  -9.817  93.342  1.00 16.65           C  
ATOM    451  CD1 LEU A  57      59.030 -10.004  92.342  1.00 16.43           C  
ATOM    452  CD2 LEU A  57      56.714 -10.723  92.976  1.00 16.01           C  
ATOM    453  N   ASP A  58      58.668  -9.610  97.889  1.00 16.17           N  
ATOM    454  CA  ASP A  58      59.242  -9.971  99.176  1.00 18.17           C  
ATOM    455  C   ASP A  58      58.125 -10.188 100.192  1.00 18.55           C  
ATOM    456  O   ASP A  58      58.226 -11.068 101.046  1.00 16.24           O  
ATOM    457  CB  ASP A  58      60.191  -8.879  99.689  1.00 19.02           C  
ATOM    458  CG  ASP A  58      61.402  -8.686  98.795  1.00 21.50           C  
ATOM    459  OD1 ASP A  58      61.858  -9.667  98.174  1.00 22.22           O  
ATOM    460  OD2 ASP A  58      61.912  -7.549  98.728  1.00 24.40           O1-
ATOM    461  N   GLU A  59      57.063  -9.385 100.103  1.00 17.71           N  
ATOM    462  CA  GLU A  59      55.946  -9.532 101.034  1.00 18.41           C  
ATOM    463  C   GLU A  59      55.263 -10.882 100.829  1.00 18.16           C  
ATOM    464  O   GLU A  59      54.967 -11.584 101.794  1.00 18.54           O  
ATOM    465  CB  GLU A  59      54.916  -8.401 100.870  1.00 16.65           C  
ATOM    466  CG  GLU A  59      53.802  -8.469 101.916  1.00 18.80           C  
ATOM    467  CD  GLU A  59      52.907  -7.232 101.944  1.00 22.51           C  
ATOM    468  OE1 GLU A  59      53.441  -6.104 101.878  1.00 24.28           O  
ATOM    469  OE2 GLU A  59      51.670  -7.389 102.051  1.00 18.45           O1-
ATOM    470  N   VAL A  60      55.012 -11.245  99.574  1.00 16.70           N  
ATOM    471  CA  VAL A  60      54.375 -12.524  99.290  1.00 16.09           C  
ATOM    472  C   VAL A  60      55.224 -13.668  99.852  1.00 16.09           C  
ATOM    473  O   VAL A  60      54.692 -14.604 100.455  1.00 16.12           O  
ATOM    474  CB  VAL A  60      54.182 -12.745  97.769  1.00 15.70           C  
ATOM    475  CG1 VAL A  60      53.644 -14.161  97.505  1.00 15.18           C  
ATOM    476  CG2 VAL A  60      53.220 -11.710  97.218  1.00 13.77           C  
ATOM    477  N   ARG A  61      56.540 -13.597  99.660  1.00 16.18           N  
ATOM    478  CA  ARG A  61      57.407 -14.656 100.177  1.00 16.30           C  
ATOM    479  C   ARG A  61      57.298 -14.746 101.696  1.00 16.53           C  
ATOM    480  O   ARG A  61      57.356 -15.835 102.262  1.00 15.56           O  
ATOM    481  CB  ARG A  61      58.869 -14.429  99.780  1.00 15.81           C  
ATOM    482  CG  ARG A  61      59.790 -15.586 100.202  1.00 19.04           C  
ATOM    483  CD  ARG A  61      61.165 -15.509  99.549  1.00 19.61           C  
ATOM    484  NE  ARG A  61      62.053 -14.530 100.169  1.00 20.62           N  
ATOM    485  CZ  ARG A  61      62.764 -14.748 101.273  1.00 23.28           C  
ATOM    486  NH1 ARG A  61      62.700 -15.916 101.897  1.00 21.43           N1+
ATOM    487  NH2 ARG A  61      63.552 -13.795 101.749  1.00 23.76           N  
ATOM    488  N   SER A  62      57.118 -13.604 102.356  1.00 16.97           N  
ATOM    489  CA  SER A  62      57.004 -13.594 103.812  1.00 16.12           C  
ATOM    490  C   SER A  62      55.651 -14.140 104.258  1.00 17.66           C  
ATOM    491  O   SER A  62      55.467 -14.478 105.427  1.00 16.54           O  
ATOM    492  CB  SER A  62      57.170 -12.174 104.355  1.00 17.22           C  
ATOM    493  OG  SER A  62      55.996 -11.409 104.143  1.00 17.99           O  
ATOM    494  N   LEU A  63      54.708 -14.233 103.323  1.00 18.01           N  
ATOM    495  CA  LEU A  63      53.367 -14.718 103.641  1.00 18.44           C  
ATOM    496  C   LEU A  63      53.082 -16.169 103.253  1.00 17.89           C  
ATOM    497  O   LEU A  63      52.102 -16.746 103.713  1.00 19.15           O  
ATOM    498  CB  LEU A  63      52.318 -13.802 103.000  1.00 17.17           C  
ATOM    499  CG  LEU A  63      52.265 -12.361 103.520  1.00 17.25           C  
ATOM    500  CD1 LEU A  63      51.236 -11.565 102.731  1.00 13.77           C  
ATOM    501  CD2 LEU A  63      51.917 -12.372 105.013  1.00 18.49           C  
ATOM    502  N   VAL A  64      53.922 -16.761 102.410  1.00 19.00           N  
ATOM    503  CA  VAL A  64      53.709 -18.150 102.004  1.00 18.07           C  
ATOM    504  C   VAL A  64      54.811 -19.047 102.559  1.00 19.51           C  
ATOM    505  O   VAL A  64      55.857 -18.559 103.002  1.00 18.48           O  
ATOM    506  CB  VAL A  64      53.658 -18.288 100.460  1.00 17.46           C  
ATOM    507  CG1 VAL A  64      52.619 -17.313  99.886  1.00 14.57           C  
ATOM    508  CG2 VAL A  64      55.029 -18.037  99.862  1.00 13.17           C  
ATOM    509  N   SER A  65      54.575 -20.356 102.541  1.00 17.45           N  
ATOM    510  CA  SER A  65      55.560 -21.294 103.058  1.00 19.17           C  
ATOM    511  C   SER A  65      56.764 -21.324 102.137  1.00 19.12           C  
ATOM    512  O   SER A  65      56.687 -20.909 100.980  1.00 20.24           O  
ATOM    513  CB  SER A  65      54.973 -22.707 103.163  1.00 19.10           C  
ATOM    514  OG  SER A  65      54.885 -23.314 101.887  1.00 17.30           O  
ATOM    515  N   GLU A  66      57.874 -21.821 102.664  1.00 18.58           N  
ATOM    516  CA  GLU A  66      59.117 -21.929 101.920  1.00 19.65           C  
ATOM    517  C   GLU A  66      58.929 -22.862 100.719  1.00 18.47           C  
ATOM    518  O   GLU A  66      59.491 -22.635  99.649  1.00 17.16           O  
ATOM    519  CB  GLU A  66      60.210 -22.454 102.858  1.00 21.03           C  
ATOM    520  CG  GLU A  66      61.592 -22.617 102.245  1.00 22.67           C  
ATOM    521  CD  GLU A  66      62.639 -22.958 103.298  1.00 25.91           C  
ATOM    522  OE1 GLU A  66      62.963 -22.077 104.124  1.00 25.57           O  
ATOM    523  OE2 GLU A  66      63.129 -24.106 103.310  1.00 26.11           O1-
ATOM    524  N   LYS A  67      58.132 -23.911 100.902  1.00 18.54           N  
ATOM    525  CA  LYS A  67      57.866 -24.860  99.828  1.00 19.56           C  
ATOM    526  C   LYS A  67      57.081 -24.179  98.708  1.00 18.64           C  
ATOM    527  O   LYS A  67      57.424 -24.291  97.533  1.00 17.21           O  
ATOM    528  CB  LYS A  67      57.059 -26.055 100.356  1.00 23.41           C  
ATOM    529  CG  LYS A  67      57.807 -26.910 101.368  1.00 28.23           C  
ATOM    530  CD  LYS A  67      59.054 -27.525 100.751  1.00 31.58           C  
ATOM    531  CE  LYS A  67      59.938 -28.162 101.814  1.00 34.27           C  
ATOM    532  NZ  LYS A  67      61.189 -28.703 101.229  1.00 34.84           N1+
ATOM    533  N   GLN A  68      56.023 -23.473  99.087  1.00 18.83           N  
ATOM    534  CA  GLN A  68      55.184 -22.786  98.121  1.00 19.94           C  
ATOM    535  C   GLN A  68      55.965 -21.755  97.307  1.00 20.25           C  
ATOM    536  O   GLN A  68      55.775 -21.644  96.095  1.00 19.90           O  
ATOM    537  CB  GLN A  68      54.001 -22.135  98.844  1.00 19.89           C  
ATOM    538  CG  GLN A  68      53.105 -23.168  99.530  1.00 19.99           C  
ATOM    539  CD  GLN A  68      52.084 -22.556 100.466  1.00 20.10           C  
ATOM    540  NE2 GLN A  68      50.941 -23.223 100.612  1.00 19.78           N  
ATOM    541  OE1 GLN A  68      52.326 -21.510 101.071  1.00 19.73           O  
ATOM    542  N   TRP A  69      56.852 -21.012  97.964  1.00 20.23           N  
ATOM    543  CA  TRP A  69      57.643 -20.009  97.263  1.00 19.29           C  
ATOM    544  C   TRP A  69      58.545 -20.648  96.208  1.00 21.40           C  
ATOM    545  O   TRP A  69      58.863 -20.021  95.193  1.00 20.28           O  
ATOM    546  CB  TRP A  69      58.487 -19.201  98.254  1.00 19.31           C  
ATOM    547  CG  TRP A  69      59.310 -18.130  97.591  1.00 19.17           C  
ATOM    548  CD1 TRP A  69      60.646 -18.173  97.325  1.00 19.00           C  
ATOM    549  CD2 TRP A  69      58.838 -16.872  97.082  1.00 19.01           C  
ATOM    550  CE2 TRP A  69      59.951 -16.205  96.522  1.00 19.77           C  
ATOM    551  CE3 TRP A  69      57.584 -16.245  97.044  1.00 17.29           C  
ATOM    552  NE1 TRP A  69      61.041 -17.020  96.684  1.00 20.51           N  
ATOM    553  CZ2 TRP A  69      59.850 -14.933  95.930  1.00 18.58           C  
ATOM    554  CZ3 TRP A  69      57.483 -14.976  96.452  1.00 17.12           C  
ATOM    555  CH2 TRP A  69      58.611 -14.340  95.906  1.00 16.09           C  
ATOM    556  N   SER A  70      58.952 -21.895  96.439  1.00 20.61           N  
ATOM    557  CA  SER A  70      59.810 -22.584  95.483  1.00 21.63           C  
ATOM    558  C   SER A  70      59.031 -22.973  94.226  1.00 21.20           C  
ATOM    559  O   SER A  70      59.619 -23.427  93.240  1.00 21.28           O  
ATOM    560  CB  SER A  70      60.428 -23.839  96.108  1.00 23.91           C  
ATOM    561  OG  SER A  70      59.449 -24.844  96.301  1.00 28.94           O  
ATOM    562  N   ASN A  71      57.710 -22.808  94.264  1.00 20.73           N  
ATOM    563  CA  ASN A  71      56.875 -23.118  93.103  1.00 20.76           C  
ATOM    564  C   ASN A  71      56.682 -21.866  92.255  1.00 19.47           C  
ATOM    565  O   ASN A  71      55.835 -21.829  91.363  1.00 20.90           O  
ATOM    566  CB  ASN A  71      55.506 -23.648  93.533  1.00 19.88           C  
ATOM    567  CG  ASN A  71      55.570 -25.067  94.058  1.00 23.11           C  
ATOM    568  ND2 ASN A  71      54.652 -25.410  94.959  1.00 21.93           N  
ATOM    569  OD1 ASN A  71      56.423 -25.854  93.644  1.00 23.39           O  
ATOM    570  N   PHE A  72      57.480 -20.846  92.543  1.00 20.05           N  
ATOM    571  CA  PHE A  72      57.404 -19.577  91.832  1.00 19.83           C  
ATOM    572  C   PHE A  72      58.658 -19.287  91.006  1.00 19.42           C  
ATOM    573  O   PHE A  72      59.775 -19.337  91.513  1.00 20.63           O  
ATOM    574  CB  PHE A  72      57.170 -18.442  92.840  1.00 17.86           C  
ATOM    575  CG  PHE A  72      57.140 -17.064  92.226  1.00 18.20           C  
ATOM    576  CD1 PHE A  72      56.373 -16.803  91.094  1.00 16.73           C  
ATOM    577  CD2 PHE A  72      57.854 -16.017  92.806  1.00 18.89           C  
ATOM    578  CE1 PHE A  72      56.316 -15.517  90.547  1.00 18.48           C  
ATOM    579  CE2 PHE A  72      57.804 -14.728  92.269  1.00 17.94           C  
ATOM    580  CZ  PHE A  72      57.035 -14.475  91.139  1.00 16.85           C  
ATOM    581  N   LYS A  73      58.458 -19.000  89.725  1.00 19.28           N  
ATOM    582  CA  LYS A  73      59.554 -18.657  88.831  1.00 18.31           C  
ATOM    583  C   LYS A  73      59.286 -17.236  88.353  1.00 18.54           C  
ATOM    584  O   LYS A  73      58.281 -16.982  87.686  1.00 17.52           O  
ATOM    585  CB  LYS A  73      59.600 -19.591  87.623  1.00 19.12           C  
ATOM    586  CG  LYS A  73      60.671 -19.199  86.608  1.00 19.13           C  
ATOM    587  CD  LYS A  73      60.612 -20.058  85.355  1.00 21.02           C  
ATOM    588  CE  LYS A  73      61.664 -19.612  84.349  1.00 23.54           C  
ATOM    589  NZ  LYS A  73      61.589 -20.373  83.075  1.00 23.25           N1+
ATOM    590  N   PHE A  74      60.179 -16.314  88.701  1.00 17.78           N  
ATOM    591  CA  PHE A  74      60.021 -14.918  88.308  1.00 18.89           C  
ATOM    592  C   PHE A  74      60.936 -14.523  87.160  1.00 19.35           C  
ATOM    593  O   PHE A  74      62.117 -14.866  87.136  1.00 17.75           O  
ATOM    594  CB  PHE A  74      60.293 -13.989  89.495  1.00 19.01           C  
ATOM    595  CG  PHE A  74      60.253 -12.525  89.138  1.00 19.96           C  
ATOM    596  CD1 PHE A  74      59.083 -11.945  88.653  1.00 18.38           C  
ATOM    597  CD2 PHE A  74      61.391 -11.733  89.259  1.00 19.56           C  
ATOM    598  CE1 PHE A  74      59.043 -10.596  88.291  1.00 19.14           C  
ATOM    599  CE2 PHE A  74      61.364 -10.380  88.899  1.00 21.56           C  
ATOM    600  CZ  PHE A  74      60.183  -9.812  88.412  1.00 18.68           C  
ATOM    601  N   ILE A  75      60.377 -13.787  86.210  1.00 20.07           N  
ATOM    602  CA  ILE A  75      61.137 -13.317  85.066  1.00 20.31           C  
ATOM    603  C   ILE A  75      61.032 -11.798  85.003  1.00 20.42           C  
ATOM    604  O   ILE A  75      59.934 -11.261  84.851  1.00 21.09           O  
ATOM    605  CB  ILE A  75      60.579 -13.878  83.736  1.00 19.80           C  
ATOM    606  CG1 ILE A  75      60.688 -15.402  83.716  1.00 20.60           C  
ATOM    607  CG2 ILE A  75      61.337 -13.268  82.556  1.00 18.36           C  
ATOM    608  CD1 ILE A  75      60.117 -16.031  82.458  1.00 19.94           C  
ATOM    609  N   GLN A  76      62.154 -11.100  85.145  1.00 19.09           N  
ATOM    610  CA  GLN A  76      62.113  -9.648  85.035  1.00 19.80           C  
ATOM    611  C   GLN A  76      62.136  -9.410  83.532  1.00 20.13           C  
ATOM    612  O   GLN A  76      63.154  -9.641  82.879  1.00 20.31           O  
ATOM    613  CB  GLN A  76      63.335  -8.991  85.682  1.00 21.18           C  
ATOM    614  CG  GLN A  76      63.231  -7.463  85.722  1.00 21.59           C  
ATOM    615  CD  GLN A  76      64.372  -6.807  86.477  1.00 22.91           C  
ATOM    616  NE2 GLN A  76      64.636  -5.536  86.179  1.00 19.68           N  
ATOM    617  OE1 GLN A  76      64.995  -7.430  87.334  1.00 22.51           O  
ATOM    618  N   GLY A  77      61.002  -8.982  82.985  1.00 19.88           N  
ATOM    619  CA  GLY A  77      60.913  -8.752  81.556  1.00 17.71           C  
ATOM    620  C   GLY A  77      59.812  -7.768  81.227  1.00 17.96           C  
ATOM    621  O   GLY A  77      59.096  -7.310  82.119  1.00 18.93           O  
ATOM    622  N   ASP A  78      59.658  -7.467  79.941  1.00 16.73           N  
ATOM    623  CA  ASP A  78      58.666  -6.498  79.489  1.00 17.37           C  
ATOM    624  C   ASP A  78      57.709  -7.136  78.476  1.00 17.98           C  
ATOM    625  O   ASP A  78      58.149  -7.796  77.535  1.00 16.27           O  
ATOM    626  CB  ASP A  78      59.407  -5.317  78.852  1.00 16.71           C  
ATOM    627  CG  ASP A  78      58.547  -4.083  78.725  1.00 18.30           C  
ATOM    628  OD1 ASP A  78      57.493  -4.155  78.059  1.00 15.00           O  
ATOM    629  OD2 ASP A  78      58.938  -3.036  79.292  1.00 18.41           O1-
ATOM    630  N   ILE A  79      56.404  -6.945  78.651  1.00 16.74           N  
ATOM    631  CA  ILE A  79      55.470  -7.548  77.707  1.00 18.03           C  
ATOM    632  C   ILE A  79      55.588  -6.926  76.316  1.00 18.66           C  
ATOM    633  O   ILE A  79      55.064  -7.470  75.343  1.00 17.87           O  
ATOM    634  CB  ILE A  79      53.996  -7.457  78.185  1.00 17.01           C  
ATOM    635  CG1 ILE A  79      53.583  -6.000  78.394  1.00 17.20           C  
ATOM    636  CG2 ILE A  79      53.813  -8.277  79.465  1.00 17.56           C  
ATOM    637  CD1 ILE A  79      52.112  -5.848  78.746  1.00 15.05           C  
ATOM    638  N   ARG A  80      56.274  -5.790  76.217  1.00 17.56           N  
ATOM    639  CA  ARG A  80      56.454  -5.147  74.918  1.00 19.77           C  
ATOM    640  C   ARG A  80      57.545  -5.865  74.125  1.00 20.07           C  
ATOM    641  O   ARG A  80      57.797  -5.550  72.961  1.00 19.65           O  
ATOM    642  CB  ARG A  80      56.823  -3.675  75.087  1.00 21.09           C  
ATOM    643  CG  ARG A  80      55.693  -2.815  75.610  1.00 23.61           C  
ATOM    644  CD  ARG A  80      55.937  -1.373  75.242  1.00 27.33           C  
ATOM    645  NE  ARG A  80      56.969  -0.766  76.062  1.00 30.17           N  
ATOM    646  CZ  ARG A  80      57.744   0.235  75.662  1.00 31.24           C  
ATOM    647  NH1 ARG A  80      57.611   0.736  74.440  1.00 31.38           N1+
ATOM    648  NH2 ARG A  80      58.634   0.749  76.496  1.00 30.49           N  
ATOM    649  N   ASN A  81      58.196  -6.825  74.776  1.00 20.15           N  
ATOM    650  CA  ASN A  81      59.251  -7.624  74.150  1.00 21.44           C  
ATOM    651  C   ASN A  81      58.673  -9.018  73.910  1.00 19.86           C  
ATOM    652  O   ASN A  81      58.486  -9.789  74.855  1.00 18.53           O  
ATOM    653  CB  ASN A  81      60.471  -7.715  75.079  1.00 23.27           C  
ATOM    654  CG  ASN A  81      61.586  -8.578  74.504  1.00 25.86           C  
ATOM    655  ND2 ASN A  81      62.783  -8.012  74.410  1.00 30.45           N  
ATOM    656  OD1 ASN A  81      61.377  -9.737  74.160  1.00 27.08           O  
ATOM    657  N   LEU A  82      58.385  -9.337  72.651  1.00 18.52           N  
ATOM    658  CA  LEU A  82      57.810 -10.635  72.317  1.00 19.69           C  
ATOM    659  C   LEU A  82      58.625 -11.819  72.854  1.00 20.36           C  
ATOM    660  O   LEU A  82      58.058 -12.861  73.185  1.00 20.10           O  
ATOM    661  CB  LEU A  82      57.632 -10.765  70.796  1.00 19.53           C  
ATOM    662  CG  LEU A  82      56.819 -11.988  70.348  1.00 20.50           C  
ATOM    663  CD1 LEU A  82      55.441 -11.921  70.988  1.00 17.27           C  
ATOM    664  CD2 LEU A  82      56.704 -12.033  68.826  1.00 17.27           C  
ATOM    665  N   ASP A  83      59.945 -11.664  72.945  1.00 21.32           N  
ATOM    666  CA  ASP A  83      60.793 -12.741  73.460  1.00 22.43           C  
ATOM    667  C   ASP A  83      60.528 -12.993  74.944  1.00 22.56           C  
ATOM    668  O   ASP A  83      60.558 -14.140  75.403  1.00 20.74           O  
ATOM    669  CB  ASP A  83      62.279 -12.422  73.264  1.00 25.57           C  
ATOM    670  CG  ASP A  83      62.702 -12.472  71.810  1.00 29.44           C  
ATOM    671  OD1 ASP A  83      62.343 -13.444  71.113  1.00 32.78           O  
ATOM    672  OD2 ASP A  83      63.406 -11.543  71.366  1.00 34.03           O1-
ATOM    673  N   ASP A  84      60.288 -11.923  75.700  1.00 20.74           N  
ATOM    674  CA  ASP A  84      60.005 -12.080  77.119  1.00 20.32           C  
ATOM    675  C   ASP A  84      58.663 -12.790  77.278  1.00 19.20           C  
ATOM    676  O   ASP A  84      58.498 -13.637  78.158  1.00 18.48           O  
ATOM    677  CB  ASP A  84      59.971 -10.721  77.831  1.00 21.14           C  
ATOM    678  CG  ASP A  84      61.357 -10.107  77.997  1.00 21.43           C  
ATOM    679  OD1 ASP A  84      62.352 -10.863  77.987  1.00 23.21           O  
ATOM    680  OD2 ASP A  84      61.454  -8.872  78.158  1.00 18.05           O1-
ATOM    681  N   CYS A  85      57.705 -12.442  76.420  1.00 19.06           N  
ATOM    682  CA  CYS A  85      56.380 -13.061  76.455  1.00 18.33           C  
ATOM    683  C   CYS A  85      56.483 -14.556  76.127  1.00 18.71           C  
ATOM    684  O   CYS A  85      55.902 -15.397  76.814  1.00 18.84           O  
ATOM    685  CB  CYS A  85      55.444 -12.387  75.442  1.00 18.15           C  
ATOM    686  SG  CYS A  85      55.132 -10.627  75.736  1.00 19.62           S  
ATOM    687  N   ASN A  86      57.220 -14.884  75.071  1.00 19.03           N  
ATOM    688  CA  ASN A  86      57.383 -16.282  74.679  1.00 20.31           C  
ATOM    689  C   ASN A  86      57.969 -17.100  75.821  1.00 20.56           C  
ATOM    690  O   ASN A  86      57.462 -18.175  76.153  1.00 21.59           O  
ATOM    691  CB  ASN A  86      58.284 -16.401  73.443  1.00 18.91           C  
ATOM    692  CG  ASN A  86      57.589 -15.956  72.169  1.00 18.26           C  
ATOM    693  ND2 ASN A  86      58.336 -15.330  71.269  1.00 17.41           N  
ATOM    694  OD1 ASN A  86      56.397 -16.192  71.991  1.00 20.94           O  
ATOM    695  N   ASN A  87      59.033 -16.585  76.428  1.00 20.77           N  
ATOM    696  CA  ASN A  87      59.675 -17.277  77.536  1.00 21.47           C  
ATOM    697  C   ASN A  87      58.744 -17.473  78.727  1.00 20.61           C  
ATOM    698  O   ASN A  87      58.749 -18.533  79.351  1.00 21.97           O  
ATOM    699  CB  ASN A  87      60.933 -16.523  77.983  1.00 24.81           C  
ATOM    700  CG  ASN A  87      62.022 -16.545  76.932  1.00 29.46           C  
ATOM    701  ND2 ASN A  87      62.720 -15.427  76.772  1.00 32.08           N  
ATOM    702  OD1 ASN A  87      62.241 -17.563  76.276  1.00 32.12           O  
ATOM    703  N   ALA A  88      57.945 -16.453  79.037  1.00 18.88           N  
ATOM    704  CA  ALA A  88      57.014 -16.514  80.164  1.00 18.17           C  
ATOM    705  C   ALA A  88      55.860 -17.490  79.940  1.00 17.48           C  
ATOM    706  O   ALA A  88      55.398 -18.131  80.880  1.00 19.23           O  
ATOM    707  CB  ALA A  88      56.464 -15.118  80.458  1.00 15.46           C  
ATOM    708  N   CYS A  89      55.403 -17.599  78.696  1.00 17.48           N  
ATOM    709  CA  CYS A  89      54.297 -18.484  78.340  1.00 18.05           C  
ATOM    710  C   CYS A  89      54.672 -19.956  78.135  1.00 19.88           C  
ATOM    711  O   CYS A  89      53.790 -20.811  78.018  1.00 20.92           O  
ATOM    712  CB  CYS A  89      53.607 -17.972  77.066  1.00 15.72           C  
ATOM    713  SG  CYS A  89      52.638 -16.449  77.276  1.00 17.09           S  
ATOM    714  N   ALA A  90      55.964 -20.257  78.088  1.00 20.64           N  
ATOM    715  CA  ALA A  90      56.407 -21.635  77.870  1.00 23.46           C  
ATOM    716  C   ALA A  90      55.913 -22.620  78.932  1.00 24.11           C  
ATOM    717  O   ALA A  90      56.163 -22.446  80.126  1.00 23.43           O  
ATOM    718  CB  ALA A  90      57.929 -21.682  77.780  1.00 23.85           C  
ATOM    719  N   GLY A  91      55.202 -23.652  78.478  1.00 24.52           N  
ATOM    720  CA  GLY A  91      54.688 -24.675  79.375  1.00 23.78           C  
ATOM    721  C   GLY A  91      53.650 -24.207  80.379  1.00 23.58           C  
ATOM    722  O   GLY A  91      53.472 -24.828  81.431  1.00 22.87           O  
ATOM    723  N   VAL A  92      52.955 -23.121  80.063  1.00 21.48           N  
ATOM    724  CA  VAL A  92      51.944 -22.593  80.968  1.00 19.69           C  
ATOM    725  C   VAL A  92      50.541 -23.076  80.615  1.00 19.11           C  
ATOM    726  O   VAL A  92      50.192 -23.192  79.441  1.00 19.21           O  
ATOM    727  CB  VAL A  92      51.955 -21.040  80.968  1.00 19.17           C  
ATOM    728  CG1 VAL A  92      50.748 -20.505  81.713  1.00 19.71           C  
ATOM    729  CG2 VAL A  92      53.230 -20.530  81.615  1.00 18.37           C  
ATOM    730  N   ASP A  93      49.744 -23.364  81.640  1.00 18.25           N  
ATOM    731  CA  ASP A  93      48.368 -23.803  81.437  1.00 19.08           C  
ATOM    732  C   ASP A  93      47.425 -22.600  81.373  1.00 19.12           C  
ATOM    733  O   ASP A  93      46.694 -22.422  80.395  1.00 20.59           O  
ATOM    734  CB  ASP A  93      47.910 -24.727  82.575  1.00 18.96           C  
ATOM    735  CG  ASP A  93      48.710 -26.016  82.643  1.00 20.51           C  
ATOM    736  OD1 ASP A  93      48.779 -26.724  81.619  1.00 19.42           O  
ATOM    737  OD2 ASP A  93      49.264 -26.320  83.722  1.00 19.30           O1-
ATOM    738  N   TYR A  94      47.454 -21.772  82.415  1.00 17.60           N  
ATOM    739  CA  TYR A  94      46.575 -20.610  82.493  1.00 17.23           C  
ATOM    740  C   TYR A  94      47.312 -19.279  82.585  1.00 15.87           C  
ATOM    741  O   TYR A  94      48.193 -19.102  83.427  1.00 15.60           O  
ATOM    742  CB  TYR A  94      45.652 -20.726  83.713  1.00 18.40           C  
ATOM    743  CG  TYR A  94      45.038 -22.094  83.929  1.00 20.69           C  
ATOM    744  CD1 TYR A  94      44.553 -22.847  82.854  1.00 18.87           C  
ATOM    745  CD2 TYR A  94      44.899 -22.615  85.219  1.00 19.69           C  
ATOM    746  CE1 TYR A  94      43.944 -24.081  83.060  1.00 19.82           C  
ATOM    747  CE2 TYR A  94      44.289 -23.850  85.435  1.00 21.08           C  
ATOM    748  CZ  TYR A  94      43.814 -24.574  84.353  1.00 20.30           C  
ATOM    749  OH  TYR A  94      43.193 -25.779  84.566  1.00 21.49           O  
ATOM    750  N   VAL A  95      46.936 -18.337  81.728  1.00 16.18           N  
ATOM    751  CA  VAL A  95      47.555 -17.016  81.750  1.00 15.13           C  
ATOM    752  C   VAL A  95      46.605 -15.986  82.353  1.00 15.91           C  
ATOM    753  O   VAL A  95      45.447 -15.867  81.938  1.00 14.85           O  
ATOM    754  CB  VAL A  95      47.933 -16.523  80.335  1.00 14.72           C  
ATOM    755  CG1 VAL A  95      48.554 -15.124  80.425  1.00 14.18           C  
ATOM    756  CG2 VAL A  95      48.906 -17.489  79.682  1.00 13.54           C  
ATOM    757  N   LEU A  96      47.100 -15.260  83.348  1.00 15.24           N  
ATOM    758  CA  LEU A  96      46.337 -14.200  83.991  1.00 15.30           C  
ATOM    759  C   LEU A  96      47.137 -12.947  83.641  1.00 15.95           C  
ATOM    760  O   LEU A  96      48.173 -12.679  84.246  1.00 14.64           O  
ATOM    761  CB  LEU A  96      46.302 -14.396  85.508  1.00 15.41           C  
ATOM    762  CG  LEU A  96      45.765 -15.734  86.030  1.00 14.99           C  
ATOM    763  CD1 LEU A  96      45.803 -15.727  87.555  1.00 13.97           C  
ATOM    764  CD2 LEU A  96      44.342 -15.960  85.532  1.00 13.77           C  
ATOM    765  N   HIS A  97      46.664 -12.194  82.653  1.00 15.86           N  
ATOM    766  CA  HIS A  97      47.368 -10.998  82.203  1.00 15.70           C  
ATOM    767  C   HIS A  97      46.956  -9.736  82.957  1.00 16.13           C  
ATOM    768  O   HIS A  97      45.867  -9.192  82.738  1.00 17.08           O  
ATOM    769  CB  HIS A  97      47.142 -10.806  80.699  1.00 14.93           C  
ATOM    770  CG  HIS A  97      47.880  -9.639  80.118  1.00 17.07           C  
ATOM    771  CD2 HIS A  97      47.433  -8.465  79.612  1.00 15.58           C  
ATOM    772  ND1 HIS A  97      49.256  -9.595  80.032  1.00 16.09           N  
ATOM    773  CE1 HIS A  97      49.623  -8.443  79.498  1.00 17.03           C  
ATOM    774  NE2 HIS A  97      48.536  -7.739  79.235  1.00 15.28           N  
ATOM    775  N   GLN A  98      47.836  -9.273  83.841  1.00 14.79           N  
ATOM    776  CA  GLN A  98      47.570  -8.073  84.630  1.00 15.85           C  
ATOM    777  C   GLN A  98      48.560  -6.952  84.285  1.00 15.95           C  
ATOM    778  O   GLN A  98      48.364  -5.807  84.672  1.00 14.80           O  
ATOM    779  CB  GLN A  98      47.681  -8.380  86.130  1.00 18.87           C  
ATOM    780  CG  GLN A  98      46.967  -9.649  86.614  1.00 17.06           C  
ATOM    781  CD  GLN A  98      45.472  -9.643  86.354  1.00 18.34           C  
ATOM    782  NE2 GLN A  98      44.972 -10.723  85.766  1.00 18.28           N  
ATOM    783  OE1 GLN A  98      44.772  -8.688  86.691  1.00 19.27           O  
ATOM    784  N   ALA A  99      49.622  -7.281  83.558  1.00 15.06           N  
ATOM    785  CA  ALA A  99      50.626  -6.280  83.205  1.00 15.95           C  
ATOM    786  C   ALA A  99      50.054  -5.134  82.374  1.00 17.04           C  
ATOM    787  O   ALA A  99      49.552  -5.338  81.265  1.00 17.75           O  
ATOM    788  CB  ALA A  99      51.783  -6.938  82.458  1.00 16.05           C  
ATOM    789  N   ALA A 100      50.134  -3.927  82.921  1.00 16.33           N  
ATOM    790  CA  ALA A 100      49.647  -2.738  82.233  1.00 16.62           C  
ATOM    791  C   ALA A 100      49.961  -1.499  83.048  1.00 17.02           C  
ATOM    792  O   ALA A 100      50.422  -1.591  84.188  1.00 17.04           O  
ATOM    793  CB  ALA A 100      48.146  -2.834  82.008  1.00 14.53           C  
ATOM    794  N   LEU A 101      49.733  -0.338  82.449  1.00 16.18           N  
ATOM    795  CA  LEU A 101      49.945   0.917  83.147  1.00 17.91           C  
ATOM    796  C   LEU A 101      48.563   1.493  83.418  1.00 17.84           C  
ATOM    797  O   LEU A 101      47.875   1.950  82.503  1.00 16.46           O  
ATOM    798  CB  LEU A 101      50.775   1.891  82.301  1.00 17.92           C  
ATOM    799  CG  LEU A 101      52.257   1.552  82.100  1.00 18.87           C  
ATOM    800  CD1 LEU A 101      52.922   2.654  81.290  1.00 18.10           C  
ATOM    801  CD2 LEU A 101      52.954   1.403  83.454  1.00 17.02           C  
ATOM    802  N   GLY A 102      48.146   1.439  84.677  1.00 17.67           N  
ATOM    803  CA  GLY A 102      46.845   1.965  85.040  1.00 19.04           C  
ATOM    804  C   GLY A 102      46.859   3.480  85.122  1.00 19.95           C  
ATOM    805  O   GLY A 102      47.763   4.137  84.607  1.00 21.56           O  
ATOM    806  N   SER A 103      45.847   4.028  85.779  1.00 20.97           N  
ATOM    807  CA  SER A 103      45.702   5.466  85.955  1.00 20.42           C  
ATOM    808  C   SER A 103      45.230   6.225  84.724  1.00 19.58           C  
ATOM    809  O   SER A 103      45.933   6.313  83.713  1.00 20.20           O  
ATOM    810  CB  SER A 103      47.005   6.096  86.437  1.00 20.59           C  
ATOM    811  OG  SER A 103      46.857   7.504  86.514  1.00 19.76           O  
ATOM    812  N   VAL A 104      44.032   6.786  84.837  1.00 19.06           N  
ATOM    813  CA  VAL A 104      43.436   7.580  83.775  1.00 18.07           C  
ATOM    814  C   VAL A 104      44.261   8.861  83.580  1.00 18.01           C  
ATOM    815  O   VAL A 104      44.639   9.195  82.455  1.00 18.46           O  
ATOM    816  CB  VAL A 104      41.963   7.921  84.123  1.00 18.16           C  
ATOM    817  CG1 VAL A 104      41.420   9.006  83.196  1.00 18.53           C  
ATOM    818  CG2 VAL A 104      41.114   6.657  84.014  1.00 18.01           C  
ATOM    819  N   PRO A 105      44.562   9.587  84.676  1.00 17.53           N  
ATOM    820  CA  PRO A 105      45.351  10.822  84.568  1.00 17.41           C  
ATOM    821  C   PRO A 105      46.693  10.607  83.864  1.00 17.42           C  
ATOM    822  O   PRO A 105      47.109  11.420  83.039  1.00 18.97           O  
ATOM    823  CB  PRO A 105      45.534  11.247  86.025  1.00 16.79           C  
ATOM    824  CG  PRO A 105      44.291  10.756  86.674  1.00 19.93           C  
ATOM    825  CD  PRO A 105      44.107   9.380  86.065  1.00 17.23           C  
ATOM    826  N   ARG A 106      47.371   9.515  84.204  1.00 17.47           N  
ATOM    827  CA  ARG A 106      48.656   9.200  83.596  1.00 17.53           C  
ATOM    828  C   ARG A 106      48.524   9.100  82.075  1.00 17.99           C  
ATOM    829  O   ARG A 106      49.360   9.624  81.337  1.00 18.60           O  
ATOM    830  CB  ARG A 106      49.206   7.875  84.150  1.00 17.75           C  
ATOM    831  CG  ARG A 106      50.512   7.421  83.491  1.00 18.95           C  
ATOM    832  CD  ARG A 106      50.632   5.894  83.449  1.00 20.54           C  
ATOM    833  NE  ARG A 106      50.631   5.289  84.782  1.00 23.27           N  
ATOM    834  CZ  ARG A 106      51.620   5.410  85.662  1.00 22.92           C  
ATOM    835  NH1 ARG A 106      52.703   6.110  85.357  1.00 23.67           N1+
ATOM    836  NH2 ARG A 106      51.522   4.833  86.851  1.00 25.93           N  
ATOM    837  N   SER A 107      47.477   8.431  81.605  1.00 17.74           N  
ATOM    838  CA  SER A 107      47.277   8.271  80.164  1.00 20.12           C  
ATOM    839  C   SER A 107      46.965   9.597  79.470  1.00 20.14           C  
ATOM    840  O   SER A 107      47.204   9.745  78.271  1.00 20.31           O  
ATOM    841  CB  SER A 107      46.157   7.260  79.879  1.00 18.12           C  
ATOM    842  OG  SER A 107      44.882   7.784  80.204  1.00 17.40           O  
ATOM    843  N   ILE A 108      46.425  10.553  80.222  1.00 21.46           N  
ATOM    844  CA  ILE A 108      46.102  11.870  79.676  1.00 21.95           C  
ATOM    845  C   ILE A 108      47.389  12.668  79.506  1.00 21.92           C  
ATOM    846  O   ILE A 108      47.571  13.370  78.509  1.00 22.96           O  
ATOM    847  CB  ILE A 108      45.177  12.680  80.618  1.00 24.78           C  
ATOM    848  CG1 ILE A 108      43.875  11.917  80.877  1.00 25.42           C  
ATOM    849  CG2 ILE A 108      44.872  14.049  79.997  1.00 22.08           C  
ATOM    850  CD1 ILE A 108      42.983  11.815  79.680  1.00 25.74           C  
ATOM    851  N   ASN A 109      48.279  12.560  80.489  1.00 21.83           N  
ATOM    852  CA  ASN A 109      49.551  13.274  80.454  1.00 21.59           C  
ATOM    853  C   ASN A 109      50.518  12.659  79.456  1.00 20.41           C  
ATOM    854  O   ASN A 109      51.332  13.355  78.857  1.00 20.86           O  
ATOM    855  CB  ASN A 109      50.207  13.280  81.839  1.00 21.41           C  
ATOM    856  CG  ASN A 109      49.338  13.937  82.893  1.00 26.71           C  
ATOM    857  ND2 ASN A 109      49.458  13.477  84.134  1.00 28.17           N  
ATOM    858  OD1 ASN A 109      48.576  14.858  82.598  1.00 27.79           O  
ATOM    859  N   ASP A 110      50.429  11.347  79.280  1.00 20.37           N  
ATOM    860  CA  ASP A 110      51.322  10.654  78.364  1.00 18.88           C  
ATOM    861  C   ASP A 110      50.639   9.438  77.758  1.00 18.36           C  
ATOM    862  O   ASP A 110      50.858   8.305  78.190  1.00 17.54           O  
ATOM    863  CB  ASP A 110      52.589  10.233  79.107  1.00 19.63           C  
ATOM    864  CG  ASP A 110      53.561   9.493  78.224  1.00 19.79           C  
ATOM    865  OD1 ASP A 110      53.269   9.323  77.022  1.00 21.21           O  
ATOM    866  OD2 ASP A 110      54.621   9.081  78.731  1.00 21.32           O1-
ATOM    867  N   PRO A 111      49.797   9.658  76.739  1.00 17.53           N  
ATOM    868  CA  PRO A 111      49.093   8.550  76.093  1.00 16.46           C  
ATOM    869  C   PRO A 111      49.998   7.564  75.358  1.00 17.73           C  
ATOM    870  O   PRO A 111      49.683   6.380  75.274  1.00 17.62           O  
ATOM    871  CB  PRO A 111      48.105   9.259  75.167  1.00 16.18           C  
ATOM    872  CG  PRO A 111      48.805  10.555  74.848  1.00 19.44           C  
ATOM    873  CD  PRO A 111      49.377  10.956  76.179  1.00 16.81           C  
ATOM    874  N   ILE A 112      51.128   8.044  74.842  1.00 17.82           N  
ATOM    875  CA  ILE A 112      52.046   7.174  74.112  1.00 17.14           C  
ATOM    876  C   ILE A 112      52.571   6.025  74.981  1.00 17.54           C  
ATOM    877  O   ILE A 112      52.506   4.859  74.592  1.00 15.67           O  
ATOM    878  CB  ILE A 112      53.237   7.990  73.526  1.00 17.82           C  
ATOM    879  CG1 ILE A 112      52.719   8.956  72.453  1.00 18.02           C  
ATOM    880  CG2 ILE A 112      54.280   7.056  72.918  1.00 16.13           C  
ATOM    881  CD1 ILE A 112      53.802   9.798  71.792  1.00 19.41           C  
ATOM    882  N   THR A 113      53.077   6.353  76.163  1.00 16.58           N  
ATOM    883  CA  THR A 113      53.603   5.331  77.052  1.00 17.93           C  
ATOM    884  C   THR A 113      52.545   4.310  77.466  1.00 17.51           C  
ATOM    885  O   THR A 113      52.825   3.113  77.495  1.00 17.64           O  
ATOM    886  CB  THR A 113      54.228   5.960  78.307  1.00 19.17           C  
ATOM    887  CG2 THR A 113      54.794   4.877  79.220  1.00 17.28           C  
ATOM    888  OG1 THR A 113      55.287   6.842  77.912  1.00 20.65           O  
ATOM    889  N   SER A 114      51.338   4.779  77.780  1.00 16.30           N  
ATOM    890  CA  SER A 114      50.245   3.887  78.174  1.00 17.08           C  
ATOM    891  C   SER A 114      49.842   2.990  77.005  1.00 17.34           C  
ATOM    892  O   SER A 114      49.527   1.812  77.189  1.00 18.24           O  
ATOM    893  CB  SER A 114      49.024   4.692  78.634  1.00 16.14           C  
ATOM    894  OG  SER A 114      49.280   5.369  79.853  1.00 17.58           O  
ATOM    895  N   ASN A 115      49.854   3.558  75.804  1.00 16.12           N  
ATOM    896  CA  ASN A 115      49.496   2.825  74.596  1.00 15.62           C  
ATOM    897  C   ASN A 115      50.469   1.675  74.327  1.00 15.77           C  
ATOM    898  O   ASN A 115      50.051   0.561  74.003  1.00 15.82           O  
ATOM    899  CB  ASN A 115      49.500   3.765  73.384  1.00 14.61           C  
ATOM    900  CG  ASN A 115      49.139   3.047  72.089  1.00 13.73           C  
ATOM    901  ND2 ASN A 115      50.139   2.786  71.250  1.00 11.69           N  
ATOM    902  OD1 ASN A 115      47.981   2.721  71.858  1.00 12.70           O  
ATOM    903  N   ALA A 116      51.763   1.958  74.451  1.00 15.11           N  
ATOM    904  CA  ALA A 116      52.806   0.965  74.201  1.00 16.64           C  
ATOM    905  C   ALA A 116      52.634  -0.297  75.048  1.00 15.50           C  
ATOM    906  O   ALA A 116      52.656  -1.404  74.525  1.00 16.12           O  
ATOM    907  CB  ALA A 116      54.180   1.580  74.454  1.00 15.12           C  
ATOM    908  N   THR A 117      52.465  -0.123  76.354  1.00 16.63           N  
ATOM    909  CA  THR A 117      52.297  -1.256  77.257  1.00 16.15           C  
ATOM    910  C   THR A 117      50.912  -1.887  77.189  1.00 16.31           C  
ATOM    911  O   THR A 117      50.782  -3.104  77.036  1.00 15.61           O  
ATOM    912  CB  THR A 117      52.561  -0.845  78.729  1.00 18.09           C  
ATOM    913  CG2 THR A 117      52.009  -1.903  79.700  1.00 13.86           C  
ATOM    914  OG1 THR A 117      53.969  -0.690  78.936  1.00 17.13           O  
ATOM    915  N   ASN A 118      49.884  -1.053  77.304  1.00 15.39           N  
ATOM    916  CA  ASN A 118      48.504  -1.525  77.306  1.00 15.08           C  
ATOM    917  C   ASN A 118      48.001  -2.121  76.004  1.00 13.87           C  
ATOM    918  O   ASN A 118      47.177  -3.033  76.022  1.00 14.04           O  
ATOM    919  CB  ASN A 118      47.574  -0.398  77.760  1.00 14.49           C  
ATOM    920  CG  ASN A 118      47.875   0.056  79.174  1.00 16.22           C  
ATOM    921  ND2 ASN A 118      47.013   0.909  79.724  1.00 14.77           N  
ATOM    922  OD1 ASN A 118      48.878  -0.357  79.766  1.00 13.83           O  
ATOM    923  N   ILE A 119      48.472  -1.611  74.873  1.00 13.53           N  
ATOM    924  CA  ILE A 119      48.022  -2.174  73.608  1.00 14.76           C  
ATOM    925  C   ILE A 119      49.083  -3.065  72.967  1.00 14.41           C  
ATOM    926  O   ILE A 119      48.841  -4.252  72.759  1.00 13.71           O  
ATOM    927  CB  ILE A 119      47.589  -1.081  72.603  1.00 15.08           C  
ATOM    928  CG1 ILE A 119      46.384  -0.312  73.161  1.00 14.89           C  
ATOM    929  CG2 ILE A 119      47.224  -1.725  71.261  1.00 15.64           C  
ATOM    930  CD1 ILE A 119      45.796   0.723  72.201  1.00 11.81           C  
ATOM    931  N   ASP A 120      50.256  -2.512  72.667  1.00 14.86           N  
ATOM    932  CA  ASP A 120      51.306  -3.320  72.043  1.00 16.44           C  
ATOM    933  C   ASP A 120      51.626  -4.534  72.920  1.00 15.68           C  
ATOM    934  O   ASP A 120      51.687  -5.665  72.434  1.00 15.46           O  
ATOM    935  CB  ASP A 120      52.592  -2.506  71.832  1.00 15.65           C  
ATOM    936  CG  ASP A 120      52.350  -1.181  71.122  1.00 16.06           C  
ATOM    937  OD1 ASP A 120      51.368  -1.070  70.360  1.00 16.72           O  
ATOM    938  OD2 ASP A 120      53.162  -0.253  71.318  1.00 15.56           O1-
ATOM    939  N   GLY A 121      51.823  -4.284  74.213  1.00 14.57           N  
ATOM    940  CA  GLY A 121      52.141  -5.356  75.143  1.00 15.13           C  
ATOM    941  C   GLY A 121      51.055  -6.414  75.225  1.00 14.88           C  
ATOM    942  O   GLY A 121      51.348  -7.610  75.309  1.00 12.83           O  
ATOM    943  N   PHE A 122      49.800  -5.977  75.199  1.00 14.73           N  
ATOM    944  CA  PHE A 122      48.676  -6.903  75.266  1.00 17.07           C  
ATOM    945  C   PHE A 122      48.672  -7.810  74.048  1.00 18.04           C  
ATOM    946  O   PHE A 122      48.469  -9.016  74.163  1.00 18.41           O  
ATOM    947  CB  PHE A 122      47.348  -6.147  75.327  1.00 16.92           C  
ATOM    948  CG  PHE A 122      46.144  -7.049  75.390  1.00 18.49           C  
ATOM    949  CD1 PHE A 122      45.825  -7.723  76.563  1.00 15.95           C  
ATOM    950  CD2 PHE A 122      45.343  -7.247  74.261  1.00 17.42           C  
ATOM    951  CE1 PHE A 122      44.729  -8.581  76.618  1.00 18.38           C  
ATOM    952  CE2 PHE A 122      44.245  -8.105  74.306  1.00 19.09           C  
ATOM    953  CZ  PHE A 122      43.936  -8.773  75.484  1.00 17.80           C  
ATOM    954  N   LEU A 123      48.895  -7.222  72.877  1.00 17.99           N  
ATOM    955  CA  LEU A 123      48.910  -7.983  71.639  1.00 17.45           C  
ATOM    956  C   LEU A 123      50.018  -9.040  71.652  1.00 17.07           C  
ATOM    957  O   LEU A 123      49.795 -10.173  71.222  1.00 16.46           O  
ATOM    958  CB  LEU A 123      49.083  -7.045  70.435  1.00 17.74           C  
ATOM    959  CG  LEU A 123      49.090  -7.723  69.056  1.00 18.33           C  
ATOM    960  CD1 LEU A 123      47.777  -8.454  68.828  1.00 17.94           C  
ATOM    961  CD2 LEU A 123      49.313  -6.683  67.968  1.00 18.96           C  
ATOM    962  N   ASN A 124      51.204  -8.678  72.142  1.00 17.50           N  
ATOM    963  CA  ASN A 124      52.312  -9.634  72.198  1.00 17.83           C  
ATOM    964  C   ASN A 124      51.957 -10.828  73.081  1.00 17.69           C  
ATOM    965  O   ASN A 124      52.300 -11.966  72.769  1.00 17.54           O  
ATOM    966  CB  ASN A 124      53.589  -8.989  72.748  1.00 16.72           C  
ATOM    967  CG  ASN A 124      54.223  -8.007  71.779  1.00 15.81           C  
ATOM    968  ND2 ASN A 124      55.048  -7.120  72.309  1.00 13.75           N  
ATOM    969  OD1 ASN A 124      53.990  -8.057  70.571  1.00 15.73           O  
ATOM    970  N   MET A 125      51.278 -10.564  74.190  1.00 17.29           N  
ATOM    971  CA  MET A 125      50.897 -11.637  75.096  1.00 16.59           C  
ATOM    972  C   MET A 125      49.890 -12.589  74.453  1.00 17.00           C  
ATOM    973  O   MET A 125      49.969 -13.800  74.650  1.00 17.09           O  
ATOM    974  CB  MET A 125      50.349 -11.060  76.399  1.00 14.88           C  
ATOM    975  CG  MET A 125      51.440 -10.640  77.373  1.00 13.99           C  
ATOM    976  SD  MET A 125      52.570 -12.008  77.790  1.00 16.52           S  
ATOM    977  CE  MET A 125      51.395 -13.253  78.343  1.00 13.53           C  
ATOM    978  N   LEU A 126      48.954 -12.045  73.679  1.00 17.60           N  
ATOM    979  CA  LEU A 126      47.962 -12.869  72.988  1.00 18.10           C  
ATOM    980  C   LEU A 126      48.663 -13.817  72.020  1.00 16.78           C  
ATOM    981  O   LEU A 126      48.336 -15.000  71.949  1.00 16.43           O  
ATOM    982  CB  LEU A 126      46.988 -11.994  72.192  1.00 20.61           C  
ATOM    983  CG  LEU A 126      45.769 -11.405  72.895  1.00 21.97           C  
ATOM    984  CD1 LEU A 126      46.201 -10.703  74.168  1.00 27.55           C  
ATOM    985  CD2 LEU A 126      45.064 -10.437  71.952  1.00 19.87           C  
ATOM    986  N   ILE A 127      49.620 -13.275  71.273  1.00 17.14           N  
ATOM    987  CA  ILE A 127      50.387 -14.038  70.292  1.00 18.78           C  
ATOM    988  C   ILE A 127      51.214 -15.124  70.972  1.00 19.60           C  
ATOM    989  O   ILE A 127      51.138 -16.298  70.603  1.00 19.58           O  
ATOM    990  CB  ILE A 127      51.333 -13.107  69.489  1.00 19.54           C  
ATOM    991  CG1 ILE A 127      50.514 -12.211  68.553  1.00 20.10           C  
ATOM    992  CG2 ILE A 127      52.346 -13.933  68.698  1.00 20.23           C  
ATOM    993  CD1 ILE A 127      49.822 -12.965  67.426  1.00 22.19           C  
ATOM    994  N   ALA A 128      52.001 -14.720  71.965  1.00 19.17           N  
ATOM    995  CA  ALA A 128      52.841 -15.645  72.713  1.00 19.85           C  
ATOM    996  C   ALA A 128      52.005 -16.740  73.382  1.00 19.21           C  
ATOM    997  O   ALA A 128      52.370 -17.915  73.339  1.00 19.84           O  
ATOM    998  CB  ALA A 128      53.647 -14.882  73.766  1.00 19.42           C  
ATOM    999  N   ALA A 129      50.890 -16.351  74.000  1.00 17.61           N  
ATOM   1000  CA  ALA A 129      50.009 -17.306  74.671  1.00 18.05           C  
ATOM   1001  C   ALA A 129      49.427 -18.271  73.644  1.00 17.67           C  
ATOM   1002  O   ALA A 129      49.368 -19.481  73.872  1.00 16.48           O  
ATOM   1003  CB  ALA A 129      48.886 -16.569  75.391  1.00 18.66           C  
ATOM   1004  N   ARG A 130      48.991 -17.721  72.515  1.00 18.05           N  
ATOM   1005  CA  ARG A 130      48.438 -18.524  71.432  1.00 18.88           C  
ATOM   1006  C   ARG A 130      49.498 -19.514  70.956  1.00 18.11           C  
ATOM   1007  O   ARG A 130      49.262 -20.717  70.923  1.00 18.26           O  
ATOM   1008  CB  ARG A 130      48.030 -17.626  70.259  1.00 19.53           C  
ATOM   1009  CG  ARG A 130      47.443 -18.379  69.058  1.00 21.90           C  
ATOM   1010  CD  ARG A 130      47.453 -17.508  67.797  1.00 22.08           C  
ATOM   1011  NE  ARG A 130      48.817 -17.220  67.357  1.00 25.32           N  
ATOM   1012  CZ  ARG A 130      49.135 -16.464  66.310  1.00 25.77           C  
ATOM   1013  NH1 ARG A 130      48.186 -15.898  65.572  1.00 23.68           N1+
ATOM   1014  NH2 ARG A 130      50.411 -16.283  65.992  1.00 25.41           N  
ATOM   1015  N   ASP A 131      50.671 -18.998  70.599  1.00 18.86           N  
ATOM   1016  CA  ASP A 131      51.763 -19.834  70.106  1.00 20.43           C  
ATOM   1017  C   ASP A 131      52.253 -20.877  71.113  1.00 21.35           C  
ATOM   1018  O   ASP A 131      52.843 -21.884  70.725  1.00 21.50           O  
ATOM   1019  CB  ASP A 131      52.951 -18.965  69.666  1.00 21.30           C  
ATOM   1020  CG  ASP A 131      52.647 -18.121  68.434  1.00 21.45           C  
ATOM   1021  OD1 ASP A 131      51.628 -18.370  67.757  1.00 24.10           O  
ATOM   1022  OD2 ASP A 131      53.443 -17.208  68.133  1.00 21.81           O1-
ATOM   1023  N   ALA A 132      52.018 -20.634  72.399  1.00 20.58           N  
ATOM   1024  CA  ALA A 132      52.444 -21.564  73.442  1.00 19.81           C  
ATOM   1025  C   ALA A 132      51.364 -22.606  73.724  1.00 20.68           C  
ATOM   1026  O   ALA A 132      51.572 -23.534  74.506  1.00 19.67           O  
ATOM   1027  CB  ALA A 132      52.774 -20.799  74.724  1.00 18.95           C  
ATOM   1028  N   LYS A 133      50.209 -22.442  73.088  1.00 20.58           N  
ATOM   1029  CA  LYS A 133      49.095 -23.362  73.272  1.00 23.18           C  
ATOM   1030  C   LYS A 133      48.644 -23.473  74.732  1.00 23.72           C  
ATOM   1031  O   LYS A 133      48.467 -24.579  75.252  1.00 23.39           O  
ATOM   1032  CB  LYS A 133      49.467 -24.751  72.744  1.00 25.48           C  
ATOM   1033  CG  LYS A 133      49.830 -24.771  71.266  1.00 32.21           C  
ATOM   1034  CD  LYS A 133      50.175 -26.177  70.793  1.00 35.81           C  
ATOM   1035  CE  LYS A 133      50.542 -26.188  69.315  1.00 38.95           C  
ATOM   1036  NZ  LYS A 133      50.905 -27.560  68.841  1.00 42.59           N1+
ATOM   1037  N   VAL A 134      48.460 -22.335  75.397  1.00 22.84           N  
ATOM   1038  CA  VAL A 134      48.003 -22.355  76.786  1.00 20.99           C  
ATOM   1039  C   VAL A 134      46.549 -22.820  76.793  1.00 20.96           C  
ATOM   1040  O   VAL A 134      45.865 -22.748  75.772  1.00 20.18           O  
ATOM   1041  CB  VAL A 134      48.091 -20.955  77.446  1.00 20.32           C  
ATOM   1042  CG1 VAL A 134      49.525 -20.455  77.406  1.00 20.86           C  
ATOM   1043  CG2 VAL A 134      47.161 -19.978  76.741  1.00 18.83           C  
ATOM   1044  N   GLN A 135      46.079 -23.297  77.940  1.00 20.42           N  
ATOM   1045  CA  GLN A 135      44.706 -23.776  78.059  1.00 21.11           C  
ATOM   1046  C   GLN A 135      43.681 -22.648  78.195  1.00 20.06           C  
ATOM   1047  O   GLN A 135      42.537 -22.790  77.771  1.00 18.44           O  
ATOM   1048  CB  GLN A 135      44.579 -24.712  79.263  1.00 24.72           C  
ATOM   1049  CG  GLN A 135      45.381 -25.993  79.158  1.00 31.20           C  
ATOM   1050  CD  GLN A 135      45.050 -26.957  80.279  1.00 36.70           C  
ATOM   1051  NE2 GLN A 135      46.053 -27.308  81.077  1.00 39.20           N  
ATOM   1052  OE1 GLN A 135      43.902 -27.380  80.429  1.00 40.92           O  
ATOM   1053  N   SER A 136      44.085 -21.539  78.806  1.00 17.46           N  
ATOM   1054  CA  SER A 136      43.181 -20.409  78.982  1.00 17.01           C  
ATOM   1055  C   SER A 136      43.951 -19.099  79.090  1.00 16.57           C  
ATOM   1056  O   SER A 136      45.105 -19.075  79.513  1.00 16.67           O  
ATOM   1057  CB  SER A 136      42.306 -20.598  80.231  1.00 16.75           C  
ATOM   1058  OG  SER A 136      43.061 -20.492  81.426  1.00 15.29           O  
ATOM   1059  N   PHE A 137      43.294 -18.014  78.697  1.00 16.44           N  
ATOM   1060  CA  PHE A 137      43.890 -16.691  78.728  1.00 16.10           C  
ATOM   1061  C   PHE A 137      42.869 -15.740  79.345  1.00 16.16           C  
ATOM   1062  O   PHE A 137      41.782 -15.537  78.796  1.00 16.07           O  
ATOM   1063  CB  PHE A 137      44.234 -16.238  77.304  1.00 15.56           C  
ATOM   1064  CG  PHE A 137      45.004 -14.949  77.245  1.00 15.87           C  
ATOM   1065  CD1 PHE A 137      46.393 -14.954  77.197  1.00 16.86           C  
ATOM   1066  CD2 PHE A 137      44.338 -13.724  77.257  1.00 15.90           C  
ATOM   1067  CE1 PHE A 137      47.113 -13.756  77.163  1.00 18.03           C  
ATOM   1068  CE2 PHE A 137      45.044 -12.522  77.226  1.00 15.65           C  
ATOM   1069  CZ  PHE A 137      46.431 -12.534  77.179  1.00 17.01           C  
ATOM   1070  N   THR A 138      43.222 -15.170  80.493  1.00 14.25           N  
ATOM   1071  CA  THR A 138      42.347 -14.244  81.200  1.00 14.07           C  
ATOM   1072  C   THR A 138      43.099 -12.929  81.340  1.00 14.08           C  
ATOM   1073  O   THR A 138      44.270 -12.918  81.708  1.00 14.96           O  
ATOM   1074  CB  THR A 138      41.979 -14.802  82.595  1.00 13.67           C  
ATOM   1075  CG2 THR A 138      41.016 -13.869  83.318  1.00  9.80           C  
ATOM   1076  OG1 THR A 138      41.369 -16.090  82.436  1.00 13.32           O  
ATOM   1077  N   TYR A 139      42.430 -11.821  81.040  1.00 15.47           N  
ATOM   1078  CA  TYR A 139      43.083 -10.521  81.104  1.00 14.80           C  
ATOM   1079  C   TYR A 139      42.246  -9.470  81.823  1.00 15.79           C  
ATOM   1080  O   TYR A 139      41.025  -9.559  81.880  1.00 16.07           O  
ATOM   1081  CB  TYR A 139      43.424 -10.048  79.681  1.00 14.10           C  
ATOM   1082  CG  TYR A 139      42.213  -9.801  78.799  1.00 15.68           C  
ATOM   1083  CD1 TYR A 139      41.637  -8.533  78.713  1.00 13.65           C  
ATOM   1084  CD2 TYR A 139      41.628 -10.839  78.071  1.00 13.61           C  
ATOM   1085  CE1 TYR A 139      40.509  -8.304  77.925  1.00 14.23           C  
ATOM   1086  CE2 TYR A 139      40.492 -10.623  77.283  1.00 13.20           C  
ATOM   1087  CZ  TYR A 139      39.936  -9.354  77.220  1.00 13.61           C  
ATOM   1088  OH  TYR A 139      38.774  -9.137  76.514  1.00 12.14           O  
ATOM   1089  N   ALA A 140      42.929  -8.473  82.371  1.00 16.12           N  
ATOM   1090  CA  ALA A 140      42.280  -7.397  83.100  1.00 16.05           C  
ATOM   1091  C   ALA A 140      41.748  -6.312  82.164  1.00 16.44           C  
ATOM   1092  O   ALA A 140      42.523  -5.589  81.530  1.00 17.17           O  
ATOM   1093  CB  ALA A 140      43.267  -6.784  84.099  1.00 14.89           C  
ATOM   1094  N   ALA A 141      40.425  -6.217  82.074  1.00 16.49           N  
ATOM   1095  CA  ALA A 141      39.774  -5.202  81.256  1.00 17.04           C  
ATOM   1096  C   ALA A 141      39.394  -4.104  82.248  1.00 18.43           C  
ATOM   1097  O   ALA A 141      39.831  -4.140  83.397  1.00 17.56           O  
ATOM   1098  CB  ALA A 141      38.534  -5.778  80.578  1.00 16.27           C  
ATOM   1099  N   SER A 142      38.573  -3.147  81.842  1.00 18.51           N  
ATOM   1100  CA  SER A 142      38.232  -2.069  82.764  1.00 18.46           C  
ATOM   1101  C   SER A 142      36.818  -1.535  82.655  1.00 18.11           C  
ATOM   1102  O   SER A 142      36.275  -1.406  81.556  1.00 18.82           O  
ATOM   1103  CB  SER A 142      39.212  -0.908  82.580  1.00 17.45           C  
ATOM   1104  OG  SER A 142      38.799   0.229  83.317  1.00 15.80           O  
ATOM   1105  N   SER A 143      36.238  -1.201  83.806  1.00 17.27           N  
ATOM   1106  CA  SER A 143      34.889  -0.653  83.853  1.00 18.27           C  
ATOM   1107  C   SER A 143      34.843   0.741  83.218  1.00 19.60           C  
ATOM   1108  O   SER A 143      33.765   1.274  82.969  1.00 19.50           O  
ATOM   1109  CB  SER A 143      34.394  -0.572  85.303  1.00 18.22           C  
ATOM   1110  OG  SER A 143      35.131   0.379  86.050  1.00 17.28           O  
ATOM   1111  N   SER A 144      36.010   1.328  82.962  1.00 20.36           N  
ATOM   1112  CA  SER A 144      36.074   2.651  82.348  1.00 23.47           C  
ATOM   1113  C   SER A 144      35.585   2.574  80.901  1.00 25.16           C  
ATOM   1114  O   SER A 144      35.335   3.595  80.259  1.00 25.41           O  
ATOM   1115  CB  SER A 144      37.506   3.191  82.372  1.00 23.12           C  
ATOM   1116  OG  SER A 144      38.350   2.440  81.520  1.00 22.77           O  
ATOM   1117  N   THR A 145      35.451   1.355  80.393  1.00 25.64           N  
ATOM   1118  CA  THR A 145      34.981   1.147  79.030  1.00 26.07           C  
ATOM   1119  C   THR A 145      33.540   1.636  78.887  1.00 26.20           C  
ATOM   1120  O   THR A 145      33.077   1.913  77.782  1.00 26.44           O  
ATOM   1121  CB  THR A 145      35.085  -0.353  78.631  1.00 25.43           C  
ATOM   1122  CG2 THR A 145      34.292  -0.647  77.358  1.00 24.86           C  
ATOM   1123  OG1 THR A 145      36.460  -0.687  78.409  1.00 22.37           O  
ATOM   1124  N   TYR A 146      32.832   1.750  80.006  1.00 25.53           N  
ATOM   1125  CA  TYR A 146      31.454   2.219  79.961  1.00 25.48           C  
ATOM   1126  C   TYR A 146      31.410   3.715  79.653  1.00 27.36           C  
ATOM   1127  O   TYR A 146      30.379   4.252  79.248  1.00 27.74           O  
ATOM   1128  CB  TYR A 146      30.752   1.890  81.277  1.00 22.82           C  
ATOM   1129  CG  TYR A 146      30.458   0.409  81.405  1.00 20.91           C  
ATOM   1130  CD1 TYR A 146      29.539  -0.206  80.558  1.00 20.57           C  
ATOM   1131  CD2 TYR A 146      31.126  -0.385  82.338  1.00 20.87           C  
ATOM   1132  CE1 TYR A 146      29.290  -1.575  80.630  1.00 21.14           C  
ATOM   1133  CE2 TYR A 146      30.885  -1.766  82.418  1.00 20.81           C  
ATOM   1134  CZ  TYR A 146      29.966  -2.349  81.559  1.00 19.48           C  
ATOM   1135  OH  TYR A 146      29.721  -3.703  81.614  1.00 20.80           O  
ATOM   1136  N   GLY A 147      32.552   4.370  79.835  1.00 29.13           N  
ATOM   1137  CA  GLY A 147      32.686   5.786  79.551  1.00 31.46           C  
ATOM   1138  C   GLY A 147      31.562   6.732  79.929  1.00 34.77           C  
ATOM   1139  O   GLY A 147      31.098   6.751  81.072  1.00 34.08           O  
ATOM   1140  N   ASP A 148      31.128   7.521  78.948  1.00 38.16           N  
ATOM   1141  CA  ASP A 148      30.080   8.513  79.152  1.00 41.63           C  
ATOM   1142  C   ASP A 148      28.672   7.967  79.375  1.00 43.33           C  
ATOM   1143  O   ASP A 148      27.821   8.671  79.923  1.00 43.78           O  
ATOM   1144  CB  ASP A 148      30.067   9.515  77.984  1.00 42.02           C  
ATOM   1145  CG  ASP A 148      29.778   8.860  76.637  1.00 42.52           C  
ATOM   1146  OD1 ASP A 148      29.426   7.661  76.600  1.00 41.46           O  
ATOM   1147  OD2 ASP A 148      29.895   9.559  75.608  1.00 43.26           O1-
ATOM   1148  N   HIS A 149      28.423   6.726  78.959  1.00 44.41           N  
ATOM   1149  CA  HIS A 149      27.103   6.117  79.129  1.00 45.80           C  
ATOM   1150  C   HIS A 149      26.609   6.346  80.565  1.00 45.60           C  
ATOM   1151  O   HIS A 149      27.287   5.983  81.527  1.00 46.68           O  
ATOM   1152  CB  HIS A 149      27.170   4.618  78.826  1.00 47.26           C  
ATOM   1153  CG  HIS A 149      25.829   3.955  78.774  1.00 48.87           C  
ATOM   1154  CD2 HIS A 149      25.254   3.039  79.589  1.00 48.99           C  
ATOM   1155  ND1 HIS A 149      24.896   4.241  77.800  1.00 48.99           N  
ATOM   1156  CE1 HIS A 149      23.804   3.531  78.018  1.00 49.66           C  
ATOM   1157  NE2 HIS A 149      23.995   2.793  79.098  1.00 49.86           N  
ATOM   1158  N   PRO A 150      25.420   6.957  80.721  1.00 44.70           N  
ATOM   1159  CA  PRO A 150      24.795   7.269  82.014  1.00 43.85           C  
ATOM   1160  C   PRO A 150      24.023   6.192  82.792  1.00 43.44           C  
ATOM   1161  O   PRO A 150      24.036   6.198  84.025  1.00 45.11           O  
ATOM   1162  CB  PRO A 150      23.905   8.458  81.673  1.00 44.04           C  
ATOM   1163  CG  PRO A 150      23.418   8.096  80.312  1.00 44.83           C  
ATOM   1164  CD  PRO A 150      24.681   7.607  79.621  1.00 44.61           C  
ATOM   1165  N   GLY A 151      23.345   5.284  82.096  1.00 41.58           N  
ATOM   1166  CA  GLY A 151      22.576   4.252  82.782  1.00 38.69           C  
ATOM   1167  C   GLY A 151      23.249   3.502  83.928  1.00 35.29           C  
ATOM   1168  O   GLY A 151      24.469   3.371  83.966  1.00 35.77           O  
ATOM   1169  N   LEU A 152      22.444   3.009  84.867  1.00 32.99           N  
ATOM   1170  CA  LEU A 152      22.944   2.250  86.016  1.00 31.77           C  
ATOM   1171  C   LEU A 152      21.944   1.164  86.406  1.00 30.27           C  
ATOM   1172  O   LEU A 152      20.739   1.399  86.405  1.00 31.25           O  
ATOM   1173  CB  LEU A 152      23.172   3.168  87.220  1.00 30.39           C  
ATOM   1174  CG  LEU A 152      24.321   4.179  87.160  1.00 30.92           C  
ATOM   1175  CD1 LEU A 152      24.243   5.094  88.366  1.00 30.17           C  
ATOM   1176  CD2 LEU A 152      25.657   3.454  87.122  1.00 28.36           C  
ATOM   1177  N   PRO A 153      22.431  -0.041  86.745  1.00 28.94           N  
ATOM   1178  CA  PRO A 153      23.846  -0.422  86.775  1.00 28.69           C  
ATOM   1179  C   PRO A 153      24.372  -0.726  85.374  1.00 27.99           C  
ATOM   1180  O   PRO A 153      23.610  -0.745  84.405  1.00 28.86           O  
ATOM   1181  CB  PRO A 153      23.844  -1.654  87.672  1.00 29.24           C  
ATOM   1182  CG  PRO A 153      22.562  -2.317  87.283  1.00 28.20           C  
ATOM   1183  CD  PRO A 153      21.588  -1.147  87.239  1.00 28.96           C  
ATOM   1184  N   LYS A 154      25.672  -0.973  85.266  1.00 25.95           N  
ATOM   1185  CA  LYS A 154      26.263  -1.261  83.967  1.00 26.06           C  
ATOM   1186  C   LYS A 154      26.163  -2.731  83.583  1.00 24.83           C  
ATOM   1187  O   LYS A 154      26.432  -3.622  84.393  1.00 20.68           O  
ATOM   1188  CB  LYS A 154      27.728  -0.815  83.940  1.00 27.01           C  
ATOM   1189  CG  LYS A 154      27.920   0.669  84.192  1.00 27.61           C  
ATOM   1190  CD  LYS A 154      27.170   1.494  83.160  1.00 31.29           C  
ATOM   1191  CE  LYS A 154      27.309   2.985  83.416  1.00 33.64           C  
ATOM   1192  NZ  LYS A 154      26.504   3.769  82.437  1.00 34.51           N1+
ATOM   1193  N   VAL A 155      25.748  -2.964  82.339  1.00 24.92           N  
ATOM   1194  CA  VAL A 155      25.617  -4.304  81.786  1.00 24.74           C  
ATOM   1195  C   VAL A 155      26.633  -4.425  80.647  1.00 23.68           C  
ATOM   1196  O   VAL A 155      26.856  -3.475  79.895  1.00 22.37           O  
ATOM   1197  CB  VAL A 155      24.178  -4.562  81.272  1.00 27.33           C  
ATOM   1198  CG1 VAL A 155      23.221  -4.652  82.452  1.00 27.36           C  
ATOM   1199  CG2 VAL A 155      23.743  -3.442  80.340  1.00 27.33           C  
ATOM   1200  N   GLU A 156      27.245  -5.601  80.533  1.00 22.67           N  
ATOM   1201  CA  GLU A 156      28.287  -5.852  79.544  1.00 22.57           C  
ATOM   1202  C   GLU A 156      28.066  -5.466  78.082  1.00 23.57           C  
ATOM   1203  O   GLU A 156      28.955  -4.877  77.469  1.00 23.58           O  
ATOM   1204  CB  GLU A 156      28.733  -7.319  79.626  1.00 21.40           C  
ATOM   1205  CG  GLU A 156      29.493  -7.656  80.911  1.00 19.48           C  
ATOM   1206  CD  GLU A 156      28.587  -8.074  82.060  1.00 21.37           C  
ATOM   1207  OE1 GLU A 156      27.359  -7.869  81.969  1.00 21.14           O  
ATOM   1208  OE2 GLU A 156      29.107  -8.609  83.064  1.00 20.90           O1-
ATOM   1209  N   ASP A 157      26.904  -5.773  77.516  1.00 24.57           N  
ATOM   1210  CA  ASP A 157      26.673  -5.447  76.110  1.00 27.05           C  
ATOM   1211  C   ASP A 157      26.439  -3.975  75.807  1.00 27.00           C  
ATOM   1212  O   ASP A 157      26.479  -3.567  74.650  1.00 27.37           O  
ATOM   1213  CB  ASP A 157      25.505  -6.264  75.553  1.00 29.29           C  
ATOM   1214  CG  ASP A 157      25.772  -7.755  75.588  1.00 32.15           C  
ATOM   1215  OD1 ASP A 157      26.943  -8.150  75.417  1.00 32.74           O  
ATOM   1216  OD2 ASP A 157      24.811  -8.531  75.776  1.00 35.36           O1-
ATOM   1217  N   THR A 158      26.203  -3.175  76.840  1.00 27.69           N  
ATOM   1218  CA  THR A 158      25.953  -1.753  76.646  1.00 27.55           C  
ATOM   1219  C   THR A 158      27.077  -0.890  77.201  1.00 28.12           C  
ATOM   1220  O   THR A 158      27.199  -0.728  78.414  1.00 28.50           O  
ATOM   1221  CB  THR A 158      24.638  -1.331  77.326  1.00 29.19           C  
ATOM   1222  CG2 THR A 158      24.319   0.126  77.021  1.00 28.54           C  
ATOM   1223  OG1 THR A 158      23.571  -2.161  76.854  1.00 31.38           O  
ATOM   1224  N   ILE A 159      27.892  -0.331  76.313  1.00 28.72           N  
ATOM   1225  CA  ILE A 159      28.997   0.525  76.740  1.00 29.39           C  
ATOM   1226  C   ILE A 159      28.857   1.920  76.146  1.00 28.62           C  
ATOM   1227  O   ILE A 159      27.985   2.163  75.314  1.00 31.22           O  
ATOM   1228  CB  ILE A 159      30.368  -0.056  76.319  1.00 29.37           C  
ATOM   1229  CG1 ILE A 159      30.517  -0.008  74.794  1.00 29.61           C  
ATOM   1230  CG2 ILE A 159      30.497  -1.487  76.827  1.00 29.60           C  
ATOM   1231  CD1 ILE A 159      31.906  -0.378  74.301  1.00 27.14           C  
ATOM   1232  N   GLY A 160      29.717   2.834  76.577  1.00 27.57           N  
ATOM   1233  CA  GLY A 160      29.654   4.192  76.069  1.00 27.13           C  
ATOM   1234  C   GLY A 160      30.932   4.590  75.364  1.00 26.84           C  
ATOM   1235  O   GLY A 160      31.717   3.733  74.962  1.00 26.26           O  
ATOM   1236  N   LYS A 161      31.137   5.893  75.207  1.00 27.22           N  
ATOM   1237  CA  LYS A 161      32.337   6.406  74.558  1.00 29.50           C  
ATOM   1238  C   LYS A 161      33.454   6.620  75.575  1.00 27.66           C  
ATOM   1239  O   LYS A 161      33.221   7.163  76.656  1.00 25.67           O  
ATOM   1240  CB  LYS A 161      32.039   7.733  73.855  1.00 32.97           C  
ATOM   1241  CG  LYS A 161      31.138   7.613  72.633  1.00 37.85           C  
ATOM   1242  CD  LYS A 161      30.986   8.965  71.949  1.00 42.61           C  
ATOM   1243  CE  LYS A 161      30.162   8.863  70.673  1.00 45.34           C  
ATOM   1244  NZ  LYS A 161      30.053  10.187  69.993  1.00 46.42           N1+
ATOM   1245  N   PRO A 162      34.682   6.189  75.240  1.00 27.76           N  
ATOM   1246  CA  PRO A 162      35.856   6.329  76.112  1.00 27.00           C  
ATOM   1247  C   PRO A 162      36.125   7.796  76.455  1.00 26.02           C  
ATOM   1248  O   PRO A 162      36.041   8.669  75.592  1.00 25.23           O  
ATOM   1249  CB  PRO A 162      36.982   5.724  75.276  1.00 27.57           C  
ATOM   1250  CG  PRO A 162      36.271   4.687  74.455  1.00 29.28           C  
ATOM   1251  CD  PRO A 162      35.026   5.432  74.022  1.00 28.24           C  
ATOM   1252  N   LEU A 163      36.458   8.062  77.713  1.00 24.09           N  
ATOM   1253  CA  LEU A 163      36.726   9.427  78.152  1.00 22.82           C  
ATOM   1254  C   LEU A 163      38.209   9.723  78.331  1.00 22.94           C  
ATOM   1255  O   LEU A 163      38.588  10.843  78.684  1.00 23.58           O  
ATOM   1256  CB  LEU A 163      35.990   9.705  79.464  1.00 22.84           C  
ATOM   1257  CG  LEU A 163      34.464   9.676  79.352  1.00 24.13           C  
ATOM   1258  CD1 LEU A 163      33.837   9.907  80.718  1.00 25.06           C  
ATOM   1259  CD2 LEU A 163      34.012  10.745  78.361  1.00 23.84           C  
ATOM   1260  N   SER A 164      39.051   8.725  78.083  1.00 20.13           N  
ATOM   1261  CA  SER A 164      40.486   8.907  78.247  1.00 18.23           C  
ATOM   1262  C   SER A 164      41.283   7.923  77.409  1.00 17.48           C  
ATOM   1263  O   SER A 164      40.750   6.906  76.954  1.00 18.73           O  
ATOM   1264  CB  SER A 164      40.868   8.727  79.722  1.00 19.10           C  
ATOM   1265  OG  SER A 164      40.605   7.402  80.170  1.00 16.69           O  
ATOM   1266  N   PRO A 165      42.570   8.222  77.175  1.00 16.30           N  
ATOM   1267  CA  PRO A 165      43.425   7.329  76.387  1.00 16.09           C  
ATOM   1268  C   PRO A 165      43.477   5.949  77.055  1.00 16.13           C  
ATOM   1269  O   PRO A 165      43.442   4.925  76.377  1.00 15.76           O  
ATOM   1270  CB  PRO A 165      44.773   8.039  76.411  1.00 16.32           C  
ATOM   1271  CG  PRO A 165      44.375   9.491  76.422  1.00 16.10           C  
ATOM   1272  CD  PRO A 165      43.255   9.500  77.443  1.00 15.77           C  
ATOM   1273  N   TYR A 166      43.549   5.932  78.385  1.00 15.61           N  
ATOM   1274  CA  TYR A 166      43.586   4.674  79.128  1.00 16.50           C  
ATOM   1275  C   TYR A 166      42.350   3.833  78.821  1.00 15.63           C  
ATOM   1276  O   TYR A 166      42.451   2.627  78.597  1.00 17.57           O  
ATOM   1277  CB  TYR A 166      43.647   4.924  80.641  1.00 14.70           C  
ATOM   1278  CG  TYR A 166      43.475   3.659  81.470  1.00 15.74           C  
ATOM   1279  CD1 TYR A 166      44.506   2.723  81.584  1.00 15.33           C  
ATOM   1280  CD2 TYR A 166      42.269   3.388  82.116  1.00 14.91           C  
ATOM   1281  CE1 TYR A 166      44.335   1.540  82.329  1.00 15.75           C  
ATOM   1282  CE2 TYR A 166      42.089   2.219  82.857  1.00 14.60           C  
ATOM   1283  CZ  TYR A 166      43.125   1.299  82.960  1.00 17.17           C  
ATOM   1284  OH  TYR A 166      42.943   0.141  83.690  1.00 17.40           O  
ATOM   1285  N   ALA A 167      41.185   4.473  78.823  1.00 15.86           N  
ATOM   1286  CA  ALA A 167      39.923   3.783  78.551  1.00 16.22           C  
ATOM   1287  C   ALA A 167      39.928   3.167  77.152  1.00 16.14           C  
ATOM   1288  O   ALA A 167      39.341   2.106  76.925  1.00 16.33           O  
ATOM   1289  CB  ALA A 167      38.751   4.759  78.696  1.00 16.64           C  
ATOM   1290  N   VAL A 168      40.587   3.833  76.211  1.00 15.31           N  
ATOM   1291  CA  VAL A 168      40.660   3.310  74.855  1.00 14.99           C  
ATOM   1292  C   VAL A 168      41.493   2.033  74.843  1.00 15.06           C  
ATOM   1293  O   VAL A 168      41.079   1.024  74.270  1.00 16.61           O  
ATOM   1294  CB  VAL A 168      41.304   4.329  73.879  1.00 16.08           C  
ATOM   1295  CG1 VAL A 168      41.523   3.679  72.512  1.00 13.64           C  
ATOM   1296  CG2 VAL A 168      40.410   5.555  73.743  1.00 16.04           C  
ATOM   1297  N   THR A 169      42.657   2.074  75.490  1.00 13.94           N  
ATOM   1298  CA  THR A 169      43.554   0.917  75.524  1.00 14.69           C  
ATOM   1299  C   THR A 169      42.910  -0.356  76.075  1.00 15.89           C  
ATOM   1300  O   THR A 169      43.071  -1.437  75.504  1.00 16.63           O  
ATOM   1301  CB  THR A 169      44.836   1.204  76.349  1.00 14.38           C  
ATOM   1302  CG2 THR A 169      45.544   2.452  75.828  1.00 14.19           C  
ATOM   1303  OG1 THR A 169      44.496   1.390  77.729  1.00 14.67           O  
ATOM   1304  N   LYS A 170      42.182  -0.229  77.179  1.00 15.59           N  
ATOM   1305  CA  LYS A 170      41.540  -1.385  77.794  1.00 18.36           C  
ATOM   1306  C   LYS A 170      40.433  -1.908  76.896  1.00 18.81           C  
ATOM   1307  O   LYS A 170      40.200  -3.115  76.822  1.00 20.38           O  
ATOM   1308  CB  LYS A 170      40.975  -1.012  79.166  1.00 17.90           C  
ATOM   1309  CG  LYS A 170      42.007  -0.405  80.112  1.00 20.50           C  
ATOM   1310  CD  LYS A 170      42.618  -1.428  81.067  1.00 24.40           C  
ATOM   1311  CE  LYS A 170      43.452  -2.475  80.364  1.00 25.25           C  
ATOM   1312  NZ  LYS A 170      44.239  -3.297  81.345  1.00 19.82           N1+
ATOM   1313  N   TYR A 171      39.739  -0.997  76.220  1.00 17.95           N  
ATOM   1314  CA  TYR A 171      38.681  -1.410  75.315  1.00 17.05           C  
ATOM   1315  C   TYR A 171      39.318  -2.166  74.151  1.00 16.26           C  
ATOM   1316  O   TYR A 171      38.810  -3.205  73.725  1.00 17.70           O  
ATOM   1317  CB  TYR A 171      37.894  -0.199  74.796  1.00 18.41           C  
ATOM   1318  CG  TYR A 171      36.769  -0.580  73.852  1.00 20.40           C  
ATOM   1319  CD1 TYR A 171      35.922  -1.648  74.147  1.00 20.63           C  
ATOM   1320  CD2 TYR A 171      36.552   0.124  72.668  1.00 21.97           C  
ATOM   1321  CE1 TYR A 171      34.893  -2.008  73.296  1.00 21.93           C  
ATOM   1322  CE2 TYR A 171      35.519  -0.226  71.803  1.00 22.81           C  
ATOM   1323  CZ  TYR A 171      34.692  -1.295  72.124  1.00 24.11           C  
ATOM   1324  OH  TYR A 171      33.663  -1.653  71.282  1.00 24.22           O  
ATOM   1325  N   VAL A 172      40.443  -1.653  73.658  1.00 14.73           N  
ATOM   1326  CA  VAL A 172      41.140  -2.281  72.544  1.00 14.63           C  
ATOM   1327  C   VAL A 172      41.602  -3.690  72.900  1.00 16.27           C  
ATOM   1328  O   VAL A 172      41.734  -4.539  72.024  1.00 14.97           O  
ATOM   1329  CB  VAL A 172      42.350  -1.431  72.081  1.00 13.92           C  
ATOM   1330  CG1 VAL A 172      43.100  -2.145  70.965  1.00 12.40           C  
ATOM   1331  CG2 VAL A 172      41.863  -0.087  71.578  1.00 11.79           C  
ATOM   1332  N   ASN A 173      41.854  -3.936  74.184  1.00 16.45           N  
ATOM   1333  CA  ASN A 173      42.254  -5.270  74.624  1.00 17.04           C  
ATOM   1334  C   ASN A 173      41.089  -6.211  74.300  1.00 16.26           C  
ATOM   1335  O   ASN A 173      41.285  -7.333  73.828  1.00 15.17           O  
ATOM   1336  CB  ASN A 173      42.528  -5.280  76.134  1.00 15.96           C  
ATOM   1337  CG  ASN A 173      43.875  -4.675  76.490  1.00 16.27           C  
ATOM   1338  ND2 ASN A 173      44.299  -4.873  77.736  1.00 14.81           N  
ATOM   1339  OD1 ASN A 173      44.527  -4.036  75.659  1.00 20.35           O  
ATOM   1340  N   GLU A 174      39.874  -5.736  74.550  1.00 16.52           N  
ATOM   1341  CA  GLU A 174      38.671  -6.519  74.274  1.00 18.36           C  
ATOM   1342  C   GLU A 174      38.508  -6.754  72.773  1.00 17.21           C  
ATOM   1343  O   GLU A 174      38.152  -7.851  72.342  1.00 16.81           O  
ATOM   1344  CB  GLU A 174      37.430  -5.803  74.819  1.00 19.05           C  
ATOM   1345  CG  GLU A 174      37.349  -5.779  76.343  1.00 19.03           C  
ATOM   1346  CD  GLU A 174      36.121  -5.050  76.857  1.00 21.18           C  
ATOM   1347  OE1 GLU A 174      35.074  -5.085  76.172  1.00 18.00           O  
ATOM   1348  OE2 GLU A 174      36.196  -4.458  77.957  1.00 20.00           O1-
ATOM   1349  N   LEU A 175      38.779  -5.723  71.981  1.00 15.92           N  
ATOM   1350  CA  LEU A 175      38.653  -5.827  70.531  1.00 16.28           C  
ATOM   1351  C   LEU A 175      39.587  -6.901  69.973  1.00 15.42           C  
ATOM   1352  O   LEU A 175      39.147  -7.774  69.228  1.00 15.91           O  
ATOM   1353  CB  LEU A 175      38.945  -4.473  69.877  1.00 16.09           C  
ATOM   1354  CG  LEU A 175      38.002  -3.340  70.307  1.00 17.25           C  
ATOM   1355  CD1 LEU A 175      38.369  -2.048  69.572  1.00 17.64           C  
ATOM   1356  CD2 LEU A 175      36.557  -3.728  70.008  1.00 16.58           C  
ATOM   1357  N   TYR A 176      40.865  -6.848  70.341  1.00 14.88           N  
ATOM   1358  CA  TYR A 176      41.822  -7.844  69.865  1.00 16.77           C  
ATOM   1359  C   TYR A 176      41.482  -9.241  70.384  1.00 17.92           C  
ATOM   1360  O   TYR A 176      41.670 -10.238  69.683  1.00 18.57           O  
ATOM   1361  CB  TYR A 176      43.249  -7.475  70.288  1.00 17.29           C  
ATOM   1362  CG  TYR A 176      43.969  -6.553  69.330  1.00 15.06           C  
ATOM   1363  CD1 TYR A 176      43.957  -6.799  67.956  1.00 18.93           C  
ATOM   1364  CD2 TYR A 176      44.699  -5.457  69.794  1.00 16.66           C  
ATOM   1365  CE1 TYR A 176      44.654  -5.982  67.068  1.00 14.26           C  
ATOM   1366  CE2 TYR A 176      45.404  -4.629  68.910  1.00 15.30           C  
ATOM   1367  CZ  TYR A 176      45.374  -4.904  67.551  1.00 14.88           C  
ATOM   1368  OH  TYR A 176      46.076  -4.119  66.671  1.00 16.50           O  
ATOM   1369  N   ALA A 177      40.985  -9.308  71.616  1.00 16.86           N  
ATOM   1370  CA  ALA A 177      40.614 -10.578  72.226  1.00 17.90           C  
ATOM   1371  C   ALA A 177      39.565 -11.286  71.375  1.00 18.25           C  
ATOM   1372  O   ALA A 177      39.688 -12.479  71.074  1.00 16.96           O  
ATOM   1373  CB  ALA A 177      40.069 -10.344  73.633  1.00 18.00           C  
ATOM   1374  N   ASP A 178      38.539 -10.539  70.987  1.00 16.44           N  
ATOM   1375  CA  ASP A 178      37.458 -11.085  70.181  1.00 18.31           C  
ATOM   1376  C   ASP A 178      37.959 -11.526  68.803  1.00 17.91           C  
ATOM   1377  O   ASP A 178      37.593 -12.598  68.318  1.00 18.80           O  
ATOM   1378  CB  ASP A 178      36.349 -10.039  70.030  1.00 19.98           C  
ATOM   1379  CG  ASP A 178      35.139 -10.572  69.286  1.00 21.40           C  
ATOM   1380  OD1 ASP A 178      34.429 -11.438  69.836  1.00 23.74           O  
ATOM   1381  OD2 ASP A 178      34.900 -10.130  68.146  1.00 23.18           O1-
ATOM   1382  N   VAL A 179      38.804 -10.707  68.183  1.00 16.11           N  
ATOM   1383  CA  VAL A 179      39.342 -11.027  66.863  1.00 18.57           C  
ATOM   1384  C   VAL A 179      40.249 -12.259  66.880  1.00 18.25           C  
ATOM   1385  O   VAL A 179      40.288 -13.014  65.910  1.00 19.52           O  
ATOM   1386  CB  VAL A 179      40.119  -9.833  66.274  1.00 19.47           C  
ATOM   1387  CG1 VAL A 179      40.704 -10.207  64.922  1.00 23.17           C  
ATOM   1388  CG2 VAL A 179      39.181  -8.641  66.117  1.00 22.24           C  
ATOM   1389  N   PHE A 180      40.974 -12.469  67.975  1.00 18.04           N  
ATOM   1390  CA  PHE A 180      41.852 -13.633  68.070  1.00 18.97           C  
ATOM   1391  C   PHE A 180      41.037 -14.914  68.175  1.00 19.85           C  
ATOM   1392  O   PHE A 180      41.496 -15.988  67.786  1.00 20.84           O  
ATOM   1393  CB  PHE A 180      42.797 -13.511  69.266  1.00 17.57           C  
ATOM   1394  CG  PHE A 180      44.128 -12.913  68.917  1.00 19.32           C  
ATOM   1395  CD1 PHE A 180      44.210 -11.642  68.360  1.00 19.21           C  
ATOM   1396  CD2 PHE A 180      45.302 -13.631  69.126  1.00 17.19           C  
ATOM   1397  CE1 PHE A 180      45.441 -11.092  68.014  1.00 18.51           C  
ATOM   1398  CE2 PHE A 180      46.535 -13.089  68.783  1.00 18.64           C  
ATOM   1399  CZ  PHE A 180      46.604 -11.817  68.225  1.00 18.16           C  
ATOM   1400  N   SER A 181      39.824 -14.797  68.699  1.00 20.09           N  
ATOM   1401  CA  SER A 181      38.949 -15.954  68.814  1.00 21.55           C  
ATOM   1402  C   SER A 181      38.421 -16.276  67.415  1.00 22.96           C  
ATOM   1403  O   SER A 181      38.463 -17.423  66.970  1.00 23.14           O  
ATOM   1404  CB  SER A 181      37.788 -15.648  69.758  1.00 20.02           C  
ATOM   1405  OG  SER A 181      36.986 -16.799  69.957  1.00 23.09           O  
ATOM   1406  N   ARG A 182      37.950 -15.244  66.721  1.00 22.96           N  
ATOM   1407  CA  ARG A 182      37.410 -15.383  65.371  1.00 25.81           C  
ATOM   1408  C   ARG A 182      38.430 -15.862  64.340  1.00 25.08           C  
ATOM   1409  O   ARG A 182      38.143 -16.752  63.542  1.00 26.01           O  
ATOM   1410  CB  ARG A 182      36.849 -14.040  64.881  1.00 27.65           C  
ATOM   1411  CG  ARG A 182      35.619 -13.531  65.609  1.00 30.86           C  
ATOM   1412  CD  ARG A 182      35.336 -12.084  65.210  1.00 33.40           C  
ATOM   1413  NE  ARG A 182      34.091 -11.580  65.782  1.00 36.14           N  
ATOM   1414  CZ  ARG A 182      32.891 -11.769  65.243  1.00 37.87           C  
ATOM   1415  NH1 ARG A 182      32.768 -12.450  64.111  1.00 37.73           N1+
ATOM   1416  NH2 ARG A 182      31.810 -11.281  65.839  1.00 39.55           N  
ATOM   1417  N   CYS A 183      39.615 -15.258  64.356  1.00 25.61           N  
ATOM   1418  CA  CYS A 183      40.663 -15.573  63.388  1.00 24.12           C  
ATOM   1419  C   CYS A 183      41.595 -16.736  63.696  1.00 25.68           C  
ATOM   1420  O   CYS A 183      42.118 -17.359  62.773  1.00 25.92           O  
ATOM   1421  CB  CYS A 183      41.522 -14.330  63.135  1.00 23.81           C  
ATOM   1422  SG  CYS A 183      40.643 -12.935  62.408  1.00 24.09           S  
ATOM   1423  N   TYR A 184      41.825 -17.026  64.974  1.00 24.63           N  
ATOM   1424  CA  TYR A 184      42.738 -18.109  65.320  1.00 24.80           C  
ATOM   1425  C   TYR A 184      42.111 -19.169  66.213  1.00 25.02           C  
ATOM   1426  O   TYR A 184      42.736 -20.192  66.496  1.00 25.34           O  
ATOM   1427  CB  TYR A 184      43.978 -17.543  66.017  1.00 24.14           C  
ATOM   1428  CG  TYR A 184      44.596 -16.357  65.314  1.00 23.65           C  
ATOM   1429  CD1 TYR A 184      45.085 -16.469  64.011  1.00 24.05           C  
ATOM   1430  CD2 TYR A 184      44.681 -15.118  65.947  1.00 21.14           C  
ATOM   1431  CE1 TYR A 184      45.643 -15.374  63.356  1.00 22.54           C  
ATOM   1432  CE2 TYR A 184      45.236 -14.019  65.303  1.00 22.20           C  
ATOM   1433  CZ  TYR A 184      45.714 -14.151  64.008  1.00 22.97           C  
ATOM   1434  OH  TYR A 184      46.251 -13.059  63.362  1.00 21.68           O  
ATOM   1435  N   GLY A 185      40.880 -18.926  66.651  1.00 23.33           N  
ATOM   1436  CA  GLY A 185      40.215 -19.872  67.527  1.00 24.08           C  
ATOM   1437  C   GLY A 185      40.812 -19.822  68.923  1.00 25.32           C  
ATOM   1438  O   GLY A 185      40.692 -20.775  69.699  1.00 24.69           O  
ATOM   1439  N   PHE A 186      41.466 -18.710  69.247  1.00 23.50           N  
ATOM   1440  CA  PHE A 186      42.077 -18.549  70.562  1.00 22.73           C  
ATOM   1441  C   PHE A 186      41.100 -17.824  71.476  1.00 23.42           C  
ATOM   1442  O   PHE A 186      40.944 -16.604  71.397  1.00 23.02           O  
ATOM   1443  CB  PHE A 186      43.379 -17.754  70.461  1.00 21.27           C  
ATOM   1444  CG  PHE A 186      44.149 -17.689  71.750  1.00 20.18           C  
ATOM   1445  CD1 PHE A 186      44.728 -18.835  72.287  1.00 19.93           C  
ATOM   1446  CD2 PHE A 186      44.293 -16.486  72.430  1.00 19.85           C  
ATOM   1447  CE1 PHE A 186      45.442 -18.784  73.483  1.00 18.12           C  
ATOM   1448  CE2 PHE A 186      45.003 -16.424  73.626  1.00 19.79           C  
ATOM   1449  CZ  PHE A 186      45.579 -17.580  74.153  1.00 19.11           C  
ATOM   1450  N   SER A 187      40.454 -18.595  72.346  1.00 23.23           N  
ATOM   1451  CA  SER A 187      39.462 -18.082  73.283  1.00 24.28           C  
ATOM   1452  C   SER A 187      40.084 -17.390  74.484  1.00 23.83           C  
ATOM   1453  O   SER A 187      41.144 -17.792  74.963  1.00 27.16           O  
ATOM   1454  CB  SER A 187      38.578 -19.230  73.778  1.00 24.42           C  
ATOM   1455  OG  SER A 187      37.975 -19.903  72.692  1.00 30.25           O  
ATOM   1456  N   THR A 188      39.413 -16.354  74.973  1.00 19.85           N  
ATOM   1457  CA  THR A 188      39.895 -15.610  76.131  1.00 18.24           C  
ATOM   1458  C   THR A 188      38.702 -15.120  76.934  1.00 18.07           C  
ATOM   1459  O   THR A 188      37.565 -15.162  76.467  1.00 17.71           O  
ATOM   1460  CB  THR A 188      40.695 -14.347  75.727  1.00 16.01           C  
ATOM   1461  CG2 THR A 188      41.674 -14.653  74.611  1.00 16.00           C  
ATOM   1462  OG1 THR A 188      39.785 -13.336  75.279  1.00 15.98           O  
ATOM   1463  N   ILE A 189      38.970 -14.658  78.148  1.00 17.08           N  
ATOM   1464  CA  ILE A 189      37.932 -14.102  78.998  1.00 15.99           C  
ATOM   1465  C   ILE A 189      38.455 -12.769  79.522  1.00 15.79           C  
ATOM   1466  O   ILE A 189      39.513 -12.715  80.148  1.00 14.84           O  
ATOM   1467  CB  ILE A 189      37.588 -15.026  80.194  1.00 16.60           C  
ATOM   1468  CG1 ILE A 189      36.741 -16.209  79.711  1.00 18.78           C  
ATOM   1469  CG2 ILE A 189      36.828 -14.235  81.262  1.00 14.42           C  
ATOM   1470  CD1 ILE A 189      36.237 -17.109  80.821  1.00 17.37           C  
ATOM   1471  N   GLY A 190      37.718 -11.700  79.239  1.00 14.73           N  
ATOM   1472  CA  GLY A 190      38.112 -10.383  79.699  1.00 15.46           C  
ATOM   1473  C   GLY A 190      37.347 -10.027  80.960  1.00 17.15           C  
ATOM   1474  O   GLY A 190      36.129 -10.220  81.031  1.00 13.68           O  
ATOM   1475  N   LEU A 191      38.062  -9.526  81.963  1.00 15.60           N  
ATOM   1476  CA  LEU A 191      37.433  -9.147  83.219  1.00 14.94           C  
ATOM   1477  C   LEU A 191      37.449  -7.635  83.407  1.00 15.66           C  
ATOM   1478  O   LEU A 191      38.500  -7.036  83.642  1.00 15.34           O  
ATOM   1479  CB  LEU A 191      38.142  -9.835  84.392  1.00 14.48           C  
ATOM   1480  CG  LEU A 191      38.186 -11.370  84.325  1.00 15.28           C  
ATOM   1481  CD1 LEU A 191      38.920 -11.927  85.535  1.00 14.11           C  
ATOM   1482  CD2 LEU A 191      36.768 -11.924  84.261  1.00 14.12           C  
ATOM   1483  N   ARG A 192      36.282  -7.015  83.277  1.00 16.18           N  
ATOM   1484  CA  ARG A 192      36.177  -5.575  83.464  1.00 16.15           C  
ATOM   1485  C   ARG A 192      36.129  -5.283  84.959  1.00 16.75           C  
ATOM   1486  O   ARG A 192      35.060  -5.318  85.577  1.00 16.69           O  
ATOM   1487  CB  ARG A 192      34.915  -5.030  82.791  1.00 17.48           C  
ATOM   1488  CG  ARG A 192      34.969  -5.009  81.264  1.00 16.75           C  
ATOM   1489  CD  ARG A 192      33.678  -4.450  80.687  1.00 17.83           C  
ATOM   1490  NE  ARG A 192      33.659  -4.498  79.230  1.00 20.01           N  
ATOM   1491  CZ  ARG A 192      32.583  -4.250  78.488  1.00 21.64           C  
ATOM   1492  NH1 ARG A 192      31.434  -3.935  79.068  1.00 21.27           N1+
ATOM   1493  NH2 ARG A 192      32.656  -4.319  77.164  1.00 20.74           N  
ATOM   1494  N   TYR A 193      37.291  -5.004  85.540  1.00 16.03           N  
ATOM   1495  CA  TYR A 193      37.366  -4.708  86.963  1.00 16.41           C  
ATOM   1496  C   TYR A 193      36.725  -3.364  87.267  1.00 16.75           C  
ATOM   1497  O   TYR A 193      36.715  -2.469  86.424  1.00 16.12           O  
ATOM   1498  CB  TYR A 193      38.814  -4.633  87.430  1.00 14.66           C  
ATOM   1499  CG  TYR A 193      39.668  -5.860  87.222  1.00 16.97           C  
ATOM   1500  CD1 TYR A 193      41.055  -5.760  87.277  1.00 15.01           C  
ATOM   1501  CD2 TYR A 193      39.105  -7.121  87.032  1.00 14.09           C  
ATOM   1502  CE1 TYR A 193      41.864  -6.876  87.154  1.00 15.97           C  
ATOM   1503  CE2 TYR A 193      39.917  -8.254  86.907  1.00 16.10           C  
ATOM   1504  CZ  TYR A 193      41.292  -8.116  86.971  1.00 12.08           C  
ATOM   1505  OH  TYR A 193      42.112  -9.206  86.863  1.00 14.92           O  
ATOM   1506  N   PHE A 194      36.212  -3.235  88.488  1.00 18.73           N  
ATOM   1507  CA  PHE A 194      35.605  -2.000  88.979  1.00 20.24           C  
ATOM   1508  C   PHE A 194      36.386  -1.568  90.228  1.00 22.47           C  
ATOM   1509  O   PHE A 194      36.227  -2.159  91.298  1.00 26.06           O  
ATOM   1510  CB  PHE A 194      34.141  -2.225  89.380  1.00 18.71           C  
ATOM   1511  CG  PHE A 194      33.180  -2.252  88.227  1.00 18.65           C  
ATOM   1512  CD1 PHE A 194      33.213  -3.281  87.295  1.00 17.97           C  
ATOM   1513  CD2 PHE A 194      32.237  -1.237  88.076  1.00 18.64           C  
ATOM   1514  CE1 PHE A 194      32.320  -3.303  86.225  1.00 19.08           C  
ATOM   1515  CE2 PHE A 194      31.339  -1.246  87.013  1.00 19.94           C  
ATOM   1516  CZ  PHE A 194      31.379  -2.283  86.083  1.00 20.34           C  
ATOM   1517  N   ASN A 195      37.227  -0.552  90.092  1.00 21.95           N  
ATOM   1518  CA  ASN A 195      38.022  -0.038  91.216  1.00 19.98           C  
ATOM   1519  C   ASN A 195      38.349  -1.043  92.319  1.00 18.53           C  
ATOM   1520  O   ASN A 195      37.708  -1.076  93.373  1.00 18.02           O  
ATOM   1521  CB  ASN A 195      37.331   1.183  91.827  1.00 17.20           C  
ATOM   1522  CG  ASN A 195      37.167   2.305  90.826  1.00 15.89           C  
ATOM   1523  ND2 ASN A 195      37.902   3.395  91.024  1.00 12.27           N  
ATOM   1524  OD1 ASN A 195      36.401   2.183  89.870  1.00 17.98           O  
ATOM   1525  N   VAL A 196      39.371  -1.849  92.060  1.00 17.51           N  
ATOM   1526  CA  VAL A 196      39.840  -2.864  92.994  1.00 16.47           C  
ATOM   1527  C   VAL A 196      40.683  -2.177  94.062  1.00 16.31           C  
ATOM   1528  O   VAL A 196      41.337  -1.166  93.788  1.00 15.30           O  
ATOM   1529  CB  VAL A 196      40.729  -3.903  92.261  1.00 18.04           C  
ATOM   1530  CG1 VAL A 196      41.054  -5.076  93.184  1.00 17.11           C  
ATOM   1531  CG2 VAL A 196      40.029  -4.380  90.991  1.00 17.66           C  
ATOM   1532  N   PHE A 197      40.671  -2.719  95.274  1.00 15.25           N  
ATOM   1533  CA  PHE A 197      41.464  -2.146  96.357  1.00 15.64           C  
ATOM   1534  C   PHE A 197      41.846  -3.223  97.364  1.00 15.85           C  
ATOM   1535  O   PHE A 197      41.276  -4.317  97.367  1.00 14.22           O  
ATOM   1536  CB  PHE A 197      40.694  -1.008  97.045  1.00 15.43           C  
ATOM   1537  CG  PHE A 197      39.597  -1.473  97.964  1.00 15.50           C  
ATOM   1538  CD1 PHE A 197      39.793  -1.498  99.341  1.00 16.03           C  
ATOM   1539  CD2 PHE A 197      38.367  -1.881  97.454  1.00 14.81           C  
ATOM   1540  CE1 PHE A 197      38.775  -1.923 100.204  1.00 14.88           C  
ATOM   1541  CE2 PHE A 197      37.351  -2.306  98.299  1.00 11.36           C  
ATOM   1542  CZ  PHE A 197      37.554  -2.328  99.681  1.00 14.62           C  
ATOM   1543  N   GLY A 198      42.826  -2.911  98.206  1.00 16.82           N  
ATOM   1544  CA  GLY A 198      43.282  -3.860  99.201  1.00 16.31           C  
ATOM   1545  C   GLY A 198      44.777  -3.745  99.437  1.00 17.29           C  
ATOM   1546  O   GLY A 198      45.425  -2.822  98.948  1.00 16.15           O  
ATOM   1547  N   ARG A 199      45.324  -4.692 100.190  1.00 18.22           N  
ATOM   1548  CA  ARG A 199      46.746  -4.705 100.503  1.00 20.66           C  
ATOM   1549  C   ARG A 199      47.658  -4.705  99.273  1.00 19.30           C  
ATOM   1550  O   ARG A 199      47.397  -5.387  98.279  1.00 17.46           O  
ATOM   1551  CB  ARG A 199      47.063  -5.911 101.384  1.00 23.05           C  
ATOM   1552  CG  ARG A 199      46.341  -5.866 102.720  1.00 32.16           C  
ATOM   1553  CD  ARG A 199      46.647  -7.076 103.579  1.00 36.50           C  
ATOM   1554  NE  ARG A 199      46.156  -6.896 104.942  1.00 41.47           N  
ATOM   1555  CZ  ARG A 199      46.425  -7.726 105.945  1.00 43.74           C  
ATOM   1556  NH1 ARG A 199      47.178  -8.797 105.736  1.00 44.63           N1+
ATOM   1557  NH2 ARG A 199      45.950  -7.478 107.160  1.00 45.47           N  
ATOM   1558  N   ARG A 200      48.730  -3.923  99.371  1.00 17.92           N  
ATOM   1559  CA  ARG A 200      49.732  -3.778  98.325  1.00 17.72           C  
ATOM   1560  C   ARG A 200      49.333  -2.888  97.143  1.00 17.72           C  
ATOM   1561  O   ARG A 200      49.962  -2.923  96.085  1.00 18.18           O  
ATOM   1562  CB  ARG A 200      50.220  -5.160  97.852  1.00 17.89           C  
ATOM   1563  CG  ARG A 200      50.861  -5.982  98.991  1.00 16.41           C  
ATOM   1564  CD  ARG A 200      51.759  -7.119  98.484  1.00 16.66           C  
ATOM   1565  NE  ARG A 200      51.017  -8.254  97.936  1.00 15.63           N  
ATOM   1566  CZ  ARG A 200      50.394  -9.177  98.667  1.00 17.81           C  
ATOM   1567  NH1 ARG A 200      50.412  -9.111  99.994  1.00 14.61           N1+
ATOM   1568  NH2 ARG A 200      49.763 -10.180  98.070  1.00 14.71           N  
ATOM   1569  N   GLN A 201      48.282  -2.093  97.309  1.00 18.65           N  
ATOM   1570  CA  GLN A 201      47.927  -1.158  96.252  1.00 18.99           C  
ATOM   1571  C   GLN A 201      48.732   0.088  96.646  1.00 19.49           C  
ATOM   1572  O   GLN A 201      48.485   0.705  97.688  1.00 18.93           O  
ATOM   1573  CB  GLN A 201      46.425  -0.851  96.212  1.00 18.06           C  
ATOM   1574  CG  GLN A 201      46.057   0.016  94.995  1.00 17.16           C  
ATOM   1575  CD  GLN A 201      44.566   0.258  94.830  1.00 17.93           C  
ATOM   1576  NE2 GLN A 201      44.102   0.262  93.578  1.00 14.71           N  
ATOM   1577  OE1 GLN A 201      43.843   0.466  95.807  1.00 16.64           O  
ATOM   1578  N   ASP A 202      49.714   0.416  95.812  1.00 17.17           N  
ATOM   1579  CA  ASP A 202      50.637   1.529  96.024  1.00 18.00           C  
ATOM   1580  C   ASP A 202      50.036   2.870  96.457  1.00 18.42           C  
ATOM   1581  O   ASP A 202      49.244   3.470  95.733  1.00 16.21           O  
ATOM   1582  CB  ASP A 202      51.457   1.743  94.750  1.00 18.32           C  
ATOM   1583  CG  ASP A 202      52.778   2.437  95.012  1.00 18.80           C  
ATOM   1584  OD1 ASP A 202      52.937   3.043  96.092  1.00 18.76           O  
ATOM   1585  OD2 ASP A 202      53.657   2.380  94.128  1.00 17.89           O1-
ATOM   1586  N   PRO A 203      50.419   3.358  97.651  1.00 19.24           N  
ATOM   1587  CA  PRO A 203      49.918   4.634  98.167  1.00 21.28           C  
ATOM   1588  C   PRO A 203      50.816   5.793  97.730  1.00 23.18           C  
ATOM   1589  O   PRO A 203      50.432   6.952  97.831  1.00 22.14           O  
ATOM   1590  CB  PRO A 203      49.951   4.427  99.675  1.00 20.49           C  
ATOM   1591  CG  PRO A 203      51.211   3.638  99.851  1.00 21.62           C  
ATOM   1592  CD  PRO A 203      51.141   2.617  98.705  1.00 20.46           C  
ATOM   1593  N   ASN A 204      52.009   5.468  97.242  1.00 25.55           N  
ATOM   1594  CA  ASN A 204      52.960   6.485  96.804  1.00 29.33           C  
ATOM   1595  C   ASN A 204      52.821   6.780  95.316  1.00 30.88           C  
ATOM   1596  O   ASN A 204      52.169   6.043  94.582  1.00 33.13           O  
ATOM   1597  CB  ASN A 204      54.398   6.039  97.093  1.00 30.48           C  
ATOM   1598  CG  ASN A 204      54.584   5.547  98.517  1.00 32.18           C  
ATOM   1599  ND2 ASN A 204      55.331   4.462  98.676  1.00 33.74           N  
ATOM   1600  OD1 ASN A 204      54.073   6.142  99.462  1.00 33.88           O  
ATOM   1601  N   GLY A 205      53.446   7.862  94.874  1.00 33.46           N  
ATOM   1602  CA  GLY A 205      53.376   8.220  93.471  1.00 33.41           C  
ATOM   1603  C   GLY A 205      52.255   9.196  93.182  1.00 32.73           C  
ATOM   1604  O   GLY A 205      51.246   9.231  93.886  1.00 33.03           O  
ATOM   1605  N   ALA A 206      52.434   9.987  92.133  1.00 31.38           N  
ATOM   1606  CA  ALA A 206      51.446  10.977  91.741  1.00 29.43           C  
ATOM   1607  C   ALA A 206      50.184  10.355  91.151  1.00 27.46           C  
ATOM   1608  O   ALA A 206      49.183  11.044  90.970  1.00 29.78           O  
ATOM   1609  CB  ALA A 206      52.063  11.947  90.736  1.00 30.79           C  
ATOM   1610  N   TYR A 207      50.222   9.057  90.858  1.00 24.93           N  
ATOM   1611  CA  TYR A 207      49.062   8.394  90.264  1.00 21.53           C  
ATOM   1612  C   TYR A 207      48.396   7.340  91.146  1.00 19.55           C  
ATOM   1613  O   TYR A 207      47.684   6.472  90.645  1.00 19.17           O  
ATOM   1614  CB  TYR A 207      49.460   7.758  88.922  1.00 21.31           C  
ATOM   1615  CG  TYR A 207      49.961   8.755  87.894  1.00 21.89           C  
ATOM   1616  CD1 TYR A 207      49.171   9.836  87.505  1.00 20.55           C  
ATOM   1617  CD2 TYR A 207      51.224   8.621  87.314  1.00 22.01           C  
ATOM   1618  CE1 TYR A 207      49.621  10.760  86.568  1.00 20.79           C  
ATOM   1619  CE2 TYR A 207      51.687   9.545  86.372  1.00 22.09           C  
ATOM   1620  CZ  TYR A 207      50.876  10.613  86.007  1.00 22.45           C  
ATOM   1621  OH  TYR A 207      51.313  11.542  85.088  1.00 25.65           O  
ATOM   1622  N   ALA A 208      48.614   7.416  92.455  1.00 18.77           N  
ATOM   1623  CA  ALA A 208      48.026   6.451  93.384  1.00 17.15           C  
ATOM   1624  C   ALA A 208      46.497   6.480  93.373  1.00 16.95           C  
ATOM   1625  O   ALA A 208      45.895   7.546  93.269  1.00 17.41           O  
ATOM   1626  CB  ALA A 208      48.538   6.715  94.795  1.00 16.48           C  
ATOM   1627  N   ALA A 209      45.875   5.304  93.475  1.00 15.82           N  
ATOM   1628  CA  ALA A 209      44.417   5.202  93.497  1.00 15.73           C  
ATOM   1629  C   ALA A 209      43.893   5.923  94.735  1.00 15.06           C  
ATOM   1630  O   ALA A 209      44.622   6.107  95.712  1.00 15.12           O  
ATOM   1631  CB  ALA A 209      43.975   3.734  93.513  1.00 14.04           C  
ATOM   1632  N   VAL A 210      42.623   6.314  94.695  1.00 15.69           N  
ATOM   1633  CA  VAL A 210      42.010   7.058  95.791  1.00 15.87           C  
ATOM   1634  C   VAL A 210      42.110   6.450  97.205  1.00 16.32           C  
ATOM   1635  O   VAL A 210      42.434   7.159  98.157  1.00 16.43           O  
ATOM   1636  CB  VAL A 210      40.522   7.371  95.470  1.00 15.78           C  
ATOM   1637  CG1 VAL A 210      39.687   6.094  95.506  1.00 15.68           C  
ATOM   1638  CG2 VAL A 210      39.987   8.419  96.449  1.00 14.08           C  
ATOM   1639  N   ILE A 211      41.848   5.156  97.354  1.00 17.38           N  
ATOM   1640  CA  ILE A 211      41.911   4.553  98.685  1.00 18.21           C  
ATOM   1641  C   ILE A 211      43.320   4.555  99.281  1.00 18.52           C  
ATOM   1642  O   ILE A 211      43.507   4.956 100.429  1.00 18.26           O  
ATOM   1643  CB  ILE A 211      41.326   3.122  98.683  1.00 18.96           C  
ATOM   1644  CG1 ILE A 211      39.824   3.194  98.382  1.00 18.90           C  
ATOM   1645  CG2 ILE A 211      41.563   2.448 100.039  1.00 19.38           C  
ATOM   1646  CD1 ILE A 211      39.098   1.854  98.416  1.00 17.48           C  
ATOM   1647  N   PRO A 212      44.328   4.107  98.516  1.00 18.46           N  
ATOM   1648  CA  PRO A 212      45.698   4.098  99.040  1.00 19.29           C  
ATOM   1649  C   PRO A 212      46.155   5.536  99.334  1.00 20.19           C  
ATOM   1650  O   PRO A 212      46.783   5.818 100.358  1.00 19.55           O  
ATOM   1651  CB  PRO A 212      46.500   3.471  97.898  1.00 17.73           C  
ATOM   1652  CG  PRO A 212      45.495   2.580  97.225  1.00 17.42           C  
ATOM   1653  CD  PRO A 212      44.263   3.437  97.204  1.00 17.86           C  
ATOM   1654  N   LYS A 213      45.825   6.437  98.415  1.00 20.01           N  
ATOM   1655  CA  LYS A 213      46.184   7.842  98.537  1.00 21.20           C  
ATOM   1656  C   LYS A 213      45.562   8.470  99.786  1.00 19.42           C  
ATOM   1657  O   LYS A 213      46.258   9.068 100.607  1.00 19.51           O  
ATOM   1658  CB  LYS A 213      45.721   8.591  97.284  1.00 23.06           C  
ATOM   1659  CG  LYS A 213      45.974  10.093  97.292  1.00 27.98           C  
ATOM   1660  CD  LYS A 213      47.453  10.425  97.351  1.00 31.69           C  
ATOM   1661  CE  LYS A 213      47.690  11.916  97.118  1.00 33.65           C  
ATOM   1662  NZ  LYS A 213      49.126  12.289  97.291  1.00 35.71           N1+
ATOM   1663  N   TRP A 214      44.251   8.323  99.932  1.00 18.88           N  
ATOM   1664  CA  TRP A 214      43.551   8.893 101.078  1.00 19.26           C  
ATOM   1665  C   TRP A 214      43.952   8.265 102.407  1.00 19.23           C  
ATOM   1666  O   TRP A 214      44.134   8.971 103.401  1.00 20.60           O  
ATOM   1667  CB  TRP A 214      42.042   8.772 100.885  1.00 16.80           C  
ATOM   1668  CG  TRP A 214      41.473   9.763  99.915  1.00 18.59           C  
ATOM   1669  CD1 TRP A 214      42.166  10.665  99.147  1.00 19.51           C  
ATOM   1670  CD2 TRP A 214      40.089   9.954  99.603  1.00 17.46           C  
ATOM   1671  CE2 TRP A 214      40.013  10.986  98.637  1.00 16.61           C  
ATOM   1672  CE3 TRP A 214      38.903   9.351 100.044  1.00 16.83           C  
ATOM   1673  NE1 TRP A 214      41.293  11.403  98.377  1.00 17.87           N  
ATOM   1674  CZ2 TRP A 214      38.796  11.427  98.105  1.00 18.05           C  
ATOM   1675  CZ3 TRP A 214      37.693   9.791  99.515  1.00 17.04           C  
ATOM   1676  CH2 TRP A 214      37.650  10.820  98.555  1.00 15.80           C  
ATOM   1677  N   THR A 215      44.096   6.944 102.424  1.00 18.59           N  
ATOM   1678  CA  THR A 215      44.466   6.245 103.645  1.00 18.45           C  
ATOM   1679  C   THR A 215      45.828   6.725 104.130  1.00 19.47           C  
ATOM   1680  O   THR A 215      45.999   7.038 105.309  1.00 19.02           O  
ATOM   1681  CB  THR A 215      44.502   4.712 103.429  1.00 17.99           C  
ATOM   1682  CG2 THR A 215      44.912   3.998 104.717  1.00 16.88           C  
ATOM   1683  OG1 THR A 215      43.200   4.253 103.035  1.00 15.90           O  
ATOM   1684  N   SER A 216      46.798   6.791 103.221  1.00 20.23           N  
ATOM   1685  CA  SER A 216      48.132   7.245 103.593  1.00 20.52           C  
ATOM   1686  C   SER A 216      48.109   8.704 104.036  1.00 20.28           C  
ATOM   1687  O   SER A 216      48.784   9.073 104.997  1.00 19.03           O  
ATOM   1688  CB  SER A 216      49.112   7.060 102.429  1.00 21.02           C  
ATOM   1689  OG  SER A 216      48.595   7.603 101.228  1.00 29.38           O  
ATOM   1690  N   SER A 217      47.336   9.533 103.341  1.00 19.82           N  
ATOM   1691  CA  SER A 217      47.241  10.943 103.705  1.00 19.88           C  
ATOM   1692  C   SER A 217      46.693  11.117 105.123  1.00 19.90           C  
ATOM   1693  O   SER A 217      47.224  11.906 105.904  1.00 19.52           O  
ATOM   1694  CB  SER A 217      46.346  11.698 102.718  1.00 19.98           C  
ATOM   1695  OG  SER A 217      47.006  11.900 101.482  1.00 20.49           O  
ATOM   1696  N   MET A 218      45.630  10.384 105.446  1.00 18.99           N  
ATOM   1697  CA  MET A 218      45.020  10.464 106.772  1.00 19.95           C  
ATOM   1698  C   MET A 218      45.997   9.989 107.841  1.00 21.02           C  
ATOM   1699  O   MET A 218      46.155  10.629 108.881  1.00 21.02           O  
ATOM   1700  CB  MET A 218      43.744   9.618 106.832  1.00 18.45           C  
ATOM   1701  CG  MET A 218      42.593  10.146 105.987  1.00 18.59           C  
ATOM   1702  SD  MET A 218      41.125   9.078 106.055  1.00 18.96           S  
ATOM   1703  CE  MET A 218      39.918  10.074 105.116  1.00 17.49           C  
ATOM   1704  N   ILE A 219      46.651   8.862 107.581  1.00 20.47           N  
ATOM   1705  CA  ILE A 219      47.617   8.312 108.522  1.00 20.95           C  
ATOM   1706  C   ILE A 219      48.737   9.319 108.774  1.00 22.67           C  
ATOM   1707  O   ILE A 219      49.297   9.371 109.865  1.00 21.00           O  
ATOM   1708  CB  ILE A 219      48.219   6.991 107.987  1.00 20.61           C  
ATOM   1709  CG1 ILE A 219      47.158   5.884 108.045  1.00 18.62           C  
ATOM   1710  CG2 ILE A 219      49.467   6.609 108.788  1.00 20.92           C  
ATOM   1711  CD1 ILE A 219      47.568   4.595 107.365  1.00 17.15           C  
ATOM   1712  N   GLN A 220      49.049  10.128 107.766  1.00 24.22           N  
ATOM   1713  CA  GLN A 220      50.106  11.123 107.894  1.00 27.96           C  
ATOM   1714  C   GLN A 220      49.596  12.485 108.365  1.00 28.36           C  
ATOM   1715  O   GLN A 220      50.384  13.381 108.668  1.00 28.71           O  
ATOM   1716  CB  GLN A 220      50.844  11.273 106.560  1.00 30.10           C  
ATOM   1717  CG  GLN A 220      51.540   9.995 106.111  1.00 35.92           C  
ATOM   1718  CD  GLN A 220      52.388  10.191 104.871  1.00 40.64           C  
ATOM   1719  NE2 GLN A 220      52.045   9.484 103.796  1.00 41.92           N  
ATOM   1720  OE1 GLN A 220      53.345  10.970 104.877  1.00 44.25           O  
ATOM   1721  N   GLY A 221      48.280  12.639 108.428  1.00 28.66           N  
ATOM   1722  CA  GLY A 221      47.714  13.901 108.867  1.00 29.24           C  
ATOM   1723  C   GLY A 221      47.727  14.999 107.817  1.00 30.29           C  
ATOM   1724  O   GLY A 221      47.670  16.182 108.156  1.00 31.01           O  
ATOM   1725  N   ASP A 222      47.805  14.617 106.545  1.00 30.19           N  
ATOM   1726  CA  ASP A 222      47.804  15.589 105.454  1.00 29.28           C  
ATOM   1727  C   ASP A 222      46.378  15.812 104.976  1.00 28.07           C  
ATOM   1728  O   ASP A 222      45.474  15.051 105.322  1.00 28.66           O  
ATOM   1729  CB  ASP A 222      48.638  15.086 104.274  1.00 31.84           C  
ATOM   1730  CG  ASP A 222      50.091  14.875 104.634  1.00 34.66           C  
ATOM   1731  OD1 ASP A 222      50.712  15.812 105.176  1.00 36.13           O  
ATOM   1732  OD2 ASP A 222      50.616  13.774 104.365  1.00 36.27           O1-
ATOM   1733  N   ASP A 223      46.174  16.857 104.181  1.00 26.66           N  
ATOM   1734  CA  ASP A 223      44.851  17.139 103.644  1.00 24.73           C  
ATOM   1735  C   ASP A 223      44.464  16.033 102.671  1.00 24.09           C  
ATOM   1736  O   ASP A 223      45.326  15.402 102.052  1.00 22.19           O  
ATOM   1737  CB  ASP A 223      44.825  18.468 102.883  1.00 25.70           C  
ATOM   1738  CG  ASP A 223      44.874  19.676 103.798  1.00 28.10           C  
ATOM   1739  OD1 ASP A 223      44.243  19.652 104.875  1.00 28.06           O  
ATOM   1740  OD2 ASP A 223      45.531  20.665 103.420  1.00 32.21           O1-
ATOM   1741  N   VAL A 224      43.161  15.806 102.550  1.00 22.43           N  
ATOM   1742  CA  VAL A 224      42.622  14.812 101.638  1.00 20.77           C  
ATOM   1743  C   VAL A 224      41.825  15.611 100.621  1.00 21.27           C  
ATOM   1744  O   VAL A 224      40.979  16.431 100.990  1.00 20.66           O  
ATOM   1745  CB  VAL A 224      41.703  13.816 102.373  1.00 20.47           C  
ATOM   1746  CG1 VAL A 224      40.857  13.042 101.367  1.00 20.89           C  
ATOM   1747  CG2 VAL A 224      42.551  12.852 103.197  1.00 20.64           C  
ATOM   1748  N   TYR A 225      42.107  15.383  99.343  1.00 20.08           N  
ATOM   1749  CA  TYR A 225      41.435  16.111  98.275  1.00 21.07           C  
ATOM   1750  C   TYR A 225      40.368  15.297  97.556  1.00 19.86           C  
ATOM   1751  O   TYR A 225      40.592  14.143  97.187  1.00 18.28           O  
ATOM   1752  CB  TYR A 225      42.471  16.597  97.256  1.00 22.95           C  
ATOM   1753  CG  TYR A 225      43.548  17.456  97.871  1.00 25.87           C  
ATOM   1754  CD1 TYR A 225      43.297  18.783  98.215  1.00 26.86           C  
ATOM   1755  CD2 TYR A 225      44.806  16.928  98.155  1.00 28.31           C  
ATOM   1756  CE1 TYR A 225      44.270  19.563  98.831  1.00 29.69           C  
ATOM   1757  CE2 TYR A 225      45.786  17.698  98.773  1.00 29.63           C  
ATOM   1758  CZ  TYR A 225      45.510  19.012  99.110  1.00 30.48           C  
ATOM   1759  OH  TYR A 225      46.465  19.768  99.748  1.00 35.56           O  
ATOM   1760  N   ILE A 226      39.208  15.910  97.361  1.00 17.84           N  
ATOM   1761  CA  ILE A 226      38.116  15.268  96.654  1.00 21.11           C  
ATOM   1762  C   ILE A 226      37.953  16.012  95.330  1.00 22.48           C  
ATOM   1763  O   ILE A 226      37.773  17.232  95.309  1.00 23.14           O  
ATOM   1764  CB  ILE A 226      36.807  15.324  97.476  1.00 22.69           C  
ATOM   1765  CG1 ILE A 226      36.957  14.457  98.730  1.00 21.04           C  
ATOM   1766  CG2 ILE A 226      35.632  14.851  96.636  1.00 22.58           C  
ATOM   1767  CD1 ILE A 226      35.711  14.376  99.583  1.00 21.94           C  
ATOM   1768  N   ASN A 227      38.048  15.282  94.224  1.00 22.52           N  
ATOM   1769  CA  ASN A 227      37.926  15.904  92.913  1.00 21.16           C  
ATOM   1770  C   ASN A 227      36.471  16.044  92.504  1.00 20.10           C  
ATOM   1771  O   ASN A 227      35.855  15.109  91.997  1.00 19.01           O  
ATOM   1772  CB  ASN A 227      38.700  15.098  91.866  1.00 23.44           C  
ATOM   1773  CG  ASN A 227      40.156  14.901  92.244  1.00 22.13           C  
ATOM   1774  ND2 ASN A 227      40.724  13.768  91.847  1.00 20.06           N  
ATOM   1775  OD1 ASN A 227      40.768  15.767  92.876  1.00 23.11           O  
ATOM   1776  N   GLY A 228      35.923  17.232  92.730  1.00 19.54           N  
ATOM   1777  CA  GLY A 228      34.540  17.476  92.383  1.00 19.39           C  
ATOM   1778  C   GLY A 228      33.686  17.670  93.618  1.00 21.31           C  
ATOM   1779  O   GLY A 228      34.133  18.245  94.612  1.00 21.01           O  
ATOM   1780  N   ASP A 229      32.456  17.173  93.563  1.00 21.75           N  
ATOM   1781  CA  ASP A 229      31.522  17.308  94.674  1.00 21.85           C  
ATOM   1782  C   ASP A 229      31.506  16.105  95.609  1.00 20.41           C  
ATOM   1783  O   ASP A 229      30.777  16.100  96.597  1.00 21.14           O  
ATOM   1784  CB  ASP A 229      30.112  17.532  94.130  1.00 22.77           C  
ATOM   1785  CG  ASP A 229      29.685  16.438  93.175  1.00 24.49           C  
ATOM   1786  OD1 ASP A 229      30.383  15.403  93.104  1.00 23.59           O  
ATOM   1787  OD2 ASP A 229      28.653  16.608  92.498  1.00 28.66           O1-
ATOM   1788  N   GLY A 230      32.295  15.083  95.296  1.00 20.07           N  
ATOM   1789  CA  GLY A 230      32.329  13.902  96.142  1.00 20.21           C  
ATOM   1790  C   GLY A 230      31.136  12.981  95.950  1.00 21.75           C  
ATOM   1791  O   GLY A 230      31.012  11.960  96.632  1.00 22.27           O  
ATOM   1792  N   GLU A 231      30.249  13.338  95.026  1.00 21.15           N  
ATOM   1793  CA  GLU A 231      29.072  12.519  94.749  1.00 20.96           C  
ATOM   1794  C   GLU A 231      29.422  11.468  93.699  1.00 20.56           C  
ATOM   1795  O   GLU A 231      28.650  10.544  93.442  1.00 20.30           O  
ATOM   1796  CB  GLU A 231      27.913  13.398  94.277  1.00 22.28           C  
ATOM   1797  CG  GLU A 231      27.556  14.506  95.260  1.00 24.68           C  
ATOM   1798  CD  GLU A 231      27.045  13.987  96.598  1.00 29.32           C  
ATOM   1799  OE1 GLU A 231      27.735  13.167  97.244  1.00 29.97           O  
ATOM   1800  OE2 GLU A 231      25.945  14.413  97.013  1.00 34.86           O1-
ATOM   1801  N   THR A 232      30.591  11.626  93.089  1.00 19.02           N  
ATOM   1802  CA  THR A 232      31.077  10.663  92.111  1.00 18.90           C  
ATOM   1803  C   THR A 232      31.039   9.320  92.846  1.00 18.35           C  
ATOM   1804  O   THR A 232      31.396   9.258  94.026  1.00 17.77           O  
ATOM   1805  CB  THR A 232      32.527  11.003  91.706  1.00 18.86           C  
ATOM   1806  CG2 THR A 232      33.114   9.917  90.803  1.00 18.31           C  
ATOM   1807  OG1 THR A 232      32.541  12.262  91.022  1.00 18.99           O  
ATOM   1808  N   SER A 233      30.604   8.258  92.167  1.00 17.24           N  
ATOM   1809  CA  SER A 233      30.495   6.949  92.809  1.00 17.75           C  
ATOM   1810  C   SER A 233      31.188   5.787  92.096  1.00 18.61           C  
ATOM   1811  O   SER A 233      31.364   5.794  90.879  1.00 19.45           O  
ATOM   1812  CB  SER A 233      29.019   6.603  93.022  1.00 18.78           C  
ATOM   1813  OG  SER A 233      28.321   6.566  91.790  1.00 18.82           O  
ATOM   1814  N   ARG A 234      31.565   4.781  92.876  1.00 17.03           N  
ATOM   1815  CA  ARG A 234      32.255   3.608  92.357  1.00 16.96           C  
ATOM   1816  C   ARG A 234      31.758   2.319  93.001  1.00 18.35           C  
ATOM   1817  O   ARG A 234      31.117   2.341  94.053  1.00 17.48           O  
ATOM   1818  CB  ARG A 234      33.761   3.736  92.619  1.00 16.25           C  
ATOM   1819  CG  ARG A 234      34.429   4.885  91.883  1.00 16.98           C  
ATOM   1820  CD  ARG A 234      34.471   4.600  90.387  1.00 16.07           C  
ATOM   1821  NE  ARG A 234      35.226   5.608  89.652  1.00 17.61           N  
ATOM   1822  CZ  ARG A 234      34.711   6.724  89.143  1.00 19.77           C  
ATOM   1823  NH1 ARG A 234      33.419   6.997  89.280  1.00 16.55           N1+
ATOM   1824  NH2 ARG A 234      35.496   7.564  88.480  1.00 20.95           N  
ATOM   1825  N   ASP A 235      32.058   1.200  92.349  1.00 19.18           N  
ATOM   1826  CA  ASP A 235      31.698  -0.121  92.849  1.00 18.86           C  
ATOM   1827  C   ASP A 235      33.042  -0.672  93.319  1.00 19.47           C  
ATOM   1828  O   ASP A 235      33.641  -1.522  92.657  1.00 19.81           O  
ATOM   1829  CB  ASP A 235      31.141  -0.992  91.714  1.00 18.21           C  
ATOM   1830  CG  ASP A 235      30.362  -2.210  92.220  1.00 18.58           C  
ATOM   1831  OD1 ASP A 235      30.748  -2.799  93.254  1.00 16.99           O  
ATOM   1832  OD2 ASP A 235      29.366  -2.588  91.564  1.00 15.35           O1-
ATOM   1833  N   PHE A 236      33.533  -0.160  94.444  1.00 18.38           N  
ATOM   1834  CA  PHE A 236      34.816  -0.605  94.975  1.00 18.34           C  
ATOM   1835  C   PHE A 236      34.802  -2.105  95.212  1.00 17.76           C  
ATOM   1836  O   PHE A 236      33.927  -2.630  95.897  1.00 19.30           O  
ATOM   1837  CB  PHE A 236      35.152   0.168  96.252  1.00 17.11           C  
ATOM   1838  CG  PHE A 236      35.438   1.621  96.005  1.00 16.60           C  
ATOM   1839  CD1 PHE A 236      36.580   2.007  95.306  1.00 15.95           C  
ATOM   1840  CD2 PHE A 236      34.547   2.604  96.422  1.00 16.34           C  
ATOM   1841  CE1 PHE A 236      36.832   3.351  95.023  1.00 14.27           C  
ATOM   1842  CE2 PHE A 236      34.787   3.950  96.145  1.00 14.17           C  
ATOM   1843  CZ  PHE A 236      35.936   4.324  95.440  1.00 13.12           C  
ATOM   1844  N   CYS A 237      35.780  -2.787  94.620  1.00 18.27           N  
ATOM   1845  CA  CYS A 237      35.884  -4.237  94.699  1.00 17.65           C  
ATOM   1846  C   CYS A 237      37.135  -4.710  95.442  1.00 17.51           C  
ATOM   1847  O   CYS A 237      38.248  -4.616  94.923  1.00 17.73           O  
ATOM   1848  CB  CYS A 237      35.875  -4.803  93.273  1.00 19.09           C  
ATOM   1849  SG  CYS A 237      35.823  -6.610  93.127  1.00 18.11           S  
ATOM   1850  N   TYR A 238      36.949  -5.228  96.653  1.00 16.74           N  
ATOM   1851  CA  TYR A 238      38.073  -5.718  97.453  1.00 16.41           C  
ATOM   1852  C   TYR A 238      38.822  -6.804  96.677  1.00 15.87           C  
ATOM   1853  O   TYR A 238      38.208  -7.688  96.074  1.00 15.63           O  
ATOM   1854  CB  TYR A 238      37.571  -6.279  98.790  1.00 16.24           C  
ATOM   1855  CG  TYR A 238      38.683  -6.743  99.708  1.00 16.89           C  
ATOM   1856  CD1 TYR A 238      39.668  -5.854 100.144  1.00 17.29           C  
ATOM   1857  CD2 TYR A 238      38.762  -8.069 100.128  1.00 17.32           C  
ATOM   1858  CE1 TYR A 238      40.702  -6.275 100.973  1.00 15.11           C  
ATOM   1859  CE2 TYR A 238      39.795  -8.503 100.958  1.00 17.41           C  
ATOM   1860  CZ  TYR A 238      40.761  -7.597 101.374  1.00 17.47           C  
ATOM   1861  OH  TYR A 238      41.792  -8.012 102.181  1.00 15.96           O  
ATOM   1862  N   ILE A 239      40.149  -6.729  96.710  1.00 17.44           N  
ATOM   1863  CA  ILE A 239      41.026  -7.656  95.996  1.00 16.03           C  
ATOM   1864  C   ILE A 239      40.644  -9.144  96.037  1.00 18.48           C  
ATOM   1865  O   ILE A 239      40.833  -9.855  95.048  1.00 16.73           O  
ATOM   1866  CB  ILE A 239      42.500  -7.494  96.480  1.00 17.17           C  
ATOM   1867  CG1 ILE A 239      43.445  -8.342  95.621  1.00 14.17           C  
ATOM   1868  CG2 ILE A 239      42.621  -7.904  97.943  1.00 16.24           C  
ATOM   1869  CD1 ILE A 239      43.444  -7.979  94.139  1.00 16.21           C  
ATOM   1870  N   GLU A 240      40.114  -9.628  97.157  1.00 18.91           N  
ATOM   1871  CA  GLU A 240      39.750 -11.042  97.226  1.00 18.98           C  
ATOM   1872  C   GLU A 240      38.692 -11.423  96.189  1.00 18.56           C  
ATOM   1873  O   GLU A 240      38.733 -12.525  95.637  1.00 17.07           O  
ATOM   1874  CB  GLU A 240      39.254 -11.410  98.623  1.00 23.44           C  
ATOM   1875  CG  GLU A 240      38.847 -12.875  98.766  1.00 28.39           C  
ATOM   1876  CD  GLU A 240      39.950 -13.848  98.359  1.00 32.44           C  
ATOM   1877  OE1 GLU A 240      41.107 -13.672  98.803  1.00 33.26           O  
ATOM   1878  OE2 GLU A 240      39.655 -14.798  97.602  1.00 34.62           O1-
ATOM   1879  N   ASN A 241      37.748 -10.517  95.931  1.00 16.30           N  
ATOM   1880  CA  ASN A 241      36.694 -10.768  94.948  1.00 16.47           C  
ATOM   1881  C   ASN A 241      37.296 -10.897  93.548  1.00 16.51           C  
ATOM   1882  O   ASN A 241      36.883 -11.744  92.752  1.00 16.85           O  
ATOM   1883  CB  ASN A 241      35.667  -9.624  94.925  1.00 14.75           C  
ATOM   1884  CG  ASN A 241      34.999  -9.393  96.271  1.00 16.10           C  
ATOM   1885  ND2 ASN A 241      34.676  -8.136  96.560  1.00 16.20           N  
ATOM   1886  OD1 ASN A 241      34.756 -10.329  97.031  1.00 16.65           O  
ATOM   1887  N   THR A 242      38.268 -10.038  93.255  1.00 15.60           N  
ATOM   1888  CA  THR A 242      38.930 -10.032  91.957  1.00 15.16           C  
ATOM   1889  C   THR A 242      39.792 -11.276  91.765  1.00 15.14           C  
ATOM   1890  O   THR A 242      39.888 -11.806  90.660  1.00 15.79           O  
ATOM   1891  CB  THR A 242      39.798  -8.767  91.802  1.00 15.62           C  
ATOM   1892  CG2 THR A 242      40.458  -8.734  90.427  1.00 14.14           C  
ATOM   1893  OG1 THR A 242      38.970  -7.606  91.966  1.00 14.66           O  
ATOM   1894  N   VAL A 243      40.425 -11.735  92.839  1.00 15.95           N  
ATOM   1895  CA  VAL A 243      41.251 -12.936  92.768  1.00 16.61           C  
ATOM   1896  C   VAL A 243      40.347 -14.113  92.402  1.00 17.65           C  
ATOM   1897  O   VAL A 243      40.679 -14.915  91.527  1.00 18.57           O  
ATOM   1898  CB  VAL A 243      41.961 -13.202  94.117  1.00 16.41           C  
ATOM   1899  CG1 VAL A 243      42.579 -14.600  94.132  1.00 13.27           C  
ATOM   1900  CG2 VAL A 243      43.051 -12.157  94.329  1.00 15.43           C  
ATOM   1901  N   GLN A 244      39.196 -14.201  93.062  1.00 18.74           N  
ATOM   1902  CA  GLN A 244      38.237 -15.268  92.781  1.00 19.04           C  
ATOM   1903  C   GLN A 244      37.838 -15.275  91.300  1.00 19.27           C  
ATOM   1904  O   GLN A 244      37.808 -16.327  90.661  1.00 18.26           O  
ATOM   1905  CB  GLN A 244      36.971 -15.094  93.630  1.00 18.26           C  
ATOM   1906  CG  GLN A 244      35.788 -15.932  93.128  1.00 19.57           C  
ATOM   1907  CD  GLN A 244      34.515 -15.743  93.937  1.00 19.48           C  
ATOM   1908  NE2 GLN A 244      34.631 -15.103  95.097  1.00 17.27           N  
ATOM   1909  OE1 GLN A 244      33.438 -16.175  93.521  1.00 19.97           O  
ATOM   1910  N   ALA A 245      37.519 -14.095  90.772  1.00 16.78           N  
ATOM   1911  CA  ALA A 245      37.101 -13.958  89.382  1.00 18.23           C  
ATOM   1912  C   ALA A 245      38.143 -14.482  88.403  1.00 17.47           C  
ATOM   1913  O   ALA A 245      37.798 -15.123  87.409  1.00 19.80           O  
ATOM   1914  CB  ALA A 245      36.776 -12.490  89.070  1.00 17.65           C  
ATOM   1915  N   ASN A 246      39.412 -14.205  88.681  1.00 15.61           N  
ATOM   1916  CA  ASN A 246      40.503 -14.661  87.825  1.00 16.31           C  
ATOM   1917  C   ASN A 246      40.633 -16.188  87.801  1.00 15.84           C  
ATOM   1918  O   ASN A 246      40.680 -16.794  86.731  1.00 14.38           O  
ATOM   1919  CB  ASN A 246      41.828 -14.045  88.284  1.00 13.31           C  
ATOM   1920  CG  ASN A 246      42.066 -12.669  87.700  1.00 15.69           C  
ATOM   1921  ND2 ASN A 246      41.494 -11.648  88.333  1.00 14.11           N  
ATOM   1922  OD1 ASN A 246      42.747 -12.525  86.683  1.00 13.40           O  
ATOM   1923  N   LEU A 247      40.698 -16.804  88.978  1.00 16.30           N  
ATOM   1924  CA  LEU A 247      40.839 -18.255  89.060  1.00 18.28           C  
ATOM   1925  C   LEU A 247      39.630 -18.947  88.437  1.00 17.96           C  
ATOM   1926  O   LEU A 247      39.764 -19.991  87.807  1.00 17.91           O  
ATOM   1927  CB  LEU A 247      41.012 -18.701  90.519  1.00 18.19           C  
ATOM   1928  CG  LEU A 247      42.086 -17.991  91.360  1.00 22.91           C  
ATOM   1929  CD1 LEU A 247      42.536 -18.933  92.477  1.00 22.57           C  
ATOM   1930  CD2 LEU A 247      43.283 -17.586  90.505  1.00 19.06           C  
ATOM   1931  N   LEU A 248      38.457 -18.347  88.616  1.00 17.64           N  
ATOM   1932  CA  LEU A 248      37.209 -18.868  88.063  1.00 18.88           C  
ATOM   1933  C   LEU A 248      37.249 -18.789  86.529  1.00 20.06           C  
ATOM   1934  O   LEU A 248      36.944 -19.764  85.835  1.00 19.99           O  
ATOM   1935  CB  LEU A 248      36.029 -18.046  88.601  1.00 19.96           C  
ATOM   1936  CG  LEU A 248      34.953 -18.702  89.478  1.00 20.93           C  
ATOM   1937  CD1 LEU A 248      35.568 -19.676  90.469  1.00 20.17           C  
ATOM   1938  CD2 LEU A 248      34.168 -17.611  90.197  1.00 14.35           C  
ATOM   1939  N   ALA A 249      37.633 -17.627  86.005  1.00 16.48           N  
ATOM   1940  CA  ALA A 249      37.707 -17.429  84.558  1.00 17.25           C  
ATOM   1941  C   ALA A 249      38.756 -18.337  83.918  1.00 17.02           C  
ATOM   1942  O   ALA A 249      38.557 -18.851  82.819  1.00 16.70           O  
ATOM   1943  CB  ALA A 249      38.031 -15.966  84.240  1.00 14.87           C  
ATOM   1944  N   ALA A 250      39.874 -18.522  84.612  1.00 17.03           N  
ATOM   1945  CA  ALA A 250      40.964 -19.348  84.112  1.00 15.84           C  
ATOM   1946  C   ALA A 250      40.576 -20.817  83.966  1.00 17.71           C  
ATOM   1947  O   ALA A 250      41.161 -21.540  83.160  1.00 16.47           O  
ATOM   1948  CB  ALA A 250      42.162 -19.228  85.032  1.00 15.94           C  
ATOM   1949  N   THR A 251      39.592 -21.253  84.747  1.00 17.56           N  
ATOM   1950  CA  THR A 251      39.156 -22.644  84.715  1.00 20.03           C  
ATOM   1951  C   THR A 251      37.713 -22.831  84.249  1.00 20.81           C  
ATOM   1952  O   THR A 251      37.125 -23.889  84.470  1.00 22.43           O  
ATOM   1953  CB  THR A 251      39.297 -23.284  86.115  1.00 20.79           C  
ATOM   1954  CG2 THR A 251      40.749 -23.283  86.563  1.00 20.72           C  
ATOM   1955  OG1 THR A 251      38.519 -22.541  87.060  1.00 22.27           O  
ATOM   1956  N   ALA A 252      37.149 -21.815  83.600  1.00 20.98           N  
ATOM   1957  CA  ALA A 252      35.767 -21.874  83.134  1.00 21.61           C  
ATOM   1958  C   ALA A 252      35.553 -22.763  81.912  1.00 22.92           C  
ATOM   1959  O   ALA A 252      36.468 -22.986  81.118  1.00 20.68           O  
ATOM   1960  CB  ALA A 252      35.260 -20.468  82.834  1.00 22.93           C  
ATOM   1961  N   GLY A 253      34.327 -23.255  81.768  1.00 24.36           N  
ATOM   1962  CA  GLY A 253      33.989 -24.104  80.642  1.00 26.89           C  
ATOM   1963  C   GLY A 253      33.963 -23.332  79.336  1.00 29.56           C  
ATOM   1964  O   GLY A 253      34.024 -22.100  79.324  1.00 26.54           O  
ATOM   1965  N   LEU A 254      33.861 -24.070  78.235  1.00 32.03           N  
ATOM   1966  CA  LEU A 254      33.835 -23.499  76.892  1.00 34.75           C  
ATOM   1967  C   LEU A 254      32.787 -22.409  76.709  1.00 34.42           C  
ATOM   1968  O   LEU A 254      33.056 -21.375  76.101  1.00 34.19           O  
ATOM   1969  CB  LEU A 254      33.581 -24.610  75.867  1.00 38.66           C  
ATOM   1970  CG  LEU A 254      34.553 -25.795  75.887  1.00 42.20           C  
ATOM   1971  CD1 LEU A 254      34.064 -26.881  74.935  1.00 42.85           C  
ATOM   1972  CD2 LEU A 254      35.945 -25.319  75.501  1.00 42.25           C  
ATOM   1973  N   ASP A 255      31.592 -22.653  77.230  1.00 35.44           N  
ATOM   1974  CA  ASP A 255      30.489 -21.710  77.115  1.00 36.65           C  
ATOM   1975  C   ASP A 255      30.798 -20.331  77.680  1.00 36.16           C  
ATOM   1976  O   ASP A 255      30.326 -19.323  77.153  1.00 36.13           O  
ATOM   1977  CB  ASP A 255      29.250 -22.272  77.813  1.00 40.35           C  
ATOM   1978  CG  ASP A 255      28.740 -23.540  77.160  1.00 44.80           C  
ATOM   1979  OD1 ASP A 255      28.366 -23.489  75.969  1.00 46.45           O  
ATOM   1980  OD2 ASP A 255      28.717 -24.591  77.837  1.00 48.86           O1-
ATOM   1981  N   ALA A 256      31.590 -20.288  78.747  1.00 33.37           N  
ATOM   1982  CA  ALA A 256      31.937 -19.025  79.387  1.00 31.99           C  
ATOM   1983  C   ALA A 256      33.083 -18.276  78.707  1.00 31.63           C  
ATOM   1984  O   ALA A 256      33.401 -17.152  79.094  1.00 29.11           O  
ATOM   1985  CB  ALA A 256      32.277 -19.268  80.861  1.00 30.05           C  
ATOM   1986  N   ARG A 257      33.693 -18.887  77.693  1.00 31.32           N  
ATOM   1987  CA  ARG A 257      34.813 -18.259  76.997  1.00 30.51           C  
ATOM   1988  C   ARG A 257      34.439 -17.266  75.900  1.00 29.28           C  
ATOM   1989  O   ARG A 257      33.322 -17.275  75.389  1.00 28.58           O  
ATOM   1990  CB  ARG A 257      35.753 -19.331  76.455  1.00 33.51           C  
ATOM   1991  CG  ARG A 257      36.494 -20.059  77.561  1.00 38.85           C  
ATOM   1992  CD  ARG A 257      37.421 -21.123  77.008  1.00 44.12           C  
ATOM   1993  NE  ARG A 257      38.155 -21.793  78.074  1.00 49.95           N  
ATOM   1994  CZ  ARG A 257      38.891 -22.885  77.899  1.00 53.02           C  
ATOM   1995  NH1 ARG A 257      38.989 -23.432  76.694  1.00 54.52           N1+
ATOM   1996  NH2 ARG A 257      39.522 -23.433  78.930  1.00 54.30           N  
ATOM   1997  N   ASN A 258      35.408 -16.428  75.540  1.00 28.14           N  
ATOM   1998  CA  ASN A 258      35.235 -15.352  74.568  1.00 28.05           C  
ATOM   1999  C   ASN A 258      34.088 -14.482  75.058  1.00 27.79           C  
ATOM   2000  O   ASN A 258      33.164 -14.141  74.311  1.00 27.41           O  
ATOM   2001  CB  ASN A 258      34.937 -15.862  73.156  1.00 29.72           C  
ATOM   2002  CG  ASN A 258      34.886 -14.723  72.135  1.00 33.15           C  
ATOM   2003  ND2 ASN A 258      33.890 -14.753  71.253  1.00 33.71           N  
ATOM   2004  OD1 ASN A 258      35.737 -13.827  72.146  1.00 33.01           O  
ATOM   2005  N   GLN A 259      34.170 -14.139  76.338  1.00 25.90           N  
ATOM   2006  CA  GLN A 259      33.182 -13.307  77.005  1.00 24.46           C  
ATOM   2007  C   GLN A 259      33.908 -12.323  77.919  1.00 23.13           C  
ATOM   2008  O   GLN A 259      34.990 -12.621  78.429  1.00 21.09           O  
ATOM   2009  CB  GLN A 259      32.253 -14.177  77.864  1.00 25.48           C  
ATOM   2010  CG  GLN A 259      31.382 -15.163  77.095  1.00 25.35           C  
ATOM   2011  CD  GLN A 259      30.444 -14.465  76.135  1.00 26.48           C  
ATOM   2012  NE2 GLN A 259      30.236 -15.065  74.969  1.00 29.68           N  
ATOM   2013  OE1 GLN A 259      29.903 -13.403  76.441  1.00 25.76           O  
ATOM   2014  N   VAL A 260      33.315 -11.150  78.113  1.00 20.95           N  
ATOM   2015  CA  VAL A 260      33.880 -10.150  79.006  1.00 20.51           C  
ATOM   2016  C   VAL A 260      32.858 -10.046  80.143  1.00 21.44           C  
ATOM   2017  O   VAL A 260      31.651 -10.095  79.896  1.00 20.84           O  
ATOM   2018  CB  VAL A 260      34.068  -8.780  78.292  1.00 21.32           C  
ATOM   2019  CG1 VAL A 260      34.977  -8.953  77.077  1.00 19.43           C  
ATOM   2020  CG2 VAL A 260      32.728  -8.214  77.857  1.00 24.27           C  
ATOM   2021  N   TYR A 261      33.331  -9.918  81.381  1.00 19.66           N  
ATOM   2022  CA  TYR A 261      32.430  -9.859  82.535  1.00 19.10           C  
ATOM   2023  C   TYR A 261      32.727  -8.724  83.500  1.00 18.62           C  
ATOM   2024  O   TYR A 261      33.891  -8.404  83.756  1.00 19.58           O  
ATOM   2025  CB  TYR A 261      32.524 -11.147  83.360  1.00 19.35           C  
ATOM   2026  CG  TYR A 261      32.275 -12.444  82.632  1.00 18.80           C  
ATOM   2027  CD1 TYR A 261      31.045 -13.091  82.728  1.00 18.43           C  
ATOM   2028  CD2 TYR A 261      33.287 -13.054  81.893  1.00 18.52           C  
ATOM   2029  CE1 TYR A 261      30.827 -14.317  82.111  1.00 20.87           C  
ATOM   2030  CE2 TYR A 261      33.080 -14.282  81.270  1.00 20.15           C  
ATOM   2031  CZ  TYR A 261      31.848 -14.908  81.386  1.00 21.24           C  
ATOM   2032  OH  TYR A 261      31.636 -16.129  80.792  1.00 22.19           O  
ATOM   2033  N   ASN A 262      31.674  -8.131  84.054  1.00 18.79           N  
ATOM   2034  CA  ASN A 262      31.858  -7.088  85.051  1.00 18.09           C  
ATOM   2035  C   ASN A 262      32.317  -7.809  86.311  1.00 16.88           C  
ATOM   2036  O   ASN A 262      31.717  -8.810  86.701  1.00 17.74           O  
ATOM   2037  CB  ASN A 262      30.545  -6.370  85.379  1.00 17.22           C  
ATOM   2038  CG  ASN A 262      30.082  -5.446  84.273  1.00 17.73           C  
ATOM   2039  ND2 ASN A 262      28.777  -5.220  84.208  1.00 15.87           N  
ATOM   2040  OD1 ASN A 262      30.886  -4.922  83.504  1.00 14.84           O  
ATOM   2041  N   ILE A 263      33.383  -7.321  86.934  1.00 16.21           N  
ATOM   2042  CA  ILE A 263      33.863  -7.914  88.177  1.00 15.04           C  
ATOM   2043  C   ILE A 263      33.805  -6.834  89.249  1.00 17.05           C  
ATOM   2044  O   ILE A 263      34.597  -5.891  89.246  1.00 14.35           O  
ATOM   2045  CB  ILE A 263      35.312  -8.440  88.063  1.00 15.76           C  
ATOM   2046  CG1 ILE A 263      35.386  -9.563  87.020  1.00 13.48           C  
ATOM   2047  CG2 ILE A 263      35.793  -8.950  89.436  1.00 14.51           C  
ATOM   2048  CD1 ILE A 263      34.447 -10.740  87.286  1.00 14.54           C  
ATOM   2049  N   ALA A 264      32.838  -6.968  90.150  1.00 18.08           N  
ATOM   2050  CA  ALA A 264      32.649  -6.010  91.227  1.00 19.69           C  
ATOM   2051  C   ALA A 264      31.736  -6.641  92.266  1.00 19.94           C  
ATOM   2052  O   ALA A 264      31.676  -7.863  92.378  1.00 19.84           O  
ATOM   2053  CB  ALA A 264      32.025  -4.723  90.683  1.00 20.02           C  
ATOM   2054  N   VAL A 265      31.019  -5.811  93.016  1.00 20.91           N  
ATOM   2055  CA  VAL A 265      30.119  -6.312  94.050  1.00 22.42           C  
ATOM   2056  C   VAL A 265      28.679  -5.879  93.819  1.00 21.73           C  
ATOM   2057  O   VAL A 265      27.750  -6.480  94.346  1.00 23.02           O  
ATOM   2058  CB  VAL A 265      30.545  -5.811  95.445  1.00 22.55           C  
ATOM   2059  CG1 VAL A 265      29.774  -6.558  96.521  1.00 25.61           C  
ATOM   2060  CG2 VAL A 265      32.036  -5.995  95.630  1.00 23.28           C  
ATOM   2061  N   GLY A 266      28.495  -4.834  93.023  1.00 22.42           N  
ATOM   2062  CA  GLY A 266      27.157  -4.338  92.772  1.00 23.30           C  
ATOM   2063  C   GLY A 266      26.783  -3.303  93.818  1.00 23.56           C  
ATOM   2064  O   GLY A 266      25.605  -3.020  94.031  1.00 25.30           O  
ATOM   2065  N   GLY A 267      27.793  -2.734  94.470  1.00 22.91           N  
ATOM   2066  CA  GLY A 267      27.546  -1.728  95.488  1.00 23.12           C  
ATOM   2067  C   GLY A 267      27.901  -0.319  95.044  1.00 22.42           C  
ATOM   2068  O   GLY A 267      28.867  -0.109  94.306  1.00 24.08           O  
ATOM   2069  N   ARG A 268      27.118   0.655  95.491  1.00 21.04           N  
ATOM   2070  CA  ARG A 268      27.366   2.047  95.138  1.00 20.73           C  
ATOM   2071  C   ARG A 268      27.946   2.834  96.311  1.00 19.37           C  
ATOM   2072  O   ARG A 268      27.304   2.986  97.355  1.00 20.06           O  
ATOM   2073  CB  ARG A 268      26.071   2.701  94.652  1.00 22.21           C  
ATOM   2074  CG  ARG A 268      26.203   4.178  94.345  1.00 25.91           C  
ATOM   2075  CD  ARG A 268      25.027   4.693  93.532  1.00 27.57           C  
ATOM   2076  NE  ARG A 268      25.092   6.142  93.376  1.00 30.41           N  
ATOM   2077  CZ  ARG A 268      24.385   6.840  92.493  1.00 29.64           C  
ATOM   2078  NH1 ARG A 268      23.547   6.225  91.667  1.00 28.81           N1+
ATOM   2079  NH2 ARG A 268      24.519   8.155  92.437  1.00 29.86           N  
ATOM   2080  N   THR A 269      29.170   3.324  96.136  1.00 18.35           N  
ATOM   2081  CA  THR A 269      29.843   4.101  97.172  1.00 17.50           C  
ATOM   2082  C   THR A 269      30.311   5.443  96.634  1.00 17.74           C  
ATOM   2083  O   THR A 269      31.173   5.495  95.759  1.00 15.02           O  
ATOM   2084  CB  THR A 269      31.096   3.381  97.721  1.00 17.06           C  
ATOM   2085  CG2 THR A 269      31.726   4.214  98.834  1.00 14.73           C  
ATOM   2086  OG1 THR A 269      30.741   2.090  98.235  1.00 16.03           O  
ATOM   2087  N   SER A 270      29.749   6.528  97.156  1.00 16.84           N  
ATOM   2088  CA  SER A 270      30.157   7.857  96.720  1.00 16.86           C  
ATOM   2089  C   SER A 270      31.496   8.156  97.377  1.00 16.17           C  
ATOM   2090  O   SER A 270      31.838   7.560  98.401  1.00 16.24           O  
ATOM   2091  CB  SER A 270      29.134   8.915  97.154  1.00 17.11           C  
ATOM   2092  OG  SER A 270      29.098   9.051  98.570  1.00 18.57           O  
ATOM   2093  N   LEU A 271      32.260   9.068  96.785  1.00 15.46           N  
ATOM   2094  CA  LEU A 271      33.539   9.447  97.360  1.00 15.19           C  
ATOM   2095  C   LEU A 271      33.318  10.039  98.752  1.00 15.90           C  
ATOM   2096  O   LEU A 271      34.143   9.851  99.648  1.00 18.23           O  
ATOM   2097  CB  LEU A 271      34.252  10.461  96.464  1.00 15.79           C  
ATOM   2098  CG  LEU A 271      34.745   9.914  95.123  1.00 15.42           C  
ATOM   2099  CD1 LEU A 271      35.456  11.008  94.346  1.00 14.24           C  
ATOM   2100  CD2 LEU A 271      35.689   8.747  95.371  1.00 15.66           C  
ATOM   2101  N   ASN A 272      32.206  10.746  98.939  1.00 15.65           N  
ATOM   2102  CA  ASN A 272      31.920  11.327 100.250  1.00 17.73           C  
ATOM   2103  C   ASN A 272      31.770  10.235 101.309  1.00 16.12           C  
ATOM   2104  O   ASN A 272      32.247  10.388 102.432  1.00 17.86           O  
ATOM   2105  CB  ASN A 272      30.661  12.207 100.208  1.00 17.20           C  
ATOM   2106  CG  ASN A 272      30.900  13.530  99.497  1.00 19.55           C  
ATOM   2107  ND2 ASN A 272      29.938  13.955  98.686  1.00 19.09           N  
ATOM   2108  OD1 ASN A 272      31.935  14.166  99.685  1.00 17.05           O  
ATOM   2109  N   GLN A 273      31.113   9.133 100.959  1.00 14.85           N  
ATOM   2110  CA  GLN A 273      30.964   8.039 101.908  1.00 15.36           C  
ATOM   2111  C   GLN A 273      32.327   7.421 102.186  1.00 15.61           C  
ATOM   2112  O   GLN A 273      32.657   7.106 103.332  1.00 14.80           O  
ATOM   2113  CB  GLN A 273      30.046   6.937 101.372  1.00 14.66           C  
ATOM   2114  CG  GLN A 273      29.895   5.792 102.373  1.00 15.42           C  
ATOM   2115  CD  GLN A 273      29.084   4.624 101.849  1.00 17.71           C  
ATOM   2116  NE2 GLN A 273      29.069   3.535 102.609  1.00 14.98           N  
ATOM   2117  OE1 GLN A 273      28.468   4.699 100.781  1.00 17.99           O  
ATOM   2118  N   LEU A 274      33.109   7.250 101.121  1.00 14.97           N  
ATOM   2119  CA  LEU A 274      34.441   6.657 101.206  1.00 15.21           C  
ATOM   2120  C   LEU A 274      35.348   7.412 102.175  1.00 15.15           C  
ATOM   2121  O   LEU A 274      36.083   6.803 102.955  1.00 14.02           O  
ATOM   2122  CB  LEU A 274      35.095   6.627  99.816  1.00 14.54           C  
ATOM   2123  CG  LEU A 274      36.493   5.992  99.773  1.00 16.58           C  
ATOM   2124  CD1 LEU A 274      36.378   4.511 100.114  1.00 15.64           C  
ATOM   2125  CD2 LEU A 274      37.119   6.167  98.393  1.00 17.65           C  
ATOM   2126  N   PHE A 275      35.305   8.739 102.112  1.00 14.20           N  
ATOM   2127  CA  PHE A 275      36.122   9.562 102.995  1.00 15.95           C  
ATOM   2128  C   PHE A 275      35.881   9.172 104.460  1.00 16.43           C  
ATOM   2129  O   PHE A 275      36.822   8.904 105.206  1.00 17.76           O  
ATOM   2130  CB  PHE A 275      35.780  11.040 102.807  1.00 15.80           C  
ATOM   2131  CG  PHE A 275      36.503  11.953 103.759  1.00 16.37           C  
ATOM   2132  CD1 PHE A 275      37.773  12.434 103.456  1.00 15.90           C  
ATOM   2133  CD2 PHE A 275      35.924  12.308 104.976  1.00 14.57           C  
ATOM   2134  CE1 PHE A 275      38.459  13.259 104.352  1.00 15.99           C  
ATOM   2135  CE2 PHE A 275      36.601  13.130 105.878  1.00 16.35           C  
ATOM   2136  CZ  PHE A 275      37.869  13.606 105.565  1.00 16.06           C  
ATOM   2137  N   PHE A 276      34.616   9.145 104.866  1.00 15.83           N  
ATOM   2138  CA  PHE A 276      34.269   8.795 106.242  1.00 17.37           C  
ATOM   2139  C   PHE A 276      34.494   7.321 106.551  1.00 17.65           C  
ATOM   2140  O   PHE A 276      34.822   6.968 107.685  1.00 18.57           O  
ATOM   2141  CB  PHE A 276      32.818   9.185 106.535  1.00 16.02           C  
ATOM   2142  CG  PHE A 276      32.588  10.670 106.515  1.00 19.25           C  
ATOM   2143  CD1 PHE A 276      33.091  11.478 107.532  1.00 19.67           C  
ATOM   2144  CD2 PHE A 276      31.928  11.270 105.449  1.00 18.79           C  
ATOM   2145  CE1 PHE A 276      32.946  12.865 107.485  1.00 19.81           C  
ATOM   2146  CE2 PHE A 276      31.777  12.658 105.392  1.00 20.84           C  
ATOM   2147  CZ  PHE A 276      32.289  13.455 106.412  1.00 19.76           C  
ATOM   2148  N   ALA A 277      34.331   6.465 105.546  1.00 17.13           N  
ATOM   2149  CA  ALA A 277      34.533   5.033 105.743  1.00 18.37           C  
ATOM   2150  C   ALA A 277      35.993   4.783 106.106  1.00 19.02           C  
ATOM   2151  O   ALA A 277      36.293   4.039 107.040  1.00 19.58           O  
ATOM   2152  CB  ALA A 277      34.164   4.267 104.474  1.00 16.32           C  
ATOM   2153  N   LEU A 278      36.899   5.416 105.362  1.00 18.48           N  
ATOM   2154  CA  LEU A 278      38.326   5.267 105.604  1.00 18.00           C  
ATOM   2155  C   LEU A 278      38.726   5.925 106.920  1.00 18.62           C  
ATOM   2156  O   LEU A 278      39.504   5.363 107.696  1.00 16.65           O  
ATOM   2157  CB  LEU A 278      39.134   5.885 104.452  1.00 18.12           C  
ATOM   2158  CG  LEU A 278      38.994   5.239 103.070  1.00 16.31           C  
ATOM   2159  CD1 LEU A 278      39.885   5.972 102.059  1.00 15.11           C  
ATOM   2160  CD2 LEU A 278      39.384   3.764 103.160  1.00 13.96           C  
ATOM   2161  N   ARG A 279      38.190   7.116 107.174  1.00 18.51           N  
ATOM   2162  CA  ARG A 279      38.511   7.829 108.402  1.00 19.41           C  
ATOM   2163  C   ARG A 279      38.058   7.047 109.639  1.00 18.60           C  
ATOM   2164  O   ARG A 279      38.810   6.905 110.601  1.00 19.63           O  
ATOM   2165  CB  ARG A 279      37.861   9.215 108.407  1.00 22.31           C  
ATOM   2166  CG  ARG A 279      38.369  10.092 109.540  1.00 25.41           C  
ATOM   2167  CD  ARG A 279      37.394  11.195 109.873  1.00 29.42           C  
ATOM   2168  NE  ARG A 279      36.125  10.659 110.356  1.00 31.52           N  
ATOM   2169  CZ  ARG A 279      35.082  11.413 110.682  1.00 31.98           C  
ATOM   2170  NH1 ARG A 279      35.166  12.734 110.577  1.00 32.75           N1+
ATOM   2171  NH2 ARG A 279      33.956  10.850 111.100  1.00 29.40           N  
ATOM   2172  N   ASP A 280      36.827   6.545 109.617  1.00 18.02           N  
ATOM   2173  CA  ASP A 280      36.310   5.779 110.749  1.00 18.33           C  
ATOM   2174  C   ASP A 280      37.051   4.451 110.869  1.00 18.56           C  
ATOM   2175  O   ASP A 280      37.254   3.940 111.972  1.00 19.02           O  
ATOM   2176  CB  ASP A 280      34.808   5.521 110.589  1.00 17.59           C  
ATOM   2177  CG  ASP A 280      33.982   6.792 110.688  1.00 16.44           C  
ATOM   2178  OD1 ASP A 280      34.525   7.827 111.126  1.00 17.53           O  
ATOM   2179  OD2 ASP A 280      32.786   6.755 110.339  1.00 18.68           O1-
ATOM   2180  N   GLY A 281      37.456   3.899 109.727  1.00 18.94           N  
ATOM   2181  CA  GLY A 281      38.178   2.640 109.724  1.00 19.02           C  
ATOM   2182  C   GLY A 281      39.524   2.787 110.407  1.00 19.79           C  
ATOM   2183  O   GLY A 281      39.942   1.920 111.176  1.00 22.00           O  
ATOM   2184  N   LEU A 282      40.206   3.891 110.125  1.00 18.67           N  
ATOM   2185  CA  LEU A 282      41.505   4.160 110.726  1.00 19.62           C  
ATOM   2186  C   LEU A 282      41.367   4.448 112.218  1.00 19.91           C  
ATOM   2187  O   LEU A 282      42.189   4.001 113.015  1.00 19.36           O  
ATOM   2188  CB  LEU A 282      42.179   5.346 110.027  1.00 18.97           C  
ATOM   2189  CG  LEU A 282      42.713   5.064 108.617  1.00 22.35           C  
ATOM   2190  CD1 LEU A 282      43.117   6.368 107.937  1.00 20.51           C  
ATOM   2191  CD2 LEU A 282      43.904   4.098 108.707  1.00 18.71           C  
ATOM   2192  N   ALA A 283      40.331   5.196 112.592  1.00 19.65           N  
ATOM   2193  CA  ALA A 283      40.098   5.529 113.999  1.00 22.48           C  
ATOM   2194  C   ALA A 283      39.870   4.240 114.784  1.00 23.47           C  
ATOM   2195  O   ALA A 283      40.238   4.123 115.952  1.00 24.33           O  
ATOM   2196  CB  ALA A 283      38.881   6.452 114.130  1.00 19.89           C  
ATOM   2197  N   GLU A 284      39.258   3.276 114.112  1.00 25.56           N  
ATOM   2198  CA  GLU A 284      38.959   1.967 114.670  1.00 27.59           C  
ATOM   2199  C   GLU A 284      40.279   1.292 115.054  1.00 27.87           C  
ATOM   2200  O   GLU A 284      40.334   0.464 115.967  1.00 27.87           O  
ATOM   2201  CB  GLU A 284      38.244   1.143 113.601  1.00 30.94           C  
ATOM   2202  CG  GLU A 284      37.304   0.076 114.097  1.00 34.55           C  
ATOM   2203  CD  GLU A 284      36.593  -0.602 112.944  1.00 37.34           C  
ATOM   2204  OE1 GLU A 284      37.249  -1.359 112.198  1.00 40.76           O  
ATOM   2205  OE2 GLU A 284      35.381  -0.366 112.770  1.00 39.03           O1-
ATOM   2206  N   ASN A 285      41.340   1.657 114.343  1.00 26.78           N  
ATOM   2207  CA  ASN A 285      42.667   1.105 114.579  1.00 26.76           C  
ATOM   2208  C   ASN A 285      43.551   2.036 115.404  1.00 27.23           C  
ATOM   2209  O   ASN A 285      44.763   1.851 115.472  1.00 28.81           O  
ATOM   2210  CB  ASN A 285      43.340   0.793 113.241  1.00 26.57           C  
ATOM   2211  CG  ASN A 285      42.730  -0.414 112.557  1.00 25.39           C  
ATOM   2212  ND2 ASN A 285      41.872  -0.172 111.577  1.00 24.39           N  
ATOM   2213  OD1 ASN A 285      43.014  -1.552 112.921  1.00 27.05           O  
ATOM   2214  N   GLY A 286      42.943   3.041 116.023  1.00 27.19           N  
ATOM   2215  CA  GLY A 286      43.705   3.962 116.850  1.00 27.55           C  
ATOM   2216  C   GLY A 286      44.385   5.094 116.109  1.00 27.10           C  
ATOM   2217  O   GLY A 286      45.299   5.720 116.636  1.00 28.12           O  
ATOM   2218  N   VAL A 287      43.948   5.355 114.882  1.00 27.26           N  
ATOM   2219  CA  VAL A 287      44.518   6.432 114.083  1.00 26.76           C  
ATOM   2220  C   VAL A 287      43.465   7.527 113.963  1.00 28.40           C  
ATOM   2221  O   VAL A 287      42.439   7.339 113.308  1.00 28.18           O  
ATOM   2222  CB  VAL A 287      44.909   5.932 112.667  1.00 26.98           C  
ATOM   2223  CG1 VAL A 287      45.391   7.095 111.815  1.00 25.96           C  
ATOM   2224  CG2 VAL A 287      45.998   4.872 112.772  1.00 26.88           C  
ATOM   2225  N   SER A 288      43.709   8.665 114.605  1.00 28.77           N  
ATOM   2226  CA  SER A 288      42.758   9.770 114.556  1.00 30.37           C  
ATOM   2227  C   SER A 288      43.080  10.743 113.428  1.00 30.37           C  
ATOM   2228  O   SER A 288      44.241  10.929 113.058  1.00 32.07           O  
ATOM   2229  CB  SER A 288      42.725  10.517 115.897  1.00 31.16           C  
ATOM   2230  OG  SER A 288      43.990  11.067 116.221  1.00 34.75           O  
ATOM   2231  N   TYR A 289      42.034  11.353 112.886  1.00 28.40           N  
ATOM   2232  CA  TYR A 289      42.153  12.306 111.793  1.00 26.58           C  
ATOM   2233  C   TYR A 289      40.925  13.192 111.916  1.00 25.44           C  
ATOM   2234  O   TYR A 289      39.802  12.707 111.827  1.00 24.91           O  
ATOM   2235  CB  TYR A 289      42.135  11.567 110.454  1.00 25.31           C  
ATOM   2236  CG  TYR A 289      42.324  12.460 109.254  1.00 24.32           C  
ATOM   2237  CD1 TYR A 289      43.585  12.961 108.920  1.00 22.05           C  
ATOM   2238  CD2 TYR A 289      41.241  12.813 108.452  1.00 22.50           C  
ATOM   2239  CE1 TYR A 289      43.759  13.792 107.813  1.00 21.89           C  
ATOM   2240  CE2 TYR A 289      41.403  13.641 107.349  1.00 24.05           C  
ATOM   2241  CZ  TYR A 289      42.660  14.128 107.033  1.00 23.37           C  
ATOM   2242  OH  TYR A 289      42.807  14.949 105.935  1.00 23.94           O  
ATOM   2243  N   HIS A 290      41.133  14.488 112.113  1.00 26.25           N  
ATOM   2244  CA  HIS A 290      40.013  15.402 112.297  1.00 27.44           C  
ATOM   2245  C   HIS A 290      39.815  16.428 111.191  1.00 27.52           C  
ATOM   2246  O   HIS A 290      38.928  17.277 111.285  1.00 30.47           O  
ATOM   2247  CB  HIS A 290      40.169  16.121 113.640  1.00 28.38           C  
ATOM   2248  CG  HIS A 290      40.317  15.190 114.801  1.00 29.64           C  
ATOM   2249  CD2 HIS A 290      41.370  14.937 115.614  1.00 31.51           C  
ATOM   2250  ND1 HIS A 290      39.302  14.357 115.220  1.00 31.48           N  
ATOM   2251  CE1 HIS A 290      39.723  13.630 116.240  1.00 31.59           C  
ATOM   2252  NE2 HIS A 290      40.975  13.964 116.499  1.00 32.12           N  
ATOM   2253  N   ARG A 291      40.633  16.355 110.148  1.00 25.62           N  
ATOM   2254  CA  ARG A 291      40.524  17.297 109.040  1.00 24.78           C  
ATOM   2255  C   ARG A 291      39.332  16.981 108.148  1.00 23.49           C  
ATOM   2256  O   ARG A 291      38.971  15.819 107.960  1.00 22.96           O  
ATOM   2257  CB  ARG A 291      41.787  17.261 108.173  1.00 26.42           C  
ATOM   2258  CG  ARG A 291      43.044  17.841 108.798  1.00 30.09           C  
ATOM   2259  CD  ARG A 291      44.212  17.673 107.831  1.00 33.23           C  
ATOM   2260  NE  ARG A 291      45.307  18.605 108.086  1.00 39.14           N  
ATOM   2261  CZ  ARG A 291      46.082  18.582 109.165  1.00 40.71           C  
ATOM   2262  NH1 ARG A 291      45.889  17.667 110.105  1.00 43.89           N1+
ATOM   2263  NH2 ARG A 291      47.055  19.473 109.302  1.00 41.29           N  
ATOM   2264  N   GLU A 292      38.732  18.026 107.590  1.00 22.10           N  
ATOM   2265  CA  GLU A 292      37.607  17.866 106.678  1.00 20.08           C  
ATOM   2266  C   GLU A 292      38.213  17.735 105.279  1.00 19.76           C  
ATOM   2267  O   GLU A 292      39.328  18.196 105.033  1.00 18.44           O  
ATOM   2268  CB  GLU A 292      36.709  19.102 106.724  1.00 21.09           C  
ATOM   2269  CG  GLU A 292      37.313  20.322 106.033  1.00 21.63           C  
ATOM   2270  CD  GLU A 292      36.570  21.604 106.360  1.00 22.63           C  
ATOM   2271  OE1 GLU A 292      36.795  22.162 107.454  1.00 20.93           O  
ATOM   2272  OE2 GLU A 292      35.751  22.045 105.528  1.00 24.31           O1-
ATOM   2273  N   PRO A 293      37.491  17.107 104.344  1.00 19.76           N  
ATOM   2274  CA  PRO A 293      38.053  16.976 102.998  1.00 20.36           C  
ATOM   2275  C   PRO A 293      38.120  18.324 102.292  1.00 21.38           C  
ATOM   2276  O   PRO A 293      37.320  19.221 102.572  1.00 18.35           O  
ATOM   2277  CB  PRO A 293      37.088  16.011 102.316  1.00 19.61           C  
ATOM   2278  CG  PRO A 293      35.786  16.333 102.968  1.00 21.66           C  
ATOM   2279  CD  PRO A 293      36.157  16.487 104.426  1.00 21.75           C  
ATOM   2280  N   VAL A 294      39.083  18.467 101.387  1.00 22.06           N  
ATOM   2281  CA  VAL A 294      39.233  19.700 100.628  1.00 23.69           C  
ATOM   2282  C   VAL A 294      38.801  19.432  99.187  1.00 25.10           C  
ATOM   2283  O   VAL A 294      39.490  18.743  98.431  1.00 23.39           O  
ATOM   2284  CB  VAL A 294      40.688  20.203 100.655  1.00 24.19           C  
ATOM   2285  CG1 VAL A 294      40.808  21.497  99.856  1.00 24.71           C  
ATOM   2286  CG2 VAL A 294      41.127  20.432 102.098  1.00 24.08           C  
ATOM   2287  N   TYR A 295      37.645  19.978  98.822  1.00 24.89           N  
ATOM   2288  CA  TYR A 295      37.084  19.791  97.491  1.00 24.00           C  
ATOM   2289  C   TYR A 295      37.747  20.673  96.442  1.00 23.97           C  
ATOM   2290  O   TYR A 295      38.049  21.837  96.694  1.00 23.76           O  
ATOM   2291  CB  TYR A 295      35.579  20.069  97.532  1.00 23.18           C  
ATOM   2292  CG  TYR A 295      34.812  19.114  98.419  1.00 22.78           C  
ATOM   2293  CD1 TYR A 295      34.293  17.920  97.909  1.00 21.49           C  
ATOM   2294  CD2 TYR A 295      34.632  19.386  99.778  1.00 20.89           C  
ATOM   2295  CE1 TYR A 295      33.615  17.014  98.732  1.00 20.27           C  
ATOM   2296  CE2 TYR A 295      33.960  18.492 100.609  1.00 22.75           C  
ATOM   2297  CZ  TYR A 295      33.454  17.306 100.080  1.00 21.89           C  
ATOM   2298  OH  TYR A 295      32.807  16.415 100.903  1.00 21.78           O  
ATOM   2299  N   ARG A 296      37.987  20.102  95.268  1.00 23.97           N  
ATOM   2300  CA  ARG A 296      38.597  20.841  94.171  1.00 23.94           C  
ATOM   2301  C   ARG A 296      37.931  20.420  92.866  1.00 23.34           C  
ATOM   2302  O   ARG A 296      36.924  19.721  92.891  1.00 21.58           O  
ATOM   2303  CB  ARG A 296      40.110  20.594  94.125  1.00 25.12           C  
ATOM   2304  CG  ARG A 296      40.527  19.151  93.917  1.00 26.63           C  
ATOM   2305  CD  ARG A 296      42.037  19.010  94.014  1.00 27.58           C  
ATOM   2306  NE  ARG A 296      42.460  17.624  93.842  1.00 28.12           N  
ATOM   2307  CZ  ARG A 296      43.712  17.202  93.977  1.00 29.33           C  
ATOM   2308  NH1 ARG A 296      44.676  18.058  94.287  1.00 29.59           N1+
ATOM   2309  NH2 ARG A 296      43.999  15.920  93.806  1.00 27.92           N  
ATOM   2310  N   ASP A 297      38.487  20.845  91.736  1.00 24.85           N  
ATOM   2311  CA  ASP A 297      37.919  20.528  90.426  1.00 27.18           C  
ATOM   2312  C   ASP A 297      37.793  19.037  90.122  1.00 25.86           C  
ATOM   2313  O   ASP A 297      38.544  18.222  90.646  1.00 24.65           O  
ATOM   2314  CB  ASP A 297      38.759  21.170  89.317  1.00 31.65           C  
ATOM   2315  CG  ASP A 297      38.782  22.685  89.398  1.00 38.56           C  
ATOM   2316  OD1 ASP A 297      37.692  23.297  89.411  1.00 41.13           O  
ATOM   2317  OD2 ASP A 297      39.892  23.264  89.439  1.00 41.80           O1-
ATOM   2318  N   PHE A 298      36.832  18.695  89.268  1.00 25.84           N  
ATOM   2319  CA  PHE A 298      36.636  17.314  88.841  1.00 25.58           C  
ATOM   2320  C   PHE A 298      37.895  16.955  88.061  1.00 26.14           C  
ATOM   2321  O   PHE A 298      38.521  17.829  87.460  1.00 25.03           O  
ATOM   2322  CB  PHE A 298      35.424  17.207  87.912  1.00 24.38           C  
ATOM   2323  CG  PHE A 298      34.108  17.173  88.631  1.00 25.74           C  
ATOM   2324  CD1 PHE A 298      33.606  15.972  89.130  1.00 23.48           C  
ATOM   2325  CD2 PHE A 298      33.373  18.342  88.822  1.00 24.32           C  
ATOM   2326  CE1 PHE A 298      32.394  15.931  89.807  1.00 22.59           C  
ATOM   2327  CE2 PHE A 298      32.157  18.310  89.500  1.00 23.55           C  
ATOM   2328  CZ  PHE A 298      31.666  17.102  89.993  1.00 23.51           C  
ATOM   2329  N   ARG A 299      38.274  15.684  88.069  1.00 25.06           N  
ATOM   2330  CA  ARG A 299      39.467  15.275  87.343  1.00 23.52           C  
ATOM   2331  C   ARG A 299      39.107  14.977  85.889  1.00 22.52           C  
ATOM   2332  O   ARG A 299      38.034  14.446  85.601  1.00 21.59           O  
ATOM   2333  CB  ARG A 299      40.096  14.045  88.007  1.00 23.63           C  
ATOM   2334  CG  ARG A 299      41.515  13.752  87.541  1.00 23.29           C  
ATOM   2335  CD  ARG A 299      42.216  12.761  88.468  1.00 23.70           C  
ATOM   2336  NE  ARG A 299      41.726  11.394  88.301  1.00 21.08           N  
ATOM   2337  CZ  ARG A 299      42.088  10.371  89.069  1.00 20.55           C  
ATOM   2338  NH1 ARG A 299      42.944  10.555  90.069  1.00 20.31           N1+
ATOM   2339  NH2 ARG A 299      41.596   9.161  88.836  1.00 18.07           N  
ATOM   2340  N   GLU A 300      40.003  15.335  84.975  1.00 22.85           N  
ATOM   2341  CA  GLU A 300      39.783  15.109  83.549  1.00 24.43           C  
ATOM   2342  C   GLU A 300      39.739  13.625  83.217  1.00 22.64           C  
ATOM   2343  O   GLU A 300      40.465  12.828  83.809  1.00 21.77           O  
ATOM   2344  CB  GLU A 300      40.891  15.783  82.731  1.00 28.56           C  
ATOM   2345  CG  GLU A 300      42.284  15.575  83.308  1.00 36.62           C  
ATOM   2346  CD  GLU A 300      43.374  16.306  82.531  1.00 42.41           C  
ATOM   2347  OE1 GLU A 300      43.132  17.449  82.076  1.00 43.07           O  
ATOM   2348  OE2 GLU A 300      44.482  15.737  82.393  1.00 44.93           O1-
ATOM   2349  N   GLY A 301      38.882  13.270  82.266  1.00 22.26           N  
ATOM   2350  CA  GLY A 301      38.745  11.886  81.844  1.00 23.01           C  
ATOM   2351  C   GLY A 301      38.078  10.988  82.865  1.00 22.56           C  
ATOM   2352  O   GLY A 301      38.068   9.772  82.705  1.00 23.52           O  
ATOM   2353  N   ASP A 302      37.492  11.586  83.897  1.00 24.92           N  
ATOM   2354  CA  ASP A 302      36.849  10.827  84.964  1.00 25.05           C  
ATOM   2355  C   ASP A 302      35.392  10.441  84.729  1.00 26.21           C  
ATOM   2356  O   ASP A 302      34.577  11.256  84.296  1.00 28.03           O  
ATOM   2357  CB  ASP A 302      36.952  11.606  86.278  1.00 25.07           C  
ATOM   2358  CG  ASP A 302      36.635  10.749  87.489  1.00 25.38           C  
ATOM   2359  OD1 ASP A 302      37.174   9.625  87.570  1.00 22.05           O  
ATOM   2360  OD2 ASP A 302      35.860  11.202  88.360  1.00 24.82           O1-
ATOM   2361  N   VAL A 303      35.080   9.182  85.024  1.00 25.80           N  
ATOM   2362  CA  VAL A 303      33.725   8.657  84.897  1.00 25.08           C  
ATOM   2363  C   VAL A 303      32.942   9.128  86.129  1.00 25.82           C  
ATOM   2364  O   VAL A 303      33.477   9.134  87.243  1.00 25.91           O  
ATOM   2365  CB  VAL A 303      33.747   7.109  84.841  1.00 25.84           C  
ATOM   2366  CG1 VAL A 303      32.362   6.546  85.130  1.00 27.07           C  
ATOM   2367  CG2 VAL A 303      34.227   6.650  83.463  1.00 25.40           C  
ATOM   2368  N   ARG A 304      31.687   9.523  85.931  1.00 23.90           N  
ATOM   2369  CA  ARG A 304      30.853  10.020  87.027  1.00 24.80           C  
ATOM   2370  C   ARG A 304      30.346   8.927  87.971  1.00 24.55           C  
ATOM   2371  O   ARG A 304      30.682   8.916  89.158  1.00 23.25           O  
ATOM   2372  CB  ARG A 304      29.669  10.810  86.454  1.00 25.63           C  
ATOM   2373  CG  ARG A 304      28.666  11.339  87.482  1.00 26.01           C  
ATOM   2374  CD  ARG A 304      29.314  12.243  88.530  1.00 27.98           C  
ATOM   2375  NE  ARG A 304      28.340  13.142  89.154  1.00 25.77           N  
ATOM   2376  CZ  ARG A 304      28.599  13.930  90.195  1.00 26.31           C  
ATOM   2377  NH1 ARG A 304      29.808  13.931  90.746  1.00 25.17           N1+
ATOM   2378  NH2 ARG A 304      27.653  14.728  90.680  1.00 21.95           N  
ATOM   2379  N   HIS A 305      29.537   8.013  87.444  1.00 24.43           N  
ATOM   2380  CA  HIS A 305      28.991   6.927  88.250  1.00 24.39           C  
ATOM   2381  C   HIS A 305      29.347   5.565  87.681  1.00 23.07           C  
ATOM   2382  O   HIS A 305      29.267   5.341  86.474  1.00 23.59           O  
ATOM   2383  CB  HIS A 305      27.470   7.050  88.348  1.00 24.76           C  
ATOM   2384  CG  HIS A 305      27.012   8.270  89.082  1.00 28.94           C  
ATOM   2385  CD2 HIS A 305      26.196   9.283  88.707  1.00 25.88           C  
ATOM   2386  ND1 HIS A 305      27.401   8.548  90.376  1.00 27.45           N  
ATOM   2387  CE1 HIS A 305      26.842   9.680  90.765  1.00 28.88           C  
ATOM   2388  NE2 HIS A 305      26.107  10.145  89.771  1.00 27.77           N  
ATOM   2389  N   SER A 306      29.731   4.653  88.563  1.00 22.22           N  
ATOM   2390  CA  SER A 306      30.102   3.308  88.154  1.00 23.54           C  
ATOM   2391  C   SER A 306      29.539   2.280  89.134  1.00 23.27           C  
ATOM   2392  O   SER A 306      29.983   2.190  90.280  1.00 25.02           O  
ATOM   2393  CB  SER A 306      31.625   3.189  88.091  1.00 22.67           C  
ATOM   2394  OG  SER A 306      32.024   1.918  87.624  1.00 24.00           O  
ATOM   2395  N   LEU A 307      28.550   1.521  88.673  1.00 22.01           N  
ATOM   2396  CA  LEU A 307      27.908   0.483  89.472  1.00 21.40           C  
ATOM   2397  C   LEU A 307      27.752  -0.706  88.538  1.00 21.32           C  
ATOM   2398  O   LEU A 307      27.217  -0.573  87.442  1.00 22.03           O  
ATOM   2399  CB  LEU A 307      26.534   0.948  89.966  1.00 21.51           C  
ATOM   2400  CG  LEU A 307      25.770  -0.046  90.852  1.00 22.48           C  
ATOM   2401  CD1 LEU A 307      26.568  -0.322  92.123  1.00 21.23           C  
ATOM   2402  CD2 LEU A 307      24.398   0.522  91.194  1.00 22.56           C  
ATOM   2403  N   ALA A 308      28.217  -1.870  88.973  1.00 21.08           N  
ATOM   2404  CA  ALA A 308      28.167  -3.051  88.130  1.00 20.62           C  
ATOM   2405  C   ALA A 308      27.035  -4.026  88.384  1.00 20.57           C  
ATOM   2406  O   ALA A 308      26.604  -4.222  89.520  1.00 19.85           O  
ATOM   2407  CB  ALA A 308      29.497  -3.804  88.227  1.00 17.99           C  
ATOM   2408  N   ASP A 309      26.555  -4.623  87.298  1.00 18.69           N  
ATOM   2409  CA  ASP A 309      25.542  -5.661  87.371  1.00 18.83           C  
ATOM   2410  C   ASP A 309      26.456  -6.873  87.195  1.00 18.73           C  
ATOM   2411  O   ASP A 309      27.074  -7.033  86.143  1.00 19.93           O  
ATOM   2412  CB  ASP A 309      24.573  -5.580  86.190  1.00 19.16           C  
ATOM   2413  CG  ASP A 309      23.484  -6.636  86.262  1.00 20.21           C  
ATOM   2414  OD1 ASP A 309      23.767  -7.754  86.742  1.00 19.89           O  
ATOM   2415  OD2 ASP A 309      22.348  -6.353  85.830  1.00 21.60           O1-
ATOM   2416  N   ILE A 310      26.571  -7.712  88.216  1.00 17.96           N  
ATOM   2417  CA  ILE A 310      27.457  -8.864  88.113  1.00 18.14           C  
ATOM   2418  C   ILE A 310      26.730 -10.171  87.820  1.00 19.11           C  
ATOM   2419  O   ILE A 310      27.279 -11.251  88.017  1.00 18.34           O  
ATOM   2420  CB  ILE A 310      28.295  -9.021  89.401  1.00 18.31           C  
ATOM   2421  CG1 ILE A 310      27.368  -9.195  90.605  1.00 17.87           C  
ATOM   2422  CG2 ILE A 310      29.192  -7.786  89.597  1.00 13.58           C  
ATOM   2423  CD1 ILE A 310      28.085  -9.567  91.881  1.00 19.12           C  
ATOM   2424  N   SER A 311      25.502 -10.064  87.326  1.00 20.33           N  
ATOM   2425  CA  SER A 311      24.696 -11.240  87.015  1.00 23.19           C  
ATOM   2426  C   SER A 311      25.356 -12.185  86.024  1.00 22.31           C  
ATOM   2427  O   SER A 311      25.318 -13.400  86.205  1.00 24.21           O  
ATOM   2428  CB  SER A 311      23.334 -10.815  86.467  1.00 24.41           C  
ATOM   2429  OG  SER A 311      22.620 -10.068  87.430  1.00 26.99           O  
ATOM   2430  N   LYS A 312      25.955 -11.630  84.976  1.00 22.73           N  
ATOM   2431  CA  LYS A 312      26.602 -12.447  83.958  1.00 21.60           C  
ATOM   2432  C   LYS A 312      27.715 -13.322  84.539  1.00 21.75           C  
ATOM   2433  O   LYS A 312      27.759 -14.528  84.285  1.00 19.22           O  
ATOM   2434  CB  LYS A 312      27.163 -11.562  82.842  1.00 22.30           C  
ATOM   2435  CG  LYS A 312      27.684 -12.351  81.651  1.00 22.83           C  
ATOM   2436  CD  LYS A 312      28.301 -11.449  80.599  1.00 22.80           C  
ATOM   2437  CE  LYS A 312      28.721 -12.250  79.377  1.00 21.41           C  
ATOM   2438  NZ  LYS A 312      29.407 -11.409  78.357  1.00 22.39           N1+
ATOM   2439  N   ALA A 313      28.612 -12.715  85.316  1.00 21.10           N  
ATOM   2440  CA  ALA A 313      29.710 -13.459  85.929  1.00 21.40           C  
ATOM   2441  C   ALA A 313      29.152 -14.483  86.912  1.00 21.88           C  
ATOM   2442  O   ALA A 313      29.656 -15.602  87.016  1.00 22.13           O  
ATOM   2443  CB  ALA A 313      30.656 -12.506  86.649  1.00 20.84           C  
ATOM   2444  N   ALA A 314      28.104 -14.092  87.627  1.00 22.48           N  
ATOM   2445  CA  ALA A 314      27.471 -14.976  88.597  1.00 24.98           C  
ATOM   2446  C   ALA A 314      26.880 -16.201  87.908  1.00 25.65           C  
ATOM   2447  O   ALA A 314      27.065 -17.327  88.368  1.00 26.48           O  
ATOM   2448  CB  ALA A 314      26.374 -14.224  89.353  1.00 25.34           C  
ATOM   2449  N   LYS A 315      26.176 -15.976  86.801  1.00 26.03           N  
ATOM   2450  CA  LYS A 315      25.538 -17.062  86.059  1.00 27.99           C  
ATOM   2451  C   LYS A 315      26.508 -17.952  85.288  1.00 27.70           C  
ATOM   2452  O   LYS A 315      26.471 -19.173  85.420  1.00 26.37           O  
ATOM   2453  CB  LYS A 315      24.508 -16.502  85.078  1.00 31.01           C  
ATOM   2454  CG  LYS A 315      23.360 -15.738  85.714  1.00 34.74           C  
ATOM   2455  CD  LYS A 315      22.399 -15.241  84.637  1.00 40.05           C  
ATOM   2456  CE  LYS A 315      21.252 -14.427  85.224  1.00 42.86           C  
ATOM   2457  NZ  LYS A 315      20.358 -13.877  84.155  1.00 43.84           N1+
ATOM   2458  N   LEU A 316      27.371 -17.338  84.483  1.00 26.60           N  
ATOM   2459  CA  LEU A 316      28.328 -18.086  83.672  1.00 24.74           C  
ATOM   2460  C   LEU A 316      29.593 -18.565  84.382  1.00 25.06           C  
ATOM   2461  O   LEU A 316      30.102 -19.644  84.070  1.00 24.39           O  
ATOM   2462  CB  LEU A 316      28.714 -17.264  82.441  1.00 24.42           C  
ATOM   2463  CG  LEU A 316      27.548 -16.946  81.498  1.00 25.57           C  
ATOM   2464  CD1 LEU A 316      28.048 -16.173  80.286  1.00 22.06           C  
ATOM   2465  CD2 LEU A 316      26.886 -18.248  81.061  1.00 26.52           C  
ATOM   2466  N   LEU A 317      30.106 -17.780  85.326  1.00 23.44           N  
ATOM   2467  CA  LEU A 317      31.320 -18.171  86.041  1.00 23.07           C  
ATOM   2468  C   LEU A 317      31.038 -18.685  87.446  1.00 22.17           C  
ATOM   2469  O   LEU A 317      31.894 -19.324  88.064  1.00 23.35           O  
ATOM   2470  CB  LEU A 317      32.297 -16.988  86.130  1.00 23.60           C  
ATOM   2471  CG  LEU A 317      32.900 -16.436  84.835  1.00 24.78           C  
ATOM   2472  CD1 LEU A 317      33.725 -15.191  85.142  1.00 25.37           C  
ATOM   2473  CD2 LEU A 317      33.762 -17.497  84.179  1.00 22.33           C  
ATOM   2474  N   GLY A 318      29.841 -18.411  87.952  1.00 21.40           N  
ATOM   2475  CA  GLY A 318      29.508 -18.842  89.296  1.00 19.26           C  
ATOM   2476  C   GLY A 318      30.170 -17.891  90.279  1.00 19.57           C  
ATOM   2477  O   GLY A 318      30.416 -18.232  91.438  1.00 18.29           O  
ATOM   2478  N   TYR A 319      30.472 -16.691  89.790  1.00 17.72           N  
ATOM   2479  CA  TYR A 319      31.105 -15.641  90.585  1.00 18.71           C  
ATOM   2480  C   TYR A 319      30.235 -15.284  91.787  1.00 20.00           C  
ATOM   2481  O   TYR A 319      29.043 -15.018  91.641  1.00 21.91           O  
ATOM   2482  CB  TYR A 319      31.323 -14.405  89.707  1.00 18.30           C  
ATOM   2483  CG  TYR A 319      31.908 -13.202  90.416  1.00 18.84           C  
ATOM   2484  CD1 TYR A 319      33.132 -13.283  91.082  1.00 18.06           C  
ATOM   2485  CD2 TYR A 319      31.248 -11.969  90.396  1.00 19.02           C  
ATOM   2486  CE1 TYR A 319      33.690 -12.163  91.713  1.00 17.74           C  
ATOM   2487  CE2 TYR A 319      31.799 -10.840  91.025  1.00 18.76           C  
ATOM   2488  CZ  TYR A 319      33.018 -10.949  91.680  1.00 18.59           C  
ATOM   2489  OH  TYR A 319      33.559  -9.850  92.314  1.00 18.79           O  
ATOM   2490  N   ALA A 320      30.831 -15.276  92.974  1.00 19.47           N  
ATOM   2491  CA  ALA A 320      30.089 -14.955  94.183  1.00 20.71           C  
ATOM   2492  C   ALA A 320      30.971 -14.221  95.192  1.00 20.78           C  
ATOM   2493  O   ALA A 320      31.524 -14.831  96.108  1.00 21.16           O  
ATOM   2494  CB  ALA A 320      29.526 -16.239  94.802  1.00 21.29           C  
ATOM   2495  N   PRO A 321      31.114 -12.894  95.032  1.00 21.52           N  
ATOM   2496  CA  PRO A 321      31.933 -12.080  95.934  1.00 22.22           C  
ATOM   2497  C   PRO A 321      31.400 -12.112  97.360  1.00 23.60           C  
ATOM   2498  O   PRO A 321      30.192 -12.068  97.580  1.00 24.83           O  
ATOM   2499  CB  PRO A 321      31.847 -10.688  95.312  1.00 20.98           C  
ATOM   2500  CG  PRO A 321      30.488 -10.681  94.716  1.00 21.33           C  
ATOM   2501  CD  PRO A 321      30.416 -12.040  94.054  1.00 20.71           C  
ATOM   2502  N   LYS A 322      32.307 -12.186  98.326  1.00 25.44           N  
ATOM   2503  CA  LYS A 322      31.916 -12.234  99.728  1.00 27.39           C  
ATOM   2504  C   LYS A 322      32.373 -10.996 100.486  1.00 25.60           C  
ATOM   2505  O   LYS A 322      32.089 -10.850 101.668  1.00 27.15           O  
ATOM   2506  CB  LYS A 322      32.511 -13.481 100.390  1.00 30.26           C  
ATOM   2507  CG  LYS A 322      32.086 -14.792  99.742  1.00 33.72           C  
ATOM   2508  CD  LYS A 322      30.579 -14.992  99.830  1.00 37.81           C  
ATOM   2509  CE  LYS A 322      30.134 -16.257  99.101  1.00 40.56           C  
ATOM   2510  NZ  LYS A 322      28.654 -16.437  99.163  1.00 41.99           N1+
ATOM   2511  N   TYR A 323      33.075 -10.099  99.807  1.00 24.21           N  
ATOM   2512  CA  TYR A 323      33.578  -8.903 100.470  1.00 22.01           C  
ATOM   2513  C   TYR A 323      33.004  -7.574  99.992  1.00 21.26           C  
ATOM   2514  O   TYR A 323      33.227  -7.165  98.846  1.00 19.91           O  
ATOM   2515  CB  TYR A 323      35.102  -8.863 100.349  1.00 22.58           C  
ATOM   2516  CG  TYR A 323      35.799  -9.963 101.116  1.00 22.71           C  
ATOM   2517  CD1 TYR A 323      36.107  -9.810 102.468  1.00 23.66           C  
ATOM   2518  CD2 TYR A 323      36.117 -11.172 100.499  1.00 20.93           C  
ATOM   2519  CE1 TYR A 323      36.719 -10.839 103.191  1.00 25.54           C  
ATOM   2520  CE2 TYR A 323      36.725 -12.205 101.210  1.00 25.60           C  
ATOM   2521  CZ  TYR A 323      37.023 -12.032 102.555  1.00 26.81           C  
ATOM   2522  OH  TYR A 323      37.619 -13.054 103.258  1.00 28.63           O  
ATOM   2523  N   ASP A 324      32.265  -6.900 100.873  1.00 19.70           N  
ATOM   2524  CA  ASP A 324      31.712  -5.593 100.542  1.00 21.31           C  
ATOM   2525  C   ASP A 324      32.812  -4.586 100.867  1.00 21.56           C  
ATOM   2526  O   ASP A 324      33.852  -4.958 101.408  1.00 20.64           O  
ATOM   2527  CB  ASP A 324      30.442  -5.295 101.356  1.00 24.10           C  
ATOM   2528  CG  ASP A 324      30.657  -5.407 102.857  1.00 27.15           C  
ATOM   2529  OD1 ASP A 324      31.498  -4.670 103.409  1.00 29.81           O  
ATOM   2530  OD2 ASP A 324      29.975  -6.238 103.489  1.00 32.99           O1-
ATOM   2531  N   VAL A 325      32.591  -3.318 100.540  1.00 22.49           N  
ATOM   2532  CA  VAL A 325      33.593  -2.284 100.780  1.00 22.41           C  
ATOM   2533  C   VAL A 325      34.054  -2.167 102.234  1.00 22.76           C  
ATOM   2534  O   VAL A 325      35.255  -2.092 102.497  1.00 22.57           O  
ATOM   2535  CB  VAL A 325      33.084  -0.906 100.307  1.00 22.50           C  
ATOM   2536  CG1 VAL A 325      34.210   0.122 100.374  1.00 22.88           C  
ATOM   2537  CG2 VAL A 325      32.553  -1.015  98.885  1.00 24.78           C  
ATOM   2538  N   SER A 326      33.110  -2.145 103.174  1.00 23.01           N  
ATOM   2539  CA  SER A 326      33.453  -2.026 104.592  1.00 23.99           C  
ATOM   2540  C   SER A 326      34.378  -3.143 105.057  1.00 21.71           C  
ATOM   2541  O   SER A 326      35.390  -2.887 105.702  1.00 23.78           O  
ATOM   2542  CB  SER A 326      32.192  -2.027 105.457  1.00 25.34           C  
ATOM   2543  OG  SER A 326      31.414  -0.872 105.216  1.00 31.22           O  
ATOM   2544  N   ALA A 327      34.025  -4.382 104.737  1.00 21.01           N  
ATOM   2545  CA  ALA A 327      34.849  -5.524 105.126  1.00 19.94           C  
ATOM   2546  C   ALA A 327      36.230  -5.381 104.495  1.00 18.07           C  
ATOM   2547  O   ALA A 327      37.243  -5.673 105.126  1.00 18.55           O  
ATOM   2548  CB  ALA A 327      34.193  -6.828 104.676  1.00 18.77           C  
ATOM   2549  N   GLY A 328      36.267  -4.925 103.247  1.00 16.33           N  
ATOM   2550  CA  GLY A 328      37.541  -4.744 102.572  1.00 15.78           C  
ATOM   2551  C   GLY A 328      38.368  -3.674 103.263  1.00 17.44           C  
ATOM   2552  O   GLY A 328      39.573  -3.838 103.460  1.00 18.70           O  
ATOM   2553  N   VAL A 329      37.721  -2.570 103.632  1.00 17.31           N  
ATOM   2554  CA  VAL A 329      38.404  -1.480 104.314  1.00 17.99           C  
ATOM   2555  C   VAL A 329      38.941  -1.943 105.668  1.00 18.60           C  
ATOM   2556  O   VAL A 329      40.057  -1.593 106.051  1.00 17.15           O  
ATOM   2557  CB  VAL A 329      37.458  -0.275 104.532  1.00 19.48           C  
ATOM   2558  CG1 VAL A 329      38.062   0.693 105.556  1.00 16.43           C  
ATOM   2559  CG2 VAL A 329      37.233   0.447 103.202  1.00 19.84           C  
ATOM   2560  N   ALA A 330      38.142  -2.729 106.387  1.00 18.25           N  
ATOM   2561  CA  ALA A 330      38.551  -3.235 107.690  1.00 19.31           C  
ATOM   2562  C   ALA A 330      39.824  -4.077 107.557  1.00 21.33           C  
ATOM   2563  O   ALA A 330      40.697  -4.048 108.427  1.00 21.53           O  
ATOM   2564  CB  ALA A 330      37.429  -4.065 108.304  1.00 20.49           C  
ATOM   2565  N   LEU A 331      39.932  -4.816 106.457  1.00 21.04           N  
ATOM   2566  CA  LEU A 331      41.100  -5.661 106.217  1.00 22.37           C  
ATOM   2567  C   LEU A 331      42.305  -4.872 105.698  1.00 21.99           C  
ATOM   2568  O   LEU A 331      43.453  -5.210 105.993  1.00 22.39           O  
ATOM   2569  CB  LEU A 331      40.748  -6.768 105.220  1.00 22.50           C  
ATOM   2570  CG  LEU A 331      39.764  -7.836 105.712  1.00 22.69           C  
ATOM   2571  CD1 LEU A 331      39.399  -8.769 104.574  1.00 24.39           C  
ATOM   2572  CD2 LEU A 331      40.390  -8.618 106.856  1.00 23.74           C  
ATOM   2573  N   ALA A 332      42.031  -3.813 104.945  1.00 20.69           N  
ATOM   2574  CA  ALA A 332      43.071  -2.979 104.353  1.00 19.91           C  
ATOM   2575  C   ALA A 332      43.752  -1.954 105.266  1.00 20.01           C  
ATOM   2576  O   ALA A 332      44.965  -1.760 105.185  1.00 20.34           O  
ATOM   2577  CB  ALA A 332      42.506  -2.266 103.136  1.00 19.60           C  
ATOM   2578  N   MET A 333      42.985  -1.295 106.127  1.00 20.07           N  
ATOM   2579  CA  MET A 333      43.560  -0.270 107.001  1.00 21.23           C  
ATOM   2580  C   MET A 333      44.780  -0.720 107.808  1.00 20.67           C  
ATOM   2581  O   MET A 333      45.791  -0.023 107.845  1.00 19.99           O  
ATOM   2582  CB  MET A 333      42.484   0.300 107.931  1.00 19.42           C  
ATOM   2583  CG  MET A 333      41.337   0.982 107.193  1.00 19.41           C  
ATOM   2584  SD  MET A 333      41.860   2.320 106.087  1.00 22.11           S  
ATOM   2585  CE  MET A 333      42.030   1.423 104.509  1.00 20.37           C  
ATOM   2586  N   PRO A 334      44.707  -1.890 108.461  1.00 21.36           N  
ATOM   2587  CA  PRO A 334      45.866  -2.342 109.238  1.00 22.19           C  
ATOM   2588  C   PRO A 334      47.121  -2.468 108.372  1.00 22.57           C  
ATOM   2589  O   PRO A 334      48.230  -2.191 108.828  1.00 23.60           O  
ATOM   2590  CB  PRO A 334      45.408  -3.692 109.792  1.00 22.07           C  
ATOM   2591  CG  PRO A 334      43.924  -3.519 109.916  1.00 22.63           C  
ATOM   2592  CD  PRO A 334      43.572  -2.814 108.627  1.00 21.90           C  
ATOM   2593  N   TRP A 335      46.946  -2.876 107.117  1.00 22.77           N  
ATOM   2594  CA  TRP A 335      48.087  -3.029 106.214  1.00 21.59           C  
ATOM   2595  C   TRP A 335      48.775  -1.689 105.978  1.00 21.74           C  
ATOM   2596  O   TRP A 335      49.994  -1.576 106.091  1.00 22.48           O  
ATOM   2597  CB  TRP A 335      47.641  -3.596 104.865  1.00 21.78           C  
ATOM   2598  CG  TRP A 335      48.791  -3.937 103.971  1.00 20.91           C  
ATOM   2599  CD1 TRP A 335      49.491  -5.116 103.944  1.00 20.08           C  
ATOM   2600  CD2 TRP A 335      49.419  -3.077 103.013  1.00 19.51           C  
ATOM   2601  CE2 TRP A 335      50.495  -3.798 102.447  1.00 19.90           C  
ATOM   2602  CE3 TRP A 335      49.180  -1.766 102.581  1.00 21.62           C  
ATOM   2603  NE1 TRP A 335      50.514  -5.037 103.032  1.00 19.13           N  
ATOM   2604  CZ2 TRP A 335      51.332  -3.251 101.469  1.00 20.32           C  
ATOM   2605  CZ3 TRP A 335      50.015  -1.219 101.605  1.00 19.99           C  
ATOM   2606  CH2 TRP A 335      51.078  -1.964 101.061  1.00 22.12           C  
ATOM   2607  N   TYR A 336      47.989  -0.670 105.645  1.00 21.49           N  
ATOM   2608  CA  TYR A 336      48.548   0.648 105.391  1.00 21.04           C  
ATOM   2609  C   TYR A 336      49.176   1.261 106.626  1.00 20.49           C  
ATOM   2610  O   TYR A 336      50.181   1.957 106.533  1.00 22.58           O  
ATOM   2611  CB  TYR A 336      47.480   1.579 104.817  1.00 18.89           C  
ATOM   2612  CG  TYR A 336      47.181   1.265 103.376  1.00 16.85           C  
ATOM   2613  CD1 TYR A 336      46.161   0.381 103.029  1.00 16.82           C  
ATOM   2614  CD2 TYR A 336      47.980   1.783 102.359  1.00 15.42           C  
ATOM   2615  CE1 TYR A 336      45.950   0.012 101.701  1.00 14.25           C  
ATOM   2616  CE2 TYR A 336      47.782   1.424 101.035  1.00 15.54           C  
ATOM   2617  CZ  TYR A 336      46.768   0.535 100.711  1.00 16.85           C  
ATOM   2618  OH  TYR A 336      46.597   0.153  99.401  1.00 17.50           O  
ATOM   2619  N   ILE A 337      48.585   1.005 107.784  1.00 22.67           N  
ATOM   2620  CA  ILE A 337      49.127   1.528 109.026  1.00 25.27           C  
ATOM   2621  C   ILE A 337      50.514   0.927 109.226  1.00 27.19           C  
ATOM   2622  O   ILE A 337      51.464   1.633 109.559  1.00 27.12           O  
ATOM   2623  CB  ILE A 337      48.216   1.167 110.221  1.00 25.76           C  
ATOM   2624  CG1 ILE A 337      46.936   2.006 110.152  1.00 24.41           C  
ATOM   2625  CG2 ILE A 337      48.958   1.382 111.540  1.00 22.72           C  
ATOM   2626  CD1 ILE A 337      45.896   1.627 111.174  1.00 25.66           C  
ATOM   2627  N   MET A 338      50.628  -0.378 109.004  1.00 29.93           N  
ATOM   2628  CA  MET A 338      51.907  -1.060 109.155  1.00 33.88           C  
ATOM   2629  C   MET A 338      52.892  -0.637 108.070  1.00 33.77           C  
ATOM   2630  O   MET A 338      54.093  -0.562 108.309  1.00 33.61           O  
ATOM   2631  CB  MET A 338      51.716  -2.579 109.108  1.00 38.02           C  
ATOM   2632  CG  MET A 338      50.996  -3.153 110.315  1.00 44.98           C  
ATOM   2633  SD  MET A 338      50.830  -4.951 110.245  1.00 54.78           S  
ATOM   2634  CE  MET A 338      52.324  -5.479 111.111  1.00 52.18           C  
ATOM   2635  N   PHE A 339      52.376  -0.354 106.879  1.00 33.13           N  
ATOM   2636  CA  PHE A 339      53.221   0.049 105.764  1.00 32.96           C  
ATOM   2637  C   PHE A 339      53.883   1.403 105.990  1.00 33.23           C  
ATOM   2638  O   PHE A 339      55.004   1.630 105.552  1.00 31.44           O  
ATOM   2639  CB  PHE A 339      52.401   0.103 104.471  1.00 33.65           C  
ATOM   2640  CG  PHE A 339      53.223   0.386 103.243  1.00 33.96           C  
ATOM   2641  CD1 PHE A 339      54.163  -0.536 102.792  1.00 35.16           C  
ATOM   2642  CD2 PHE A 339      53.059   1.571 102.537  1.00 34.62           C  
ATOM   2643  CE1 PHE A 339      54.927  -0.279 101.653  1.00 35.90           C  
ATOM   2644  CE2 PHE A 339      53.820   1.837 101.396  1.00 35.22           C  
ATOM   2645  CZ  PHE A 339      54.754   0.910 100.954  1.00 34.74           C  
ATOM   2646  N   LEU A 340      53.186   2.304 106.671  1.00 35.38           N  
ATOM   2647  CA  LEU A 340      53.722   3.634 106.923  1.00 39.05           C  
ATOM   2648  C   LEU A 340      54.293   3.789 108.332  1.00 41.92           C  
ATOM   2649  O   LEU A 340      54.622   4.899 108.754  1.00 43.09           O  
ATOM   2650  CB  LEU A 340      52.633   4.684 106.692  1.00 39.10           C  
ATOM   2651  CG  LEU A 340      51.895   4.618 105.350  1.00 39.67           C  
ATOM   2652  CD1 LEU A 340      50.848   5.721 105.289  1.00 40.99           C  
ATOM   2653  CD2 LEU A 340      52.883   4.761 104.205  1.00 40.53           C  
ATOM   2654  N   LYS A 341      54.413   2.679 109.056  1.00 44.46           N  
ATOM   2655  CA  LYS A 341      54.946   2.712 110.416  1.00 47.56           C  
ATOM   2656  C   LYS A 341      56.463   2.875 110.407  1.00 48.35           C  
ATOM   2657  O   LYS A 341      57.021   3.552 109.544  1.00 49.70           O  
ATOM   2658  CB  LYS A 341      54.581   1.428 111.164  1.00 49.04           C  
ATOM   2659  CG  LYS A 341      55.323   0.194 110.680  1.00 51.48           C  
ATOM   2660  CD  LYS A 341      54.713  -1.079 111.252  1.00 54.07           C  
ATOM   2661  CE  LYS A 341      55.396  -2.319 110.692  1.00 54.18           C  
ATOM   2662  NZ  LYS A 341      54.693  -3.567 111.097  1.00 55.34           N1+
TER
ATOM   2663  N   MET B   1      24.933  25.013  40.841  1.00 63.18           N  
ATOM   2664  CA  MET B   1      26.087  25.397  39.979  1.00 62.40           C  
ATOM   2665  C   MET B   1      27.239  24.406  40.146  1.00 60.59           C  
ATOM   2666  O   MET B   1      27.116  23.229  39.798  1.00 60.46           O  
ATOM   2667  CB  MET B   1      26.561  26.810  40.336  1.00 64.80           C  
ATOM   2668  CG  MET B   1      25.492  27.886  40.183  1.00 67.02           C  
ATOM   2669  SD  MET B   1      26.088  29.546  40.596  1.00 70.77           S  
ATOM   2670  CE  MET B   1      26.520  30.176  38.971  1.00 68.49           C  
ATOM   2671  N   MET B   2      28.357  24.889  40.681  1.00 57.65           N  
ATOM   2672  CA  MET B   2      29.530  24.049  40.896  1.00 54.22           C  
ATOM   2673  C   MET B   2      29.570  23.518  42.324  1.00 50.69           C  
ATOM   2674  O   MET B   2      29.163  24.202  43.265  1.00 49.71           O  
ATOM   2675  CB  MET B   2      30.806  24.844  40.604  1.00 56.12           C  
ATOM   2676  CG  MET B   2      30.953  26.107  41.437  1.00 59.14           C  
ATOM   2677  SD  MET B   2      32.455  27.029  41.039  1.00 62.29           S  
ATOM   2678  CE  MET B   2      31.949  27.846  39.522  1.00 61.86           C  
ATOM   2679  N   SER B   3      30.065  22.295  42.481  1.00 46.28           N  
ATOM   2680  CA  SER B   3      30.156  21.673  43.796  1.00 41.22           C  
ATOM   2681  C   SER B   3      31.155  22.420  44.665  1.00 37.95           C  
ATOM   2682  O   SER B   3      31.905  23.267  44.180  1.00 36.85           O  
ATOM   2683  CB  SER B   3      30.591  20.212  43.665  1.00 40.26           C  
ATOM   2684  OG  SER B   3      31.905  20.126  43.151  1.00 37.73           O  
ATOM   2685  N   ARG B   4      31.160  22.101  45.953  1.00 35.16           N  
ATOM   2686  CA  ARG B   4      32.070  22.738  46.889  1.00 32.86           C  
ATOM   2687  C   ARG B   4      33.521  22.429  46.526  1.00 31.06           C  
ATOM   2688  O   ARG B   4      34.392  23.295  46.621  1.00 29.22           O  
ATOM   2689  CB  ARG B   4      31.758  22.269  48.316  1.00 34.90           C  
ATOM   2690  CG  ARG B   4      32.802  22.649  49.359  1.00 37.73           C  
ATOM   2691  CD  ARG B   4      33.140  24.131  49.316  1.00 41.38           C  
ATOM   2692  NE  ARG B   4      34.161  24.483  50.300  1.00 43.17           N  
ATOM   2693  CZ  ARG B   4      34.748  25.672  50.377  1.00 44.80           C  
ATOM   2694  NH1 ARG B   4      34.420  26.635  49.522  1.00 45.70           N1+
ATOM   2695  NH2 ARG B   4      35.661  25.900  51.312  1.00 45.46           N  
ATOM   2696  N   TYR B   5      33.783  21.198  46.096  1.00 29.84           N  
ATOM   2697  CA  TYR B   5      35.140  20.821  45.728  1.00 28.38           C  
ATOM   2698  C   TYR B   5      35.627  21.650  44.544  1.00 28.15           C  
ATOM   2699  O   TYR B   5      36.756  22.149  44.544  1.00 25.95           O  
ATOM   2700  CB  TYR B   5      35.222  19.335  45.383  1.00 26.48           C  
ATOM   2701  CG  TYR B   5      36.633  18.890  45.076  1.00 26.93           C  
ATOM   2702  CD1 TYR B   5      37.674  19.171  45.961  1.00 26.51           C  
ATOM   2703  CD2 TYR B   5      36.937  18.207  43.897  1.00 26.08           C  
ATOM   2704  CE1 TYR B   5      38.977  18.791  45.683  1.00 25.64           C  
ATOM   2705  CE2 TYR B   5      38.243  17.820  43.611  1.00 26.10           C  
ATOM   2706  CZ  TYR B   5      39.256  18.117  44.510  1.00 25.20           C  
ATOM   2707  OH  TYR B   5      40.553  17.749  44.241  1.00 28.78           O  
ATOM   2708  N   GLU B   6      34.770  21.796  43.538  1.00 29.12           N  
ATOM   2709  CA  GLU B   6      35.113  22.577  42.358  1.00 32.02           C  
ATOM   2710  C   GLU B   6      35.454  24.004  42.781  1.00 32.13           C  
ATOM   2711  O   GLU B   6      36.393  24.612  42.267  1.00 32.54           O  
ATOM   2712  CB  GLU B   6      33.943  22.579  41.368  1.00 32.71           C  
ATOM   2713  CG  GLU B   6      33.496  21.179  40.963  1.00 37.71           C  
ATOM   2714  CD  GLU B   6      32.460  21.181  39.852  1.00 40.93           C  
ATOM   2715  OE1 GLU B   6      31.466  21.929  39.963  1.00 42.18           O  
ATOM   2716  OE2 GLU B   6      32.637  20.427  38.871  1.00 42.70           O1-
ATOM   2717  N   GLU B   7      34.692  24.526  43.735  1.00 32.71           N  
ATOM   2718  CA  GLU B   7      34.915  25.874  44.240  1.00 32.75           C  
ATOM   2719  C   GLU B   7      36.231  25.909  45.004  1.00 30.75           C  
ATOM   2720  O   GLU B   7      37.003  26.861  44.886  1.00 30.40           O  
ATOM   2721  CB  GLU B   7      33.761  26.287  45.157  1.00 35.90           C  
ATOM   2722  CG  GLU B   7      33.888  27.683  45.738  1.00 43.79           C  
ATOM   2723  CD  GLU B   7      34.025  28.752  44.670  1.00 47.93           C  
ATOM   2724  OE1 GLU B   7      33.205  28.754  43.726  1.00 51.16           O  
ATOM   2725  OE2 GLU B   7      34.948  29.592  44.778  1.00 49.58           O1-
ATOM   2726  N   LEU B   8      36.487  24.864  45.786  1.00 28.13           N  
ATOM   2727  CA  LEU B   8      37.723  24.777  46.561  1.00 25.18           C  
ATOM   2728  C   LEU B   8      38.935  24.758  45.627  1.00 25.03           C  
ATOM   2729  O   LEU B   8      39.963  25.381  45.908  1.00 24.09           O  
ATOM   2730  CB  LEU B   8      37.720  23.512  47.424  1.00 23.54           C  
ATOM   2731  CG  LEU B   8      38.909  23.331  48.373  1.00 22.94           C  
ATOM   2732  CD1 LEU B   8      38.936  24.476  49.380  1.00 22.54           C  
ATOM   2733  CD2 LEU B   8      38.795  21.990  49.096  1.00 21.93           C  
ATOM   2734  N   ARG B   9      38.804  24.042  44.514  1.00 23.90           N  
ATOM   2735  CA  ARG B   9      39.877  23.939  43.532  1.00 26.07           C  
ATOM   2736  C   ARG B   9      40.287  25.323  43.032  1.00 26.44           C  
ATOM   2737  O   ARG B   9      41.443  25.556  42.685  1.00 23.51           O  
ATOM   2738  CB  ARG B   9      39.416  23.098  42.340  1.00 27.94           C  
ATOM   2739  CG  ARG B   9      38.987  21.679  42.682  1.00 33.00           C  
ATOM   2740  CD  ARG B   9      40.075  20.692  42.327  1.00 37.46           C  
ATOM   2741  NE  ARG B   9      40.519  20.858  40.944  1.00 39.33           N  
ATOM   2742  CZ  ARG B   9      41.637  20.332  40.453  1.00 39.65           C  
ATOM   2743  NH1 ARG B   9      42.422  19.601  41.233  1.00 40.08           N1+
ATOM   2744  NH2 ARG B   9      41.985  20.559  39.193  1.00 40.57           N  
ATOM   2745  N   LYS B  10      39.326  26.238  42.995  1.00 28.26           N  
ATOM   2746  CA  LYS B  10      39.579  27.592  42.529  1.00 30.92           C  
ATOM   2747  C   LYS B  10      40.217  28.465  43.600  1.00 30.29           C  
ATOM   2748  O   LYS B  10      41.078  29.293  43.309  1.00 30.89           O  
ATOM   2749  CB  LYS B  10      38.269  28.232  42.065  1.00 34.47           C  
ATOM   2750  CG  LYS B  10      37.560  27.459  40.968  1.00 39.94           C  
ATOM   2751  CD  LYS B  10      38.446  27.306  39.741  1.00 43.43           C  
ATOM   2752  CE  LYS B  10      37.769  26.473  38.662  1.00 45.77           C  
ATOM   2753  NZ  LYS B  10      38.653  26.288  37.474  1.00 46.85           N1+
ATOM   2754  N   GLU B  11      39.796  28.264  44.842  1.00 30.23           N  
ATOM   2755  CA  GLU B  11      40.297  29.048  45.964  1.00 29.47           C  
ATOM   2756  C   GLU B  11      41.727  28.718  46.379  1.00 27.79           C  
ATOM   2757  O   GLU B  11      42.546  29.622  46.582  1.00 26.03           O  
ATOM   2758  CB  GLU B  11      39.373  28.862  47.172  1.00 31.59           C  
ATOM   2759  CG  GLU B  11      37.892  29.046  46.862  1.00 38.14           C  
ATOM   2760  CD  GLU B  11      36.998  28.734  48.054  1.00 41.28           C  
ATOM   2761  OE1 GLU B  11      37.114  27.625  48.619  1.00 43.67           O  
ATOM   2762  OE2 GLU B  11      36.175  29.594  48.423  1.00 42.53           O1-
ATOM   2763  N   LEU B  12      42.028  27.427  46.499  1.00 24.69           N  
ATOM   2764  CA  LEU B  12      43.351  26.988  46.942  1.00 22.84           C  
ATOM   2765  C   LEU B  12      44.565  27.625  46.262  1.00 21.62           C  
ATOM   2766  O   LEU B  12      45.475  28.098  46.943  1.00 20.09           O  
ATOM   2767  CB  LEU B  12      43.441  25.459  46.882  1.00 22.27           C  
ATOM   2768  CG  LEU B  12      42.605  24.767  47.967  1.00 21.13           C  
ATOM   2769  CD1 LEU B  12      42.653  23.258  47.790  1.00 22.21           C  
ATOM   2770  CD2 LEU B  12      43.135  25.165  49.343  1.00 20.40           C  
ATOM   2771  N   PRO B  13      44.601  27.648  44.918  1.00 21.96           N  
ATOM   2772  CA  PRO B  13      45.746  28.251  44.224  1.00 22.37           C  
ATOM   2773  C   PRO B  13      45.920  29.734  44.579  1.00 23.41           C  
ATOM   2774  O   PRO B  13      47.039  30.240  44.644  1.00 22.06           O  
ATOM   2775  CB  PRO B  13      45.403  28.052  42.747  1.00 22.90           C  
ATOM   2776  CG  PRO B  13      44.565  26.809  42.755  1.00 23.72           C  
ATOM   2777  CD  PRO B  13      43.673  27.030  43.957  1.00 22.05           C  
ATOM   2778  N   ALA B  14      44.800  30.416  44.807  1.00 25.04           N  
ATOM   2779  CA  ALA B  14      44.803  31.838  45.152  1.00 26.97           C  
ATOM   2780  C   ALA B  14      45.375  32.096  46.545  1.00 27.63           C  
ATOM   2781  O   ALA B  14      45.957  33.150  46.800  1.00 28.69           O  
ATOM   2782  CB  ALA B  14      43.381  32.400  45.063  1.00 27.73           C  
ATOM   2783  N   GLN B  15      45.207  31.134  47.445  1.00 28.11           N  
ATOM   2784  CA  GLN B  15      45.716  31.272  48.805  1.00 29.37           C  
ATOM   2785  C   GLN B  15      46.346  29.944  49.239  1.00 27.80           C  
ATOM   2786  O   GLN B  15      45.734  29.163  49.967  1.00 27.16           O  
ATOM   2787  CB  GLN B  15      44.574  31.648  49.752  1.00 32.06           C  
ATOM   2788  CG  GLN B  15      45.026  32.303  51.044  1.00 40.04           C  
ATOM   2789  CD  GLN B  15      45.672  33.662  50.814  1.00 45.68           C  
ATOM   2790  NE2 GLN B  15      46.907  33.820  51.284  1.00 48.17           N  
ATOM   2791  OE1 GLN B  15      45.065  34.561  50.224  1.00 47.53           O  
ATOM   2792  N   PRO B  16      47.584  29.678  48.790  1.00 26.90           N  
ATOM   2793  CA  PRO B  16      48.337  28.457  49.099  1.00 26.28           C  
ATOM   2794  C   PRO B  16      48.537  28.166  50.585  1.00 25.05           C  
ATOM   2795  O   PRO B  16      48.877  29.053  51.369  1.00 25.01           O  
ATOM   2796  CB  PRO B  16      49.668  28.681  48.384  1.00 26.28           C  
ATOM   2797  CG  PRO B  16      49.290  29.548  47.226  1.00 27.93           C  
ATOM   2798  CD  PRO B  16      48.347  30.535  47.865  1.00 26.78           C  
ATOM   2799  N   LYS B  17      48.327  26.908  50.961  1.00 24.46           N  
ATOM   2800  CA  LYS B  17      48.498  26.475  52.343  1.00 22.06           C  
ATOM   2801  C   LYS B  17      49.560  25.386  52.387  1.00 21.02           C  
ATOM   2802  O   LYS B  17      49.988  24.886  51.342  1.00 19.90           O  
ATOM   2803  CB  LYS B  17      47.178  25.939  52.898  1.00 23.07           C  
ATOM   2804  CG  LYS B  17      46.084  26.985  53.025  1.00 25.28           C  
ATOM   2805  CD  LYS B  17      46.440  28.036  54.066  1.00 27.98           C  
ATOM   2806  CE  LYS B  17      45.288  29.007  54.286  1.00 31.32           C  
ATOM   2807  NZ  LYS B  17      45.590  30.009  55.354  1.00 32.08           N1+
ATOM   2808  N   VAL B  18      49.987  25.023  53.593  1.00 19.05           N  
ATOM   2809  CA  VAL B  18      51.005  23.988  53.770  1.00 18.70           C  
ATOM   2810  C   VAL B  18      50.344  22.684  54.206  1.00 19.61           C  
ATOM   2811  O   VAL B  18      49.713  22.616  55.265  1.00 19.24           O  
ATOM   2812  CB  VAL B  18      52.044  24.409  54.830  1.00 20.16           C  
ATOM   2813  CG1 VAL B  18      53.124  23.351  54.953  1.00 18.79           C  
ATOM   2814  CG2 VAL B  18      52.656  25.763  54.454  1.00 18.17           C  
ATOM   2815  N   TRP B  19      50.491  21.651  53.383  1.00 18.09           N  
ATOM   2816  CA  TRP B  19      49.896  20.353  53.672  1.00 17.65           C  
ATOM   2817  C   TRP B  19      50.949  19.292  53.979  1.00 18.05           C  
ATOM   2818  O   TRP B  19      52.057  19.322  53.436  1.00 18.21           O  
ATOM   2819  CB  TRP B  19      49.073  19.853  52.478  1.00 16.15           C  
ATOM   2820  CG  TRP B  19      48.041  20.796  51.942  1.00 16.69           C  
ATOM   2821  CD1 TRP B  19      48.260  22.016  51.355  1.00 15.31           C  
ATOM   2822  CD2 TRP B  19      46.630  20.563  51.862  1.00 17.30           C  
ATOM   2823  CE2 TRP B  19      46.058  21.680  51.210  1.00 16.72           C  
ATOM   2824  CE3 TRP B  19      45.793  19.516  52.275  1.00 17.03           C  
ATOM   2825  NE1 TRP B  19      47.074  22.548  50.912  1.00 15.82           N  
ATOM   2826  CZ2 TRP B  19      44.687  21.779  50.960  1.00 17.89           C  
ATOM   2827  CZ3 TRP B  19      44.426  19.616  52.025  1.00 17.94           C  
ATOM   2828  CH2 TRP B  19      43.889  20.740  51.373  1.00 17.21           C  
ATOM   2829  N   LEU B  20      50.593  18.356  54.855  1.00 17.28           N  
ATOM   2830  CA  LEU B  20      51.472  17.242  55.190  1.00 17.15           C  
ATOM   2831  C   LEU B  20      50.761  15.958  54.782  1.00 17.52           C  
ATOM   2832  O   LEU B  20      49.591  15.752  55.106  1.00 18.66           O  
ATOM   2833  CB  LEU B  20      51.772  17.172  56.689  1.00 15.98           C  
ATOM   2834  CG  LEU B  20      52.324  15.798  57.128  1.00 17.84           C  
ATOM   2835  CD1 LEU B  20      53.645  15.514  56.418  1.00 16.00           C  
ATOM   2836  CD2 LEU B  20      52.518  15.748  58.640  1.00 15.08           C  
ATOM   2837  N   ILE B  21      51.466  15.102  54.058  1.00 17.24           N  
ATOM   2838  CA  ILE B  21      50.897  13.834  53.650  1.00 15.88           C  
ATOM   2839  C   ILE B  21      51.807  12.733  54.172  1.00 16.28           C  
ATOM   2840  O   ILE B  21      52.954  12.633  53.744  1.00 15.55           O  
ATOM   2841  CB  ILE B  21      50.832  13.681  52.102  1.00 15.68           C  
ATOM   2842  CG1 ILE B  21      50.041  14.829  51.472  1.00 16.52           C  
ATOM   2843  CG2 ILE B  21      50.161  12.353  51.745  1.00 12.14           C  
ATOM   2844  CD1 ILE B  21      50.092  14.834  49.953  1.00 18.06           C  
ATOM   2845  N   THR B  22      51.320  11.927  55.112  1.00 15.24           N  
ATOM   2846  CA  THR B  22      52.122  10.811  55.592  1.00 15.35           C  
ATOM   2847  C   THR B  22      51.720   9.681  54.645  1.00 16.13           C  
ATOM   2848  O   THR B  22      50.569   9.619  54.215  1.00 14.61           O  
ATOM   2849  CB  THR B  22      51.794  10.418  57.057  1.00 15.54           C  
ATOM   2850  CG2 THR B  22      52.003  11.610  57.992  1.00 14.63           C  
ATOM   2851  OG1 THR B  22      50.443   9.952  57.146  1.00 15.51           O  
ATOM   2852  N   GLY B  23      52.667   8.811  54.305  1.00 16.08           N  
ATOM   2853  CA  GLY B  23      52.378   7.733  53.376  1.00 15.10           C  
ATOM   2854  C   GLY B  23      52.314   8.298  51.964  1.00 15.81           C  
ATOM   2855  O   GLY B  23      51.691   7.723  51.067  1.00 13.83           O  
ATOM   2856  N   VAL B  24      52.983   9.429  51.765  1.00 14.58           N  
ATOM   2857  CA  VAL B  24      52.989  10.108  50.472  1.00 13.79           C  
ATOM   2858  C   VAL B  24      53.586   9.307  49.305  1.00 13.90           C  
ATOM   2859  O   VAL B  24      53.300   9.597  48.143  1.00 12.11           O  
ATOM   2860  CB  VAL B  24      53.712  11.488  50.592  1.00 14.95           C  
ATOM   2861  CG1 VAL B  24      55.188  11.287  50.912  1.00 15.14           C  
ATOM   2862  CG2 VAL B  24      53.527  12.295  49.320  1.00 14.34           C  
ATOM   2863  N   ALA B  25      54.405   8.303  49.599  1.00 13.09           N  
ATOM   2864  CA  ALA B  25      55.012   7.500  48.535  1.00 14.37           C  
ATOM   2865  C   ALA B  25      54.121   6.320  48.138  1.00 13.24           C  
ATOM   2866  O   ALA B  25      54.474   5.531  47.263  1.00 13.86           O  
ATOM   2867  CB  ALA B  25      56.388   6.989  48.976  1.00 12.89           C  
ATOM   2868  N   GLY B  26      52.973   6.202  48.794  1.00 13.98           N  
ATOM   2869  CA  GLY B  26      52.059   5.116  48.494  1.00 14.25           C  
ATOM   2870  C   GLY B  26      51.019   5.495  47.454  1.00 15.58           C  
ATOM   2871  O   GLY B  26      51.093   6.560  46.835  1.00 14.34           O  
ATOM   2872  N   PHE B  27      50.042   4.613  47.276  1.00 15.54           N  
ATOM   2873  CA  PHE B  27      48.962   4.808  46.317  1.00 15.51           C  
ATOM   2874  C   PHE B  27      48.161   6.091  46.553  1.00 16.28           C  
ATOM   2875  O   PHE B  27      48.242   7.033  45.764  1.00 17.23           O  
ATOM   2876  CB  PHE B  27      48.040   3.576  46.350  1.00 14.89           C  
ATOM   2877  CG  PHE B  27      46.712   3.778  45.675  1.00 13.69           C  
ATOM   2878  CD1 PHE B  27      46.619   4.468  44.466  1.00 13.30           C  
ATOM   2879  CD2 PHE B  27      45.551   3.249  46.239  1.00 14.62           C  
ATOM   2880  CE1 PHE B  27      45.389   4.629  43.829  1.00 13.75           C  
ATOM   2881  CE2 PHE B  27      44.315   3.399  45.611  1.00 12.61           C  
ATOM   2882  CZ  PHE B  27      44.236   4.094  44.399  1.00 13.26           C  
ATOM   2883  N   ILE B  28      47.393   6.132  47.637  1.00 15.29           N  
ATOM   2884  CA  ILE B  28      46.576   7.304  47.935  1.00 14.61           C  
ATOM   2885  C   ILE B  28      47.409   8.556  48.205  1.00 13.59           C  
ATOM   2886  O   ILE B  28      47.088   9.635  47.712  1.00 14.03           O  
ATOM   2887  CB  ILE B  28      45.625   7.012  49.125  1.00 14.55           C  
ATOM   2888  CG1 ILE B  28      44.682   5.860  48.736  1.00 14.59           C  
ATOM   2889  CG2 ILE B  28      44.827   8.265  49.502  1.00 12.68           C  
ATOM   2890  CD1 ILE B  28      43.778   5.389  49.846  1.00 15.04           C  
ATOM   2891  N   GLY B  29      48.484   8.406  48.973  1.00 13.56           N  
ATOM   2892  CA  GLY B  29      49.344   9.534  49.281  1.00 10.84           C  
ATOM   2893  C   GLY B  29      49.952  10.219  48.064  1.00 13.50           C  
ATOM   2894  O   GLY B  29      49.937  11.449  47.970  1.00 13.44           O  
ATOM   2895  N   SER B  30      50.481   9.437  47.123  1.00 13.50           N  
ATOM   2896  CA  SER B  30      51.099  10.007  45.929  1.00 13.45           C  
ATOM   2897  C   SER B  30      50.073  10.683  45.025  1.00 14.24           C  
ATOM   2898  O   SER B  30      50.410  11.604  44.280  1.00 14.88           O  
ATOM   2899  CB  SER B  30      51.869   8.931  45.144  1.00 13.51           C  
ATOM   2900  OG  SER B  30      50.999   8.013  44.509  1.00 14.70           O  
ATOM   2901  N   ASN B  31      48.826  10.222  45.084  1.00 14.40           N  
ATOM   2902  CA  ASN B  31      47.765  10.824  44.282  1.00 15.22           C  
ATOM   2903  C   ASN B  31      47.346  12.144  44.928  1.00 16.07           C  
ATOM   2904  O   ASN B  31      46.982  13.094  44.235  1.00 17.24           O  
ATOM   2905  CB  ASN B  31      46.573   9.871  44.170  1.00 15.16           C  
ATOM   2906  CG  ASN B  31      46.670   8.961  42.956  1.00 15.98           C  
ATOM   2907  ND2 ASN B  31      47.071   7.718  43.178  1.00 12.34           N  
ATOM   2908  OD1 ASN B  31      46.397   9.379  41.831  1.00 15.95           O  
ATOM   2909  N   LEU B  32      47.404  12.203  46.257  1.00 15.41           N  
ATOM   2910  CA  LEU B  32      47.064  13.435  46.971  1.00 16.39           C  
ATOM   2911  C   LEU B  32      48.158  14.455  46.653  1.00 15.69           C  
ATOM   2912  O   LEU B  32      47.883  15.638  46.443  1.00 14.39           O  
ATOM   2913  CB  LEU B  32      47.002  13.192  48.490  1.00 13.54           C  
ATOM   2914  CG  LEU B  32      45.771  12.455  49.036  1.00 12.19           C  
ATOM   2915  CD1 LEU B  32      45.977  12.089  50.505  1.00 10.63           C  
ATOM   2916  CD2 LEU B  32      44.537  13.344  48.875  1.00 12.36           C  
ATOM   2917  N   LEU B  33      49.398  13.977  46.615  1.00 15.11           N  
ATOM   2918  CA  LEU B  33      50.547  14.822  46.312  1.00 17.14           C  
ATOM   2919  C   LEU B  33      50.398  15.452  44.925  1.00 17.83           C  
ATOM   2920  O   LEU B  33      50.589  16.661  44.753  1.00 18.43           O  
ATOM   2921  CB  LEU B  33      51.844  14.000  46.359  1.00 15.74           C  
ATOM   2922  CG  LEU B  33      53.134  14.747  45.991  1.00 15.97           C  
ATOM   2923  CD1 LEU B  33      53.411  15.827  47.026  1.00 14.00           C  
ATOM   2924  CD2 LEU B  33      54.298  13.775  45.914  1.00 16.34           C  
ATOM   2925  N   GLU B  34      50.064  14.627  43.938  1.00 18.24           N  
ATOM   2926  CA  GLU B  34      49.896  15.111  42.569  1.00 18.53           C  
ATOM   2927  C   GLU B  34      48.840  16.215  42.515  1.00 17.96           C  
ATOM   2928  O   GLU B  34      49.057  17.278  41.928  1.00 20.36           O  
ATOM   2929  CB  GLU B  34      49.479  13.964  41.640  1.00 18.15           C  
ATOM   2930  CG  GLU B  34      49.546  14.330  40.160  1.00 18.53           C  
ATOM   2931  CD  GLU B  34      49.019  13.233  39.245  1.00 21.04           C  
ATOM   2932  OE1 GLU B  34      49.154  12.041  39.591  1.00 20.12           O  
ATOM   2933  OE2 GLU B  34      48.486  13.571  38.166  1.00 19.81           O1-
ATOM   2934  N   THR B  35      47.698  15.957  43.136  1.00 16.53           N  
ATOM   2935  CA  THR B  35      46.606  16.917  43.158  1.00 16.19           C  
ATOM   2936  C   THR B  35      47.015  18.223  43.835  1.00 16.12           C  
ATOM   2937  O   THR B  35      46.887  19.302  43.251  1.00 15.24           O  
ATOM   2938  CB  THR B  35      45.379  16.334  43.888  1.00 17.22           C  
ATOM   2939  CG2 THR B  35      44.237  17.345  43.924  1.00 14.54           C  
ATOM   2940  OG1 THR B  35      44.941  15.153  43.205  1.00 18.30           O  
ATOM   2941  N   LEU B  36      47.520  18.125  45.061  1.00 15.00           N  
ATOM   2942  CA  LEU B  36      47.920  19.316  45.804  1.00 15.63           C  
ATOM   2943  C   LEU B  36      49.011  20.129  45.105  1.00 16.07           C  
ATOM   2944  O   LEU B  36      48.933  21.356  45.063  1.00 17.32           O  
ATOM   2945  CB  LEU B  36      48.349  18.934  47.226  1.00 15.40           C  
ATOM   2946  CG  LEU B  36      47.186  18.489  48.131  1.00 17.25           C  
ATOM   2947  CD1 LEU B  36      47.714  17.875  49.422  1.00 17.30           C  
ATOM   2948  CD2 LEU B  36      46.291  19.692  48.437  1.00 15.08           C  
ATOM   2949  N   LEU B  37      50.023  19.467  44.553  1.00 15.06           N  
ATOM   2950  CA  LEU B  37      51.074  20.209  43.865  1.00 16.37           C  
ATOM   2951  C   LEU B  37      50.507  20.930  42.638  1.00 18.09           C  
ATOM   2952  O   LEU B  37      50.924  22.046  42.321  1.00 18.01           O  
ATOM   2953  CB  LEU B  37      52.225  19.283  43.449  1.00 17.23           C  
ATOM   2954  CG  LEU B  37      53.072  18.676  44.579  1.00 16.24           C  
ATOM   2955  CD1 LEU B  37      54.234  17.890  43.970  1.00 15.61           C  
ATOM   2956  CD2 LEU B  37      53.599  19.783  45.499  1.00 15.97           C  
ATOM   2957  N   LYS B  38      49.555  20.297  41.956  1.00 17.34           N  
ATOM   2958  CA  LYS B  38      48.936  20.907  40.779  1.00 19.86           C  
ATOM   2959  C   LYS B  38      48.041  22.086  41.159  1.00 19.84           C  
ATOM   2960  O   LYS B  38      47.696  22.907  40.309  1.00 18.99           O  
ATOM   2961  CB  LYS B  38      48.125  19.873  39.995  1.00 19.87           C  
ATOM   2962  CG  LYS B  38      48.973  18.987  39.085  1.00 21.06           C  
ATOM   2963  CD  LYS B  38      48.125  17.918  38.401  1.00 23.31           C  
ATOM   2964  CE  LYS B  38      48.963  17.095  37.431  1.00 24.44           C  
ATOM   2965  NZ  LYS B  38      48.205  15.949  36.858  1.00 25.74           N1+
ATOM   2966  N   LEU B  39      47.666  22.162  42.434  1.00 19.35           N  
ATOM   2967  CA  LEU B  39      46.835  23.257  42.925  1.00 19.65           C  
ATOM   2968  C   LEU B  39      47.724  24.320  43.570  1.00 19.86           C  
ATOM   2969  O   LEU B  39      47.253  25.154  44.342  1.00 21.80           O  
ATOM   2970  CB  LEU B  39      45.803  22.743  43.937  1.00 18.59           C  
ATOM   2971  CG  LEU B  39      44.687  21.873  43.346  1.00 19.04           C  
ATOM   2972  CD1 LEU B  39      43.815  21.317  44.460  1.00 18.61           C  
ATOM   2973  CD2 LEU B  39      43.854  22.699  42.368  1.00 18.84           C  
ATOM   2974  N   ASP B  40      49.012  24.262  43.235  1.00 19.08           N  
ATOM   2975  CA  ASP B  40      50.033  25.191  43.717  1.00 20.11           C  
ATOM   2976  C   ASP B  40      50.173  25.296  45.234  1.00 20.16           C  
ATOM   2977  O   ASP B  40      50.487  26.360  45.768  1.00 18.94           O  
ATOM   2978  CB  ASP B  40      49.802  26.583  43.115  1.00 20.18           C  
ATOM   2979  CG  ASP B  40      49.867  26.574  41.594  1.00 21.66           C  
ATOM   2980  OD1 ASP B  40      50.695  25.826  41.031  1.00 20.86           O  
ATOM   2981  OD2 ASP B  40      49.097  27.317  40.957  1.00 23.71           O1-
ATOM   2982  N   GLN B  41      49.970  24.178  45.921  1.00 19.78           N  
ATOM   2983  CA  GLN B  41      50.076  24.141  47.376  1.00 18.67           C  
ATOM   2984  C   GLN B  41      51.484  23.744  47.793  1.00 18.17           C  
ATOM   2985  O   GLN B  41      52.251  23.222  46.985  1.00 18.24           O  
ATOM   2986  CB  GLN B  41      49.086  23.119  47.945  1.00 16.25           C  
ATOM   2987  CG  GLN B  41      47.652  23.389  47.564  1.00 16.03           C  
ATOM   2988  CD  GLN B  41      47.187  24.741  48.053  1.00 15.61           C  
ATOM   2989  NE2 GLN B  41      46.917  25.650  47.118  1.00 12.59           N  
ATOM   2990  OE1 GLN B  41      47.084  24.974  49.260  1.00 14.68           O  
ATOM   2991  N   LYS B  42      51.826  24.009  49.050  1.00 16.48           N  
ATOM   2992  CA  LYS B  42      53.128  23.618  49.568  1.00 17.02           C  
ATOM   2993  C   LYS B  42      52.844  22.277  50.221  1.00 16.22           C  
ATOM   2994  O   LYS B  42      51.835  22.124  50.909  1.00 15.46           O  
ATOM   2995  CB  LYS B  42      53.638  24.607  50.621  1.00 18.60           C  
ATOM   2996  CG  LYS B  42      53.653  26.065  50.174  1.00 25.51           C  
ATOM   2997  CD  LYS B  42      54.433  26.271  48.890  1.00 28.76           C  
ATOM   2998  CE  LYS B  42      54.348  27.727  48.434  1.00 32.32           C  
ATOM   2999  NZ  LYS B  42      54.989  27.935  47.102  1.00 34.58           N1+
ATOM   3000  N   VAL B  43      53.718  21.302  50.008  1.00 16.85           N  
ATOM   3001  CA  VAL B  43      53.492  19.988  50.585  1.00 15.96           C  
ATOM   3002  C   VAL B  43      54.722  19.370  51.222  1.00 15.94           C  
ATOM   3003  O   VAL B  43      55.821  19.433  50.676  1.00 18.01           O  
ATOM   3004  CB  VAL B  43      52.956  18.999  49.522  1.00 16.05           C  
ATOM   3005  CG1 VAL B  43      52.684  17.639  50.156  1.00 14.44           C  
ATOM   3006  CG2 VAL B  43      51.696  19.553  48.885  1.00 13.60           C  
ATOM   3007  N   VAL B  44      54.517  18.788  52.398  1.00 16.45           N  
ATOM   3008  CA  VAL B  44      55.568  18.092  53.118  1.00 16.78           C  
ATOM   3009  C   VAL B  44      55.113  16.637  53.065  1.00 16.81           C  
ATOM   3010  O   VAL B  44      53.927  16.358  53.239  1.00 16.34           O  
ATOM   3011  CB  VAL B  44      55.646  18.520  54.596  1.00 18.75           C  
ATOM   3012  CG1 VAL B  44      56.759  17.745  55.298  1.00 19.67           C  
ATOM   3013  CG2 VAL B  44      55.891  20.014  54.698  1.00 20.10           C  
ATOM   3014  N   GLY B  45      56.041  15.722  52.806  1.00 16.35           N  
ATOM   3015  CA  GLY B  45      55.688  14.314  52.744  1.00 17.80           C  
ATOM   3016  C   GLY B  45      56.520  13.504  53.723  1.00 17.87           C  
ATOM   3017  O   GLY B  45      57.659  13.865  54.000  1.00 18.69           O  
ATOM   3018  N   LEU B  46      55.947  12.421  54.251  1.00 17.10           N  
ATOM   3019  CA  LEU B  46      56.631  11.544  55.204  1.00 15.31           C  
ATOM   3020  C   LEU B  46      56.340  10.098  54.791  1.00 15.62           C  
ATOM   3021  O   LEU B  46      55.178   9.737  54.612  1.00 15.05           O  
ATOM   3022  CB  LEU B  46      56.079  11.767  56.620  1.00 14.60           C  
ATOM   3023  CG  LEU B  46      56.954  11.439  57.836  1.00 16.97           C  
ATOM   3024  CD1 LEU B  46      56.058  11.102  59.008  1.00 15.52           C  
ATOM   3025  CD2 LEU B  46      57.886  10.292  57.552  1.00 17.41           C  
ATOM   3026  N   ASP B  47      57.381   9.278  54.649  1.00 15.70           N  
ATOM   3027  CA  ASP B  47      57.201   7.877  54.264  1.00 15.60           C  
ATOM   3028  C   ASP B  47      58.475   7.080  54.537  1.00 16.30           C  
ATOM   3029  O   ASP B  47      59.578   7.615  54.435  1.00 16.35           O  
ATOM   3030  CB  ASP B  47      56.846   7.774  52.777  1.00 14.97           C  
ATOM   3031  CG  ASP B  47      56.027   6.529  52.451  1.00 16.45           C  
ATOM   3032  OD1 ASP B  47      56.511   5.394  52.674  1.00 14.33           O  
ATOM   3033  OD2 ASP B  47      54.890   6.692  51.962  1.00 15.46           O1-
ATOM   3034  N   ASN B  48      58.316   5.802  54.879  1.00 16.34           N  
ATOM   3035  CA  ASN B  48      59.457   4.933  55.170  1.00 16.64           C  
ATOM   3036  C   ASN B  48      59.680   3.897  54.067  1.00 16.60           C  
ATOM   3037  O   ASN B  48      60.584   3.067  54.156  1.00 17.81           O  
ATOM   3038  CB  ASN B  48      59.250   4.220  56.515  1.00 15.45           C  
ATOM   3039  CG  ASN B  48      58.093   3.230  56.483  1.00 16.76           C  
ATOM   3040  ND2 ASN B  48      57.948   2.455  57.554  1.00 16.42           N  
ATOM   3041  OD1 ASN B  48      57.339   3.166  55.510  1.00 15.98           O  
ATOM   3042  N   PHE B  49      58.855   3.955  53.027  1.00 16.42           N  
ATOM   3043  CA  PHE B  49      58.949   3.025  51.905  1.00 17.00           C  
ATOM   3044  C   PHE B  49      58.703   1.570  52.309  1.00 17.69           C  
ATOM   3045  O   PHE B  49      59.216   0.650  51.669  1.00 16.30           O  
ATOM   3046  CB  PHE B  49      60.321   3.137  51.229  1.00 16.30           C  
ATOM   3047  CG  PHE B  49      60.575   4.475  50.589  1.00 16.50           C  
ATOM   3048  CD1 PHE B  49      59.871   4.865  49.455  1.00 15.93           C  
ATOM   3049  CD2 PHE B  49      61.519   5.351  51.127  1.00 17.28           C  
ATOM   3050  CE1 PHE B  49      60.103   6.109  48.863  1.00 16.69           C  
ATOM   3051  CE2 PHE B  49      61.757   6.596  50.544  1.00 16.76           C  
ATOM   3052  CZ  PHE B  49      61.049   6.975  49.412  1.00 16.57           C  
ATOM   3053  N   ALA B  50      57.924   1.360  53.367  1.00 17.86           N  
ATOM   3054  CA  ALA B  50      57.619   0.002  53.811  1.00 17.85           C  
ATOM   3055  C   ALA B  50      56.837  -0.704  52.708  1.00 17.52           C  
ATOM   3056  O   ALA B  50      57.123  -1.850  52.368  1.00 17.44           O  
ATOM   3057  CB  ALA B  50      56.801   0.034  55.100  1.00 16.45           C  
ATOM   3058  N   THR B  51      55.847  -0.011  52.153  1.00 17.59           N  
ATOM   3059  CA  THR B  51      55.029  -0.563  51.076  1.00 17.88           C  
ATOM   3060  C   THR B  51      54.924   0.433  49.918  1.00 18.82           C  
ATOM   3061  O   THR B  51      54.424   0.095  48.839  1.00 19.34           O  
ATOM   3062  CB  THR B  51      53.603  -0.911  51.566  1.00 17.65           C  
ATOM   3063  CG2 THR B  51      53.655  -1.961  52.683  1.00 15.08           C  
ATOM   3064  OG1 THR B  51      52.961   0.272  52.052  1.00 15.84           O  
ATOM   3065  N   GLY B  52      55.388   1.659  50.162  1.00 19.20           N  
ATOM   3066  CA  GLY B  52      55.374   2.703  49.150  1.00 18.62           C  
ATOM   3067  C   GLY B  52      56.582   2.572  48.239  1.00 19.91           C  
ATOM   3068  O   GLY B  52      57.441   1.717  48.472  1.00 20.18           O  
ATOM   3069  N   HIS B  53      56.676   3.426  47.220  1.00 18.86           N  
ATOM   3070  CA  HIS B  53      57.784   3.339  46.270  1.00 20.09           C  
ATOM   3071  C   HIS B  53      58.309   4.681  45.773  1.00 19.66           C  
ATOM   3072  O   HIS B  53      57.541   5.616  45.534  1.00 17.87           O  
ATOM   3073  CB  HIS B  53      57.356   2.518  45.043  1.00 19.23           C  
ATOM   3074  CG  HIS B  53      56.807   1.166  45.376  1.00 18.82           C  
ATOM   3075  CD2 HIS B  53      55.547   0.677  45.310  1.00 19.03           C  
ATOM   3076  ND1 HIS B  53      57.595   0.133  45.833  1.00 20.97           N  
ATOM   3077  CE1 HIS B  53      56.845  -0.936  46.033  1.00 20.67           C  
ATOM   3078  NE2 HIS B  53      55.598  -0.633  45.723  1.00 19.81           N  
ATOM   3079  N   GLN B  54      59.623   4.754  45.594  1.00 19.01           N  
ATOM   3080  CA  GLN B  54      60.257   5.965  45.089  1.00 20.40           C  
ATOM   3081  C   GLN B  54      59.704   6.231  43.686  1.00 19.47           C  
ATOM   3082  O   GLN B  54      59.545   7.383  43.280  1.00 18.89           O  
ATOM   3083  CB  GLN B  54      61.778   5.776  45.031  1.00 20.82           C  
ATOM   3084  CG  GLN B  54      62.574   6.960  44.458  1.00 24.17           C  
ATOM   3085  CD  GLN B  54      62.325   8.267  45.197  1.00 22.73           C  
ATOM   3086  NE2 GLN B  54      62.082   9.332  44.444  1.00 22.68           N  
ATOM   3087  OE1 GLN B  54      62.357   8.318  46.428  1.00 23.22           O  
ATOM   3088  N   ARG B  55      59.398   5.161  42.954  1.00 16.14           N  
ATOM   3089  CA  ARG B  55      58.869   5.312  41.604  1.00 17.31           C  
ATOM   3090  C   ARG B  55      57.583   6.125  41.605  1.00 16.86           C  
ATOM   3091  O   ARG B  55      57.274   6.798  40.625  1.00 18.15           O  
ATOM   3092  CB  ARG B  55      58.611   3.950  40.947  1.00 17.91           C  
ATOM   3093  CG  ARG B  55      57.489   3.126  41.566  1.00 19.29           C  
ATOM   3094  CD  ARG B  55      57.089   2.005  40.610  1.00 23.75           C  
ATOM   3095  NE  ARG B  55      56.077   1.101  41.153  1.00 22.98           N  
ATOM   3096  CZ  ARG B  55      56.346  -0.019  41.816  1.00 23.86           C  
ATOM   3097  NH1 ARG B  55      57.605  -0.384  42.026  1.00 22.57           N1+
ATOM   3098  NH2 ARG B  55      55.354  -0.789  42.248  1.00 22.98           N  
ATOM   3099  N   ASN B  56      56.823   6.050  42.697  1.00 16.70           N  
ATOM   3100  CA  ASN B  56      55.586   6.814  42.788  1.00 16.01           C  
ATOM   3101  C   ASN B  56      55.903   8.301  42.897  1.00 15.45           C  
ATOM   3102  O   ASN B  56      55.202   9.134  42.329  1.00 16.53           O  
ATOM   3103  CB  ASN B  56      54.745   6.358  43.981  1.00 14.70           C  
ATOM   3104  CG  ASN B  56      54.057   5.028  43.726  1.00 14.28           C  
ATOM   3105  ND2 ASN B  56      53.870   4.236  44.774  1.00 15.20           N  
ATOM   3106  OD1 ASN B  56      53.687   4.727  42.597  1.00 15.95           O  
ATOM   3107  N   LEU B  57      56.964   8.628  43.623  1.00 15.36           N  
ATOM   3108  CA  LEU B  57      57.373  10.020  43.770  1.00 17.25           C  
ATOM   3109  C   LEU B  57      57.957  10.498  42.438  1.00 18.25           C  
ATOM   3110  O   LEU B  57      57.760  11.646  42.036  1.00 17.03           O  
ATOM   3111  CB  LEU B  57      58.411  10.154  44.889  1.00 15.69           C  
ATOM   3112  CG  LEU B  57      57.901   9.817  46.296  1.00 16.65           C  
ATOM   3113  CD1 LEU B  57      59.030  10.004  47.296  1.00 16.43           C  
ATOM   3114  CD2 LEU B  57      56.714  10.723  46.662  1.00 16.01           C  
ATOM   3115  N   ASP B  58      58.668   9.610  41.749  1.00 16.17           N  
ATOM   3116  CA  ASP B  58      59.242   9.971  40.462  1.00 18.17           C  
ATOM   3117  C   ASP B  58      58.125  10.188  39.446  1.00 18.55           C  
ATOM   3118  O   ASP B  58      58.226  11.068  38.592  1.00 16.24           O  
ATOM   3119  CB  ASP B  58      60.191   8.879  39.949  1.00 19.02           C  
ATOM   3120  CG  ASP B  58      61.402   8.686  40.843  1.00 21.50           C  
ATOM   3121  OD1 ASP B  58      61.858   9.667  41.464  1.00 22.22           O  
ATOM   3122  OD2 ASP B  58      61.912   7.549  40.910  1.00 24.40           O1-
ATOM   3123  N   GLU B  59      57.063   9.385  39.535  1.00 17.71           N  
ATOM   3124  CA  GLU B  59      55.946   9.532  38.604  1.00 18.41           C  
ATOM   3125  C   GLU B  59      55.263  10.882  38.809  1.00 18.16           C  
ATOM   3126  O   GLU B  59      54.967  11.584  37.844  1.00 18.54           O  
ATOM   3127  CB  GLU B  59      54.916   8.401  38.768  1.00 16.65           C  
ATOM   3128  CG  GLU B  59      53.802   8.469  37.722  1.00 18.80           C  
ATOM   3129  CD  GLU B  59      52.907   7.232  37.694  1.00 22.51           C  
ATOM   3130  OE1 GLU B  59      53.441   6.104  37.760  1.00 24.28           O  
ATOM   3131  OE2 GLU B  59      51.670   7.389  37.587  1.00 18.45           O1-
ATOM   3132  N   VAL B  60      55.012  11.245  40.064  1.00 16.70           N  
ATOM   3133  CA  VAL B  60      54.375  12.524  40.348  1.00 16.09           C  
ATOM   3134  C   VAL B  60      55.224  13.668  39.786  1.00 16.09           C  
ATOM   3135  O   VAL B  60      54.692  14.604  39.183  1.00 16.12           O  
ATOM   3136  CB  VAL B  60      54.182  12.745  41.869  1.00 15.70           C  
ATOM   3137  CG1 VAL B  60      53.644  14.161  42.133  1.00 15.18           C  
ATOM   3138  CG2 VAL B  60      53.220  11.710  42.420  1.00 13.77           C  
ATOM   3139  N   ARG B  61      56.540  13.597  39.978  1.00 16.18           N  
ATOM   3140  CA  ARG B  61      57.407  14.656  39.461  1.00 16.30           C  
ATOM   3141  C   ARG B  61      57.298  14.746  37.942  1.00 16.53           C  
ATOM   3142  O   ARG B  61      57.356  15.835  37.376  1.00 15.56           O  
ATOM   3143  CB  ARG B  61      58.869  14.429  39.858  1.00 15.81           C  
ATOM   3144  CG  ARG B  61      59.790  15.586  39.436  1.00 19.04           C  
ATOM   3145  CD  ARG B  61      61.165  15.509  40.089  1.00 19.61           C  
ATOM   3146  NE  ARG B  61      62.053  14.530  39.469  1.00 20.62           N  
ATOM   3147  CZ  ARG B  61      62.764  14.748  38.365  1.00 23.28           C  
ATOM   3148  NH1 ARG B  61      62.700  15.916  37.741  1.00 21.43           N1+
ATOM   3149  NH2 ARG B  61      63.552  13.795  37.889  1.00 23.76           N  
ATOM   3150  N   SER B  62      57.118  13.604  37.282  1.00 16.97           N  
ATOM   3151  CA  SER B  62      57.004  13.594  35.826  1.00 16.12           C  
ATOM   3152  C   SER B  62      55.651  14.140  35.380  1.00 17.66           C  
ATOM   3153  O   SER B  62      55.467  14.478  34.211  1.00 16.54           O  
ATOM   3154  CB  SER B  62      57.170  12.174  35.283  1.00 17.22           C  
ATOM   3155  OG  SER B  62      55.996  11.409  35.495  1.00 17.99           O  
ATOM   3156  N   LEU B  63      54.708  14.233  36.315  1.00 18.01           N  
ATOM   3157  CA  LEU B  63      53.367  14.718  35.997  1.00 18.44           C  
ATOM   3158  C   LEU B  63      53.082  16.169  36.385  1.00 17.89           C  
ATOM   3159  O   LEU B  63      52.102  16.746  35.925  1.00 19.15           O  
ATOM   3160  CB  LEU B  63      52.318  13.802  36.638  1.00 17.17           C  
ATOM   3161  CG  LEU B  63      52.265  12.361  36.118  1.00 17.25           C  
ATOM   3162  CD1 LEU B  63      51.236  11.565  36.907  1.00 13.77           C  
ATOM   3163  CD2 LEU B  63      51.917  12.372  34.625  1.00 18.49           C  
ATOM   3164  N   VAL B  64      53.922  16.761  37.228  1.00 19.00           N  
ATOM   3165  CA  VAL B  64      53.709  18.150  37.634  1.00 18.07           C  
ATOM   3166  C   VAL B  64      54.811  19.047  37.079  1.00 19.51           C  
ATOM   3167  O   VAL B  64      55.857  18.559  36.636  1.00 18.48           O  
ATOM   3168  CB  VAL B  64      53.658  18.288  39.178  1.00 17.46           C  
ATOM   3169  CG1 VAL B  64      52.619  17.313  39.752  1.00 14.57           C  
ATOM   3170  CG2 VAL B  64      55.029  18.037  39.776  1.00 13.17           C  
ATOM   3171  N   SER B  65      54.575  20.356  37.097  1.00 17.45           N  
ATOM   3172  CA  SER B  65      55.560  21.294  36.580  1.00 19.17           C  
ATOM   3173  C   SER B  65      56.764  21.324  37.501  1.00 19.12           C  
ATOM   3174  O   SER B  65      56.687  20.909  38.658  1.00 20.24           O  
ATOM   3175  CB  SER B  65      54.973  22.707  36.475  1.00 19.10           C  
ATOM   3176  OG  SER B  65      54.885  23.314  37.751  1.00 17.30           O  
ATOM   3177  N   GLU B  66      57.874  21.821  36.974  1.00 18.58           N  
ATOM   3178  CA  GLU B  66      59.117  21.929  37.718  1.00 19.65           C  
ATOM   3179  C   GLU B  66      58.929  22.862  38.919  1.00 18.47           C  
ATOM   3180  O   GLU B  66      59.491  22.635  39.989  1.00 17.16           O  
ATOM   3181  CB  GLU B  66      60.210  22.454  36.780  1.00 21.03           C  
ATOM   3182  CG  GLU B  66      61.592  22.617  37.393  1.00 22.67           C  
ATOM   3183  CD  GLU B  66      62.639  22.958  36.340  1.00 25.91           C  
ATOM   3184  OE1 GLU B  66      62.963  22.077  35.514  1.00 25.57           O  
ATOM   3185  OE2 GLU B  66      63.129  24.106  36.328  1.00 26.11           O1-
ATOM   3186  N   LYS B  67      58.132  23.911  38.736  1.00 18.54           N  
ATOM   3187  CA  LYS B  67      57.866  24.860  39.810  1.00 19.56           C  
ATOM   3188  C   LYS B  67      57.081  24.179  40.930  1.00 18.64           C  
ATOM   3189  O   LYS B  67      57.424  24.291  42.105  1.00 17.21           O  
ATOM   3190  CB  LYS B  67      57.059  26.055  39.282  1.00 23.41           C  
ATOM   3191  CG  LYS B  67      57.807  26.910  38.270  1.00 28.23           C  
ATOM   3192  CD  LYS B  67      59.054  27.525  38.887  1.00 31.58           C  
ATOM   3193  CE  LYS B  67      59.938  28.162  37.824  1.00 34.27           C  
ATOM   3194  NZ  LYS B  67      61.189  28.703  38.409  1.00 34.84           N1+
ATOM   3195  N   GLN B  68      56.023  23.473  40.551  1.00 18.83           N  
ATOM   3196  CA  GLN B  68      55.184  22.786  41.517  1.00 19.94           C  
ATOM   3197  C   GLN B  68      55.965  21.755  42.331  1.00 20.25           C  
ATOM   3198  O   GLN B  68      55.775  21.644  43.543  1.00 19.90           O  
ATOM   3199  CB  GLN B  68      54.001  22.135  40.794  1.00 19.89           C  
ATOM   3200  CG  GLN B  68      53.105  23.168  40.108  1.00 19.99           C  
ATOM   3201  CD  GLN B  68      52.084  22.556  39.172  1.00 20.10           C  
ATOM   3202  NE2 GLN B  68      50.941  23.223  39.026  1.00 19.78           N  
ATOM   3203  OE1 GLN B  68      52.326  21.510  38.567  1.00 19.73           O  
ATOM   3204  N   TRP B  69      56.852  21.012  41.674  1.00 20.23           N  
ATOM   3205  CA  TRP B  69      57.643  20.009  42.375  1.00 19.29           C  
ATOM   3206  C   TRP B  69      58.545  20.648  43.430  1.00 21.40           C  
ATOM   3207  O   TRP B  69      58.863  20.021  44.445  1.00 20.28           O  
ATOM   3208  CB  TRP B  69      58.487  19.201  41.384  1.00 19.31           C  
ATOM   3209  CG  TRP B  69      59.310  18.130  42.047  1.00 19.17           C  
ATOM   3210  CD1 TRP B  69      60.646  18.173  42.313  1.00 19.00           C  
ATOM   3211  CD2 TRP B  69      58.838  16.872  42.556  1.00 19.01           C  
ATOM   3212  CE2 TRP B  69      59.951  16.205  43.116  1.00 19.77           C  
ATOM   3213  CE3 TRP B  69      57.584  16.245  42.594  1.00 17.29           C  
ATOM   3214  NE1 TRP B  69      61.041  17.020  42.954  1.00 20.51           N  
ATOM   3215  CZ2 TRP B  69      59.850  14.933  43.708  1.00 18.58           C  
ATOM   3216  CZ3 TRP B  69      57.483  14.976  43.186  1.00 17.12           C  
ATOM   3217  CH2 TRP B  69      58.611  14.340  43.732  1.00 16.09           C  
ATOM   3218  N   SER B  70      58.952  21.895  43.199  1.00 20.61           N  
ATOM   3219  CA  SER B  70      59.810  22.584  44.155  1.00 21.63           C  
ATOM   3220  C   SER B  70      59.031  22.973  45.412  1.00 21.20           C  
ATOM   3221  O   SER B  70      59.619  23.427  46.398  1.00 21.28           O  
ATOM   3222  CB  SER B  70      60.428  23.839  43.530  1.00 23.91           C  
ATOM   3223  OG  SER B  70      59.449  24.844  43.337  1.00 28.94           O  
ATOM   3224  N   ASN B  71      57.710  22.808  45.374  1.00 20.73           N  
ATOM   3225  CA  ASN B  71      56.875  23.118  46.535  1.00 20.76           C  
ATOM   3226  C   ASN B  71      56.682  21.866  47.383  1.00 19.47           C  
ATOM   3227  O   ASN B  71      55.835  21.829  48.275  1.00 20.90           O  
ATOM   3228  CB  ASN B  71      55.506  23.648  46.105  1.00 19.88           C  
ATOM   3229  CG  ASN B  71      55.570  25.067  45.580  1.00 23.11           C  
ATOM   3230  ND2 ASN B  71      54.652  25.410  44.679  1.00 21.93           N  
ATOM   3231  OD1 ASN B  71      56.423  25.854  45.994  1.00 23.39           O  
ATOM   3232  N   PHE B  72      57.480  20.846  47.095  1.00 20.05           N  
ATOM   3233  CA  PHE B  72      57.404  19.577  47.806  1.00 19.83           C  
ATOM   3234  C   PHE B  72      58.658  19.287  48.632  1.00 19.42           C  
ATOM   3235  O   PHE B  72      59.775  19.337  48.125  1.00 20.63           O  
ATOM   3236  CB  PHE B  72      57.170  18.442  46.798  1.00 17.86           C  
ATOM   3237  CG  PHE B  72      57.140  17.064  47.412  1.00 18.20           C  
ATOM   3238  CD1 PHE B  72      56.373  16.803  48.544  1.00 16.73           C  
ATOM   3239  CD2 PHE B  72      57.854  16.017  46.832  1.00 18.89           C  
ATOM   3240  CE1 PHE B  72      56.316  15.517  49.091  1.00 18.48           C  
ATOM   3241  CE2 PHE B  72      57.804  14.728  47.369  1.00 17.94           C  
ATOM   3242  CZ  PHE B  72      57.035  14.475  48.499  1.00 16.85           C  
ATOM   3243  N   LYS B  73      58.458  19.000  49.913  1.00 19.28           N  
ATOM   3244  CA  LYS B  73      59.554  18.657  50.807  1.00 18.31           C  
ATOM   3245  C   LYS B  73      59.286  17.236  51.285  1.00 18.54           C  
ATOM   3246  O   LYS B  73      58.281  16.982  51.952  1.00 17.52           O  
ATOM   3247  CB  LYS B  73      59.600  19.591  52.015  1.00 19.12           C  
ATOM   3248  CG  LYS B  73      60.671  19.199  53.030  1.00 19.13           C  
ATOM   3249  CD  LYS B  73      60.612  20.058  54.283  1.00 21.02           C  
ATOM   3250  CE  LYS B  73      61.664  19.612  55.289  1.00 23.54           C  
ATOM   3251  NZ  LYS B  73      61.589  20.373  56.563  1.00 23.25           N1+
ATOM   3252  N   PHE B  74      60.179  16.314  50.937  1.00 17.78           N  
ATOM   3253  CA  PHE B  74      60.021  14.918  51.330  1.00 18.89           C  
ATOM   3254  C   PHE B  74      60.936  14.523  52.478  1.00 19.35           C  
ATOM   3255  O   PHE B  74      62.117  14.866  52.502  1.00 17.75           O  
ATOM   3256  CB  PHE B  74      60.293  13.989  50.143  1.00 19.01           C  
ATOM   3257  CG  PHE B  74      60.253  12.525  50.500  1.00 19.96           C  
ATOM   3258  CD1 PHE B  74      59.083  11.945  50.985  1.00 18.38           C  
ATOM   3259  CD2 PHE B  74      61.391  11.733  50.379  1.00 19.56           C  
ATOM   3260  CE1 PHE B  74      59.043  10.596  51.347  1.00 19.14           C  
ATOM   3261  CE2 PHE B  74      61.364  10.380  50.739  1.00 21.56           C  
ATOM   3262  CZ  PHE B  74      60.183   9.812  51.226  1.00 18.68           C  
ATOM   3263  N   ILE B  75      60.377  13.787  53.428  1.00 20.07           N  
ATOM   3264  CA  ILE B  75      61.137  13.317  54.572  1.00 20.31           C  
ATOM   3265  C   ILE B  75      61.032  11.798  54.635  1.00 20.42           C  
ATOM   3266  O   ILE B  75      59.934  11.261  54.787  1.00 21.09           O  
ATOM   3267  CB  ILE B  75      60.579  13.878  55.902  1.00 19.80           C  
ATOM   3268  CG1 ILE B  75      60.688  15.402  55.922  1.00 20.60           C  
ATOM   3269  CG2 ILE B  75      61.337  13.268  57.082  1.00 18.36           C  
ATOM   3270  CD1 ILE B  75      60.117  16.031  57.180  1.00 19.94           C  
ATOM   3271  N   GLN B  76      62.154  11.100  54.493  1.00 19.09           N  
ATOM   3272  CA  GLN B  76      62.113   9.648  54.603  1.00 19.80           C  
ATOM   3273  C   GLN B  76      62.136   9.410  56.106  1.00 20.13           C  
ATOM   3274  O   GLN B  76      63.154   9.641  56.759  1.00 20.31           O  
ATOM   3275  CB  GLN B  76      63.335   8.991  53.956  1.00 21.18           C  
ATOM   3276  CG  GLN B  76      63.231   7.463  53.916  1.00 21.59           C  
ATOM   3277  CD  GLN B  76      64.372   6.807  53.161  1.00 22.91           C  
ATOM   3278  NE2 GLN B  76      64.636   5.536  53.459  1.00 19.68           N  
ATOM   3279  OE1 GLN B  76      64.995   7.430  52.304  1.00 22.51           O  
ATOM   3280  N   GLY B  77      61.002   8.982  56.653  1.00 19.88           N  
ATOM   3281  CA  GLY B  77      60.913   8.752  58.082  1.00 17.71           C  
ATOM   3282  C   GLY B  77      59.812   7.768  58.411  1.00 17.96           C  
ATOM   3283  O   GLY B  77      59.096   7.310  57.519  1.00 18.93           O  
ATOM   3284  N   ASP B  78      59.658   7.467  59.697  1.00 16.73           N  
ATOM   3285  CA  ASP B  78      58.666   6.498  60.149  1.00 17.37           C  
ATOM   3286  C   ASP B  78      57.709   7.136  61.162  1.00 17.98           C  
ATOM   3287  O   ASP B  78      58.149   7.796  62.103  1.00 16.27           O  
ATOM   3288  CB  ASP B  78      59.407   5.317  60.786  1.00 16.71           C  
ATOM   3289  CG  ASP B  78      58.547   4.083  60.913  1.00 18.30           C  
ATOM   3290  OD1 ASP B  78      57.493   4.155  61.579  1.00 15.00           O  
ATOM   3291  OD2 ASP B  78      58.938   3.036  60.346  1.00 18.41           O1-
ATOM   3292  N   ILE B  79      56.404   6.945  60.987  1.00 16.74           N  
ATOM   3293  CA  ILE B  79      55.470   7.548  61.931  1.00 18.03           C  
ATOM   3294  C   ILE B  79      55.588   6.926  63.322  1.00 18.66           C  
ATOM   3295  O   ILE B  79      55.064   7.470  64.295  1.00 17.87           O  
ATOM   3296  CB  ILE B  79      53.996   7.457  61.453  1.00 17.01           C  
ATOM   3297  CG1 ILE B  79      53.583   6.000  61.244  1.00 17.20           C  
ATOM   3298  CG2 ILE B  79      53.813   8.277  60.173  1.00 17.56           C  
ATOM   3299  CD1 ILE B  79      52.112   5.848  60.892  1.00 15.05           C  
ATOM   3300  N   ARG B  80      56.274   5.790  63.421  1.00 17.56           N  
ATOM   3301  CA  ARG B  80      56.454   5.147  64.720  1.00 19.77           C  
ATOM   3302  C   ARG B  80      57.545   5.865  65.513  1.00 20.07           C  
ATOM   3303  O   ARG B  80      57.797   5.550  66.677  1.00 19.65           O  
ATOM   3304  CB  ARG B  80      56.823   3.675  64.551  1.00 21.09           C  
ATOM   3305  CG  ARG B  80      55.693   2.815  64.028  1.00 23.61           C  
ATOM   3306  CD  ARG B  80      55.937   1.373  64.396  1.00 27.33           C  
ATOM   3307  NE  ARG B  80      56.969   0.766  63.576  1.00 30.17           N  
ATOM   3308  CZ  ARG B  80      57.744  -0.235  63.976  1.00 31.24           C  
ATOM   3309  NH1 ARG B  80      57.611  -0.736  65.198  1.00 31.38           N1+
ATOM   3310  NH2 ARG B  80      58.634  -0.749  63.142  1.00 30.49           N  
ATOM   3311  N   ASN B  81      58.196   6.825  64.862  1.00 20.15           N  
ATOM   3312  CA  ASN B  81      59.251   7.624  65.488  1.00 21.44           C  
ATOM   3313  C   ASN B  81      58.673   9.018  65.728  1.00 19.86           C  
ATOM   3314  O   ASN B  81      58.486   9.789  64.783  1.00 18.53           O  
ATOM   3315  CB  ASN B  81      60.471   7.715  64.559  1.00 23.27           C  
ATOM   3316  CG  ASN B  81      61.586   8.578  65.134  1.00 25.86           C  
ATOM   3317  ND2 ASN B  81      62.783   8.012  65.228  1.00 30.45           N  
ATOM   3318  OD1 ASN B  81      61.377   9.737  65.478  1.00 27.08           O  
ATOM   3319  N   LEU B  82      58.385   9.337  66.987  1.00 18.52           N  
ATOM   3320  CA  LEU B  82      57.810  10.635  67.321  1.00 19.69           C  
ATOM   3321  C   LEU B  82      58.625  11.819  66.784  1.00 20.36           C  
ATOM   3322  O   LEU B  82      58.058  12.861  66.453  1.00 20.10           O  
ATOM   3323  CB  LEU B  82      57.632  10.765  68.842  1.00 19.53           C  
ATOM   3324  CG  LEU B  82      56.819  11.988  69.290  1.00 20.50           C  
ATOM   3325  CD1 LEU B  82      55.441  11.921  68.650  1.00 17.27           C  
ATOM   3326  CD2 LEU B  82      56.704  12.033  70.812  1.00 17.27           C  
ATOM   3327  N   ASP B  83      59.945  11.664  66.693  1.00 21.32           N  
ATOM   3328  CA  ASP B  83      60.793  12.741  66.178  1.00 22.43           C  
ATOM   3329  C   ASP B  83      60.528  12.993  64.694  1.00 22.56           C  
ATOM   3330  O   ASP B  83      60.558  14.140  64.235  1.00 20.74           O  
ATOM   3331  CB  ASP B  83      62.279  12.422  66.374  1.00 25.57           C  
ATOM   3332  CG  ASP B  83      62.702  12.472  67.828  1.00 29.44           C  
ATOM   3333  OD1 ASP B  83      62.343  13.444  68.525  1.00 32.78           O  
ATOM   3334  OD2 ASP B  83      63.406  11.543  68.272  1.00 34.03           O1-
ATOM   3335  N   ASP B  84      60.288  11.923  63.938  1.00 20.74           N  
ATOM   3336  CA  ASP B  84      60.005  12.080  62.519  1.00 20.32           C  
ATOM   3337  C   ASP B  84      58.663  12.790  62.360  1.00 19.20           C  
ATOM   3338  O   ASP B  84      58.498  13.637  61.480  1.00 18.48           O  
ATOM   3339  CB  ASP B  84      59.971  10.721  61.807  1.00 21.14           C  
ATOM   3340  CG  ASP B  84      61.357  10.107  61.641  1.00 21.43           C  
ATOM   3341  OD1 ASP B  84      62.352  10.863  61.651  1.00 23.21           O  
ATOM   3342  OD2 ASP B  84      61.454   8.872  61.480  1.00 18.05           O1-
ATOM   3343  N   CYS B  85      57.705  12.442  63.218  1.00 19.06           N  
ATOM   3344  CA  CYS B  85      56.380  13.061  63.183  1.00 18.33           C  
ATOM   3345  C   CYS B  85      56.483  14.556  63.511  1.00 18.71           C  
ATOM   3346  O   CYS B  85      55.902  15.397  62.824  1.00 18.84           O  
ATOM   3347  CB  CYS B  85      55.444  12.387  64.196  1.00 18.15           C  
ATOM   3348  SG  CYS B  85      55.132  10.627  63.902  1.00 19.62           S  
ATOM   3349  N   ASN B  86      57.220  14.884  64.567  1.00 19.03           N  
ATOM   3350  CA  ASN B  86      57.383  16.282  64.959  1.00 20.31           C  
ATOM   3351  C   ASN B  86      57.969  17.100  63.817  1.00 20.56           C  
ATOM   3352  O   ASN B  86      57.462  18.175  63.485  1.00 21.59           O  
ATOM   3353  CB  ASN B  86      58.284  16.401  66.195  1.00 18.91           C  
ATOM   3354  CG  ASN B  86      57.589  15.956  67.469  1.00 18.26           C  
ATOM   3355  ND2 ASN B  86      58.336  15.330  68.369  1.00 17.41           N  
ATOM   3356  OD1 ASN B  86      56.397  16.192  67.647  1.00 20.94           O  
ATOM   3357  N   ASN B  87      59.033  16.585  63.210  1.00 20.77           N  
ATOM   3358  CA  ASN B  87      59.675  17.277  62.102  1.00 21.47           C  
ATOM   3359  C   ASN B  87      58.744  17.473  60.911  1.00 20.61           C  
ATOM   3360  O   ASN B  87      58.749  18.533  60.287  1.00 21.97           O  
ATOM   3361  CB  ASN B  87      60.933  16.523  61.655  1.00 24.81           C  
ATOM   3362  CG  ASN B  87      62.022  16.545  62.706  1.00 29.46           C  
ATOM   3363  ND2 ASN B  87      62.720  15.427  62.866  1.00 32.08           N  
ATOM   3364  OD1 ASN B  87      62.241  17.563  63.362  1.00 32.12           O  
ATOM   3365  N   ALA B  88      57.945  16.453  60.601  1.00 18.88           N  
ATOM   3366  CA  ALA B  88      57.014  16.514  59.474  1.00 18.17           C  
ATOM   3367  C   ALA B  88      55.860  17.490  59.698  1.00 17.48           C  
ATOM   3368  O   ALA B  88      55.398  18.131  58.758  1.00 19.23           O  
ATOM   3369  CB  ALA B  88      56.464  15.118  59.180  1.00 15.46           C  
ATOM   3370  N   CYS B  89      55.403  17.599  60.942  1.00 17.48           N  
ATOM   3371  CA  CYS B  89      54.297  18.484  61.298  1.00 18.05           C  
ATOM   3372  C   CYS B  89      54.672  19.956  61.503  1.00 19.88           C  
ATOM   3373  O   CYS B  89      53.790  20.811  61.620  1.00 20.92           O  
ATOM   3374  CB  CYS B  89      53.607  17.972  62.572  1.00 15.72           C  
ATOM   3375  SG  CYS B  89      52.638  16.449  62.362  1.00 17.09           S  
ATOM   3376  N   ALA B  90      55.964  20.257  61.550  1.00 20.64           N  
ATOM   3377  CA  ALA B  90      56.407  21.635  61.768  1.00 23.46           C  
ATOM   3378  C   ALA B  90      55.913  22.620  60.706  1.00 24.11           C  
ATOM   3379  O   ALA B  90      56.163  22.446  59.512  1.00 23.43           O  
ATOM   3380  CB  ALA B  90      57.929  21.682  61.858  1.00 23.85           C  
ATOM   3381  N   GLY B  91      55.202  23.652  61.160  1.00 24.52           N  
ATOM   3382  CA  GLY B  91      54.688  24.675  60.263  1.00 23.78           C  
ATOM   3383  C   GLY B  91      53.650  24.207  59.259  1.00 23.58           C  
ATOM   3384  O   GLY B  91      53.472  24.828  58.207  1.00 22.87           O  
ATOM   3385  N   VAL B  92      52.955  23.121  59.575  1.00 21.48           N  
ATOM   3386  CA  VAL B  92      51.944  22.593  58.670  1.00 19.69           C  
ATOM   3387  C   VAL B  92      50.541  23.076  59.023  1.00 19.11           C  
ATOM   3388  O   VAL B  92      50.192  23.192  60.197  1.00 19.21           O  
ATOM   3389  CB  VAL B  92      51.955  21.040  58.670  1.00 19.17           C  
ATOM   3390  CG1 VAL B  92      50.748  20.505  57.925  1.00 19.71           C  
ATOM   3391  CG2 VAL B  92      53.230  20.530  58.023  1.00 18.37           C  
ATOM   3392  N   ASP B  93      49.744  23.364  57.998  1.00 18.25           N  
ATOM   3393  CA  ASP B  93      48.368  23.803  58.201  1.00 19.08           C  
ATOM   3394  C   ASP B  93      47.425  22.600  58.265  1.00 19.12           C  
ATOM   3395  O   ASP B  93      46.694  22.422  59.243  1.00 20.59           O  
ATOM   3396  CB  ASP B  93      47.910  24.727  57.063  1.00 18.96           C  
ATOM   3397  CG  ASP B  93      48.710  26.016  56.995  1.00 20.51           C  
ATOM   3398  OD1 ASP B  93      48.779  26.724  58.019  1.00 19.42           O  
ATOM   3399  OD2 ASP B  93      49.264  26.320  55.916  1.00 19.30           O1-
ATOM   3400  N   TYR B  94      47.454  21.772  57.223  1.00 17.60           N  
ATOM   3401  CA  TYR B  94      46.575  20.610  57.145  1.00 17.23           C  
ATOM   3402  C   TYR B  94      47.312  19.279  57.053  1.00 15.87           C  
ATOM   3403  O   TYR B  94      48.193  19.102  56.211  1.00 15.60           O  
ATOM   3404  CB  TYR B  94      45.652  20.726  55.925  1.00 18.40           C  
ATOM   3405  CG  TYR B  94      45.038  22.094  55.709  1.00 20.69           C  
ATOM   3406  CD1 TYR B  94      44.553  22.847  56.784  1.00 18.87           C  
ATOM   3407  CD2 TYR B  94      44.899  22.615  54.419  1.00 19.69           C  
ATOM   3408  CE1 TYR B  94      43.944  24.081  56.578  1.00 19.82           C  
ATOM   3409  CE2 TYR B  94      44.289  23.850  54.203  1.00 21.08           C  
ATOM   3410  CZ  TYR B  94      43.814  24.574  55.285  1.00 20.30           C  
ATOM   3411  OH  TYR B  94      43.193  25.779  55.072  1.00 21.49           O  
ATOM   3412  N   VAL B  95      46.936  18.337  57.910  1.00 16.18           N  
ATOM   3413  CA  VAL B  95      47.555  17.016  57.888  1.00 15.13           C  
ATOM   3414  C   VAL B  95      46.605  15.986  57.285  1.00 15.91           C  
ATOM   3415  O   VAL B  95      45.447  15.867  57.700  1.00 14.85           O  
ATOM   3416  CB  VAL B  95      47.933  16.523  59.303  1.00 14.72           C  
ATOM   3417  CG1 VAL B  95      48.554  15.124  59.213  1.00 14.18           C  
ATOM   3418  CG2 VAL B  95      48.906  17.489  59.956  1.00 13.54           C  
ATOM   3419  N   LEU B  96      47.100  15.260  56.290  1.00 15.24           N  
ATOM   3420  CA  LEU B  96      46.337  14.200  55.647  1.00 15.30           C  
ATOM   3421  C   LEU B  96      47.137  12.947  55.997  1.00 15.95           C  
ATOM   3422  O   LEU B  96      48.173  12.679  55.392  1.00 14.64           O  
ATOM   3423  CB  LEU B  96      46.302  14.396  54.130  1.00 15.41           C  
ATOM   3424  CG  LEU B  96      45.765  15.734  53.608  1.00 14.99           C  
ATOM   3425  CD1 LEU B  96      45.803  15.727  52.083  1.00 13.97           C  
ATOM   3426  CD2 LEU B  96      44.342  15.960  54.106  1.00 13.77           C  
ATOM   3427  N   HIS B  97      46.664  12.194  56.985  1.00 15.86           N  
ATOM   3428  CA  HIS B  97      47.368  10.998  57.435  1.00 15.70           C  
ATOM   3429  C   HIS B  97      46.956   9.736  56.681  1.00 16.13           C  
ATOM   3430  O   HIS B  97      45.867   9.192  56.900  1.00 17.08           O  
ATOM   3431  CB  HIS B  97      47.142  10.806  58.939  1.00 14.93           C  
ATOM   3432  CG  HIS B  97      47.880   9.639  59.520  1.00 17.07           C  
ATOM   3433  CD2 HIS B  97      47.433   8.465  60.026  1.00 15.58           C  
ATOM   3434  ND1 HIS B  97      49.256   9.595  59.606  1.00 16.09           N  
ATOM   3435  CE1 HIS B  97      49.623   8.443  60.140  1.00 17.03           C  
ATOM   3436  NE2 HIS B  97      48.536   7.739  60.403  1.00 15.28           N  
ATOM   3437  N   GLN B  98      47.836   9.273  55.797  1.00 14.79           N  
ATOM   3438  CA  GLN B  98      47.570   8.073  55.008  1.00 15.85           C  
ATOM   3439  C   GLN B  98      48.560   6.952  55.353  1.00 15.95           C  
ATOM   3440  O   GLN B  98      48.364   5.807  54.966  1.00 14.80           O  
ATOM   3441  CB  GLN B  98      47.681   8.380  53.508  1.00 18.87           C  
ATOM   3442  CG  GLN B  98      46.967   9.649  53.024  1.00 17.06           C  
ATOM   3443  CD  GLN B  98      45.472   9.643  53.284  1.00 18.34           C  
ATOM   3444  NE2 GLN B  98      44.972  10.723  53.872  1.00 18.28           N  
ATOM   3445  OE1 GLN B  98      44.772   8.688  52.947  1.00 19.27           O  
ATOM   3446  N   ALA B  99      49.622   7.281  56.080  1.00 15.06           N  
ATOM   3447  CA  ALA B  99      50.626   6.280  56.433  1.00 15.95           C  
ATOM   3448  C   ALA B  99      50.054   5.134  57.264  1.00 17.04           C  
ATOM   3449  O   ALA B  99      49.552   5.338  58.373  1.00 17.75           O  
ATOM   3450  CB  ALA B  99      51.783   6.938  57.180  1.00 16.05           C  
ATOM   3451  N   ALA B 100      50.134   3.927  56.717  1.00 16.33           N  
ATOM   3452  CA  ALA B 100      49.647   2.738  57.405  1.00 16.62           C  
ATOM   3453  C   ALA B 100      49.961   1.499  56.590  1.00 17.02           C  
ATOM   3454  O   ALA B 100      50.422   1.591  55.450  1.00 17.04           O  
ATOM   3455  CB  ALA B 100      48.146   2.834  57.630  1.00 14.53           C  
ATOM   3456  N   LEU B 101      49.733   0.338  57.189  1.00 16.18           N  
ATOM   3457  CA  LEU B 101      49.945  -0.917  56.491  1.00 17.91           C  
ATOM   3458  C   LEU B 101      48.563  -1.493  56.220  1.00 17.84           C  
ATOM   3459  O   LEU B 101      47.875  -1.950  57.135  1.00 16.46           O  
ATOM   3460  CB  LEU B 101      50.775  -1.891  57.337  1.00 17.92           C  
ATOM   3461  CG  LEU B 101      52.257  -1.552  57.538  1.00 18.87           C  
ATOM   3462  CD1 LEU B 101      52.922  -2.654  58.348  1.00 18.10           C  
ATOM   3463  CD2 LEU B 101      52.954  -1.403  56.184  1.00 17.02           C  
ATOM   3464  N   GLY B 102      48.146  -1.439  54.961  1.00 17.67           N  
ATOM   3465  CA  GLY B 102      46.845  -1.965  54.598  1.00 19.04           C  
ATOM   3466  C   GLY B 102      46.859  -3.480  54.516  1.00 19.95           C  
ATOM   3467  O   GLY B 102      47.763  -4.137  55.031  1.00 21.56           O  
ATOM   3468  N   SER B 103      45.847  -4.028  53.859  1.00 20.97           N  
ATOM   3469  CA  SER B 103      45.702  -5.466  53.683  1.00 20.42           C  
ATOM   3470  C   SER B 103      45.230  -6.225  54.914  1.00 19.58           C  
ATOM   3471  O   SER B 103      45.933  -6.313  55.925  1.00 20.20           O  
ATOM   3472  CB  SER B 103      47.005  -6.096  53.201  1.00 20.59           C  
ATOM   3473  OG  SER B 103      46.857  -7.504  53.124  1.00 19.76           O  
ATOM   3474  N   VAL B 104      44.032  -6.786  54.801  1.00 19.06           N  
ATOM   3475  CA  VAL B 104      43.436  -7.580  55.863  1.00 18.07           C  
ATOM   3476  C   VAL B 104      44.261  -8.861  56.058  1.00 18.01           C  
ATOM   3477  O   VAL B 104      44.639  -9.195  57.183  1.00 18.46           O  
ATOM   3478  CB  VAL B 104      41.963  -7.921  55.515  1.00 18.16           C  
ATOM   3479  CG1 VAL B 104      41.420  -9.006  56.442  1.00 18.53           C  
ATOM   3480  CG2 VAL B 104      41.114  -6.657  55.624  1.00 18.01           C  
ATOM   3481  N   PRO B 105      44.562  -9.587  54.962  1.00 17.53           N  
ATOM   3482  CA  PRO B 105      45.351 -10.822  55.070  1.00 17.41           C  
ATOM   3483  C   PRO B 105      46.693 -10.607  55.774  1.00 17.42           C  
ATOM   3484  O   PRO B 105      47.109 -11.420  56.599  1.00 18.97           O  
ATOM   3485  CB  PRO B 105      45.534 -11.247  53.613  1.00 16.79           C  
ATOM   3486  CG  PRO B 105      44.291 -10.756  52.964  1.00 19.93           C  
ATOM   3487  CD  PRO B 105      44.107  -9.380  53.573  1.00 17.23           C  
ATOM   3488  N   ARG B 106      47.371  -9.515  55.434  1.00 17.47           N  
ATOM   3489  CA  ARG B 106      48.656  -9.200  56.042  1.00 17.53           C  
ATOM   3490  C   ARG B 106      48.524  -9.100  57.563  1.00 17.99           C  
ATOM   3491  O   ARG B 106      49.360  -9.624  58.301  1.00 18.60           O  
ATOM   3492  CB  ARG B 106      49.206  -7.875  55.488  1.00 17.75           C  
ATOM   3493  CG  ARG B 106      50.512  -7.421  56.147  1.00 18.95           C  
ATOM   3494  CD  ARG B 106      50.632  -5.894  56.189  1.00 20.54           C  
ATOM   3495  NE  ARG B 106      50.631  -5.289  54.856  1.00 23.27           N  
ATOM   3496  CZ  ARG B 106      51.620  -5.410  53.976  1.00 22.92           C  
ATOM   3497  NH1 ARG B 106      52.703  -6.110  54.281  1.00 23.67           N1+
ATOM   3498  NH2 ARG B 106      51.522  -4.833  52.787  1.00 25.93           N  
ATOM   3499  N   SER B 107      47.477  -8.431  58.033  1.00 17.74           N  
ATOM   3500  CA  SER B 107      47.277  -8.271  59.474  1.00 20.12           C  
ATOM   3501  C   SER B 107      46.965  -9.597  60.168  1.00 20.14           C  
ATOM   3502  O   SER B 107      47.204  -9.745  61.367  1.00 20.31           O  
ATOM   3503  CB  SER B 107      46.157  -7.260  59.759  1.00 18.12           C  
ATOM   3504  OG  SER B 107      44.882  -7.784  59.434  1.00 17.40           O  
ATOM   3505  N   ILE B 108      46.425 -10.553  59.416  1.00 21.46           N  
ATOM   3506  CA  ILE B 108      46.102 -11.870  59.962  1.00 21.95           C  
ATOM   3507  C   ILE B 108      47.389 -12.668  60.132  1.00 21.92           C  
ATOM   3508  O   ILE B 108      47.571 -13.370  61.129  1.00 22.96           O  
ATOM   3509  CB  ILE B 108      45.177 -12.680  59.020  1.00 24.78           C  
ATOM   3510  CG1 ILE B 108      43.875 -11.917  58.761  1.00 25.42           C  
ATOM   3511  CG2 ILE B 108      44.872 -14.049  59.641  1.00 22.08           C  
ATOM   3512  CD1 ILE B 108      42.983 -11.815  59.958  1.00 25.74           C  
ATOM   3513  N   ASN B 109      48.279 -12.560  59.149  1.00 21.83           N  
ATOM   3514  CA  ASN B 109      49.551 -13.274  59.184  1.00 21.59           C  
ATOM   3515  C   ASN B 109      50.518 -12.659  60.182  1.00 20.41           C  
ATOM   3516  O   ASN B 109      51.332 -13.355  60.781  1.00 20.86           O  
ATOM   3517  CB  ASN B 109      50.207 -13.280  57.799  1.00 21.41           C  
ATOM   3518  CG  ASN B 109      49.338 -13.937  56.745  1.00 26.71           C  
ATOM   3519  ND2 ASN B 109      49.458 -13.477  55.504  1.00 28.17           N  
ATOM   3520  OD1 ASN B 109      48.576 -14.858  57.040  1.00 27.79           O  
ATOM   3521  N   ASP B 110      50.429 -11.347  60.358  1.00 20.37           N  
ATOM   3522  CA  ASP B 110      51.322 -10.654  61.274  1.00 18.88           C  
ATOM   3523  C   ASP B 110      50.639  -9.438  61.880  1.00 18.36           C  
ATOM   3524  O   ASP B 110      50.858  -8.305  61.448  1.00 17.54           O  
ATOM   3525  CB  ASP B 110      52.589 -10.233  60.531  1.00 19.63           C  
ATOM   3526  CG  ASP B 110      53.561  -9.493  61.414  1.00 19.79           C  
ATOM   3527  OD1 ASP B 110      53.269  -9.323  62.616  1.00 21.21           O  
ATOM   3528  OD2 ASP B 110      54.621  -9.081  60.907  1.00 21.32           O1-
ATOM   3529  N   PRO B 111      49.797  -9.658  62.899  1.00 17.53           N  
ATOM   3530  CA  PRO B 111      49.093  -8.550  63.545  1.00 16.46           C  
ATOM   3531  C   PRO B 111      49.998  -7.564  64.280  1.00 17.73           C  
ATOM   3532  O   PRO B 111      49.683  -6.380  64.364  1.00 17.62           O  
ATOM   3533  CB  PRO B 111      48.105  -9.259  64.471  1.00 16.18           C  
ATOM   3534  CG  PRO B 111      48.805 -10.555  64.790  1.00 19.44           C  
ATOM   3535  CD  PRO B 111      49.377 -10.956  63.459  1.00 16.81           C  
ATOM   3536  N   ILE B 112      51.128  -8.044  64.796  1.00 17.82           N  
ATOM   3537  CA  ILE B 112      52.046  -7.174  65.526  1.00 17.14           C  
ATOM   3538  C   ILE B 112      52.571  -6.025  64.657  1.00 17.54           C  
ATOM   3539  O   ILE B 112      52.506  -4.859  65.046  1.00 15.67           O  
ATOM   3540  CB  ILE B 112      53.237  -7.990  66.112  1.00 17.82           C  
ATOM   3541  CG1 ILE B 112      52.719  -8.956  67.185  1.00 18.02           C  
ATOM   3542  CG2 ILE B 112      54.280  -7.056  66.720  1.00 16.13           C  
ATOM   3543  CD1 ILE B 112      53.802  -9.798  67.846  1.00 19.41           C  
ATOM   3544  N   THR B 113      53.077  -6.353  63.475  1.00 16.58           N  
ATOM   3545  CA  THR B 113      53.603  -5.331  62.586  1.00 17.93           C  
ATOM   3546  C   THR B 113      52.545  -4.310  62.172  1.00 17.51           C  
ATOM   3547  O   THR B 113      52.825  -3.113  62.143  1.00 17.64           O  
ATOM   3548  CB  THR B 113      54.228  -5.960  61.331  1.00 19.17           C  
ATOM   3549  CG2 THR B 113      54.794  -4.877  60.418  1.00 17.28           C  
ATOM   3550  OG1 THR B 113      55.287  -6.842  61.726  1.00 20.65           O  
ATOM   3551  N   SER B 114      51.338  -4.779  61.858  1.00 16.30           N  
ATOM   3552  CA  SER B 114      50.245  -3.887  61.464  1.00 17.08           C  
ATOM   3553  C   SER B 114      49.842  -2.990  62.633  1.00 17.34           C  
ATOM   3554  O   SER B 114      49.527  -1.812  62.449  1.00 18.24           O  
ATOM   3555  CB  SER B 114      49.024  -4.692  61.004  1.00 16.14           C  
ATOM   3556  OG  SER B 114      49.280  -5.369  59.785  1.00 17.58           O  
ATOM   3557  N   ASN B 115      49.854  -3.558  63.834  1.00 16.12           N  
ATOM   3558  CA  ASN B 115      49.496  -2.825  65.042  1.00 15.62           C  
ATOM   3559  C   ASN B 115      50.469  -1.675  65.311  1.00 15.77           C  
ATOM   3560  O   ASN B 115      50.051  -0.561  65.635  1.00 15.82           O  
ATOM   3561  CB  ASN B 115      49.500  -3.765  66.254  1.00 14.61           C  
ATOM   3562  CG  ASN B 115      49.139  -3.047  67.549  1.00 13.73           C  
ATOM   3563  ND2 ASN B 115      50.139  -2.786  68.388  1.00 11.69           N  
ATOM   3564  OD1 ASN B 115      47.981  -2.721  67.780  1.00 12.70           O  
ATOM   3565  N   ALA B 116      51.763  -1.958  65.187  1.00 15.11           N  
ATOM   3566  CA  ALA B 116      52.806  -0.965  65.437  1.00 16.64           C  
ATOM   3567  C   ALA B 116      52.634   0.297  64.590  1.00 15.50           C  
ATOM   3568  O   ALA B 116      52.656   1.404  65.113  1.00 16.12           O  
ATOM   3569  CB  ALA B 116      54.180  -1.580  65.184  1.00 15.12           C  
ATOM   3570  N   THR B 117      52.465   0.123  63.284  1.00 16.63           N  
ATOM   3571  CA  THR B 117      52.297   1.256  62.381  1.00 16.15           C  
ATOM   3572  C   THR B 117      50.912   1.887  62.449  1.00 16.31           C  
ATOM   3573  O   THR B 117      50.782   3.104  62.602  1.00 15.61           O  
ATOM   3574  CB  THR B 117      52.561   0.845  60.909  1.00 18.09           C  
ATOM   3575  CG2 THR B 117      52.009   1.903  59.938  1.00 13.86           C  
ATOM   3576  OG1 THR B 117      53.969   0.690  60.702  1.00 17.13           O  
ATOM   3577  N   ASN B 118      49.884   1.053  62.334  1.00 15.39           N  
ATOM   3578  CA  ASN B 118      48.504   1.525  62.332  1.00 15.08           C  
ATOM   3579  C   ASN B 118      48.001   2.121  63.634  1.00 13.87           C  
ATOM   3580  O   ASN B 118      47.177   3.033  63.616  1.00 14.04           O  
ATOM   3581  CB  ASN B 118      47.574   0.398  61.878  1.00 14.49           C  
ATOM   3582  CG  ASN B 118      47.875  -0.056  60.464  1.00 16.22           C  
ATOM   3583  ND2 ASN B 118      47.013  -0.909  59.914  1.00 14.77           N  
ATOM   3584  OD1 ASN B 118      48.878   0.357  59.872  1.00 13.83           O  
ATOM   3585  N   ILE B 119      48.472   1.611  64.765  1.00 13.53           N  
ATOM   3586  CA  ILE B 119      48.022   2.174  66.030  1.00 14.76           C  
ATOM   3587  C   ILE B 119      49.083   3.065  66.671  1.00 14.41           C  
ATOM   3588  O   ILE B 119      48.841   4.252  66.879  1.00 13.71           O  
ATOM   3589  CB  ILE B 119      47.589   1.081  67.035  1.00 15.08           C  
ATOM   3590  CG1 ILE B 119      46.384   0.312  66.477  1.00 14.89           C  
ATOM   3591  CG2 ILE B 119      47.224   1.725  68.377  1.00 15.64           C  
ATOM   3592  CD1 ILE B 119      45.796  -0.723  67.437  1.00 11.81           C  
ATOM   3593  N   ASP B 120      50.256   2.512  66.971  1.00 14.86           N  
ATOM   3594  CA  ASP B 120      51.306   3.320  67.595  1.00 16.44           C  
ATOM   3595  C   ASP B 120      51.626   4.534  66.718  1.00 15.68           C  
ATOM   3596  O   ASP B 120      51.687   5.665  67.204  1.00 15.46           O  
ATOM   3597  CB  ASP B 120      52.592   2.506  67.806  1.00 15.65           C  
ATOM   3598  CG  ASP B 120      52.350   1.181  68.516  1.00 16.06           C  
ATOM   3599  OD1 ASP B 120      51.368   1.070  69.278  1.00 16.72           O  
ATOM   3600  OD2 ASP B 120      53.162   0.253  68.320  1.00 15.56           O1-
ATOM   3601  N   GLY B 121      51.823   4.284  65.425  1.00 14.57           N  
ATOM   3602  CA  GLY B 121      52.141   5.356  64.495  1.00 15.13           C  
ATOM   3603  C   GLY B 121      51.055   6.414  64.413  1.00 14.88           C  
ATOM   3604  O   GLY B 121      51.348   7.610  64.329  1.00 12.83           O  
ATOM   3605  N   PHE B 122      49.800   5.977  64.439  1.00 14.73           N  
ATOM   3606  CA  PHE B 122      48.676   6.903  64.372  1.00 17.07           C  
ATOM   3607  C   PHE B 122      48.672   7.810  65.590  1.00 18.04           C  
ATOM   3608  O   PHE B 122      48.469   9.016  65.475  1.00 18.41           O  
ATOM   3609  CB  PHE B 122      47.348   6.147  64.311  1.00 16.92           C  
ATOM   3610  CG  PHE B 122      46.144   7.049  64.248  1.00 18.49           C  
ATOM   3611  CD1 PHE B 122      45.825   7.723  63.075  1.00 15.95           C  
ATOM   3612  CD2 PHE B 122      45.343   7.247  65.377  1.00 17.42           C  
ATOM   3613  CE1 PHE B 122      44.729   8.581  63.020  1.00 18.38           C  
ATOM   3614  CE2 PHE B 122      44.245   8.105  65.332  1.00 19.09           C  
ATOM   3615  CZ  PHE B 122      43.936   8.773  64.154  1.00 17.80           C  
ATOM   3616  N   LEU B 123      48.895   7.222  66.761  1.00 17.99           N  
ATOM   3617  CA  LEU B 123      48.910   7.983  67.999  1.00 17.45           C  
ATOM   3618  C   LEU B 123      50.018   9.040  67.986  1.00 17.07           C  
ATOM   3619  O   LEU B 123      49.795  10.173  68.416  1.00 16.46           O  
ATOM   3620  CB  LEU B 123      49.083   7.045  69.203  1.00 17.74           C  
ATOM   3621  CG  LEU B 123      49.090   7.723  70.582  1.00 18.33           C  
ATOM   3622  CD1 LEU B 123      47.777   8.454  70.810  1.00 17.94           C  
ATOM   3623  CD2 LEU B 123      49.313   6.683  71.670  1.00 18.96           C  
ATOM   3624  N   ASN B 124      51.204   8.678  67.496  1.00 17.50           N  
ATOM   3625  CA  ASN B 124      52.312   9.634  67.440  1.00 17.83           C  
ATOM   3626  C   ASN B 124      51.957  10.828  66.557  1.00 17.69           C  
ATOM   3627  O   ASN B 124      52.300  11.966  66.869  1.00 17.54           O  
ATOM   3628  CB  ASN B 124      53.589   8.989  66.890  1.00 16.72           C  
ATOM   3629  CG  ASN B 124      54.223   8.007  67.859  1.00 15.81           C  
ATOM   3630  ND2 ASN B 124      55.048   7.120  67.329  1.00 13.75           N  
ATOM   3631  OD1 ASN B 124      53.990   8.057  69.067  1.00 15.73           O  
ATOM   3632  N   MET B 125      51.278  10.564  65.448  1.00 17.29           N  
ATOM   3633  CA  MET B 125      50.897  11.637  64.542  1.00 16.59           C  
ATOM   3634  C   MET B 125      49.890  12.589  65.185  1.00 17.00           C  
ATOM   3635  O   MET B 125      49.969  13.800  64.988  1.00 17.09           O  
ATOM   3636  CB  MET B 125      50.349  11.060  63.239  1.00 14.88           C  
ATOM   3637  CG  MET B 125      51.440  10.640  62.265  1.00 13.99           C  
ATOM   3638  SD  MET B 125      52.570  12.008  61.848  1.00 16.52           S  
ATOM   3639  CE  MET B 125      51.395  13.253  61.295  1.00 13.53           C  
ATOM   3640  N   LEU B 126      48.954  12.045  65.959  1.00 17.60           N  
ATOM   3641  CA  LEU B 126      47.962  12.869  66.650  1.00 18.10           C  
ATOM   3642  C   LEU B 126      48.663  13.817  67.618  1.00 16.78           C  
ATOM   3643  O   LEU B 126      48.336  15.000  67.689  1.00 16.43           O  
ATOM   3644  CB  LEU B 126      46.988  11.994  67.446  1.00 20.61           C  
ATOM   3645  CG  LEU B 126      45.769  11.405  66.743  1.00 21.97           C  
ATOM   3646  CD1 LEU B 126      46.201  10.703  65.470  1.00 27.55           C  
ATOM   3647  CD2 LEU B 126      45.064  10.437  67.686  1.00 19.87           C  
ATOM   3648  N   ILE B 127      49.620  13.275  68.365  1.00 17.14           N  
ATOM   3649  CA  ILE B 127      50.387  14.038  69.346  1.00 18.78           C  
ATOM   3650  C   ILE B 127      51.214  15.124  68.666  1.00 19.60           C  
ATOM   3651  O   ILE B 127      51.138  16.298  69.035  1.00 19.58           O  
ATOM   3652  CB  ILE B 127      51.333  13.107  70.149  1.00 19.54           C  
ATOM   3653  CG1 ILE B 127      50.514  12.211  71.085  1.00 20.10           C  
ATOM   3654  CG2 ILE B 127      52.346  13.933  70.940  1.00 20.23           C  
ATOM   3655  CD1 ILE B 127      49.822  12.965  72.212  1.00 22.19           C  
ATOM   3656  N   ALA B 128      52.001  14.720  67.673  1.00 19.17           N  
ATOM   3657  CA  ALA B 128      52.841  15.645  66.925  1.00 19.85           C  
ATOM   3658  C   ALA B 128      52.005  16.740  66.256  1.00 19.21           C  
ATOM   3659  O   ALA B 128      52.370  17.915  66.299  1.00 19.84           O  
ATOM   3660  CB  ALA B 128      53.647  14.882  65.872  1.00 19.42           C  
ATOM   3661  N   ALA B 129      50.890  16.351  65.638  1.00 17.61           N  
ATOM   3662  CA  ALA B 129      50.009  17.306  64.967  1.00 18.05           C  
ATOM   3663  C   ALA B 129      49.427  18.271  65.994  1.00 17.67           C  
ATOM   3664  O   ALA B 129      49.368  19.481  65.766  1.00 16.48           O  
ATOM   3665  CB  ALA B 129      48.886  16.569  64.247  1.00 18.66           C  
ATOM   3666  N   ARG B 130      48.991  17.721  67.123  1.00 18.05           N  
ATOM   3667  CA  ARG B 130      48.438  18.524  68.206  1.00 18.88           C  
ATOM   3668  C   ARG B 130      49.498  19.514  68.682  1.00 18.11           C  
ATOM   3669  O   ARG B 130      49.262  20.717  68.715  1.00 18.26           O  
ATOM   3670  CB  ARG B 130      48.030  17.626  69.379  1.00 19.53           C  
ATOM   3671  CG  ARG B 130      47.443  18.379  70.580  1.00 21.90           C  
ATOM   3672  CD  ARG B 130      47.453  17.508  71.841  1.00 22.08           C  
ATOM   3673  NE  ARG B 130      48.817  17.220  72.281  1.00 25.32           N  
ATOM   3674  CZ  ARG B 130      49.135  16.464  73.328  1.00 25.77           C  
ATOM   3675  NH1 ARG B 130      48.186  15.898  74.066  1.00 23.68           N1+
ATOM   3676  NH2 ARG B 130      50.411  16.283  73.646  1.00 25.41           N  
ATOM   3677  N   ASP B 131      50.671  18.998  69.039  1.00 18.86           N  
ATOM   3678  CA  ASP B 131      51.763  19.834  69.532  1.00 20.43           C  
ATOM   3679  C   ASP B 131      52.253  20.877  68.525  1.00 21.35           C  
ATOM   3680  O   ASP B 131      52.843  21.884  68.913  1.00 21.50           O  
ATOM   3681  CB  ASP B 131      52.951  18.965  69.972  1.00 21.30           C  
ATOM   3682  CG  ASP B 131      52.647  18.121  71.204  1.00 21.45           C  
ATOM   3683  OD1 ASP B 131      51.628  18.370  71.881  1.00 24.10           O  
ATOM   3684  OD2 ASP B 131      53.443  17.208  71.505  1.00 21.81           O1-
ATOM   3685  N   ALA B 132      52.018  20.634  67.239  1.00 20.58           N  
ATOM   3686  CA  ALA B 132      52.444  21.564  66.196  1.00 19.81           C  
ATOM   3687  C   ALA B 132      51.364  22.606  65.914  1.00 20.68           C  
ATOM   3688  O   ALA B 132      51.572  23.534  65.132  1.00 19.67           O  
ATOM   3689  CB  ALA B 132      52.774  20.799  64.914  1.00 18.95           C  
ATOM   3690  N   LYS B 133      50.209  22.442  66.550  1.00 20.58           N  
ATOM   3691  CA  LYS B 133      49.095  23.362  66.366  1.00 23.18           C  
ATOM   3692  C   LYS B 133      48.644  23.473  64.906  1.00 23.72           C  
ATOM   3693  O   LYS B 133      48.467  24.579  64.386  1.00 23.39           O  
ATOM   3694  CB  LYS B 133      49.467  24.751  66.894  1.00 25.48           C  
ATOM   3695  CG  LYS B 133      49.830  24.771  68.372  1.00 32.21           C  
ATOM   3696  CD  LYS B 133      50.175  26.177  68.845  1.00 35.81           C  
ATOM   3697  CE  LYS B 133      50.542  26.188  70.323  1.00 38.95           C  
ATOM   3698  NZ  LYS B 133      50.905  27.560  70.797  1.00 42.59           N1+
ATOM   3699  N   VAL B 134      48.460  22.335  64.241  1.00 22.84           N  
ATOM   3700  CA  VAL B 134      48.003  22.355  62.852  1.00 20.99           C  
ATOM   3701  C   VAL B 134      46.549  22.820  62.845  1.00 20.96           C  
ATOM   3702  O   VAL B 134      45.865  22.748  63.866  1.00 20.18           O  
ATOM   3703  CB  VAL B 134      48.091  20.955  62.192  1.00 20.32           C  
ATOM   3704  CG1 VAL B 134      49.525  20.455  62.232  1.00 20.86           C  
ATOM   3705  CG2 VAL B 134      47.161  19.978  62.897  1.00 18.83           C  
ATOM   3706  N   GLN B 135      46.079  23.297  61.698  1.00 20.42           N  
ATOM   3707  CA  GLN B 135      44.706  23.776  61.579  1.00 21.11           C  
ATOM   3708  C   GLN B 135      43.681  22.648  61.443  1.00 20.06           C  
ATOM   3709  O   GLN B 135      42.537  22.790  61.867  1.00 18.44           O  
ATOM   3710  CB  GLN B 135      44.579  24.712  60.375  1.00 24.72           C  
ATOM   3711  CG  GLN B 135      45.381  25.993  60.480  1.00 31.20           C  
ATOM   3712  CD  GLN B 135      45.050  26.957  59.359  1.00 36.70           C  
ATOM   3713  NE2 GLN B 135      46.053  27.308  58.561  1.00 39.20           N  
ATOM   3714  OE1 GLN B 135      43.902  27.380  59.209  1.00 40.92           O  
ATOM   3715  N   SER B 136      44.085  21.539  60.832  1.00 17.46           N  
ATOM   3716  CA  SER B 136      43.181  20.409  60.656  1.00 17.01           C  
ATOM   3717  C   SER B 136      43.951  19.099  60.548  1.00 16.57           C  
ATOM   3718  O   SER B 136      45.105  19.075  60.125  1.00 16.67           O  
ATOM   3719  CB  SER B 136      42.306  20.598  59.407  1.00 16.75           C  
ATOM   3720  OG  SER B 136      43.061  20.492  58.212  1.00 15.29           O  
ATOM   3721  N   PHE B 137      43.294  18.014  60.941  1.00 16.44           N  
ATOM   3722  CA  PHE B 137      43.890  16.691  60.910  1.00 16.10           C  
ATOM   3723  C   PHE B 137      42.869  15.740  60.293  1.00 16.16           C  
ATOM   3724  O   PHE B 137      41.782  15.537  60.842  1.00 16.07           O  
ATOM   3725  CB  PHE B 137      44.234  16.238  62.334  1.00 15.56           C  
ATOM   3726  CG  PHE B 137      45.004  14.949  62.393  1.00 15.87           C  
ATOM   3727  CD1 PHE B 137      46.393  14.954  62.441  1.00 16.86           C  
ATOM   3728  CD2 PHE B 137      44.338  13.724  62.381  1.00 15.90           C  
ATOM   3729  CE1 PHE B 137      47.113  13.756  62.475  1.00 18.03           C  
ATOM   3730  CE2 PHE B 137      45.044  12.522  62.412  1.00 15.65           C  
ATOM   3731  CZ  PHE B 137      46.431  12.534  62.459  1.00 17.01           C  
ATOM   3732  N   THR B 138      43.222  15.170  59.145  1.00 14.25           N  
ATOM   3733  CA  THR B 138      42.347  14.244  58.438  1.00 14.07           C  
ATOM   3734  C   THR B 138      43.099  12.929  58.298  1.00 14.08           C  
ATOM   3735  O   THR B 138      44.270  12.918  57.930  1.00 14.96           O  
ATOM   3736  CB  THR B 138      41.979  14.802  57.043  1.00 13.67           C  
ATOM   3737  CG2 THR B 138      41.016  13.869  56.320  1.00  9.80           C  
ATOM   3738  OG1 THR B 138      41.369  16.090  57.202  1.00 13.32           O  
ATOM   3739  N   TYR B 139      42.430  11.821  58.598  1.00 15.47           N  
ATOM   3740  CA  TYR B 139      43.083  10.521  58.534  1.00 14.80           C  
ATOM   3741  C   TYR B 139      42.246   9.470  57.815  1.00 15.79           C  
ATOM   3742  O   TYR B 139      41.025   9.559  57.758  1.00 16.07           O  
ATOM   3743  CB  TYR B 139      43.424  10.048  59.957  1.00 14.10           C  
ATOM   3744  CG  TYR B 139      42.213   9.801  60.839  1.00 15.68           C  
ATOM   3745  CD1 TYR B 139      41.637   8.533  60.925  1.00 13.65           C  
ATOM   3746  CD2 TYR B 139      41.628  10.839  61.567  1.00 13.61           C  
ATOM   3747  CE1 TYR B 139      40.509   8.304  61.713  1.00 14.23           C  
ATOM   3748  CE2 TYR B 139      40.492  10.623  62.355  1.00 13.20           C  
ATOM   3749  CZ  TYR B 139      39.936   9.354  62.418  1.00 13.61           C  
ATOM   3750  OH  TYR B 139      38.774   9.137  63.124  1.00 12.14           O  
ATOM   3751  N   ALA B 140      42.929   8.473  57.267  1.00 16.12           N  
ATOM   3752  CA  ALA B 140      42.280   7.397  56.538  1.00 16.05           C  
ATOM   3753  C   ALA B 140      41.748   6.312  57.474  1.00 16.44           C  
ATOM   3754  O   ALA B 140      42.523   5.589  58.108  1.00 17.17           O  
ATOM   3755  CB  ALA B 140      43.267   6.784  55.539  1.00 14.89           C  
ATOM   3756  N   ALA B 141      40.425   6.217  57.564  1.00 16.49           N  
ATOM   3757  CA  ALA B 141      39.774   5.202  58.382  1.00 17.04           C  
ATOM   3758  C   ALA B 141      39.394   4.104  57.390  1.00 18.43           C  
ATOM   3759  O   ALA B 141      39.831   4.140  56.241  1.00 17.56           O  
ATOM   3760  CB  ALA B 141      38.534   5.778  59.060  1.00 16.27           C  
ATOM   3761  N   SER B 142      38.573   3.147  57.796  1.00 18.51           N  
ATOM   3762  CA  SER B 142      38.232   2.069  56.874  1.00 18.46           C  
ATOM   3763  C   SER B 142      36.818   1.535  56.983  1.00 18.11           C  
ATOM   3764  O   SER B 142      36.275   1.406  58.082  1.00 18.82           O  
ATOM   3765  CB  SER B 142      39.212   0.908  57.058  1.00 17.45           C  
ATOM   3766  OG  SER B 142      38.799  -0.229  56.321  1.00 15.80           O  
ATOM   3767  N   SER B 143      36.238   1.201  55.832  1.00 17.27           N  
ATOM   3768  CA  SER B 143      34.889   0.653  55.785  1.00 18.27           C  
ATOM   3769  C   SER B 143      34.843  -0.741  56.420  1.00 19.60           C  
ATOM   3770  O   SER B 143      33.765  -1.274  56.669  1.00 19.50           O  
ATOM   3771  CB  SER B 143      34.394   0.572  54.335  1.00 18.22           C  
ATOM   3772  OG  SER B 143      35.131  -0.379  53.588  1.00 17.28           O  
ATOM   3773  N   SER B 144      36.010  -1.328  56.676  1.00 20.36           N  
ATOM   3774  CA  SER B 144      36.074  -2.651  57.290  1.00 23.47           C  
ATOM   3775  C   SER B 144      35.585  -2.574  58.737  1.00 25.16           C  
ATOM   3776  O   SER B 144      35.335  -3.595  59.379  1.00 25.41           O  
ATOM   3777  CB  SER B 144      37.506  -3.191  57.266  1.00 23.12           C  
ATOM   3778  OG  SER B 144      38.350  -2.440  58.118  1.00 22.77           O  
ATOM   3779  N   THR B 145      35.451  -1.355  59.245  1.00 25.64           N  
ATOM   3780  CA  THR B 145      34.981  -1.147  60.608  1.00 26.07           C  
ATOM   3781  C   THR B 145      33.540  -1.636  60.751  1.00 26.20           C  
ATOM   3782  O   THR B 145      33.077  -1.913  61.856  1.00 26.44           O  
ATOM   3783  CB  THR B 145      35.085   0.353  61.007  1.00 25.43           C  
ATOM   3784  CG2 THR B 145      34.292   0.647  62.280  1.00 24.86           C  
ATOM   3785  OG1 THR B 145      36.460   0.687  61.229  1.00 22.37           O  
ATOM   3786  N   TYR B 146      32.832  -1.750  59.632  1.00 25.53           N  
ATOM   3787  CA  TYR B 146      31.454  -2.219  59.677  1.00 25.48           C  
ATOM   3788  C   TYR B 146      31.410  -3.715  59.985  1.00 27.36           C  
ATOM   3789  O   TYR B 146      30.379  -4.252  60.390  1.00 27.74           O  
ATOM   3790  CB  TYR B 146      30.752  -1.890  58.361  1.00 22.82           C  
ATOM   3791  CG  TYR B 146      30.458  -0.409  58.233  1.00 20.91           C  
ATOM   3792  CD1 TYR B 146      29.539   0.206  59.080  1.00 20.57           C  
ATOM   3793  CD2 TYR B 146      31.126   0.385  57.300  1.00 20.87           C  
ATOM   3794  CE1 TYR B 146      29.290   1.575  59.008  1.00 21.14           C  
ATOM   3795  CE2 TYR B 146      30.885   1.766  57.220  1.00 20.81           C  
ATOM   3796  CZ  TYR B 146      29.966   2.349  58.079  1.00 19.48           C  
ATOM   3797  OH  TYR B 146      29.721   3.703  58.024  1.00 20.80           O  
ATOM   3798  N   GLY B 147      32.552  -4.370  59.803  1.00 29.13           N  
ATOM   3799  CA  GLY B 147      32.686  -5.786  60.087  1.00 31.46           C  
ATOM   3800  C   GLY B 147      31.562  -6.732  59.709  1.00 34.77           C  
ATOM   3801  O   GLY B 147      31.098  -6.751  58.566  1.00 34.08           O  
ATOM   3802  N   ASP B 148      31.128  -7.521  60.690  1.00 38.16           N  
ATOM   3803  CA  ASP B 148      30.080  -8.513  60.486  1.00 41.63           C  
ATOM   3804  C   ASP B 148      28.672  -7.967  60.263  1.00 43.33           C  
ATOM   3805  O   ASP B 148      27.821  -8.671  59.715  1.00 43.78           O  
ATOM   3806  CB  ASP B 148      30.067  -9.515  61.654  1.00 42.02           C  
ATOM   3807  CG  ASP B 148      29.778  -8.860  63.001  1.00 42.52           C  
ATOM   3808  OD1 ASP B 148      29.426  -7.661  63.038  1.00 41.46           O  
ATOM   3809  OD2 ASP B 148      29.895  -9.559  64.030  1.00 43.26           O1-
ATOM   3810  N   HIS B 149      28.423  -6.726  60.679  1.00 44.41           N  
ATOM   3811  CA  HIS B 149      27.103  -6.117  60.509  1.00 45.80           C  
ATOM   3812  C   HIS B 149      26.609  -6.346  59.073  1.00 45.60           C  
ATOM   3813  O   HIS B 149      27.287  -5.983  58.111  1.00 46.68           O  
ATOM   3814  CB  HIS B 149      27.170  -4.618  60.812  1.00 47.26           C  
ATOM   3815  CG  HIS B 149      25.829  -3.955  60.864  1.00 48.87           C  
ATOM   3816  CD2 HIS B 149      25.254  -3.039  60.049  1.00 48.99           C  
ATOM   3817  ND1 HIS B 149      24.896  -4.241  61.838  1.00 48.99           N  
ATOM   3818  CE1 HIS B 149      23.804  -3.531  61.620  1.00 49.66           C  
ATOM   3819  NE2 HIS B 149      23.995  -2.793  60.540  1.00 49.86           N  
ATOM   3820  N   PRO B 150      25.420  -6.957  58.917  1.00 44.70           N  
ATOM   3821  CA  PRO B 150      24.795  -7.269  57.624  1.00 43.85           C  
ATOM   3822  C   PRO B 150      24.023  -6.192  56.846  1.00 43.44           C  
ATOM   3823  O   PRO B 150      24.036  -6.198  55.613  1.00 45.11           O  
ATOM   3824  CB  PRO B 150      23.905  -8.458  57.965  1.00 44.04           C  
ATOM   3825  CG  PRO B 150      23.418  -8.096  59.326  1.00 44.83           C  
ATOM   3826  CD  PRO B 150      24.681  -7.607  60.017  1.00 44.61           C  
ATOM   3827  N   GLY B 151      23.345  -5.284  57.542  1.00 41.58           N  
ATOM   3828  CA  GLY B 151      22.576  -4.252  56.856  1.00 38.69           C  
ATOM   3829  C   GLY B 151      23.249  -3.502  55.710  1.00 35.29           C  
ATOM   3830  O   GLY B 151      24.469  -3.371  55.672  1.00 35.77           O  
ATOM   3831  N   LEU B 152      22.444  -3.009  54.771  1.00 32.99           N  
ATOM   3832  CA  LEU B 152      22.944  -2.250  53.622  1.00 31.77           C  
ATOM   3833  C   LEU B 152      21.944  -1.164  53.232  1.00 30.27           C  
ATOM   3834  O   LEU B 152      20.739  -1.399  53.233  1.00 31.25           O  
ATOM   3835  CB  LEU B 152      23.172  -3.168  52.418  1.00 30.39           C  
ATOM   3836  CG  LEU B 152      24.321  -4.179  52.478  1.00 30.92           C  
ATOM   3837  CD1 LEU B 152      24.243  -5.094  51.272  1.00 30.17           C  
ATOM   3838  CD2 LEU B 152      25.657  -3.454  52.516  1.00 28.36           C  
ATOM   3839  N   PRO B 153      22.431   0.041  52.893  1.00 28.94           N  
ATOM   3840  CA  PRO B 153      23.846   0.422  52.863  1.00 28.69           C  
ATOM   3841  C   PRO B 153      24.372   0.726  54.264  1.00 27.99           C  
ATOM   3842  O   PRO B 153      23.610   0.745  55.233  1.00 28.86           O  
ATOM   3843  CB  PRO B 153      23.844   1.654  51.966  1.00 29.24           C  
ATOM   3844  CG  PRO B 153      22.562   2.317  52.355  1.00 28.20           C  
ATOM   3845  CD  PRO B 153      21.588   1.147  52.399  1.00 28.96           C  
ATOM   3846  N   LYS B 154      25.672   0.973  54.372  1.00 25.95           N  
ATOM   3847  CA  LYS B 154      26.263   1.261  55.671  1.00 26.06           C  
ATOM   3848  C   LYS B 154      26.163   2.731  56.055  1.00 24.83           C  
ATOM   3849  O   LYS B 154      26.432   3.622  55.245  1.00 20.68           O  
ATOM   3850  CB  LYS B 154      27.728   0.815  55.698  1.00 27.01           C  
ATOM   3851  CG  LYS B 154      27.920  -0.669  55.446  1.00 27.61           C  
ATOM   3852  CD  LYS B 154      27.170  -1.494  56.478  1.00 31.29           C  
ATOM   3853  CE  LYS B 154      27.309  -2.985  56.222  1.00 33.64           C  
ATOM   3854  NZ  LYS B 154      26.504  -3.769  57.201  1.00 34.51           N1+
ATOM   3855  N   VAL B 155      25.748   2.964  57.299  1.00 24.92           N  
ATOM   3856  CA  VAL B 155      25.617   4.304  57.852  1.00 24.74           C  
ATOM   3857  C   VAL B 155      26.633   4.425  58.991  1.00 23.68           C  
ATOM   3858  O   VAL B 155      26.856   3.475  59.743  1.00 22.37           O  
ATOM   3859  CB  VAL B 155      24.178   4.562  58.366  1.00 27.33           C  
ATOM   3860  CG1 VAL B 155      23.221   4.652  57.186  1.00 27.36           C  
ATOM   3861  CG2 VAL B 155      23.743   3.442  59.298  1.00 27.33           C  
ATOM   3862  N   GLU B 156      27.245   5.601  59.105  1.00 22.67           N  
ATOM   3863  CA  GLU B 156      28.287   5.852  60.094  1.00 22.57           C  
ATOM   3864  C   GLU B 156      28.066   5.466  61.556  1.00 23.57           C  
ATOM   3865  O   GLU B 156      28.955   4.877  62.169  1.00 23.58           O  
ATOM   3866  CB  GLU B 156      28.733   7.319  60.012  1.00 21.40           C  
ATOM   3867  CG  GLU B 156      29.493   7.656  58.727  1.00 19.48           C  
ATOM   3868  CD  GLU B 156      28.587   8.074  57.578  1.00 21.37           C  
ATOM   3869  OE1 GLU B 156      27.359   7.869  57.669  1.00 21.14           O  
ATOM   3870  OE2 GLU B 156      29.107   8.609  56.574  1.00 20.90           O1-
ATOM   3871  N   ASP B 157      26.904   5.773  62.122  1.00 24.57           N  
ATOM   3872  CA  ASP B 157      26.673   5.447  63.528  1.00 27.05           C  
ATOM   3873  C   ASP B 157      26.439   3.975  63.831  1.00 27.00           C  
ATOM   3874  O   ASP B 157      26.479   3.567  64.988  1.00 27.37           O  
ATOM   3875  CB  ASP B 157      25.505   6.264  64.085  1.00 29.29           C  
ATOM   3876  CG  ASP B 157      25.772   7.755  64.050  1.00 32.15           C  
ATOM   3877  OD1 ASP B 157      26.943   8.150  64.221  1.00 32.74           O  
ATOM   3878  OD2 ASP B 157      24.811   8.531  63.862  1.00 35.36           O1-
ATOM   3879  N   THR B 158      26.203   3.175  62.798  1.00 27.69           N  
ATOM   3880  CA  THR B 158      25.953   1.753  62.992  1.00 27.55           C  
ATOM   3881  C   THR B 158      27.077   0.890  62.437  1.00 28.12           C  
ATOM   3882  O   THR B 158      27.199   0.728  61.224  1.00 28.50           O  
ATOM   3883  CB  THR B 158      24.638   1.331  62.312  1.00 29.19           C  
ATOM   3884  CG2 THR B 158      24.319  -0.126  62.617  1.00 28.54           C  
ATOM   3885  OG1 THR B 158      23.571   2.161  62.784  1.00 31.38           O  
ATOM   3886  N   ILE B 159      27.892   0.331  63.325  1.00 28.72           N  
ATOM   3887  CA  ILE B 159      28.997  -0.525  62.898  1.00 29.39           C  
ATOM   3888  C   ILE B 159      28.857  -1.920  63.492  1.00 28.62           C  
ATOM   3889  O   ILE B 159      27.985  -2.163  64.324  1.00 31.22           O  
ATOM   3890  CB  ILE B 159      30.368   0.056  63.319  1.00 29.37           C  
ATOM   3891  CG1 ILE B 159      30.517   0.008  64.844  1.00 29.61           C  
ATOM   3892  CG2 ILE B 159      30.497   1.487  62.811  1.00 29.60           C  
ATOM   3893  CD1 ILE B 159      31.906   0.378  65.337  1.00 27.14           C  
ATOM   3894  N   GLY B 160      29.717  -2.834  63.061  1.00 27.57           N  
ATOM   3895  CA  GLY B 160      29.654  -4.192  63.569  1.00 27.13           C  
ATOM   3896  C   GLY B 160      30.932  -4.590  64.274  1.00 26.84           C  
ATOM   3897  O   GLY B 160      31.717  -3.733  64.676  1.00 26.26           O  
ATOM   3898  N   LYS B 161      31.137  -5.893  64.431  1.00 27.22           N  
ATOM   3899  CA  LYS B 161      32.337  -6.406  65.080  1.00 29.50           C  
ATOM   3900  C   LYS B 161      33.454  -6.620  64.063  1.00 27.66           C  
ATOM   3901  O   LYS B 161      33.221  -7.163  62.982  1.00 25.67           O  
ATOM   3902  CB  LYS B 161      32.039  -7.733  65.783  1.00 32.97           C  
ATOM   3903  CG  LYS B 161      31.138  -7.613  67.005  1.00 37.85           C  
ATOM   3904  CD  LYS B 161      30.986  -8.965  67.689  1.00 42.61           C  
ATOM   3905  CE  LYS B 161      30.162  -8.863  68.965  1.00 45.34           C  
ATOM   3906  NZ  LYS B 161      30.053 -10.187  69.645  1.00 46.42           N1+
ATOM   3907  N   PRO B 162      34.682  -6.189  64.398  1.00 27.76           N  
ATOM   3908  CA  PRO B 162      35.856  -6.329  63.526  1.00 27.00           C  
ATOM   3909  C   PRO B 162      36.125  -7.796  63.183  1.00 26.02           C  
ATOM   3910  O   PRO B 162      36.041  -8.669  64.046  1.00 25.23           O  
ATOM   3911  CB  PRO B 162      36.982  -5.724  64.362  1.00 27.57           C  
ATOM   3912  CG  PRO B 162      36.271  -4.687  65.183  1.00 29.28           C  
ATOM   3913  CD  PRO B 162      35.026  -5.432  65.616  1.00 28.24           C  
ATOM   3914  N   LEU B 163      36.458  -8.062  61.925  1.00 24.09           N  
ATOM   3915  CA  LEU B 163      36.726  -9.427  61.486  1.00 22.82           C  
ATOM   3916  C   LEU B 163      38.209  -9.723  61.307  1.00 22.94           C  
ATOM   3917  O   LEU B 163      38.588 -10.843  60.954  1.00 23.58           O  
ATOM   3918  CB  LEU B 163      35.990  -9.705  60.174  1.00 22.84           C  
ATOM   3919  CG  LEU B 163      34.464  -9.676  60.286  1.00 24.13           C  
ATOM   3920  CD1 LEU B 163      33.837  -9.907  58.920  1.00 25.06           C  
ATOM   3921  CD2 LEU B 163      34.012 -10.745  61.277  1.00 23.84           C  
ATOM   3922  N   SER B 164      39.051  -8.725  61.555  1.00 20.13           N  
ATOM   3923  CA  SER B 164      40.486  -8.907  61.391  1.00 18.23           C  
ATOM   3924  C   SER B 164      41.283  -7.923  62.229  1.00 17.48           C  
ATOM   3925  O   SER B 164      40.750  -6.906  62.684  1.00 18.73           O  
ATOM   3926  CB  SER B 164      40.868  -8.727  59.916  1.00 19.10           C  
ATOM   3927  OG  SER B 164      40.605  -7.402  59.468  1.00 16.69           O  
ATOM   3928  N   PRO B 165      42.570  -8.222  62.463  1.00 16.30           N  
ATOM   3929  CA  PRO B 165      43.425  -7.329  63.251  1.00 16.09           C  
ATOM   3930  C   PRO B 165      43.477  -5.949  62.583  1.00 16.13           C  
ATOM   3931  O   PRO B 165      43.442  -4.925  63.261  1.00 15.76           O  
ATOM   3932  CB  PRO B 165      44.773  -8.039  63.227  1.00 16.32           C  
ATOM   3933  CG  PRO B 165      44.375  -9.491  63.216  1.00 16.10           C  
ATOM   3934  CD  PRO B 165      43.255  -9.500  62.195  1.00 15.77           C  
ATOM   3935  N   TYR B 166      43.549  -5.932  61.253  1.00 15.61           N  
ATOM   3936  CA  TYR B 166      43.586  -4.674  60.510  1.00 16.50           C  
ATOM   3937  C   TYR B 166      42.350  -3.833  60.817  1.00 15.63           C  
ATOM   3938  O   TYR B 166      42.451  -2.627  61.041  1.00 17.57           O  
ATOM   3939  CB  TYR B 166      43.647  -4.924  58.997  1.00 14.70           C  
ATOM   3940  CG  TYR B 166      43.475  -3.659  58.168  1.00 15.74           C  
ATOM   3941  CD1 TYR B 166      44.506  -2.723  58.054  1.00 15.33           C  
ATOM   3942  CD2 TYR B 166      42.269  -3.388  57.522  1.00 14.91           C  
ATOM   3943  CE1 TYR B 166      44.335  -1.540  57.309  1.00 15.75           C  
ATOM   3944  CE2 TYR B 166      42.089  -2.219  56.781  1.00 14.60           C  
ATOM   3945  CZ  TYR B 166      43.125  -1.299  56.678  1.00 17.17           C  
ATOM   3946  OH  TYR B 166      42.943  -0.141  55.948  1.00 17.40           O  
ATOM   3947  N   ALA B 167      41.185  -4.473  60.815  1.00 15.86           N  
ATOM   3948  CA  ALA B 167      39.923  -3.783  61.087  1.00 16.22           C  
ATOM   3949  C   ALA B 167      39.928  -3.167  62.486  1.00 16.14           C  
ATOM   3950  O   ALA B 167      39.341  -2.106  62.713  1.00 16.33           O  
ATOM   3951  CB  ALA B 167      38.751  -4.759  60.942  1.00 16.64           C  
ATOM   3952  N   VAL B 168      40.587  -3.833  63.427  1.00 15.31           N  
ATOM   3953  CA  VAL B 168      40.660  -3.310  64.783  1.00 14.99           C  
ATOM   3954  C   VAL B 168      41.493  -2.033  64.795  1.00 15.06           C  
ATOM   3955  O   VAL B 168      41.079  -1.024  65.368  1.00 16.61           O  
ATOM   3956  CB  VAL B 168      41.304  -4.329  65.759  1.00 16.08           C  
ATOM   3957  CG1 VAL B 168      41.523  -3.679  67.126  1.00 13.64           C  
ATOM   3958  CG2 VAL B 168      40.410  -5.555  65.895  1.00 16.04           C  
ATOM   3959  N   THR B 169      42.657  -2.074  64.148  1.00 13.94           N  
ATOM   3960  CA  THR B 169      43.554  -0.917  64.114  1.00 14.69           C  
ATOM   3961  C   THR B 169      42.910   0.356  63.563  1.00 15.89           C  
ATOM   3962  O   THR B 169      43.071   1.437  64.134  1.00 16.63           O  
ATOM   3963  CB  THR B 169      44.836  -1.204  63.289  1.00 14.38           C  
ATOM   3964  CG2 THR B 169      45.544  -2.452  63.810  1.00 14.19           C  
ATOM   3965  OG1 THR B 169      44.496  -1.390  61.909  1.00 14.67           O  
ATOM   3966  N   LYS B 170      42.182   0.229  62.459  1.00 15.59           N  
ATOM   3967  CA  LYS B 170      41.540   1.385  61.844  1.00 18.36           C  
ATOM   3968  C   LYS B 170      40.433   1.908  62.742  1.00 18.81           C  
ATOM   3969  O   LYS B 170      40.200   3.115  62.816  1.00 20.38           O  
ATOM   3970  CB  LYS B 170      40.975   1.012  60.472  1.00 17.90           C  
ATOM   3971  CG  LYS B 170      42.007   0.405  59.526  1.00 20.50           C  
ATOM   3972  CD  LYS B 170      42.618   1.428  58.571  1.00 24.40           C  
ATOM   3973  CE  LYS B 170      43.452   2.475  59.274  1.00 25.25           C  
ATOM   3974  NZ  LYS B 170      44.239   3.297  58.293  1.00 19.82           N1+
ATOM   3975  N   TYR B 171      39.739   0.997  63.418  1.00 17.95           N  
ATOM   3976  CA  TYR B 171      38.681   1.410  64.323  1.00 17.05           C  
ATOM   3977  C   TYR B 171      39.318   2.166  65.487  1.00 16.26           C  
ATOM   3978  O   TYR B 171      38.810   3.205  65.913  1.00 17.70           O  
ATOM   3979  CB  TYR B 171      37.894   0.199  64.842  1.00 18.41           C  
ATOM   3980  CG  TYR B 171      36.769   0.580  65.786  1.00 20.40           C  
ATOM   3981  CD1 TYR B 171      35.922   1.648  65.491  1.00 20.63           C  
ATOM   3982  CD2 TYR B 171      36.552  -0.124  66.970  1.00 21.97           C  
ATOM   3983  CE1 TYR B 171      34.893   2.008  66.342  1.00 21.93           C  
ATOM   3984  CE2 TYR B 171      35.519   0.226  67.835  1.00 22.81           C  
ATOM   3985  CZ  TYR B 171      34.692   1.295  67.514  1.00 24.11           C  
ATOM   3986  OH  TYR B 171      33.663   1.653  68.356  1.00 24.22           O  
ATOM   3987  N   VAL B 172      40.443   1.653  65.980  1.00 14.73           N  
ATOM   3988  CA  VAL B 172      41.140   2.281  67.094  1.00 14.63           C  
ATOM   3989  C   VAL B 172      41.602   3.690  66.738  1.00 16.27           C  
ATOM   3990  O   VAL B 172      41.734   4.539  67.614  1.00 14.97           O  
ATOM   3991  CB  VAL B 172      42.350   1.431  67.557  1.00 13.92           C  
ATOM   3992  CG1 VAL B 172      43.100   2.145  68.673  1.00 12.40           C  
ATOM   3993  CG2 VAL B 172      41.863   0.087  68.060  1.00 11.79           C  
ATOM   3994  N   ASN B 173      41.854   3.936  65.454  1.00 16.45           N  
ATOM   3995  CA  ASN B 173      42.254   5.270  65.014  1.00 17.04           C  
ATOM   3996  C   ASN B 173      41.089   6.211  65.338  1.00 16.26           C  
ATOM   3997  O   ASN B 173      41.285   7.333  65.810  1.00 15.17           O  
ATOM   3998  CB  ASN B 173      42.528   5.280  63.504  1.00 15.96           C  
ATOM   3999  CG  ASN B 173      43.875   4.675  63.148  1.00 16.27           C  
ATOM   4000  ND2 ASN B 173      44.299   4.873  61.902  1.00 14.81           N  
ATOM   4001  OD1 ASN B 173      44.527   4.036  63.979  1.00 20.35           O  
ATOM   4002  N   GLU B 174      39.874   5.736  65.088  1.00 16.52           N  
ATOM   4003  CA  GLU B 174      38.671   6.519  65.364  1.00 18.36           C  
ATOM   4004  C   GLU B 174      38.508   6.754  66.865  1.00 17.21           C  
ATOM   4005  O   GLU B 174      38.152   7.851  67.296  1.00 16.81           O  
ATOM   4006  CB  GLU B 174      37.430   5.803  64.819  1.00 19.05           C  
ATOM   4007  CG  GLU B 174      37.349   5.779  63.295  1.00 19.03           C  
ATOM   4008  CD  GLU B 174      36.121   5.050  62.781  1.00 21.18           C  
ATOM   4009  OE1 GLU B 174      35.074   5.085  63.466  1.00 18.00           O  
ATOM   4010  OE2 GLU B 174      36.196   4.458  61.681  1.00 20.00           O1-
ATOM   4011  N   LEU B 175      38.779   5.723  67.657  1.00 15.92           N  
ATOM   4012  CA  LEU B 175      38.653   5.827  69.107  1.00 16.28           C  
ATOM   4013  C   LEU B 175      39.587   6.901  69.665  1.00 15.42           C  
ATOM   4014  O   LEU B 175      39.147   7.774  70.410  1.00 15.91           O  
ATOM   4015  CB  LEU B 175      38.945   4.473  69.761  1.00 16.09           C  
ATOM   4016  CG  LEU B 175      38.002   3.340  69.331  1.00 17.25           C  
ATOM   4017  CD1 LEU B 175      38.369   2.048  70.066  1.00 17.64           C  
ATOM   4018  CD2 LEU B 175      36.557   3.728  69.630  1.00 16.58           C  
ATOM   4019  N   TYR B 176      40.865   6.848  69.297  1.00 14.88           N  
ATOM   4020  CA  TYR B 176      41.822   7.844  69.773  1.00 16.77           C  
ATOM   4021  C   TYR B 176      41.482   9.241  69.254  1.00 17.92           C  
ATOM   4022  O   TYR B 176      41.670  10.238  69.955  1.00 18.57           O  
ATOM   4023  CB  TYR B 176      43.249   7.475  69.350  1.00 17.29           C  
ATOM   4024  CG  TYR B 176      43.969   6.553  70.308  1.00 15.06           C  
ATOM   4025  CD1 TYR B 176      43.957   6.799  71.682  1.00 18.93           C  
ATOM   4026  CD2 TYR B 176      44.699   5.457  69.844  1.00 16.66           C  
ATOM   4027  CE1 TYR B 176      44.654   5.982  72.570  1.00 14.26           C  
ATOM   4028  CE2 TYR B 176      45.404   4.629  70.728  1.00 15.30           C  
ATOM   4029  CZ  TYR B 176      45.374   4.904  72.087  1.00 14.88           C  
ATOM   4030  OH  TYR B 176      46.076   4.119  72.967  1.00 16.50           O  
ATOM   4031  N   ALA B 177      40.985   9.308  68.022  1.00 16.86           N  
ATOM   4032  CA  ALA B 177      40.614  10.578  67.412  1.00 17.90           C  
ATOM   4033  C   ALA B 177      39.565  11.286  68.263  1.00 18.25           C  
ATOM   4034  O   ALA B 177      39.688  12.479  68.564  1.00 16.96           O  
ATOM   4035  CB  ALA B 177      40.069  10.344  66.005  1.00 18.00           C  
ATOM   4036  N   ASP B 178      38.539  10.539  68.651  1.00 16.44           N  
ATOM   4037  CA  ASP B 178      37.458  11.085  69.457  1.00 18.31           C  
ATOM   4038  C   ASP B 178      37.959  11.526  70.835  1.00 17.91           C  
ATOM   4039  O   ASP B 178      37.593  12.598  71.320  1.00 18.80           O  
ATOM   4040  CB  ASP B 178      36.349  10.039  69.608  1.00 19.98           C  
ATOM   4041  CG  ASP B 178      35.139  10.572  70.352  1.00 21.40           C  
ATOM   4042  OD1 ASP B 178      34.429  11.438  69.802  1.00 23.74           O  
ATOM   4043  OD2 ASP B 178      34.900  10.130  71.492  1.00 23.18           O1-
ATOM   4044  N   VAL B 179      38.804  10.707  71.455  1.00 16.11           N  
ATOM   4045  CA  VAL B 179      39.342  11.027  72.775  1.00 18.57           C  
ATOM   4046  C   VAL B 179      40.249  12.259  72.758  1.00 18.25           C  
ATOM   4047  O   VAL B 179      40.288  13.014  73.728  1.00 19.52           O  
ATOM   4048  CB  VAL B 179      40.119   9.833  73.364  1.00 19.47           C  
ATOM   4049  CG1 VAL B 179      40.704  10.207  74.716  1.00 23.17           C  
ATOM   4050  CG2 VAL B 179      39.181   8.641  73.521  1.00 22.24           C  
ATOM   4051  N   PHE B 180      40.974  12.469  71.663  1.00 18.04           N  
ATOM   4052  CA  PHE B 180      41.852  13.633  71.568  1.00 18.97           C  
ATOM   4053  C   PHE B 180      41.037  14.914  71.463  1.00 19.85           C  
ATOM   4054  O   PHE B 180      41.496  15.988  71.852  1.00 20.84           O  
ATOM   4055  CB  PHE B 180      42.797  13.511  70.372  1.00 17.57           C  
ATOM   4056  CG  PHE B 180      44.128  12.913  70.721  1.00 19.32           C  
ATOM   4057  CD1 PHE B 180      44.210  11.642  71.278  1.00 19.21           C  
ATOM   4058  CD2 PHE B 180      45.302  13.631  70.512  1.00 17.19           C  
ATOM   4059  CE1 PHE B 180      45.441  11.092  71.624  1.00 18.51           C  
ATOM   4060  CE2 PHE B 180      46.535  13.089  70.855  1.00 18.64           C  
ATOM   4061  CZ  PHE B 180      46.604  11.817  71.413  1.00 18.16           C  
ATOM   4062  N   SER B 181      39.824  14.797  70.939  1.00 20.09           N  
ATOM   4063  CA  SER B 181      38.949  15.954  70.824  1.00 21.55           C  
ATOM   4064  C   SER B 181      38.421  16.276  72.223  1.00 22.96           C  
ATOM   4065  O   SER B 181      38.463  17.423  72.668  1.00 23.14           O  
ATOM   4066  CB  SER B 181      37.788  15.648  69.880  1.00 20.02           C  
ATOM   4067  OG  SER B 181      36.986  16.799  69.681  1.00 23.09           O  
ATOM   4068  N   ARG B 182      37.950  15.244  72.917  1.00 22.96           N  
ATOM   4069  CA  ARG B 182      37.410  15.383  74.267  1.00 25.81           C  
ATOM   4070  C   ARG B 182      38.430  15.862  75.298  1.00 25.08           C  
ATOM   4071  O   ARG B 182      38.143  16.752  76.096  1.00 26.01           O  
ATOM   4072  CB  ARG B 182      36.849  14.040  74.757  1.00 27.65           C  
ATOM   4073  CG  ARG B 182      35.619  13.531  74.029  1.00 30.86           C  
ATOM   4074  CD  ARG B 182      35.336  12.084  74.428  1.00 33.40           C  
ATOM   4075  NE  ARG B 182      34.091  11.580  73.856  1.00 36.14           N  
ATOM   4076  CZ  ARG B 182      32.891  11.769  74.395  1.00 37.87           C  
ATOM   4077  NH1 ARG B 182      32.768  12.450  75.527  1.00 37.73           N1+
ATOM   4078  NH2 ARG B 182      31.810  11.281  73.799  1.00 39.55           N  
ATOM   4079  N   CYS B 183      39.615  15.258  75.282  1.00 25.61           N  
ATOM   4080  CA  CYS B 183      40.663  15.573  76.250  1.00 24.12           C  
ATOM   4081  C   CYS B 183      41.595  16.736  75.942  1.00 25.68           C  
ATOM   4082  O   CYS B 183      42.118  17.359  76.865  1.00 25.92           O  
ATOM   4083  CB  CYS B 183      41.522  14.330  76.503  1.00 23.81           C  
ATOM   4084  SG  CYS B 183      40.643  12.935  77.230  1.00 24.09           S  
ATOM   4085  N   TYR B 184      41.825  17.026  74.664  1.00 24.63           N  
ATOM   4086  CA  TYR B 184      42.738  18.109  74.318  1.00 24.80           C  
ATOM   4087  C   TYR B 184      42.111  19.169  73.425  1.00 25.02           C  
ATOM   4088  O   TYR B 184      42.736  20.192  73.142  1.00 25.34           O  
ATOM   4089  CB  TYR B 184      43.978  17.543  73.621  1.00 24.14           C  
ATOM   4090  CG  TYR B 184      44.596  16.357  74.324  1.00 23.65           C  
ATOM   4091  CD1 TYR B 184      45.085  16.469  75.627  1.00 24.05           C  
ATOM   4092  CD2 TYR B 184      44.681  15.118  73.691  1.00 21.14           C  
ATOM   4093  CE1 TYR B 184      45.643  15.374  76.282  1.00 22.54           C  
ATOM   4094  CE2 TYR B 184      45.236  14.019  74.335  1.00 22.20           C  
ATOM   4095  CZ  TYR B 184      45.714  14.151  75.630  1.00 22.97           C  
ATOM   4096  OH  TYR B 184      46.251  13.059  76.276  1.00 21.68           O  
ATOM   4097  N   GLY B 185      40.880  18.926  72.987  1.00 23.33           N  
ATOM   4098  CA  GLY B 185      40.215  19.872  72.111  1.00 24.08           C  
ATOM   4099  C   GLY B 185      40.812  19.822  70.715  1.00 25.32           C  
ATOM   4100  O   GLY B 185      40.692  20.775  69.939  1.00 24.69           O  
ATOM   4101  N   PHE B 186      41.466  18.710  70.391  1.00 23.50           N  
ATOM   4102  CA  PHE B 186      42.077  18.549  69.076  1.00 22.73           C  
ATOM   4103  C   PHE B 186      41.100  17.824  68.162  1.00 23.42           C  
ATOM   4104  O   PHE B 186      40.944  16.604  68.241  1.00 23.02           O  
ATOM   4105  CB  PHE B 186      43.379  17.754  69.177  1.00 21.27           C  
ATOM   4106  CG  PHE B 186      44.149  17.689  67.888  1.00 20.18           C  
ATOM   4107  CD1 PHE B 186      44.728  18.835  67.351  1.00 19.93           C  
ATOM   4108  CD2 PHE B 186      44.293  16.486  67.208  1.00 19.85           C  
ATOM   4109  CE1 PHE B 186      45.442  18.784  66.155  1.00 18.12           C  
ATOM   4110  CE2 PHE B 186      45.003  16.424  66.012  1.00 19.79           C  
ATOM   4111  CZ  PHE B 186      45.579  17.580  65.485  1.00 19.11           C  
ATOM   4112  N   SER B 187      40.454  18.595  67.292  1.00 23.23           N  
ATOM   4113  CA  SER B 187      39.462  18.082  66.355  1.00 24.28           C  
ATOM   4114  C   SER B 187      40.084  17.390  65.154  1.00 23.83           C  
ATOM   4115  O   SER B 187      41.144  17.792  64.675  1.00 27.16           O  
ATOM   4116  CB  SER B 187      38.578  19.230  65.860  1.00 24.42           C  
ATOM   4117  OG  SER B 187      37.975  19.903  66.946  1.00 30.25           O  
ATOM   4118  N   THR B 188      39.413  16.354  64.665  1.00 19.85           N  
ATOM   4119  CA  THR B 188      39.895  15.610  63.507  1.00 18.24           C  
ATOM   4120  C   THR B 188      38.702  15.120  62.704  1.00 18.07           C  
ATOM   4121  O   THR B 188      37.565  15.162  63.171  1.00 17.71           O  
ATOM   4122  CB  THR B 188      40.695  14.347  63.911  1.00 16.01           C  
ATOM   4123  CG2 THR B 188      41.674  14.653  65.027  1.00 16.00           C  
ATOM   4124  OG1 THR B 188      39.785  13.336  64.359  1.00 15.98           O  
ATOM   4125  N   ILE B 189      38.970  14.658  61.490  1.00 17.08           N  
ATOM   4126  CA  ILE B 189      37.932  14.102  60.640  1.00 15.99           C  
ATOM   4127  C   ILE B 189      38.455  12.769  60.116  1.00 15.79           C  
ATOM   4128  O   ILE B 189      39.513  12.715  59.490  1.00 14.84           O  
ATOM   4129  CB  ILE B 189      37.588  15.026  59.444  1.00 16.60           C  
ATOM   4130  CG1 ILE B 189      36.741  16.209  59.927  1.00 18.78           C  
ATOM   4131  CG2 ILE B 189      36.828  14.235  58.376  1.00 14.42           C  
ATOM   4132  CD1 ILE B 189      36.237  17.109  58.817  1.00 17.37           C  
ATOM   4133  N   GLY B 190      37.718  11.700  60.399  1.00 14.73           N  
ATOM   4134  CA  GLY B 190      38.112  10.383  59.939  1.00 15.46           C  
ATOM   4135  C   GLY B 190      37.347  10.027  58.678  1.00 17.15           C  
ATOM   4136  O   GLY B 190      36.129  10.220  58.607  1.00 13.68           O  
ATOM   4137  N   LEU B 191      38.062   9.526  57.675  1.00 15.60           N  
ATOM   4138  CA  LEU B 191      37.433   9.147  56.419  1.00 14.94           C  
ATOM   4139  C   LEU B 191      37.449   7.635  56.231  1.00 15.66           C  
ATOM   4140  O   LEU B 191      38.500   7.036  55.996  1.00 15.34           O  
ATOM   4141  CB  LEU B 191      38.142   9.835  55.246  1.00 14.48           C  
ATOM   4142  CG  LEU B 191      38.186  11.370  55.313  1.00 15.28           C  
ATOM   4143  CD1 LEU B 191      38.920  11.927  54.103  1.00 14.11           C  
ATOM   4144  CD2 LEU B 191      36.768  11.924  55.377  1.00 14.12           C  
ATOM   4145  N   ARG B 192      36.282   7.015  56.361  1.00 16.18           N  
ATOM   4146  CA  ARG B 192      36.177   5.575  56.174  1.00 16.15           C  
ATOM   4147  C   ARG B 192      36.129   5.283  54.679  1.00 16.75           C  
ATOM   4148  O   ARG B 192      35.060   5.318  54.061  1.00 16.69           O  
ATOM   4149  CB  ARG B 192      34.915   5.030  56.847  1.00 17.48           C  
ATOM   4150  CG  ARG B 192      34.969   5.009  58.374  1.00 16.75           C  
ATOM   4151  CD  ARG B 192      33.678   4.450  58.951  1.00 17.83           C  
ATOM   4152  NE  ARG B 192      33.659   4.498  60.408  1.00 20.01           N  
ATOM   4153  CZ  ARG B 192      32.583   4.250  61.150  1.00 21.64           C  
ATOM   4154  NH1 ARG B 192      31.434   3.935  60.570  1.00 21.27           N1+
ATOM   4155  NH2 ARG B 192      32.656   4.319  62.474  1.00 20.74           N  
ATOM   4156  N   TYR B 193      37.291   5.004  54.098  1.00 16.03           N  
ATOM   4157  CA  TYR B 193      37.366   4.708  52.675  1.00 16.41           C  
ATOM   4158  C   TYR B 193      36.725   3.364  52.371  1.00 16.75           C  
ATOM   4159  O   TYR B 193      36.715   2.469  53.214  1.00 16.12           O  
ATOM   4160  CB  TYR B 193      38.814   4.633  52.208  1.00 14.66           C  
ATOM   4161  CG  TYR B 193      39.668   5.860  52.416  1.00 16.97           C  
ATOM   4162  CD1 TYR B 193      41.055   5.760  52.361  1.00 15.01           C  
ATOM   4163  CD2 TYR B 193      39.105   7.121  52.606  1.00 14.09           C  
ATOM   4164  CE1 TYR B 193      41.864   6.876  52.484  1.00 15.97           C  
ATOM   4165  CE2 TYR B 193      39.917   8.254  52.731  1.00 16.10           C  
ATOM   4166  CZ  TYR B 193      41.292   8.116  52.667  1.00 12.08           C  
ATOM   4167  OH  TYR B 193      42.112   9.206  52.775  1.00 14.92           O  
ATOM   4168  N   PHE B 194      36.212   3.235  51.150  1.00 18.73           N  
ATOM   4169  CA  PHE B 194      35.605   2.000  50.659  1.00 20.24           C  
ATOM   4170  C   PHE B 194      36.386   1.568  49.410  1.00 22.47           C  
ATOM   4171  O   PHE B 194      36.227   2.159  48.340  1.00 26.06           O  
ATOM   4172  CB  PHE B 194      34.141   2.225  50.258  1.00 18.71           C  
ATOM   4173  CG  PHE B 194      33.180   2.252  51.411  1.00 18.65           C  
ATOM   4174  CD1 PHE B 194      33.213   3.281  52.343  1.00 17.97           C  
ATOM   4175  CD2 PHE B 194      32.237   1.237  51.562  1.00 18.64           C  
ATOM   4176  CE1 PHE B 194      32.320   3.303  53.413  1.00 19.08           C  
ATOM   4177  CE2 PHE B 194      31.339   1.246  52.625  1.00 19.94           C  
ATOM   4178  CZ  PHE B 194      31.379   2.283  53.555  1.00 20.34           C  
ATOM   4179  N   ASN B 195      37.227   0.552  49.546  1.00 21.95           N  
ATOM   4180  CA  ASN B 195      38.022   0.038  48.422  1.00 19.98           C  
ATOM   4181  C   ASN B 195      38.349   1.043  47.319  1.00 18.53           C  
ATOM   4182  O   ASN B 195      37.708   1.076  46.265  1.00 18.02           O  
ATOM   4183  CB  ASN B 195      37.331  -1.183  47.811  1.00 17.20           C  
ATOM   4184  CG  ASN B 195      37.167  -2.305  48.812  1.00 15.89           C  
ATOM   4185  ND2 ASN B 195      37.902  -3.395  48.614  1.00 12.27           N  
ATOM   4186  OD1 ASN B 195      36.401  -2.183  49.768  1.00 17.98           O  
ATOM   4187  N   VAL B 196      39.371   1.849  47.578  1.00 17.51           N  
ATOM   4188  CA  VAL B 196      39.840   2.864  46.644  1.00 16.47           C  
ATOM   4189  C   VAL B 196      40.683   2.177  45.576  1.00 16.31           C  
ATOM   4190  O   VAL B 196      41.337   1.166  45.850  1.00 15.30           O  
ATOM   4191  CB  VAL B 196      40.729   3.903  47.377  1.00 18.04           C  
ATOM   4192  CG1 VAL B 196      41.054   5.076  46.454  1.00 17.11           C  
ATOM   4193  CG2 VAL B 196      40.029   4.380  48.647  1.00 17.66           C  
ATOM   4194  N   PHE B 197      40.671   2.719  44.364  1.00 15.25           N  
ATOM   4195  CA  PHE B 197      41.464   2.146  43.281  1.00 15.64           C  
ATOM   4196  C   PHE B 197      41.846   3.223  42.274  1.00 15.85           C  
ATOM   4197  O   PHE B 197      41.276   4.317  42.271  1.00 14.22           O  
ATOM   4198  CB  PHE B 197      40.694   1.008  42.593  1.00 15.43           C  
ATOM   4199  CG  PHE B 197      39.597   1.473  41.674  1.00 15.50           C  
ATOM   4200  CD1 PHE B 197      39.793   1.498  40.297  1.00 16.03           C  
ATOM   4201  CD2 PHE B 197      38.367   1.881  42.184  1.00 14.81           C  
ATOM   4202  CE1 PHE B 197      38.775   1.923  39.434  1.00 14.88           C  
ATOM   4203  CE2 PHE B 197      37.351   2.306  41.339  1.00 11.36           C  
ATOM   4204  CZ  PHE B 197      37.554   2.328  39.957  1.00 14.62           C  
ATOM   4205  N   GLY B 198      42.826   2.911  41.432  1.00 16.82           N  
ATOM   4206  CA  GLY B 198      43.282   3.860  40.437  1.00 16.31           C  
ATOM   4207  C   GLY B 198      44.777   3.745  40.201  1.00 17.29           C  
ATOM   4208  O   GLY B 198      45.425   2.822  40.690  1.00 16.15           O  
ATOM   4209  N   ARG B 199      45.324   4.692  39.448  1.00 18.22           N  
ATOM   4210  CA  ARG B 199      46.746   4.705  39.135  1.00 20.66           C  
ATOM   4211  C   ARG B 199      47.658   4.705  40.365  1.00 19.30           C  
ATOM   4212  O   ARG B 199      47.397   5.387  41.359  1.00 17.46           O  
ATOM   4213  CB  ARG B 199      47.063   5.911  38.254  1.00 23.05           C  
ATOM   4214  CG  ARG B 199      46.341   5.866  36.918  1.00 32.16           C  
ATOM   4215  CD  ARG B 199      46.647   7.076  36.059  1.00 36.50           C  
ATOM   4216  NE  ARG B 199      46.156   6.896  34.696  1.00 41.47           N  
ATOM   4217  CZ  ARG B 199      46.425   7.726  33.693  1.00 43.74           C  
ATOM   4218  NH1 ARG B 199      47.178   8.797  33.902  1.00 44.63           N1+
ATOM   4219  NH2 ARG B 199      45.950   7.478  32.478  1.00 45.47           N  
ATOM   4220  N   ARG B 200      48.730   3.923  40.267  1.00 17.92           N  
ATOM   4221  CA  ARG B 200      49.732   3.778  41.313  1.00 17.72           C  
ATOM   4222  C   ARG B 200      49.333   2.888  42.495  1.00 17.72           C  
ATOM   4223  O   ARG B 200      49.962   2.923  43.553  1.00 18.18           O  
ATOM   4224  CB  ARG B 200      50.220   5.160  41.786  1.00 17.89           C  
ATOM   4225  CG  ARG B 200      50.861   5.982  40.647  1.00 16.41           C  
ATOM   4226  CD  ARG B 200      51.759   7.119  41.154  1.00 16.66           C  
ATOM   4227  NE  ARG B 200      51.017   8.254  41.702  1.00 15.63           N  
ATOM   4228  CZ  ARG B 200      50.394   9.177  40.971  1.00 17.81           C  
ATOM   4229  NH1 ARG B 200      50.412   9.111  39.644  1.00 14.61           N1+
ATOM   4230  NH2 ARG B 200      49.763  10.180  41.568  1.00 14.71           N  
ATOM   4231  N   GLN B 201      48.282   2.093  42.329  1.00 18.65           N  
ATOM   4232  CA  GLN B 201      47.927   1.158  43.386  1.00 18.99           C  
ATOM   4233  C   GLN B 201      48.732  -0.088  42.992  1.00 19.49           C  
ATOM   4234  O   GLN B 201      48.485  -0.705  41.950  1.00 18.93           O  
ATOM   4235  CB  GLN B 201      46.425   0.851  43.426  1.00 18.06           C  
ATOM   4236  CG  GLN B 201      46.057  -0.016  44.643  1.00 17.16           C  
ATOM   4237  CD  GLN B 201      44.566  -0.258  44.808  1.00 17.93           C  
ATOM   4238  NE2 GLN B 201      44.102  -0.262  46.060  1.00 14.71           N  
ATOM   4239  OE1 GLN B 201      43.843  -0.466  43.831  1.00 16.64           O  
ATOM   4240  N   ASP B 202      49.714  -0.416  43.826  1.00 17.17           N  
ATOM   4241  CA  ASP B 202      50.637  -1.529  43.614  1.00 18.00           C  
ATOM   4242  C   ASP B 202      50.036  -2.870  43.181  1.00 18.42           C  
ATOM   4243  O   ASP B 202      49.244  -3.470  43.905  1.00 16.21           O  
ATOM   4244  CB  ASP B 202      51.457  -1.743  44.888  1.00 18.32           C  
ATOM   4245  CG  ASP B 202      52.778  -2.437  44.626  1.00 18.80           C  
ATOM   4246  OD1 ASP B 202      52.937  -3.043  43.546  1.00 18.76           O  
ATOM   4247  OD2 ASP B 202      53.657  -2.380  45.510  1.00 17.89           O1-
ATOM   4248  N   PRO B 203      50.419  -3.358  41.987  1.00 19.24           N  
ATOM   4249  CA  PRO B 203      49.918  -4.634  41.471  1.00 21.28           C  
ATOM   4250  C   PRO B 203      50.816  -5.793  41.908  1.00 23.18           C  
ATOM   4251  O   PRO B 203      50.432  -6.952  41.807  1.00 22.14           O  
ATOM   4252  CB  PRO B 203      49.951  -4.427  39.963  1.00 20.49           C  
ATOM   4253  CG  PRO B 203      51.211  -3.638  39.787  1.00 21.62           C  
ATOM   4254  CD  PRO B 203      51.141  -2.617  40.933  1.00 20.46           C  
ATOM   4255  N   ASN B 204      52.009  -5.468  42.396  1.00 25.55           N  
ATOM   4256  CA  ASN B 204      52.960  -6.485  42.834  1.00 29.33           C  
ATOM   4257  C   ASN B 204      52.821  -6.780  44.322  1.00 30.88           C  
ATOM   4258  O   ASN B 204      52.169  -6.043  45.056  1.00 33.13           O  
ATOM   4259  CB  ASN B 204      54.398  -6.039  42.545  1.00 30.48           C  
ATOM   4260  CG  ASN B 204      54.584  -5.547  41.121  1.00 32.18           C  
ATOM   4261  ND2 ASN B 204      55.331  -4.462  40.962  1.00 33.74           N  
ATOM   4262  OD1 ASN B 204      54.073  -6.142  40.176  1.00 33.88           O  
ATOM   4263  N   GLY B 205      53.446  -7.862  44.764  1.00 33.46           N  
ATOM   4264  CA  GLY B 205      53.376  -8.220  46.167  1.00 33.41           C  
ATOM   4265  C   GLY B 205      52.255  -9.196  46.456  1.00 32.73           C  
ATOM   4266  O   GLY B 205      51.246  -9.231  45.752  1.00 33.03           O  
ATOM   4267  N   ALA B 206      52.434  -9.987  47.505  1.00 31.38           N  
ATOM   4268  CA  ALA B 206      51.446 -10.977  47.897  1.00 29.43           C  
ATOM   4269  C   ALA B 206      50.184 -10.355  48.487  1.00 27.46           C  
ATOM   4270  O   ALA B 206      49.183 -11.044  48.668  1.00 29.78           O  
ATOM   4271  CB  ALA B 206      52.063 -11.947  48.902  1.00 30.79           C  
ATOM   4272  N   TYR B 207      50.222  -9.057  48.780  1.00 24.93           N  
ATOM   4273  CA  TYR B 207      49.062  -8.394  49.374  1.00 21.53           C  
ATOM   4274  C   TYR B 207      48.396  -7.340  48.492  1.00 19.55           C  
ATOM   4275  O   TYR B 207      47.684  -6.472  48.993  1.00 19.17           O  
ATOM   4276  CB  TYR B 207      49.460  -7.758  50.716  1.00 21.31           C  
ATOM   4277  CG  TYR B 207      49.961  -8.755  51.744  1.00 21.89           C  
ATOM   4278  CD1 TYR B 207      49.171  -9.836  52.133  1.00 20.55           C  
ATOM   4279  CD2 TYR B 207      51.224  -8.621  52.324  1.00 22.01           C  
ATOM   4280  CE1 TYR B 207      49.621 -10.760  53.070  1.00 20.79           C  
ATOM   4281  CE2 TYR B 207      51.687  -9.545  53.266  1.00 22.09           C  
ATOM   4282  CZ  TYR B 207      50.876 -10.613  53.631  1.00 22.45           C  
ATOM   4283  OH  TYR B 207      51.313 -11.542  54.550  1.00 25.65           O  
ATOM   4284  N   ALA B 208      48.614  -7.416  47.183  1.00 18.77           N  
ATOM   4285  CA  ALA B 208      48.026  -6.451  46.254  1.00 17.15           C  
ATOM   4286  C   ALA B 208      46.497  -6.480  46.265  1.00 16.95           C  
ATOM   4287  O   ALA B 208      45.895  -7.546  46.369  1.00 17.41           O  
ATOM   4288  CB  ALA B 208      48.538  -6.715  44.843  1.00 16.48           C  
ATOM   4289  N   ALA B 209      45.875  -5.304  46.163  1.00 15.82           N  
ATOM   4290  CA  ALA B 209      44.417  -5.202  46.141  1.00 15.73           C  
ATOM   4291  C   ALA B 209      43.893  -5.923  44.903  1.00 15.06           C  
ATOM   4292  O   ALA B 209      44.622  -6.107  43.926  1.00 15.12           O  
ATOM   4293  CB  ALA B 209      43.975  -3.734  46.125  1.00 14.04           C  
ATOM   4294  N   VAL B 210      42.623  -6.314  44.943  1.00 15.69           N  
ATOM   4295  CA  VAL B 210      42.010  -7.058  43.847  1.00 15.87           C  
ATOM   4296  C   VAL B 210      42.110  -6.450  42.433  1.00 16.32           C  
ATOM   4297  O   VAL B 210      42.434  -7.159  41.481  1.00 16.43           O  
ATOM   4298  CB  VAL B 210      40.522  -7.371  44.168  1.00 15.78           C  
ATOM   4299  CG1 VAL B 210      39.687  -6.094  44.132  1.00 15.68           C  
ATOM   4300  CG2 VAL B 210      39.987  -8.419  43.189  1.00 14.08           C  
ATOM   4301  N   ILE B 211      41.848  -5.156  42.284  1.00 17.38           N  
ATOM   4302  CA  ILE B 211      41.911  -4.553  40.953  1.00 18.21           C  
ATOM   4303  C   ILE B 211      43.320  -4.555  40.357  1.00 18.52           C  
ATOM   4304  O   ILE B 211      43.507  -4.956  39.209  1.00 18.26           O  
ATOM   4305  CB  ILE B 211      41.326  -3.122  40.955  1.00 18.96           C  
ATOM   4306  CG1 ILE B 211      39.824  -3.194  41.256  1.00 18.90           C  
ATOM   4307  CG2 ILE B 211      41.563  -2.448  39.599  1.00 19.38           C  
ATOM   4308  CD1 ILE B 211      39.098  -1.854  41.222  1.00 17.48           C  
ATOM   4309  N   PRO B 212      44.328  -4.107  41.122  1.00 18.46           N  
ATOM   4310  CA  PRO B 212      45.698  -4.098  40.598  1.00 19.29           C  
ATOM   4311  C   PRO B 212      46.155  -5.536  40.304  1.00 20.19           C  
ATOM   4312  O   PRO B 212      46.783  -5.818  39.280  1.00 19.55           O  
ATOM   4313  CB  PRO B 212      46.500  -3.471  41.740  1.00 17.73           C  
ATOM   4314  CG  PRO B 212      45.495  -2.580  42.413  1.00 17.42           C  
ATOM   4315  CD  PRO B 212      44.263  -3.437  42.434  1.00 17.86           C  
ATOM   4316  N   LYS B 213      45.825  -6.437  41.223  1.00 20.01           N  
ATOM   4317  CA  LYS B 213      46.184  -7.842  41.101  1.00 21.20           C  
ATOM   4318  C   LYS B 213      45.562  -8.470  39.852  1.00 19.42           C  
ATOM   4319  O   LYS B 213      46.258  -9.068  39.031  1.00 19.51           O  
ATOM   4320  CB  LYS B 213      45.721  -8.591  42.354  1.00 23.06           C  
ATOM   4321  CG  LYS B 213      45.974 -10.093  42.346  1.00 27.98           C  
ATOM   4322  CD  LYS B 213      47.453 -10.425  42.287  1.00 31.69           C  
ATOM   4323  CE  LYS B 213      47.690 -11.916  42.520  1.00 33.65           C  
ATOM   4324  NZ  LYS B 213      49.126 -12.289  42.347  1.00 35.71           N1+
ATOM   4325  N   TRP B 214      44.251  -8.323  39.706  1.00 18.88           N  
ATOM   4326  CA  TRP B 214      43.551  -8.893  38.560  1.00 19.26           C  
ATOM   4327  C   TRP B 214      43.952  -8.265  37.231  1.00 19.23           C  
ATOM   4328  O   TRP B 214      44.134  -8.971  36.237  1.00 20.60           O  
ATOM   4329  CB  TRP B 214      42.042  -8.772  38.753  1.00 16.80           C  
ATOM   4330  CG  TRP B 214      41.473  -9.763  39.723  1.00 18.59           C  
ATOM   4331  CD1 TRP B 214      42.166 -10.665  40.491  1.00 19.51           C  
ATOM   4332  CD2 TRP B 214      40.089  -9.954  40.035  1.00 17.46           C  
ATOM   4333  CE2 TRP B 214      40.013 -10.986  41.001  1.00 16.61           C  
ATOM   4334  CE3 TRP B 214      38.903  -9.351  39.594  1.00 16.83           C  
ATOM   4335  NE1 TRP B 214      41.293 -11.403  41.261  1.00 17.87           N  
ATOM   4336  CZ2 TRP B 214      38.796 -11.427  41.533  1.00 18.05           C  
ATOM   4337  CZ3 TRP B 214      37.693  -9.791  40.123  1.00 17.04           C  
ATOM   4338  CH2 TRP B 214      37.650 -10.820  41.083  1.00 15.80           C  
ATOM   4339  N   THR B 215      44.096  -6.944  37.214  1.00 18.59           N  
ATOM   4340  CA  THR B 215      44.466  -6.245  35.993  1.00 18.45           C  
ATOM   4341  C   THR B 215      45.828  -6.725  35.508  1.00 19.47           C  
ATOM   4342  O   THR B 215      45.999  -7.038  34.329  1.00 19.02           O  
ATOM   4343  CB  THR B 215      44.502  -4.712  36.209  1.00 17.99           C  
ATOM   4344  CG2 THR B 215      44.912  -3.998  34.921  1.00 16.88           C  
ATOM   4345  OG1 THR B 215      43.200  -4.253  36.603  1.00 15.90           O  
ATOM   4346  N   SER B 216      46.798  -6.791  36.417  1.00 20.23           N  
ATOM   4347  CA  SER B 216      48.132  -7.245  36.045  1.00 20.52           C  
ATOM   4348  C   SER B 216      48.109  -8.704  35.602  1.00 20.28           C  
ATOM   4349  O   SER B 216      48.784  -9.073  34.641  1.00 19.03           O  
ATOM   4350  CB  SER B 216      49.112  -7.060  37.209  1.00 21.02           C  
ATOM   4351  OG  SER B 216      48.595  -7.603  38.410  1.00 29.38           O  
ATOM   4352  N   SER B 217      47.336  -9.533  36.297  1.00 19.82           N  
ATOM   4353  CA  SER B 217      47.241 -10.943  35.933  1.00 19.88           C  
ATOM   4354  C   SER B 217      46.693 -11.117  34.515  1.00 19.90           C  
ATOM   4355  O   SER B 217      47.224 -11.906  33.734  1.00 19.52           O  
ATOM   4356  CB  SER B 217      46.346 -11.698  36.920  1.00 19.98           C  
ATOM   4357  OG  SER B 217      47.006 -11.900  38.156  1.00 20.49           O  
ATOM   4358  N   MET B 218      45.630 -10.384  34.192  1.00 18.99           N  
ATOM   4359  CA  MET B 218      45.020 -10.464  32.866  1.00 19.95           C  
ATOM   4360  C   MET B 218      45.997  -9.989  31.797  1.00 21.02           C  
ATOM   4361  O   MET B 218      46.155 -10.629  30.757  1.00 21.02           O  
ATOM   4362  CB  MET B 218      43.744  -9.618  32.806  1.00 18.45           C  
ATOM   4363  CG  MET B 218      42.593 -10.146  33.651  1.00 18.59           C  
ATOM   4364  SD  MET B 218      41.125  -9.078  33.583  1.00 18.96           S  
ATOM   4365  CE  MET B 218      39.918 -10.074  34.522  1.00 17.49           C  
ATOM   4366  N   ILE B 219      46.651  -8.862  32.057  1.00 20.47           N  
ATOM   4367  CA  ILE B 219      47.617  -8.312  31.116  1.00 20.95           C  
ATOM   4368  C   ILE B 219      48.737  -9.319  30.864  1.00 22.67           C  
ATOM   4369  O   ILE B 219      49.297  -9.371  29.773  1.00 21.00           O  
ATOM   4370  CB  ILE B 219      48.219  -6.991  31.651  1.00 20.61           C  
ATOM   4371  CG1 ILE B 219      47.158  -5.884  31.593  1.00 18.62           C  
ATOM   4372  CG2 ILE B 219      49.467  -6.609  30.850  1.00 20.92           C  
ATOM   4373  CD1 ILE B 219      47.568  -4.595  32.273  1.00 17.15           C  
ATOM   4374  N   GLN B 220      49.049 -10.128  31.872  1.00 24.22           N  
ATOM   4375  CA  GLN B 220      50.106 -11.123  31.744  1.00 27.96           C  
ATOM   4376  C   GLN B 220      49.596 -12.485  31.273  1.00 28.36           C  
ATOM   4377  O   GLN B 220      50.384 -13.381  30.970  1.00 28.71           O  
ATOM   4378  CB  GLN B 220      50.844 -11.273  33.078  1.00 30.10           C  
ATOM   4379  CG  GLN B 220      51.540  -9.995  33.527  1.00 35.92           C  
ATOM   4380  CD  GLN B 220      52.388 -10.191  34.767  1.00 40.64           C  
ATOM   4381  NE2 GLN B 220      52.045  -9.484  35.842  1.00 41.92           N  
ATOM   4382  OE1 GLN B 220      53.345 -10.970  34.761  1.00 44.25           O  
ATOM   4383  N   GLY B 221      48.280 -12.639  31.210  1.00 28.66           N  
ATOM   4384  CA  GLY B 221      47.714 -13.901  30.771  1.00 29.24           C  
ATOM   4385  C   GLY B 221      47.727 -14.999  31.821  1.00 30.29           C  
ATOM   4386  O   GLY B 221      47.670 -16.182  31.482  1.00 31.01           O  
ATOM   4387  N   ASP B 222      47.805 -14.617  33.093  1.00 30.19           N  
ATOM   4388  CA  ASP B 222      47.804 -15.589  34.184  1.00 29.28           C  
ATOM   4389  C   ASP B 222      46.378 -15.812  34.662  1.00 28.07           C  
ATOM   4390  O   ASP B 222      45.474 -15.051  34.316  1.00 28.66           O  
ATOM   4391  CB  ASP B 222      48.638 -15.086  35.364  1.00 31.84           C  
ATOM   4392  CG  ASP B 222      50.091 -14.875  35.004  1.00 34.66           C  
ATOM   4393  OD1 ASP B 222      50.712 -15.812  34.462  1.00 36.13           O  
ATOM   4394  OD2 ASP B 222      50.616 -13.774  35.273  1.00 36.27           O1-
ATOM   4395  N   ASP B 223      46.174 -16.857  35.457  1.00 26.66           N  
ATOM   4396  CA  ASP B 223      44.851 -17.139  35.994  1.00 24.73           C  
ATOM   4397  C   ASP B 223      44.464 -16.033  36.967  1.00 24.09           C  
ATOM   4398  O   ASP B 223      45.326 -15.402  37.586  1.00 22.19           O  
ATOM   4399  CB  ASP B 223      44.825 -18.468  36.755  1.00 25.70           C  
ATOM   4400  CG  ASP B 223      44.874 -19.676  35.840  1.00 28.10           C  
ATOM   4401  OD1 ASP B 223      44.243 -19.652  34.763  1.00 28.06           O  
ATOM   4402  OD2 ASP B 223      45.531 -20.665  36.218  1.00 32.21           O1-
ATOM   4403  N   VAL B 224      43.161 -15.806  37.088  1.00 22.43           N  
ATOM   4404  CA  VAL B 224      42.622 -14.812  38.000  1.00 20.77           C  
ATOM   4405  C   VAL B 224      41.825 -15.611  39.017  1.00 21.27           C  
ATOM   4406  O   VAL B 224      40.979 -16.431  38.648  1.00 20.66           O  
ATOM   4407  CB  VAL B 224      41.703 -13.816  37.265  1.00 20.47           C  
ATOM   4408  CG1 VAL B 224      40.857 -13.042  38.271  1.00 20.89           C  
ATOM   4409  CG2 VAL B 224      42.551 -12.852  36.441  1.00 20.64           C  
ATOM   4410  N   TYR B 225      42.107 -15.383  40.295  1.00 20.08           N  
ATOM   4411  CA  TYR B 225      41.435 -16.111  41.363  1.00 21.07           C  
ATOM   4412  C   TYR B 225      40.368 -15.297  42.082  1.00 19.86           C  
ATOM   4413  O   TYR B 225      40.592 -14.143  42.451  1.00 18.28           O  
ATOM   4414  CB  TYR B 225      42.471 -16.597  42.382  1.00 22.95           C  
ATOM   4415  CG  TYR B 225      43.548 -17.456  41.767  1.00 25.87           C  
ATOM   4416  CD1 TYR B 225      43.297 -18.783  41.423  1.00 26.86           C  
ATOM   4417  CD2 TYR B 225      44.806 -16.928  41.483  1.00 28.31           C  
ATOM   4418  CE1 TYR B 225      44.270 -19.563  40.807  1.00 29.69           C  
ATOM   4419  CE2 TYR B 225      45.786 -17.698  40.865  1.00 29.63           C  
ATOM   4420  CZ  TYR B 225      45.510 -19.012  40.528  1.00 30.48           C  
ATOM   4421  OH  TYR B 225      46.465 -19.768  39.890  1.00 35.56           O  
ATOM   4422  N   ILE B 226      39.208 -15.910  42.277  1.00 17.84           N  
ATOM   4423  CA  ILE B 226      38.116 -15.268  42.984  1.00 21.11           C  
ATOM   4424  C   ILE B 226      37.953 -16.012  44.308  1.00 22.48           C  
ATOM   4425  O   ILE B 226      37.773 -17.232  44.329  1.00 23.14           O  
ATOM   4426  CB  ILE B 226      36.807 -15.324  42.162  1.00 22.69           C  
ATOM   4427  CG1 ILE B 226      36.957 -14.457  40.908  1.00 21.04           C  
ATOM   4428  CG2 ILE B 226      35.632 -14.851  43.002  1.00 22.58           C  
ATOM   4429  CD1 ILE B 226      35.711 -14.376  40.055  1.00 21.94           C  
ATOM   4430  N   ASN B 227      38.048 -15.282  45.414  1.00 22.52           N  
ATOM   4431  CA  ASN B 227      37.926 -15.904  46.725  1.00 21.16           C  
ATOM   4432  C   ASN B 227      36.471 -16.044  47.134  1.00 20.10           C  
ATOM   4433  O   ASN B 227      35.855 -15.109  47.641  1.00 19.01           O  
ATOM   4434  CB  ASN B 227      38.700 -15.098  47.772  1.00 23.44           C  
ATOM   4435  CG  ASN B 227      40.156 -14.901  47.394  1.00 22.13           C  
ATOM   4436  ND2 ASN B 227      40.724 -13.768  47.791  1.00 20.06           N  
ATOM   4437  OD1 ASN B 227      40.768 -15.767  46.762  1.00 23.11           O  
ATOM   4438  N   GLY B 228      35.923 -17.232  46.908  1.00 19.54           N  
ATOM   4439  CA  GLY B 228      34.540 -17.476  47.255  1.00 19.39           C  
ATOM   4440  C   GLY B 228      33.686 -17.670  46.020  1.00 21.31           C  
ATOM   4441  O   GLY B 228      34.133 -18.245  45.026  1.00 21.01           O  
ATOM   4442  N   ASP B 229      32.456 -17.173  46.075  1.00 21.75           N  
ATOM   4443  CA  ASP B 229      31.522 -17.308  44.964  1.00 21.85           C  
ATOM   4444  C   ASP B 229      31.506 -16.105  44.029  1.00 20.41           C  
ATOM   4445  O   ASP B 229      30.777 -16.100  43.041  1.00 21.14           O  
ATOM   4446  CB  ASP B 229      30.112 -17.532  45.508  1.00 22.77           C  
ATOM   4447  CG  ASP B 229      29.685 -16.438  46.463  1.00 24.49           C  
ATOM   4448  OD1 ASP B 229      30.383 -15.403  46.534  1.00 23.59           O  
ATOM   4449  OD2 ASP B 229      28.653 -16.608  47.140  1.00 28.66           O1-
ATOM   4450  N   GLY B 230      32.295 -15.083  44.342  1.00 20.07           N  
ATOM   4451  CA  GLY B 230      32.329 -13.902  43.496  1.00 20.21           C  
ATOM   4452  C   GLY B 230      31.136 -12.981  43.688  1.00 21.75           C  
ATOM   4453  O   GLY B 230      31.012 -11.960  43.006  1.00 22.27           O  
ATOM   4454  N   GLU B 231      30.249 -13.338  44.612  1.00 21.15           N  
ATOM   4455  CA  GLU B 231      29.072 -12.519  44.889  1.00 20.96           C  
ATOM   4456  C   GLU B 231      29.422 -11.468  45.939  1.00 20.56           C  
ATOM   4457  O   GLU B 231      28.650 -10.544  46.196  1.00 20.30           O  
ATOM   4458  CB  GLU B 231      27.913 -13.398  45.361  1.00 22.28           C  
ATOM   4459  CG  GLU B 231      27.556 -14.506  44.378  1.00 24.68           C  
ATOM   4460  CD  GLU B 231      27.045 -13.987  43.040  1.00 29.32           C  
ATOM   4461  OE1 GLU B 231      27.735 -13.167  42.394  1.00 29.97           O  
ATOM   4462  OE2 GLU B 231      25.945 -14.413  42.625  1.00 34.86           O1-
ATOM   4463  N   THR B 232      30.591 -11.626  46.549  1.00 19.02           N  
ATOM   4464  CA  THR B 232      31.077 -10.663  47.527  1.00 18.90           C  
ATOM   4465  C   THR B 232      31.039  -9.320  46.792  1.00 18.35           C  
ATOM   4466  O   THR B 232      31.396  -9.258  45.612  1.00 17.77           O  
ATOM   4467  CB  THR B 232      32.527 -11.003  47.932  1.00 18.86           C  
ATOM   4468  CG2 THR B 232      33.114  -9.917  48.835  1.00 18.31           C  
ATOM   4469  OG1 THR B 232      32.541 -12.262  48.616  1.00 18.99           O  
ATOM   4470  N   SER B 233      30.604  -8.258  47.471  1.00 17.24           N  
ATOM   4471  CA  SER B 233      30.495  -6.949  46.829  1.00 17.75           C  
ATOM   4472  C   SER B 233      31.188  -5.787  47.542  1.00 18.61           C  
ATOM   4473  O   SER B 233      31.364  -5.794  48.759  1.00 19.45           O  
ATOM   4474  CB  SER B 233      29.019  -6.603  46.616  1.00 18.78           C  
ATOM   4475  OG  SER B 233      28.321  -6.566  47.848  1.00 18.82           O  
ATOM   4476  N   ARG B 234      31.565  -4.781  46.762  1.00 17.03           N  
ATOM   4477  CA  ARG B 234      32.255  -3.608  47.281  1.00 16.96           C  
ATOM   4478  C   ARG B 234      31.758  -2.319  46.637  1.00 18.35           C  
ATOM   4479  O   ARG B 234      31.117  -2.341  45.585  1.00 17.48           O  
ATOM   4480  CB  ARG B 234      33.761  -3.736  47.019  1.00 16.25           C  
ATOM   4481  CG  ARG B 234      34.429  -4.885  47.755  1.00 16.98           C  
ATOM   4482  CD  ARG B 234      34.471  -4.600  49.251  1.00 16.07           C  
ATOM   4483  NE  ARG B 234      35.226  -5.608  49.986  1.00 17.61           N  
ATOM   4484  CZ  ARG B 234      34.711  -6.724  50.495  1.00 19.77           C  
ATOM   4485  NH1 ARG B 234      33.419  -6.997  50.358  1.00 16.55           N1+
ATOM   4486  NH2 ARG B 234      35.496  -7.564  51.158  1.00 20.95           N  
ATOM   4487  N   ASP B 235      32.058  -1.200  47.289  1.00 19.18           N  
ATOM   4488  CA  ASP B 235      31.698   0.121  46.789  1.00 18.86           C  
ATOM   4489  C   ASP B 235      33.042   0.672  46.319  1.00 19.47           C  
ATOM   4490  O   ASP B 235      33.641   1.522  46.981  1.00 19.81           O  
ATOM   4491  CB  ASP B 235      31.141   0.992  47.924  1.00 18.21           C  
ATOM   4492  CG  ASP B 235      30.362   2.210  47.418  1.00 18.58           C  
ATOM   4493  OD1 ASP B 235      30.748   2.799  46.384  1.00 16.99           O  
ATOM   4494  OD2 ASP B 235      29.366   2.588  48.074  1.00 15.35           O1-
ATOM   4495  N   PHE B 236      33.533   0.160  45.194  1.00 18.38           N  
ATOM   4496  CA  PHE B 236      34.816   0.605  44.663  1.00 18.34           C  
ATOM   4497  C   PHE B 236      34.802   2.105  44.426  1.00 17.76           C  
ATOM   4498  O   PHE B 236      33.927   2.630  43.741  1.00 19.30           O  
ATOM   4499  CB  PHE B 236      35.152  -0.168  43.386  1.00 17.11           C  
ATOM   4500  CG  PHE B 236      35.438  -1.621  43.633  1.00 16.60           C  
ATOM   4501  CD1 PHE B 236      36.580  -2.007  44.332  1.00 15.95           C  
ATOM   4502  CD2 PHE B 236      34.547  -2.604  43.216  1.00 16.34           C  
ATOM   4503  CE1 PHE B 236      36.832  -3.351  44.615  1.00 14.27           C  
ATOM   4504  CE2 PHE B 236      34.787  -3.950  43.493  1.00 14.17           C  
ATOM   4505  CZ  PHE B 236      35.936  -4.324  44.198  1.00 13.12           C  
ATOM   4506  N   CYS B 237      35.780   2.787  45.018  1.00 18.27           N  
ATOM   4507  CA  CYS B 237      35.884   4.237  44.939  1.00 17.65           C  
ATOM   4508  C   CYS B 237      37.135   4.710  44.196  1.00 17.51           C  
ATOM   4509  O   CYS B 237      38.248   4.616  44.715  1.00 17.73           O  
ATOM   4510  CB  CYS B 237      35.875   4.803  46.365  1.00 19.09           C  
ATOM   4511  SG  CYS B 237      35.823   6.610  46.511  1.00 18.11           S  
ATOM   4512  N   TYR B 238      36.949   5.228  42.985  1.00 16.74           N  
ATOM   4513  CA  TYR B 238      38.073   5.718  42.185  1.00 16.41           C  
ATOM   4514  C   TYR B 238      38.822   6.804  42.961  1.00 15.87           C  
ATOM   4515  O   TYR B 238      38.208   7.688  43.564  1.00 15.63           O  
ATOM   4516  CB  TYR B 238      37.571   6.279  40.848  1.00 16.24           C  
ATOM   4517  CG  TYR B 238      38.683   6.743  39.930  1.00 16.89           C  
ATOM   4518  CD1 TYR B 238      39.668   5.854  39.494  1.00 17.29           C  
ATOM   4519  CD2 TYR B 238      38.762   8.069  39.510  1.00 17.32           C  
ATOM   4520  CE1 TYR B 238      40.702   6.275  38.665  1.00 15.11           C  
ATOM   4521  CE2 TYR B 238      39.795   8.503  38.680  1.00 17.41           C  
ATOM   4522  CZ  TYR B 238      40.761   7.597  38.264  1.00 17.47           C  
ATOM   4523  OH  TYR B 238      41.792   8.012  37.457  1.00 15.96           O  
ATOM   4524  N   ILE B 239      40.149   6.729  42.928  1.00 17.44           N  
ATOM   4525  CA  ILE B 239      41.026   7.656  43.642  1.00 16.03           C  
ATOM   4526  C   ILE B 239      40.644   9.144  43.601  1.00 18.48           C  
ATOM   4527  O   ILE B 239      40.833   9.855  44.590  1.00 16.73           O  
ATOM   4528  CB  ILE B 239      42.500   7.494  43.158  1.00 17.17           C  
ATOM   4529  CG1 ILE B 239      43.445   8.342  44.017  1.00 14.17           C  
ATOM   4530  CG2 ILE B 239      42.621   7.904  41.695  1.00 16.24           C  
ATOM   4531  CD1 ILE B 239      43.444   7.979  45.499  1.00 16.21           C  
ATOM   4532  N   GLU B 240      40.114   9.628  42.481  1.00 18.91           N  
ATOM   4533  CA  GLU B 240      39.750  11.042  42.412  1.00 18.98           C  
ATOM   4534  C   GLU B 240      38.692  11.423  43.449  1.00 18.56           C  
ATOM   4535  O   GLU B 240      38.733  12.525  44.001  1.00 17.07           O  
ATOM   4536  CB  GLU B 240      39.254  11.410  41.015  1.00 23.44           C  
ATOM   4537  CG  GLU B 240      38.847  12.875  40.872  1.00 28.39           C  
ATOM   4538  CD  GLU B 240      39.950  13.848  41.279  1.00 32.44           C  
ATOM   4539  OE1 GLU B 240      41.107  13.672  40.835  1.00 33.26           O  
ATOM   4540  OE2 GLU B 240      39.655  14.798  42.036  1.00 34.62           O1-
ATOM   4541  N   ASN B 241      37.748  10.517  43.707  1.00 16.30           N  
ATOM   4542  CA  ASN B 241      36.694  10.768  44.690  1.00 16.47           C  
ATOM   4543  C   ASN B 241      37.296  10.897  46.090  1.00 16.51           C  
ATOM   4544  O   ASN B 241      36.883  11.744  46.886  1.00 16.85           O  
ATOM   4545  CB  ASN B 241      35.667   9.624  44.713  1.00 14.75           C  
ATOM   4546  CG  ASN B 241      34.999   9.393  43.367  1.00 16.10           C  
ATOM   4547  ND2 ASN B 241      34.676   8.136  43.078  1.00 16.20           N  
ATOM   4548  OD1 ASN B 241      34.756  10.329  42.607  1.00 16.65           O  
ATOM   4549  N   THR B 242      38.268  10.038  46.383  1.00 15.60           N  
ATOM   4550  CA  THR B 242      38.930  10.032  47.681  1.00 15.16           C  
ATOM   4551  C   THR B 242      39.792  11.276  47.873  1.00 15.14           C  
ATOM   4552  O   THR B 242      39.888  11.806  48.978  1.00 15.79           O  
ATOM   4553  CB  THR B 242      39.798   8.767  47.836  1.00 15.62           C  
ATOM   4554  CG2 THR B 242      40.458   8.734  49.211  1.00 14.14           C  
ATOM   4555  OG1 THR B 242      38.970   7.606  47.672  1.00 14.66           O  
ATOM   4556  N   VAL B 243      40.425  11.735  46.799  1.00 15.95           N  
ATOM   4557  CA  VAL B 243      41.251  12.936  46.870  1.00 16.61           C  
ATOM   4558  C   VAL B 243      40.347  14.113  47.236  1.00 17.65           C  
ATOM   4559  O   VAL B 243      40.679  14.915  48.111  1.00 18.57           O  
ATOM   4560  CB  VAL B 243      41.961  13.202  45.521  1.00 16.41           C  
ATOM   4561  CG1 VAL B 243      42.579  14.600  45.506  1.00 13.27           C  
ATOM   4562  CG2 VAL B 243      43.051  12.157  45.309  1.00 15.43           C  
ATOM   4563  N   GLN B 244      39.196  14.201  46.576  1.00 18.74           N  
ATOM   4564  CA  GLN B 244      38.237  15.268  46.857  1.00 19.04           C  
ATOM   4565  C   GLN B 244      37.838  15.275  48.338  1.00 19.27           C  
ATOM   4566  O   GLN B 244      37.808  16.327  48.977  1.00 18.26           O  
ATOM   4567  CB  GLN B 244      36.971  15.094  46.008  1.00 18.26           C  
ATOM   4568  CG  GLN B 244      35.788  15.932  46.510  1.00 19.57           C  
ATOM   4569  CD  GLN B 244      34.515  15.743  45.701  1.00 19.48           C  
ATOM   4570  NE2 GLN B 244      34.631  15.103  44.541  1.00 17.27           N  
ATOM   4571  OE1 GLN B 244      33.438  16.175  46.117  1.00 19.97           O  
ATOM   4572  N   ALA B 245      37.519  14.095  48.866  1.00 16.78           N  
ATOM   4573  CA  ALA B 245      37.101  13.958  50.256  1.00 18.23           C  
ATOM   4574  C   ALA B 245      38.143  14.482  51.235  1.00 17.47           C  
ATOM   4575  O   ALA B 245      37.798  15.123  52.229  1.00 19.80           O  
ATOM   4576  CB  ALA B 245      36.776  12.490  50.568  1.00 17.65           C  
ATOM   4577  N   ASN B 246      39.412  14.205  50.957  1.00 15.61           N  
ATOM   4578  CA  ASN B 246      40.503  14.661  51.813  1.00 16.31           C  
ATOM   4579  C   ASN B 246      40.633  16.188  51.837  1.00 15.84           C  
ATOM   4580  O   ASN B 246      40.680  16.794  52.907  1.00 14.38           O  
ATOM   4581  CB  ASN B 246      41.828  14.045  51.354  1.00 13.31           C  
ATOM   4582  CG  ASN B 246      42.066  12.669  51.938  1.00 15.69           C  
ATOM   4583  ND2 ASN B 246      41.494  11.648  51.305  1.00 14.11           N  
ATOM   4584  OD1 ASN B 246      42.747  12.525  52.955  1.00 13.40           O  
ATOM   4585  N   LEU B 247      40.698  16.804  50.660  1.00 16.30           N  
ATOM   4586  CA  LEU B 247      40.839  18.255  50.578  1.00 18.28           C  
ATOM   4587  C   LEU B 247      39.630  18.947  51.201  1.00 17.96           C  
ATOM   4588  O   LEU B 247      39.764  19.991  51.831  1.00 17.91           O  
ATOM   4589  CB  LEU B 247      41.012  18.701  49.119  1.00 18.19           C  
ATOM   4590  CG  LEU B 247      42.086  17.991  48.278  1.00 22.91           C  
ATOM   4591  CD1 LEU B 247      42.536  18.933  47.161  1.00 22.57           C  
ATOM   4592  CD2 LEU B 247      43.283  17.586  49.133  1.00 19.06           C  
ATOM   4593  N   LEU B 248      38.457  18.347  51.022  1.00 17.64           N  
ATOM   4594  CA  LEU B 248      37.209  18.868  51.575  1.00 18.88           C  
ATOM   4595  C   LEU B 248      37.249  18.789  53.109  1.00 20.06           C  
ATOM   4596  O   LEU B 248      36.944  19.764  53.803  1.00 19.99           O  
ATOM   4597  CB  LEU B 248      36.029  18.046  51.037  1.00 19.96           C  
ATOM   4598  CG  LEU B 248      34.953  18.702  50.160  1.00 20.93           C  
ATOM   4599  CD1 LEU B 248      35.568  19.676  49.169  1.00 20.17           C  
ATOM   4600  CD2 LEU B 248      34.168  17.611  49.441  1.00 14.35           C  
ATOM   4601  N   ALA B 249      37.633  17.627  53.633  1.00 16.48           N  
ATOM   4602  CA  ALA B 249      37.707  17.429  55.080  1.00 17.25           C  
ATOM   4603  C   ALA B 249      38.756  18.337  55.720  1.00 17.02           C  
ATOM   4604  O   ALA B 249      38.557  18.851  56.819  1.00 16.70           O  
ATOM   4605  CB  ALA B 249      38.031  15.966  55.398  1.00 14.87           C  
ATOM   4606  N   ALA B 250      39.874  18.522  55.026  1.00 17.03           N  
ATOM   4607  CA  ALA B 250      40.964  19.348  55.526  1.00 15.84           C  
ATOM   4608  C   ALA B 250      40.576  20.817  55.672  1.00 17.71           C  
ATOM   4609  O   ALA B 250      41.161  21.540  56.478  1.00 16.47           O  
ATOM   4610  CB  ALA B 250      42.162  19.228  54.606  1.00 15.94           C  
ATOM   4611  N   THR B 251      39.592  21.253  54.891  1.00 17.56           N  
ATOM   4612  CA  THR B 251      39.156  22.644  54.923  1.00 20.03           C  
ATOM   4613  C   THR B 251      37.713  22.831  55.389  1.00 20.81           C  
ATOM   4614  O   THR B 251      37.125  23.889  55.168  1.00 22.43           O  
ATOM   4615  CB  THR B 251      39.297  23.284  53.523  1.00 20.79           C  
ATOM   4616  CG2 THR B 251      40.749  23.283  53.075  1.00 20.72           C  
ATOM   4617  OG1 THR B 251      38.519  22.541  52.578  1.00 22.27           O  
ATOM   4618  N   ALA B 252      37.149  21.815  56.038  1.00 20.98           N  
ATOM   4619  CA  ALA B 252      35.767  21.874  56.504  1.00 21.61           C  
ATOM   4620  C   ALA B 252      35.553  22.763  57.726  1.00 22.92           C  
ATOM   4621  O   ALA B 252      36.468  22.986  58.520  1.00 20.68           O  
ATOM   4622  CB  ALA B 252      35.260  20.468  56.804  1.00 22.93           C  
ATOM   4623  N   GLY B 253      34.327  23.255  57.870  1.00 24.36           N  
ATOM   4624  CA  GLY B 253      33.989  24.104  58.996  1.00 26.89           C  
ATOM   4625  C   GLY B 253      33.963  23.332  60.302  1.00 29.56           C  
ATOM   4626  O   GLY B 253      34.024  22.100  60.314  1.00 26.54           O  
ATOM   4627  N   LEU B 254      33.861  24.070  61.403  1.00 32.03           N  
ATOM   4628  CA  LEU B 254      33.835  23.499  62.746  1.00 34.75           C  
ATOM   4629  C   LEU B 254      32.787  22.409  62.929  1.00 34.42           C  
ATOM   4630  O   LEU B 254      33.056  21.375  63.537  1.00 34.19           O  
ATOM   4631  CB  LEU B 254      33.581  24.610  63.771  1.00 38.66           C  
ATOM   4632  CG  LEU B 254      34.553  25.795  63.751  1.00 42.20           C  
ATOM   4633  CD1 LEU B 254      34.064  26.881  64.703  1.00 42.85           C  
ATOM   4634  CD2 LEU B 254      35.945  25.319  64.137  1.00 42.25           C  
ATOM   4635  N   ASP B 255      31.592  22.653  62.408  1.00 35.44           N  
ATOM   4636  CA  ASP B 255      30.489  21.710  62.523  1.00 36.65           C  
ATOM   4637  C   ASP B 255      30.798  20.331  61.958  1.00 36.16           C  
ATOM   4638  O   ASP B 255      30.326  19.323  62.485  1.00 36.13           O  
ATOM   4639  CB  ASP B 255      29.250  22.272  61.825  1.00 40.35           C  
ATOM   4640  CG  ASP B 255      28.740  23.540  62.478  1.00 44.80           C  
ATOM   4641  OD1 ASP B 255      28.366  23.489  63.669  1.00 46.45           O  
ATOM   4642  OD2 ASP B 255      28.717  24.591  61.801  1.00 48.86           O1-
ATOM   4643  N   ALA B 256      31.590  20.288  60.891  1.00 33.37           N  
ATOM   4644  CA  ALA B 256      31.937  19.025  60.251  1.00 31.99           C  
ATOM   4645  C   ALA B 256      33.083  18.276  60.931  1.00 31.63           C  
ATOM   4646  O   ALA B 256      33.401  17.152  60.544  1.00 29.11           O  
ATOM   4647  CB  ALA B 256      32.277  19.268  58.777  1.00 30.05           C  
ATOM   4648  N   ARG B 257      33.693  18.887  61.945  1.00 31.32           N  
ATOM   4649  CA  ARG B 257      34.813  18.259  62.641  1.00 30.51           C  
ATOM   4650  C   ARG B 257      34.439  17.266  63.738  1.00 29.28           C  
ATOM   4651  O   ARG B 257      33.322  17.275  64.249  1.00 28.58           O  
ATOM   4652  CB  ARG B 257      35.753  19.331  63.183  1.00 33.51           C  
ATOM   4653  CG  ARG B 257      36.494  20.059  62.077  1.00 38.85           C  
ATOM   4654  CD  ARG B 257      37.421  21.123  62.630  1.00 44.12           C  
ATOM   4655  NE  ARG B 257      38.155  21.793  61.564  1.00 49.95           N  
ATOM   4656  CZ  ARG B 257      38.891  22.885  61.739  1.00 53.02           C  
ATOM   4657  NH1 ARG B 257      38.989  23.432  62.944  1.00 54.52           N1+
ATOM   4658  NH2 ARG B 257      39.522  23.433  60.708  1.00 54.30           N  
ATOM   4659  N   ASN B 258      35.408  16.428  64.098  1.00 28.14           N  
ATOM   4660  CA  ASN B 258      35.235  15.352  65.070  1.00 28.05           C  
ATOM   4661  C   ASN B 258      34.088  14.482  64.580  1.00 27.79           C  
ATOM   4662  O   ASN B 258      33.164  14.141  65.327  1.00 27.41           O  
ATOM   4663  CB  ASN B 258      34.937  15.862  66.482  1.00 29.72           C  
ATOM   4664  CG  ASN B 258      34.886  14.723  67.503  1.00 33.15           C  
ATOM   4665  ND2 ASN B 258      33.890  14.753  68.385  1.00 33.71           N  
ATOM   4666  OD1 ASN B 258      35.737  13.827  67.492  1.00 33.01           O  
ATOM   4667  N   GLN B 259      34.170  14.139  63.300  1.00 25.90           N  
ATOM   4668  CA  GLN B 259      33.182  13.307  62.633  1.00 24.46           C  
ATOM   4669  C   GLN B 259      33.908  12.323  61.719  1.00 23.13           C  
ATOM   4670  O   GLN B 259      34.990  12.621  61.209  1.00 21.09           O  
ATOM   4671  CB  GLN B 259      32.253  14.177  61.774  1.00 25.48           C  
ATOM   4672  CG  GLN B 259      31.382  15.163  62.543  1.00 25.35           C  
ATOM   4673  CD  GLN B 259      30.444  14.465  63.503  1.00 26.48           C  
ATOM   4674  NE2 GLN B 259      30.236  15.065  64.669  1.00 29.68           N  
ATOM   4675  OE1 GLN B 259      29.903  13.403  63.197  1.00 25.76           O  
ATOM   4676  N   VAL B 260      33.315  11.150  61.525  1.00 20.95           N  
ATOM   4677  CA  VAL B 260      33.880  10.150  60.632  1.00 20.51           C  
ATOM   4678  C   VAL B 260      32.858  10.046  59.495  1.00 21.44           C  
ATOM   4679  O   VAL B 260      31.651  10.095  59.742  1.00 20.84           O  
ATOM   4680  CB  VAL B 260      34.068   8.780  61.346  1.00 21.32           C  
ATOM   4681  CG1 VAL B 260      34.977   8.953  62.561  1.00 19.43           C  
ATOM   4682  CG2 VAL B 260      32.728   8.214  61.781  1.00 24.27           C  
ATOM   4683  N   TYR B 261      33.331   9.918  58.257  1.00 19.66           N  
ATOM   4684  CA  TYR B 261      32.430   9.859  57.103  1.00 19.10           C  
ATOM   4685  C   TYR B 261      32.727   8.724  56.138  1.00 18.62           C  
ATOM   4686  O   TYR B 261      33.891   8.404  55.882  1.00 19.58           O  
ATOM   4687  CB  TYR B 261      32.524  11.147  56.278  1.00 19.35           C  
ATOM   4688  CG  TYR B 261      32.275  12.444  57.006  1.00 18.80           C  
ATOM   4689  CD1 TYR B 261      31.045  13.091  56.910  1.00 18.43           C  
ATOM   4690  CD2 TYR B 261      33.287  13.054  57.745  1.00 18.52           C  
ATOM   4691  CE1 TYR B 261      30.827  14.317  57.527  1.00 20.87           C  
ATOM   4692  CE2 TYR B 261      33.080  14.282  58.368  1.00 20.15           C  
ATOM   4693  CZ  TYR B 261      31.848  14.908  58.252  1.00 21.24           C  
ATOM   4694  OH  TYR B 261      31.636  16.129  58.846  1.00 22.19           O  
ATOM   4695  N   ASN B 262      31.674   8.131  55.584  1.00 18.79           N  
ATOM   4696  CA  ASN B 262      31.858   7.088  54.587  1.00 18.09           C  
ATOM   4697  C   ASN B 262      32.317   7.809  53.327  1.00 16.88           C  
ATOM   4698  O   ASN B 262      31.717   8.810  52.937  1.00 17.74           O  
ATOM   4699  CB  ASN B 262      30.545   6.370  54.259  1.00 17.22           C  
ATOM   4700  CG  ASN B 262      30.082   5.446  55.365  1.00 17.73           C  
ATOM   4701  ND2 ASN B 262      28.777   5.220  55.430  1.00 15.87           N  
ATOM   4702  OD1 ASN B 262      30.886   4.922  56.134  1.00 14.84           O  
ATOM   4703  N   ILE B 263      33.383   7.321  52.704  1.00 16.21           N  
ATOM   4704  CA  ILE B 263      33.863   7.914  51.461  1.00 15.04           C  
ATOM   4705  C   ILE B 263      33.805   6.834  50.389  1.00 17.05           C  
ATOM   4706  O   ILE B 263      34.597   5.891  50.392  1.00 14.35           O  
ATOM   4707  CB  ILE B 263      35.312   8.440  51.575  1.00 15.76           C  
ATOM   4708  CG1 ILE B 263      35.386   9.563  52.618  1.00 13.48           C  
ATOM   4709  CG2 ILE B 263      35.793   8.950  50.202  1.00 14.51           C  
ATOM   4710  CD1 ILE B 263      34.447  10.740  52.352  1.00 14.54           C  
ATOM   4711  N   ALA B 264      32.838   6.968  49.488  1.00 18.08           N  
ATOM   4712  CA  ALA B 264      32.649   6.010  48.411  1.00 19.69           C  
ATOM   4713  C   ALA B 264      31.736   6.641  47.372  1.00 19.94           C  
ATOM   4714  O   ALA B 264      31.676   7.863  47.260  1.00 19.84           O  
ATOM   4715  CB  ALA B 264      32.025   4.723  48.955  1.00 20.02           C  
ATOM   4716  N   VAL B 265      31.019   5.811  46.622  1.00 20.91           N  
ATOM   4717  CA  VAL B 265      30.119   6.312  45.588  1.00 22.42           C  
ATOM   4718  C   VAL B 265      28.679   5.879  45.819  1.00 21.73           C  
ATOM   4719  O   VAL B 265      27.750   6.480  45.292  1.00 23.02           O  
ATOM   4720  CB  VAL B 265      30.545   5.811  44.193  1.00 22.55           C  
ATOM   4721  CG1 VAL B 265      29.774   6.558  43.117  1.00 25.61           C  
ATOM   4722  CG2 VAL B 265      32.036   5.995  44.008  1.00 23.28           C  
ATOM   4723  N   GLY B 266      28.495   4.834  46.615  1.00 22.42           N  
ATOM   4724  CA  GLY B 266      27.157   4.338  46.866  1.00 23.30           C  
ATOM   4725  C   GLY B 266      26.783   3.303  45.820  1.00 23.56           C  
ATOM   4726  O   GLY B 266      25.605   3.020  45.607  1.00 25.30           O  
ATOM   4727  N   GLY B 267      27.793   2.734  45.168  1.00 22.91           N  
ATOM   4728  CA  GLY B 267      27.546   1.728  44.150  1.00 23.12           C  
ATOM   4729  C   GLY B 267      27.901   0.319  44.594  1.00 22.42           C  
ATOM   4730  O   GLY B 267      28.867   0.109  45.332  1.00 24.08           O  
ATOM   4731  N   ARG B 268      27.118  -0.655  44.147  1.00 21.04           N  
ATOM   4732  CA  ARG B 268      27.366  -2.047  44.500  1.00 20.73           C  
ATOM   4733  C   ARG B 268      27.946  -2.834  43.327  1.00 19.37           C  
ATOM   4734  O   ARG B 268      27.304  -2.986  42.283  1.00 20.06           O  
ATOM   4735  CB  ARG B 268      26.071  -2.701  44.986  1.00 22.21           C  
ATOM   4736  CG  ARG B 268      26.203  -4.178  45.293  1.00 25.91           C  
ATOM   4737  CD  ARG B 268      25.027  -4.693  46.106  1.00 27.57           C  
ATOM   4738  NE  ARG B 268      25.092  -6.142  46.262  1.00 30.41           N  
ATOM   4739  CZ  ARG B 268      24.385  -6.840  47.145  1.00 29.64           C  
ATOM   4740  NH1 ARG B 268      23.547  -6.225  47.971  1.00 28.81           N1+
ATOM   4741  NH2 ARG B 268      24.519  -8.155  47.201  1.00 29.86           N  
ATOM   4742  N   THR B 269      29.170  -3.324  43.502  1.00 18.35           N  
ATOM   4743  CA  THR B 269      29.843  -4.101  42.466  1.00 17.50           C  
ATOM   4744  C   THR B 269      30.311  -5.443  43.004  1.00 17.74           C  
ATOM   4745  O   THR B 269      31.173  -5.495  43.879  1.00 15.02           O  
ATOM   4746  CB  THR B 269      31.096  -3.381  41.917  1.00 17.06           C  
ATOM   4747  CG2 THR B 269      31.726  -4.214  40.804  1.00 14.73           C  
ATOM   4748  OG1 THR B 269      30.741  -2.090  41.403  1.00 16.03           O  
ATOM   4749  N   SER B 270      29.749  -6.528  42.482  1.00 16.84           N  
ATOM   4750  CA  SER B 270      30.157  -7.857  42.918  1.00 16.86           C  
ATOM   4751  C   SER B 270      31.496  -8.156  42.261  1.00 16.17           C  
ATOM   4752  O   SER B 270      31.838  -7.560  41.237  1.00 16.24           O  
ATOM   4753  CB  SER B 270      29.134  -8.915  42.484  1.00 17.11           C  
ATOM   4754  OG  SER B 270      29.098  -9.051  41.068  1.00 18.57           O  
ATOM   4755  N   LEU B 271      32.260  -9.068  42.853  1.00 15.46           N  
ATOM   4756  CA  LEU B 271      33.539  -9.447  42.278  1.00 15.19           C  
ATOM   4757  C   LEU B 271      33.318 -10.039  40.886  1.00 15.90           C  
ATOM   4758  O   LEU B 271      34.143  -9.851  39.990  1.00 18.23           O  
ATOM   4759  CB  LEU B 271      34.252 -10.461  43.174  1.00 15.79           C  
ATOM   4760  CG  LEU B 271      34.745  -9.914  44.515  1.00 15.42           C  
ATOM   4761  CD1 LEU B 271      35.456 -11.008  45.292  1.00 14.24           C  
ATOM   4762  CD2 LEU B 271      35.689  -8.747  44.267  1.00 15.66           C  
ATOM   4763  N   ASN B 272      32.206 -10.746  40.699  1.00 15.65           N  
ATOM   4764  CA  ASN B 272      31.920 -11.327  39.388  1.00 17.73           C  
ATOM   4765  C   ASN B 272      31.770 -10.235  38.329  1.00 16.12           C  
ATOM   4766  O   ASN B 272      32.247 -10.388  37.206  1.00 17.86           O  
ATOM   4767  CB  ASN B 272      30.661 -12.207  39.430  1.00 17.20           C  
ATOM   4768  CG  ASN B 272      30.900 -13.530  40.141  1.00 19.55           C  
ATOM   4769  ND2 ASN B 272      29.938 -13.955  40.952  1.00 19.09           N  
ATOM   4770  OD1 ASN B 272      31.935 -14.166  39.953  1.00 17.05           O  
ATOM   4771  N   GLN B 273      31.113  -9.133  38.679  1.00 14.85           N  
ATOM   4772  CA  GLN B 273      30.964  -8.039  37.730  1.00 15.36           C  
ATOM   4773  C   GLN B 273      32.327  -7.421  37.452  1.00 15.61           C  
ATOM   4774  O   GLN B 273      32.657  -7.106  36.306  1.00 14.80           O  
ATOM   4775  CB  GLN B 273      30.046  -6.937  38.266  1.00 14.66           C  
ATOM   4776  CG  GLN B 273      29.895  -5.792  37.265  1.00 15.42           C  
ATOM   4777  CD  GLN B 273      29.084  -4.624  37.789  1.00 17.71           C  
ATOM   4778  NE2 GLN B 273      29.069  -3.535  37.029  1.00 14.98           N  
ATOM   4779  OE1 GLN B 273      28.468  -4.699  38.857  1.00 17.99           O  
ATOM   4780  N   LEU B 274      33.109  -7.250  38.517  1.00 14.97           N  
ATOM   4781  CA  LEU B 274      34.441  -6.657  38.432  1.00 15.21           C  
ATOM   4782  C   LEU B 274      35.348  -7.412  37.463  1.00 15.15           C  
ATOM   4783  O   LEU B 274      36.083  -6.803  36.683  1.00 14.02           O  
ATOM   4784  CB  LEU B 274      35.095  -6.627  39.822  1.00 14.54           C  
ATOM   4785  CG  LEU B 274      36.493  -5.992  39.865  1.00 16.58           C  
ATOM   4786  CD1 LEU B 274      36.378  -4.511  39.524  1.00 15.64           C  
ATOM   4787  CD2 LEU B 274      37.119  -6.167  41.245  1.00 17.65           C  
ATOM   4788  N   PHE B 275      35.305  -8.739  37.526  1.00 14.20           N  
ATOM   4789  CA  PHE B 275      36.122  -9.562  36.643  1.00 15.95           C  
ATOM   4790  C   PHE B 275      35.881  -9.172  35.178  1.00 16.43           C  
ATOM   4791  O   PHE B 275      36.822  -8.904  34.432  1.00 17.76           O  
ATOM   4792  CB  PHE B 275      35.780 -11.040  36.831  1.00 15.80           C  
ATOM   4793  CG  PHE B 275      36.503 -11.953  35.879  1.00 16.37           C  
ATOM   4794  CD1 PHE B 275      37.773 -12.434  36.182  1.00 15.90           C  
ATOM   4795  CD2 PHE B 275      35.924 -12.308  34.662  1.00 14.57           C  
ATOM   4796  CE1 PHE B 275      38.459 -13.259  35.286  1.00 15.99           C  
ATOM   4797  CE2 PHE B 275      36.601 -13.130  33.760  1.00 16.35           C  
ATOM   4798  CZ  PHE B 275      37.869 -13.606  34.073  1.00 16.06           C  
ATOM   4799  N   PHE B 276      34.616  -9.145  34.772  1.00 15.83           N  
ATOM   4800  CA  PHE B 276      34.269  -8.795  33.396  1.00 17.37           C  
ATOM   4801  C   PHE B 276      34.494  -7.321  33.087  1.00 17.65           C  
ATOM   4802  O   PHE B 276      34.822  -6.968  31.953  1.00 18.57           O  
ATOM   4803  CB  PHE B 276      32.818  -9.185  33.103  1.00 16.02           C  
ATOM   4804  CG  PHE B 276      32.588 -10.670  33.123  1.00 19.25           C  
ATOM   4805  CD1 PHE B 276      33.091 -11.478  32.106  1.00 19.67           C  
ATOM   4806  CD2 PHE B 276      31.928 -11.270  34.189  1.00 18.79           C  
ATOM   4807  CE1 PHE B 276      32.946 -12.865  32.153  1.00 19.81           C  
ATOM   4808  CE2 PHE B 276      31.777 -12.658  34.246  1.00 20.84           C  
ATOM   4809  CZ  PHE B 276      32.289 -13.455  33.226  1.00 19.76           C  
ATOM   4810  N   ALA B 277      34.331  -6.465  34.092  1.00 17.13           N  
ATOM   4811  CA  ALA B 277      34.533  -5.033  33.895  1.00 18.37           C  
ATOM   4812  C   ALA B 277      35.993  -4.783  33.532  1.00 19.02           C  
ATOM   4813  O   ALA B 277      36.293  -4.039  32.598  1.00 19.58           O  
ATOM   4814  CB  ALA B 277      34.164  -4.267  35.164  1.00 16.32           C  
ATOM   4815  N   LEU B 278      36.899  -5.416  34.276  1.00 18.48           N  
ATOM   4816  CA  LEU B 278      38.326  -5.267  34.034  1.00 18.00           C  
ATOM   4817  C   LEU B 278      38.726  -5.925  32.718  1.00 18.62           C  
ATOM   4818  O   LEU B 278      39.504  -5.363  31.942  1.00 16.65           O  
ATOM   4819  CB  LEU B 278      39.134  -5.885  35.186  1.00 18.12           C  
ATOM   4820  CG  LEU B 278      38.994  -5.239  36.568  1.00 16.31           C  
ATOM   4821  CD1 LEU B 278      39.885  -5.972  37.579  1.00 15.11           C  
ATOM   4822  CD2 LEU B 278      39.384  -3.764  36.478  1.00 13.96           C  
ATOM   4823  N   ARG B 279      38.190  -7.116  32.464  1.00 18.51           N  
ATOM   4824  CA  ARG B 279      38.511  -7.829  31.236  1.00 19.41           C  
ATOM   4825  C   ARG B 279      38.058  -7.047  29.999  1.00 18.60           C  
ATOM   4826  O   ARG B 279      38.810  -6.905  29.037  1.00 19.63           O  
ATOM   4827  CB  ARG B 279      37.861  -9.215  31.231  1.00 22.31           C  
ATOM   4828  CG  ARG B 279      38.369 -10.092  30.098  1.00 25.41           C  
ATOM   4829  CD  ARG B 279      37.394 -11.195  29.765  1.00 29.42           C  
ATOM   4830  NE  ARG B 279      36.125 -10.659  29.282  1.00 31.52           N  
ATOM   4831  CZ  ARG B 279      35.082 -11.413  28.956  1.00 31.98           C  
ATOM   4832  NH1 ARG B 279      35.166 -12.734  29.061  1.00 32.75           N1+
ATOM   4833  NH2 ARG B 279      33.956 -10.850  28.538  1.00 29.40           N  
ATOM   4834  N   ASP B 280      36.827  -6.545  30.021  1.00 18.02           N  
ATOM   4835  CA  ASP B 280      36.310  -5.779  28.889  1.00 18.33           C  
ATOM   4836  C   ASP B 280      37.051  -4.451  28.769  1.00 18.56           C  
ATOM   4837  O   ASP B 280      37.254  -3.940  27.666  1.00 19.02           O  
ATOM   4838  CB  ASP B 280      34.808  -5.521  29.049  1.00 17.59           C  
ATOM   4839  CG  ASP B 280      33.982  -6.792  28.950  1.00 16.44           C  
ATOM   4840  OD1 ASP B 280      34.525  -7.827  28.512  1.00 17.53           O  
ATOM   4841  OD2 ASP B 280      32.786  -6.755  29.299  1.00 18.68           O1-
ATOM   4842  N   GLY B 281      37.456  -3.899  29.911  1.00 18.94           N  
ATOM   4843  CA  GLY B 281      38.178  -2.640  29.914  1.00 19.02           C  
ATOM   4844  C   GLY B 281      39.524  -2.787  29.231  1.00 19.79           C  
ATOM   4845  O   GLY B 281      39.942  -1.920  28.462  1.00 22.00           O  
ATOM   4846  N   LEU B 282      40.206  -3.891  29.513  1.00 18.67           N  
ATOM   4847  CA  LEU B 282      41.505  -4.160  28.912  1.00 19.62           C  
ATOM   4848  C   LEU B 282      41.367  -4.448  27.420  1.00 19.91           C  
ATOM   4849  O   LEU B 282      42.189  -4.001  26.623  1.00 19.36           O  
ATOM   4850  CB  LEU B 282      42.179  -5.346  29.611  1.00 18.97           C  
ATOM   4851  CG  LEU B 282      42.713  -5.064  31.021  1.00 22.35           C  
ATOM   4852  CD1 LEU B 282      43.117  -6.368  31.701  1.00 20.51           C  
ATOM   4853  CD2 LEU B 282      43.904  -4.098  30.931  1.00 18.71           C  
ATOM   4854  N   ALA B 283      40.331  -5.196  27.046  1.00 19.65           N  
ATOM   4855  CA  ALA B 283      40.098  -5.529  25.639  1.00 22.48           C  
ATOM   4856  C   ALA B 283      39.870  -4.240  24.854  1.00 23.47           C  
ATOM   4857  O   ALA B 283      40.238  -4.123  23.686  1.00 24.33           O  
ATOM   4858  CB  ALA B 283      38.881  -6.452  25.508  1.00 19.89           C  
ATOM   4859  N   GLU B 284      39.258  -3.276  25.526  1.00 25.56           N  
ATOM   4860  CA  GLU B 284      38.959  -1.967  24.968  1.00 27.59           C  
ATOM   4861  C   GLU B 284      40.279  -1.292  24.584  1.00 27.87           C  
ATOM   4862  O   GLU B 284      40.334  -0.464  23.671  1.00 27.87           O  
ATOM   4863  CB  GLU B 284      38.244  -1.143  26.037  1.00 30.94           C  
ATOM   4864  CG  GLU B 284      37.304  -0.076  25.541  1.00 34.55           C  
ATOM   4865  CD  GLU B 284      36.593   0.602  26.694  1.00 37.34           C  
ATOM   4866  OE1 GLU B 284      37.249   1.359  27.440  1.00 40.76           O  
ATOM   4867  OE2 GLU B 284      35.381   0.366  26.868  1.00 39.03           O1-
ATOM   4868  N   ASN B 285      41.340  -1.657  25.295  1.00 26.78           N  
ATOM   4869  CA  ASN B 285      42.667  -1.105  25.059  1.00 26.76           C  
ATOM   4870  C   ASN B 285      43.551  -2.036  24.234  1.00 27.23           C  
ATOM   4871  O   ASN B 285      44.763  -1.851  24.166  1.00 28.81           O  
ATOM   4872  CB  ASN B 285      43.340  -0.793  26.397  1.00 26.57           C  
ATOM   4873  CG  ASN B 285      42.730   0.414  27.081  1.00 25.39           C  
ATOM   4874  ND2 ASN B 285      41.872   0.172  28.061  1.00 24.39           N  
ATOM   4875  OD1 ASN B 285      43.014   1.552  26.717  1.00 27.05           O  
ATOM   4876  N   GLY B 286      42.943  -3.041  23.615  1.00 27.19           N  
ATOM   4877  CA  GLY B 286      43.705  -3.962  22.788  1.00 27.55           C  
ATOM   4878  C   GLY B 286      44.385  -5.094  23.529  1.00 27.10           C  
ATOM   4879  O   GLY B 286      45.299  -5.720  23.002  1.00 28.12           O  
ATOM   4880  N   VAL B 287      43.948  -5.355  24.756  1.00 27.26           N  
ATOM   4881  CA  VAL B 287      44.518  -6.432  25.555  1.00 26.76           C  
ATOM   4882  C   VAL B 287      43.465  -7.527  25.675  1.00 28.40           C  
ATOM   4883  O   VAL B 287      42.439  -7.339  26.330  1.00 28.18           O  
ATOM   4884  CB  VAL B 287      44.909  -5.932  26.971  1.00 26.98           C  
ATOM   4885  CG1 VAL B 287      45.391  -7.095  27.823  1.00 25.96           C  
ATOM   4886  CG2 VAL B 287      45.998  -4.872  26.866  1.00 26.88           C  
ATOM   4887  N   SER B 288      43.709  -8.665  25.033  1.00 28.77           N  
ATOM   4888  CA  SER B 288      42.758  -9.770  25.082  1.00 30.37           C  
ATOM   4889  C   SER B 288      43.080 -10.743  26.210  1.00 30.37           C  
ATOM   4890  O   SER B 288      44.241 -10.929  26.580  1.00 32.07           O  
ATOM   4891  CB  SER B 288      42.725 -10.517  23.741  1.00 31.16           C  
ATOM   4892  OG  SER B 288      43.990 -11.067  23.417  1.00 34.75           O  
ATOM   4893  N   TYR B 289      42.034 -11.353  26.752  1.00 28.40           N  
ATOM   4894  CA  TYR B 289      42.153 -12.306  27.845  1.00 26.58           C  
ATOM   4895  C   TYR B 289      40.925 -13.192  27.722  1.00 25.44           C  
ATOM   4896  O   TYR B 289      39.802 -12.707  27.811  1.00 24.91           O  
ATOM   4897  CB  TYR B 289      42.135 -11.567  29.184  1.00 25.31           C  
ATOM   4898  CG  TYR B 289      42.324 -12.460  30.384  1.00 24.32           C  
ATOM   4899  CD1 TYR B 289      43.585 -12.961  30.718  1.00 22.05           C  
ATOM   4900  CD2 TYR B 289      41.241 -12.813  31.186  1.00 22.50           C  
ATOM   4901  CE1 TYR B 289      43.759 -13.792  31.825  1.00 21.89           C  
ATOM   4902  CE2 TYR B 289      41.403 -13.641  32.289  1.00 24.05           C  
ATOM   4903  CZ  TYR B 289      42.660 -14.128  32.605  1.00 23.37           C  
ATOM   4904  OH  TYR B 289      42.807 -14.949  33.703  1.00 23.94           O  
ATOM   4905  N   HIS B 290      41.133 -14.488  27.525  1.00 26.25           N  
ATOM   4906  CA  HIS B 290      40.013 -15.402  27.341  1.00 27.44           C  
ATOM   4907  C   HIS B 290      39.815 -16.428  28.447  1.00 27.52           C  
ATOM   4908  O   HIS B 290      38.928 -17.277  28.353  1.00 30.47           O  
ATOM   4909  CB  HIS B 290      40.169 -16.121  25.998  1.00 28.38           C  
ATOM   4910  CG  HIS B 290      40.317 -15.190  24.837  1.00 29.64           C  
ATOM   4911  CD2 HIS B 290      41.370 -14.937  24.024  1.00 31.51           C  
ATOM   4912  ND1 HIS B 290      39.302 -14.357  24.418  1.00 31.48           N  
ATOM   4913  CE1 HIS B 290      39.723 -13.630  23.398  1.00 31.59           C  
ATOM   4914  NE2 HIS B 290      40.975 -13.964  23.139  1.00 32.12           N  
ATOM   4915  N   ARG B 291      40.633 -16.355  29.490  1.00 25.62           N  
ATOM   4916  CA  ARG B 291      40.524 -17.297  30.598  1.00 24.78           C  
ATOM   4917  C   ARG B 291      39.332 -16.981  31.490  1.00 23.49           C  
ATOM   4918  O   ARG B 291      38.971 -15.819  31.678  1.00 22.96           O  
ATOM   4919  CB  ARG B 291      41.787 -17.261  31.465  1.00 26.42           C  
ATOM   4920  CG  ARG B 291      43.044 -17.841  30.840  1.00 30.09           C  
ATOM   4921  CD  ARG B 291      44.212 -17.673  31.807  1.00 33.23           C  
ATOM   4922  NE  ARG B 291      45.307 -18.605  31.552  1.00 39.14           N  
ATOM   4923  CZ  ARG B 291      46.082 -18.582  30.473  1.00 40.71           C  
ATOM   4924  NH1 ARG B 291      45.889 -17.667  29.533  1.00 43.89           N1+
ATOM   4925  NH2 ARG B 291      47.055 -19.473  30.336  1.00 41.29           N  
ATOM   4926  N   GLU B 292      38.732 -18.026  32.048  1.00 22.10           N  
ATOM   4927  CA  GLU B 292      37.607 -17.866  32.960  1.00 20.08           C  
ATOM   4928  C   GLU B 292      38.213 -17.735  34.359  1.00 19.76           C  
ATOM   4929  O   GLU B 292      39.328 -18.196  34.605  1.00 18.44           O  
ATOM   4930  CB  GLU B 292      36.709 -19.102  32.914  1.00 21.09           C  
ATOM   4931  CG  GLU B 292      37.313 -20.322  33.605  1.00 21.63           C  
ATOM   4932  CD  GLU B 292      36.570 -21.604  33.278  1.00 22.63           C  
ATOM   4933  OE1 GLU B 292      36.795 -22.162  32.184  1.00 20.93           O  
ATOM   4934  OE2 GLU B 292      35.751 -22.045  34.110  1.00 24.31           O1-
ATOM   4935  N   PRO B 293      37.491 -17.107  35.294  1.00 19.76           N  
ATOM   4936  CA  PRO B 293      38.053 -16.976  36.640  1.00 20.36           C  
ATOM   4937  C   PRO B 293      38.120 -18.324  37.346  1.00 21.38           C  
ATOM   4938  O   PRO B 293      37.320 -19.221  37.066  1.00 18.35           O
[truncated: 31,267 more chars]
