# Supplementary material for: Structural Descriptors for Subunit Interface Regions in Homodimers: Effect of Lipid Membrane and Secondary Structure Type
Source: J Chem Inf Model. 2025 Mar 27;65(7):3117–26. doi: 10.1021/acs.jcim.4c01233 (PMC12004529; doi:10.1021/acs.jcim.4c01233)
Supplement: Supplementary file 3 — ci4c01233_si_003.tar [file ci4c01233_si_003.tar › database/alpha/1yxy_cytop.pdb]

ATOM      1  N   LYS A   1      69.294   1.849  16.353  1.00 28.11           N  
ATOM      2  CA  LYS A   1      68.049   1.808  17.174  1.00 28.06           C  
ATOM      3  C   LYS A   1      67.739   3.182  17.775  1.00 27.48           C  
ATOM      4  O   LYS A   1      67.998   3.404  18.962  1.00 27.98           O  
ATOM      5  CB  LYS A   1      68.154   0.759  18.293  1.00 28.32           C  
ATOM      6  CG  LYS A   1      68.141  -0.697  17.838  1.00 29.41           C  
ATOM      7  CD  LYS A   1      69.499  -1.368  18.002  1.00 31.15           C  
ATOM      8  CE  LYS A   1      69.440  -2.825  17.539  1.00 31.67           C  
ATOM      9  NZ  LYS A   1      70.724  -3.579  17.685  1.00 29.62           N1+
ATOM     10  N   PRO A   2      67.183   4.109  16.963  1.00 26.82           N  
ATOM     11  CA  PRO A   2      66.825   5.411  17.530  1.00 25.95           C  
ATOM     12  C   PRO A   2      65.580   5.275  18.394  1.00 25.03           C  
ATOM     13  O   PRO A   2      64.745   4.406  18.137  1.00 25.08           O  
ATOM     14  CB  PRO A   2      66.517   6.262  16.294  1.00 26.18           C  
ATOM     15  CG  PRO A   2      66.035   5.277  15.276  1.00 26.47           C  
ATOM     16  CD  PRO A   2      66.828   4.014  15.532  1.00 26.71           C  
ATOM     17  N   THR A   3      65.462   6.114  19.418  1.00 23.84           N  
ATOM     18  CA  THR A   3      64.233   6.165  20.201  1.00 22.76           C  
ATOM     19  C   THR A   3      63.132   6.704  19.294  1.00 21.85           C  
ATOM     20  O   THR A   3      63.419   7.380  18.299  1.00 21.46           O  
ATOM     21  CB  THR A   3      64.364   7.081  21.436  1.00 22.76           C  
ATOM     22  CG2 THR A   3      65.514   6.627  22.341  1.00 23.01           C  
ATOM     23  OG1 THR A   3      64.586   8.430  21.016  1.00 22.42           O  
ATOM     24  N   LYS A   4      61.879   6.410  19.628  1.00 21.02           N  
ATOM     25  CA  LYS A   4      60.764   6.957  18.862  1.00 20.45           C  
ATOM     26  C   LYS A   4      60.830   8.488  18.823  1.00 20.18           C  
ATOM     27  O   LYS A   4      60.583   9.093  17.783  1.00 19.58           O  
ATOM     28  CB  LYS A   4      59.418   6.493  19.420  1.00 20.25           C  
ATOM     29  CG  LYS A   4      58.254   6.792  18.485  1.00 19.84           C  
ATOM     30  CD  LYS A   4      56.928   6.346  19.051  1.00 18.83           C  
ATOM     31  CE  LYS A   4      55.822   6.554  18.023  1.00 18.00           C  
ATOM     32  NZ  LYS A   4      54.475   6.178  18.544  1.00 19.02           N1+
ATOM     33  N   GLU A   5      61.174   9.103  19.954  1.00 20.04           N  
ATOM     34  CA  GLU A   5      61.270  10.560  20.037  1.00 20.56           C  
ATOM     35  C   GLU A   5      62.299  11.106  19.047  1.00 19.72           C  
ATOM     36  O   GLU A   5      62.012  12.037  18.291  1.00 19.24           O  
ATOM     37  CB  GLU A   5      61.629  11.006  21.463  1.00 20.48           C  
ATOM     38  CG  GLU A   5      61.510  12.513  21.671  1.00 22.08           C  
ATOM     39  CD  GLU A   5      61.983  12.981  23.040  1.00 22.85           C  
ATOM     40  OE1 GLU A   5      62.176  12.136  23.941  1.00 26.36           O  
ATOM     41  OE2 GLU A   5      62.159  14.206  23.212  1.00 25.99           O1-
ATOM     42  N   LYS A   6      63.494  10.521  19.059  1.00 19.78           N  
ATOM     43  CA  LYS A   6      64.569  10.965  18.175  1.00 20.01           C  
ATOM     44  C   LYS A   6      64.227  10.734  16.705  1.00 19.30           C  
ATOM     45  O   LYS A   6      64.515  11.579  15.860  1.00 19.10           O  
ATOM     46  CB  LYS A   6      65.898  10.294  18.538  1.00 21.02           C  
ATOM     47  CG  LYS A   6      66.527  10.798  19.850  1.00 22.77           C  
ATOM     48  CD  LYS A   6      66.720  12.315  19.860  1.00 25.96           C  
ATOM     49  CE  LYS A   6      67.440  12.785  21.119  1.00 26.25           C  
ATOM     50  NZ  LYS A   6      68.904  12.509  21.060  1.00 29.87           N1+
ATOM     51  N   LEU A   7      63.605   9.597  16.403  1.00 18.51           N  
ATOM     52  CA  LEU A   7      63.203   9.328  15.028  1.00 18.04           C  
ATOM     53  C   LEU A   7      62.114  10.301  14.574  1.00 17.74           C  
ATOM     54  O   LEU A   7      62.171  10.821  13.454  1.00 17.59           O  
ATOM     55  CB  LEU A   7      62.763   7.873  14.840  1.00 17.98           C  
ATOM     56  CG  LEU A   7      62.354   7.502  13.412  1.00 17.94           C  
ATOM     57  CD1 LEU A   7      63.523   7.642  12.429  1.00 18.06           C  
ATOM     58  CD2 LEU A   7      61.783   6.104  13.380  1.00 17.84           C  
ATOM     59  N   MET A   8      61.137  10.560  15.445  1.00 17.39           N  
ATOM     60  CA  MET A   8      60.071  11.521  15.134  1.00 17.11           C  
ATOM     61  C   MET A   8      60.645  12.911  14.837  1.00 17.64           C  
ATOM     62  O   MET A   8      60.187  13.595  13.921  1.00 17.34           O  
ATOM     63  CB  MET A   8      59.032  11.590  16.264  1.00 17.51           C  
ATOM     64  CG  MET A   8      58.010  10.457  16.238  1.00 17.35           C  
ATOM     65  SD  MET A   8      56.838  10.452  17.631  1.00 15.37           S  
ATOM     66  CE  MET A   8      55.345  10.076  16.753  1.00 20.45           C  
ATOM     67  N   GLU A   9      61.655  13.314  15.608  1.00 18.26           N  
ATOM     68  CA  GLU A   9      62.340  14.586  15.380  1.00 19.84           C  
ATOM     69  C   GLU A   9      62.968  14.621  13.985  1.00 19.14           C  
ATOM     70  O   GLU A   9      62.883  15.631  13.282  1.00 19.22           O  
ATOM     71  CB  GLU A   9      63.407  14.813  16.453  1.00 19.66           C  
ATOM     72  CG  GLU A   9      64.203  16.093  16.305  1.00 22.61           C  
ATOM     73  CD  GLU A   9      65.188  16.279  17.442  1.00 23.07           C  
ATOM     74  OE1 GLU A   9      66.209  15.554  17.476  1.00 28.17           O  
ATOM     75  OE2 GLU A   9      64.936  17.148  18.304  1.00 28.81           O1-
ATOM     76  N   GLN A  10      63.589  13.507  13.602  1.00 18.97           N  
ATOM     77  CA  GLN A  10      64.253  13.369  12.305  1.00 18.98           C  
ATOM     78  C   GLN A  10      63.264  13.416  11.135  1.00 18.58           C  
ATOM     79  O   GLN A  10      63.539  14.046  10.113  1.00 18.80           O  
ATOM     80  CB  GLN A  10      65.071  12.071  12.277  1.00 19.05           C  
ATOM     81  CG  GLN A  10      65.571  11.611  10.898  1.00 20.25           C  
ATOM     82  CD  GLN A  10      66.637  12.521  10.291  1.00 22.32           C  
ATOM     83  NE2 GLN A  10      66.919  12.318   9.002  1.00 21.28           N  
ATOM     84  OE1 GLN A  10      67.206  13.385  10.968  1.00 24.17           O  
ATOM     85  N   LEU A  11      62.119  12.756  11.294  1.00 18.02           N  
ATOM     86  CA  LEU A  11      61.151  12.599  10.198  1.00 17.81           C  
ATOM     87  C   LEU A  11      60.206  13.785  10.007  1.00 17.96           C  
ATOM     88  O   LEU A  11      59.679  13.990   8.907  1.00 17.59           O  
ATOM     89  CB  LEU A  11      60.323  11.318  10.384  1.00 17.65           C  
ATOM     90  CG  LEU A  11      61.090   9.995  10.430  1.00 17.43           C  
ATOM     91  CD1 LEU A  11      60.124   8.829  10.643  1.00 16.85           C  
ATOM     92  CD2 LEU A  11      61.937   9.784   9.169  1.00 17.33           C  
ATOM     93  N   LYS A  12      59.985  14.551  11.075  1.00 18.24           N  
ATOM     94  CA  LYS A  12      58.976  15.612  11.073  1.00 18.58           C  
ATOM     95  C   LYS A  12      59.214  16.659   9.987  1.00 18.16           C  
ATOM     96  O   LYS A  12      60.304  17.225   9.898  1.00 18.26           O  
ATOM     97  CB  LYS A  12      58.912  16.300  12.445  1.00 19.02           C  
ATOM     98  CG  LYS A  12      57.768  17.301  12.564  1.00 20.75           C  
ATOM     99  CD  LYS A  12      57.888  18.132  13.826  1.00 23.11           C  
ATOM    100  CE  LYS A  12      56.788  19.182  13.882  1.00 25.59           C  
ATOM    101  NZ  LYS A  12      57.002  20.127  15.015  1.00 27.79           N1+
ATOM    102  N   GLY A  13      58.187  16.899   9.171  1.00 17.99           N  
ATOM    103  CA  GLY A  13      58.215  17.956   8.154  1.00 17.69           C  
ATOM    104  C   GLY A  13      59.092  17.668   6.947  1.00 17.55           C  
ATOM    105  O   GLY A  13      59.389  18.567   6.149  1.00 17.83           O  
ATOM    106  N   GLY A  14      59.496  16.410   6.805  1.00 16.92           N  
ATOM    107  CA  GLY A  14      60.361  16.007   5.702  1.00 15.99           C  
ATOM    108  C   GLY A  14      59.753  14.935   4.823  1.00 15.44           C  
ATOM    109  O   GLY A  14      58.593  14.543   4.998  1.00 15.71           O  
ATOM    110  N   ILE A  15      60.553  14.469   3.867  1.00 15.14           N  
ATOM    111  CA  ILE A  15      60.133  13.441   2.923  1.00 15.00           C  
ATOM    112  C   ILE A  15      61.022  12.216   3.092  1.00 14.51           C  
ATOM    113  O   ILE A  15      62.246  12.331   3.074  1.00 14.50           O  
ATOM    114  CB  ILE A  15      60.225  13.939   1.445  1.00 15.15           C  
ATOM    115  CG1 ILE A  15      59.294  15.138   1.198  1.00 15.64           C  
ATOM    116  CG2 ILE A  15      59.954  12.791   0.438  1.00 16.02           C  
ATOM    117  CD1 ILE A  15      57.806  14.814   1.157  1.00 16.75           C  
ATOM    118  N   ILE A  16      60.380  11.062   3.274  1.00 13.96           N  
ATOM    119  CA  ILE A  16      61.033   9.756   3.245  1.00 13.64           C  
ATOM    120  C   ILE A  16      60.875   9.243   1.815  1.00 13.47           C  
ATOM    121  O   ILE A  16      59.781   9.313   1.265  1.00 14.04           O  
ATOM    122  CB  ILE A  16      60.340   8.768   4.221  1.00 13.29           C  
ATOM    123  CG1 ILE A  16      60.379   9.303   5.660  1.00 13.59           C  
ATOM    124  CG2 ILE A  16      60.971   7.367   4.132  1.00 13.91           C  
ATOM    125  CD1 ILE A  16      59.314   8.691   6.565  1.00 14.61           C  
ATOM    126  N   VAL A  17      61.952   8.743   1.211  1.00 13.57           N  
ATOM    127  CA  VAL A  17      61.874   8.254  -0.174  1.00 13.42           C  
ATOM    128  C   VAL A  17      61.934   6.730  -0.222  1.00 13.38           C  
ATOM    129  O   VAL A  17      62.883   6.127   0.285  1.00 13.29           O  
ATOM    130  CB  VAL A  17      62.987   8.860  -1.063  1.00 13.42           C  
ATOM    131  CG1 VAL A  17      62.913   8.314  -2.493  1.00 14.30           C  
ATOM    132  CG2 VAL A  17      62.877  10.382  -1.075  1.00 13.67           C  
ATOM    133  N   SER A  18      60.909   6.123  -0.817  1.00 13.17           N  
ATOM    134  CA  SER A  18      60.873   4.678  -1.019  1.00 13.35           C  
ATOM    135  C   SER A  18      61.646   4.339  -2.290  1.00 13.56           C  
ATOM    136  O   SER A  18      61.318   4.839  -3.374  1.00 13.96           O  
ATOM    137  CB  SER A  18      59.430   4.173  -1.105  1.00 13.48           C  
ATOM    138  OG  SER A  18      59.400   2.792  -1.435  1.00 14.00           O  
ATOM    139  N   CYS A  19      62.681   3.515  -2.134  1.00 13.47           N  
ATOM    140  CA  CYS A  19      63.587   3.164  -3.226  1.00 14.00           C  
ATOM    141  C   CYS A  19      63.475   1.678  -3.518  1.00 14.17           C  
ATOM    142  O   CYS A  19      64.306   0.883  -3.067  1.00 14.23           O  
ATOM    143  CB  CYS A  19      65.032   3.511  -2.862  1.00 14.07           C  
ATOM    144  SG  CYS A  19      65.306   5.270  -2.531  1.00 15.30           S  
ATOM    145  N   GLN A  20      62.451   1.320  -4.289  1.00 14.12           N  
ATOM    146  CA  GLN A  20      62.148  -0.076  -4.573  1.00 14.64           C  
ATOM    147  C   GLN A  20      62.115  -0.386  -6.066  1.00 14.83           C  
ATOM    148  O   GLN A  20      61.728   0.450  -6.888  1.00 14.63           O  
ATOM    149  CB  GLN A  20      60.811  -0.468  -3.946  1.00 14.79           C  
ATOM    150  CG  GLN A  20      60.802  -0.415  -2.428  1.00 14.68           C  
ATOM    151  CD  GLN A  20      59.507  -0.938  -1.850  1.00 15.29           C  
ATOM    152  NE2 GLN A  20      58.830  -0.108  -1.060  1.00 14.70           N  
ATOM    153  OE1 GLN A  20      59.112  -2.077  -2.116  1.00 15.36           O  
ATOM    154  N   ALA A  21      62.527  -1.602  -6.399  1.00 15.13           N  
ATOM    155  CA  ALA A  21      62.407  -2.113  -7.761  1.00 15.67           C  
ATOM    156  C   ALA A  21      62.363  -3.625  -7.683  1.00 16.05           C  
ATOM    157  O   ALA A  21      63.327  -4.263  -7.255  1.00 16.33           O  
ATOM    158  CB  ALA A  21      63.575  -1.643  -8.625  1.00 15.46           C  
ATOM    159  N   LEU A  22      61.219  -4.185  -8.065  1.00 16.63           N  
ATOM    160  CA  LEU A  22      60.997  -5.625  -7.980  1.00 17.39           C  
ATOM    161  C   LEU A  22      61.329  -6.266  -9.326  1.00 17.16           C  
ATOM    162  O   LEU A  22      61.307  -5.576 -10.352  1.00 16.51           O  
ATOM    163  CB  LEU A  22      59.548  -5.910  -7.569  1.00 17.33           C  
ATOM    164  CG  LEU A  22      59.189  -5.756  -6.080  1.00 18.88           C  
ATOM    165  CD1 LEU A  22      59.294  -4.312  -5.586  1.00 19.62           C  
ATOM    166  CD2 LEU A  22      57.793  -6.296  -5.813  1.00 19.32           C  
ATOM    167  N   PRO A  23      61.648  -7.578  -9.333  1.00 17.36           N  
ATOM    168  CA  PRO A  23      61.953  -8.239 -10.609  1.00 17.51           C  
ATOM    169  C   PRO A  23      60.879  -7.959 -11.660  1.00 17.36           C  
ATOM    170  O   PRO A  23      59.682  -8.037 -11.366  1.00 17.95           O  
ATOM    171  CB  PRO A  23      61.990  -9.724 -10.234  1.00 17.78           C  
ATOM    172  CG  PRO A  23      62.435  -9.719  -8.797  1.00 17.63           C  
ATOM    173  CD  PRO A  23      61.749  -8.515  -8.194  1.00 17.67           C  
ATOM    174  N   GLY A  24      61.314  -7.603 -12.867  1.00 17.07           N  
ATOM    175  CA  GLY A  24      60.387  -7.197 -13.917  1.00 17.03           C  
ATOM    176  C   GLY A  24      60.380  -5.699 -14.164  1.00 17.09           C  
ATOM    177  O   GLY A  24      60.059  -5.258 -15.266  1.00 17.19           O  
ATOM    178  N   GLU A  25      60.722  -4.917 -13.138  1.00 16.75           N  
ATOM    179  CA  GLU A  25      60.810  -3.459 -13.277  1.00 16.80           C  
ATOM    180  C   GLU A  25      62.103  -3.045 -13.975  1.00 16.72           C  
ATOM    181  O   GLU A  25      63.122  -3.728 -13.847  1.00 16.61           O  
ATOM    182  CB  GLU A  25      60.749  -2.777 -11.913  1.00 16.91           C  
ATOM    183  CG  GLU A  25      59.395  -2.794 -11.264  1.00 17.74           C  
ATOM    184  CD  GLU A  25      59.353  -1.897 -10.046  1.00 18.64           C  
ATOM    185  OE1 GLU A  25      59.461  -0.657 -10.216  1.00 19.87           O  
ATOM    186  OE2 GLU A  25      59.214  -2.441  -8.929  1.00 18.73           O1-
ATOM    187  N   PRO A  26      62.075  -1.906 -14.698  1.00 16.88           N  
ATOM    188  CA  PRO A  26      63.262  -1.472 -15.440  1.00 17.21           C  
ATOM    189  C   PRO A  26      64.494  -1.174 -14.585  1.00 17.39           C  
ATOM    190  O   PRO A  26      65.615  -1.339 -15.066  1.00 17.73           O  
ATOM    191  CB  PRO A  26      62.785  -0.218 -16.186  1.00 17.19           C  
ATOM    192  CG  PRO A  26      61.584   0.241 -15.462  1.00 17.17           C  
ATOM    193  CD  PRO A  26      60.940  -0.987 -14.888  1.00 16.85           C  
ATOM    194  N   LEU A  27      64.294  -0.748 -13.337  1.00 17.73           N  
ATOM    195  CA  LEU A  27      65.428  -0.469 -12.443  1.00 18.31           C  
ATOM    196  C   LEU A  27      65.795  -1.643 -11.524  1.00 18.80           C  
ATOM    197  O   LEU A  27      66.616  -1.500 -10.609  1.00 18.46           O  
ATOM    198  CB  LEU A  27      65.192   0.813 -11.626  1.00 18.18           C  
ATOM    199  CG  LEU A  27      64.920   2.129 -12.367  1.00 18.44           C  
ATOM    200  CD1 LEU A  27      65.102   3.320 -11.436  1.00 17.98           C  
ATOM    201  CD2 LEU A  27      65.801   2.288 -13.593  1.00 19.45           C  
ATOM    202  N   TYR A  28      65.196  -2.809 -11.771  1.00 19.45           N  
ATOM    203  CA  TYR A  28      65.625  -4.007 -11.074  1.00 20.77           C  
ATOM    204  C   TYR A  28      66.920  -4.538 -11.676  1.00 21.49           C  
ATOM    205  O   TYR A  28      66.992  -4.797 -12.880  1.00 21.45           O  
ATOM    206  CB  TYR A  28      64.560  -5.107 -11.081  1.00 21.31           C  
ATOM    207  CG  TYR A  28      65.086  -6.373 -10.443  1.00 22.08           C  
ATOM    208  CD1 TYR A  28      65.185  -6.485  -9.056  1.00 22.43           C  
ATOM    209  CD2 TYR A  28      65.534  -7.441 -11.226  1.00 22.97           C  
ATOM    210  CE1 TYR A  28      65.690  -7.633  -8.461  1.00 23.59           C  
ATOM    211  CE2 TYR A  28      66.042  -8.594 -10.638  1.00 23.56           C  
ATOM    212  CZ  TYR A  28      66.115  -8.682  -9.258  1.00 23.73           C  
ATOM    213  OH  TYR A  28      66.614  -9.822  -8.663  1.00 25.23           O  
ATOM    214  N   SER A  29      67.929  -4.702 -10.827  1.00 22.51           N  
ATOM    215  CA  SER A  29      69.190  -5.301 -11.239  1.00 23.80           C  
ATOM    216  C   SER A  29      69.455  -6.558 -10.431  1.00 24.67           C  
ATOM    217  O   SER A  29      69.399  -6.542  -9.199  1.00 24.30           O  
ATOM    218  CB  SER A  29      70.346  -4.315 -11.067  1.00 23.63           C  
ATOM    219  OG  SER A  29      71.593  -4.946 -11.312  1.00 24.81           O  
ATOM    220  N   GLU A  30      69.749  -7.647 -11.137  1.00 26.01           N  
ATOM    221  CA  GLU A  30      70.075  -8.921 -10.503  1.00 27.43           C  
ATOM    222  C   GLU A  30      71.321  -8.802  -9.615  1.00 27.19           C  
ATOM    223  O   GLU A  30      71.447  -9.511  -8.615  1.00 27.63           O  
ATOM    224  CB  GLU A  30      70.241 -10.019 -11.569  1.00 27.58           C  
ATOM    225  CG  GLU A  30      68.927 -10.355 -12.302  1.00 29.43           C  
ATOM    226  CD  GLU A  30      69.110 -11.203 -13.562  1.00 29.59           C  
ATOM    227  OE1 GLU A  30      69.924 -10.830 -14.439  1.00 33.18           O  
ATOM    228  OE2 GLU A  30      68.417 -12.237 -13.686  1.00 32.90           O1-
ATOM    229  N   THR A  31      72.215  -7.881  -9.969  1.00 26.95           N  
ATOM    230  CA  THR A  31      73.449  -7.649  -9.212  1.00 26.73           C  
ATOM    231  C   THR A  31      73.381  -6.415  -8.299  1.00 25.92           C  
ATOM    232  O   THR A  31      74.390  -6.026  -7.704  1.00 26.13           O  
ATOM    233  CB  THR A  31      74.671  -7.508 -10.145  1.00 26.80           C  
ATOM    234  CG2 THR A  31      74.946  -8.814 -10.891  1.00 27.66           C  
ATOM    235  OG1 THR A  31      74.433  -6.455 -11.087  1.00 28.15           O  
ATOM    236  N   GLY A  32      72.196  -5.814  -8.186  1.00 24.96           N  
ATOM    237  CA  GLY A  32      71.997  -4.618  -7.356  1.00 23.75           C  
ATOM    238  C   GLY A  32      72.691  -3.387  -7.910  1.00 22.79           C  
ATOM    239  O   GLY A  32      72.901  -3.275  -9.120  1.00 22.82           O  
ATOM    240  N   GLY A  33      73.038  -2.456  -7.022  1.00 21.53           N  
ATOM    241  CA  GLY A  33      73.812  -1.270  -7.400  1.00 20.37           C  
ATOM    242  C   GLY A  33      73.024  -0.080  -7.928  1.00 19.47           C  
ATOM    243  O   GLY A  33      73.604   0.975  -8.207  1.00 19.44           O  
ATOM    244  N   ILE A  34      71.709  -0.236  -8.067  1.00 18.17           N  
ATOM    245  CA  ILE A  34      70.862   0.831  -8.601  1.00 17.43           C  
ATOM    246  C   ILE A  34      70.109   1.549  -7.480  1.00 16.68           C  
ATOM    247  O   ILE A  34      70.137   2.779  -7.387  1.00 16.29           O  
ATOM    248  CB  ILE A  34      69.847   0.313  -9.668  1.00 17.49           C  
ATOM    249  CG1 ILE A  34      70.524  -0.617 -10.691  1.00 18.72           C  
ATOM    250  CG2 ILE A  34      69.130   1.489 -10.351  1.00 17.23           C  
ATOM    251  CD1 ILE A  34      71.671   0.016 -11.475  1.00 20.54           C  
ATOM    252  N   MET A  35      69.435   0.781  -6.627  1.00 16.07           N  
ATOM    253  CA  MET A  35      68.694   1.385  -5.517  1.00 15.35           C  
ATOM    254  C   MET A  35      69.574   2.223  -4.571  1.00 15.43           C  
ATOM    255  O   MET A  35      69.124   3.271  -4.117  1.00 14.64           O  
ATOM    256  CB  MET A  35      67.863   0.343  -4.757  1.00 14.95           C  
ATOM    257  CG  MET A  35      66.674  -0.228  -5.562  1.00 14.71           C  
ATOM    258  SD  MET A  35      65.457   0.967  -6.184  1.00  9.54           S  
ATOM    259  CE  MET A  35      65.989   1.157  -7.899  1.00 14.92           C  
ATOM    260  N   PRO A  36      70.815   1.779  -4.270  1.00 15.53           N  
ATOM    261  CA  PRO A  36      71.674   2.680  -3.476  1.00 15.98           C  
ATOM    262  C   PRO A  36      71.907   4.060  -4.119  1.00 16.02           C  
ATOM    263  O   PRO A  36      72.005   5.064  -3.402  1.00 16.12           O  
ATOM    264  CB  PRO A  36      72.990   1.899  -3.337  1.00 15.84           C  
ATOM    265  CG  PRO A  36      72.932   0.832  -4.373  1.00 16.75           C  
ATOM    266  CD  PRO A  36      71.489   0.493  -4.539  1.00 15.98           C  
ATOM    267  N   LEU A  37      71.972   4.118  -5.450  1.00 16.05           N  
ATOM    268  CA  LEU A  37      72.105   5.410  -6.142  1.00 16.21           C  
ATOM    269  C   LEU A  37      70.852   6.265  -5.994  1.00 15.90           C  
ATOM    270  O   LEU A  37      70.927   7.488  -5.839  1.00 16.06           O  
ATOM    271  CB  LEU A  37      72.436   5.216  -7.624  1.00 16.39           C  
ATOM    272  CG  LEU A  37      73.709   4.418  -7.908  1.00 17.26           C  
ATOM    273  CD1 LEU A  37      73.979   4.391  -9.406  1.00 18.85           C  
ATOM    274  CD2 LEU A  37      74.907   4.977  -7.140  1.00 18.24           C  
ATOM    275  N   MET A  38      69.695   5.613  -6.041  1.00 15.77           N  
ATOM    276  CA  MET A  38      68.429   6.286  -5.795  1.00 16.07           C  
ATOM    277  C   MET A  38      68.372   6.854  -4.374  1.00 15.67           C  
ATOM    278  O   MET A  38      67.937   7.993  -4.167  1.00 15.33           O  
ATOM    279  CB  MET A  38      67.290   5.297  -6.017  1.00 16.43           C  
ATOM    280  CG  MET A  38      66.052   5.883  -6.634  1.00 18.47           C  
ATOM    281  SD  MET A  38      66.271   6.828  -8.164  1.00 22.38           S  
ATOM    282  CE  MET A  38      67.322   5.794  -9.120  1.00  2.00           C  
ATOM    283  N   ALA A  39      68.814   6.057  -3.400  1.00 15.68           N  
ATOM    284  CA  ALA A  39      68.847   6.493  -2.001  1.00 15.67           C  
ATOM    285  C   ALA A  39      69.829   7.648  -1.816  1.00 15.85           C  
ATOM    286  O   ALA A  39      69.538   8.607  -1.091  1.00 15.97           O  
ATOM    287  CB  ALA A  39      69.194   5.332  -1.073  1.00 15.51           C  
ATOM    288  N   LYS A  40      70.983   7.556  -2.475  1.00 16.07           N  
ATOM    289  CA  LYS A  40      71.959   8.651  -2.473  1.00 16.46           C  
ATOM    290  C   LYS A  40      71.341   9.944  -3.023  1.00 16.16           C  
ATOM    291  O   LYS A  40      71.517  11.013  -2.440  1.00 15.91           O  
ATOM    292  CB  LYS A  40      73.213   8.263  -3.261  1.00 17.20           C  
ATOM    293  CG  LYS A  40      74.371   9.257  -3.150  1.00 19.66           C  
ATOM    294  CD  LYS A  40      75.677   8.632  -3.634  1.00 24.41           C  
ATOM    295  CE  LYS A  40      75.917   8.872  -5.116  1.00 27.38           C  
ATOM    296  NZ  LYS A  40      76.622  10.170  -5.345  1.00 29.64           N1+
ATOM    297  N   ALA A  41      70.613   9.837  -4.135  1.00 15.79           N  
ATOM    298  CA  ALA A  41      69.897  10.983  -4.713  1.00 15.82           C  
ATOM    299  C   ALA A  41      68.925  11.602  -3.714  1.00 16.08           C  
ATOM    300  O   ALA A  41      68.877  12.824  -3.558  1.00 16.35           O  
ATOM    301  CB  ALA A  41      69.154  10.570  -5.984  1.00 15.99           C  
ATOM    302  N   ALA A  42      68.163  10.746  -3.035  1.00 15.93           N  
ATOM    303  CA  ALA A  42      67.220  11.179  -2.009  1.00 16.15           C  
ATOM    304  C   ALA A  42      67.941  11.928  -0.882  1.00 16.56           C  
ATOM    305  O   ALA A  42      67.512  13.011  -0.473  1.00 16.28           O  
ATOM    306  CB  ALA A  42      66.459   9.976  -1.459  1.00 16.05           C  
ATOM    307  N   GLN A  43      69.046  11.361  -0.408  1.00 17.02           N  
ATOM    308  CA  GLN A  43      69.819  11.979   0.669  1.00 18.05           C  
ATOM    309  C   GLN A  43      70.348  13.353   0.259  1.00 18.06           C  
ATOM    310  O   GLN A  43      70.240  14.318   1.019  1.00 18.04           O  
ATOM    311  CB  GLN A  43      70.974  11.078   1.090  1.00 18.35           C  
ATOM    312  CG  GLN A  43      71.731  11.589   2.300  1.00 21.38           C  
ATOM    313  CD  GLN A  43      73.155  11.102   2.312  1.00 26.18           C  
ATOM    314  NE2 GLN A  43      73.401  10.017   3.027  1.00 27.68           N  
ATOM    315  OE1 GLN A  43      74.030  11.693   1.673  1.00 30.03           O  
ATOM    316  N   GLU A  44      70.902  13.437  -0.950  1.00 18.21           N  
ATOM    317  CA  GLU A  44      71.464  14.691  -1.461  1.00 18.84           C  
ATOM    318  C   GLU A  44      70.395  15.767  -1.640  1.00 18.30           C  
ATOM    319  O   GLU A  44      70.678  16.964  -1.523  1.00 18.84           O  
ATOM    320  CB  GLU A  44      72.222  14.448  -2.770  1.00 18.72           C  
ATOM    321  CG  GLU A  44      73.495  13.624  -2.579  1.00 19.91           C  
ATOM    322  CD  GLU A  44      74.338  13.502  -3.840  1.00 20.71           C  
ATOM    323  OE1 GLU A  44      73.950  14.054  -4.890  1.00 24.52           O  
ATOM    324  OE2 GLU A  44      75.398  12.848  -3.771  1.00 24.70           O1-
ATOM    325  N   ALA A  45      69.169  15.325  -1.915  1.00 17.67           N  
ATOM    326  CA  ALA A  45      68.016  16.208  -2.045  1.00 17.11           C  
ATOM    327  C   ALA A  45      67.541  16.753  -0.699  1.00 16.75           C  
ATOM    328  O   ALA A  45      66.828  17.752  -0.655  1.00 16.99           O  
ATOM    329  CB  ALA A  45      66.878  15.478  -2.738  1.00 17.01           C  
ATOM    330  N   GLY A  46      67.923  16.078   0.385  1.00 16.33           N  
ATOM    331  CA  GLY A  46      67.502  16.460   1.734  1.00 16.22           C  
ATOM    332  C   GLY A  46      66.435  15.556   2.333  1.00 16.23           C  
ATOM    333  O   GLY A  46      65.730  15.955   3.262  1.00 16.26           O  
ATOM    334  N   ALA A  47      66.304  14.339   1.808  1.00 15.70           N  
ATOM    335  CA  ALA A  47      65.346  13.381   2.373  1.00 15.68           C  
ATOM    336  C   ALA A  47      65.721  13.065   3.816  1.00 15.31           C  
ATOM    337  O   ALA A  47      66.897  13.143   4.191  1.00 15.62           O  
ATOM    338  CB  ALA A  47      65.295  12.104   1.552  1.00 15.75           C  
ATOM    339  N   VAL A  48      64.718  12.712   4.615  1.00 15.05           N  
ATOM    340  CA  VAL A  48      64.924  12.453   6.041  1.00 15.11           C  
ATOM    341  C   VAL A  48      64.926  10.964   6.387  1.00 14.72           C  
ATOM    342  O   VAL A  48      65.230  10.585   7.518  1.00 14.93           O  
ATOM    343  CB  VAL A  48      63.894  13.199   6.925  1.00 15.13           C  
ATOM    344  CG1 VAL A  48      64.097  14.715   6.823  1.00 16.16           C  
ATOM    345  CG2 VAL A  48      62.464  12.813   6.550  1.00 15.47           C  
ATOM    346  N   GLY A  49      64.592  10.129   5.407  1.00 14.36           N  
ATOM    347  CA  GLY A  49      64.604   8.681   5.589  1.00 14.15           C  
ATOM    348  C   GLY A  49      64.460   7.959   4.266  1.00 13.80           C  
ATOM    349  O   GLY A  49      64.188   8.582   3.240  1.00 13.67           O  
ATOM    350  N   ILE A  50      64.648   6.641   4.304  1.00 13.56           N  
ATOM    351  CA  ILE A  50      64.503   5.781   3.132  1.00 13.64           C  
ATOM    352  C   ILE A  50      63.582   4.605   3.476  1.00 13.75           C  
ATOM    353  O   ILE A  50      63.687   4.048   4.566  1.00 14.16           O  
ATOM    354  CB  ILE A  50      65.892   5.212   2.678  1.00 13.67           C  
ATOM    355  CG1 ILE A  50      66.888   6.341   2.349  1.00 13.99           C  
ATOM    356  CG2 ILE A  50      65.735   4.201   1.515  1.00 14.04           C  
ATOM    357  CD1 ILE A  50      66.542   7.173   1.093  1.00 13.65           C  
ATOM    358  N   ARG A  51      62.675   4.245   2.567  1.00 13.28           N  
ATOM    359  CA  ARG A  51      61.973   2.959   2.668  1.00 13.54           C  
ATOM    360  C   ARG A  51      62.563   2.037   1.605  1.00 13.28           C  
ATOM    361  O   ARG A  51      62.746   2.446   0.458  1.00 13.54           O  
ATOM    362  CB  ARG A  51      60.454   3.119   2.507  1.00 13.73           C  
ATOM    363  CG  ARG A  51      59.677   1.807   2.621  1.00 13.73           C  
ATOM    364  CD  ARG A  51      58.174   2.047   2.636  1.00 14.21           C  
ATOM    365  NE  ARG A  51      57.407   0.819   2.393  1.00 15.56           N  
ATOM    366  CZ  ARG A  51      56.439   0.353   3.182  1.00 15.81           C  
ATOM    367  NH1 ARG A  51      56.084   1.006   4.276  1.00 16.02           N1+
ATOM    368  NH2 ARG A  51      55.800  -0.766   2.866  1.00 15.97           N  
ATOM    369  N   ALA A  52      62.882   0.806   1.994  1.00 13.17           N  
ATOM    370  CA  ALA A  52      63.526  -0.129   1.079  1.00 13.03           C  
ATOM    371  C   ALA A  52      63.050  -1.555   1.307  1.00 13.23           C  
ATOM    372  O   ALA A  52      62.630  -1.912   2.412  1.00 13.02           O  
ATOM    373  CB  ALA A  52      65.048  -0.044   1.197  1.00 13.28           C  
ATOM    374  N   ASN A  53      63.124  -2.353   0.245  1.00 13.54           N  
ATOM    375  CA  ASN A  53      62.692  -3.746   0.262  1.00 14.34           C  
ATOM    376  C   ASN A  53      63.860  -4.681   0.006  1.00 14.67           C  
ATOM    377  O   ASN A  53      64.685  -4.399  -0.860  1.00 15.13           O  
ATOM    378  CB  ASN A  53      61.639  -3.986  -0.823  1.00 14.53           C  
ATOM    379  CG  ASN A  53      61.291  -5.454  -0.974  1.00 15.46           C  
ATOM    380  ND2 ASN A  53      61.647  -6.035  -2.116  1.00 16.16           N  
ATOM    381  OD1 ASN A  53      60.730  -6.065  -0.065  1.00 16.12           O  
ATOM    382  N   SER A  54      63.886  -5.796   0.742  1.00 14.83           N  
ATOM    383  CA  SER A  54      64.863  -6.892   0.607  1.00 15.22           C  
ATOM    384  C   SER A  54      66.151  -6.675   1.389  1.00 15.25           C  
ATOM    385  O   SER A  54      66.635  -5.552   1.525  1.00 15.17           O  
ATOM    386  CB  SER A  54      65.166  -7.251  -0.865  1.00 15.27           C  
ATOM    387  OG  SER A  54      66.150  -6.401  -1.442  1.00 16.05           O  
ATOM    388  N   VAL A  55      66.699  -7.776   1.900  1.00 15.75           N  
ATOM    389  CA  VAL A  55      67.962  -7.748   2.627  1.00 16.31           C  
ATOM    390  C   VAL A  55      69.072  -7.166   1.747  1.00 16.36           C  
ATOM    391  O   VAL A  55      69.860  -6.336   2.202  1.00 16.47           O  
ATOM    392  CB  VAL A  55      68.352  -9.159   3.131  1.00 16.42           C  
ATOM    393  CG1 VAL A  55      69.766  -9.161   3.710  1.00 17.72           C  
ATOM    394  CG2 VAL A  55      67.337  -9.650   4.165  1.00 16.86           C  
ATOM    395  N   ARG A  56      69.118  -7.588   0.487  1.00 16.70           N  
ATOM    396  CA  ARG A  56      70.151  -7.110  -0.431  1.00 17.16           C  
ATOM    397  C   ARG A  56      70.127  -5.585  -0.591  1.00 16.85           C  
ATOM    398  O   ARG A  56      71.157  -4.927  -0.423  1.00 16.75           O  
ATOM    399  CB  ARG A  56      70.032  -7.786  -1.795  1.00 17.65           C  
ATOM    400  CG  ARG A  56      71.155  -7.396  -2.753  1.00 19.30           C  
ATOM    401  CD  ARG A  56      70.770  -7.664  -4.191  1.00 21.85           C  
ATOM    402  NE  ARG A  56      69.744  -6.736  -4.670  1.00 23.85           N  
ATOM    403  CZ  ARG A  56      69.258  -6.738  -5.909  1.00 24.87           C  
ATOM    404  NH1 ARG A  56      69.709  -7.614  -6.800  1.00 25.55           N1+
ATOM    405  NH2 ARG A  56      68.325  -5.862  -6.260  1.00 24.79           N  
ATOM    406  N   ASP A  57      68.957  -5.038  -0.921  1.00 16.37           N  
ATOM    407  CA  ASP A  57      68.813  -3.599  -1.162  1.00 16.13           C  
ATOM    408  C   ASP A  57      69.078  -2.796   0.103  1.00 15.86           C  
ATOM    409  O   ASP A  57      69.738  -1.761   0.057  1.00 15.83           O  
ATOM    410  CB  ASP A  57      67.418  -3.258  -1.690  1.00 16.19           C  
ATOM    411  CG  ASP A  57      67.200  -3.687  -3.135  1.00 16.84           C  
ATOM    412  OD1 ASP A  57      68.087  -4.343  -3.729  1.00 16.85           O  
ATOM    413  OD2 ASP A  57      66.120  -3.352  -3.675  1.00 17.73           O1-
ATOM    414  N   ILE A  58      68.553  -3.267   1.230  1.00 15.68           N  
ATOM    415  CA  ILE A  58      68.749  -2.550   2.488  1.00 15.94           C  
ATOM    416  C   ILE A  58      70.239  -2.443   2.825  1.00 16.35           C  
ATOM    417  O   ILE A  58      70.718  -1.361   3.155  1.00 16.69           O  
ATOM    418  CB  ILE A  58      67.930  -3.164   3.651  1.00 15.82           C  
ATOM    419  CG1 ILE A  58      66.440  -2.875   3.422  1.00 15.61           C  
ATOM    420  CG2 ILE A  58      68.369  -2.564   4.988  1.00 15.51           C  
ATOM    421  CD1 ILE A  58      65.489  -3.787   4.178  1.00 14.82           C  
ATOM    422  N   LYS A  59      70.965  -3.553   2.709  1.00 16.86           N  
ATOM    423  CA  LYS A  59      72.402  -3.567   2.998  1.00 17.72           C  
ATOM    424  C   LYS A  59      73.176  -2.631   2.070  1.00 17.20           C  
ATOM    425  O   LYS A  59      74.065  -1.904   2.521  1.00 17.41           O  
ATOM    426  CB  LYS A  59      72.967  -4.989   2.930  1.00 17.79           C  
ATOM    427  CG  LYS A  59      72.460  -5.893   4.050  1.00 18.97           C  
ATOM    428  CD  LYS A  59      73.052  -7.295   3.947  1.00 19.94           C  
ATOM    429  CE  LYS A  59      74.325  -7.423   4.766  1.00 24.50           C  
ATOM    430  NZ  LYS A  59      74.010  -7.456   6.236  1.00 27.28           N1+
ATOM    431  N   GLU A  60      72.830  -2.641   0.783  1.00 16.81           N  
ATOM    432  CA  GLU A  60      73.486  -1.754  -0.187  1.00 16.96           C  
ATOM    433  C   GLU A  60      73.218  -0.286   0.128  1.00 16.82           C  
ATOM    434  O   GLU A  60      74.107   0.560  -0.006  1.00 16.80           O  
ATOM    435  CB  GLU A  60      73.068  -2.085  -1.619  1.00 17.23           C  
ATOM    436  CG  GLU A  60      73.617  -3.413  -2.113  1.00 18.59           C  
ATOM    437  CD  GLU A  60      73.528  -3.572  -3.621  1.00 20.34           C  
ATOM    438  OE1 GLU A  60      72.788  -2.804  -4.266  1.00 20.89           O  
ATOM    439  OE2 GLU A  60      74.205  -4.476  -4.159  1.00 23.00           O1-
ATOM    440  N   ILE A  61      71.994   0.006   0.557  1.00 16.43           N  
ATOM    441  CA  ILE A  61      71.613   1.361   0.956  1.00 16.33           C  
ATOM    442  C   ILE A  61      72.338   1.787   2.246  1.00 16.62           C  
ATOM    443  O   ILE A  61      72.857   2.907   2.338  1.00 16.39           O  
ATOM    444  CB  ILE A  61      70.069   1.499   1.051  1.00 16.28           C  
ATOM    445  CG1 ILE A  61      69.467   1.440  -0.360  1.00 15.59           C  
ATOM    446  CG2 ILE A  61      69.670   2.798   1.731  1.00 16.22           C  
ATOM    447  CD1 ILE A  61      67.965   1.238  -0.416  1.00 15.75           C  
ATOM    448  N   GLN A  62      72.408   0.886   3.222  1.00 17.26           N  
ATOM    449  CA  GLN A  62      73.134   1.167   4.468  1.00 18.10           C  
ATOM    450  C   GLN A  62      74.589   1.547   4.222  1.00 18.68           C  
ATOM    451  O   GLN A  62      75.170   2.331   4.981  1.00 19.11           O  
ATOM    452  CB  GLN A  62      73.081  -0.032   5.410  1.00 18.30           C  
ATOM    453  CG  GLN A  62      71.740  -0.209   6.078  1.00 18.69           C  
ATOM    454  CD  GLN A  62      71.675  -1.457   6.923  1.00 19.71           C  
ATOM    455  NE2 GLN A  62      71.093  -1.333   8.110  1.00 19.19           N  
ATOM    456  OE1 GLN A  62      72.141  -2.521   6.518  1.00 20.30           O  
ATOM    457  N   ALA A  63      75.168   0.984   3.164  1.00 19.31           N  
ATOM    458  CA  ALA A  63      76.562   1.242   2.812  1.00 19.91           C  
ATOM    459  C   ALA A  63      76.810   2.674   2.331  1.00 20.33           C  
ATOM    460  O   ALA A  63      77.945   3.160   2.397  1.00 21.03           O  
ATOM    461  CB  ALA A  63      77.043   0.236   1.769  1.00 20.11           C  
ATOM    462  N   ILE A  64      75.766   3.348   1.850  1.00 20.21           N  
ATOM    463  CA  ILE A  64      75.938   4.694   1.286  1.00 20.59           C  
ATOM    464  C   ILE A  64      75.197   5.827   2.012  1.00 20.41           C  
ATOM    465  O   ILE A  64      75.407   7.002   1.697  1.00 20.30           O  
ATOM    466  CB  ILE A  64      75.661   4.742  -0.249  1.00 20.64           C  
ATOM    467  CG1 ILE A  64      74.281   4.166  -0.594  1.00 20.79           C  
ATOM    468  CG2 ILE A  64      76.783   4.040  -1.017  1.00 22.01           C  
ATOM    469  CD1 ILE A  64      73.125   5.109  -0.316  1.00 20.19           C  
ATOM    470  N   THR A  65      74.345   5.484   2.978  1.00 20.50           N  
ATOM    471  CA  THR A  65      73.646   6.504   3.771  1.00 20.42           C  
ATOM    472  C   THR A  65      73.444   6.113   5.233  1.00 20.36           C  
ATOM    473  O   THR A  65      73.278   4.932   5.548  1.00 20.39           O  
ATOM    474  CB  THR A  65      72.275   6.904   3.150  1.00 20.51           C  
ATOM    475  CG2 THR A  65      71.269   5.752   3.209  1.00 20.83           C  
ATOM    476  OG1 THR A  65      71.740   8.030   3.857  1.00 20.34           O  
ATOM    477  N   ASP A  66      73.452   7.121   6.106  1.00 20.23           N  
ATOM    478  CA  ASP A  66      73.130   6.940   7.521  1.00 20.41           C  
ATOM    479  C   ASP A  66      71.697   7.367   7.840  1.00 19.31           C  
ATOM    480  O   ASP A  66      71.296   7.394   9.008  1.00 19.64           O  
ATOM    481  CB  ASP A  66      74.112   7.715   8.408  1.00 21.10           C  
ATOM    482  CG  ASP A  66      75.494   7.087   8.454  1.00 23.93           C  
ATOM    483  OD1 ASP A  66      75.638   5.871   8.179  1.00 26.84           O  
ATOM    484  OD2 ASP A  66      76.446   7.824   8.785  1.00 27.87           O1-
ATOM    485  N   LEU A  67      70.924   7.695   6.804  1.00 18.05           N  
ATOM    486  CA  LEU A  67      69.506   8.007   6.972  1.00 16.80           C  
ATOM    487  C   LEU A  67      68.771   6.807   7.574  1.00 16.02           C  
ATOM    488  O   LEU A  67      69.113   5.661   7.266  1.00 16.04           O  
ATOM    489  CB  LEU A  67      68.868   8.372   5.630  1.00 16.78           C  
ATOM    490  CG  LEU A  67      69.184   9.749   5.039  1.00 16.47           C  
ATOM    491  CD1 LEU A  67      68.497   9.895   3.691  1.00 17.04           C  
ATOM    492  CD2 LEU A  67      68.778  10.887   5.979  1.00 18.00           C  
ATOM    493  N   PRO A  68      67.766   7.064   8.430  1.00 15.36           N  
ATOM    494  CA  PRO A  68      67.008   5.945   8.990  1.00 15.12           C  
ATOM    495  C   PRO A  68      66.230   5.217   7.901  1.00 14.68           C  
ATOM    496  O   PRO A  68      65.720   5.854   6.966  1.00 14.47           O  
ATOM    497  CB  PRO A  68      66.046   6.622   9.970  1.00 15.34           C  
ATOM    498  CG  PRO A  68      65.918   8.025   9.479  1.00 15.55           C  
ATOM    499  CD  PRO A  68      67.266   8.364   8.915  1.00 15.45           C  
ATOM    500  N   ILE A  69      66.161   3.896   8.029  1.00 14.08           N  
ATOM    501  CA  ILE A  69      65.512   3.052   7.035  1.00 14.03           C  
ATOM    502  C   ILE A  69      64.249   2.415   7.594  1.00 13.78           C  
ATOM    503  O   ILE A  69      64.247   1.899   8.720  1.00 13.97           O  
ATOM    504  CB  ILE A  69      66.473   1.956   6.510  1.00 13.98           C  
ATOM    505  CG1 ILE A  69      67.647   2.599   5.760  1.00 14.55           C  
ATOM    506  CG2 ILE A  69      65.735   0.950   5.610  1.00 14.29           C  
ATOM    507  CD1 ILE A  69      68.775   1.638   5.437  1.00 15.23           C  
ATOM    508  N   ILE A  70      63.177   2.497   6.808  1.00 13.50           N  
ATOM    509  CA  ILE A  70      61.996   1.670   7.007  1.00 13.25           C  
ATOM    510  C   ILE A  70      62.176   0.478   6.077  1.00 13.39           C  
ATOM    511  O   ILE A  70      62.221   0.633   4.852  1.00 13.44           O  
ATOM    512  CB  ILE A  70      60.696   2.411   6.640  1.00 13.31           C  
ATOM    513  CG1 ILE A  70      60.503   3.647   7.528  1.00 13.87           C  
ATOM    514  CG2 ILE A  70      59.500   1.456   6.743  1.00 12.48           C  
ATOM    515  CD1 ILE A  70      59.429   4.596   7.023  1.00 14.81           C  
ATOM    516  N   GLY A  71      62.289  -0.711   6.658  1.00 13.03           N  
ATOM    517  CA  GLY A  71      62.604  -1.901   5.874  1.00 13.17           C  
ATOM    518  C   GLY A  71      61.463  -2.888   5.798  1.00 13.28           C  
ATOM    519  O   GLY A  71      60.712  -3.057   6.762  1.00 13.29           O  
ATOM    520  N   ILE A  72      61.345  -3.533   4.637  1.00 13.19           N  
ATOM    521  CA  ILE A  72      60.354  -4.584   4.401  1.00 13.12           C  
ATOM    522  C   ILE A  72      60.988  -5.731   3.622  1.00 13.46           C  
ATOM    523  O   ILE A  72      62.054  -5.570   3.013  1.00 12.88           O  
ATOM    524  CB  ILE A  72      59.114  -4.057   3.619  1.00 13.19           C  
ATOM    525  CG1 ILE A  72      59.507  -3.590   2.209  1.00 13.44           C  
ATOM    526  CG2 ILE A  72      58.416  -2.939   4.394  1.00 13.14           C  
ATOM    527  CD1 ILE A  72      58.335  -3.102   1.376  1.00 12.75           C  
ATOM    528  N   ILE A  73      60.339  -6.891   3.651  1.00 13.95           N  
ATOM    529  CA  ILE A  73      60.675  -7.973   2.724  1.00 14.63           C  
ATOM    530  C   ILE A  73      59.383  -8.445   2.079  1.00 15.05           C  
ATOM    531  O   ILE A  73      58.496  -8.984   2.754  1.00 15.26           O  
ATOM    532  CB  ILE A  73      61.412  -9.159   3.392  1.00 14.50           C  
ATOM    533  CG1 ILE A  73      62.779  -8.720   3.934  1.00 14.73           C  
ATOM    534  CG2 ILE A  73      61.593 -10.306   2.380  1.00 14.92           C  
ATOM    535  CD1 ILE A  73      63.415  -9.727   4.900  1.00 14.65           C  
ATOM    536  N   LYS A  74      59.284  -8.206   0.776  1.00 15.80           N  
ATOM    537  CA  LYS A  74      58.126  -8.604  -0.010  1.00 16.86           C  
ATOM    538  C   LYS A  74      58.302 -10.049  -0.449  1.00 17.84           C  
ATOM    539  O   LYS A  74      59.252 -10.387  -1.165  1.00 17.87           O  
ATOM    540  CB  LYS A  74      57.937  -7.662  -1.207  1.00 16.64           C  
ATOM    541  CG  LYS A  74      57.330  -6.321  -0.819  1.00 16.71           C  
ATOM    542  CD  LYS A  74      57.331  -5.322  -1.967  1.00 17.15           C  
ATOM    543  CE  LYS A  74      56.456  -4.124  -1.617  1.00 17.30           C  
ATOM    544  NZ  LYS A  74      56.505  -3.030  -2.633  1.00 17.76           N1+
ATOM    545  N   LYS A  75      57.399 -10.903   0.024  1.00 19.00           N  
ATOM    546  CA  LYS A  75      57.425 -12.328  -0.294  1.00 20.54           C  
ATOM    547  C   LYS A  75      56.021 -12.885  -0.153  1.00 21.05           C  
ATOM    548  O   LYS A  75      55.357 -12.668   0.864  1.00 21.00           O  
ATOM    549  CB  LYS A  75      58.394 -13.082   0.624  1.00 20.33           C  
ATOM    550  CG  LYS A  75      58.484 -14.593   0.354  1.00 21.28           C  
ATOM    551  CD  LYS A  75      59.663 -15.213   1.082  1.00 22.03           C  
ATOM    552  CE  LYS A  75      59.781 -16.704   0.802  1.00 26.42           C  
ATOM    553  NZ  LYS A  75      58.978 -17.502   1.753  1.00 28.35           N1+
ATOM    554  N   ASP A  76      55.579 -13.593  -1.189  1.00 22.14           N  
ATOM    555  CA  ASP A  76      54.256 -14.206  -1.204  1.00 23.23           C  
ATOM    556  C   ASP A  76      54.186 -15.413  -0.282  1.00 23.20           C  
ATOM    557  O   ASP A  76      55.125 -16.214  -0.208  1.00 23.38           O  
ATOM    558  CB  ASP A  76      53.877 -14.637  -2.625  1.00 23.64           C  
ATOM    559  CG  ASP A  76      53.514 -13.465  -3.525  1.00 25.65           C  
ATOM    560  OD1 ASP A  76      53.332 -12.333  -3.028  1.00 27.74           O  
ATOM    561  OD2 ASP A  76      53.393 -13.687  -4.748  1.00 29.02           O1-
ATOM    562  N   TYR A  77      53.070 -15.525   0.427  1.00 23.40           N  
ATOM    563  CA  TYR A  77      52.762 -16.716   1.208  1.00 23.58           C  
ATOM    564  C   TYR A  77      51.346 -17.159   0.850  1.00 24.02           C  
ATOM    565  O   TYR A  77      50.397 -16.884   1.594  1.00 24.05           O  
ATOM    566  CB  TYR A  77      52.911 -16.446   2.711  1.00 23.33           C  
ATOM    567  CG  TYR A  77      54.344 -16.464   3.202  1.00 22.96           C  
ATOM    568  CD1 TYR A  77      55.139 -15.315   3.144  1.00 22.14           C  
ATOM    569  CD2 TYR A  77      54.907 -17.626   3.732  1.00 22.74           C  
ATOM    570  CE1 TYR A  77      56.456 -15.325   3.596  1.00 22.27           C  
ATOM    571  CE2 TYR A  77      56.223 -17.647   4.184  1.00 22.64           C  
ATOM    572  CZ  TYR A  77      56.991 -16.491   4.116  1.00 22.75           C  
ATOM    573  OH  TYR A  77      58.290 -16.510   4.561  1.00 22.21           O  
ATOM    574  N   PRO A  78      51.199 -17.821  -0.317  1.00 24.36           N  
ATOM    575  CA  PRO A  78      49.892 -18.268  -0.805  1.00 24.55           C  
ATOM    576  C   PRO A  78      49.308 -19.360   0.098  1.00 24.49           C  
ATOM    577  O   PRO A  78      50.071 -20.050   0.784  1.00 24.57           O  
ATOM    578  CB  PRO A  78      50.205 -18.818  -2.204  1.00 24.57           C  
ATOM    579  CG  PRO A  78      51.637 -19.184  -2.164  1.00 24.83           C  
ATOM    580  CD  PRO A  78      52.285 -18.188  -1.246  1.00 24.45           C  
ATOM    581  N   PRO A  79      47.966 -19.520   0.107  1.00 24.57           N  
ATOM    582  CA  PRO A  79      46.958 -18.823  -0.699  1.00 24.73           C  
ATOM    583  C   PRO A  79      46.566 -17.443  -0.168  1.00 24.73           C  
ATOM    584  O   PRO A  79      45.819 -16.720  -0.834  1.00 25.19           O  
ATOM    585  CB  PRO A  79      45.753 -19.762  -0.608  1.00 24.56           C  
ATOM    586  CG  PRO A  79      45.863 -20.338   0.772  1.00 24.72           C  
ATOM    587  CD  PRO A  79      47.345 -20.511   1.013  1.00 24.68           C  
ATOM    588  N   GLN A  80      47.065 -17.081   1.013  1.00 24.49           N  
ATOM    589  CA  GLN A  80      46.705 -15.808   1.641  1.00 24.23           C  
ATOM    590  C   GLN A  80      47.300 -14.620   0.880  1.00 23.67           C  
ATOM    591  O   GLN A  80      48.248 -14.780   0.104  1.00 23.70           O  
ATOM    592  CB  GLN A  80      47.120 -15.786   3.114  1.00 24.32           C  
ATOM    593  CG  GLN A  80      46.317 -16.736   4.007  1.00 25.66           C  
ATOM    594  CD  GLN A  80      46.691 -18.201   3.820  1.00 26.54           C  
ATOM    595  NE2 GLN A  80      45.728 -19.087   4.046  1.00 28.20           N  
ATOM    596  OE1 GLN A  80      47.829 -18.532   3.482  1.00 27.50           O  
ATOM    597  N   GLU A  81      46.727 -13.441   1.108  1.00 23.09           N  
ATOM    598  CA  GLU A  81      47.041 -12.238   0.327  1.00 22.72           C  
ATOM    599  C   GLU A  81      48.287 -11.441   0.755  1.00 21.82           C  
ATOM    600  O   GLU A  81      49.032 -10.979  -0.109  1.00 21.74           O  
ATOM    601  CB  GLU A  81      45.826 -11.302   0.270  1.00 23.42           C  
ATOM    602  CG  GLU A  81      44.579 -11.907  -0.381  1.00 25.75           C  
ATOM    603  CD  GLU A  81      44.775 -12.257  -1.848  1.00 29.62           C  
ATOM    604  OE1 GLU A  81      45.522 -11.541  -2.553  1.00 31.02           O  
ATOM    605  OE2 GLU A  81      44.170 -13.255  -2.303  1.00 31.85           O1-
ATOM    606  N   PRO A  82      48.502 -11.245   2.073  1.00 20.96           N  
ATOM    607  CA  PRO A  82      49.623 -10.375   2.471  1.00 20.39           C  
ATOM    608  C   PRO A  82      50.984 -10.810   1.920  1.00 19.82           C  
ATOM    609  O   PRO A  82      51.270 -12.009   1.828  1.00 19.76           O  
ATOM    610  CB  PRO A  82      49.624 -10.482   3.997  1.00 20.30           C  
ATOM    611  CG  PRO A  82      48.216 -10.826   4.346  1.00 20.52           C  
ATOM    612  CD  PRO A  82      47.774 -11.753   3.251  1.00 20.92           C  
ATOM    613  N   PHE A  83      51.813  -9.833   1.559  1.00 19.29           N  
ATOM    614  CA  PHE A  83      53.163 -10.124   1.079  1.00 18.92           C  
ATOM    615  C   PHE A  83      54.239  -9.158   1.594  1.00 17.91           C  
ATOM    616  O   PHE A  83      55.428  -9.421   1.430  1.00 17.47           O  
ATOM    617  CB  PHE A  83      53.206 -10.257  -0.455  1.00 19.90           C  
ATOM    618  CG  PHE A  83      53.050  -8.955  -1.195  1.00 21.32           C  
ATOM    619  CD1 PHE A  83      54.160  -8.314  -1.742  1.00 22.92           C  
ATOM    620  CD2 PHE A  83      51.791  -8.379  -1.370  1.00 23.38           C  
ATOM    621  CE1 PHE A  83      54.025  -7.114  -2.435  1.00 23.79           C  
ATOM    622  CE2 PHE A  83      51.648  -7.176  -2.065  1.00 24.22           C  
ATOM    623  CZ  PHE A  83      52.770  -6.542  -2.593  1.00 23.88           C  
ATOM    624  N   ILE A  84      53.823  -8.062   2.228  1.00 16.95           N  
ATOM    625  CA  ILE A  84      54.784  -7.137   2.835  1.00 16.14           C  
ATOM    626  C   ILE A  84      55.112  -7.621   4.247  1.00 15.75           C  
ATOM    627  O   ILE A  84      54.286  -7.498   5.159  1.00 15.69           O  
ATOM    628  CB  ILE A  84      54.258  -5.682   2.867  1.00 15.95           C  
ATOM    629  CG1 ILE A  84      53.932  -5.201   1.447  1.00 16.17           C  
ATOM    630  CG2 ILE A  84      55.280  -4.753   3.535  1.00 15.72           C  
ATOM    631  CD1 ILE A  84      53.290  -3.818   1.387  1.00 16.62           C  
ATOM    632  N   THR A  85      56.307  -8.196   4.401  1.00 15.40           N  
ATOM    633  CA  THR A  85      56.796  -8.696   5.691  1.00 15.04           C  
ATOM    634  C   THR A  85      55.705  -9.559   6.356  1.00 15.04           C  
ATOM    635  O   THR A  85      55.210  -9.258   7.452  1.00 14.83           O  
ATOM    636  CB  THR A  85      57.264  -7.526   6.594  1.00 15.01           C  
ATOM    637  CG2 THR A  85      58.064  -8.035   7.791  1.00 15.39           C  
ATOM    638  OG1 THR A  85      58.074  -6.616   5.826  1.00 14.37           O  
ATOM    639  N   ALA A  86      55.338 -10.634   5.659  1.00 15.07           N  
ATOM    640  CA  ALA A  86      54.130 -11.404   5.976  1.00 15.83           C  
ATOM    641  C   ALA A  86      54.218 -12.290   7.223  1.00 16.03           C  
ATOM    642  O   ALA A  86      53.204 -12.511   7.894  1.00 16.40           O  
ATOM    643  CB  ALA A  86      53.696 -12.230   4.754  1.00 15.31           C  
ATOM    644  N   THR A  87      55.416 -12.794   7.526  1.00 16.43           N  
ATOM    645  CA  THR A  87      55.613 -13.726   8.651  1.00 16.96           C  
ATOM    646  C   THR A  87      56.800 -13.328   9.527  1.00 16.93           C  
ATOM    647  O   THR A  87      57.592 -12.451   9.158  1.00 16.85           O  
ATOM    648  CB  THR A  87      55.816 -15.206   8.190  1.00 16.96           C  
ATOM    649  CG2 THR A  87      54.784 -15.630   7.141  1.00 17.79           C  
ATOM    650  OG1 THR A  87      57.144 -15.389   7.677  1.00 17.74           O  
ATOM    651  N   MET A  88      56.936 -13.997  10.675  1.00 16.90           N  
ATOM    652  CA  MET A  88      58.042 -13.722  11.595  1.00 17.21           C  
ATOM    653  C   MET A  88      59.407 -13.940  10.936  1.00 17.43           C  
ATOM    654  O   MET A  88      60.390 -13.303  11.317  1.00 18.03           O  
ATOM    655  CB  MET A  88      57.926 -14.560  12.875  1.00 16.85           C  
ATOM    656  CG  MET A  88      58.902 -14.140  13.984  1.00 17.44           C  
ATOM    657  SD  MET A  88      58.611 -12.489  14.680  1.00 12.63           S  
ATOM    658  CE  MET A  88      57.259 -12.857  15.804  1.00 18.47           C  
ATOM    659  N   THR A  89      59.464 -14.825   9.944  1.00 17.76           N  
ATOM    660  CA  THR A  89      60.710 -15.079   9.226  1.00 18.03           C  
ATOM    661  C   THR A  89      61.269 -13.786   8.617  1.00 17.43           C  
ATOM    662  O   THR A  89      62.461 -13.500   8.745  1.00 17.58           O  
ATOM    663  CB  THR A  89      60.535 -16.169   8.154  1.00 18.35           C  
ATOM    664  CG2 THR A  89      61.852 -16.431   7.428  1.00 19.47           C  
ATOM    665  OG1 THR A  89      60.096 -17.383   8.784  1.00 19.72           O  
ATOM    666  N   GLU A  90      60.401 -12.998   7.988  1.00 16.75           N  
ATOM    667  CA  GLU A  90      60.816 -11.721   7.399  1.00 16.17           C  
ATOM    668  C   GLU A  90      61.182 -10.719   8.494  1.00 15.65           C  
ATOM    669  O   GLU A  90      62.184 -10.006   8.386  1.00 15.63           O  
ATOM    670  CB  GLU A  90      59.714 -11.148   6.501  1.00 16.25           C  
ATOM    671  CG  GLU A  90      59.529 -11.895   5.180  1.00 16.51           C  
ATOM    672  CD  GLU A  90      58.930 -13.278   5.360  1.00 17.85           C  
ATOM    673  OE1 GLU A  90      57.956 -13.416   6.130  1.00 18.13           O  
ATOM    674  OE2 GLU A  90      59.447 -14.230   4.736  1.00 18.71           O1-
ATOM    675  N   VAL A  91      60.372 -10.674   9.551  1.00 15.17           N  
ATOM    676  CA  VAL A  91      60.660  -9.809  10.696  1.00 15.00           C  
ATOM    677  C   VAL A  91      62.055 -10.103  11.262  1.00 14.85           C  
ATOM    678  O   VAL A  91      62.835  -9.178  11.508  1.00 14.86           O  
ATOM    679  CB  VAL A  91      59.598  -9.949  11.812  1.00 14.74           C  
ATOM    680  CG1 VAL A  91      59.988  -9.124  13.037  1.00 15.53           C  
ATOM    681  CG2 VAL A  91      58.220  -9.536  11.301  1.00 14.77           C  
ATOM    682  N   ASP A  92      62.356 -11.389  11.462  1.00 15.19           N  
ATOM    683  CA  ASP A  92      63.653 -11.818  11.999  1.00 15.53           C  
ATOM    684  C   ASP A  92      64.837 -11.328  11.155  1.00 15.57           C  
ATOM    685  O   ASP A  92      65.814 -10.806  11.696  1.00 15.72           O  
ATOM    686  CB  ASP A  92      63.719 -13.346  12.109  1.00 15.83           C  
ATOM    687  CG  ASP A  92      62.706 -13.924  13.094  1.00 15.60           C  
ATOM    688  OD1 ASP A  92      62.232 -13.205  14.003  1.00 16.63           O  
ATOM    689  OD2 ASP A  92      62.396 -15.129  12.945  1.00 17.04           O1-
ATOM    690  N   GLN A  93      64.740 -11.502   9.839  1.00 15.90           N  
ATOM    691  CA  GLN A  93      65.790 -11.060   8.914  1.00 16.16           C  
ATOM    692  C   GLN A  93      65.968  -9.546   8.963  1.00 15.93           C  
ATOM    693  O   GLN A  93      67.092  -9.044   8.909  1.00 16.02           O  
ATOM    694  CB  GLN A  93      65.471 -11.492   7.484  1.00 16.72           C  
ATOM    695  CG  GLN A  93      65.465 -13.000   7.280  1.00 18.10           C  
ATOM    696  CD  GLN A  93      64.876 -13.375   5.946  1.00 19.92           C  
ATOM    697  NE2 GLN A  93      65.708 -13.385   4.913  1.00 21.90           N  
ATOM    698  OE1 GLN A  93      63.679 -13.623   5.837  1.00 22.23           O  
ATOM    699  N   LEU A  94      64.857  -8.823   9.070  1.00 15.32           N  
ATOM    700  CA  LEU A  94      64.907  -7.364   9.149  1.00 15.14           C  
ATOM    701  C   LEU A  94      65.477  -6.890  10.483  1.00 15.13           C  
ATOM    702  O   LEU A  94      66.210  -5.903  10.530  1.00 15.28           O  
ATOM    703  CB  LEU A  94      63.529  -6.749   8.894  1.00 15.06           C  
ATOM    704  CG  LEU A  94      63.038  -6.874   7.449  1.00 14.68           C  
ATOM    705  CD1 LEU A  94      61.544  -6.604   7.364  1.00 14.80           C  
ATOM    706  CD2 LEU A  94      63.817  -5.943   6.522  1.00 15.29           C  
ATOM    707  N   ALA A  95      65.143  -7.604  11.560  1.00 15.59           N  
ATOM    708  CA  ALA A  95      65.708  -7.320  12.880  1.00 15.75           C  
ATOM    709  C   ALA A  95      67.236  -7.436  12.865  1.00 15.92           C  
ATOM    710  O   ALA A  95      67.919  -6.659  13.525  1.00 16.33           O  
ATOM    711  CB  ALA A  95      65.105  -8.249  13.931  1.00 15.84           C  
ATOM    712  N   ALA A  96      67.762  -8.382  12.088  1.00 16.13           N  
ATOM    713  CA  ALA A  96      69.210  -8.605  12.005  1.00 16.65           C  
ATOM    714  C   ALA A  96      69.949  -7.494  11.250  1.00 16.65           C  
ATOM    715  O   ALA A  96      71.175  -7.405  11.319  1.00 17.23           O  
ATOM    716  CB  ALA A  96      69.508  -9.966  11.385  1.00 16.66           C  
ATOM    717  N   LEU A  97      69.198  -6.645  10.546  1.00 17.04           N  
ATOM    718  CA  LEU A  97      69.784  -5.569   9.743  1.00 17.09           C  
ATOM    719  C   LEU A  97      70.057  -4.295  10.539  1.00 17.31           C  
ATOM    720  O   LEU A  97      70.714  -3.372  10.038  1.00 17.66           O  
ATOM    721  CB  LEU A  97      68.892  -5.253   8.536  1.00 16.96           C  
ATOM    722  CG  LEU A  97      68.728  -6.376   7.509  1.00 17.47           C  
ATOM    723  CD1 LEU A  97      67.724  -5.985   6.425  1.00 17.04           C  
ATOM    724  CD2 LEU A  97      70.070  -6.758   6.898  1.00 19.10           C  
ATOM    725  N   ASN A  98      69.553  -4.250  11.773  1.00 17.53           N  
ATOM    726  CA  ASN A  98      69.748  -3.106  12.656  1.00 17.80           C  
ATOM    727  C   ASN A  98      69.242  -1.814  12.009  1.00 17.13           C  
ATOM    728  O   ASN A  98      69.981  -0.835  11.875  1.00 17.80           O  
ATOM    729  CB  ASN A  98      71.225  -2.981  13.063  1.00 18.42           C  
ATOM    730  CG  ASN A  98      71.428  -2.062  14.248  1.00 20.65           C  
ATOM    731  ND2 ASN A  98      72.611  -1.469  14.343  1.00 23.67           N  
ATOM    732  OD1 ASN A  98      70.531  -1.890  15.071  1.00 23.55           O  
ATOM    733  N   ILE A  99      67.980  -1.840  11.593  1.00 16.32           N  
ATOM    734  CA  ILE A  99      67.340  -0.687  10.959  1.00 15.48           C  
ATOM    735  C   ILE A  99      66.315  -0.037  11.885  1.00 15.22           C  
ATOM    736  O   ILE A  99      65.802  -0.673  12.818  1.00 15.06           O  
ATOM    737  CB  ILE A  99      66.668  -1.059   9.609  1.00 15.55           C  
ATOM    738  CG1 ILE A  99      65.668  -2.208   9.793  1.00 15.41           C  
ATOM    739  CG2 ILE A  99      67.728  -1.400   8.554  1.00 15.72           C  
ATOM    740  CD1 ILE A  99      64.784  -2.457   8.570  1.00 15.09           C  
ATOM    741  N   ALA A 100      66.010   1.227  11.605  1.00 14.84           N  
ATOM    742  CA  ALA A 100      65.184   2.048  12.485  1.00 14.55           C  
ATOM    743  C   ALA A 100      63.758   1.525  12.623  1.00 14.34           C  
ATOM    744  O   ALA A 100      63.212   1.495  13.727  1.00 14.76           O  
ATOM    745  CB  ALA A 100      65.179   3.500  12.000  1.00 14.66           C  
ATOM    746  N   VAL A 101      63.163   1.114  11.505  1.00 13.71           N  
ATOM    747  CA  VAL A 101      61.756   0.704  11.488  1.00 13.59           C  
ATOM    748  C   VAL A 101      61.565  -0.534  10.627  1.00 13.44           C  
ATOM    749  O   VAL A 101      62.087  -0.608   9.512  1.00 13.31           O  
ATOM    750  CB  VAL A 101      60.824   1.840  10.950  1.00 13.69           C  
ATOM    751  CG1 VAL A 101      59.363   1.422  10.965  1.00 13.91           C  
ATOM    752  CG2 VAL A 101      60.988   3.118  11.754  1.00 14.02           C  
ATOM    753  N   ILE A 102      60.824  -1.506  11.157  1.00 12.94           N  
ATOM    754  CA  ILE A 102      60.317  -2.617  10.355  1.00 13.30           C  
ATOM    755  C   ILE A 102      58.855  -2.331  10.019  1.00 13.21           C  
ATOM    756  O   ILE A 102      58.029  -2.148  10.921  1.00 13.27           O  
ATOM    757  CB  ILE A 102      60.405  -3.968  11.107  1.00 13.27           C  
ATOM    758  CG1 ILE A 102      61.866  -4.344  11.371  1.00 13.06           C  
ATOM    759  CG2 ILE A 102      59.686  -5.077  10.323  1.00 13.68           C  
ATOM    760  CD1 ILE A 102      62.041  -5.622  12.193  1.00 13.72           C  
ATOM    761  N   ALA A 103      58.537  -2.291   8.729  1.00 13.56           N  
ATOM    762  CA  ALA A 103      57.143  -2.169   8.303  1.00 13.83           C  
ATOM    763  C   ALA A 103      56.596  -3.526   7.881  1.00 14.03           C  
ATOM    764  O   ALA A 103      57.325  -4.369   7.352  1.00 13.85           O  
ATOM    765  CB  ALA A 103      56.995  -1.163   7.179  1.00 13.95           C  
ATOM    766  N   MET A 104      55.306  -3.727   8.123  1.00 14.14           N  
ATOM    767  CA  MET A 104      54.666  -5.002   7.817  1.00 14.18           C  
ATOM    768  C   MET A 104      53.179  -4.821   7.548  1.00 14.61           C  
ATOM    769  O   MET A 104      52.544  -3.908   8.092  1.00 14.71           O  
ATOM    770  CB  MET A 104      54.924  -6.031   8.936  1.00 14.35           C  
ATOM    771  CG  MET A 104      54.334  -5.706  10.308  1.00 14.89           C  
ATOM    772  SD  MET A 104      55.280  -6.499  11.657  1.00 12.77           S  
ATOM    773  CE  MET A 104      56.566  -5.293  11.895  1.00 21.24           C  
ATOM    774  N   ASP A 105      52.643  -5.693   6.697  1.00 14.85           N  
ATOM    775  CA  ASP A 105      51.218  -5.725   6.396  1.00 15.47           C  
ATOM    776  C   ASP A 105      50.448  -5.997   7.684  1.00 15.63           C  
ATOM    777  O   ASP A 105      50.625  -7.044   8.310  1.00 16.09           O  
ATOM    778  CB  ASP A 105      50.930  -6.809   5.343  1.00 15.53           C  
ATOM    779  CG  ASP A 105      49.449  -6.917   4.983  1.00 16.62           C  
ATOM    780  OD1 ASP A 105      48.593  -6.867   5.893  1.00 18.42           O  
ATOM    781  OD2 ASP A 105      49.146  -7.078   3.783  1.00 16.90           O1-
ATOM    782  N   CYS A 106      49.617  -5.035   8.079  1.00 15.74           N  
ATOM    783  CA  CYS A 106      48.764  -5.176   9.262  1.00 16.10           C  
ATOM    784  C   CYS A 106      47.283  -5.042   8.908  1.00 16.36           C  
ATOM    785  O   CYS A 106      46.481  -4.551   9.702  1.00 16.03           O  
ATOM    786  CB  CYS A 106      49.164  -4.179  10.351  1.00 16.10           C  
ATOM    787  SG  CYS A 106      50.765  -4.541  11.112  1.00 16.38           S  
ATOM    788  N   THR A 107      46.928  -5.503   7.713  1.00 16.92           N  
ATOM    789  CA  THR A 107      45.529  -5.530   7.292  1.00 17.83           C  
ATOM    790  C   THR A 107      44.756  -6.609   8.044  1.00 18.47           C  
ATOM    791  O   THR A 107      45.348  -7.470   8.700  1.00 18.53           O  
ATOM    792  CB  THR A 107      45.387  -5.762   5.772  1.00 17.71           C  
ATOM    793  CG2 THR A 107      46.096  -4.650   4.994  1.00 17.71           C  
ATOM    794  OG1 THR A 107      45.942  -7.039   5.420  1.00 17.72           O  
ATOM    795  N   LYS A 108      43.432  -6.560   7.926  1.00 19.65           N  
ATOM    796  CA  LYS A 108      42.544  -7.520   8.582  1.00 20.79           C  
ATOM    797  C   LYS A 108      42.485  -8.873   7.864  1.00 21.10           C  
ATOM    798  O   LYS A 108      41.797  -9.792   8.322  1.00 21.54           O  
ATOM    799  CB  LYS A 108      41.133  -6.930   8.693  1.00 20.79           C  
ATOM    800  CG  LYS A 108      40.442  -6.717   7.354  1.00 21.73           C  
ATOM    801  CD  LYS A 108      39.027  -6.182   7.542  1.00 22.28           C  
ATOM    802  CE  LYS A 108      38.268  -6.134   6.228  1.00 25.69           C  
ATOM    803  NZ  LYS A 108      37.996  -7.499   5.698  1.00 28.67           N1+
ATOM    804  N   ARG A 109      43.208  -8.993   6.752  1.00 21.15           N  
ATOM    805  CA  ARG A 109      43.132 -10.174   5.882  1.00 21.54           C  
ATOM    806  C   ARG A 109      43.728 -11.427   6.522  1.00 21.87           C  
ATOM    807  O   ARG A 109      44.637 -11.337   7.352  1.00 21.66           O  
ATOM    808  CB  ARG A 109      43.804  -9.887   4.540  1.00 21.46           C  
ATOM    809  CG  ARG A 109      43.178  -8.725   3.789  1.00 21.58           C  
ATOM    810  CD  ARG A 109      43.872  -8.467   2.470  1.00 21.46           C  
ATOM    811  NE  ARG A 109      45.212  -7.900   2.636  1.00 21.09           N  
ATOM    812  CZ  ARG A 109      46.000  -7.544   1.627  1.00 21.74           C  
ATOM    813  NH1 ARG A 109      45.591  -7.692   0.368  1.00 21.65           N1+
ATOM    814  NH2 ARG A 109      47.200  -7.036   1.872  1.00 21.37           N  
ATOM    815  N   ASP A 110      43.204 -12.592   6.135  1.00 22.17           N  
ATOM    816  CA  ASP A 110      43.690 -13.873   6.647  1.00 22.70           C  
ATOM    817  C   ASP A 110      45.198 -13.987   6.477  1.00 22.60           C  
ATOM    818  O   ASP A 110      45.733 -13.713   5.399  1.00 22.69           O  
ATOM    819  CB  ASP A 110      43.012 -15.044   5.928  1.00 23.05           C  
ATOM    820  CG  ASP A 110      41.581 -15.282   6.389  1.00 24.65           C  
ATOM    821  OD1 ASP A 110      41.087 -14.569   7.291  1.00 25.96           O  
ATOM    822  OD2 ASP A 110      40.946 -16.201   5.832  1.00 26.71           O1-
ATOM    823  N   ARG A 111      45.868 -14.390   7.551  1.00 22.41           N  
ATOM    824  CA  ARG A 111      47.318 -14.547   7.560  1.00 22.58           C  
ATOM    825  C   ARG A 111      47.720 -15.998   7.337  1.00 23.08           C  
ATOM    826  O   ARG A 111      47.051 -16.919   7.822  1.00 23.10           O  
ATOM    827  CB  ARG A 111      47.890 -14.064   8.894  1.00 22.39           C  
ATOM    828  CG  ARG A 111      47.808 -12.556   9.112  1.00 22.10           C  
ATOM    829  CD  ARG A 111      48.379 -12.162  10.470  1.00 21.94           C  
ATOM    830  NE  ARG A 111      49.716 -12.715  10.680  1.00 20.78           N  
ATOM    831  CZ  ARG A 111      50.854 -12.105  10.349  1.00 20.40           C  
ATOM    832  NH1 ARG A 111      50.841 -10.894   9.795  1.00 20.00           N1+
ATOM    833  NH2 ARG A 111      52.010 -12.710  10.578  1.00 20.03           N  
ATOM    834  N   HIS A 112      48.825 -16.193   6.620  1.00 23.39           N  
ATOM    835  CA  HIS A 112      49.375 -17.526   6.386  1.00 23.98           C  
ATOM    836  C   HIS A 112      49.683 -18.279   7.683  1.00 23.99           C  
ATOM    837  O   HIS A 112      49.506 -19.502   7.749  1.00 24.20           O  
ATOM    838  CB  HIS A 112      50.627 -17.450   5.511  1.00 24.22           C  
ATOM    839  CG  HIS A 112      51.146 -18.788   5.091  1.00 25.65           C  
ATOM    840  CD2 HIS A 112      52.183 -19.527   5.552  1.00 26.78           C  
ATOM    841  ND1 HIS A 112      50.571 -19.523   4.077  1.00 27.27           N  
ATOM    842  CE1 HIS A 112      51.234 -20.656   3.928  1.00 27.51           C  
ATOM    843  NE2 HIS A 112      52.217 -20.682   4.809  1.00 27.44           N  
ATOM    844  N   ASP A 113      50.131 -17.556   8.709  1.00 23.85           N  
ATOM    845  CA  ASP A 113      50.477 -18.179   9.993  1.00 24.05           C  
ATOM    846  C   ASP A 113      49.267 -18.429  10.904  1.00 24.10           C  
ATOM    847  O   ASP A 113      49.408 -18.972  12.004  1.00 24.53           O  
ATOM    848  CB  ASP A 113      51.589 -17.402  10.722  1.00 24.03           C  
ATOM    849  CG  ASP A 113      51.177 -15.987  11.129  1.00 23.75           C  
ATOM    850  OD1 ASP A 113      49.976 -15.640  11.094  1.00 22.36           O  
ATOM    851  OD2 ASP A 113      52.083 -15.217  11.511  1.00 23.06           O1-
ATOM    852  N   GLY A 114      48.088 -18.021  10.440  1.00 24.28           N  
ATOM    853  CA  GLY A 114      46.834 -18.274  11.154  1.00 24.31           C  
ATOM    854  C   GLY A 114      46.550 -17.373  12.344  1.00 24.29           C  
ATOM    855  O   GLY A 114      45.513 -17.511  12.994  1.00 24.54           O  
ATOM    856  N   LEU A 115      47.468 -16.454  12.640  1.00 23.91           N  
ATOM    857  CA  LEU A 115      47.283 -15.523  13.749  1.00 23.65           C  
ATOM    858  C   LEU A 115      46.349 -14.386  13.350  1.00 23.38           C  
ATOM    859  O   LEU A 115      46.269 -14.030  12.174  1.00 23.69           O  
ATOM    860  CB  LEU A 115      48.632 -14.940  14.195  1.00 23.62           C  
ATOM    861  CG  LEU A 115      49.740 -15.907  14.631  1.00 24.11           C  
ATOM    862  CD1 LEU A 115      51.044 -15.158  14.876  1.00 24.44           C  
ATOM    863  CD2 LEU A 115      49.331 -16.686  15.875  1.00 24.93           C  
ATOM    864  N   ASP A 116      45.638 -13.822  14.324  1.00 23.14           N  
ATOM    865  CA  ASP A 116      44.986 -12.537  14.103  1.00 22.93           C  
ATOM    866  C   ASP A 116      46.085 -11.480  14.161  1.00 22.30           C  
ATOM    867  O   ASP A 116      47.103 -11.670  14.835  1.00 21.96           O  
ATOM    868  CB  ASP A 116      43.890 -12.257  15.135  1.00 23.68           C  
ATOM    869  CG  ASP A 116      44.436 -12.036  16.522  1.00 25.40           C  
ATOM    870  OD1 ASP A 116      44.719 -13.038  17.213  1.00 28.71           O  
ATOM    871  OD2 ASP A 116      44.568 -10.860  16.927  1.00 27.86           O1-
ATOM    872  N   ILE A 117      45.885 -10.375  13.451  1.00 21.58           N  
ATOM    873  CA  ILE A 117      46.946  -9.373  13.321  1.00 21.11           C  
ATOM    874  C   ILE A 117      47.415  -8.772  14.660  1.00 20.70           C  
ATOM    875  O   ILE A 117      48.621  -8.574  14.865  1.00 20.57           O  
ATOM    876  CB  ILE A 117      46.594  -8.281  12.265  1.00 21.04           C  
ATOM    877  CG1 ILE A 117      47.810  -7.395  11.968  1.00 20.48           C  
ATOM    878  CG2 ILE A 117      45.383  -7.452  12.700  1.00 21.40           C  
ATOM    879  CD1 ILE A 117      49.018  -8.144  11.406  1.00 19.43           C  
ATOM    880  N   ALA A 118      46.480  -8.509  15.574  1.00 20.62           N  
ATOM    881  CA  ALA A 118      46.840  -7.948  16.878  1.00 20.53           C  
ATOM    882  C   ALA A 118      47.783  -8.880  17.642  1.00 20.41           C  
ATOM    883  O   ALA A 118      48.733  -8.418  18.277  1.00 20.44           O  
ATOM    884  CB  ALA A 118      45.596  -7.641  17.707  1.00 20.55           C  
ATOM    885  N   SER A 119      47.523 -10.186  17.561  1.00 20.42           N  
ATOM    886  CA  SER A 119      48.365 -11.193  18.214  1.00 20.30           C  
ATOM    887  C   SER A 119      49.772 -11.217  17.636  1.00 19.92           C  
ATOM    888  O   SER A 119      50.747 -11.340  18.381  1.00 20.29           O  
ATOM    889  CB  SER A 119      47.735 -12.586  18.122  1.00 20.60           C  
ATOM    890  OG  SER A 119      46.526 -12.629  18.865  1.00 21.55           O  
ATOM    891  N   PHE A 120      49.871 -11.104  16.312  1.00 19.34           N  
ATOM    892  CA  PHE A 120      51.172 -11.061  15.649  1.00 18.64           C  
ATOM    893  C   PHE A 120      51.959  -9.823  16.056  1.00 18.31           C  
ATOM    894  O   PHE A 120      53.143  -9.919  16.370  1.00 18.06           O  
ATOM    895  CB  PHE A 120      51.037 -11.131  14.125  1.00 18.40           C  
ATOM    896  CG  PHE A 120      52.359 -11.146  13.399  1.00 18.04           C  
ATOM    897  CD1 PHE A 120      53.256 -12.202  13.571  1.00 18.03           C  
ATOM    898  CD2 PHE A 120      52.704 -10.109  12.535  1.00 17.58           C  
ATOM    899  CE1 PHE A 120      54.481 -12.222  12.899  1.00 17.69           C  
ATOM    900  CE2 PHE A 120      53.928 -10.121  11.855  1.00 17.87           C  
ATOM    901  CZ  PHE A 120      54.814 -11.179  12.034  1.00 17.30           C  
ATOM    902  N   ILE A 121      51.297  -8.666  16.066  1.00 18.17           N  
ATOM    903  CA  ILE A 121      51.946  -7.430  16.501  1.00 18.04           C  
ATOM    904  C   ILE A 121      52.486  -7.579  17.924  1.00 18.64           C  
ATOM    905  O   ILE A 121      53.640  -7.242  18.190  1.00 18.53           O  
ATOM    906  CB  ILE A 121      51.013  -6.196  16.385  1.00 17.86           C  
ATOM    907  CG1 ILE A 121      50.658  -5.936  14.915  1.00 17.89           C  
ATOM    908  CG2 ILE A 121      51.662  -4.959  17.032  1.00 17.23           C  
ATOM    909  CD1 ILE A 121      49.534  -4.931  14.722  1.00 17.92           C  
ATOM    910  N   ARG A 122      51.658  -8.114  18.822  1.00 19.14           N  
ATOM    911  CA  ARG A 122      52.083  -8.353  20.201  1.00 19.96           C  
ATOM    912  C   ARG A 122      53.261  -9.330  20.274  1.00 19.49           C  
ATOM    913  O   ARG A 122      54.177  -9.128  21.072  1.00 19.76           O  
ATOM    914  CB  ARG A 122      50.913  -8.833  21.067  1.00 19.91           C  
ATOM    915  CG  ARG A 122      49.842  -7.765  21.299  1.00 21.30           C  
ATOM    916  CD  ARG A 122      48.796  -8.209  22.325  1.00 22.37           C  
ATOM    917  NE  ARG A 122      48.158  -9.475  21.961  1.00 27.30           N  
ATOM    918  CZ  ARG A 122      46.970  -9.592  21.371  1.00 28.48           C  
ATOM    919  NH1 ARG A 122      46.250  -8.518  21.067  1.00 29.89           N1+
ATOM    920  NH2 ARG A 122      46.497 -10.799  21.090  1.00 30.25           N  
ATOM    921  N   GLN A 123      53.235 -10.366  19.434  1.00 19.50           N  
ATOM    922  CA  GLN A 123      54.331 -11.339  19.350  1.00 19.88           C  
ATOM    923  C   GLN A 123      55.651 -10.697  18.926  1.00 19.36           C  
ATOM    924  O   GLN A 123      56.699 -10.984  19.504  1.00 19.28           O  
ATOM    925  CB  GLN A 123      53.997 -12.463  18.371  1.00 20.34           C  
ATOM    926  CG  GLN A 123      53.216 -13.624  18.957  1.00 23.53           C  
ATOM    927  CD  GLN A 123      53.204 -14.831  18.029  1.00 26.12           C  
ATOM    928  NE2 GLN A 123      52.216 -15.699  18.207  1.00 28.55           N  
ATOM    929  OE1 GLN A 123      54.070 -14.975  17.155  1.00 28.86           O  
ATOM    930  N   VAL A 124      55.597  -9.838  17.908  1.00 18.82           N  
ATOM    931  CA  VAL A 124      56.798  -9.146  17.431  1.00 18.08           C  
ATOM    932  C   VAL A 124      57.335  -8.212  18.517  1.00 18.36           C  
ATOM    933  O   VAL A 124      58.536  -8.182  18.784  1.00 18.41           O  
ATOM    934  CB  VAL A 124      56.542  -8.371  16.104  1.00 17.98           C  
ATOM    935  CG1 VAL A 124      57.775  -7.571  15.692  1.00 17.41           C  
ATOM    936  CG2 VAL A 124      56.164  -9.333  14.996  1.00 17.18           C  
ATOM    937  N   LYS A 125      56.435  -7.472  19.157  1.00 18.54           N  
ATOM    938  CA  LYS A 125      56.827  -6.565  20.229  1.00 19.08           C  
ATOM    939  C   LYS A 125      57.412  -7.293  21.440  1.00 19.29           C  
ATOM    940  O   LYS A 125      58.355  -6.806  22.066  1.00 19.68           O  
ATOM    941  CB  LYS A 125      55.649  -5.685  20.644  1.00 19.32           C  
ATOM    942  CG  LYS A 125      55.499  -4.455  19.773  1.00 20.13           C  
ATOM    943  CD  LYS A 125      56.600  -3.441  20.093  1.00 21.56           C  
ATOM    944  CE  LYS A 125      56.644  -2.318  19.081  1.00 22.06           C  
ATOM    945  NZ  LYS A 125      57.791  -1.393  19.346  1.00 21.41           N1+
ATOM    946  N   GLU A 126      56.860  -8.461  21.760  1.00 19.75           N  
ATOM    947  CA  GLU A 126      57.400  -9.267  22.852  1.00 20.13           C  
ATOM    948  C   GLU A 126      58.799  -9.805  22.518  1.00 19.45           C  
ATOM    949  O   GLU A 126      59.681  -9.828  23.383  1.00 19.73           O  
ATOM    950  CB  GLU A 126      56.445 -10.408  23.218  1.00 20.86           C  
ATOM    951  CG  GLU A 126      56.824 -11.178  24.491  1.00 24.67           C  
ATOM    952  CD  GLU A 126      56.736 -10.336  25.765  1.00 28.97           C  
ATOM    953  OE1 GLU A 126      55.876  -9.429  25.845  1.00 31.68           O  
ATOM    954  OE2 GLU A 126      57.532 -10.592  26.699  1.00 32.45           O1-
ATOM    955  N   LYS A 127      58.994 -10.216  21.267  1.00 18.67           N  
ATOM    956  CA  LYS A 127      60.254 -10.817  20.827  1.00 17.95           C  
ATOM    957  C   LYS A 127      61.338  -9.756  20.663  1.00 17.73           C  
ATOM    958  O   LYS A 127      62.500  -9.978  21.028  1.00 17.55           O  
ATOM    959  CB  LYS A 127      60.051 -11.578  19.512  1.00 17.76           C  
ATOM    960  CG  LYS A 127      61.257 -12.380  19.052  1.00 17.59           C  
ATOM    961  CD  LYS A 127      60.908 -13.242  17.853  1.00 16.43           C  
ATOM    962  CE  LYS A 127      62.072 -14.113  17.416  1.00 17.37           C  
ATOM    963  NZ  LYS A 127      61.753 -14.862  16.178  1.00 16.29           N1+
ATOM    964  N   TYR A 128      60.948  -8.609  20.109  1.00 17.35           N  
ATOM    965  CA  TYR A 128      61.870  -7.505  19.860  1.00 17.11           C  
ATOM    966  C   TYR A 128      61.358  -6.188  20.465  1.00 17.54           C  
ATOM    967  O   TYR A 128      60.963  -5.276  19.726  1.00 17.63           O  
ATOM    968  CB  TYR A 128      62.085  -7.327  18.349  1.00 16.67           C  
ATOM    969  CG  TYR A 128      62.591  -8.545  17.603  1.00 15.57           C  
ATOM    970  CD1 TYR A 128      63.919  -8.967  17.725  1.00 14.19           C  
ATOM    971  CD2 TYR A 128      61.749  -9.259  16.742  1.00 14.58           C  
ATOM    972  CE1 TYR A 128      64.389 -10.068  17.029  1.00 14.76           C  
ATOM    973  CE2 TYR A 128      62.211 -10.370  16.035  1.00 13.94           C  
ATOM    974  CZ  TYR A 128      63.534 -10.771  16.186  1.00 14.98           C  
ATOM    975  OH  TYR A 128      64.010 -11.859  15.494  1.00 15.90           O  
ATOM    976  N   PRO A 129      61.371  -6.069  21.808  1.00 17.60           N  
ATOM    977  CA  PRO A 129      60.857  -4.851  22.455  1.00 17.80           C  
ATOM    978  C   PRO A 129      61.543  -3.544  22.029  1.00 17.92           C  
ATOM    979  O   PRO A 129      60.922  -2.477  22.102  1.00 18.31           O  
ATOM    980  CB  PRO A 129      61.074  -5.116  23.955  1.00 17.92           C  
ATOM    981  CG  PRO A 129      62.031  -6.256  24.027  1.00 18.30           C  
ATOM    982  CD  PRO A 129      61.829  -7.066  22.795  1.00 18.02           C  
ATOM    983  N   ASN A 130      62.794  -3.632  21.580  1.00 17.65           N  
ATOM    984  CA  ASN A 130      63.580  -2.455  21.204  1.00 17.71           C  
ATOM    985  C   ASN A 130      63.445  -2.029  19.739  1.00 17.22           C  
ATOM    986  O   ASN A 130      64.103  -1.078  19.300  1.00 17.50           O  
ATOM    987  CB  ASN A 130      65.053  -2.695  21.533  1.00 18.04           C  
ATOM    988  CG  ASN A 130      65.286  -2.936  23.011  1.00 19.52           C  
ATOM    989  ND2 ASN A 130      65.686  -4.153  23.357  1.00 20.45           N  
ATOM    990  OD1 ASN A 130      65.105  -2.038  23.833  1.00 22.10           O  
ATOM    991  N   GLN A 131      62.611  -2.743  18.990  1.00 16.33           N  
ATOM    992  CA  GLN A 131      62.431  -2.472  17.563  1.00 15.49           C  
ATOM    993  C   GLN A 131      61.157  -1.670  17.282  1.00 15.15           C  
ATOM    994  O   GLN A 131      60.054  -2.109  17.621  1.00 14.96           O  
ATOM    995  CB  GLN A 131      62.404  -3.786  16.774  1.00 15.83           C  
ATOM    996  CG  GLN A 131      62.182  -3.609  15.270  1.00 15.73           C  
ATOM    997  CD  GLN A 131      63.386  -3.005  14.559  1.00 16.42           C  
ATOM    998  NE2 GLN A 131      63.204  -1.818  13.974  1.00 16.12           N  
ATOM    999  OE1 GLN A 131      64.464  -3.602  14.530  1.00 16.30           O  
ATOM   1000  N   LEU A 132      61.314  -0.508  16.650  1.00 14.55           N  
ATOM   1001  CA  LEU A 132      60.157   0.277  16.213  1.00 14.12           C  
ATOM   1002  C   LEU A 132      59.495  -0.402  15.021  1.00 14.01           C  
ATOM   1003  O   LEU A 132      60.182  -0.934  14.144  1.00 13.77           O  
ATOM   1004  CB  LEU A 132      60.562   1.712  15.852  1.00 13.98           C  
ATOM   1005  CG  LEU A 132      61.145   2.560  16.991  1.00 14.04           C  
ATOM   1006  CD1 LEU A 132      61.736   3.858  16.440  1.00 14.94           C  
ATOM   1007  CD2 LEU A 132      60.115   2.853  18.093  1.00 14.98           C  
ATOM   1008  N   LEU A 133      58.163  -0.384  15.012  1.00 13.99           N  
ATOM   1009  CA  LEU A 133      57.373  -1.054  13.981  1.00 14.04           C  
ATOM   1010  C   LEU A 133      56.391  -0.102  13.314  1.00 13.96           C  
ATOM   1011  O   LEU A 133      55.848   0.803  13.961  1.00 13.94           O  
ATOM   1012  CB  LEU A 133      56.579  -2.217  14.578  1.00 14.14           C  
ATOM   1013  CG  LEU A 133      57.292  -3.292  15.400  1.00 14.69           C  
ATOM   1014  CD1 LEU A 133      56.246  -4.286  15.926  1.00 16.33           C  
ATOM   1015  CD2 LEU A 133      58.368  -3.994  14.576  1.00 16.16           C  
ATOM   1016  N   MET A 134      56.161  -0.329  12.020  1.00 13.67           N  
ATOM   1017  CA  MET A 134      55.181   0.429  11.245  1.00 13.52           C  
ATOM   1018  C   MET A 134      54.150  -0.533  10.669  1.00 13.92           C  
ATOM   1019  O   MET A 134      54.505  -1.566  10.097  1.00 14.08           O  
ATOM   1020  CB  MET A 134      55.872   1.209  10.119  1.00 13.50           C  
ATOM   1021  CG  MET A 134      54.958   2.080   9.245  1.00 14.84           C  
ATOM   1022  SD  MET A 134      55.968   3.017   8.046  1.00 12.36           S  
ATOM   1023  CE  MET A 134      55.910   1.917   6.670  1.00 20.79           C  
ATOM   1024  N   ALA A 135      52.879  -0.184  10.827  1.00 14.31           N  
ATOM   1025  CA  ALA A 135      51.785  -0.989  10.313  1.00 14.79           C  
ATOM   1026  C   ALA A 135      51.332  -0.447   8.969  1.00 15.04           C  
ATOM   1027  O   ALA A 135      50.786   0.654   8.898  1.00 15.76           O  
ATOM   1028  CB  ALA A 135      50.619  -0.976  11.294  1.00 15.26           C  
ATOM   1029  N   ASP A 136      51.556  -1.220   7.908  1.00 14.85           N  
ATOM   1030  CA  ASP A 136      51.024  -0.884   6.594  1.00 14.72           C  
ATOM   1031  C   ASP A 136      49.571  -1.331   6.574  1.00 14.89           C  
ATOM   1032  O   ASP A 136      49.285  -2.530   6.618  1.00 15.04           O  
ATOM   1033  CB  ASP A 136      51.795  -1.601   5.481  1.00 14.59           C  
ATOM   1034  CG  ASP A 136      53.181  -1.013   5.238  1.00 14.78           C  
ATOM   1035  OD1 ASP A 136      53.407   0.189   5.522  1.00 14.99           O  
ATOM   1036  OD2 ASP A 136      54.044  -1.763   4.733  1.00 14.88           O1-
ATOM   1037  N   ILE A 137      48.658  -0.366   6.532  1.00 15.22           N  
ATOM   1038  CA  ILE A 137      47.226  -0.679   6.563  1.00 15.51           C  
ATOM   1039  C   ILE A 137      46.466  -0.041   5.399  1.00 15.71           C  
ATOM   1040  O   ILE A 137      47.036   0.733   4.627  1.00 15.42           O  
ATOM   1041  CB  ILE A 137      46.568  -0.318   7.936  1.00 15.65           C  
ATOM   1042  CG1 ILE A 137      46.796   1.153   8.320  1.00 15.98           C  
ATOM   1043  CG2 ILE A 137      47.098  -1.236   9.030  1.00 15.81           C  
ATOM   1044  CD1 ILE A 137      45.931   2.178   7.577  1.00 15.69           C  
ATOM   1045  N   SER A 138      45.178  -0.368   5.293  1.00 16.45           N  
ATOM   1046  CA  SER A 138      44.343   0.129   4.199  1.00 17.22           C  
ATOM   1047  C   SER A 138      43.111   0.910   4.656  1.00 17.62           C  
ATOM   1048  O   SER A 138      42.590   1.736   3.900  1.00 17.94           O  
ATOM   1049  CB  SER A 138      43.933  -1.017   3.258  1.00 17.07           C  
ATOM   1050  OG  SER A 138      42.993  -1.892   3.856  1.00 17.96           O  
ATOM   1051  N   THR A 139      42.646   0.645   5.878  1.00 18.05           N  
ATOM   1052  CA  THR A 139      41.439   1.293   6.399  1.00 18.56           C  
ATOM   1053  C   THR A 139      41.658   1.897   7.780  1.00 18.87           C  
ATOM   1054  O   THR A 139      42.622   1.562   8.477  1.00 18.50           O  
ATOM   1055  CB  THR A 139      40.259   0.307   6.521  1.00 18.62           C  
ATOM   1056  CG2 THR A 139      39.951  -0.355   5.185  1.00 18.81           C  
ATOM   1057  OG1 THR A 139      40.573  -0.691   7.499  1.00 19.02           O  
ATOM   1058  N   PHE A 140      40.727   2.764   8.174  1.00 19.18           N  
ATOM   1059  CA  PHE A 140      40.762   3.419   9.477  1.00 19.90           C  
ATOM   1060  C   PHE A 140      40.743   2.419  10.634  1.00 20.00           C  
ATOM   1061  O   PHE A 140      41.573   2.510  11.547  1.00 20.07           O  
ATOM   1062  CB  PHE A 140      39.618   4.437   9.593  1.00 20.14           C  
ATOM   1063  CG  PHE A 140      39.627   5.223  10.877  1.00 20.79           C  
ATOM   1064  CD1 PHE A 140      40.625   6.163  11.130  1.00 21.28           C  
ATOM   1065  CD2 PHE A 140      38.632   5.030  11.830  1.00 22.16           C  
ATOM   1066  CE1 PHE A 140      40.639   6.889  12.316  1.00 22.14           C  
ATOM   1067  CE2 PHE A 140      38.636   5.760  13.017  1.00 22.48           C  
ATOM   1068  CZ  PHE A 140      39.639   6.685  13.260  1.00 22.12           C  
ATOM   1069  N   ASP A 141      39.828   1.449  10.581  1.00 20.47           N  
ATOM   1070  CA  ASP A 141      39.756   0.427  11.631  1.00 20.67           C  
ATOM   1071  C   ASP A 141      41.037  -0.401  11.760  1.00 20.09           C  
ATOM   1072  O   ASP A 141      41.445  -0.744  12.869  1.00 19.93           O  
ATOM   1073  CB  ASP A 141      38.565  -0.510  11.445  1.00 21.61           C  
ATOM   1074  CG  ASP A 141      38.266  -1.304  12.702  1.00 23.91           C  
ATOM   1075  OD1 ASP A 141      37.780  -0.698  13.683  1.00 27.32           O  
ATOM   1076  OD2 ASP A 141      38.530  -2.525  12.720  1.00 27.50           O1-
ATOM   1077  N   GLU A 142      41.659  -0.723  10.625  1.00 19.23           N  
ATOM   1078  CA  GLU A 142      42.925  -1.455  10.631  1.00 18.76           C  
ATOM   1079  C   GLU A 142      44.006  -0.664  11.369  1.00 18.43           C  
ATOM   1080  O   GLU A 142      44.797  -1.236  12.119  1.00 18.44           O  
ATOM   1081  CB  GLU A 142      43.370  -1.779   9.205  1.00 18.57           C  
ATOM   1082  CG  GLU A 142      42.602  -2.932   8.578  1.00 18.81           C  
ATOM   1083  CD  GLU A 142      42.918  -3.130   7.103  1.00 18.56           C  
ATOM   1084  OE1 GLU A 142      43.479  -2.216   6.464  1.00 18.81           O  
ATOM   1085  OE2 GLU A 142      42.596  -4.215   6.585  1.00 19.10           O1-
ATOM   1086  N   GLY A 143      44.019   0.651  11.157  1.00 18.27           N  
ATOM   1087  CA  GLY A 143      44.940   1.548  11.857  1.00 17.96           C  
ATOM   1088  C   GLY A 143      44.712   1.535  13.360  1.00 18.26           C  
ATOM   1089  O   GLY A 143      45.663   1.454  14.143  1.00 17.89           O  
ATOM   1090  N   LEU A 144      43.443   1.606  13.756  1.00 18.47           N  
ATOM   1091  CA  LEU A 144      43.060   1.567  15.169  1.00 18.99           C  
ATOM   1092  C   LEU A 144      43.479   0.257  15.839  1.00 18.87           C  
ATOM   1093  O   LEU A 144      44.050   0.268  16.934  1.00 19.20           O  
ATOM   1094  CB  LEU A 144      41.549   1.789  15.329  1.00 19.49           C  
ATOM   1095  CG  LEU A 144      40.941   3.130  14.897  1.00 20.41           C  
ATOM   1096  CD1 LEU A 144      39.443   3.146  15.205  1.00 22.34           C  
ATOM   1097  CD2 LEU A 144      41.637   4.313  15.558  1.00 22.01           C  
ATOM   1098  N   VAL A 145      43.199  -0.862  15.175  1.00 18.58           N  
ATOM   1099  CA  VAL A 145      43.563  -2.187  15.681  1.00 18.46           C  
ATOM   1100  C   VAL A 145      45.079  -2.306  15.864  1.00 18.41           C  
ATOM   1101  O   VAL A 145      45.555  -2.797  16.890  1.00 18.36           O  
ATOM   1102  CB  VAL A 145      43.038  -3.306  14.746  1.00 18.60           C  
ATOM   1103  CG1 VAL A 145      43.707  -4.645  15.049  1.00 18.64           C  
ATOM   1104  CG2 VAL A 145      41.519  -3.424  14.868  1.00 18.90           C  
ATOM   1105  N   ALA A 146      45.833  -1.843  14.871  1.00 18.17           N  
ATOM   1106  CA  ALA A 146      47.292  -1.923  14.935  1.00 18.00           C  
ATOM   1107  C   ALA A 146      47.861  -1.044  16.050  1.00 18.41           C  
ATOM   1108  O   ALA A 146      48.783  -1.454  16.771  1.00 17.99           O  
ATOM   1109  CB  ALA A 146      47.899  -1.558  13.592  1.00 17.79           C  
ATOM   1110  N   HIS A 147      47.299   0.154  16.197  1.00 18.65           N  
ATOM   1111  CA  HIS A 147      47.718   1.067  17.253  1.00 19.41           C  
ATOM   1112  C   HIS A 147      47.451   0.476  18.637  1.00 19.68           C  
ATOM   1113  O   HIS A 147      48.325   0.499  19.506  1.00 20.01           O  
ATOM   1114  CB  HIS A 147      47.029   2.424  17.125  1.00 19.51           C  
ATOM   1115  CG  HIS A 147      47.429   3.389  18.194  1.00 20.08           C  
ATOM   1116  CD2 HIS A 147      48.482   4.234  18.281  1.00 20.81           C  
ATOM   1117  ND1 HIS A 147      46.722   3.533  19.369  1.00 21.99           N  
ATOM   1118  CE1 HIS A 147      47.316   4.437  20.128  1.00 21.50           C  
ATOM   1119  NE2 HIS A 147      48.385   4.879  19.491  1.00 22.34           N  
ATOM   1120  N   GLN A 148      46.248  -0.056  18.838  1.00 20.21           N  
ATOM   1121  CA  GLN A 148      45.885  -0.627  20.138  1.00 20.83           C  
ATOM   1122  C   GLN A 148      46.730  -1.855  20.491  1.00 20.49           C  
ATOM   1123  O   GLN A 148      46.939  -2.146  21.672  1.00 20.83           O  
ATOM   1124  CB  GLN A 148      44.384  -0.936  20.206  1.00 21.17           C  
ATOM   1125  CG  GLN A 148      43.490   0.312  20.164  1.00 23.94           C  
ATOM   1126  CD  GLN A 148      43.629   1.203  21.400  1.00 26.13           C  
ATOM   1127  NE2 GLN A 148      43.095   0.743  22.531  1.00 27.87           N  
ATOM   1128  OE1 GLN A 148      44.209   2.286  21.334  1.00 26.96           O  
ATOM   1129  N   ALA A 149      47.235  -2.549  19.467  1.00 20.11           N  
ATOM   1130  CA  ALA A 149      48.106  -3.716  19.645  1.00 19.66           C  
ATOM   1131  C   ALA A 149      49.558  -3.334  19.961  1.00 19.37           C  
ATOM   1132  O   ALA A 149      50.377  -4.199  20.305  1.00 19.64           O  
ATOM   1133  CB  ALA A 149      48.050  -4.623  18.419  1.00 19.63           C  
ATOM   1134  N   GLY A 150      49.879  -2.050  19.821  1.00 18.86           N  
ATOM   1135  CA  GLY A 150      51.195  -1.543  20.202  1.00 18.33           C  
ATOM   1136  C   GLY A 150      52.139  -1.161  19.073  1.00 17.97           C  
ATOM   1137  O   GLY A 150      53.330  -0.961  19.310  1.00 18.27           O  
ATOM   1138  N   ILE A 151      51.626  -1.054  17.847  1.00 17.39           N  
ATOM   1139  CA  ILE A 151      52.458  -0.581  16.736  1.00 16.95           C  
ATOM   1140  C   ILE A 151      52.924   0.859  17.012  1.00 16.58           C  
ATOM   1141  O   ILE A 151      52.207   1.634  17.644  1.00 17.12           O  
ATOM   1142  CB  ILE A 151      51.723  -0.684  15.363  1.00 16.73           C  
ATOM   1143  CG1 ILE A 151      52.712  -1.026  14.238  1.00 16.55           C  
ATOM   1144  CG2 ILE A 151      50.930   0.580  15.049  1.00 16.65           C  
ATOM   1145  CD1 ILE A 151      52.928  -2.531  14.026  1.00 15.51           C  
ATOM   1146  N   ASP A 152      54.121   1.211  16.553  1.00 16.06           N  
ATOM   1147  CA  ASP A 152      54.652   2.558  16.796  1.00 15.85           C  
ATOM   1148  C   ASP A 152      54.164   3.586  15.785  1.00 15.58           C  
ATOM   1149  O   ASP A 152      53.895   4.735  16.146  1.00 15.79           O  
ATOM   1150  CB  ASP A 152      56.170   2.543  16.843  1.00 16.07           C  
ATOM   1151  CG  ASP A 152      56.690   1.621  17.906  1.00 16.77           C  
ATOM   1152  OD1 ASP A 152      56.631   1.999  19.098  1.00 17.49           O  
ATOM   1153  OD2 ASP A 152      57.138   0.519  17.547  1.00 16.35           O1-
ATOM   1154  N   PHE A 153      54.063   3.170  14.524  1.00 15.08           N  
ATOM   1155  CA  PHE A 153      53.608   4.042  13.450  1.00 14.96           C  
ATOM   1156  C   PHE A 153      52.558   3.332  12.625  1.00 14.97           C  
ATOM   1157  O   PHE A 153      52.627   2.115  12.439  1.00 14.87           O  
ATOM   1158  CB  PHE A 153      54.774   4.440  12.539  1.00 15.11           C  
ATOM   1159  CG  PHE A 153      55.873   5.177  13.247  1.00 15.11           C  
ATOM   1160  CD1 PHE A 153      55.735   6.533  13.550  1.00 15.69           C  
ATOM   1161  CD2 PHE A 153      57.050   4.525  13.610  1.00 15.31           C  
ATOM   1162  CE1 PHE A 153      56.754   7.230  14.212  1.00 15.93           C  
ATOM   1163  CE2 PHE A 153      58.080   5.215  14.268  1.00 15.81           C  
ATOM   1164  CZ  PHE A 153      57.928   6.567  14.572  1.00 15.81           C  
ATOM   1165  N   VAL A 154      51.591   4.099  12.129  1.00 14.91           N  
ATOM   1166  CA  VAL A 154      50.576   3.561  11.225  1.00 15.18           C  
ATOM   1167  C   VAL A 154      50.746   4.230   9.871  1.00 15.31           C  
ATOM   1168  O   VAL A 154      50.760   5.459   9.774  1.00 15.32           O  
ATOM   1169  CB  VAL A 154      49.144   3.764  11.768  1.00 15.46           C  
ATOM   1170  CG1 VAL A 154      48.103   3.356  10.728  1.00 15.66           C  
ATOM   1171  CG2 VAL A 154      48.951   2.962  13.049  1.00 15.51           C  
ATOM   1172  N   GLY A 155      50.898   3.402   8.841  1.00 15.29           N  
ATOM   1173  CA  GLY A 155      51.083   3.873   7.476  1.00 15.50           C  
ATOM   1174  C   GLY A 155      49.908   3.508   6.592  1.00 15.74           C  
ATOM   1175  O   GLY A 155      49.259   2.487   6.790  1.00 15.78           O  
ATOM   1176  N   THR A 156      49.648   4.346   5.599  1.00 15.97           N  
ATOM   1177  CA  THR A 156      48.476   4.170   4.757  1.00 16.72           C  
ATOM   1178  C   THR A 156      48.784   3.478   3.421  1.00 17.26           C  
ATOM   1179  O   THR A 156      47.954   3.513   2.502  1.00 17.17           O  
ATOM   1180  CB  THR A 156      47.772   5.529   4.506  1.00 16.41           C  
ATOM   1181  CG2 THR A 156      47.274   6.142   5.824  1.00 17.12           C  
ATOM   1182  OG1 THR A 156      48.686   6.440   3.882  1.00 16.33           O  
ATOM   1183  N   THR A 157      49.951   2.830   3.315  1.00 18.00           N  
ATOM   1184  CA  THR A 157      50.438   2.348   2.009  1.00 19.39           C  
ATOM   1185  C   THR A 157      49.504   1.391   1.275  1.00 18.95           C  
ATOM   1186  O   THR A 157      49.529   1.338   0.049  1.00 19.42           O  
ATOM   1187  CB  THR A 157      51.892   1.778   2.043  1.00 20.17           C  
ATOM   1188  CG2 THR A 157      51.923   0.310   2.371  1.00 20.68           C  
ATOM   1189  OG1 THR A 157      52.510   1.966   0.763  1.00 22.83           O  
ATOM   1190  N   LEU A 158      48.684   0.645   2.014  1.00 18.59           N  
ATOM   1191  CA  LEU A 158      47.837  -0.371   1.381  1.00 18.64           C  
ATOM   1192  C   LEU A 158      46.419   0.102   1.032  1.00 19.06           C  
ATOM   1193  O   LEU A 158      45.631  -0.665   0.472  1.00 19.04           O  
ATOM   1194  CB  LEU A 158      47.822  -1.669   2.198  1.00 18.37           C  
ATOM   1195  CG  LEU A 158      49.133  -2.468   2.152  1.00 17.95           C  
ATOM   1196  CD1 LEU A 158      49.112  -3.626   3.143  1.00 17.65           C  
ATOM   1197  CD2 LEU A 158      49.422  -2.969   0.729  1.00 18.25           C  
ATOM   1198  N   SER A 159      46.104   1.361   1.343  1.00 19.47           N  
ATOM   1199  CA  SER A 159      44.820   1.934   0.938  1.00 20.24           C  
ATOM   1200  C   SER A 159      44.728   1.985  -0.582  1.00 20.82           C  
ATOM   1201  O   SER A 159      45.579   2.580  -1.241  1.00 20.92           O  
ATOM   1202  CB  SER A 159      44.619   3.330   1.522  1.00 20.17           C  
ATOM   1203  OG  SER A 159      43.450   3.912   0.970  1.00 19.60           O  
ATOM   1204  N   GLY A 160      43.694   1.350  -1.128  1.00 21.61           N  
ATOM   1205  CA  GLY A 160      43.550   1.223  -2.577  1.00 22.73           C  
ATOM   1206  C   GLY A 160      44.105  -0.083  -3.113  1.00 23.64           C  
ATOM   1207  O   GLY A 160      43.931  -0.398  -4.297  1.00 23.98           O  
ATOM   1208  N   TYR A 161      44.767  -0.844  -2.242  1.00 23.96           N  
ATOM   1209  CA  TYR A 161      45.390  -2.115  -2.625  1.00 24.58           C  
ATOM   1210  C   TYR A 161      44.802  -3.308  -1.871  1.00 24.77           C  
ATOM   1211  O   TYR A 161      45.380  -4.397  -1.850  1.00 25.01           O  
ATOM   1212  CB  TYR A 161      46.915  -2.035  -2.476  1.00 24.80           C  
ATOM   1213  CG  TYR A 161      47.508  -0.893  -3.269  1.00 25.36           C  
ATOM   1214  CD1 TYR A 161      47.710  -1.005  -4.648  1.00 25.87           C  
ATOM   1215  CD2 TYR A 161      47.843   0.310  -2.649  1.00 25.47           C  
ATOM   1216  CE1 TYR A 161      48.240   0.053  -5.384  1.00 25.84           C  
ATOM   1217  CE2 TYR A 161      48.374   1.371  -3.373  1.00 25.88           C  
ATOM   1218  CZ  TYR A 161      48.571   1.236  -4.740  1.00 25.98           C  
ATOM   1219  OH  TYR A 161      49.098   2.287  -5.459  1.00 26.01           O  
ATOM   1220  N   THR A 162      43.654  -3.074  -1.238  1.00 24.82           N  
ATOM   1221  CA  THR A 162      42.787  -4.132  -0.732  1.00 25.03           C  
ATOM   1222  C   THR A 162      41.385  -3.839  -1.278  1.00 25.47           C  
ATOM   1223  O   THR A 162      41.046  -2.672  -1.483  1.00 25.46           O  
ATOM   1224  CB  THR A 162      42.748  -4.169   0.813  1.00 24.97           C  
ATOM   1225  CG2 THR A 162      44.148  -4.383   1.398  1.00 24.72           C  
ATOM   1226  OG1 THR A 162      42.188  -2.947   1.310  1.00 24.05           O  
ATOM   1227  N   PRO A 163      40.570  -4.888  -1.516  1.00 26.11           N  
ATOM   1228  CA  PRO A 163      39.249  -4.729  -2.152  1.00 26.42           C  
ATOM   1229  C   PRO A 163      38.260  -3.856  -1.374  1.00 26.51           C  
ATOM   1230  O   PRO A 163      37.380  -3.236  -1.976  1.00 26.89           O  
ATOM   1231  CB  PRO A 163      38.713  -6.166  -2.220  1.00 26.53           C  
ATOM   1232  CG  PRO A 163      39.913  -7.037  -2.106  1.00 26.82           C  
ATOM   1233  CD  PRO A 163      40.852  -6.300  -1.204  1.00 26.26           C  
ATOM   1234  N   TYR A 164      38.416  -3.809  -0.054  1.00 26.25           N  
ATOM   1235  CA  TYR A 164      37.454  -3.160   0.840  1.00 26.02           C  
ATOM   1236  C   TYR A 164      37.848  -1.732   1.234  1.00 25.97           C  
ATOM   1237  O   TYR A 164      37.094  -1.049   1.930  1.00 26.37           O  
ATOM   1238  CB  TYR A 164      37.258  -4.018   2.097  1.00 25.91           C  
ATOM   1239  CG  TYR A 164      38.569  -4.428   2.724  1.00 25.60           C  
ATOM   1240  CD1 TYR A 164      39.196  -3.610   3.663  1.00 25.87           C  
ATOM   1241  CD2 TYR A 164      39.200  -5.619   2.356  1.00 25.58           C  
ATOM   1242  CE1 TYR A 164      40.413  -3.967   4.223  1.00 24.99           C  
ATOM   1243  CE2 TYR A 164      40.419  -5.988   2.916  1.00 25.63           C  
ATOM   1244  CZ  TYR A 164      41.017  -5.156   3.851  1.00 25.46           C  
ATOM   1245  OH  TYR A 164      42.223  -5.510   4.409  1.00 24.82           O  
ATOM   1246  N   SER A 165      39.029  -1.290   0.803  1.00 25.79           N  
ATOM   1247  CA  SER A 165      39.491   0.073   1.085  1.00 25.63           C  
ATOM   1248  C   SER A 165      39.096   1.040  -0.033  1.00 25.68           C  
ATOM   1249  O   SER A 165      38.522   0.626  -1.044  1.00 25.89           O  
ATOM   1250  CB  SER A 165      41.007   0.099   1.320  1.00 25.47           C  
ATOM   1251  OG  SER A 165      41.722  -0.375   0.189  1.00 24.47           O  
ATOM   1252  N   ARG A 166      39.398   2.323   0.159  1.00 25.90           N  
ATOM   1253  CA  ARG A 166      39.117   3.362  -0.835  1.00 25.90           C  
ATOM   1254  C   ARG A 166      39.795   3.051  -2.169  1.00 26.36           C  
ATOM   1255  O   ARG A 166      41.016   2.952  -2.242  1.00 26.00           O  
ATOM   1256  CB  ARG A 166      39.570   4.728  -0.312  1.00 25.99           C  
ATOM   1257  CG  ARG A 166      39.473   5.870  -1.316  1.00 25.66           C  
ATOM   1258  CD  ARG A 166      40.003   7.161  -0.710  1.00 25.41           C  
ATOM   1259  NE  ARG A 166      40.137   8.230  -1.697  1.00 24.79           N  
ATOM   1260  CZ  ARG A 166      41.234   8.467  -2.414  1.00 24.48           C  
ATOM   1261  NH1 ARG A 166      42.315   7.707  -2.275  1.00 23.52           N1+
ATOM   1262  NH2 ARG A 166      41.248   9.468  -3.285  1.00 24.46           N  
ATOM   1263  N   GLN A 167      38.991   2.904  -3.219  1.00 26.70           N  
ATOM   1264  CA  GLN A 167      39.507   2.530  -4.536  1.00 27.36           C  
ATOM   1265  C   GLN A 167      39.957   3.725  -5.380  1.00 27.44           C  
ATOM   1266  O   GLN A 167      40.757   3.566  -6.310  1.00 27.76           O  
ATOM   1267  CB  GLN A 167      38.466   1.702  -5.299  1.00 27.41           C  
ATOM   1268  CG  GLN A 167      38.116   0.376  -4.636  1.00 28.37           C  
ATOM   1269  CD  GLN A 167      39.314  -0.546  -4.488  1.00 29.44           C  
ATOM   1270  NE2 GLN A 167      39.633  -0.906  -3.248  1.00 29.78           N  
ATOM   1271  OE1 GLN A 167      39.944  -0.930  -5.475  1.00 30.06           O  
ATOM   1272  N   GLU A 168      39.447   4.909  -5.044  1.00 27.62           N  
ATOM   1273  CA  GLU A 168      39.705   6.139  -5.800  1.00 27.78           C  
ATOM   1274  C   GLU A 168      41.189   6.468  -5.944  1.00 27.38           C  
ATOM   1275  O   GLU A 168      41.994   6.172  -5.056  1.00 27.35           O  
ATOM   1276  CB  GLU A 168      38.964   7.322  -5.167  1.00 28.24           C  
ATOM   1277  CG  GLU A 168      37.481   7.417  -5.536  1.00 30.12           C  
ATOM   1278  CD  GLU A 168      36.595   6.415  -4.804  1.00 32.76           C  
ATOM   1279  OE1 GLU A 168      37.047   5.793  -3.815  1.00 33.32           O  
ATOM   1280  OE2 GLU A 168      35.426   6.256  -5.220  1.00 34.37           O1-
ATOM   1281  N   ALA A 169      41.537   7.085  -7.071  1.00 26.71           N  
ATOM   1282  CA  ALA A 169      42.915   7.469  -7.363  1.00 25.99           C  
ATOM   1283  C   ALA A 169      43.393   8.591  -6.441  1.00 25.32           C  
ATOM   1284  O   ALA A 169      42.582   9.314  -5.855  1.00 25.41           O  
ATOM   1285  CB  ALA A 169      43.051   7.877  -8.828  1.00 26.20           C  
ATOM   1286  N   GLY A 170      44.711   8.726  -6.314  1.00 24.73           N  
ATOM   1287  CA  GLY A 170      45.305   9.727  -5.434  1.00 23.65           C  
ATOM   1288  C   GLY A 170      45.449   9.239  -4.000  1.00 22.92           C  
ATOM   1289  O   GLY A 170      44.912   8.188  -3.642  1.00 22.75           O  
ATOM   1290  N   PRO A 171      46.171  10.006  -3.165  1.00 22.31           N  
ATOM   1291  CA  PRO A 171      46.412   9.602  -1.774  1.00 21.94           C  
ATOM   1292  C   PRO A 171      45.131   9.596  -0.941  1.00 21.65           C  
ATOM   1293  O   PRO A 171      44.236  10.411  -1.178  1.00 21.86           O  
ATOM   1294  CB  PRO A 171      47.386  10.669  -1.259  1.00 21.87           C  
ATOM   1295  CG  PRO A 171      47.160  11.848  -2.131  1.00 22.17           C  
ATOM   1296  CD  PRO A 171      46.791  11.308  -3.479  1.00 22.34           C  
ATOM   1297  N   ASP A 172      45.047   8.679   0.020  1.00 20.94           N  
ATOM   1298  CA  ASP A 172      43.880   8.591   0.893  1.00 20.61           C  
ATOM   1299  C   ASP A 172      43.981   9.633   2.007  1.00 20.61           C  
ATOM   1300  O   ASP A 172      44.245   9.306   3.167  1.00 19.98           O  
ATOM   1301  CB  ASP A 172      43.742   7.178   1.466  1.00 20.67           C  
ATOM   1302  CG  ASP A 172      42.360   6.903   2.035  1.00 20.20           C  
ATOM   1303  OD1 ASP A 172      41.595   7.865   2.280  1.00 20.07           O  
ATOM   1304  OD2 ASP A 172      42.040   5.714   2.250  1.00 19.85           O1-
ATOM   1305  N   VAL A 173      43.761  10.892   1.636  1.00 20.80           N  
ATOM   1306  CA  VAL A 173      43.887  12.015   2.564  1.00 21.21           C  
ATOM   1307  C   VAL A 173      42.866  11.977   3.710  1.00 21.10           C  
ATOM   1308  O   VAL A 173      43.169  12.410   4.823  1.00 21.39           O  
ATOM   1309  CB  VAL A 173      43.846  13.390   1.833  1.00 21.34           C  
ATOM   1310  CG1 VAL A 173      45.081  13.566   0.951  1.00 21.56           C  
ATOM   1311  CG2 VAL A 173      42.565  13.547   1.013  1.00 22.37           C  
ATOM   1312  N   ALA A 174      41.676  11.440   3.436  1.00 20.82           N  
ATOM   1313  CA  ALA A 174      40.638  11.284   4.461  1.00 20.72           C  
ATOM   1314  C   ALA A 174      41.085  10.311   5.553  1.00 20.41           C  
ATOM   1315  O   ALA A 174      40.910  10.578   6.746  1.00 20.86           O  
ATOM   1316  CB  ALA A 174      39.320  10.828   3.836  1.00 20.76           C  
ATOM   1317  N   LEU A 175      41.679   9.195   5.136  1.00 19.90           N  
ATOM   1318  CA  LEU A 175      42.226   8.207   6.066  1.00 19.27           C  
ATOM   1319  C   LEU A 175      43.384   8.781   6.881  1.00 19.02           C  
ATOM   1320  O   LEU A 175      43.437   8.616   8.100  1.00 18.88           O  
ATOM   1321  CB  LEU A 175      42.690   6.966   5.300  1.00 19.37           C  
ATOM   1322  CG  LEU A 175      43.424   5.870   6.080  1.00 18.91           C  
ATOM   1323  CD1 LEU A 175      42.549   5.333   7.194  1.00 19.54           C  
ATOM   1324  CD2 LEU A 175      43.851   4.756   5.142  1.00 18.99           C  
ATOM   1325  N   ILE A 176      44.318   9.437   6.196  1.00 18.90           N  
ATOM   1326  CA  ILE A 176      45.455  10.088   6.843  1.00 19.13           C  
ATOM   1327  C   ILE A 176      44.974  11.064   7.926  1.00 19.47           C  
ATOM   1328  O   ILE A 176      45.402  10.980   9.081  1.00 19.18           O  
ATOM   1329  CB  ILE A 176      46.361  10.800   5.801  1.00 19.00           C  
ATOM   1330  CG1 ILE A 176      47.011   9.767   4.874  1.00 18.77           C  
ATOM   1331  CG2 ILE A 176      47.439  11.650   6.481  1.00 18.83           C  
ATOM   1332  CD1 ILE A 176      47.502  10.348   3.554  1.00 18.01           C  
ATOM   1333  N   GLU A 177      44.072  11.971   7.548  1.00 19.83           N  
ATOM   1334  CA  GLU A 177      43.543  12.962   8.484  1.00 20.41           C  
ATOM   1335  C   GLU A 177      42.833  12.329   9.685  1.00 20.24           C  
ATOM   1336  O   GLU A 177      43.065  12.735  10.830  1.00 20.38           O  
ATOM   1337  CB  GLU A 177      42.617  13.956   7.771  1.00 20.82           C  
ATOM   1338  CG  GLU A 177      42.120  15.063   8.696  1.00 23.17           C  
ATOM   1339  CD  GLU A 177      41.524  16.254   7.968  1.00 26.17           C  
ATOM   1340  OE1 GLU A 177      41.069  16.103   6.814  1.00 27.26           O  
ATOM   1341  OE2 GLU A 177      41.505  17.348   8.571  1.00 28.28           O1-
ATOM   1342  N   ALA A 178      41.981  11.339   9.417  1.00 20.26           N  
ATOM   1343  CA  ALA A 178      41.236  10.638  10.467  1.00 20.43           C  
ATOM   1344  C   ALA A 178      42.170   9.981  11.485  1.00 20.48           C  
ATOM   1345  O   ALA A 178      41.949  10.081  12.696  1.00 20.71           O  
ATOM   1346  CB  ALA A 178      40.292   9.612   9.863  1.00 20.47           C  
ATOM   1347  N   LEU A 179      43.218   9.320  10.994  1.00 20.24           N  
ATOM   1348  CA  LEU A 179      44.206   8.694  11.873  1.00 20.07           C  
ATOM   1349  C   LEU A 179      44.981   9.727  12.696  1.00 20.05           C  
ATOM   1350  O   LEU A 179      45.218   9.521  13.886  1.00 19.92           O  
ATOM   1351  CB  LEU A 179      45.163   7.804  11.073  1.00 19.88           C  
ATOM   1352  CG  LEU A 179      44.594   6.521  10.462  1.00 19.98           C  
ATOM   1353  CD1 LEU A 179      45.570   5.941   9.448  1.00 20.74           C  
ATOM   1354  CD2 LEU A 179      44.259   5.489  11.542  1.00 19.84           C  
ATOM   1355  N   CYS A 180      45.364  10.836  12.060  1.00 20.19           N  
ATOM   1356  CA  CYS A 180      46.023  11.949  12.750  1.00 20.65           C  
ATOM   1357  C   CYS A 180      45.156  12.500  13.877  1.00 20.71           C  
ATOM   1358  O   CYS A 180      45.632  12.676  15.001  1.00 20.71           O  
ATOM   1359  CB  CYS A 180      46.358  13.075  11.776  1.00 20.71           C  
ATOM   1360  SG  CYS A 180      47.774  12.727  10.720  1.00 22.44           S  
ATOM   1361  N   LYS A 181      43.889  12.760  13.563  1.00 20.94           N  
ATOM   1362  CA  LYS A 181      42.935  13.305  14.529  1.00 21.45           C  
ATOM   1363  C   LYS A 181      42.719  12.371  15.711  1.00 21.38           C  
ATOM   1364  O   LYS A 181      42.515  12.828  16.835  1.00 21.25           O  
ATOM   1365  CB  LYS A 181      41.596  13.606  13.856  1.00 21.99           C  
ATOM   1366  CG  LYS A 181      41.596  14.865  13.012  1.00 23.97           C  
ATOM   1367  CD  LYS A 181      40.186  15.190  12.539  1.00 27.67           C  
ATOM   1368  CE  LYS A 181      40.173  16.318  11.517  1.00 29.94           C  
ATOM   1369  NZ  LYS A 181      40.631  17.625  12.066  1.00 32.39           N1+
ATOM   1370  N   ALA A 182      42.774  11.067  15.442  1.00 21.38           N  
ATOM   1371  CA  ALA A 182      42.590  10.033  16.461  1.00 21.62           C  
ATOM   1372  C   ALA A 182      43.761   9.948  17.441  1.00 21.67           C  
ATOM   1373  O   ALA A 182      43.691   9.216  18.426  1.00 22.11           O  
ATOM   1374  CB  ALA A 182      42.350   8.678  15.799  1.00 21.71           C  
ATOM   1375  N   GLY A 183      44.834  10.688  17.172  1.00 21.50           N  
ATOM   1376  CA  GLY A 183      45.994  10.717  18.061  1.00 21.66           C  
ATOM   1377  C   GLY A 183      46.974   9.591  17.804  1.00 21.43           C  
ATOM   1378  O   GLY A 183      47.569   9.042  18.735  1.00 21.84           O  
ATOM   1379  N   ILE A 184      47.133   9.249  16.530  1.00 20.83           N  
ATOM   1380  CA  ILE A 184      48.040   8.183  16.110  1.00 20.46           C  
ATOM   1381  C   ILE A 184      49.235   8.795  15.378  1.00 19.87           C  
ATOM   1382  O   ILE A 184      49.087   9.797  14.676  1.00 19.98           O  
ATOM   1383  CB  ILE A 184      47.288   7.152  15.226  1.00 20.30           C  
ATOM   1384  CG1 ILE A 184      46.268   6.374  16.071  1.00 20.50           C  
ATOM   1385  CG2 ILE A 184      48.250   6.197  14.516  1.00 20.94           C  
ATOM   1386  CD1 ILE A 184      45.252   5.586  15.261  1.00 20.82           C  
ATOM   1387  N   ALA A 185      50.416   8.207  15.573  1.00 19.23           N  
ATOM   1388  CA  ALA A 185      51.613   8.608  14.834  1.00 18.59           C  
ATOM   1389  C   ALA A 185      51.519   8.059  13.412  1.00 18.35           C  
ATOM   1390  O   ALA A 185      51.736   6.866  13.179  1.00 17.96           O  
ATOM   1391  CB  ALA A 185      52.867   8.105  15.528  1.00 18.88           C  
ATOM   1392  N   VAL A 186      51.183   8.934  12.468  1.00 17.49           N  
ATOM   1393  CA  VAL A 186      50.889   8.517  11.100  1.00 17.43           C  
ATOM   1394  C   VAL A 186      52.058   8.790  10.158  1.00 17.12           C  
ATOM   1395  O   VAL A 186      52.594   9.902  10.122  1.00 16.52           O  
ATOM   1396  CB  VAL A 186      49.606   9.216  10.568  1.00 17.57           C  
ATOM   1397  CG1 VAL A 186      49.323   8.818   9.116  1.00 17.62           C  
ATOM   1398  CG2 VAL A 186      48.425   8.874  11.453  1.00 18.23           C  
ATOM   1399  N   ILE A 187      52.457   7.762   9.411  1.00 16.69           N  
ATOM   1400  CA  ILE A 187      53.355   7.957   8.280  1.00 16.88           C  
ATOM   1401  C   ILE A 187      52.527   7.812   7.000  1.00 16.68           C  
ATOM   1402  O   ILE A 187      52.134   6.705   6.620  1.00 16.82           O  
ATOM   1403  CB  ILE A 187      54.585   7.005   8.319  1.00 16.47           C  
ATOM   1404  CG1 ILE A 187      55.440   7.306   9.562  1.00 17.13           C  
ATOM   1405  CG2 ILE A 187      55.424   7.166   7.040  1.00 16.43           C  
ATOM   1406  CD1 ILE A 187      56.626   6.380   9.779  1.00 18.06           C  
ATOM   1407  N   ALA A 188      52.226   8.946   6.370  1.00 16.55           N  
ATOM   1408  CA  ALA A 188      51.403   8.968   5.162  1.00 16.71           C  
ATOM   1409  C   ALA A 188      52.172   8.344   4.015  1.00 16.77           C  
ATOM   1410  O   ALA A 188      53.314   8.723   3.755  1.00 16.74           O  
ATOM   1411  CB  ALA A 188      51.011  10.388   4.816  1.00 16.76           C  
ATOM   1412  N   GLU A 189      51.544   7.386   3.344  1.00 16.66           N  
ATOM   1413  CA  GLU A 189      52.189   6.673   2.251  1.00 16.97           C  
ATOM   1414  C   GLU A 189      51.162   6.129   1.265  1.00 17.01           C  
ATOM   1415  O   GLU A 189      50.120   5.599   1.664  1.00 16.95           O  
ATOM   1416  CB  GLU A 189      53.061   5.535   2.796  1.00 16.95           C  
ATOM   1417  CG  GLU A 189      53.825   4.761   1.719  1.00 17.02           C  
ATOM   1418  CD  GLU A 189      54.845   3.786   2.289  1.00 17.66           C  
ATOM   1419  OE1 GLU A 189      55.115   3.830   3.508  1.00 18.90           O  
ATOM   1420  OE2 GLU A 189      55.384   2.977   1.502  1.00 18.36           O1-
ATOM   1421  N   GLY A 190      51.470   6.273  -0.022  1.00 17.24           N  
ATOM   1422  CA  GLY A 190      50.661   5.678  -1.079  1.00 17.53           C  
ATOM   1423  C   GLY A 190      50.068   6.707  -2.018  1.00 18.01           C  
ATOM   1424  O   GLY A 190      49.265   7.548  -1.608  1.00 17.90           O  
ATOM   1425  N   LYS A 191      50.479   6.633  -3.282  1.00 18.52           N  
ATOM   1426  CA  LYS A 191      49.905   7.438  -4.373  1.00 19.06           C  
ATOM   1427  C   LYS A 191      50.121   8.951  -4.235  1.00 19.29           C  
ATOM   1428  O   LYS A 191      49.350   9.749  -4.782  1.00 19.37           O  
ATOM   1429  CB  LYS A 191      48.417   7.101  -4.573  1.00 19.12           C  
ATOM   1430  CG  LYS A 191      48.152   5.633  -4.892  1.00 19.52           C  
ATOM   1431  CD  LYS A 191      46.662   5.353  -5.056  1.00 19.87           C  
ATOM   1432  CE  LYS A 191      45.970   5.167  -3.708  1.00 19.74           C  
ATOM   1433  NZ  LYS A 191      44.491   5.290  -3.834  1.00 20.79           N1+
ATOM   1434  N   ILE A 192      51.170   9.343  -3.512  1.00 19.19           N  
ATOM   1435  CA  ILE A 192      51.533  10.754  -3.394  1.00 19.74           C  
ATOM   1436  C   ILE A 192      52.396  11.113  -4.607  1.00 20.25           C  
ATOM   1437  O   ILE A 192      53.580  10.760  -4.673  1.00 20.17           O  
ATOM   1438  CB  ILE A 192      52.262  11.063  -2.052  1.00 19.41           C  
ATOM   1439  CG1 ILE A 192      51.378  10.658  -0.862  1.00 19.58           C  
ATOM   1440  CG2 ILE A 192      52.656  12.549  -1.975  1.00 19.67           C  
ATOM   1441  CD1 ILE A 192      52.107  10.605   0.480  1.00 19.43           C  
ATOM   1442  N   HIS A 193      51.779  11.798  -5.570  1.00 20.98           N  
ATOM   1443  CA  HIS A 193      52.399  12.031  -6.878  1.00 21.69           C  
ATOM   1444  C   HIS A 193      52.928  13.444  -7.119  1.00 21.94           C  
ATOM   1445  O   HIS A 193      53.760  13.643  -8.005  1.00 22.21           O  
ATOM   1446  CB  HIS A 193      51.432  11.650  -8.008  1.00 21.91           C  
ATOM   1447  CG  HIS A 193      51.113  10.188  -8.076  1.00 22.73           C  
ATOM   1448  CD2 HIS A 193      51.722   9.111  -7.523  1.00 23.12           C  
ATOM   1449  ND1 HIS A 193      50.032   9.698  -8.775  1.00 23.56           N  
ATOM   1450  CE1 HIS A 193      49.992   8.383  -8.658  1.00 23.80           C  
ATOM   1451  NE2 HIS A 193      51.005   8.001  -7.901  1.00 23.39           N  
ATOM   1452  N   SER A 194      52.445  14.418  -6.352  1.00 22.19           N  
ATOM   1453  CA  SER A 194      52.841  15.816  -6.545  1.00 22.49           C  
ATOM   1454  C   SER A 194      53.286  16.474  -5.241  1.00 22.55           C  
ATOM   1455  O   SER A 194      52.795  16.111  -4.167  1.00 22.44           O  
ATOM   1456  CB  SER A 194      51.688  16.624  -7.142  1.00 22.65           C  
ATOM   1457  OG  SER A 194      50.670  16.818  -6.175  1.00 23.04           O  
ATOM   1458  N   PRO A 195      54.216  17.448  -5.328  1.00 22.83           N  
ATOM   1459  CA  PRO A 195      54.602  18.232  -4.151  1.00 22.97           C  
ATOM   1460  C   PRO A 195      53.398  18.907  -3.480  1.00 23.19           C  
ATOM   1461  O   PRO A 195      53.378  19.063  -2.256  1.00 22.93           O  
ATOM   1462  CB  PRO A 195      55.568  19.274  -4.729  1.00 22.91           C  
ATOM   1463  CG  PRO A 195      56.137  18.609  -5.942  1.00 23.07           C  
ATOM   1464  CD  PRO A 195      54.989  17.845  -6.522  1.00 22.76           C  
ATOM   1465  N   GLU A 196      52.399  19.277  -4.280  1.00 23.64           N  
ATOM   1466  CA  GLU A 196      51.176  19.902  -3.775  1.00 24.31           C  
ATOM   1467  C   GLU A 196      50.406  18.966  -2.839  1.00 24.06           C  
ATOM   1468  O   GLU A 196      49.965  19.382  -1.764  1.00 23.81           O  
ATOM   1469  CB  GLU A 196      50.294  20.370  -4.940  1.00 24.77           C  
ATOM   1470  CG  GLU A 196      50.850  21.582  -5.707  1.00 27.26           C  
ATOM   1471  CD  GLU A 196      52.102  21.276  -6.534  1.00 30.33           C  
ATOM   1472  OE1 GLU A 196      52.179  20.183  -7.143  1.00 30.57           O  
ATOM   1473  OE2 GLU A 196      53.014  22.139  -6.576  1.00 32.20           O1-
ATOM   1474  N   GLU A 197      50.271  17.701  -3.240  1.00 23.79           N  
ATOM   1475  CA  GLU A 197      49.669  16.674  -2.386  1.00 23.80           C  
ATOM   1476  C   GLU A 197      50.476  16.462  -1.104  1.00 23.57           C  
ATOM   1477  O   GLU A 197      49.899  16.317  -0.023  1.00 23.65           O  
ATOM   1478  CB  GLU A 197      49.539  15.348  -3.135  1.00 23.87           C  
ATOM   1479  CG  GLU A 197      48.459  15.322  -4.206  1.00 23.99           C  
ATOM   1480  CD  GLU A 197      48.576  14.115  -5.124  1.00 24.15           C  
ATOM   1481  OE1 GLU A 197      49.617  13.422  -5.085  1.00 24.74           O  
ATOM   1482  OE2 GLU A 197      47.625  13.857  -5.887  1.00 24.75           O1-
ATOM   1483  N   ALA A 198      51.803  16.445  -1.233  1.00 23.33           N  
ATOM   1484  CA  ALA A 198      52.693  16.269  -0.084  1.00 23.42           C  
ATOM   1485  C   ALA A 198      52.548  17.403   0.934  1.00 23.63           C  
ATOM   1486  O   ALA A 198      52.534  17.154   2.142  1.00 23.21           O  
ATOM   1487  CB  ALA A 198      54.147  16.129  -0.537  1.00 23.39           C  
ATOM   1488  N   LYS A 199      52.428  18.641   0.448  1.00 23.94           N  
ATOM   1489  CA  LYS A 199      52.239  19.798   1.336  1.00 24.57           C  
ATOM   1490  C   LYS A 199      50.914  19.719   2.091  1.00 24.42           C  
ATOM   1491  O   LYS A 199      50.872  19.958   3.301  1.00 24.59           O  
ATOM   1492  CB  LYS A 199      52.340  21.124   0.572  1.00 25.14           C  
ATOM   1493  CG  LYS A 199      52.156  22.363   1.438  1.00 26.35           C  
ATOM   1494  CD  LYS A 199      51.819  23.589   0.603  1.00 28.71           C  
ATOM   1495  CE  LYS A 199      51.694  24.837   1.477  1.00 30.50           C  
ATOM   1496  NZ  LYS A 199      50.676  24.694   2.559  1.00 31.53           N1+
ATOM   1497  N   LYS A 200      49.847  19.377   1.371  1.00 24.23           N  
ATOM   1498  CA  LYS A 200      48.518  19.210   1.959  1.00 24.34           C  
ATOM   1499  C   LYS A 200      48.535  18.162   3.073  1.00 23.74           C  
ATOM   1500  O   LYS A 200      47.942  18.359   4.138  1.00 23.42           O  
ATOM   1501  CB  LYS A 200      47.503  18.823   0.877  1.00 24.36           C  
ATOM   1502  CG  LYS A 200      46.068  18.686   1.382  1.00 25.29           C  
ATOM   1503  CD  LYS A 200      45.066  18.571   0.243  1.00 26.14           C  
ATOM   1504  CE  LYS A 200      44.987  17.158  -0.316  1.00 28.97           C  
ATOM   1505  NZ  LYS A 200      43.975  17.065  -1.410  1.00 30.87           N1+
ATOM   1506  N   ILE A 201      49.231  17.056   2.817  1.00 22.90           N  
ATOM   1507  CA  ILE A 201      49.349  15.971   3.786  1.00 22.43           C  
ATOM   1508  C   ILE A 201      50.209  16.406   4.977  1.00 22.36           C  
ATOM   1509  O   ILE A 201      49.850  16.154   6.128  1.00 21.96           O  
ATOM   1510  CB  ILE A 201      49.889  14.679   3.116  1.00 22.28           C  
ATOM   1511  CG1 ILE A 201      48.816  14.081   2.198  1.00 22.12           C  
ATOM   1512  CG2 ILE A 201      50.321  13.655   4.163  1.00 22.03           C  
ATOM   1513  CD1 ILE A 201      49.344  13.078   1.184  1.00 22.52           C  
ATOM   1514  N   ASN A 202      51.324  17.081   4.695  1.00 22.43           N  
ATOM   1515  CA  ASN A 202      52.209  17.590   5.745  1.00 23.01           C  
ATOM   1516  C   ASN A 202      51.484  18.540   6.694  1.00 23.47           C  
ATOM   1517  O   ASN A 202      51.770  18.571   7.892  1.00 23.67           O  
ATOM   1518  CB  ASN A 202      53.425  18.289   5.135  1.00 22.92           C  
ATOM   1519  CG  ASN A 202      54.493  18.614   6.167  1.00 23.26           C  
ATOM   1520  ND2 ASN A 202      54.852  19.893   6.265  1.00 23.67           N  
ATOM   1521  OD1 ASN A 202      54.999  17.725   6.862  1.00 23.23           O  
ATOM   1522  N   ASP A 203      50.534  19.295   6.148  1.00 24.03           N  
ATOM   1523  CA  ASP A 203      49.762  20.260   6.931  1.00 24.72           C  
ATOM   1524  C   ASP A 203      48.787  19.595   7.907  1.00 24.82           C  
ATOM   1525  O   ASP A 203      48.254  20.257   8.802  1.00 25.00           O  
ATOM   1526  CB  ASP A 203      49.013  21.223   6.002  1.00 25.20           C  
ATOM   1527  CG  ASP A 203      49.938  22.218   5.311  1.00 26.25           C  
ATOM   1528  OD1 ASP A 203      51.113  22.355   5.720  1.00 27.98           O  
ATOM   1529  OD2 ASP A 203      49.482  22.875   4.351  1.00 28.35           O1-
ATOM   1530  N   LEU A 204      48.566  18.290   7.741  1.00 24.60           N  
ATOM   1531  CA  LEU A 204      47.659  17.534   8.613  1.00 24.69           C  
ATOM   1532  C   LEU A 204      48.276  17.141   9.959  1.00 24.63           C  
ATOM   1533  O   LEU A 204      47.557  16.717  10.869  1.00 25.37           O  
ATOM   1534  CB  LEU A 204      47.115  16.287   7.898  1.00 24.70           C  
ATOM   1535  CG  LEU A 204      46.258  16.464   6.636  1.00 24.74           C  
ATOM   1536  CD1 LEU A 204      45.987  15.120   5.983  1.00 24.89           C  
ATOM   1537  CD2 LEU A 204      44.943  17.184   6.931  1.00 24.44           C  
ATOM   1538  N   GLY A 205      49.594  17.274  10.083  1.00 24.09           N  
ATOM   1539  CA  GLY A 205      50.292  16.928  11.325  1.00 23.47           C  
ATOM   1540  C   GLY A 205      50.682  15.462  11.403  1.00 22.87           C  
ATOM   1541  O   GLY A 205      50.571  14.824  12.453  1.00 23.28           O  
ATOM   1542  N   VAL A 206      51.141  14.928  10.278  1.00 21.72           N  
ATOM   1543  CA  VAL A 206      51.648  13.558  10.211  1.00 20.43           C  
ATOM   1544  C   VAL A 206      53.046  13.463  10.825  1.00 19.72           C  
ATOM   1545  O   VAL A 206      53.774  14.456  10.879  1.00 19.71           O  
ATOM   1546  CB  VAL A 206      51.695  13.055   8.745  1.00 20.35           C  
ATOM   1547  CG1 VAL A 206      50.295  12.903   8.189  1.00 20.07           C  
ATOM   1548  CG2 VAL A 206      52.516  14.005   7.867  1.00 20.38           C  
ATOM   1549  N   ALA A 207      53.408  12.268  11.290  1.00 18.80           N  
ATOM   1550  CA  ALA A 207      54.756  12.011  11.799  1.00 18.18           C  
ATOM   1551  C   ALA A 207      55.770  11.962  10.657  1.00 17.77           C  
ATOM   1552  O   ALA A 207      56.947  12.261  10.844  1.00 17.68           O  
ATOM   1553  CB  ALA A 207      54.792  10.716  12.601  1.00 18.30           C  
ATOM   1554  N   GLY A 208      55.298  11.581   9.474  1.00 17.02           N  
ATOM   1555  CA  GLY A 208      56.159  11.503   8.304  1.00 16.31           C  
ATOM   1556  C   GLY A 208      55.389  11.270   7.024  1.00 16.00           C  
ATOM   1557  O   GLY A 208      54.177  11.018   7.045  1.00 15.82           O  
ATOM   1558  N   ILE A 209      56.107  11.365   5.907  1.00 15.54           N  
ATOM   1559  CA  ILE A 209      55.536  11.166   4.577  1.00 15.42           C  
ATOM   1560  C   ILE A 209      56.512  10.358   3.738  1.00 14.82           C  
ATOM   1561  O   ILE A 209      57.696  10.696   3.652  1.00 14.54           O  
ATOM   1562  CB  ILE A 209      55.271  12.516   3.855  1.00 15.30           C  
ATOM   1563  CG1 ILE A 209      54.226  13.345   4.612  1.00 15.99           C  
ATOM   1564  CG2 ILE A 209      54.837  12.288   2.402  1.00 15.97           C  
ATOM   1565  CD1 ILE A 209      53.978  14.731   4.022  1.00 16.38           C  
ATOM   1566  N   VAL A 210      56.005   9.289   3.132  1.00 14.65           N  
ATOM   1567  CA  VAL A 210      56.785   8.478   2.204  1.00 14.75           C  
ATOM   1568  C   VAL A 210      56.312   8.733   0.776  1.00 14.77           C  
ATOM   1569  O   VAL A 210      55.128   8.570   0.470  1.00 14.83           O  
ATOM   1570  CB  VAL A 210      56.651   6.967   2.509  1.00 14.79           C  
ATOM   1571  CG1 VAL A 210      57.379   6.133   1.448  1.00 15.11           C  
ATOM   1572  CG2 VAL A 210      57.189   6.642   3.905  1.00 15.03           C  
ATOM   1573  N   VAL A 211      57.248   9.121  -0.087  1.00 14.78           N  
ATOM   1574  CA  VAL A 211      57.000   9.234  -1.527  1.00 14.98           C  
ATOM   1575  C   VAL A 211      57.860   8.172  -2.206  1.00 14.74           C  
ATOM   1576  O   VAL A 211      59.059   8.069  -1.930  1.00 14.46           O  
ATOM   1577  CB  VAL A 211      57.361  10.645  -2.077  1.00 15.08           C  
ATOM   1578  CG1 VAL A 211      57.115  10.730  -3.588  1.00 15.51           C  
ATOM   1579  CG2 VAL A 211      56.576  11.742  -1.347  1.00 15.65           C  
ATOM   1580  N   GLY A 212      57.233   7.379  -3.076  1.00 14.82           N  
ATOM   1581  CA  GLY A 212      57.914   6.273  -3.751  1.00 15.07           C  
ATOM   1582  C   GLY A 212      58.046   6.494  -5.247  1.00 15.00           C  
ATOM   1583  O   GLY A 212      58.974   7.173  -5.697  1.00 15.37           O  
ATOM   1584  N   GLY A 213      57.108   5.919  -6.003  1.00 14.98           N  
ATOM   1585  CA  GLY A 213      57.130   5.945  -7.474  1.00 15.47           C  
ATOM   1586  C   GLY A 213      57.355   7.305  -8.106  1.00 15.68           C  
ATOM   1587  O   GLY A 213      58.071   7.419  -9.105  1.00 15.51           O  
ATOM   1588  N   ALA A 214      56.762   8.341  -7.514  1.00 15.66           N  
ATOM   1589  CA  ALA A 214      56.873   9.707  -8.040  1.00 15.96           C  
ATOM   1590  C   ALA A 214      58.311  10.230  -8.067  1.00 15.87           C  
ATOM   1591  O   ALA A 214      58.601  11.208  -8.764  1.00 16.47           O  
ATOM   1592  CB  ALA A 214      55.971  10.660  -7.259  1.00 15.96           C  
ATOM   1593  N   ILE A 215      59.202   9.581  -7.318  1.00 15.59           N  
ATOM   1594  CA  ILE A 215      60.625   9.934  -7.320  1.00 15.36           C  
ATOM   1595  C   ILE A 215      61.488   8.841  -7.954  1.00 15.15           C  
ATOM   1596  O   ILE A 215      62.410   9.142  -8.709  1.00 15.10           O  
ATOM   1597  CB  ILE A 215      61.146  10.266  -5.888  1.00 15.60           C  
ATOM   1598  CG1 ILE A 215      60.395  11.482  -5.325  1.00 16.04           C  
ATOM   1599  CG2 ILE A 215      62.665  10.506  -5.884  1.00 15.57           C  
ATOM   1600  CD1 ILE A 215      60.622  11.727  -3.830  1.00 15.38           C  
ATOM   1601  N   THR A 216      61.173   7.578  -7.665  1.00 14.81           N  
ATOM   1602  CA  THR A 216      62.105   6.487  -7.944  1.00 14.57           C  
ATOM   1603  C   THR A 216      61.642   5.480  -9.002  1.00 14.91           C  
ATOM   1604  O   THR A 216      62.346   4.506  -9.268  1.00 14.77           O  
ATOM   1605  CB  THR A 216      62.476   5.735  -6.644  1.00 14.85           C  
ATOM   1606  CG2 THR A 216      63.094   6.699  -5.628  1.00 14.21           C  
ATOM   1607  OG1 THR A 216      61.301   5.152  -6.084  1.00 14.30           O  
ATOM   1608  N   ARG A 217      60.476   5.717  -9.600  1.00 15.47           N  
ATOM   1609  CA  ARG A 217      60.008   4.877 -10.708  1.00 15.85           C  
ATOM   1610  C   ARG A 217      59.790   5.693 -11.981  1.00 16.08           C  
ATOM   1611  O   ARG A 217      58.662   6.108 -12.273  1.00 16.11           O  
ATOM   1612  CB  ARG A 217      58.731   4.125 -10.340  1.00 16.14           C  
ATOM   1613  CG  ARG A 217      58.919   3.088  -9.255  1.00 17.54           C  
ATOM   1614  CD  ARG A 217      57.657   2.263  -9.125  1.00 20.29           C  
ATOM   1615  NE  ARG A 217      57.678   1.382  -7.966  1.00 25.09           N  
ATOM   1616  CZ  ARG A 217      58.344   0.243  -7.907  1.00 24.77           C  
ATOM   1617  NH1 ARG A 217      59.062  -0.158  -8.957  1.00 26.26           N1+
ATOM   1618  NH2 ARG A 217      58.293  -0.500  -6.800  1.00 22.44           N  
ATOM   1619  N   PRO A 218      60.872   5.915 -12.751  1.00 16.19           N  
ATOM   1620  CA  PRO A 218      60.775   6.715 -13.975  1.00 16.51           C  
ATOM   1621  C   PRO A 218      59.695   6.213 -14.940  1.00 16.77           C  
ATOM   1622  O   PRO A 218      59.074   7.023 -15.629  1.00 16.68           O  
ATOM   1623  CB  PRO A 218      62.168   6.573 -14.605  1.00 16.66           C  
ATOM   1624  CG  PRO A 218      62.797   5.398 -13.916  1.00 16.36           C  
ATOM   1625  CD  PRO A 218      62.242   5.422 -12.534  1.00 16.65           C  
ATOM   1626  N   LYS A 219      59.469   4.901 -14.984  1.00 17.18           N  
ATOM   1627  CA  LYS A 219      58.423   4.344 -15.847  1.00 17.89           C  
ATOM   1628  C   LYS A 219      57.051   4.928 -15.498  1.00 17.92           C  
ATOM   1629  O   LYS A 219      56.318   5.375 -16.379  1.00 18.04           O  
ATOM   1630  CB  LYS A 219      58.399   2.815 -15.765  1.00 17.82           C  
ATOM   1631  CG  LYS A 219      57.351   2.153 -16.656  1.00 18.07           C  
ATOM   1632  CD  LYS A 219      57.453   0.635 -16.584  1.00 19.15           C  
ATOM   1633  CE  LYS A 219      56.287  -0.044 -17.286  1.00 21.77           C  
ATOM   1634  NZ  LYS A 219      55.005   0.143 -16.552  1.00 24.05           N1+
ATOM   1635  N   GLU A 220      56.716   4.936 -14.209  1.00 18.14           N  
ATOM   1636  CA  GLU A 220      55.423   5.440 -13.754  1.00 18.74           C  
ATOM   1637  C   GLU A 220      55.290   6.949 -13.939  1.00 18.02           C  
ATOM   1638  O   GLU A 220      54.228   7.437 -14.325  1.00 18.16           O  
ATOM   1639  CB  GLU A 220      55.155   5.046 -12.295  1.00 18.85           C  
ATOM   1640  CG  GLU A 220      55.047   3.538 -12.071  1.00 19.90           C  
ATOM   1641  CD  GLU A 220      54.747   3.152 -10.627  1.00 20.26           C  
ATOM   1642  OE1 GLU A 220      54.799   4.023  -9.729  1.00 21.49           O  
ATOM   1643  OE2 GLU A 220      54.480   1.956 -10.387  1.00 22.02           O1-
ATOM   1644  N   ILE A 221      56.371   7.682 -13.670  1.00 17.58           N  
ATOM   1645  CA  ILE A 221      56.382   9.129 -13.870  1.00 17.17           C  
ATOM   1646  C   ILE A 221      56.141   9.447 -15.347  1.00 17.12           C  
ATOM   1647  O   ILE A 221      55.271  10.256 -15.677  1.00 17.27           O  
ATOM   1648  CB  ILE A 221      57.708   9.783 -13.412  1.00 17.01           C  
ATOM   1649  CG1 ILE A 221      58.014   9.419 -11.951  1.00 17.05           C  
ATOM   1650  CG2 ILE A 221      57.644  11.301 -13.598  1.00 16.67           C  
ATOM   1651  CD1 ILE A 221      59.430   9.777 -11.505  1.00 17.63           C  
ATOM   1652  N   ALA A 222      56.908   8.792 -16.218  1.00 17.30           N  
ATOM   1653  CA  ALA A 222      56.785   8.984 -17.666  1.00 17.76           C  
ATOM   1654  C   ALA A 222      55.382   8.648 -18.168  1.00 18.23           C  
ATOM   1655  O   ALA A 222      54.822   9.381 -18.984  1.00 18.14           O  
ATOM   1656  CB  ALA A 222      57.828   8.163 -18.409  1.00 17.32           C  
ATOM   1657  N   GLU A 223      54.814   7.552 -17.666  1.00 18.82           N  
ATOM   1658  CA  GLU A 223      53.445   7.161 -18.029  1.00 19.77           C  
ATOM   1659  C   GLU A 223      52.433   8.280 -17.777  1.00 19.93           C  
ATOM   1660  O   GLU A 223      51.536   8.507 -18.592  1.00 20.06           O  
ATOM   1661  CB  GLU A 223      53.025   5.898 -17.277  1.00 20.05           C  
ATOM   1662  CG  GLU A 223      53.606   4.624 -17.849  1.00 21.56           C  
ATOM   1663  CD  GLU A 223      53.401   3.416 -16.950  1.00 23.90           C  
ATOM   1664  OE1 GLU A 223      53.036   3.589 -15.763  1.00 25.01           O  
ATOM   1665  OE2 GLU A 223      53.611   2.289 -17.438  1.00 25.64           O1-
ATOM   1666  N   ARG A 224      52.580   8.979 -16.652  1.00 20.06           N  
ATOM   1667  CA  ARG A 224      51.675  10.080 -16.318  1.00 20.58           C  
ATOM   1668  C   ARG A 224      51.831  11.275 -17.262  1.00 20.71           C  
ATOM   1669  O   ARG A 224      50.839  11.913 -17.619  1.00 21.01           O  
ATOM   1670  CB  ARG A 224      51.812  10.490 -14.844  1.00 20.78           C  
ATOM   1671  CG  ARG A 224      51.293   9.425 -13.877  1.00 20.93           C  
ATOM   1672  CD  ARG A 224      51.180   9.942 -12.448  1.00 21.22           C  
ATOM   1673  NE  ARG A 224      52.469  10.031 -11.760  1.00 21.91           N  
ATOM   1674  CZ  ARG A 224      53.049   9.030 -11.100  1.00 22.15           C  
ATOM   1675  NH1 ARG A 224      52.474   7.833 -11.045  1.00 22.11           N1+
ATOM   1676  NH2 ARG A 224      54.216   9.222 -10.502  1.00 22.47           N  
ATOM   1677  N   PHE A 225      53.069  11.565 -17.670  1.00 20.68           N  
ATOM   1678  CA  PHE A 225      53.317  12.594 -18.683  1.00 20.85           C  
ATOM   1679  C   PHE A 225      52.629  12.216 -19.989  1.00 21.17           C  
ATOM   1680  O   PHE A 225      51.932  13.035 -20.591  1.00 21.38           O  
ATOM   1681  CB  PHE A 225      54.819  12.784 -18.930  1.00 20.58           C  
ATOM   1682  CG  PHE A 225      55.481  13.735 -17.975  1.00 20.46           C  
ATOM   1683  CD1 PHE A 225      55.401  15.111 -18.178  1.00 20.23           C  
ATOM   1684  CD2 PHE A 225      56.195  13.258 -16.879  1.00 20.67           C  
ATOM   1685  CE1 PHE A 225      56.022  16.001 -17.300  1.00 20.00           C  
ATOM   1686  CE2 PHE A 225      56.814  14.139 -15.989  1.00 20.97           C  
ATOM   1687  CZ  PHE A 225      56.728  15.513 -16.201  1.00 20.61           C  
ATOM   1688  N   ILE A 226      52.827  10.967 -20.402  1.00 21.60           N  
ATOM   1689  CA  ILE A 226      52.314  10.453 -21.674  1.00 22.39           C  
ATOM   1690  C   ILE A 226      50.782  10.410 -21.697  1.00 23.31           C  
ATOM   1691  O   ILE A 226      50.158  10.748 -22.711  1.00 23.28           O  
ATOM   1692  CB  ILE A 226      52.944   9.074 -22.009  1.00 22.05           C  
ATOM   1693  CG1 ILE A 226      54.436   9.252 -22.324  1.00 21.56           C  
ATOM   1694  CG2 ILE A 226      52.219   8.391 -23.179  1.00 21.84           C  
ATOM   1695  CD1 ILE A 226      55.272   8.005 -22.168  1.00 21.47           C  
ATOM   1696  N   GLU A 227      50.187  10.021 -20.571  1.00 24.42           N  
ATOM   1697  CA  GLU A 227      48.730   9.928 -20.454  1.00 25.69           C  
ATOM   1698  C   GLU A 227      48.034  11.283 -20.593  1.00 25.87           C  
ATOM   1699  O   GLU A 227      46.938  11.366 -21.152  1.00 26.11           O  
ATOM   1700  CB  GLU A 227      48.334   9.257 -19.134  1.00 26.10           C  
ATOM   1701  CG  GLU A 227      46.930   8.655 -19.136  1.00 28.59           C  
ATOM   1702  CD  GLU A 227      46.717   7.648 -20.262  1.00 32.03           C  
ATOM   1703  OE1 GLU A 227      47.615   6.808 -20.507  1.00 33.76           O  
ATOM   1704  OE2 GLU A 227      45.647   7.696 -20.906  1.00 34.00           O1-
ATOM   1705  N   ALA A 228      48.681  12.338 -20.098  1.00 26.07           N  
ATOM   1706  CA  ALA A 228      48.140  13.695 -20.165  1.00 26.58           C  
ATOM   1707  C   ALA A 228      48.019  14.198 -21.605  1.00 27.07           C  
ATOM   1708  O   ALA A 228      47.234  15.104 -21.889  1.00 26.96           O  
ATOM   1709  CB  ALA A 228      48.989  14.640 -19.344  1.00 26.57           C  
ATOM   1710  N   LEU A 229      48.796  13.597 -22.503  1.00 27.76           N  
ATOM   1711  CA  LEU A 229      48.799  13.967 -23.916  1.00 28.72           C  
ATOM   1712  C   LEU A 229      47.706  13.259 -24.717  1.00 29.41           C  
ATOM   1713  O   LEU A 229      47.534  13.523 -25.911  1.00 29.68           O  
ATOM   1714  CB  LEU A 229      50.175  13.689 -24.531  1.00 28.59           C  
ATOM   1715  CG  LEU A 229      51.226  14.805 -24.535  1.00 28.90           C  
ATOM   1716  CD1 LEU A 229      51.418  15.466 -23.172  1.00 29.04           C  
ATOM   1717  CD2 LEU A 229      52.546  14.264 -25.061  1.00 28.67           C  
ATOM   1718  N   LYS A 230      46.973  12.364 -24.057  1.00 30.42           N  
ATOM   1719  CA  LYS A 230      45.875  11.632 -24.691  1.00 31.42           C  
ATOM   1720  C   LYS A 230      44.529  12.277 -24.381  1.00 31.63           C  
ATOM   1721  O   LYS A 230      44.448  13.477 -24.111  1.00 32.39           O  
ATOM   1722  CB  LYS A 230      45.861  10.170 -24.237  1.00 31.68           C  
ATOM   1723  CG  LYS A 230      47.088   9.373 -24.633  1.00 32.92           C  
ATOM   1724  CD  LYS A 230      46.962   7.922 -24.190  1.00 34.76           C  
ATOM   1725  CE  LYS A 230      48.319   7.223 -24.137  1.00 35.86           C  
ATOM   1726  NZ  LYS A 230      48.992   7.135 -25.466  1.00 36.42           N1+
TER
ATOM   1727  N   LYS B   1      69.313   8.229 -39.776  1.00 31.55           N  
ATOM   1728  CA  LYS B   1      68.562   7.009 -40.194  1.00 31.23           C  
ATOM   1729  C   LYS B   1      67.152   7.341 -40.709  1.00 30.43           C  
ATOM   1730  O   LYS B   1      66.861   7.085 -41.879  1.00 30.79           O  
ATOM   1731  CB  LYS B   1      68.524   5.974 -39.064  1.00 31.60           C  
ATOM   1732  CG  LYS B   1      68.156   4.560 -39.499  1.00 32.91           C  
ATOM   1733  CD  LYS B   1      68.391   3.573 -38.365  1.00 34.96           C  
ATOM   1734  CE  LYS B   1      68.139   2.141 -38.811  1.00 35.67           C  
ATOM   1735  NZ  LYS B   1      68.251   1.183 -37.674  1.00 36.70           N1+
ATOM   1736  N   PRO B   2      66.276   7.918 -39.855  1.00 29.43           N  
ATOM   1737  CA  PRO B   2      64.966   8.257 -40.409  1.00 28.48           C  
ATOM   1738  C   PRO B   2      64.997   9.590 -41.152  1.00 27.54           C  
ATOM   1739  O   PRO B   2      65.801  10.466 -40.822  1.00 27.48           O  
ATOM   1740  CB  PRO B   2      64.080   8.363 -39.168  1.00 28.65           C  
ATOM   1741  CG  PRO B   2      65.011   8.809 -38.078  1.00 28.79           C  
ATOM   1742  CD  PRO B   2      66.390   8.302 -38.432  1.00 29.42           C  
ATOM   1743  N   THR B   3      64.130   9.742 -42.149  1.00 26.34           N  
ATOM   1744  CA  THR B   3      63.926  11.044 -42.777  1.00 25.38           C  
ATOM   1745  C   THR B   3      63.266  11.958 -41.749  1.00 24.63           C  
ATOM   1746  O   THR B   3      62.692  11.471 -40.768  1.00 24.24           O  
ATOM   1747  CB  THR B   3      63.018  10.951 -44.020  1.00 25.51           C  
ATOM   1748  CG2 THR B   3      63.590   9.971 -45.046  1.00 25.95           C  
ATOM   1749  OG1 THR B   3      61.707  10.521 -43.629  1.00 25.31           O  
ATOM   1750  N   LYS B   4      63.344  13.270 -41.968  1.00 23.85           N  
ATOM   1751  CA  LYS B   4      62.687  14.227 -41.078  1.00 23.37           C  
ATOM   1752  C   LYS B   4      61.195  13.919 -40.955  1.00 23.29           C  
ATOM   1753  O   LYS B   4      60.659  13.884 -39.848  1.00 22.85           O  
ATOM   1754  CB  LYS B   4      62.896  15.665 -41.557  1.00 23.10           C  
ATOM   1755  CG  LYS B   4      62.369  16.713 -40.588  1.00 22.69           C  
ATOM   1756  CD  LYS B   4      62.601  18.120 -41.100  1.00 22.27           C  
ATOM   1757  CE  LYS B   4      61.981  19.136 -40.160  1.00 22.73           C  
ATOM   1758  NZ  LYS B   4      62.182  20.534 -40.627  1.00 22.26           N1+
ATOM   1759  N   GLU B   5      60.543  13.686 -42.095  1.00 23.41           N  
ATOM   1760  CA  GLU B   5      59.115  13.354 -42.134  1.00 24.23           C  
ATOM   1761  C   GLU B   5      58.776  12.125 -41.284  1.00 23.43           C  
ATOM   1762  O   GLU B   5      57.842  12.163 -40.482  1.00 23.34           O  
ATOM   1763  CB  GLU B   5      58.659  13.150 -43.586  1.00 24.02           C  
ATOM   1764  CG  GLU B   5      57.251  12.588 -43.750  1.00 26.38           C  
ATOM   1765  CD  GLU B   5      56.923  12.274 -45.197  1.00 26.71           C  
ATOM   1766  OE1 GLU B   5      56.669  13.227 -45.966  1.00 30.08           O  
ATOM   1767  OE2 GLU B   5      56.921  11.073 -45.565  1.00 30.47           O1-
ATOM   1768  N   LYS B   6      59.534  11.047 -41.463  1.00 23.05           N  
ATOM   1769  CA  LYS B   6      59.297   9.811 -40.716  1.00 22.72           C  
ATOM   1770  C   LYS B   6      59.570   9.983 -39.225  1.00 21.98           C  
ATOM   1771  O   LYS B   6      58.813   9.476 -38.392  1.00 21.95           O  
ATOM   1772  CB  LYS B   6      60.115   8.649 -41.284  1.00 22.97           C  
ATOM   1773  CG  LYS B   6      59.629   8.155 -42.651  1.00 24.98           C  
ATOM   1774  CD  LYS B   6      58.317   7.383 -42.555  1.00 28.68           C  
ATOM   1775  CE  LYS B   6      57.892   6.826 -43.914  1.00 30.66           C  
ATOM   1776  NZ  LYS B   6      58.748   5.681 -44.359  1.00 32.90           N1+
ATOM   1777  N   LEU B   7      60.632  10.715 -38.893  1.00 21.14           N  
ATOM   1778  CA  LEU B   7      60.927  11.010 -37.487  1.00 20.24           C  
ATOM   1779  C   LEU B   7      59.804  11.831 -36.855  1.00 20.35           C  
ATOM   1780  O   LEU B   7      59.369  11.541 -35.738  1.00 19.91           O  
ATOM   1781  CB  LEU B   7      62.266  11.736 -37.332  1.00 20.15           C  
ATOM   1782  CG  LEU B   7      62.703  12.003 -35.885  1.00 19.60           C  
ATOM   1783  CD1 LEU B   7      62.844  10.711 -35.077  1.00 19.53           C  
ATOM   1784  CD2 LEU B   7      63.997  12.786 -35.863  1.00 19.46           C  
ATOM   1785  N   MET B   8      59.327  12.846 -37.580  1.00 20.26           N  
ATOM   1786  CA  MET B   8      58.212  13.667 -37.097  1.00 20.65           C  
ATOM   1787  C   MET B   8      56.951  12.837 -36.832  1.00 20.84           C  
ATOM   1788  O   MET B   8      56.239  13.091 -35.862  1.00 20.58           O  
ATOM   1789  CB  MET B   8      57.923  14.836 -38.049  1.00 20.50           C  
ATOM   1790  CG  MET B   8      58.916  15.997 -37.911  1.00 20.96           C  
ATOM   1791  SD  MET B   8      58.659  17.387 -39.049  1.00 20.75           S  
ATOM   1792  CE  MET B   8      57.152  18.107 -38.411  1.00 23.44           C  
ATOM   1793  N   GLU B   9      56.692  11.843 -37.684  1.00 21.50           N  
ATOM   1794  CA  GLU B   9      55.579  10.910 -37.474  1.00 22.53           C  
ATOM   1795  C   GLU B   9      55.748  10.122 -36.173  1.00 22.10           C  
ATOM   1796  O   GLU B   9      54.784   9.931 -35.424  1.00 22.41           O  
ATOM   1797  CB  GLU B   9      55.436   9.951 -38.662  1.00 22.52           C  
ATOM   1798  CG  GLU B   9      54.843  10.598 -39.907  1.00 24.51           C  
ATOM   1799  CD  GLU B   9      54.907   9.705 -41.143  1.00 24.81           C  
ATOM   1800  OE1 GLU B   9      55.255   8.508 -41.018  1.00 28.25           O  
ATOM   1801  OE2 GLU B   9      54.602  10.207 -42.248  1.00 28.66           O1-
ATOM   1802  N   GLN B  10      56.979   9.684 -35.917  1.00 21.77           N  
ATOM   1803  CA  GLN B  10      57.329   8.950 -34.701  1.00 21.66           C  
ATOM   1804  C   GLN B  10      57.197   9.817 -33.442  1.00 21.22           C  
ATOM   1805  O   GLN B  10      56.682   9.359 -32.421  1.00 21.26           O  
ATOM   1806  CB  GLN B  10      58.750   8.374 -34.831  1.00 21.81           C  
ATOM   1807  CG  GLN B  10      59.412   7.905 -33.529  1.00 23.24           C  
ATOM   1808  CD  GLN B  10      58.826   6.620 -32.977  1.00 24.86           C  
ATOM   1809  NE2 GLN B  10      59.153   6.320 -31.723  1.00 23.76           N  
ATOM   1810  OE1 GLN B  10      58.101   5.895 -33.669  1.00 25.81           O  
ATOM   1811  N   LEU B  11      57.646  11.067 -33.521  1.00 20.72           N  
ATOM   1812  CA  LEU B  11      57.688  11.947 -32.343  1.00 20.39           C  
ATOM   1813  C   LEU B  11      56.362  12.622 -31.992  1.00 20.64           C  
ATOM   1814  O   LEU B  11      56.133  12.985 -30.832  1.00 20.18           O  
ATOM   1815  CB  LEU B  11      58.778  13.012 -32.502  1.00 20.17           C  
ATOM   1816  CG  LEU B  11      60.220  12.524 -32.658  1.00 19.10           C  
ATOM   1817  CD1 LEU B  11      61.164  13.710 -32.828  1.00 19.40           C  
ATOM   1818  CD2 LEU B  11      60.657  11.637 -31.487  1.00 18.73           C  
ATOM   1819  N   LYS B  12      55.498  12.788 -32.995  1.00 20.80           N  
ATOM   1820  CA  LYS B  12      54.261  13.554 -32.852  1.00 21.37           C  
ATOM   1821  C   LYS B  12      53.380  13.078 -31.696  1.00 20.54           C  
ATOM   1822  O   LYS B  12      53.055  11.893 -31.598  1.00 20.61           O  
ATOM   1823  CB  LYS B  12      53.455  13.512 -34.156  1.00 21.27           C  
ATOM   1824  CG  LYS B  12      52.291  14.491 -34.194  1.00 22.61           C  
ATOM   1825  CD  LYS B  12      51.472  14.346 -35.475  1.00 23.28           C  
ATOM   1826  CE  LYS B  12      50.265  15.285 -35.476  1.00 26.88           C  
ATOM   1827  NZ  LYS B  12      49.287  14.974 -34.385  1.00 29.33           N1+
ATOM   1828  N   GLY B  13      53.005  14.017 -30.831  1.00 20.24           N  
ATOM   1829  CA  GLY B  13      52.059  13.749 -29.750  1.00 19.75           C  
ATOM   1830  C   GLY B  13      52.583  12.857 -28.638  1.00 19.50           C  
ATOM   1831  O   GLY B  13      51.805  12.353 -27.822  1.00 19.87           O  
ATOM   1832  N   GLY B  14      53.900  12.672 -28.596  1.00 18.74           N  
ATOM   1833  CA  GLY B  14      54.518  11.824 -27.582  1.00 18.10           C  
ATOM   1834  C   GLY B  14      55.525  12.560 -26.721  1.00 17.49           C  
ATOM   1835  O   GLY B  14      55.698  13.777 -26.836  1.00 17.60           O  
ATOM   1836  N   ILE B  15      56.182  11.803 -25.850  1.00 16.99           N  
ATOM   1837  CA  ILE B  15      57.209  12.334 -24.959  1.00 16.42           C  
ATOM   1838  C   ILE B  15      58.562  11.698 -25.281  1.00 15.68           C  
ATOM   1839  O   ILE B  15      58.678  10.474 -25.389  1.00 15.40           O  
ATOM   1840  CB  ILE B  15      56.850  12.071 -23.466  1.00 16.62           C  
ATOM   1841  CG1 ILE B  15      55.572  12.823 -23.055  1.00 17.02           C  
ATOM   1842  CG2 ILE B  15      58.030  12.389 -22.534  1.00 17.06           C  
ATOM   1843  CD1 ILE B  15      55.701  14.343 -22.971  1.00 18.11           C  
ATOM   1844  N   ILE B  16      59.571  12.547 -25.453  1.00 14.99           N  
ATOM   1845  CA  ILE B  16      60.962  12.125 -25.572  1.00 14.68           C  
ATOM   1846  C   ILE B  16      61.547  12.273 -24.175  1.00 14.21           C  
ATOM   1847  O   ILE B  16      61.330  13.292 -23.530  1.00 14.38           O  
ATOM   1848  CB  ILE B  16      61.745  13.054 -26.534  1.00 14.49           C  
ATOM   1849  CG1 ILE B  16      61.124  13.035 -27.939  1.00 14.58           C  
ATOM   1850  CG2 ILE B  16      63.232  12.684 -26.582  1.00 15.11           C  
ATOM   1851  CD1 ILE B  16      61.495  14.272 -28.786  1.00 14.70           C  
ATOM   1852  N   VAL B  17      62.267  11.263 -23.698  1.00 13.94           N  
ATOM   1853  CA  VAL B  17      62.844  11.338 -22.348  1.00 13.62           C  
ATOM   1854  C   VAL B  17      64.360  11.555 -22.388  1.00 13.56           C  
ATOM   1855  O   VAL B  17      65.093  10.770 -22.993  1.00 13.74           O  
ATOM   1856  CB  VAL B  17      62.494  10.080 -21.510  1.00 13.38           C  
ATOM   1857  CG1 VAL B  17      63.115  10.166 -20.109  1.00 13.60           C  
ATOM   1858  CG2 VAL B  17      60.972   9.906 -21.419  1.00 14.19           C  
ATOM   1859  N   SER B  18      64.821  12.625 -21.739  1.00 13.37           N  
ATOM   1860  CA  SER B  18      66.249  12.890 -21.628  1.00 13.37           C  
ATOM   1861  C   SER B  18      66.799  12.104 -20.444  1.00 13.41           C  
ATOM   1862  O   SER B  18      66.302  12.234 -19.321  1.00 13.84           O  
ATOM   1863  CB  SER B  18      66.534  14.382 -21.454  1.00 13.64           C  
ATOM   1864  OG  SER B  18      67.920  14.596 -21.240  1.00 13.62           O  
ATOM   1865  N   CYS B  19      67.801  11.278 -20.721  1.00 13.77           N  
ATOM   1866  CA  CYS B  19      68.374  10.365 -19.743  1.00 13.99           C  
ATOM   1867  C   CYS B  19      69.839  10.725 -19.528  1.00 14.12           C  
ATOM   1868  O   CYS B  19      70.729  10.094 -20.103  1.00 14.01           O  
ATOM   1869  CB  CYS B  19      68.249   8.925 -20.244  1.00 14.10           C  
ATOM   1870  SG  CYS B  19      66.551   8.371 -20.480  1.00 15.84           S  
ATOM   1871  N   GLN B  20      70.082  11.738 -18.701  1.00 14.20           N  
ATOM   1872  CA  GLN B  20      71.445  12.233 -18.480  1.00 14.56           C  
ATOM   1873  C   GLN B  20      71.864  12.239 -17.016  1.00 14.61           C  
ATOM   1874  O   GLN B  20      71.046  12.455 -16.115  1.00 14.25           O  
ATOM   1875  CB  GLN B  20      71.617  13.646 -19.047  1.00 14.82           C  
ATOM   1876  CG  GLN B  20      71.301  13.774 -20.529  1.00 14.95           C  
ATOM   1877  CD  GLN B  20      71.515  15.190 -21.031  1.00 15.16           C  
ATOM   1878  NE2 GLN B  20      70.520  15.726 -21.735  1.00 16.08           N  
ATOM   1879  OE1 GLN B  20      72.555  15.799 -20.777  1.00 14.95           O  
ATOM   1880  N   ALA B  21      73.155  11.990 -16.808  1.00 14.71           N  
ATOM   1881  CA  ALA B  21      73.797  12.143 -15.503  1.00 15.37           C  
ATOM   1882  C   ALA B  21      75.254  12.502 -15.737  1.00 15.75           C  
ATOM   1883  O   ALA B  21      76.016  11.725 -16.323  1.00 15.77           O  
ATOM   1884  CB  ALA B  21      73.676  10.865 -14.681  1.00 15.25           C  
ATOM   1885  N   LEU B  22      75.621  13.704 -15.309  1.00 16.10           N  
ATOM   1886  CA  LEU B  22      76.978  14.204 -15.460  1.00 17.31           C  
ATOM   1887  C   LEU B  22      77.775  13.861 -14.210  1.00 17.57           C  
ATOM   1888  O   LEU B  22      77.184  13.688 -13.141  1.00 17.05           O  
ATOM   1889  CB  LEU B  22      76.953  15.723 -15.672  1.00 17.43           C  
ATOM   1890  CG  LEU B  22      76.334  16.236 -16.977  1.00 19.43           C  
ATOM   1891  CD1 LEU B  22      76.107  17.739 -16.905  1.00 21.94           C  
ATOM   1892  CD2 LEU B  22      77.212  15.879 -18.167  1.00 20.69           C  
ATOM   1893  N   PRO B  23      79.116  13.760 -14.334  1.00 18.28           N  
ATOM   1894  CA  PRO B  23      79.945  13.507 -13.153  1.00 18.65           C  
ATOM   1895  C   PRO B  23      79.561  14.440 -12.006  1.00 18.78           C  
ATOM   1896  O   PRO B  23      79.361  15.639 -12.215  1.00 19.09           O  
ATOM   1897  CB  PRO B  23      81.360  13.805 -13.651  1.00 18.95           C  
ATOM   1898  CG  PRO B  23      81.306  13.472 -15.109  1.00 18.74           C  
ATOM   1899  CD  PRO B  23      79.932  13.887 -15.559  1.00 18.60           C  
ATOM   1900  N   GLY B  24      79.440  13.880 -10.807  1.00 18.81           N  
ATOM   1901  CA  GLY B  24      78.996  14.644  -9.649  1.00 19.13           C  
ATOM   1902  C   GLY B  24      77.547  14.383  -9.271  1.00 18.94           C  
ATOM   1903  O   GLY B  24      77.154  14.589  -8.122  1.00 19.61           O  
ATOM   1904  N   GLU B  25      76.749  13.938 -10.240  1.00 18.46           N  
ATOM   1905  CA  GLU B  25      75.346  13.607  -9.991  1.00 17.90           C  
ATOM   1906  C   GLU B  25      75.223  12.225  -9.360  1.00 17.70           C  
ATOM   1907  O   GLU B  25      76.071  11.365  -9.602  1.00 17.40           O  
ATOM   1908  CB  GLU B  25      74.543  13.632 -11.289  1.00 17.75           C  
ATOM   1909  CG  GLU B  25      74.277  15.014 -11.823  1.00 17.81           C  
ATOM   1910  CD  GLU B  25      73.272  14.990 -12.949  1.00 18.61           C  
ATOM   1911  OE1 GLU B  25      72.100  14.628 -12.691  1.00 19.66           O  
ATOM   1912  OE2 GLU B  25      73.667  15.321 -14.086  1.00 19.02           O1-
ATOM   1913  N   PRO B  26      74.159  12.001  -8.560  1.00 17.75           N  
ATOM   1914  CA  PRO B  26      74.042  10.718  -7.863  1.00 17.97           C  
ATOM   1915  C   PRO B  26      73.879   9.510  -8.784  1.00 18.09           C  
ATOM   1916  O   PRO B  26      74.278   8.405  -8.413  1.00 18.06           O  
ATOM   1917  CB  PRO B  26      72.806  10.892  -6.973  1.00 18.04           C  
ATOM   1918  CG  PRO B  26      72.082  12.067  -7.495  1.00 17.80           C  
ATOM   1919  CD  PRO B  26      73.058  12.924  -8.235  1.00 17.78           C  
ATOM   1920  N   LEU B  27      73.309   9.720  -9.970  1.00 18.19           N  
ATOM   1921  CA  LEU B  27      73.127   8.624 -10.922  1.00 18.54           C  
ATOM   1922  C   LEU B  27      74.248   8.527 -11.961  1.00 18.71           C  
ATOM   1923  O   LEU B  27      74.144   7.763 -12.922  1.00 17.97           O  
ATOM   1924  CB  LEU B  27      71.737   8.681 -11.584  1.00 18.84           C  
ATOM   1925  CG  LEU B  27      70.568   8.009 -10.839  1.00 20.24           C  
ATOM   1926  CD1 LEU B  27      70.403   8.496  -9.407  1.00 23.04           C  
ATOM   1927  CD2 LEU B  27      69.254   8.153 -11.612  1.00 19.19           C  
ATOM   1928  N   TYR B  28      75.320   9.295 -11.769  1.00 18.90           N  
ATOM   1929  CA  TYR B  28      76.500   9.118 -12.605  1.00 19.98           C  
ATOM   1930  C   TYR B  28      77.301   7.913 -12.126  1.00 20.65           C  
ATOM   1931  O   TYR B  28      77.660   7.817 -10.946  1.00 20.67           O  
ATOM   1932  CB  TYR B  28      77.402  10.361 -12.650  1.00 20.12           C  
ATOM   1933  CG  TYR B  28      78.635  10.106 -13.488  1.00 20.57           C  
ATOM   1934  CD1 TYR B  28      78.572  10.157 -14.881  1.00 20.98           C  
ATOM   1935  CD2 TYR B  28      79.856   9.770 -12.894  1.00 20.75           C  
ATOM   1936  CE1 TYR B  28      79.691   9.899 -15.662  1.00 21.62           C  
ATOM   1937  CE2 TYR B  28      80.984   9.513 -13.668  1.00 21.59           C  
ATOM   1938  CZ  TYR B  28      80.892   9.578 -15.051  1.00 21.99           C  
ATOM   1939  OH  TYR B  28      81.998   9.324 -15.832  1.00 23.19           O  
ATOM   1940  N   SER B  29      77.567   7.001 -13.053  1.00 21.57           N  
ATOM   1941  CA  SER B  29      78.395   5.833 -12.781  1.00 22.87           C  
ATOM   1942  C   SER B  29      79.620   5.858 -13.679  1.00 23.61           C  
ATOM   1943  O   SER B  29      79.498   6.020 -14.893  1.00 23.46           O  
ATOM   1944  CB  SER B  29      77.606   4.543 -13.019  1.00 22.90           C  
ATOM   1945  OG  SER B  29      78.444   3.407 -12.914  1.00 23.97           O  
ATOM   1946  N   GLU B  30      80.794   5.682 -13.075  1.00 24.48           N  
ATOM   1947  CA  GLU B  30      82.048   5.605 -13.817  1.00 25.97           C  
ATOM   1948  C   GLU B  30      82.079   4.402 -14.758  1.00 25.56           C  
ATOM   1949  O   GLU B  30      82.810   4.402 -15.751  1.00 26.18           O  
ATOM   1950  CB  GLU B  30      83.237   5.536 -12.855  1.00 25.85           C  
ATOM   1951  CG  GLU B  30      83.592   6.864 -12.203  1.00 27.93           C  
ATOM   1952  CD  GLU B  30      84.925   6.819 -11.474  1.00 28.32           C  
ATOM   1953  OE1 GLU B  30      85.960   6.537 -12.124  1.00 32.41           O  
ATOM   1954  OE2 GLU B  30      84.940   7.075 -10.252  1.00 32.07           O1-
ATOM   1955  N   THR B  31      81.287   3.382 -14.436  1.00 25.53           N  
ATOM   1956  CA  THR B  31      81.201   2.176 -15.261  1.00 25.51           C  
ATOM   1957  C   THR B  31      79.896   2.114 -16.060  1.00 24.88           C  
ATOM   1958  O   THR B  31      79.607   1.105 -16.707  1.00 25.01           O  
ATOM   1959  CB  THR B  31      81.358   0.887 -14.419  1.00 25.75           C  
ATOM   1960  CG2 THR B  31      82.719   0.851 -13.726  1.00 26.21           C  
ATOM   1961  OG1 THR B  31      80.317   0.824 -13.438  1.00 27.13           O  
ATOM   1962  N   GLY B  32      79.121   3.197 -16.020  1.00 24.03           N  
ATOM   1963  CA  GLY B  32      77.852   3.281 -16.746  1.00 22.90           C  
ATOM   1964  C   GLY B  32      76.805   2.309 -16.232  1.00 22.07           C  
ATOM   1965  O   GLY B  32      76.810   1.942 -15.053  1.00 22.28           O  
ATOM   1966  N   GLY B  33      75.902   1.897 -17.120  1.00 21.24           N  
ATOM   1967  CA  GLY B  33      74.892   0.889 -16.798  1.00 20.25           C  
ATOM   1968  C   GLY B  33      73.632   1.387 -16.105  1.00 19.57           C  
ATOM   1969  O   GLY B  33      72.729   0.594 -15.813  1.00 19.52           O  
ATOM   1970  N   ILE B  34      73.562   2.693 -15.845  1.00 18.68           N  
ATOM   1971  CA  ILE B  34      72.396   3.293 -15.182  1.00 17.91           C  
ATOM   1972  C   ILE B  34      71.485   3.992 -16.192  1.00 17.31           C  
ATOM   1973  O   ILE B  34      70.271   3.772 -16.199  1.00 17.09           O  
ATOM   1974  CB  ILE B  34      72.797   4.306 -14.059  1.00 18.04           C  
ATOM   1975  CG1 ILE B  34      74.000   3.808 -13.234  1.00 19.53           C  
ATOM   1976  CG2 ILE B  34      71.577   4.687 -13.196  1.00 17.90           C  
ATOM   1977  CD1 ILE B  34      73.822   2.463 -12.549  1.00 20.86           C  
ATOM   1978  N   MET B  35      72.067   4.832 -17.045  1.00 16.64           N  
ATOM   1979  CA  MET B  35      71.261   5.550 -18.037  1.00 16.27           C  
ATOM   1980  C   MET B  35      70.503   4.617 -19.008  1.00 16.13           C  
ATOM   1981  O   MET B  35      69.352   4.911 -19.343  1.00 15.95           O  
ATOM   1982  CB  MET B  35      72.080   6.622 -18.775  1.00 15.71           C  
ATOM   1983  CG  MET B  35      72.482   7.833 -17.897  1.00 15.47           C  
ATOM   1984  SD  MET B  35      71.135   8.733 -17.068  1.00  9.98           S  
ATOM   1985  CE  MET B  35      71.242   8.031 -15.399  1.00 13.59           C  
ATOM   1986  N   PRO B  36      71.125   3.494 -19.450  1.00 16.54           N  
ATOM   1987  CA  PRO B  36      70.315   2.551 -20.249  1.00 16.45           C  
ATOM   1988  C   PRO B  36      69.061   2.034 -19.537  1.00 16.55           C  
ATOM   1989  O   PRO B  36      68.052   1.781 -20.195  1.00 16.65           O  
ATOM   1990  CB  PRO B  36      71.277   1.388 -20.535  1.00 16.49           C  
ATOM   1991  CG  PRO B  36      72.427   1.562 -19.582  1.00 17.42           C  
ATOM   1992  CD  PRO B  36      72.523   3.038 -19.330  1.00 16.78           C  
ATOM   1993  N   LEU B  37      69.120   1.870 -18.214  1.00 16.56           N  
ATOM   1994  CA  LEU B  37      67.944   1.431 -17.456  1.00 16.54           C  
ATOM   1995  C   LEU B  37      66.878   2.515 -17.429  1.00 16.43           C  
ATOM   1996  O   LEU B  37      65.682   2.225 -17.487  1.00 16.37           O  
ATOM   1997  CB  LEU B  37      68.317   1.019 -16.027  1.00 17.07           C  
ATOM   1998  CG  LEU B  37      69.370  -0.084 -15.892  1.00 17.99           C  
ATOM   1999  CD1 LEU B  37      69.539  -0.463 -14.425  1.00 20.11           C  
ATOM   2000  CD2 LEU B  37      69.017  -1.314 -16.725  1.00 19.97           C  
ATOM   2001  N   MET B  38      67.328   3.768 -17.343  1.00 16.26           N  
ATOM   2002  CA  MET B  38      66.440   4.917 -17.410  1.00 16.46           C  
ATOM   2003  C   MET B  38      65.757   4.967 -18.780  1.00 16.19           C  
ATOM   2004  O   MET B  38      64.552   5.200 -18.867  1.00 16.00           O  
ATOM   2005  CB  MET B  38      67.244   6.194 -17.148  1.00 16.60           C  
ATOM   2006  CG  MET B  38      66.523   7.260 -16.360  1.00 18.71           C  
ATOM   2007  SD  MET B  38      65.770   6.791 -14.777  1.00 19.14           S  
ATOM   2008  CE  MET B  38      67.032   5.787 -14.040  1.00  4.07           C  
ATOM   2009  N   ALA B  39      66.534   4.723 -19.836  1.00 16.15           N  
ATOM   2010  CA  ALA B  39      66.004   4.689 -21.202  1.00 16.36           C  
ATOM   2011  C   ALA B  39      64.992   3.546 -21.383  1.00 16.61           C  
ATOM   2012  O   ALA B  39      63.953   3.728 -22.018  1.00 16.63           O  
ATOM   2013  CB  ALA B  39      67.143   4.585 -22.218  1.00 16.35           C  
ATOM   2014  N   LYS B  40      65.300   2.383 -20.808  1.00 16.86           N  
ATOM   2015  CA  LYS B  40      64.379   1.236 -20.822  1.00 17.38           C  
ATOM   2016  C   LYS B  40      63.061   1.591 -20.146  1.00 16.84           C  
ATOM   2017  O   LYS B  40      61.988   1.285 -20.666  1.00 16.60           O  
ATOM   2018  CB  LYS B  40      65.009   0.026 -20.127  1.00 17.32           C  
ATOM   2019  CG  LYS B  40      64.171  -1.258 -20.221  1.00 18.62           C  
ATOM   2020  CD  LYS B  40      64.735  -2.376 -19.343  1.00 19.71           C  
ATOM   2021  CE  LYS B  40      65.974  -3.021 -19.958  1.00 23.58           C  
ATOM   2022  NZ  LYS B  40      66.484  -4.170 -19.152  1.00 25.57           N1+
ATOM   2023  N   ALA B  41      63.147   2.237 -18.983  1.00 16.45           N  
ATOM   2024  CA  ALA B  41      61.962   2.707 -18.272  1.00 16.54           C  
ATOM   2025  C   ALA B  41      61.116   3.613 -19.159  1.00 16.68           C  
ATOM   2026  O   ALA B  41      59.896   3.460 -19.234  1.00 16.42           O  
ATOM   2027  CB  ALA B  41      62.362   3.430 -16.985  1.00 16.49           C  
ATOM   2028  N   ALA B  42      61.781   4.544 -19.841  1.00 16.57           N  
ATOM   2029  CA  ALA B  42      61.113   5.456 -20.762  1.00 17.13           C  
ATOM   2030  C   ALA B  42      60.401   4.683 -21.876  1.00 17.52           C  
ATOM   2031  O   ALA B  42      59.230   4.943 -22.165  1.00 17.45           O  
ATOM   2032  CB  ALA B  42      62.116   6.453 -21.340  1.00 16.90           C  
ATOM   2033  N   GLN B  43      61.106   3.723 -22.475  1.00 17.92           N  
ATOM   2034  CA  GLN B  43      60.539   2.907 -23.555  1.00 18.89           C  
ATOM   2035  C   GLN B  43      59.294   2.148 -23.088  1.00 18.74           C  
ATOM   2036  O   GLN B  43      58.258   2.170 -23.757  1.00 18.89           O  
ATOM   2037  CB  GLN B  43      61.582   1.932 -24.104  1.00 18.95           C  
ATOM   2038  CG  GLN B  43      61.108   1.162 -25.331  1.00 21.86           C  
ATOM   2039  CD  GLN B  43      61.971  -0.044 -25.629  1.00 25.78           C  
ATOM   2040  NE2 GLN B  43      61.382  -1.234 -25.536  1.00 27.90           N  
ATOM   2041  OE1 GLN B  43      63.152   0.087 -25.940  1.00 27.46           O  
ATOM   2042  N   GLU B  44      59.396   1.498 -21.931  1.00 18.76           N  
ATOM   2043  CA  GLU B  44      58.274   0.739 -21.367  1.00 18.95           C  
ATOM   2044  C   GLU B  44      57.055   1.618 -21.071  1.00 18.77           C  
ATOM   2045  O   GLU B  44      55.906   1.167 -21.183  1.00 19.23           O  
ATOM   2046  CB  GLU B  44      58.714  -0.008 -20.105  1.00 18.91           C  
ATOM   2047  CG  GLU B  44      59.741  -1.101 -20.350  1.00 19.42           C  
ATOM   2048  CD  GLU B  44      60.041  -1.926 -19.110  1.00 19.92           C  
ATOM   2049  OE1 GLU B  44      59.308  -1.793 -18.104  1.00 22.65           O  
ATOM   2050  OE2 GLU B  44      61.015  -2.707 -19.146  1.00 22.26           O1-
ATOM   2051  N   ALA B  45      57.311   2.876 -20.708  1.00 18.56           N  
ATOM   2052  CA  ALA B  45      56.258   3.843 -20.426  1.00 18.50           C  
ATOM   2053  C   ALA B  45      55.533   4.302 -21.690  1.00 18.28           C  
ATOM   2054  O   ALA B  45      54.425   4.830 -21.617  1.00 18.89           O  
ATOM   2055  CB  ALA B  45      56.836   5.046 -19.687  1.00 18.41           C  
ATOM   2056  N   GLY B  46      56.180   4.124 -22.841  1.00 18.13           N  
ATOM   2057  CA  GLY B  46      55.615   4.546 -24.123  1.00 17.47           C  
ATOM   2058  C   GLY B  46      56.271   5.773 -24.734  1.00 17.36           C  
ATOM   2059  O   GLY B  46      55.687   6.413 -25.612  1.00 17.63           O  
ATOM   2060  N   ALA B  47      57.477   6.112 -24.274  1.00 16.76           N  
ATOM   2061  CA  ALA B  47      58.226   7.242 -24.843  1.00 16.47           C  
ATOM   2062  C   ALA B  47      58.491   7.025 -26.330  1.00 16.19           C  
ATOM   2063  O   ALA B  47      58.581   5.884 -26.793  1.00 16.16           O  
ATOM   2064  CB  ALA B  47      59.540   7.464 -24.097  1.00 16.40           C  
ATOM   2065  N   VAL B  48      58.614   8.125 -27.068  1.00 16.05           N  
ATOM   2066  CA  VAL B  48      58.799   8.055 -28.526  1.00 15.93           C  
ATOM   2067  C   VAL B  48      60.246   8.315 -28.961  1.00 15.76           C  
ATOM   2068  O   VAL B  48      60.584   8.169 -30.139  1.00 15.80           O  
ATOM   2069  CB  VAL B  48      57.832   9.001 -29.286  1.00 15.97           C  
ATOM   2070  CG1 VAL B  48      56.387   8.517 -29.137  1.00 16.85           C  
ATOM   2071  CG2 VAL B  48      57.987  10.444 -28.810  1.00 15.95           C  
ATOM   2072  N   GLY B  49      61.088   8.698 -28.003  1.00 15.34           N  
ATOM   2073  CA  GLY B  49      62.502   8.942 -28.267  1.00 14.88           C  
ATOM   2074  C   GLY B  49      63.281   9.171 -26.987  1.00 14.58           C  
ATOM   2075  O   GLY B  49      62.697   9.262 -25.902  1.00 14.37           O  
ATOM   2076  N   ILE B  50      64.601   9.262 -27.129  1.00 14.20           N  
ATOM   2077  CA  ILE B  50      65.512   9.450 -26.002  1.00 14.39           C  
ATOM   2078  C   ILE B  50      66.477  10.587 -26.344  1.00 14.20           C  
ATOM   2079  O   ILE B  50      66.951  10.665 -27.477  1.00 14.24           O  
ATOM   2080  CB  ILE B  50      66.334   8.151 -25.720  1.00 14.21           C  
ATOM   2081  CG1 ILE B  50      65.423   6.941 -25.419  1.00 14.89           C  
ATOM   2082  CG2 ILE B  50      67.386   8.373 -24.601  1.00 15.15           C  
ATOM   2083  CD1 ILE B  50      64.602   7.050 -24.134  1.00 14.75           C  
ATOM   2084  N   ARG B  51      66.758  11.461 -25.377  1.00 13.86           N  
ATOM   2085  CA  ARG B  51      67.869  12.405 -25.501  1.00 13.60           C  
ATOM   2086  C   ARG B  51      68.965  11.936 -24.551  1.00 13.34           C  
ATOM   2087  O   ARG B  51      68.693  11.615 -23.396  1.00 13.37           O  
ATOM   2088  CB  ARG B  51      67.443  13.847 -25.184  1.00 13.51           C  
ATOM   2089  CG  ARG B  51      68.569  14.890 -25.343  1.00 13.99           C  
ATOM   2090  CD  ARG B  51      68.045  16.313 -25.212  1.00 13.84           C  
ATOM   2091  NE  ARG B  51      69.128  17.280 -24.996  1.00 14.42           N  
ATOM   2092  CZ  ARG B  51      69.347  18.365 -25.739  1.00 14.32           C  
ATOM   2093  NH1 ARG B  51      68.560  18.660 -26.762  1.00 14.44           N1+
ATOM   2094  NH2 ARG B  51      70.361  19.170 -25.450  1.00 14.07           N  
ATOM   2095  N   ALA B  52      70.197  11.871 -25.042  1.00 13.22           N  
ATOM   2096  CA  ALA B  52      71.293  11.347 -24.237  1.00 13.15           C  
ATOM   2097  C   ALA B  52      72.585  12.096 -24.494  1.00 13.08           C  
ATOM   2098  O   ALA B  52      72.781  12.675 -25.568  1.00 13.09           O  
ATOM   2099  CB  ALA B  52      71.480   9.846 -24.484  1.00 13.47           C  
ATOM   2100  N   ASN B  53      73.461  12.059 -23.494  1.00 13.27           N  
ATOM   2101  CA  ASN B  53      74.735  12.761 -23.512  1.00 13.56           C  
ATOM   2102  C   ASN B  53      75.905  11.797 -23.411  1.00 13.93           C  
ATOM   2103  O   ASN B  53      75.867  10.875 -22.595  1.00 14.10           O  
ATOM   2104  CB  ASN B  53      74.814  13.740 -22.333  1.00 13.62           C  
ATOM   2105  CG  ASN B  53      76.204  14.328 -22.164  1.00 14.26           C  
ATOM   2106  ND2 ASN B  53      76.616  15.121 -23.137  1.00 13.15           N  
ATOM   2107  OD1 ASN B  53      76.914  14.047 -21.180  1.00 16.89           O  
ATOM   2108  N   SER B  54      76.942  12.060 -24.210  1.00 14.14           N  
ATOM   2109  CA  SER B  54      78.207  11.297 -24.265  1.00 14.62           C  
ATOM   2110  C   SER B  54      78.143  10.064 -25.155  1.00 14.68           C  
ATOM   2111  O   SER B  54      77.110   9.387 -25.243  1.00 14.52           O  
ATOM   2112  CB  SER B  54      78.767  10.933 -22.874  1.00 14.44           C  
ATOM   2113  OG  SER B  54      78.131   9.782 -22.329  1.00 14.98           O  
ATOM   2114  N   VAL B  55      79.264   9.796 -25.819  1.00 15.03           N  
ATOM   2115  CA  VAL B  55      79.415   8.605 -26.656  1.00 15.45           C  
ATOM   2116  C   VAL B  55      79.115   7.340 -25.841  1.00 15.63           C  
ATOM   2117  O   VAL B  55      78.368   6.464 -26.291  1.00 15.72           O  
ATOM   2118  CB  VAL B  55      80.831   8.542 -27.291  1.00 15.53           C  
ATOM   2119  CG1 VAL B  55      81.063   7.199 -27.994  1.00 15.92           C  
ATOM   2120  CG2 VAL B  55      81.036   9.707 -28.256  1.00 16.10           C  
ATOM   2121  N   ARG B  56      79.665   7.269 -24.630  1.00 15.82           N  
ATOM   2122  CA  ARG B  56      79.446   6.119 -23.756  1.00 16.30           C  
ATOM   2123  C   ARG B  56      77.956   5.846 -23.495  1.00 16.20           C  
ATOM   2124  O   ARG B  56      77.474   4.734 -23.728  1.00 16.28           O  
ATOM   2125  CB  ARG B  56      80.187   6.291 -22.430  1.00 16.45           C  
ATOM   2126  CG  ARG B  56      80.059   5.079 -21.519  1.00 17.76           C  
ATOM   2127  CD  ARG B  56      80.403   5.430 -20.094  1.00 19.95           C  
ATOM   2128  NE  ARG B  56      79.317   6.145 -19.423  1.00 21.49           N  
ATOM   2129  CZ  ARG B  56      79.343   6.499 -18.141  1.00 22.33           C  
ATOM   2130  NH1 ARG B  56      80.406   6.208 -17.394  1.00 23.67           N1+
ATOM   2131  NH2 ARG B  56      78.314   7.143 -17.604  1.00 21.82           N  
ATOM   2132  N   ASP B  57      77.229   6.857 -23.019  1.00 15.99           N  
ATOM   2133  CA  ASP B  57      75.813   6.664 -22.688  1.00 16.18           C  
ATOM   2134  C   ASP B  57      74.984   6.348 -23.920  1.00 15.93           C  
ATOM   2135  O   ASP B  57      74.092   5.509 -23.872  1.00 16.10           O  
ATOM   2136  CB  ASP B  57      75.215   7.895 -22.003  1.00 16.20           C  
ATOM   2137  CG  ASP B  57      75.719   8.095 -20.580  1.00 16.77           C  
ATOM   2138  OD1 ASP B  57      76.583   7.321 -20.108  1.00 17.43           O  
ATOM   2139  OD2 ASP B  57      75.225   9.043 -19.927  1.00 17.09           O1-
ATOM   2140  N   ILE B  58      75.263   7.046 -25.018  1.00 16.04           N  
ATOM   2141  CA  ILE B  58      74.494   6.852 -26.239  1.00 16.53           C  
ATOM   2142  C   ILE B  58      74.625   5.409 -26.730  1.00 17.09           C  
ATOM   2143  O   ILE B  58      73.624   4.776 -27.079  1.00 17.27           O  
ATOM   2144  CB  ILE B  58      74.888   7.877 -27.331  1.00 16.42           C  
ATOM   2145  CG1 ILE B  58      74.423   9.278 -26.911  1.00 15.92           C  
ATOM   2146  CG2 ILE B  58      74.285   7.488 -28.685  1.00 16.59           C  
ATOM   2147  CD1 ILE B  58      75.057  10.416 -27.686  1.00 16.18           C  
ATOM   2148  N   LYS B  59      75.848   4.884 -26.710  1.00 17.68           N  
ATOM   2149  CA  LYS B  59      76.099   3.506 -27.144  1.00 18.82           C  
ATOM   2150  C   LYS B  59      75.414   2.491 -26.233  1.00 18.65           C  
ATOM   2151  O   LYS B  59      74.836   1.511 -26.712  1.00 18.85           O  
ATOM   2152  CB  LYS B  59      77.603   3.228 -27.252  1.00 18.84           C  
ATOM   2153  CG  LYS B  59      78.260   3.887 -28.469  1.00 20.02           C  
ATOM   2154  CD  LYS B  59      79.774   3.677 -28.503  1.00 20.95           C  
ATOM   2155  CE  LYS B  59      80.163   2.295 -29.043  1.00 24.27           C  
ATOM   2156  NZ  LYS B  59      79.768   2.093 -30.468  1.00 26.84           N1+
ATOM   2157  N   GLU B  60      75.461   2.733 -24.923  1.00 18.49           N  
ATOM   2158  CA  GLU B  60      74.791   1.853 -23.959  1.00 18.77           C  
ATOM   2159  C   GLU B  60      73.273   1.851 -24.145  1.00 18.68           C  
ATOM   2160  O   GLU B  60      72.631   0.806 -24.032  1.00 18.98           O  
ATOM   2161  CB  GLU B  60      75.145   2.241 -22.522  1.00 18.87           C  
ATOM   2162  CG  GLU B  60      76.577   1.908 -22.138  1.00 20.01           C  
ATOM   2163  CD  GLU B  60      76.823   1.954 -20.637  1.00 22.04           C  
ATOM   2164  OE1 GLU B  60      75.931   2.394 -19.881  1.00 22.47           O  
ATOM   2165  OE2 GLU B  60      77.923   1.539 -20.215  1.00 25.55           O1-
ATOM   2166  N   ILE B  61      72.711   3.027 -24.428  1.00 18.22           N  
ATOM   2167  CA  ILE B  61      71.277   3.175 -24.658  1.00 18.31           C  
ATOM   2168  C   ILE B  61      70.865   2.529 -25.989  1.00 18.74           C  
ATOM   2169  O   ILE B  61      69.839   1.853 -26.063  1.00 18.59           O  
ATOM   2170  CB  ILE B  61      70.849   4.664 -24.575  1.00 18.13           C  
ATOM   2171  CG1 ILE B  61      70.902   5.134 -23.117  1.00 18.01           C  
ATOM   2172  CG2 ILE B  61      69.458   4.885 -25.188  1.00 17.61           C  
ATOM   2173  CD1 ILE B  61      70.903   6.642 -22.935  1.00 17.33           C  
ATOM   2174  N   GLN B  62      71.677   2.729 -27.029  1.00 19.35           N  
ATOM   2175  CA  GLN B  62      71.441   2.102 -28.338  1.00 20.42           C  
ATOM   2176  C   GLN B  62      71.360   0.589 -28.237  1.00 20.76           C  
ATOM   2177  O   GLN B  62      70.629  -0.052 -28.993  1.00 20.95           O  
ATOM   2178  CB  GLN B  62      72.567   2.438 -29.305  1.00 20.74           C  
ATOM   2179  CG  GLN B  62      72.465   3.789 -29.949  1.00 22.20           C  
ATOM   2180  CD  GLN B  62      73.550   3.997 -30.981  1.00 24.68           C  
ATOM   2181  NE2 GLN B  62      73.174   4.538 -32.137  1.00 24.04           N  
ATOM   2182  OE1 GLN B  62      74.715   3.664 -30.747  1.00 26.42           O  
ATOM   2183  N   ALA B  63      72.131   0.028 -27.311  1.00 21.26           N  
ATOM   2184  CA  ALA B  63      72.166  -1.417 -27.102  1.00 22.05           C  
ATOM   2185  C   ALA B  63      70.857  -1.975 -26.539  1.00 22.34           C  
ATOM   2186  O   ALA B  63      70.571  -3.163 -26.706  1.00 23.38           O  
ATOM   2187  CB  ALA B  63      73.339  -1.796 -26.205  1.00 21.95           C  
ATOM   2188  N   ILE B  64      70.060  -1.133 -25.883  1.00 22.25           N  
ATOM   2189  CA  ILE B  64      68.836  -1.617 -25.227  1.00 22.43           C  
ATOM   2190  C   ILE B  64      67.518  -1.076 -25.802  1.00 22.06           C  
ATOM   2191  O   ILE B  64      66.440  -1.532 -25.421  1.00 22.15           O  
ATOM   2192  CB  ILE B  64      68.877  -1.444 -23.671  1.00 22.70           C  
ATOM   2193  CG1 ILE B  64      69.166   0.005 -23.268  1.00 23.21           C  
ATOM   2194  CG2 ILE B  64      69.889  -2.409 -23.047  1.00 23.70           C  
ATOM   2195  CD1 ILE B  64      67.966   0.917 -23.319  1.00 23.69           C  
ATOM   2196  N   THR B  65      67.602  -0.110 -26.712  1.00 21.73           N  
ATOM   2197  CA  THR B  65      66.399   0.433 -27.340  1.00 21.43           C  
ATOM   2198  C   THR B  65      66.604   0.812 -28.803  1.00 21.29           C  
ATOM   2199  O   THR B  65      67.694   1.236 -29.198  1.00 21.03           O  
ATOM   2200  CB  THR B  65      65.811   1.642 -26.556  1.00 21.52           C  
ATOM   2201  CG2 THR B  65      66.748   2.846 -26.590  1.00 21.40           C  
ATOM   2202  OG1 THR B  65      64.549   2.008 -27.124  1.00 21.40           O  
ATOM   2203  N   ASP B  66      65.543   0.649 -29.592  1.00 21.14           N  
ATOM   2204  CA  ASP B  66      65.530   1.093 -30.981  1.00 21.34           C  
ATOM   2205  C   ASP B  66      64.839   2.447 -31.154  1.00 20.23           C  
ATOM   2206  O   ASP B  66      64.651   2.916 -32.282  1.00 20.43           O  
ATOM   2207  CB  ASP B  66      64.874   0.039 -31.882  1.00 22.26           C  
ATOM   2208  CG  ASP B  66      65.787  -1.142 -32.168  1.00 25.04           C  
ATOM   2209  OD1 ASP B  66      67.029  -0.977 -32.156  1.00 28.42           O  
ATOM   2210  OD2 ASP B  66      65.256  -2.248 -32.413  1.00 29.43           O1-
ATOM   2211  N   LEU B  67      64.464   3.078 -30.040  1.00 19.02           N  
ATOM   2212  CA  LEU B  67      63.922   4.435 -30.082  1.00 17.59           C  
ATOM   2213  C   LEU B  67      64.930   5.411 -30.698  1.00 17.00           C  
ATOM   2214  O   LEU B  67      66.136   5.271 -30.485  1.00 16.99           O  
ATOM   2215  CB  LEU B  67      63.535   4.913 -28.680  1.00 17.53           C  
ATOM   2216  CG  LEU B  67      62.296   4.289 -28.030  1.00 17.39           C  
ATOM   2217  CD1 LEU B  67      62.121   4.853 -26.624  1.00 18.38           C  
ATOM   2218  CD2 LEU B  67      61.026   4.501 -28.865  1.00 17.72           C  
ATOM   2219  N   PRO B  68      64.438   6.406 -31.458  1.00 16.31           N  
ATOM   2220  CA  PRO B  68      65.347   7.396 -32.030  1.00 16.11           C  
ATOM   2221  C   PRO B  68      66.024   8.193 -30.921  1.00 15.72           C  
ATOM   2222  O   PRO B  68      65.393   8.491 -29.897  1.00 15.60           O  
ATOM   2223  CB  PRO B  68      64.419   8.295 -32.858  1.00 16.01           C  
ATOM   2224  CG  PRO B  68      63.066   8.110 -32.250  1.00 16.41           C  
ATOM   2225  CD  PRO B  68      63.033   6.675 -31.816  1.00 16.60           C  
ATOM   2226  N   ILE B  69      67.298   8.513 -31.129  1.00 15.28           N  
ATOM   2227  CA  ILE B  69      68.082   9.230 -30.130  1.00 14.72           C  
ATOM   2228  C   ILE B  69      68.445  10.616 -30.631  1.00 14.43           C  
ATOM   2229  O   ILE B  69      68.860  10.782 -31.781  1.00 14.39           O  
ATOM   2230  CB  ILE B  69      69.366   8.450 -29.744  1.00 14.99           C  
ATOM   2231  CG1 ILE B  69      68.990   7.136 -29.052  1.00 15.41           C  
ATOM   2232  CG2 ILE B  69      70.272   9.294 -28.831  1.00 14.39           C  
ATOM   2233  CD1 ILE B  69      70.150   6.174 -28.884  1.00 16.89           C  
ATOM   2234  N   ILE B  70      68.237  11.600 -29.760  1.00 14.24           N  
ATOM   2235  CA  ILE B  70      68.834  12.922 -29.889  1.00 13.99           C  
ATOM   2236  C   ILE B  70      70.103  12.900 -29.041  1.00 13.92           C  
ATOM   2237  O   ILE B  70      70.037  12.748 -27.815  1.00 13.95           O  
ATOM   2238  CB  ILE B  70      67.899  14.033 -29.366  1.00 13.99           C  
ATOM   2239  CG1 ILE B  70      66.591  14.076 -30.168  1.00 14.66           C  
ATOM   2240  CG2 ILE B  70      68.612  15.379 -29.408  1.00 13.82           C  
ATOM   2241  CD1 ILE B  70      65.470  14.829 -29.472  1.00 15.83           C  
ATOM   2242  N   GLY B  71      71.253  13.037 -29.693  1.00 13.46           N  
ATOM   2243  CA  GLY B  71      72.540  12.915 -29.007  1.00 13.47           C  
ATOM   2244  C   GLY B  71      73.298  14.220 -28.876  1.00 13.38           C  
ATOM   2245  O   GLY B  71      73.288  15.050 -29.793  1.00 12.94           O  
ATOM   2246  N   ILE B  72      73.950  14.391 -27.725  1.00 12.90           N  
ATOM   2247  CA  ILE B  72      74.798  15.553 -27.454  1.00 13.10           C  
ATOM   2248  C   ILE B  72      76.093  15.105 -26.781  1.00 13.16           C  
ATOM   2249  O   ILE B  72      76.174  13.986 -26.263  1.00 12.76           O  
ATOM   2250  CB  ILE B  72      74.080  16.595 -26.546  1.00 12.86           C  
ATOM   2251  CG1 ILE B  72      73.825  16.034 -25.137  1.00 12.73           C  
ATOM   2252  CG2 ILE B  72      72.780  17.059 -27.184  1.00 13.16           C  
ATOM   2253  CD1 ILE B  72      73.168  17.043 -24.178  1.00 13.43           C  
ATOM   2254  N   ILE B  73      77.108  15.967 -26.809  1.00 13.28           N  
ATOM   2255  CA  ILE B  73      78.289  15.778 -25.960  1.00 13.66           C  
ATOM   2256  C   ILE B  73      78.558  17.080 -25.220  1.00 13.55           C  
ATOM   2257  O   ILE B  73      78.905  18.092 -25.834  1.00 13.75           O  
ATOM   2258  CB  ILE B  73      79.546  15.341 -26.747  1.00 13.74           C  
ATOM   2259  CG1 ILE B  73      79.324  13.983 -27.421  1.00 14.39           C  
ATOM   2260  CG2 ILE B  73      80.776  15.283 -25.811  1.00 14.32           C  
ATOM   2261  CD1 ILE B  73      80.384  13.622 -28.452  1.00 14.54           C  
ATOM   2262  N   LYS B  74      78.356  17.041 -23.907  1.00 13.53           N  
ATOM   2263  CA  LYS B  74      78.601  18.188 -23.048  1.00 13.81           C  
ATOM   2264  C   LYS B  74      80.078  18.246 -22.677  1.00 14.21           C  
ATOM   2265  O   LYS B  74      80.627  17.319 -22.069  1.00 14.60           O  
ATOM   2266  CB  LYS B  74      77.702  18.145 -21.808  1.00 13.77           C  
ATOM   2267  CG  LYS B  74      76.266  18.552 -22.115  1.00 13.52           C  
ATOM   2268  CD  LYS B  74      75.312  18.194 -20.982  1.00 14.29           C  
ATOM   2269  CE  LYS B  74      74.006  18.957 -21.123  1.00 15.51           C  
ATOM   2270  NZ  LYS B  74      72.955  18.460 -20.189  1.00 15.51           N1+
ATOM   2271  N   LYS B  75      80.722  19.331 -23.087  1.00 14.66           N  
ATOM   2272  CA  LYS B  75      82.139  19.538 -22.823  1.00 15.66           C  
ATOM   2273  C   LYS B  75      82.415  21.030 -22.857  1.00 15.87           C  
ATOM   2274  O   LYS B  75      82.023  21.722 -23.802  1.00 15.40           O  
ATOM   2275  CB  LYS B  75      83.011  18.813 -23.858  1.00 15.46           C  
ATOM   2276  CG  LYS B  75      84.514  19.043 -23.674  1.00 16.19           C  
ATOM   2277  CD  LYS B  75      85.330  18.266 -24.697  1.00 17.00           C  
ATOM   2278  CE  LYS B  75      86.792  18.712 -24.700  1.00 19.75           C  
ATOM   2279  NZ  LYS B  75      87.466  18.501 -23.380  1.00 21.89           N1+
ATOM   2280  N   ASP B  76      83.078  21.516 -21.811  1.00 16.89           N  
ATOM   2281  CA  ASP B  76      83.424  22.926 -21.719  1.00 17.84           C  
ATOM   2282  C   ASP B  76      84.538  23.292 -22.694  1.00 17.60           C  
ATOM   2283  O   ASP B  76      85.489  22.526 -22.894  1.00 17.56           O  
ATOM   2284  CB  ASP B  76      83.855  23.274 -20.292  1.00 18.30           C  
ATOM   2285  CG  ASP B  76      82.730  23.120 -19.277  1.00 20.75           C  
ATOM   2286  OD1 ASP B  76      81.538  23.222 -19.648  1.00 23.42           O  
ATOM   2287  OD2 ASP B  76      83.047  22.900 -18.088  1.00 25.03           O1-
ATOM   2288  N   TYR B  77      84.398  24.464 -23.302  1.00 17.57           N  
ATOM   2289  CA  TYR B  77      85.456  25.060 -24.106  1.00 17.71           C  
ATOM   2290  C   TYR B  77      85.640  26.509 -23.659  1.00 17.97           C  
ATOM   2291  O   TYR B  77      85.158  27.433 -24.319  1.00 17.53           O  
ATOM   2292  CB  TYR B  77      85.129  24.977 -25.601  1.00 17.61           C  
ATOM   2293  CG  TYR B  77      85.382  23.614 -26.207  1.00 17.65           C  
ATOM   2294  CD1 TYR B  77      84.394  22.628 -26.190  1.00 17.43           C  
ATOM   2295  CD2 TYR B  77      86.609  23.309 -26.801  1.00 17.91           C  
ATOM   2296  CE1 TYR B  77      84.623  21.367 -26.749  1.00 17.33           C  
ATOM   2297  CE2 TYR B  77      86.847  22.050 -27.358  1.00 17.72           C  
ATOM   2298  CZ  TYR B  77      85.847  21.088 -27.329  1.00 17.74           C  
ATOM   2299  OH  TYR B  77      86.076  19.843 -27.880  1.00 17.02           O  
ATOM   2300  N   PRO B  78      86.329  26.704 -22.516  1.00 18.47           N  
ATOM   2301  CA  PRO B  78      86.522  28.047 -21.969  1.00 18.85           C  
ATOM   2302  C   PRO B  78      87.461  28.885 -22.845  1.00 18.98           C  
ATOM   2303  O   PRO B  78      88.271  28.317 -23.585  1.00 19.26           O  
ATOM   2304  CB  PRO B  78      87.144  27.779 -20.591  1.00 18.73           C  
ATOM   2305  CG  PRO B  78      87.801  26.455 -20.714  1.00 19.30           C  
ATOM   2306  CD  PRO B  78      86.959  25.668 -21.677  1.00 18.61           C  
ATOM   2307  N   PRO B  79      87.374  30.230 -22.751  1.00 19.17           N  
ATOM   2308  CA  PRO B  79      86.529  31.000 -21.836  1.00 19.23           C  
ATOM   2309  C   PRO B  79      85.098  31.221 -22.332  1.00 19.19           C  
ATOM   2310  O   PRO B  79      84.299  31.859 -21.640  1.00 19.71           O  
ATOM   2311  CB  PRO B  79      87.267  32.339 -21.741  1.00 19.43           C  
ATOM   2312  CG  PRO B  79      87.901  32.500 -23.081  1.00 19.68           C  
ATOM   2313  CD  PRO B  79      88.195  31.111 -23.606  1.00 19.31           C  
ATOM   2314  N   GLN B  80      84.781  30.699 -23.516  1.00 18.96           N  
ATOM   2315  CA  GLN B  80      83.435  30.836 -24.079  1.00 18.75           C  
ATOM   2316  C   GLN B  80      82.423  29.983 -23.313  1.00 18.75           C  
ATOM   2317  O   GLN B  80      82.802  29.065 -22.579  1.00 18.63           O  
ATOM   2318  CB  GLN B  80      83.427  30.509 -25.577  1.00 18.81           C  
ATOM   2319  CG  GLN B  80      84.130  31.557 -26.449  1.00 19.75           C  
ATOM   2320  CD  GLN B  80      85.651  31.489 -26.359  1.00 20.39           C  
ATOM   2321  NE2 GLN B  80      86.304  32.636 -26.517  1.00 23.09           N  
ATOM   2322  OE1 GLN B  80      86.228  30.420 -26.146  1.00 21.77           O  
ATOM   2323  N   GLU B  81      81.142  30.294 -23.491  1.00 18.73           N  
ATOM   2324  CA  GLU B  81      80.078  29.730 -22.652  1.00 18.94           C  
ATOM   2325  C   GLU B  81      79.414  28.444 -23.153  1.00 18.22           C  
ATOM   2326  O   GLU B  81      79.051  27.600 -22.333  1.00 18.19           O  
ATOM   2327  CB  GLU B  81      78.999  30.780 -22.361  1.00 19.68           C  
ATOM   2328  CG  GLU B  81      79.520  32.088 -21.758  1.00 22.56           C  
ATOM   2329  CD  GLU B  81      80.180  31.931 -20.387  1.00 27.17           C  
ATOM   2330  OE1 GLU B  81      79.966  30.910 -19.696  1.00 29.72           O  
ATOM   2331  OE2 GLU B  81      80.916  32.860 -19.986  1.00 30.43           O1-
ATOM   2332  N   PRO B  82      79.220  28.292 -24.481  1.00 17.83           N  
ATOM   2333  CA  PRO B  82      78.542  27.065 -24.923  1.00 17.19           C  
ATOM   2334  C   PRO B  82      79.264  25.792 -24.479  1.00 16.89           C  
ATOM   2335  O   PRO B  82      80.501  25.753 -24.425  1.00 16.34           O  
ATOM   2336  CB  PRO B  82      78.559  27.186 -26.448  1.00 17.31           C  
ATOM   2337  CG  PRO B  82      78.626  28.666 -26.697  1.00 17.56           C  
ATOM   2338  CD  PRO B  82      79.539  29.171 -25.623  1.00 17.55           C  
ATOM   2339  N   PHE B  83      78.489  24.766 -24.141  1.00 16.39           N  
ATOM   2340  CA  PHE B  83      79.081  23.479 -23.775  1.00 16.59           C  
ATOM   2341  C   PHE B  83      78.318  22.268 -24.314  1.00 15.79           C  
ATOM   2342  O   PHE B  83      78.811  21.148 -24.218  1.00 15.27           O  
ATOM   2343  CB  PHE B  83      79.311  23.376 -22.258  1.00 18.06           C  
ATOM   2344  CG  PHE B  83      78.068  23.101 -21.469  1.00 19.37           C  
ATOM   2345  CD1 PHE B  83      77.840  21.844 -20.928  1.00 21.33           C  
ATOM   2346  CD2 PHE B  83      77.126  24.101 -21.256  1.00 22.29           C  
ATOM   2347  CE1 PHE B  83      76.691  21.579 -20.194  1.00 22.15           C  
ATOM   2348  CE2 PHE B  83      75.969  23.840 -20.516  1.00 23.09           C  
ATOM   2349  CZ  PHE B  83      75.753  22.576 -19.994  1.00 22.42           C  
ATOM   2350  N   ILE B  84      77.137  22.493 -24.893  1.00 14.98           N  
ATOM   2351  CA  ILE B  84      76.393  21.403 -25.525  1.00 14.60           C  
ATOM   2352  C   ILE B  84      76.855  21.267 -26.977  1.00 14.44           C  
ATOM   2353  O   ILE B  84      76.515  22.098 -27.823  1.00 14.12           O  
ATOM   2354  CB  ILE B  84      74.857  21.608 -25.459  1.00 14.69           C  
ATOM   2355  CG1 ILE B  84      74.387  21.686 -23.997  1.00 14.26           C  
ATOM   2356  CG2 ILE B  84      74.126  20.473 -26.201  1.00 14.61           C  
ATOM   2357  CD1 ILE B  84      72.920  22.093 -23.822  1.00 15.49           C  
ATOM   2358  N   THR B  85      77.655  20.230 -27.243  1.00 14.01           N  
ATOM   2359  CA  THR B  85      78.147  19.937 -28.594  1.00 13.69           C  
ATOM   2360  C   THR B  85      78.748  21.215 -29.207  1.00 13.91           C  
ATOM   2361  O   THR B  85      78.323  21.687 -30.261  1.00 13.77           O  
ATOM   2362  CB  THR B  85      77.023  19.328 -29.484  1.00 13.55           C  
ATOM   2363  CG2 THR B  85      77.582  18.743 -30.790  1.00 13.80           C  
ATOM   2364  OG1 THR B  85      76.333  18.303 -28.756  1.00 12.54           O  
ATOM   2365  N   ALA B  86      79.751  21.750 -28.514  1.00 14.06           N  
ATOM   2366  CA  ALA B  86      80.267  23.096 -28.774  1.00 14.69           C  
ATOM   2367  C   ALA B  86      81.076  23.253 -30.058  1.00 14.79           C  
ATOM   2368  O   ALA B  86      81.046  24.318 -30.682  1.00 15.41           O  
ATOM   2369  CB  ALA B  86      81.076  23.584 -27.577  1.00 14.55           C  
ATOM   2370  N   THR B  87      81.808  22.210 -30.448  1.00 15.03           N  
ATOM   2371  CA  THR B  87      82.699  22.307 -31.607  1.00 14.92           C  
ATOM   2372  C   THR B  87      82.473  21.163 -32.592  1.00 14.88           C  
ATOM   2373  O   THR B  87      81.761  20.200 -32.286  1.00 14.86           O  
ATOM   2374  CB  THR B  87      84.201  22.338 -31.197  1.00 14.93           C  
ATOM   2375  CG2 THR B  87      84.447  23.310 -30.028  1.00 15.30           C  
ATOM   2376  OG1 THR B  87      84.639  21.020 -30.831  1.00 15.54           O  
ATOM   2377  N   MET B  88      83.100  21.260 -33.764  1.00 14.84           N  
ATOM   2378  CA  MET B  88      82.986  20.194 -34.761  1.00 15.05           C  
ATOM   2379  C   MET B  88      83.471  18.842 -34.219  1.00 15.08           C  
ATOM   2380  O   MET B  88      82.973  17.798 -34.635  1.00 15.29           O  
ATOM   2381  CB  MET B  88      83.708  20.552 -36.062  1.00 15.13           C  
ATOM   2382  CG  MET B  88      83.413  19.582 -37.221  1.00 15.36           C  
ATOM   2383  SD  MET B  88      81.704  19.590 -37.836  1.00 12.08           S  
ATOM   2384  CE  MET B  88      81.767  21.065 -38.863  1.00 16.71           C  
ATOM   2385  N   THR B  89      84.425  18.856 -33.288  1.00 15.04           N  
ATOM   2386  CA  THR B  89      84.904  17.609 -32.687  1.00 15.29           C  
ATOM   2387  C   THR B  89      83.737  16.780 -32.131  1.00 15.24           C  
ATOM   2388  O   THR B  89      83.636  15.578 -32.398  1.00 15.46           O  
ATOM   2389  CB  THR B  89      85.956  17.875 -31.588  1.00 15.60           C  
ATOM   2390  CG2 THR B  89      86.440  16.567 -30.961  1.00 15.64           C  
ATOM   2391  OG1 THR B  89      87.072  18.562 -32.167  1.00 16.97           O  
ATOM   2392  N   GLU B  90      82.853  17.432 -31.378  1.00 14.70           N  
ATOM   2393  CA  GLU B  90      81.693  16.758 -30.792  1.00 14.44           C  
ATOM   2394  C   GLU B  90      80.694  16.328 -31.863  1.00 14.59           C  
ATOM   2395  O   GLU B  90      80.114  15.238 -31.787  1.00 14.90           O  
ATOM   2396  CB  GLU B  90      81.006  17.657 -29.762  1.00 14.49           C  
ATOM   2397  CG  GLU B  90      81.802  17.829 -28.476  1.00 14.04           C  
ATOM   2398  CD  GLU B  90      83.033  18.690 -28.655  1.00 15.09           C  
ATOM   2399  OE1 GLU B  90      82.919  19.744 -29.317  1.00 14.51           O  
ATOM   2400  OE2 GLU B  90      84.109  18.305 -28.142  1.00 15.92           O1-
ATOM   2401  N   VAL B  91      80.488  17.189 -32.855  1.00 14.26           N  
ATOM   2402  CA  VAL B  91      79.609  16.856 -33.974  1.00 14.17           C  
ATOM   2403  C   VAL B  91      80.137  15.601 -34.676  1.00 14.23           C  
ATOM   2404  O   VAL B  91      79.376  14.664 -34.930  1.00 13.94           O  
ATOM   2405  CB  VAL B  91      79.493  18.016 -34.984  1.00 14.29           C  
ATOM   2406  CG1 VAL B  91      78.727  17.569 -36.221  1.00 14.52           C  
ATOM   2407  CG2 VAL B  91      78.807  19.215 -34.334  1.00 13.82           C  
ATOM   2408  N   ASP B  92      81.442  15.584 -34.951  1.00 14.64           N  
ATOM   2409  CA  ASP B  92      82.099  14.443 -35.601  1.00 14.84           C  
ATOM   2410  C   ASP B  92      81.871  13.144 -34.826  1.00 14.92           C  
ATOM   2411  O   ASP B  92      81.508  12.111 -35.400  1.00 14.93           O  
ATOM   2412  CB  ASP B  92      83.606  14.687 -35.728  1.00 14.90           C  
ATOM   2413  CG  ASP B  92      83.954  15.836 -36.669  1.00 14.75           C  
ATOM   2414  OD1 ASP B  92      83.149  16.171 -37.567  1.00 15.75           O  
ATOM   2415  OD2 ASP B  92      85.059  16.400 -36.500  1.00 15.84           O1-
ATOM   2416  N   GLN B  93      82.101  13.203 -33.517  1.00 14.64           N  
ATOM   2417  CA  GLN B  93      81.965  12.026 -32.666  1.00 14.84           C  
ATOM   2418  C   GLN B  93      80.522  11.516 -32.630  1.00 14.76           C  
ATOM   2419  O   GLN B  93      80.286  10.309 -32.630  1.00 15.34           O  
ATOM   2420  CB  GLN B  93      82.503  12.318 -31.264  1.00 14.65           C  
ATOM   2421  CG  GLN B  93      84.013  12.541 -31.241  1.00 14.94           C  
ATOM   2422  CD  GLN B  93      84.543  12.907 -29.866  1.00 15.65           C  
ATOM   2423  NE2 GLN B  93      85.705  12.370 -29.525  1.00 16.94           N  
ATOM   2424  OE1 GLN B  93      83.916  13.670 -29.120  1.00 16.57           O  
ATOM   2425  N   LEU B  94      79.559  12.436 -32.629  1.00 14.46           N  
ATOM   2426  CA  LEU B  94      78.147  12.058 -32.661  1.00 14.55           C  
ATOM   2427  C   LEU B  94      77.708  11.523 -34.030  1.00 14.77           C  
ATOM   2428  O   LEU B  94      76.880  10.603 -34.112  1.00 14.71           O  
ATOM   2429  CB  LEU B  94      77.269  13.234 -32.237  1.00 14.30           C  
ATOM   2430  CG  LEU B  94      77.403  13.628 -30.765  1.00 13.68           C  
ATOM   2431  CD1 LEU B  94      76.844  15.021 -30.564  1.00 14.57           C  
ATOM   2432  CD2 LEU B  94      76.707  12.620 -29.862  1.00 14.47           C  
ATOM   2433  N   ALA B  95      78.276  12.095 -35.092  1.00 14.91           N  
ATOM   2434  CA  ALA B  95      77.973  11.687 -36.470  1.00 15.31           C  
ATOM   2435  C   ALA B  95      78.392  10.244 -36.744  1.00 15.51           C  
ATOM   2436  O   ALA B  95      77.893   9.618 -37.686  1.00 15.81           O  
ATOM   2437  CB  ALA B  95      78.637  12.633 -37.463  1.00 15.39           C  
ATOM   2438  N   ALA B  96      79.297   9.730 -35.916  1.00 15.55           N  
ATOM   2439  CA  ALA B  96      79.804   8.364 -36.041  1.00 15.99           C  
ATOM   2440  C   ALA B  96      78.926   7.322 -35.342  1.00 16.04           C  
ATOM   2441  O   ALA B  96      79.158   6.113 -35.481  1.00 16.05           O  
ATOM   2442  CB  ALA B  96      81.230   8.288 -35.511  1.00 16.34           C  
ATOM   2443  N   LEU B  97      77.919   7.780 -34.596  1.00 16.09           N  
ATOM   2444  CA  LEU B  97      77.123   6.884 -33.753  1.00 16.26           C  
ATOM   2445  C   LEU B  97      75.846   6.343 -34.396  1.00 16.22           C  
ATOM   2446  O   LEU B  97      75.145   5.532 -33.781  1.00 16.37           O  
ATOM   2447  CB  LEU B  97      76.784   7.558 -32.415  1.00 16.42           C  
ATOM   2448  CG  LEU B  97      77.967   8.061 -31.577  1.00 16.73           C  
ATOM   2449  CD1 LEU B  97      77.474   8.683 -30.282  1.00 16.51           C  
ATOM   2450  CD2 LEU B  97      78.971   6.950 -31.288  1.00 18.00           C  
ATOM   2451  N   ASN B  98      75.542   6.791 -35.613  1.00 16.45           N  
ATOM   2452  CA  ASN B  98      74.338   6.349 -36.324  1.00 16.76           C  
ATOM   2453  C   ASN B  98      73.065   6.653 -35.524  1.00 16.36           C  
ATOM   2454  O   ASN B  98      72.205   5.789 -35.346  1.00 16.52           O  
ATOM   2455  CB  ASN B  98      74.436   4.854 -36.685  1.00 17.35           C  
ATOM   2456  CG  ASN B  98      73.307   4.388 -37.595  1.00 18.97           C  
ATOM   2457  ND2 ASN B  98      72.840   3.163 -37.374  1.00 21.91           N  
ATOM   2458  OD1 ASN B  98      72.863   5.117 -38.480  1.00 21.09           O  
ATOM   2459  N   ILE B  99      72.970   7.888 -35.036  1.00 15.72           N  
ATOM   2460  CA  ILE B  99      71.797   8.354 -34.288  1.00 15.51           C  
ATOM   2461  C   ILE B  99      70.936   9.312 -35.105  1.00 15.40           C  
ATOM   2462  O   ILE B  99      71.426   9.967 -36.031  1.00 15.42           O  
ATOM   2463  CB  ILE B  99      72.192   9.029 -32.944  1.00 15.35           C  
ATOM   2464  CG1 ILE B  99      73.184  10.177 -33.174  1.00 15.38           C  
ATOM   2465  CG2 ILE B  99      72.750   7.983 -31.976  1.00 15.29           C  
ATOM   2466  CD1 ILE B  99      73.404  11.063 -31.941  1.00 15.51           C  
ATOM   2467  N   ALA B 100      69.658   9.394 -34.742  1.00 15.04           N  
ATOM   2468  CA  ALA B 100      68.672  10.138 -35.520  1.00 14.90           C  
ATOM   2469  C   ALA B 100      68.986  11.629 -35.596  1.00 14.76           C  
ATOM   2470  O   ALA B 100      68.910  12.231 -36.668  1.00 14.77           O  
ATOM   2471  CB  ALA B 100      67.267   9.910 -34.959  1.00 15.07           C  
ATOM   2472  N   VAL B 101      69.347  12.219 -34.458  1.00 14.44           N  
ATOM   2473  CA  VAL B 101      69.504  13.669 -34.363  1.00 14.58           C  
ATOM   2474  C   VAL B 101      70.742  14.032 -33.546  1.00 14.69           C  
ATOM   2475  O   VAL B 101      70.991  13.442 -32.496  1.00 14.67           O  
ATOM   2476  CB  VAL B 101      68.253  14.325 -33.711  1.00 14.55           C  
ATOM   2477  CG1 VAL B 101      68.402  15.843 -33.628  1.00 14.78           C  
ATOM   2478  CG2 VAL B 101      66.980  13.953 -34.478  1.00 14.37           C  
ATOM   2479  N   ILE B 102      71.523  14.979 -34.062  1.00 14.44           N  
ATOM   2480  CA  ILE B 102      72.571  15.636 -33.283  1.00 14.32           C  
ATOM   2481  C   ILE B 102      72.019  16.980 -32.825  1.00 14.10           C  
ATOM   2482  O   ILE B 102      71.563  17.777 -33.650  1.00 14.04           O  
ATOM   2483  CB  ILE B 102      73.849  15.880 -34.118  1.00 14.37           C  
ATOM   2484  CG1 ILE B 102      74.489  14.548 -34.531  1.00 14.91           C  
ATOM   2485  CG2 ILE B 102      74.850  16.766 -33.340  1.00 14.65           C  
ATOM   2486  CD1 ILE B 102      75.725  14.688 -35.413  1.00 15.11           C  
ATOM   2487  N   ALA B 103      72.045  17.224 -31.516  1.00 13.84           N  
ATOM   2488  CA  ALA B 103      71.638  18.520 -30.974  1.00 13.78           C  
ATOM   2489  C   ALA B 103      72.882  19.287 -30.573  1.00 13.64           C  
ATOM   2490  O   ALA B 103      73.864  18.696 -30.117  1.00 13.30           O  
ATOM   2491  CB  ALA B 103      70.745  18.345 -29.780  1.00 14.19           C  
ATOM   2492  N   MET B 104      72.833  20.605 -30.734  1.00 13.18           N  
ATOM   2493  CA  MET B 104      73.990  21.446 -30.427  1.00 13.42           C  
ATOM   2494  C   MET B 104      73.570  22.860 -30.051  1.00 13.50           C  
ATOM   2495  O   MET B 104      72.548  23.355 -30.530  1.00 13.91           O  
ATOM   2496  CB  MET B 104      74.987  21.461 -31.605  1.00 13.68           C  
ATOM   2497  CG  MET B 104      74.473  22.089 -32.905  1.00 14.67           C  
ATOM   2498  SD  MET B 104      75.339  21.461 -34.390  1.00 12.88           S  
ATOM   2499  CE  MET B 104      74.306  20.075 -34.803  1.00 20.22           C  
ATOM   2500  N   ASP B 105      74.357  23.490 -29.178  1.00 13.60           N  
ATOM   2501  CA  ASP B 105      74.160  24.888 -28.807  1.00 14.01           C  
ATOM   2502  C   ASP B 105      74.194  25.757 -30.062  1.00 14.21           C  
ATOM   2503  O   ASP B 105      75.199  25.780 -30.771  1.00 14.47           O  
ATOM   2504  CB  ASP B 105      75.259  25.320 -27.817  1.00 14.24           C  
ATOM   2505  CG  ASP B 105      75.122  26.771 -27.359  1.00 14.96           C  
ATOM   2506  OD1 ASP B 105      74.952  27.672 -28.207  1.00 16.51           O  
ATOM   2507  OD2 ASP B 105      75.230  27.013 -26.138  1.00 15.63           O1-
ATOM   2508  N   CYS B 106      73.088  26.447 -30.334  1.00 14.14           N  
ATOM   2509  CA  CYS B 106      73.015  27.396 -31.457  1.00 14.71           C  
ATOM   2510  C   CYS B 106      72.621  28.793 -30.984  1.00 14.87           C  
ATOM   2511  O   CYS B 106      71.954  29.549 -31.700  1.00 14.73           O  
ATOM   2512  CB  CYS B 106      72.054  26.905 -32.539  1.00 14.81           C  
ATOM   2513  SG  CYS B 106      72.639  25.453 -33.423  1.00 16.14           S  
ATOM   2514  N   THR B 107      73.046  29.131 -29.772  1.00 14.89           N  
ATOM   2515  CA  THR B 107      72.840  30.467 -29.232  1.00 15.17           C  
ATOM   2516  C   THR B 107      73.734  31.474 -29.960  1.00 15.53           C  
ATOM   2517  O   THR B 107      74.631  31.088 -30.711  1.00 15.57           O  
ATOM   2518  CB  THR B 107      73.140  30.517 -27.723  1.00 15.25           C  
ATOM   2519  CG2 THR B 107      72.308  29.475 -26.974  1.00 15.20           C  
ATOM   2520  OG1 THR B 107      74.534  30.264 -27.508  1.00 14.76           O  
ATOM   2521  N   LYS B 108      73.483  32.759 -29.720  1.00 16.02           N  
ATOM   2522  CA  LYS B 108      74.214  33.847 -30.374  1.00 16.78           C  
ATOM   2523  C   LYS B 108      75.592  34.108 -29.754  1.00 17.11           C  
ATOM   2524  O   LYS B 108      76.326  34.998 -30.202  1.00 17.75           O  
ATOM   2525  CB  LYS B 108      73.379  35.130 -30.314  1.00 16.98           C  
ATOM   2526  CG  LYS B 108      73.281  35.732 -28.914  1.00 17.77           C  
ATOM   2527  CD  LYS B 108      72.440  36.989 -28.895  1.00 20.35           C  
ATOM   2528  CE  LYS B 108      72.562  37.686 -27.552  1.00 21.14           C  
ATOM   2529  NZ  LYS B 108      71.645  38.852 -27.470  1.00 22.90           N1+
ATOM   2530  N   ARG B 109      75.936  33.335 -28.726  1.00 17.13           N  
ATOM   2531  CA  ARG B 109      77.124  33.603 -27.913  1.00 17.30           C  
ATOM   2532  C   ARG B 109      78.429  33.325 -28.659  1.00 17.77           C  
ATOM   2533  O   ARG B 109      78.467  32.508 -29.587  1.00 17.57           O  
ATOM   2534  CB  ARG B 109      77.059  32.802 -26.607  1.00 17.12           C  
ATOM   2535  CG  ARG B 109      75.843  33.148 -25.746  1.00 16.79           C  
ATOM   2536  CD  ARG B 109      75.809  32.334 -24.460  1.00 17.17           C  
ATOM   2537  NE  ARG B 109      75.489  30.922 -24.690  1.00 16.89           N  
ATOM   2538  CZ  ARG B 109      75.329  30.034 -23.713  1.00 16.30           C  
ATOM   2539  NH1 ARG B 109      75.448  30.410 -22.445  1.00 16.38           N1+
ATOM   2540  NH2 ARG B 109      75.039  28.768 -23.997  1.00 15.71           N  
ATOM   2541  N   ASP B 110      79.493  34.023 -28.257  1.00 18.44           N  
ATOM   2542  CA  ASP B 110      80.816  33.813 -28.833  1.00 19.26           C  
ATOM   2543  C   ASP B 110      81.199  32.337 -28.779  1.00 19.22           C  
ATOM   2544  O   ASP B 110      81.050  31.688 -27.740  1.00 19.02           O  
ATOM   2545  CB  ASP B 110      81.869  34.638 -28.091  1.00 19.54           C  
ATOM   2546  CG  ASP B 110      81.801  36.122 -28.417  1.00 21.46           C  
ATOM   2547  OD1 ASP B 110      80.918  36.546 -29.194  1.00 22.70           O  
ATOM   2548  OD2 ASP B 110      82.651  36.867 -27.878  1.00 23.48           O1-
ATOM   2549  N   ARG B 111      81.676  31.823 -29.909  1.00 19.32           N  
ATOM   2550  CA  ARG B 111      82.085  30.424 -30.031  1.00 19.41           C  
ATOM   2551  C   ARG B 111      83.592  30.278 -29.880  1.00 19.80           C  
ATOM   2552  O   ARG B 111      84.357  31.144 -30.313  1.00 19.68           O  
ATOM   2553  CB  ARG B 111      81.647  29.854 -31.386  1.00 19.24           C  
ATOM   2554  CG  ARG B 111      80.133  29.683 -31.558  1.00 19.07           C  
ATOM   2555  CD  ARG B 111      79.780  29.174 -32.960  1.00 18.79           C  
ATOM   2556  NE  ARG B 111      80.526  27.959 -33.303  1.00 17.64           N  
ATOM   2557  CZ  ARG B 111      80.117  26.720 -33.035  1.00 17.72           C  
ATOM   2558  NH1 ARG B 111      78.954  26.508 -32.432  1.00 16.45           N1+
ATOM   2559  NH2 ARG B 111      80.878  25.687 -33.373  1.00 17.05           N  
ATOM   2560  N   HIS B 112      84.014  29.165 -29.285  1.00 20.28           N  
ATOM   2561  CA  HIS B 112      85.432  28.861 -29.115  1.00 20.91           C  
ATOM   2562  C   HIS B 112      86.158  28.784 -30.462  1.00 20.81           C  
ATOM   2563  O   HIS B 112      87.325  29.181 -30.562  1.00 20.82           O  
ATOM   2564  CB  HIS B 112      85.605  27.553 -28.339  1.00 21.28           C  
ATOM   2565  CG  HIS B 112      87.010  27.294 -27.892  1.00 22.94           C  
ATOM   2566  CD2 HIS B 112      87.721  27.795 -26.854  1.00 23.77           C  
ATOM   2567  ND1 HIS B 112      87.851  26.419 -28.545  1.00 24.61           N  
ATOM   2568  CE1 HIS B 112      89.019  26.390 -27.928  1.00 24.66           C  
ATOM   2569  NE2 HIS B 112      88.966  27.213 -26.897  1.00 25.05           N  
ATOM   2570  N   ASP B 113      85.469  28.289 -31.492  1.00 20.81           N  
ATOM   2571  CA  ASP B 113      86.072  28.163 -32.824  1.00 21.01           C  
ATOM   2572  C   ASP B 113      86.029  29.462 -33.640  1.00 21.25           C  
ATOM   2573  O   ASP B 113      86.521  29.510 -34.770  1.00 21.67           O  
ATOM   2574  CB  ASP B 113      85.477  26.975 -33.607  1.00 20.97           C  
ATOM   2575  CG  ASP B 113      83.996  27.149 -33.950  1.00 21.32           C  
ATOM   2576  OD1 ASP B 113      83.438  28.262 -33.811  1.00 20.46           O  
ATOM   2577  OD2 ASP B 113      83.383  26.149 -34.385  1.00 21.14           O1-
ATOM   2578  N   GLY B 114      85.437  30.506 -33.062  1.00 21.41           N  
ATOM   2579  CA  GLY B 114      85.392  31.829 -33.687  1.00 21.89           C  
ATOM   2580  C   GLY B 114      84.427  32.002 -34.851  1.00 22.20           C  
ATOM   2581  O   GLY B 114      84.369  33.078 -35.449  1.00 22.58           O  
ATOM   2582  N   LEU B 115      83.670  30.955 -35.179  1.00 22.16           N  
ATOM   2583  CA  LEU B 115      82.686  31.029 -36.257  1.00 22.28           C  
ATOM   2584  C   LEU B 115      81.412  31.711 -35.784  1.00 22.25           C  
ATOM   2585  O   LEU B 115      81.100  31.690 -34.594  1.00 22.31           O  
ATOM   2586  CB  LEU B 115      82.341  29.627 -36.773  1.00 22.54           C  
ATOM   2587  CG  LEU B 115      83.434  28.752 -37.401  1.00 23.11           C  
ATOM   2588  CD1 LEU B 115      82.903  27.336 -37.617  1.00 23.88           C  
ATOM   2589  CD2 LEU B 115      83.957  29.340 -38.716  1.00 24.30           C  
ATOM   2590  N   ASP B 116      80.675  32.326 -36.706  1.00 22.36           N  
ATOM   2591  CA  ASP B 116      79.304  32.710 -36.391  1.00 22.56           C  
ATOM   2592  C   ASP B 116      78.459  31.444 -36.489  1.00 21.98           C  
ATOM   2593  O   ASP B 116      78.788  30.532 -37.254  1.00 21.72           O  
ATOM   2594  CB  ASP B 116      78.775  33.804 -37.319  1.00 23.14           C  
ATOM   2595  CG  ASP B 116      78.643  33.341 -38.748  1.00 25.11           C  
ATOM   2596  OD1 ASP B 116      79.655  33.397 -39.479  1.00 28.55           O  
ATOM   2597  OD2 ASP B 116      77.526  32.935 -39.144  1.00 27.96           O1-
ATOM   2598  N   ILE B 117      77.379  31.389 -35.716  1.00 21.53           N  
ATOM   2599  CA  ILE B 117      76.583  30.165 -35.613  1.00 21.01           C  
ATOM   2600  C   ILE B 117      75.997  29.685 -36.955  1.00 20.85           C  
ATOM   2601  O   ILE B 117      76.012  28.484 -37.245  1.00 20.69           O  
ATOM   2602  CB  ILE B 117      75.507  30.251 -34.484  1.00 20.94           C  
ATOM   2603  CG1 ILE B 117      74.851  28.883 -34.256  1.00 20.57           C  
ATOM   2604  CG2 ILE B 117      74.477  31.364 -34.754  1.00 21.16           C  
ATOM   2605  CD1 ILE B 117      75.829  27.797 -33.794  1.00 20.26           C  
ATOM   2606  N   ALA B 118      75.511  30.614 -37.778  1.00 20.73           N  
ATOM   2607  CA  ALA B 118      74.967  30.248 -39.086  1.00 20.88           C  
ATOM   2608  C   ALA B 118      76.020  29.563 -39.958  1.00 20.59           C  
ATOM   2609  O   ALA B 118      75.715  28.589 -40.646  1.00 20.74           O  
ATOM   2610  CB  ALA B 118      74.383  31.467 -39.797  1.00 20.84           C  
ATOM   2611  N   SER B 119      77.254  30.070 -39.915  1.00 20.71           N  
ATOM   2612  CA  SER B 119      78.369  29.474 -40.655  1.00 20.82           C  
ATOM   2613  C   SER B 119      78.693  28.071 -40.157  1.00 20.41           C  
ATOM   2614  O   SER B 119      78.980  27.178 -40.955  1.00 20.54           O  
ATOM   2615  CB  SER B 119      79.616  30.353 -40.570  1.00 21.08           C  
ATOM   2616  OG  SER B 119      79.414  31.571 -41.259  1.00 22.23           O  
ATOM   2617  N   PHE B 120      78.643  27.879 -38.839  1.00 19.73           N  
ATOM   2618  CA  PHE B 120      78.884  26.560 -38.269  1.00 19.20           C  
ATOM   2619  C   PHE B 120      77.808  25.560 -38.693  1.00 19.04           C  
ATOM   2620  O   PHE B 120      78.131  24.457 -39.136  1.00 18.96           O  
ATOM   2621  CB  PHE B 120      78.988  26.610 -36.743  1.00 18.99           C  
ATOM   2622  CG  PHE B 120      79.294  25.274 -36.121  1.00 18.62           C  
ATOM   2623  CD1 PHE B 120      80.495  24.624 -36.396  1.00 18.09           C  
ATOM   2624  CD2 PHE B 120      78.380  24.664 -35.267  1.00 18.02           C  
ATOM   2625  CE1 PHE B 120      80.786  23.392 -35.826  1.00 18.61           C  
ATOM   2626  CE2 PHE B 120      78.664  23.427 -34.685  1.00 18.33           C  
ATOM   2627  CZ  PHE B 120      79.863  22.791 -34.967  1.00 18.07           C  
ATOM   2628  N   ILE B 121      76.540  25.952 -38.570  1.00 19.02           N  
ATOM   2629  CA  ILE B 121      75.427  25.103 -39.020  1.00 18.97           C  
ATOM   2630  C   ILE B 121      75.623  24.672 -40.480  1.00 19.33           C  
ATOM   2631  O   ILE B 121      75.462  23.494 -40.815  1.00 18.88           O  
ATOM   2632  CB  ILE B 121      74.042  25.788 -38.820  1.00 18.94           C  
ATOM   2633  CG1 ILE B 121      73.788  26.038 -37.326  1.00 18.54           C  
ATOM   2634  CG2 ILE B 121      72.914  24.944 -39.443  1.00 19.06           C  
ATOM   2635  CD1 ILE B 121      72.559  26.882 -37.017  1.00 18.85           C  
ATOM   2636  N   ARG B 122      75.993  25.625 -41.333  1.00 19.88           N  
ATOM   2637  CA  ARG B 122      76.226  25.340 -42.751  1.00 20.76           C  
ATOM   2638  C   ARG B 122      77.395  24.375 -42.966  1.00 20.45           C  
ATOM   2639  O   ARG B 122      77.306  23.477 -43.804  1.00 20.49           O  
ATOM   2640  CB  ARG B 122      76.391  26.636 -43.555  1.00 21.25           C  
ATOM   2641  CG  ARG B 122      75.118  27.475 -43.567  1.00 24.18           C  
ATOM   2642  CD  ARG B 122      75.142  28.587 -44.605  1.00 29.25           C  
ATOM   2643  NE  ARG B 122      73.939  29.418 -44.515  1.00 33.07           N  
ATOM   2644  CZ  ARG B 122      72.809  29.193 -45.186  1.00 34.60           C  
ATOM   2645  NH1 ARG B 122      72.708  28.156 -46.012  1.00 35.88           N1+
ATOM   2646  NH2 ARG B 122      71.772  30.005 -45.031  1.00 35.34           N  
ATOM   2647  N   GLN B 123      78.471  24.543 -42.194  1.00 20.55           N  
ATOM   2648  CA  GLN B 123      79.612  23.619 -42.234  1.00 20.79           C  
ATOM   2649  C   GLN B 123      79.225  22.186 -41.873  1.00 20.41           C  
ATOM   2650  O   GLN B 123      79.663  21.231 -42.522  1.00 20.17           O  
ATOM   2651  CB  GLN B 123      80.735  24.084 -41.302  1.00 21.26           C  
ATOM   2652  CG  GLN B 123      81.554  25.238 -41.841  1.00 23.78           C  
ATOM   2653  CD  GLN B 123      82.866  25.436 -41.098  1.00 26.49           C  
ATOM   2654  NE2 GLN B 123      83.341  24.390 -40.421  1.00 27.90           N  
ATOM   2655  OE1 GLN B 123      83.448  26.520 -41.138  1.00 28.66           O  
ATOM   2656  N   VAL B 124      78.420  22.041 -40.823  1.00 20.00           N  
ATOM   2657  CA  VAL B 124      77.947  20.727 -40.401  1.00 19.73           C  
ATOM   2658  C   VAL B 124      77.087  20.091 -41.495  1.00 20.12           C  
ATOM   2659  O   VAL B 124      77.280  18.924 -41.846  1.00 20.26           O  
ATOM   2660  CB  VAL B 124      77.156  20.794 -39.069  1.00 19.46           C  
ATOM   2661  CG1 VAL B 124      76.665  19.411 -38.671  1.00 19.03           C  
ATOM   2662  CG2 VAL B 124      78.023  21.379 -37.964  1.00 18.94           C  
ATOM   2663  N   LYS B 125      76.151  20.872 -42.033  1.00 20.48           N  
ATOM   2664  CA  LYS B 125      75.248  20.403 -43.089  1.00 21.40           C  
ATOM   2665  C   LYS B 125      75.992  19.952 -44.344  1.00 21.53           C  
ATOM   2666  O   LYS B 125      75.590  18.991 -44.996  1.00 21.74           O  
ATOM   2667  CB  LYS B 125      74.228  21.484 -43.448  1.00 21.22           C  
ATOM   2668  CG  LYS B 125      73.117  21.651 -42.426  1.00 21.88           C  
ATOM   2669  CD  LYS B 125      72.152  22.767 -42.814  1.00 22.81           C  
ATOM   2670  CE  LYS B 125      71.290  22.382 -44.023  1.00 25.15           C  
ATOM   2671  NZ  LYS B 125      70.231  21.387 -43.683  1.00 27.50           N1+
ATOM   2672  N   GLU B 126      77.076  20.647 -44.672  1.00 21.92           N  
ATOM   2673  CA  GLU B 126      77.897  20.288 -45.827  1.00 22.72           C  
ATOM   2674  C   GLU B 126      78.726  19.027 -45.585  1.00 21.68           C  
ATOM   2675  O   GLU B 126      78.899  18.212 -46.490  1.00 21.87           O  
ATOM   2676  CB  GLU B 126      78.803  21.451 -46.227  1.00 22.76           C  
ATOM   2677  CG  GLU B 126      78.059  22.594 -46.899  1.00 25.05           C  
ATOM   2678  CD  GLU B 126      78.942  23.798 -47.184  1.00 25.65           C  
ATOM   2679  OE1 GLU B 126      80.176  23.707 -46.984  1.00 30.15           O  
ATOM   2680  OE2 GLU B 126      78.402  24.841 -47.613  1.00 29.66           O1-
ATOM   2681  N   LYS B 127      79.224  18.870 -44.359  1.00 20.76           N  
ATOM   2682  CA  LYS B 127      80.062  17.729 -44.004  1.00 19.85           C  
ATOM   2683  C   LYS B 127      79.241  16.447 -43.844  1.00 19.33           C  
ATOM   2684  O   LYS B 127      79.678  15.369 -44.255  1.00 19.38           O  
ATOM   2685  CB  LYS B 127      80.847  18.025 -42.720  1.00 19.47           C  
ATOM   2686  CG  LYS B 127      81.943  17.022 -42.405  1.00 18.86           C  
ATOM   2687  CD  LYS B 127      82.779  17.510 -41.231  1.00 17.31           C  
ATOM   2688  CE  LYS B 127      83.945  16.587 -40.928  1.00 18.11           C  
ATOM   2689  NZ  LYS B 127      84.712  17.035 -39.722  1.00 17.39           N1+
ATOM   2690  N   TYR B 128      78.058  16.574 -43.241  1.00 19.02           N  
ATOM   2691  CA  TYR B 128      77.178  15.436 -42.992  1.00 18.61           C  
ATOM   2692  C   TYR B 128      75.764  15.729 -43.511  1.00 18.95           C  
ATOM   2693  O   TYR B 128      74.837  15.942 -42.723  1.00 18.48           O  
ATOM   2694  CB  TYR B 128      77.145  15.099 -41.489  1.00 18.11           C  
ATOM   2695  CG  TYR B 128      78.509  14.864 -40.863  1.00 17.08           C  
ATOM   2696  CD1 TYR B 128      79.254  13.726 -41.175  1.00 16.78           C  
ATOM   2697  CD2 TYR B 128      79.051  15.779 -39.950  1.00 16.31           C  
ATOM   2698  CE1 TYR B 128      80.506  13.502 -40.606  1.00 16.46           C  
ATOM   2699  CE2 TYR B 128      80.306  15.563 -39.367  1.00 16.67           C  
ATOM   2700  CZ  TYR B 128      81.025  14.422 -39.700  1.00 16.39           C  
ATOM   2701  OH  TYR B 128      82.256  14.192 -39.138  1.00 16.34           O  
ATOM   2702  N   PRO B 129      75.587  15.725 -44.849  1.00 19.31           N  
ATOM   2703  CA  PRO B 129      74.304  16.165 -45.420  1.00 19.82           C  
ATOM   2704  C   PRO B 129      73.092  15.312 -45.026  1.00 19.99           C  
ATOM   2705  O   PRO B 129      71.962  15.810 -45.055  1.00 20.54           O  
ATOM   2706  CB  PRO B 129      74.545  16.107 -46.938  1.00 19.85           C  
ATOM   2707  CG  PRO B 129      75.702  15.206 -47.118  1.00 20.21           C  
ATOM   2708  CD  PRO B 129      76.550  15.317 -45.889  1.00 19.72           C  
ATOM   2709  N   ASN B 130      73.324  14.058 -44.648  1.00 20.24           N  
ATOM   2710  CA  ASN B 130      72.235  13.143 -44.305  1.00 20.49           C  
ATOM   2711  C   ASN B 130      71.943  13.017 -42.808  1.00 19.86           C  
ATOM   2712  O   ASN B 130      71.133  12.179 -42.396  1.00 20.61           O  
ATOM   2713  CB  ASN B 130      72.488  11.769 -44.930  1.00 21.09           C  
ATOM   2714  CG  ASN B 130      72.455  11.812 -46.447  1.00 23.54           C  
ATOM   2715  ND2 ASN B 130      73.425  11.165 -47.077  1.00 26.81           N  
ATOM   2716  OD1 ASN B 130      71.572  12.430 -47.042  1.00 27.18           O  
ATOM   2717  N   GLN B 131      72.589  13.860 -42.005  1.00 18.72           N  
ATOM   2718  CA  GLN B 131      72.383  13.866 -40.559  1.00 17.49           C  
ATOM   2719  C   GLN B 131      71.407  14.965 -40.140  1.00 17.01           C  
ATOM   2720  O   GLN B 131      71.639  16.149 -40.410  1.00 17.20           O  
ATOM   2721  CB  GLN B 131      73.725  14.038 -39.837  1.00 17.28           C  
ATOM   2722  CG  GLN B 131      73.621  14.098 -38.308  1.00 16.41           C  
ATOM   2723  CD  GLN B 131      73.231  12.767 -37.691  1.00 16.07           C  
ATOM   2724  NE2 GLN B 131      72.070  12.731 -37.034  1.00 15.11           N  
ATOM   2725  OE1 GLN B 131      73.969  11.787 -37.788  1.00 15.70           O  
ATOM   2726  N   LEU B 132      70.320  14.574 -39.479  1.00 16.08           N  
ATOM   2727  CA  LEU B 132      69.374  15.547 -38.935  1.00 15.60           C  
ATOM   2728  C   LEU B 132      70.009  16.264 -37.752  1.00 15.42           C  
ATOM   2729  O   LEU B 132      70.717  15.640 -36.945  1.00 15.26           O  
ATOM   2730  CB  LEU B 132      68.060  14.877 -38.514  1.00 15.42           C  
ATOM   2731  CG  LEU B 132      67.198  14.261 -39.626  1.00 16.34           C  
ATOM   2732  CD1 LEU B 132      66.043  13.479 -39.020  1.00 17.12           C  
ATOM   2733  CD2 LEU B 132      66.679  15.324 -40.587  1.00 16.96           C  
ATOM   2734  N   LEU B 133      69.758  17.570 -37.675  1.00 15.24           N  
ATOM   2735  CA  LEU B 133      70.342  18.436 -36.645  1.00 15.05           C  
ATOM   2736  C   LEU B 133      69.266  19.193 -35.883  1.00 14.62           C  
ATOM   2737  O   LEU B 133      68.257  19.590 -36.461  1.00 14.32           O  
ATOM   2738  CB  LEU B 133      71.302  19.455 -37.263  1.00 15.56           C  
ATOM   2739  CG  LEU B 133      72.378  18.996 -38.248  1.00 16.02           C  
ATOM   2740  CD1 LEU B 133      73.093  20.215 -38.823  1.00 16.88           C  
ATOM   2741  CD2 LEU B 133      73.366  18.042 -37.581  1.00 17.10           C  
ATOM   2742  N   MET B 134      69.509  19.401 -34.588  1.00 13.85           N  
ATOM   2743  CA  MET B 134      68.607  20.152 -33.718  1.00 13.63           C  
ATOM   2744  C   MET B 134      69.388  21.293 -33.094  1.00 14.14           C  
ATOM   2745  O   MET B 134      70.502  21.092 -32.605  1.00 14.42           O  
ATOM   2746  CB  MET B 134      68.023  19.233 -32.634  1.00 13.71           C  
ATOM   2747  CG  MET B 134      67.159  19.905 -31.552  1.00 14.29           C  
ATOM   2748  SD  MET B 134      66.446  18.667 -30.414  1.00 11.94           S  
ATOM   2749  CE  MET B 134      67.808  18.437 -29.305  1.00 19.88           C  
ATOM   2750  N   ALA B 135      68.805  22.488 -33.134  1.00 14.21           N  
ATOM   2751  CA  ALA B 135      69.416  23.677 -32.540  1.00 14.65           C  
ATOM   2752  C   ALA B 135      68.883  23.919 -31.136  1.00 14.62           C  
ATOM   2753  O   ALA B 135      67.705  24.233 -30.966  1.00 15.16           O  
ATOM   2754  CB  ALA B 135      69.142  24.899 -33.415  1.00 14.65           C  
ATOM   2755  N   ASP B 136      69.748  23.772 -30.132  1.00 14.51           N  
ATOM   2756  CA  ASP B 136      69.398  24.162 -28.763  1.00 14.60           C  
ATOM   2757  C   ASP B 136      69.573  25.676 -28.651  1.00 14.43           C  
ATOM   2758  O   ASP B 136      70.698  26.186 -28.730  1.00 14.40           O  
ATOM   2759  CB  ASP B 136      70.294  23.463 -27.733  1.00 14.54           C  
ATOM   2760  CG  ASP B 136      69.967  21.981 -27.556  1.00 15.21           C  
ATOM   2761  OD1 ASP B 136      68.808  21.568 -27.793  1.00 14.81           O  
ATOM   2762  OD2 ASP B 136      70.887  21.233 -27.150  1.00 14.78           O1-
ATOM   2763  N   ILE B 137      68.464  26.391 -28.473  1.00 14.22           N  
ATOM   2764  CA  ILE B 137      68.498  27.856 -28.426  1.00 14.08           C  
ATOM   2765  C   ILE B 137      67.844  28.413 -27.154  1.00 14.17           C  
ATOM   2766  O   ILE B 137      67.236  27.662 -26.381  1.00 13.99           O  
ATOM   2767  CB  ILE B 137      67.892  28.505 -29.717  1.00 13.85           C  
ATOM   2768  CG1 ILE B 137      66.459  28.028 -29.990  1.00 14.13           C  
ATOM   2769  CG2 ILE B 137      68.782  28.224 -30.926  1.00 14.79           C  
ATOM   2770  CD1 ILE B 137      65.374  28.638 -29.079  1.00 14.86           C  
ATOM   2771  N   SER B 138      67.968  29.724 -26.949  1.00 14.16           N  
ATOM   2772  CA  SER B 138      67.409  30.368 -25.756  1.00 14.78           C  
ATOM   2773  C   SER B 138      66.384  31.455 -26.064  1.00 15.14           C  
ATOM   2774  O   SER B 138      65.538  31.763 -25.225  1.00 15.00           O  
ATOM   2775  CB  SER B 138      68.521  30.932 -24.859  1.00 14.50           C  
ATOM   2776  OG  SER B 138      69.110  32.103 -25.401  1.00 14.75           O  
ATOM   2777  N   THR B 139      66.480  32.047 -27.253  1.00 15.90           N  
ATOM   2778  CA  THR B 139      65.567  33.122 -27.655  1.00 16.83           C  
ATOM   2779  C   THR B 139      64.916  32.840 -29.003  1.00 17.23           C  
ATOM   2780  O   THR B 139      65.402  32.015 -29.784  1.00 17.26           O  
ATOM   2781  CB  THR B 139      66.292  34.471 -27.781  1.00 16.85           C  
ATOM   2782  CG2 THR B 139      66.996  34.862 -26.481  1.00 17.42           C  
ATOM   2783  OG1 THR B 139      67.239  34.394 -28.849  1.00 17.66           O  
ATOM   2784  N   PHE B 140      63.824  33.560 -29.267  1.00 17.41           N  
ATOM   2785  CA  PHE B 140      63.102  33.485 -30.541  1.00 17.88           C  
ATOM   2786  C   PHE B 140      64.022  33.772 -31.721  1.00 17.83           C  
ATOM   2787  O   PHE B 140      64.066  32.993 -32.683  1.00 18.02           O  
ATOM   2788  CB  PHE B 140      61.927  34.474 -30.517  1.00 17.98           C  
ATOM   2789  CG  PHE B 140      61.055  34.436 -31.746  1.00 18.88           C  
ATOM   2790  CD1 PHE B 140      60.478  33.246 -32.183  1.00 18.81           C  
ATOM   2791  CD2 PHE B 140      60.775  35.612 -32.437  1.00 19.50           C  
ATOM   2792  CE1 PHE B 140      59.651  33.220 -33.319  1.00 19.77           C  
ATOM   2793  CE2 PHE B 140      59.949  35.602 -33.568  1.00 20.23           C  
ATOM   2794  CZ  PHE B 140      59.387  34.406 -34.009  1.00 19.43           C  
ATOM   2795  N   ASP B 141      64.775  34.868 -31.639  1.00 18.07           N  
ATOM   2796  CA  ASP B 141      65.671  35.238 -32.728  1.00 18.28           C  
ATOM   2797  C   ASP B 141      66.733  34.173 -32.994  1.00 17.87           C  
ATOM   2798  O   ASP B 141      67.068  33.900 -34.145  1.00 17.77           O  
ATOM   2799  CB  ASP B 141      66.336  36.588 -32.490  1.00 19.14           C  
ATOM   2800  CG  ASP B 141      66.935  37.149 -33.756  1.00 20.91           C  
ATOM   2801  OD1 ASP B 141      66.149  37.543 -34.651  1.00 25.33           O  
ATOM   2802  OD2 ASP B 141      68.178  37.170 -33.874  1.00 24.15           O1-
ATOM   2803  N   GLU B 142      67.254  33.565 -31.930  1.00 17.06           N  
ATOM   2804  CA  GLU B 142      68.216  32.480 -32.100  1.00 16.74           C  
ATOM   2805  C   GLU B 142      67.598  31.321 -32.878  1.00 16.37           C  
ATOM   2806  O   GLU B 142      68.256  30.720 -33.729  1.00 16.59           O  
ATOM   2807  CB  GLU B 142      68.739  32.004 -30.747  1.00 16.49           C  
ATOM   2808  CG  GLU B 142      69.796  32.931 -30.156  1.00 16.55           C  
ATOM   2809  CD  GLU B 142      70.150  32.591 -28.715  1.00 16.72           C  
ATOM   2810  OE1 GLU B 142      69.402  31.830 -28.062  1.00 16.41           O  
ATOM   2811  OE2 GLU B 142      71.186  33.097 -28.240  1.00 17.21           O1-
ATOM   2812  N   GLY B 143      66.337  31.016 -32.569  1.00 16.21           N  
ATOM   2813  CA  GLY B 143      65.569  30.004 -33.297  1.00 16.45           C  
ATOM   2814  C   GLY B 143      65.414  30.341 -34.774  1.00 16.76           C  
ATOM   2815  O   GLY B 143      65.589  29.477 -35.636  1.00 16.70           O  
ATOM   2816  N   LEU B 144      65.091  31.600 -35.067  1.00 17.29           N  
ATOM   2817  CA  LEU B 144      64.937  32.036 -36.460  1.00 17.68           C  
ATOM   2818  C   LEU B 144      66.249  31.975 -37.243  1.00 17.64           C  
ATOM   2819  O   LEU B 144      66.265  31.549 -38.402  1.00 17.97           O  
ATOM   2820  CB  LEU B 144      64.326  33.442 -36.543  1.00 17.83           C  
ATOM   2821  CG  LEU B 144      62.925  33.651 -35.961  1.00 18.57           C  
ATOM   2822  CD1 LEU B 144      62.503  35.107 -36.149  1.00 20.41           C  
ATOM   2823  CD2 LEU B 144      61.893  32.708 -36.582  1.00 19.44           C  
ATOM   2824  N   VAL B 145      67.345  32.391 -36.606  1.00 17.56           N  
ATOM   2825  CA  VAL B 145      68.667  32.348 -37.230  1.00 17.61           C  
ATOM   2826  C   VAL B 145      69.062  30.904 -37.564  1.00 17.90           C  
ATOM   2827  O   VAL B 145      69.551  30.623 -38.660  1.00 18.04           O  
ATOM   2828  CB  VAL B 145      69.752  33.014 -36.340  1.00 17.77           C  
ATOM   2829  CG1 VAL B 145      71.151  32.705 -36.866  1.00 17.10           C  
ATOM   2830  CG2 VAL B 145      69.534  34.521 -36.256  1.00 17.93           C  
ATOM   2831  N   ALA B 146      68.832  29.992 -36.620  1.00 17.73           N  
ATOM   2832  CA  ALA B 146      69.165  28.583 -36.823  1.00 17.80           C  
ATOM   2833  C   ALA B 146      68.303  27.953 -37.919  1.00 18.08           C  
ATOM   2834  O   ALA B 146      68.801  27.193 -38.747  1.00 18.13           O  
ATOM   2835  CB  ALA B 146      69.026  27.811 -35.515  1.00 17.74           C  
ATOM   2836  N   HIS B 147      67.013  28.278 -37.905  1.00 18.55           N  
ATOM   2837  CA  HIS B 147      66.068  27.835 -38.931  1.00 19.31           C  
ATOM   2838  C   HIS B 147      66.511  28.316 -40.317  1.00 19.76           C  
ATOM   2839  O   HIS B 147      66.573  27.527 -41.263  1.00 19.69           O  
ATOM   2840  CB  HIS B 147      64.661  28.339 -38.585  1.00 19.50           C  
ATOM   2841  CG  HIS B 147      63.618  27.998 -39.602  1.00 20.44           C  
ATOM   2842  CD2 HIS B 147      62.821  28.791 -40.358  1.00 21.61           C  
ATOM   2843  ND1 HIS B 147      63.272  26.700 -39.914  1.00 21.29           N  
ATOM   2844  CE1 HIS B 147      62.319  26.708 -40.829  1.00 22.05           C  
ATOM   2845  NE2 HIS B 147      62.026  27.965 -41.114  1.00 21.55           N  
ATOM   2846  N   GLN B 148      66.844  29.603 -40.417  1.00 20.43           N  
ATOM   2847  CA  GLN B 148      67.311  30.199 -41.674  1.00 21.80           C  
ATOM   2848  C   GLN B 148      68.594  29.536 -42.185  1.00 21.41           C  
ATOM   2849  O   GLN B 148      68.789  29.411 -43.397  1.00 21.88           O  
ATOM   2850  CB  GLN B 148      67.517  31.706 -41.490  1.00 21.71           C  
ATOM   2851  CG  GLN B 148      68.034  32.454 -42.710  1.00 23.79           C  
ATOM   2852  CD  GLN B 148      68.313  33.918 -42.411  1.00 24.30           C  
ATOM   2853  NE2 GLN B 148      67.692  34.804 -43.180  1.00 27.84           N  
ATOM   2854  OE1 GLN B 148      69.078  34.249 -41.496  1.00 28.24           O  
ATOM   2855  N   ALA B 149      69.457  29.113 -41.259  1.00 20.98           N  
ATOM   2856  CA  ALA B 149      70.714  28.426 -41.593  1.00 20.47           C  
ATOM   2857  C   ALA B 149      70.528  26.974 -42.054  1.00 20.17           C  
ATOM   2858  O   ALA B 149      71.472  26.347 -42.547  1.00 19.99           O  
ATOM   2859  CB  ALA B 149      71.687  28.493 -40.419  1.00 20.75           C  
ATOM   2860  N   GLY B 150      69.323  26.439 -41.873  1.00 19.57           N  
ATOM   2861  CA  GLY B 150      68.988  25.107 -42.371  1.00 18.96           C  
ATOM   2862  C   GLY B 150      68.912  24.003 -41.331  1.00 18.57           C  
ATOM   2863  O   GLY B 150      68.892  22.822 -41.685  1.00 18.74           O  
ATOM   2864  N   ILE B 151      68.865  24.369 -40.052  1.00 17.90           N  
ATOM   2865  CA  ILE B 151      68.710  23.360 -38.999  1.00 17.36           C  
ATOM   2866  C   ILE B 151      67.368  22.639 -39.183  1.00 17.08           C  
ATOM   2867  O   ILE B 151      66.411  23.224 -39.695  1.00 17.29           O  
ATOM   2868  CB  ILE B 151      68.848  23.983 -37.577  1.00 17.23           C  
ATOM   2869  CG1 ILE B 151      69.425  22.961 -36.587  1.00 17.13           C  
ATOM   2870  CG2 ILE B 151      67.521  24.569 -37.082  1.00 17.55           C  
ATOM   2871  CD1 ILE B 151      70.934  23.008 -36.456  1.00 17.23           C  
ATOM   2872  N   ASP B 152      67.300  21.368 -38.791  1.00 16.80           N  
ATOM   2873  CA  ASP B 152      66.077  20.585 -39.001  1.00 16.51           C  
ATOM   2874  C   ASP B 152      65.039  20.801 -37.909  1.00 16.28           C  
ATOM   2875  O   ASP B 152      63.839  20.881 -38.195  1.00 16.10           O  
ATOM   2876  CB  ASP B 152      66.397  19.101 -39.153  1.00 16.76           C  
ATOM   2877  CG  ASP B 152      67.310  18.835 -40.328  1.00 17.75           C  
ATOM   2878  OD1 ASP B 152      66.845  18.954 -41.490  1.00 18.91           O  
ATOM   2879  OD2 ASP B 152      68.495  18.535 -40.091  1.00 17.14           O1-
ATOM   2880  N   PHE B 153      65.508  20.886 -36.664  1.00 15.68           N  
ATOM   2881  CA  PHE B 153      64.639  21.098 -35.512  1.00 15.55           C  
ATOM   2882  C   PHE B 153      65.187  22.232 -34.665  1.00 15.23           C  
ATOM   2883  O   PHE B 153      66.400  22.415 -34.590  1.00 15.35           O  
ATOM   2884  CB  PHE B 153      64.555  19.826 -34.660  1.00 15.53           C  
ATOM   2885  CG  PHE B 153      63.995  18.641 -35.398  1.00 15.58           C  
ATOM   2886  CD1 PHE B 153      62.616  18.504 -35.570  1.00 16.36           C  
ATOM   2887  CD2 PHE B 153      64.843  17.672 -35.929  1.00 16.44           C  
ATOM   2888  CE1 PHE B 153      62.083  17.414 -36.254  1.00 16.64           C  
ATOM   2889  CE2 PHE B 153      64.325  16.572 -36.621  1.00 16.79           C  
ATOM   2890  CZ  PHE B 153      62.940  16.442 -36.784  1.00 15.94           C  
ATOM   2891  N   VAL B 154      64.289  22.986 -34.036  1.00 15.21           N  
ATOM   2892  CA  VAL B 154      64.688  24.022 -33.090  1.00 15.02           C  
ATOM   2893  C   VAL B 154      64.160  23.648 -31.715  1.00 15.02           C  
ATOM   2894  O   VAL B 154      62.956  23.422 -31.544  1.00 14.54           O  
ATOM   2895  CB  VAL B 154      64.177  25.426 -33.504  1.00 15.18           C  
ATOM   2896  CG1 VAL B 154      64.481  26.452 -32.420  1.00 15.93           C  
ATOM   2897  CG2 VAL B 154      64.805  25.855 -34.825  1.00 15.43           C  
ATOM   2898  N   GLY B 155      65.074  23.569 -30.747  1.00 14.71           N  
ATOM   2899  CA  GLY B 155      64.736  23.223 -29.369  1.00 14.98           C  
ATOM   2900  C   GLY B 155      64.866  24.408 -28.435  1.00 14.84           C  
ATOM   2901  O   GLY B 155      65.716  25.272 -28.636  1.00 15.10           O  
ATOM   2902  N   THR B 156      64.024  24.448 -27.407  1.00 14.67           N  
ATOM   2903  CA  THR B 156      63.991  25.584 -26.479  1.00 14.98           C  
ATOM   2904  C   THR B 156      64.824  25.318 -25.216  1.00 14.93           C  
ATOM   2905  O   THR B 156      64.691  25.999 -24.195  1.00 14.75           O  
ATOM   2906  CB  THR B 156      62.542  25.955 -26.107  1.00 14.80           C  
ATOM   2907  CG2 THR B 156      61.764  26.387 -27.351  1.00 15.76           C  
ATOM   2908  OG1 THR B 156      61.890  24.822 -25.521  1.00 15.33           O  
ATOM   2909  N   THR B 157      65.698  24.325 -25.340  1.00 15.26           N  
ATOM   2910  CA  THR B 157      66.545  23.790 -24.282  1.00 15.80           C  
ATOM   2911  C   THR B 157      67.248  24.829 -23.413  1.00 15.66           C  
ATOM   2912  O   THR B 157      67.324  24.677 -22.190  1.00 15.72           O  
ATOM   2913  CB  THR B 157      67.609  22.891 -24.941  1.00 16.09           C  
ATOM   2914  CG2 THR B 157      68.442  22.152 -23.905  1.00 16.78           C  
ATOM   2915  OG1 THR B 157      66.942  21.955 -25.801  1.00 17.42           O  
ATOM   2916  N   LEU B 158      67.770  25.873 -24.048  1.00 15.17           N  
ATOM   2917  CA  LEU B 158      68.618  26.827 -23.345  1.00 15.19           C  
ATOM   2918  C   LEU B 158      67.904  28.095 -22.871  1.00 15.29           C  
ATOM   2919  O   LEU B 158      68.539  28.985 -22.305  1.00 15.19           O  
ATOM   2920  CB  LEU B 158      69.860  27.149 -24.179  1.00 15.04           C  
ATOM   2921  CG  LEU B 158      70.840  25.974 -24.296  1.00 15.16           C  
ATOM   2922  CD1 LEU B 158      71.970  26.279 -25.258  1.00 15.77           C  
ATOM   2923  CD2 LEU B 158      71.383  25.573 -22.920  1.00 16.14           C  
ATOM   2924  N   SER B 159      66.591  28.178 -23.082  1.00 15.68           N  
ATOM   2925  CA  SER B 159      65.831  29.311 -22.549  1.00 16.01           C  
ATOM   2926  C   SER B 159      65.906  29.297 -21.022  1.00 16.07           C  
ATOM   2927  O   SER B 159      65.564  28.300 -20.388  1.00 16.08           O  
ATOM   2928  CB  SER B 159      64.379  29.290 -23.019  1.00 16.27           C  
ATOM   2929  OG  SER B 159      63.646  30.320 -22.373  1.00 16.45           O  
ATOM   2930  N   GLY B 160      66.368  30.405 -20.449  1.00 16.42           N  
ATOM   2931  CA  GLY B 160      66.629  30.477 -19.010  1.00 17.08           C  
ATOM   2932  C   GLY B 160      68.046  30.087 -18.617  1.00 17.43           C  
ATOM   2933  O   GLY B 160      68.404  30.150 -17.437  1.00 18.09           O  
ATOM   2934  N   TYR B 161      68.849  29.672 -19.596  1.00 17.24           N  
ATOM   2935  CA  TYR B 161      70.224  29.241 -19.350  1.00 17.42           C  
ATOM   2936  C   TYR B 161      71.239  30.092 -20.105  1.00 17.43           C  
ATOM   2937  O   TYR B 161      72.382  29.688 -20.323  1.00 17.29           O  
ATOM   2938  CB  TYR B 161      70.386  27.747 -19.655  1.00 17.72           C  
ATOM   2939  CG  TYR B 161      69.469  26.899 -18.811  1.00 18.33           C  
ATOM   2940  CD1 TYR B 161      69.796  26.593 -17.490  1.00 19.09           C  
ATOM   2941  CD2 TYR B 161      68.261  26.425 -19.321  1.00 18.80           C  
ATOM   2942  CE1 TYR B 161      68.947  25.829 -16.700  1.00 19.48           C  
ATOM   2943  CE2 TYR B 161      67.405  25.657 -18.540  1.00 19.11           C  
ATOM   2944  CZ  TYR B 161      67.755  25.363 -17.231  1.00 19.25           C  
ATOM   2945  OH  TYR B 161      66.916  24.603 -16.452  1.00 20.05           O  
ATOM   2946  N   THR B 162      70.790  31.282 -20.496  1.00 17.40           N  
ATOM   2947  CA  THR B 162      71.651  32.334 -21.022  1.00 17.66           C  
ATOM   2948  C   THR B 162      71.218  33.615 -20.309  1.00 18.02           C  
ATOM   2949  O   THR B 162      70.071  33.709 -19.868  1.00 18.15           O  
ATOM   2950  CB  THR B 162      71.501  32.503 -22.549  1.00 17.58           C  
ATOM   2951  CG2 THR B 162      71.780  31.189 -23.285  1.00 17.83           C  
ATOM   2952  OG1 THR B 162      70.179  32.960 -22.853  1.00 17.26           O  
ATOM   2953  N   PRO B 163      72.133  34.594 -20.167  1.00 18.66           N  
ATOM   2954  CA  PRO B 163      71.802  35.794 -19.380  1.00 18.97           C  
ATOM   2955  C   PRO B 163      70.702  36.694 -19.964  1.00 19.29           C  
ATOM   2956  O   PRO B 163      70.078  37.465 -19.223  1.00 19.76           O  
ATOM   2957  CB  PRO B 163      73.139  36.552 -19.322  1.00 19.13           C  
ATOM   2958  CG  PRO B 163      74.186  35.537 -19.664  1.00 19.01           C  
ATOM   2959  CD  PRO B 163      73.519  34.640 -20.662  1.00 18.78           C  
ATOM   2960  N   TYR B 164      70.465  36.584 -21.268  1.00 18.93           N  
ATOM   2961  CA  TYR B 164      69.596  37.509 -22.006  1.00 19.01           C  
ATOM   2962  C   TYR B 164      68.245  36.885 -22.387  1.00 19.16           C  
ATOM   2963  O   TYR B 164      67.406  37.547 -23.010  1.00 19.71           O  
ATOM   2964  CB  TYR B 164      70.324  38.005 -23.269  1.00 18.85           C  
ATOM   2965  CG  TYR B 164      70.910  36.856 -24.051  1.00 18.61           C  
ATOM   2966  CD1 TYR B 164      70.133  36.158 -24.977  1.00 18.78           C  
ATOM   2967  CD2 TYR B 164      72.220  36.429 -23.824  1.00 18.60           C  
ATOM   2968  CE1 TYR B 164      70.648  35.077 -25.670  1.00 18.20           C  
ATOM   2969  CE2 TYR B 164      72.752  35.346 -24.517  1.00 18.77           C  
ATOM   2970  CZ  TYR B 164      71.957  34.673 -25.437  1.00 18.41           C  
ATOM   2971  OH  TYR B 164      72.472  33.596 -26.121  1.00 18.37           O  
ATOM   2972  N   SER B 165      68.041  35.613 -22.039  1.00 19.22           N  
ATOM   2973  CA  SER B 165      66.770  34.935 -22.311  1.00 19.09           C  
ATOM   2974  C   SER B 165      65.811  35.057 -21.126  1.00 19.72           C  
ATOM   2975  O   SER B 165      66.148  35.668 -20.110  1.00 20.05           O  
ATOM   2976  CB  SER B 165      66.994  33.462 -22.684  1.00 19.08           C  
ATOM   2977  OG  SER B 165      67.676  32.765 -21.657  1.00 17.49           O  
ATOM   2978  N   ARG B 166      64.620  34.481 -21.270  1.00 20.11           N  
ATOM   2979  CA  ARG B 166      63.601  34.510 -20.221  1.00 20.91           C  
ATOM   2980  C   ARG B 166      64.115  33.823 -18.959  1.00 21.71           C  
ATOM   2981  O   ARG B 166      64.498  32.654 -18.994  1.00 21.51           O  
ATOM   2982  CB  ARG B 166      62.317  33.838 -20.714  1.00 20.64           C  
ATOM   2983  CG  ARG B 166      61.252  33.624 -19.646  1.00 20.85           C  
ATOM   2984  CD  ARG B 166      60.048  32.902 -20.232  1.00 21.00           C  
ATOM   2985  NE  ARG B 166      59.084  32.480 -19.215  1.00 20.93           N  
ATOM   2986  CZ  ARG B 166      59.117  31.312 -18.576  1.00 20.70           C  
ATOM   2987  NH1 ARG B 166      60.078  30.425 -18.830  1.00 19.34           N1+
ATOM   2988  NH2 ARG B 166      58.186  31.030 -17.674  1.00 21.01           N  
ATOM   2989  N   GLN B 167      64.127  34.556 -17.849  1.00 22.81           N  
ATOM   2990  CA  GLN B 167      64.682  34.041 -16.596  1.00 24.04           C  
ATOM   2991  C   GLN B 167      63.656  33.327 -15.714  1.00 24.61           C  
ATOM   2992  O   GLN B 167      64.022  32.567 -14.809  1.00 25.23           O  
ATOM   2993  CB  GLN B 167      65.371  35.166 -15.813  1.00 24.36           C  
ATOM   2994  CG  GLN B 167      66.535  35.813 -16.550  1.00 25.64           C  
ATOM   2995  CD  GLN B 167      67.614  34.815 -16.925  1.00 26.56           C  
ATOM   2996  NE2 GLN B 167      68.010  34.823 -18.193  1.00 27.67           N  
ATOM   2997  OE1 GLN B 167      68.080  34.042 -16.090  1.00 27.90           O  
ATOM   2998  N   GLU B 168      62.379  33.560 -15.994  1.00 25.09           N  
ATOM   2999  CA  GLU B 168      61.286  33.055 -15.167  1.00 25.58           C  
ATOM   3000  C   GLU B 168      61.255  31.528 -15.092  1.00 25.11           C  
ATOM   3001  O   GLU B 168      61.674  30.839 -16.024  1.00 25.12           O  
ATOM   3002  CB  GLU B 168      59.943  33.594 -15.674  1.00 26.12           C  
ATOM   3003  CG  GLU B 168      59.859  35.124 -15.754  1.00 28.98           C  
ATOM   3004  CD  GLU B 168      60.190  35.814 -14.443  1.00 32.27           C  
ATOM   3005  OE1 GLU B 168      59.606  35.437 -13.401  1.00 34.37           O  
ATOM   3006  OE2 GLU B 168      61.035  36.740 -14.455  1.00 34.26           O1-
ATOM   3007  N   ALA B 169      60.761  31.013 -13.968  1.00 24.49           N  
ATOM   3008  CA  ALA B 169      60.643  29.573 -13.751  1.00 23.57           C  
ATOM   3009  C   ALA B 169      59.643  28.946 -14.718  1.00 22.92           C  
ATOM   3010  O   ALA B 169      58.775  29.631 -15.263  1.00 22.75           O  
ATOM   3011  CB  ALA B 169      60.237  29.284 -12.309  1.00 23.66           C  
ATOM   3012  N   GLY B 170      59.772  27.640 -14.924  1.00 22.33           N  
ATOM   3013  CA  GLY B 170      58.854  26.906 -15.782  1.00 21.50           C  
ATOM   3014  C   GLY B 170      59.235  26.981 -17.250  1.00 21.00           C  
ATOM   3015  O   GLY B 170      60.127  27.749 -17.621  1.00 20.71           O  
ATOM   3016  N   PRO B 171      58.554  26.191 -18.097  1.00 20.58           N  
ATOM   3017  CA  PRO B 171      58.910  26.127 -19.513  1.00 20.31           C  
ATOM   3018  C   PRO B 171      58.586  27.431 -20.239  1.00 20.17           C  
ATOM   3019  O   PRO B 171      57.638  28.132 -19.870  1.00 20.02           O  
ATOM   3020  CB  PRO B 171      58.044  24.980 -20.044  1.00 20.34           C  
ATOM   3021  CG  PRO B 171      56.878  24.910 -19.113  1.00 20.48           C  
ATOM   3022  CD  PRO B 171      57.404  25.325 -17.769  1.00 20.58           C  
ATOM   3023  N   ASP B 172      59.382  27.753 -21.254  1.00 19.62           N  
ATOM   3024  CA  ASP B 172      59.193  28.984 -22.017  1.00 19.54           C  
ATOM   3025  C   ASP B 172      58.103  28.783 -23.072  1.00 19.88           C  
ATOM   3026  O   ASP B 172      58.389  28.637 -24.269  1.00 19.91           O  
ATOM   3027  CB  ASP B 172      60.520  29.423 -22.648  1.00 19.46           C  
ATOM   3028  CG  ASP B 172      60.493  30.860 -23.149  1.00 19.09           C  
ATOM   3029  OD1 ASP B 172      59.389  31.437 -23.295  1.00 19.18           O  
ATOM   3030  OD2 ASP B 172      61.586  31.411 -23.405  1.00 18.09           O1-
ATOM   3031  N   VAL B 173      56.851  28.777 -22.613  1.00 20.16           N  
ATOM   3032  CA  VAL B 173      55.699  28.496 -23.471  1.00 20.71           C  
ATOM   3033  C   VAL B 173      55.515  29.568 -24.557  1.00 20.59           C  
ATOM   3034  O   VAL B 173      55.159  29.242 -25.696  1.00 20.77           O  
ATOM   3035  CB  VAL B 173      54.401  28.285 -22.637  1.00 20.84           C  
ATOM   3036  CG1 VAL B 173      53.179  28.136 -23.535  1.00 21.89           C  
ATOM   3037  CG2 VAL B 173      54.544  27.059 -21.744  1.00 21.30           C  
ATOM   3038  N   ALA B 174      55.782  30.829 -24.214  1.00 20.56           N  
ATOM   3039  CA  ALA B 174      55.705  31.922 -25.193  1.00 20.28           C  
ATOM   3040  C   ALA B 174      56.674  31.707 -26.360  1.00 20.18           C  
ATOM   3041  O   ALA B 174      56.314  31.927 -27.521  1.00 20.35           O  
ATOM   3042  CB  ALA B 174      55.948  33.268 -24.531  1.00 20.65           C  
ATOM   3043  N   LEU B 175      57.894  31.269 -26.045  1.00 19.53           N  
ATOM   3044  CA  LEU B 175      58.907  30.984 -27.066  1.00 19.19           C  
ATOM   3045  C   LEU B 175      58.505  29.804 -27.948  1.00 19.32           C  
ATOM   3046  O   LEU B 175      58.658  29.853 -29.173  1.00 19.02           O  
ATOM   3047  CB  LEU B 175      60.266  30.717 -26.409  1.00 19.05           C  
ATOM   3048  CG  LEU B 175      61.411  30.194 -27.282  1.00 18.72           C  
ATOM   3049  CD1 LEU B 175      61.762  31.191 -28.382  1.00 18.82           C  
ATOM   3050  CD2 LEU B 175      62.629  29.879 -26.423  1.00 18.86           C  
ATOM   3051  N   ILE B 176      58.008  28.742 -27.317  1.00 19.32           N  
ATOM   3052  CA  ILE B 176      57.558  27.557 -28.038  1.00 19.61           C  
ATOM   3053  C   ILE B 176      56.464  27.922 -29.046  1.00 20.17           C  
ATOM   3054  O   ILE B 176      56.542  27.541 -30.216  1.00 20.38           O  
ATOM   3055  CB  ILE B 176      57.081  26.443 -27.067  1.00 19.56           C  
ATOM   3056  CG1 ILE B 176      58.247  25.966 -26.190  1.00 19.20           C  
ATOM   3057  CG2 ILE B 176      56.494  25.270 -27.841  1.00 19.45           C  
ATOM   3058  CD1 ILE B 176      57.821  25.252 -24.908  1.00 19.39           C  
ATOM   3059  N   GLU B 177      55.467  28.680 -28.589  1.00 20.80           N  
ATOM   3060  CA  GLU B 177      54.348  29.082 -29.442  1.00 21.79           C  
ATOM   3061  C   GLU B 177      54.808  29.967 -30.604  1.00 21.24           C  
ATOM   3062  O   GLU B 177      54.409  29.745 -31.749  1.00 21.62           O  
ATOM   3063  CB  GLU B 177      53.251  29.770 -28.623  1.00 21.85           C  
ATOM   3064  CG  GLU B 177      51.985  30.077 -29.437  1.00 23.46           C  
ATOM   3065  CD  GLU B 177      50.803  30.516 -28.583  1.00 23.78           C  
ATOM   3066  OE1 GLU B 177      50.986  30.825 -27.385  1.00 27.06           O  
ATOM   3067  OE2 GLU B 177      49.678  30.558 -29.123  1.00 27.52           O1-
ATOM   3068  N   ALA B 178      55.665  30.943 -30.308  1.00 21.04           N  
ATOM   3069  CA  ALA B 178      56.187  31.855 -31.332  1.00 20.48           C  
ATOM   3070  C   ALA B 178      56.943  31.101 -32.431  1.00 20.44           C  
ATOM   3071  O   ALA B 178      56.809  31.414 -33.620  1.00 20.36           O  
ATOM   3072  CB  ALA B 178      57.069  32.924 -30.704  1.00 20.78           C  
ATOM   3073  N   LEU B 179      57.723  30.095 -32.033  1.00 19.89           N  
ATOM   3074  CA  LEU B 179      58.470  29.289 -32.997  1.00 19.62           C  
ATOM   3075  C   LEU B 179      57.556  28.410 -33.851  1.00 20.01           C  
ATOM   3076  O   LEU B 179      57.787  28.260 -35.048  1.00 19.99           O  
ATOM   3077  CB  LEU B 179      59.546  28.446 -32.298  1.00 19.49           C  
ATOM   3078  CG  LEU B 179      60.735  29.194 -31.687  1.00 19.33           C  
ATOM   3079  CD1 LEU B 179      61.510  28.268 -30.758  1.00 18.75           C  
ATOM   3080  CD2 LEU B 179      61.657  29.783 -32.756  1.00 19.11           C  
ATOM   3081  N   CYS B 180      56.524  27.836 -33.230  1.00 20.41           N  
ATOM   3082  CA  CYS B 180      55.536  27.030 -33.946  1.00 21.01           C  
ATOM   3083  C   CYS B 180      54.815  27.865 -34.999  1.00 21.26           C  
ATOM   3084  O   CYS B 180      54.606  27.411 -36.125  1.00 21.22           O  
ATOM   3085  CB  CYS B 180      54.515  26.439 -32.980  1.00 21.20           C  
ATOM   3086  SG  CYS B 180      55.166  25.096 -31.968  1.00 22.74           S  
ATOM   3087  N   LYS B 181      54.457  29.089 -34.621  1.00 21.74           N  
ATOM   3088  CA  LYS B 181      53.753  30.005 -35.522  1.00 22.40           C  
ATOM   3089  C   LYS B 181      54.625  30.461 -36.696  1.00 22.31           C  
ATOM   3090  O   LYS B 181      54.101  30.896 -37.727  1.00 22.63           O  
ATOM   3091  CB  LYS B 181      53.196  31.201 -34.746  1.00 22.65           C  
ATOM   3092  CG  LYS B 181      51.965  30.863 -33.916  1.00 24.65           C  
ATOM   3093  CD  LYS B 181      51.611  31.988 -32.965  1.00 27.81           C  
ATOM   3094  CE  LYS B 181      50.233  31.784 -32.363  1.00 30.15           C  
ATOM   3095  NZ  LYS B 181      49.759  33.005 -31.652  1.00 32.37           N1+
ATOM   3096  N   ALA B 182      55.944  30.344 -36.541  1.00 21.98           N  
ATOM   3097  CA  ALA B 182      56.896  30.644 -37.614  1.00 21.67           C  
ATOM   3098  C   ALA B 182      57.065  29.486 -38.611  1.00 21.49           C  
ATOM   3099  O   ALA B 182      57.878  29.573 -39.539  1.00 21.91           O  
ATOM   3100  CB  ALA B 182      58.245  31.044 -37.026  1.00 21.82           C  
ATOM   3101  N   GLY B 183      56.311  28.406 -38.401  1.00 21.13           N  
ATOM   3102  CA  GLY B 183      56.336  27.232 -39.277  1.00 20.82           C  
ATOM   3103  C   GLY B 183      57.519  26.306 -39.057  1.00 20.40           C  
ATOM   3104  O   GLY B 183      57.852  25.492 -39.920  1.00 21.10           O  
ATOM   3105  N   ILE B 184      58.145  26.426 -37.889  1.00 19.47           N  
ATOM   3106  CA  ILE B 184      59.335  25.648 -37.546  1.00 18.65           C  
ATOM   3107  C   ILE B 184      58.951  24.329 -36.863  1.00 17.98           C  
ATOM   3108  O   ILE B 184      57.971  24.275 -36.121  1.00 18.04           O  
ATOM   3109  CB  ILE B 184      60.277  26.480 -36.638  1.00 18.56           C  
ATOM   3110  CG1 ILE B 184      60.847  27.672 -37.424  1.00 18.71           C  
ATOM   3111  CG2 ILE B 184      61.413  25.622 -36.073  1.00 18.72           C  
ATOM   3112  CD1 ILE B 184      61.416  28.791 -36.558  1.00 19.48           C  
ATOM   3113  N   ALA B 185      59.718  23.270 -37.134  1.00 17.48           N  
ATOM   3114  CA  ALA B 185      59.586  22.003 -36.412  1.00 17.10           C  
ATOM   3115  C   ALA B 185      60.228  22.182 -35.037  1.00 16.93           C  
ATOM   3116  O   ALA B 185      61.457  22.157 -34.907  1.00 16.96           O  
ATOM   3117  CB  ALA B 185      60.259  20.871 -37.182  1.00 17.16           C  
ATOM   3118  N   VAL B 186      59.382  22.377 -34.028  1.00 16.67           N  
ATOM   3119  CA  VAL B 186      59.828  22.746 -32.685  1.00 16.70           C  
ATOM   3120  C   VAL B 186      59.848  21.531 -31.767  1.00 16.62           C  
ATOM   3121  O   VAL B 186      58.867  20.792 -31.681  1.00 16.58           O  
ATOM   3122  CB  VAL B 186      58.921  23.849 -32.071  1.00 16.66           C  
ATOM   3123  CG1 VAL B 186      59.384  24.228 -30.665  1.00 17.22           C  
ATOM   3124  CG2 VAL B 186      58.913  25.081 -32.959  1.00 16.67           C  
ATOM   3125  N   ILE B 187      60.985  21.324 -31.107  1.00 16.56           N  
ATOM   3126  CA  ILE B 187      61.083  20.347 -30.030  1.00 16.65           C  
ATOM   3127  C   ILE B 187      61.120  21.139 -28.727  1.00 16.49           C  
ATOM   3128  O   ILE B 187      62.135  21.763 -28.392  1.00 16.80           O  
ATOM   3129  CB  ILE B 187      62.335  19.432 -30.174  1.00 16.69           C  
ATOM   3130  CG1 ILE B 187      62.355  18.720 -31.532  1.00 18.07           C  
ATOM   3131  CG2 ILE B 187      62.418  18.428 -29.013  1.00 16.39           C  
ATOM   3132  CD1 ILE B 187      61.301  17.663 -31.722  1.00 20.03           C  
ATOM   3133  N   ALA B 188      59.995  21.138 -28.015  1.00 16.60           N  
ATOM   3134  CA  ALA B 188      59.875  21.847 -26.753  1.00 16.08           C  
ATOM   3135  C   ALA B 188      60.737  21.132 -25.726  1.00 16.30           C  
ATOM   3136  O   ALA B 188      60.615  19.927 -25.546  1.00 15.78           O  
ATOM   3137  CB  ALA B 188      58.428  21.871 -26.300  1.00 16.91           C  
ATOM   3138  N   GLU B 189      61.616  21.882 -25.073  1.00 16.10           N  
ATOM   3139  CA  GLU B 189      62.524  21.301 -24.092  1.00 16.45           C  
ATOM   3140  C   GLU B 189      62.952  22.341 -23.072  1.00 16.32           C  
ATOM   3141  O   GLU B 189      63.281  23.473 -23.431  1.00 16.40           O  
ATOM   3142  CB  GLU B 189      63.751  20.695 -24.791  1.00 16.19           C  
ATOM   3143  CG  GLU B 189      64.757  20.048 -23.827  1.00 16.26           C  
ATOM   3144  CD  GLU B 189      65.834  19.214 -24.513  1.00 17.39           C  
ATOM   3145  OE1 GLU B 189      65.701  18.903 -25.717  1.00 18.00           O  
ATOM   3146  OE2 GLU B 189      66.822  18.861 -23.826  1.00 17.60           O1-
ATOM   3147  N   GLY B 190      62.949  21.945 -21.801  1.00 16.37           N  
ATOM   3148  CA  GLY B 190      63.459  22.792 -20.729  1.00 16.66           C  
ATOM   3149  C   GLY B 190      62.414  23.099 -19.680  1.00 16.88           C  
ATOM   3150  O   GLY B 190      61.392  23.734 -19.967  1.00 16.52           O  
ATOM   3151  N   LYS B 191      62.674  22.622 -18.465  1.00 17.24           N  
ATOM   3152  CA  LYS B 191      61.876  22.957 -17.282  1.00 17.66           C  
ATOM   3153  C   LYS B 191      60.424  22.456 -17.334  1.00 17.77           C  
ATOM   3154  O   LYS B 191      59.549  22.993 -16.650  1.00 18.22           O  
ATOM   3155  CB  LYS B 191      61.940  24.471 -16.998  1.00 17.60           C  
ATOM   3156  CG  LYS B 191      63.356  25.002 -16.741  1.00 17.71           C  
ATOM   3157  CD  LYS B 191      63.379  26.509 -16.476  1.00 18.22           C  
ATOM   3158  CE  LYS B 191      63.274  27.323 -17.767  1.00 18.70           C  
ATOM   3159  NZ  LYS B 191      63.015  28.772 -17.485  1.00 19.84           N1+
ATOM   3160  N   ILE B 192      60.174  21.422 -18.136  1.00 17.93           N  
ATOM   3161  CA  ILE B 192      58.850  20.804 -18.189  1.00 18.36           C  
ATOM   3162  C   ILE B 192      58.744  19.822 -17.022  1.00 19.12           C  
ATOM   3163  O   ILE B 192      59.322  18.729 -17.062  1.00 19.41           O  
ATOM   3164  CB  ILE B 192      58.576  20.105 -19.548  1.00 18.46           C  
ATOM   3165  CG1 ILE B 192      58.735  21.102 -20.707  1.00 18.01           C  
ATOM   3166  CG2 ILE B 192      57.181  19.466 -19.557  1.00 18.23           C  
ATOM   3167  CD1 ILE B 192      58.634  20.482 -22.102  1.00 18.11           C  
ATOM   3168  N   HIS B 193      58.024  20.235 -15.978  1.00 19.74           N  
ATOM   3169  CA  HIS B 193      57.985  19.483 -14.717  1.00 20.42           C  
ATOM   3170  C   HIS B 193      56.688  18.726 -14.434  1.00 20.92           C  
ATOM   3171  O   HIS B 193      56.669  17.850 -13.565  1.00 21.18           O  
ATOM   3172  CB  HIS B 193      58.293  20.396 -13.523  1.00 20.56           C  
ATOM   3173  CG  HIS B 193      59.684  20.949 -13.519  1.00 20.95           C  
ATOM   3174  CD2 HIS B 193      60.793  20.587 -14.205  1.00 21.47           C  
ATOM   3175  ND1 HIS B 193      60.049  22.027 -12.742  1.00 21.82           N  
ATOM   3176  CE1 HIS B 193      61.326  22.300 -12.944  1.00 21.96           C  
ATOM   3177  NE2 HIS B 193      61.801  21.441 -13.827  1.00 21.46           N  
ATOM   3178  N   SER B 194      55.607  19.066 -15.135  1.00 21.21           N  
ATOM   3179  CA  SER B 194      54.311  18.437 -14.868  1.00 21.87           C  
ATOM   3180  C   SER B 194      53.616  17.958 -16.142  1.00 22.02           C  
ATOM   3181  O   SER B 194      53.761  18.583 -17.195  1.00 21.76           O  
ATOM   3182  CB  SER B 194      53.389  19.404 -14.116  1.00 21.98           C  
ATOM   3183  OG  SER B 194      52.945  20.443 -14.973  1.00 23.01           O  
ATOM   3184  N   PRO B 195      52.860  16.844 -16.051  1.00 22.25           N  
ATOM   3185  CA  PRO B 195      52.029  16.398 -17.172  1.00 22.48           C  
ATOM   3186  C   PRO B 195      51.122  17.506 -17.724  1.00 22.73           C  
ATOM   3187  O   PRO B 195      50.899  17.570 -18.931  1.00 22.55           O  
ATOM   3188  CB  PRO B 195      51.198  15.270 -16.557  1.00 22.61           C  
ATOM   3189  CG  PRO B 195      52.082  14.716 -15.494  1.00 22.36           C  
ATOM   3190  CD  PRO B 195      52.765  15.918 -14.904  1.00 22.34           C  
ATOM   3191  N   GLU B 196      50.630  18.377 -16.843  1.00 23.01           N  
ATOM   3192  CA  GLU B 196      49.770  19.498 -17.238  1.00 23.60           C  
ATOM   3193  C   GLU B 196      50.505  20.495 -18.141  1.00 23.25           C  
ATOM   3194  O   GLU B 196      49.942  20.975 -19.128  1.00 23.38           O  
ATOM   3195  CB  GLU B 196      49.184  20.199 -16.003  1.00 24.04           C  
ATOM   3196  CG  GLU B 196      48.177  19.354 -15.206  1.00 26.65           C  
ATOM   3197  CD  GLU B 196      48.813  18.166 -14.476  1.00 29.34           C  
ATOM   3198  OE1 GLU B 196      49.945  18.306 -13.953  1.00 29.59           O  
ATOM   3199  OE2 GLU B 196      48.174  17.087 -14.428  1.00 30.96           O1-
ATOM   3200  N   GLU B 197      51.761  20.791 -17.810  1.00 22.83           N  
ATOM   3201  CA  GLU B 197      52.604  21.634 -18.665  1.00 22.63           C  
ATOM   3202  C   GLU B 197      52.827  20.977 -20.023  1.00 22.51           C  
ATOM   3203  O   GLU B 197      52.744  21.636 -21.062  1.00 22.64           O  
ATOM   3204  CB  GLU B 197      53.952  21.915 -18.000  1.00 22.71           C  
ATOM   3205  CG  GLU B 197      53.902  22.953 -16.888  1.00 22.78           C  
ATOM   3206  CD  GLU B 197      55.151  22.948 -16.027  1.00 23.77           C  
ATOM   3207  OE1 GLU B 197      56.007  22.052 -16.211  1.00 23.37           O  
ATOM   3208  OE2 GLU B 197      55.278  23.839 -15.161  1.00 24.33           O1-
ATOM   3209  N   ALA B 198      53.112  19.676 -20.004  1.00 22.12           N  
ATOM   3210  CA  ALA B 198      53.343  18.906 -21.224  1.00 22.16           C  
ATOM   3211  C   ALA B 198      52.116  18.918 -22.140  1.00 22.45           C  
ATOM   3212  O   ALA B 198      52.248  19.038 -23.358  1.00 22.03           O  
ATOM   3213  CB  ALA B 198      53.748  17.477 -20.883  1.00 21.94           C  
ATOM   3214  N   LYS B 199      50.931  18.797 -21.540  1.00 22.75           N  
ATOM   3215  CA  LYS B 199      49.672  18.833 -22.285  1.00 23.49           C  
ATOM   3216  C   LYS B 199      49.454  20.193 -22.953  1.00 23.54           C  
ATOM   3217  O   LYS B 199      49.101  20.255 -24.135  1.00 23.61           O  
ATOM   3218  CB  LYS B 199      48.488  18.496 -21.372  1.00 23.71           C  
ATOM   3219  CG  LYS B 199      47.156  18.417 -22.107  1.00 25.06           C  
ATOM   3220  CD  LYS B 199      45.974  18.634 -21.175  1.00 28.27           C  
ATOM   3221  CE  LYS B 199      44.660  18.659 -21.954  1.00 29.55           C  
ATOM   3222  NZ  LYS B 199      44.660  19.662 -23.063  1.00 31.17           N1+
ATOM   3223  N   LYS B 200      49.662  21.269 -22.192  1.00 23.78           N  
ATOM   3224  CA  LYS B 200      49.543  22.638 -22.708  1.00 24.38           C  
ATOM   3225  C   LYS B 200      50.482  22.857 -23.897  1.00 23.88           C  
ATOM   3226  O   LYS B 200      50.091  23.432 -24.913  1.00 24.05           O  
ATOM   3227  CB  LYS B 200      49.826  23.665 -21.601  1.00 24.33           C  
ATOM   3228  CG  LYS B 200      49.691  25.125 -22.037  1.00 25.81           C  
ATOM   3229  CD  LYS B 200      50.259  26.082 -20.996  1.00 26.11           C  
ATOM   3230  CE  LYS B 200      50.034  27.529 -21.416  1.00 29.44           C  
ATOM   3231  NZ  LYS B 200      50.683  28.499 -20.485  1.00 31.11           N1+
ATOM   3232  N   ILE B 201      51.717  22.379 -23.762  1.00 23.52           N  
ATOM   3233  CA  ILE B 201      52.721  22.482 -24.819  1.00 23.10           C  
ATOM   3234  C   ILE B 201      52.362  21.632 -26.044  1.00 23.24           C  
ATOM   3235  O   ILE B 201      52.490  22.093 -27.183  1.00 23.21           O  
ATOM   3236  CB  ILE B 201      54.129  22.144 -24.272  1.00 23.01           C  
ATOM   3237  CG1 ILE B 201      54.614  23.280 -23.362  1.00 22.29           C  
ATOM   3238  CG2 ILE B 201      55.114  21.888 -25.409  1.00 22.52           C  
ATOM   3239  CD1 ILE B 201      55.750  22.898 -22.431  1.00 21.97           C  
ATOM   3240  N   ASN B 202      51.897  20.405 -25.808  1.00 23.38           N  
ATOM   3241  CA  ASN B 202      51.472  19.508 -26.887  1.00 23.93           C  
ATOM   3242  C   ASN B 202      50.370  20.127 -27.744  1.00 24.30           C  
ATOM   3243  O   ASN B 202      50.338  19.926 -28.959  1.00 24.51           O  
ATOM   3244  CB  ASN B 202      51.000  18.163 -26.326  1.00 23.59           C  
ATOM   3245  CG  ASN B 202      50.877  17.086 -27.396  1.00 23.95           C  
ATOM   3246  ND2 ASN B 202      49.730  16.415 -27.426  1.00 23.40           N  
ATOM   3247  OD1 ASN B 202      51.810  16.842 -28.170  1.00 22.89           O  
ATOM   3248  N   ASP B 203      49.486  20.889 -27.101  1.00 24.86           N  
ATOM   3249  CA  ASP B 203      48.367  21.544 -27.785  1.00 25.44           C  
ATOM   3250  C   ASP B 203      48.803  22.676 -28.719  1.00 25.39           C  
ATOM   3251  O   ASP B 203      47.999  23.164 -29.519  1.00 25.40           O  
ATOM   3252  CB  ASP B 203      47.345  22.071 -26.769  1.00 25.95           C  
ATOM   3253  CG  ASP B 203      46.571  20.960 -26.068  1.00 27.14           C  
ATOM   3254  OD1 ASP B 203      46.502  19.825 -26.589  1.00 29.96           O  
ATOM   3255  OD2 ASP B 203      46.013  21.233 -24.985  1.00 29.77           O1-
ATOM   3256  N   LEU B 204      50.066  23.093 -28.619  1.00 25.07           N  
ATOM   3257  CA  LEU B 204      50.601  24.172 -29.460  1.00 24.94           C  
ATOM   3258  C   LEU B 204      51.000  23.710 -30.865  1.00 24.79           C  
ATOM   3259  O   LEU B 204      51.231  24.538 -31.752  1.00 25.31           O  
ATOM   3260  CB  LEU B 204      51.786  24.871 -28.775  1.00 24.96           C  
ATOM   3261  CG  LEU B 204      51.519  25.651 -27.480  1.00 24.88           C  
ATOM   3262  CD1 LEU B 204      52.826  26.111 -26.843  1.00 25.51           C  
ATOM   3263  CD2 LEU B 204      50.592  26.844 -27.712  1.00 25.04           C  
ATOM   3264  N   GLY B 205      51.077  22.397 -31.064  1.00 24.27           N  
ATOM   3265  CA  GLY B 205      51.465  21.833 -32.357  1.00 23.54           C  
ATOM   3266  C   GLY B 205      52.970  21.758 -32.532  1.00 22.99           C  
ATOM   3267  O   GLY B 205      53.514  22.170 -33.558  1.00 23.36           O  
ATOM   3268  N   VAL B 206      53.644  21.228 -31.517  1.00 21.95           N  
ATOM   3269  CA  VAL B 206      55.088  21.034 -31.561  1.00 20.78           C  
ATOM   3270  C   VAL B 206      55.424  19.733 -32.289  1.00 20.16           C  
ATOM   3271  O   VAL B 206      54.591  18.824 -32.372  1.00 20.23           O  
ATOM   3272  CB  VAL B 206      55.700  21.012 -30.136  1.00 20.55           C  
ATOM   3273  CG1 VAL B 206      55.581  22.380 -29.483  1.00 20.32           C  
ATOM   3274  CG2 VAL B 206      55.028  19.942 -29.267  1.00 20.56           C  
ATOM   3275  N   ALA B 207      56.642  19.647 -32.815  1.00 19.39           N  
ATOM   3276  CA  ALA B 207      57.130  18.412 -33.426  1.00 18.62           C  
ATOM   3277  C   ALA B 207      57.426  17.351 -32.366  1.00 18.18           C  
ATOM   3278  O   ALA B 207      57.338  16.149 -32.628  1.00 18.24           O  
ATOM   3279  CB  ALA B 207      58.366  18.678 -34.265  1.00 18.77           C  
ATOM   3280  N   GLY B 208      57.785  17.809 -31.172  1.00 17.69           N  
ATOM   3281  CA  GLY B 208      58.083  16.905 -30.068  1.00 17.09           C  
ATOM   3282  C   GLY B 208      58.237  17.629 -28.749  1.00 16.81           C  
ATOM   3283  O   GLY B 208      58.258  18.861 -28.702  1.00 16.81           O  
ATOM   3284  N   ILE B 209      58.340  16.847 -27.676  1.00 16.39           N  
ATOM   3285  CA  ILE B 209      58.486  17.371 -26.321  1.00 15.99           C  
ATOM   3286  C   ILE B 209      59.529  16.523 -25.602  1.00 15.53           C  
ATOM   3287  O   ILE B 209      59.412  15.300 -25.567  1.00 15.78           O  
ATOM   3288  CB  ILE B 209      57.153  17.293 -25.532  1.00 16.05           C  
ATOM   3289  CG1 ILE B 209      56.098  18.214 -26.157  1.00 16.30           C  
ATOM   3290  CG2 ILE B 209      57.370  17.646 -24.060  1.00 16.31           C  
ATOM   3291  CD1 ILE B 209      54.703  18.053 -25.568  1.00 16.23           C  
ATOM   3292  N   VAL B 210      60.545  17.177 -25.048  1.00 15.07           N  
ATOM   3293  CA  VAL B 210      61.557  16.482 -24.248  1.00 15.15           C  
ATOM   3294  C   VAL B 210      61.339  16.783 -22.765  1.00 15.13           C  
ATOM   3295  O   VAL B 210      61.309  17.947 -22.359  1.00 15.04           O  
ATOM   3296  CB  VAL B 210      63.004  16.878 -24.649  1.00 15.07           C  
ATOM   3297  CG1 VAL B 210      64.029  16.222 -23.712  1.00 14.89           C  
ATOM   3298  CG2 VAL B 210      63.293  16.493 -26.095  1.00 15.32           C  
ATOM   3299  N   VAL B 211      61.173  15.725 -21.973  1.00 15.02           N  
ATOM   3300  CA  VAL B 211      61.128  15.835 -20.512  1.00 15.02           C  
ATOM   3301  C   VAL B 211      62.378  15.136 -19.971  1.00 14.97           C  
ATOM   3302  O   VAL B 211      62.691  14.015 -20.371  1.00 15.10           O  
ATOM   3303  CB  VAL B 211      59.849  15.207 -19.910  1.00 15.34           C  
ATOM   3304  CG1 VAL B 211      59.843  15.352 -18.386  1.00 15.37           C  
ATOM   3305  CG2 VAL B 211      58.590  15.848 -20.506  1.00 15.18           C  
ATOM   3306  N   GLY B 212      63.108  15.829 -19.098  1.00 15.07           N  
ATOM   3307  CA  GLY B 212      64.368  15.324 -18.574  1.00 15.17           C  
ATOM   3308  C   GLY B 212      64.317  15.018 -17.090  1.00 15.19           C  
ATOM   3309  O   GLY B 212      63.853  13.951 -16.686  1.00 15.29           O  
ATOM   3310  N   GLY B 213      64.797  15.967 -16.289  1.00 15.55           N  
ATOM   3311  CA  GLY B 213      64.951  15.789 -14.842  1.00 16.08           C  
ATOM   3312  C   GLY B 213      63.695  15.345 -14.119  1.00 16.32           C  
ATOM   3313  O   GLY B 213      63.777  14.590 -13.143  1.00 16.54           O  
ATOM   3314  N   ALA B 214      62.533  15.797 -14.596  1.00 16.38           N  
ATOM   3315  CA  ALA B 214      61.250  15.438 -13.977  1.00 16.48           C  
ATOM   3316  C   ALA B 214      60.961  13.933 -14.033  1.00 16.60           C  
ATOM   3317  O   ALA B 214      60.091  13.432 -13.316  1.00 17.10           O  
ATOM   3318  CB  ALA B 214      60.107  16.231 -14.606  1.00 16.55           C  
ATOM   3319  N   ILE B 215      61.700  13.219 -14.879  1.00 16.37           N  
ATOM   3320  CA  ILE B 215      61.581  11.769 -14.986  1.00 16.41           C  
ATOM   3321  C   ILE B 215      62.840  11.057 -14.488  1.00 16.06           C  
ATOM   3322  O   ILE B 215      62.743  10.065 -13.763  1.00 16.29           O  
ATOM   3323  CB  ILE B 215      61.241  11.316 -16.441  1.00 16.40           C  
ATOM   3324  CG1 ILE B 215      59.850  11.815 -16.844  1.00 16.70           C  
ATOM   3325  CG2 ILE B 215      61.315   9.789 -16.572  1.00 16.21           C  
ATOM   3326  CD1 ILE B 215      59.550  11.700 -18.339  1.00 17.27           C  
ATOM   3327  N   THR B 216      64.009  11.582 -14.864  1.00 15.48           N  
ATOM   3328  CA  THR B 216      65.275  10.853 -14.720  1.00 15.16           C  
ATOM   3329  C   THR B 216      66.275  11.438 -13.715  1.00 15.00           C  
ATOM   3330  O   THR B 216      67.388  10.921 -13.585  1.00 14.74           O  
ATOM   3331  CB  THR B 216      65.975  10.700 -16.084  1.00 15.27           C  
ATOM   3332  CG2 THR B 216      65.048  10.000 -17.079  1.00 14.89           C  
ATOM   3333  OG1 THR B 216      66.318  12.000 -16.580  1.00 15.03           O  
ATOM   3334  N   ARG B 217      65.892  12.505 -13.015  1.00 15.11           N  
ATOM   3335  CA  ARG B 217      66.733  13.026 -11.936  1.00 15.57           C  
ATOM   3336  C   ARG B 217      66.022  13.004 -10.583  1.00 15.70           C  
ATOM   3337  O   ARG B 217      65.460  14.017 -10.157  1.00 15.79           O  
ATOM   3338  CB  ARG B 217      67.229  14.429 -12.254  1.00 16.02           C  
ATOM   3339  CG  ARG B 217      68.268  14.471 -13.345  1.00 17.03           C  
ATOM   3340  CD  ARG B 217      68.774  15.885 -13.493  1.00 20.37           C  
ATOM   3341  NE  ARG B 217      69.560  16.068 -14.702  1.00 24.48           N  
ATOM   3342  CZ  ARG B 217      70.855  15.819 -14.793  1.00 24.11           C  
ATOM   3343  NH1 ARG B 217      71.509  15.361 -13.732  1.00 25.93           N1+
ATOM   3344  NH2 ARG B 217      71.496  16.025 -15.943  1.00 22.25           N  
ATOM   3345  N   PRO B 218      66.062  11.847  -9.895  1.00 15.75           N  
ATOM   3346  CA  PRO B 218      65.375  11.715  -8.609  1.00 15.91           C  
ATOM   3347  C   PRO B 218      65.765  12.803  -7.606  1.00 16.20           C  
ATOM   3348  O   PRO B 218      64.917  13.230  -6.823  1.00 16.36           O  
ATOM   3349  CB  PRO B 218      65.819  10.337  -8.108  1.00 15.76           C  
ATOM   3350  CG  PRO B 218      67.028   9.990  -8.928  1.00 16.12           C  
ATOM   3351  CD  PRO B 218      66.760  10.606 -10.263  1.00 15.82           C  
ATOM   3352  N   LYS B 219      67.017  13.264  -7.648  1.00 16.45           N  
ATOM   3353  CA  LYS B 219      67.458  14.340  -6.751  1.00 17.04           C  
ATOM   3354  C   LYS B 219      66.617  15.600  -6.952  1.00 16.94           C  
ATOM   3355  O   LYS B 219      66.133  16.184  -5.990  1.00 16.60           O  
ATOM   3356  CB  LYS B 219      68.946  14.651  -6.936  1.00 17.17           C  
ATOM   3357  CG  LYS B 219      69.486  15.738  -6.005  1.00 18.63           C  
ATOM   3358  CD  LYS B 219      70.982  15.878  -6.168  1.00 21.58           C  
ATOM   3359  CE  LYS B 219      71.534  17.035  -5.359  1.00 24.04           C  
ATOM   3360  NZ  LYS B 219      73.026  17.011  -5.388  1.00 26.74           N1+
ATOM   3361  N   GLU B 220      66.439  16.009  -8.206  1.00 17.07           N  
ATOM   3362  CA  GLU B 220      65.678  17.219  -8.509  1.00 17.90           C  
ATOM   3363  C   GLU B 220      64.189  17.065  -8.193  1.00 17.27           C  
ATOM   3364  O   GLU B 220      63.562  17.985  -7.660  1.00 17.70           O  
ATOM   3365  CB  GLU B 220      65.893  17.640  -9.966  1.00 17.50           C  
ATOM   3366  CG  GLU B 220      67.330  18.036 -10.252  1.00 18.96           C  
ATOM   3367  CD  GLU B 220      67.550  18.524 -11.674  1.00 19.52           C  
ATOM   3368  OE1 GLU B 220      66.661  18.333 -12.537  1.00 21.85           O  
ATOM   3369  OE2 GLU B 220      68.631  19.089 -11.927  1.00 22.77           O1-
ATOM   3370  N   ILE B 221      63.632  15.897  -8.509  1.00 16.96           N  
ATOM   3371  CA  ILE B 221      62.235  15.599  -8.188  1.00 16.91           C  
ATOM   3372  C   ILE B 221      62.024  15.662  -6.670  1.00 16.66           C  
ATOM   3373  O   ILE B 221      61.102  16.322  -6.194  1.00 16.43           O  
ATOM   3374  CB  ILE B 221      61.795  14.206  -8.709  1.00 16.72           C  
ATOM   3375  CG1 ILE B 221      62.100  14.058 -10.208  1.00 16.90           C  
ATOM   3376  CG2 ILE B 221      60.304  13.969  -8.419  1.00 17.40           C  
ATOM   3377  CD1 ILE B 221      62.051  12.611 -10.703  1.00 17.31           C  
ATOM   3378  N   ALA B 222      62.897  14.991  -5.924  1.00 16.70           N  
ATOM   3379  CA  ALA B 222      62.813  14.980  -4.461  1.00 17.02           C  
ATOM   3380  C   ALA B 222      62.936  16.391  -3.870  1.00 17.62           C  
ATOM   3381  O   ALA B 222      62.177  16.754  -2.971  1.00 17.88           O  
ATOM   3382  CB  ALA B 222      63.854  14.047  -3.872  1.00 16.68           C  
ATOM   3383  N   GLU B 223      63.869  17.186  -4.394  1.00 18.19           N  
ATOM   3384  CA  GLU B 223      64.026  18.580  -3.955  1.00 19.36           C  
ATOM   3385  C   GLU B 223      62.720  19.366  -4.058  1.00 19.49           C  
ATOM   3386  O   GLU B 223      62.378  20.131  -3.149  1.00 19.66           O  
ATOM   3387  CB  GLU B 223      65.144  19.283  -4.734  1.00 19.22           C  
ATOM   3388  CG  GLU B 223      66.547  18.926  -4.256  1.00 20.22           C  
ATOM   3389  CD  GLU B 223      67.652  19.350  -5.220  1.00 20.73           C  
ATOM   3390  OE1 GLU B 223      67.351  19.783  -6.354  1.00 22.57           O  
ATOM   3391  OE2 GLU B 223      68.835  19.235  -4.839  1.00 23.51           O1-
ATOM   3392  N   ARG B 224      61.990  19.165  -5.156  1.00 19.84           N  
ATOM   3393  CA  ARG B 224      60.709  19.841  -5.364  1.00 20.40           C  
ATOM   3394  C   ARG B 224      59.641  19.415  -4.354  1.00 20.27           C  
ATOM   3395  O   ARG B 224      58.864  20.250  -3.887  1.00 20.40           O  
ATOM   3396  CB  ARG B 224      60.217  19.656  -6.801  1.00 20.90           C  
ATOM   3397  CG  ARG B 224      60.916  20.564  -7.799  1.00 22.63           C  
ATOM   3398  CD  ARG B 224      60.171  20.573  -9.132  1.00 24.99           C  
ATOM   3399  NE  ARG B 224      60.868  19.850 -10.194  1.00 28.30           N  
ATOM   3400  CZ  ARG B 224      60.787  18.544 -10.431  1.00 29.77           C  
ATOM   3401  NH1 ARG B 224      60.043  17.755  -9.665  1.00 32.67           N1+
ATOM   3402  NH2 ARG B 224      61.472  18.019 -11.437  1.00 28.55           N  
ATOM   3403  N   PHE B 225      59.603  18.124  -4.020  1.00 20.09           N  
ATOM   3404  CA  PHE B 225      58.720  17.636  -2.961  1.00 20.06           C  
ATOM   3405  C   PHE B 225      59.087  18.287  -1.632  1.00 20.34           C  
ATOM   3406  O   PHE B 225      58.220  18.806  -0.929  1.00 20.36           O  
ATOM   3407  CB  PHE B 225      58.801  16.110  -2.824  1.00 19.63           C  
ATOM   3408  CG  PHE B 225      57.885  15.362  -3.748  1.00 19.25           C  
ATOM   3409  CD1 PHE B 225      56.556  15.138  -3.401  1.00 18.49           C  
ATOM   3410  CD2 PHE B 225      58.353  14.869  -4.959  1.00 19.04           C  
ATOM   3411  CE1 PHE B 225      55.705  14.435  -4.246  1.00 18.96           C  
ATOM   3412  CE2 PHE B 225      57.508  14.168  -5.818  1.00 18.72           C  
ATOM   3413  CZ  PHE B 225      56.184  13.951  -5.465  1.00 19.05           C  
ATOM   3414  N   ILE B 226      60.381  18.261  -1.316  1.00 20.83           N  
ATOM   3415  CA  ILE B 226      60.904  18.756  -0.042  1.00 21.66           C  
ATOM   3416  C   ILE B 226      60.676  20.259   0.085  1.00 22.82           C  
ATOM   3417  O   ILE B 226      60.341  20.758   1.179  1.00 21.80           O  
ATOM   3418  CB  ILE B 226      62.400  18.385   0.131  1.00 21.54           C  
ATOM   3419  CG1 ILE B 226      62.540  16.873   0.349  1.00 21.08           C  
ATOM   3420  CG2 ILE B 226      63.039  19.156   1.293  1.00 21.65           C  
ATOM   3421  CD1 ILE B 226      63.906  16.310   0.005  1.00 21.01           C  
ATOM   3422  N   GLU B 227      60.830  20.982  -1.036  1.00 23.21           N  
ATOM   3423  CA  GLU B 227      60.637  22.444  -1.065  1.00 24.96           C  
ATOM   3424  C   GLU B 227      59.193  22.867  -0.753  1.00 25.17           C  
ATOM   3425  O   GLU B 227      58.968  23.886  -0.087  1.00 25.41           O  
ATOM   3426  CB  GLU B 227      61.094  23.018  -2.415  1.00 25.20           C  
ATOM   3427  CG  GLU B 227      60.911  24.537  -2.590  1.00 27.59           C  
ATOM   3428  CD  GLU B 227      61.653  25.363  -1.549  1.00 31.12           C  
ATOM   3429  OE1 GLU B 227      62.826  25.048  -1.238  1.00 32.95           O  
ATOM   3430  OE2 GLU B 227      61.058  26.342  -1.043  1.00 33.63           O1-
ATOM   3431  N   ALA B 228      58.226  22.079  -1.220  1.00 25.67           N  
ATOM   3432  CA  ALA B 228      56.807  22.348  -0.975  1.00 26.27           C  
ATOM   3433  C   ALA B 228      56.424  22.300   0.507  1.00 26.75           C  
ATOM   3434  O   ALA B 228      55.402  22.869   0.903  1.00 26.68           O  
ATOM   3435  CB  ALA B 228      55.936  21.389  -1.779  1.00 26.13           C  
ATOM   3436  N   LEU B 229      57.241  21.628   1.318  1.00 27.41           N  
ATOM   3437  CA  LEU B 229      56.957  21.478   2.749  1.00 28.36           C  
ATOM   3438  C   LEU B 229      57.533  22.602   3.612  1.00 29.22           C  
ATOM   3439  O   LEU B 229      57.313  22.631   4.828  1.00 29.39           O  
ATOM   3440  CB  LEU B 229      57.459  20.123   3.273  1.00 28.17           C  
ATOM   3441  CG  LEU B 229      57.062  18.803   2.603  1.00 28.20           C  
ATOM   3442  CD1 LEU B 229      57.356  17.652   3.559  1.00 27.28           C  
ATOM   3443  CD2 LEU B 229      55.610  18.762   2.163  1.00 27.89           C  
ATOM   3444  N   LYS B 230      58.267  23.521   2.988  1.00 30.21           N  
ATOM   3445  CA  LYS B 230      58.894  24.633   3.708  1.00 31.33           C  
ATOM   3446  C   LYS B 230      57.927  25.790   3.961  1.00 31.46           C  
ATOM   3447  O   LYS B 230      56.731  25.702   3.667  1.00 32.01           O  
ATOM   3448  CB  LYS B 230      60.135  25.134   2.960  1.00 31.31           C  
ATOM   3449  CG  LYS B 230      61.236  24.097   2.829  1.00 32.08           C  
ATOM   3450  CD  LYS B 230      62.495  24.682   2.198  1.00 32.38           C  
ATOM   3451  CE  LYS B 230      63.460  23.583   1.758  1.00 34.41           C  
ATOM   3452  NZ  LYS B 230      63.930  22.727   2.889  1.00 34.78           N1+
