# Supplementary material for: Structural Descriptors for Subunit Interface Regions in Homodimers: Effect of Lipid Membrane and Secondary Structure Type
Source: J Chem Inf Model. 2025 Mar 27;65(7):3117–26. doi: 10.1021/acs.jcim.4c01233 (PMC12004529; doi:10.1021/acs.jcim.4c01233)
Supplement: Supplementary file 3 — ci4c01233_si_003.tar [file ci4c01233_si_003.tar › database/alpha/3gwl_cytop.pdb]

HEADER    cleaned_3gwl.pdb_corrected_final
ATOM      1  N   GLY A   1      56.230  24.644   6.852  1.00 26.72           N  
ATOM      2  CA  GLY A   1      55.046  23.835   7.235  1.00 25.94           C  
ATOM      3  C   GLY A   1      53.795  24.687   7.300  1.00 26.44           C  
ATOM      4  O   GLY A   1      53.873  25.896   7.545  1.00 25.17           O  
ATOM      5  N   SER A   2      52.643  24.056   7.089  1.00 25.01           N  
ATOM      6  CA  SER A   2      51.366  24.757   7.105  1.00 25.84           C  
ATOM      7  C   SER A   2      51.078  25.455   8.433  1.00 23.81           C  
ATOM      8  O   SER A   2      50.356  26.448   8.466  1.00 24.93           O  
ATOM      9  CB  SER A   2      50.230  23.788   6.756  1.00 25.57           C  
ATOM     10  OG  SER A   2      50.097  22.781   7.739  1.00 30.16           O  
ATOM     11  N   HIS A   3      51.631  24.938   9.526  1.00 23.36           N  
ATOM     12  CA  HIS A   3      51.442  25.553  10.842  1.00 22.60           C  
ATOM     13  C   HIS A   3      49.963  25.826  11.128  1.00 22.97           C  
ATOM     14  O   HIS A   3      49.595  26.917  11.567  1.00 21.58           O  
ATOM     15  CB  HIS A   3      52.226  26.873  10.896  1.00 24.04           C  
ATOM     16  CG  HIS A   3      52.419  27.413  12.278  1.00 22.68           C  
ATOM     17  CD2 HIS A   3      53.003  28.554  12.715  1.00 25.31           C  
ATOM     18  ND1 HIS A   3      52.011  26.736  13.407  1.00 23.39           N  
ATOM     19  CE1 HIS A   3      52.336  27.435  14.480  1.00 26.23           C  
ATOM     20  NE2 HIS A   3      52.939  28.543  14.088  1.00 25.44           N  
ATOM     21  N   MET A   4      49.115  24.831  10.894  1.00 23.52           N  
ATOM     22  CA  MET A   4      47.684  25.003  11.105  1.00 24.36           C  
ATOM     23  C   MET A   4      47.200  25.200  12.539  1.00 24.10           C  
ATOM     24  O   MET A   4      46.075  25.655  12.742  1.00 24.38           O  
ATOM     25  CB  MET A   4      46.918  23.861  10.442  1.00 25.03           C  
ATOM     26  CG  MET A   4      46.949  23.931   8.915  1.00 27.35           C  
ATOM     27  SD  MET A   4      46.380  25.518   8.252  1.00 29.33           S  
ATOM     28  CE  MET A   4      44.601  25.282   8.235  1.00 31.11           C  
ATOM     29  N   LEU A   5      48.019  24.866  13.536  1.00 24.06           N  
ATOM     30  CA  LEU A   5      47.594  25.079  14.922  1.00 24.69           C  
ATOM     31  C   LEU A   5      47.480  26.582  15.185  1.00 24.52           C  
ATOM     32  O   LEU A   5      46.798  27.020  16.114  1.00 25.30           O  
ATOM     33  CB  LEU A   5      48.588  24.475  15.913  1.00 22.75           C  
ATOM     34  CG  LEU A   5      48.704  22.954  16.036  1.00 24.14           C  
ATOM     35  CD1 LEU A   5      49.576  22.657  17.259  1.00 22.27           C  
ATOM     36  CD2 LEU A   5      47.321  22.296  16.187  1.00 19.16           C  
ATOM     37  N   HIS A   6      48.165  27.368  14.363  1.00 25.12           N  
ATOM     38  CA  HIS A   6      48.131  28.822  14.482  1.00 25.44           C  
ATOM     39  C   HIS A   6      47.153  29.427  13.473  1.00 23.67           C  
ATOM     40  O   HIS A   6      46.291  30.224  13.837  1.00 23.76           O  
ATOM     41  CB  HIS A   6      49.526  29.414  14.253  1.00 27.71           C  
ATOM     42  CG  HIS A   6      49.525  30.904  14.099  1.00 28.55           C  
ATOM     43  CD2 HIS A   6      49.726  31.687  13.013  1.00 29.66           C  
ATOM     44  ND1 HIS A   6      49.218  31.758  15.134  1.00 29.19           N  
ATOM     45  CE1 HIS A   6      49.226  33.003  14.694  1.00 29.60           C  
ATOM     46  NE2 HIS A   6      49.531  32.988  13.409  1.00 31.44           N  
ATOM     47  N   TRP A   7      47.282  29.042  12.207  1.00 22.83           N  
ATOM     48  CA  TRP A   7      46.407  29.577  11.165  1.00 22.28           C  
ATOM     49  C   TRP A   7      44.992  28.999  11.153  1.00 21.85           C  
ATOM     50  O   TRP A   7      44.038  29.684  10.785  1.00 20.92           O  
ATOM     51  CB  TRP A   7      47.042  29.375   9.788  1.00 22.62           C  
ATOM     52  CG  TRP A   7      48.262  30.206   9.579  1.00 26.51           C  
ATOM     53  CD1 TRP A   7      49.567  29.793   9.645  1.00 27.06           C  
ATOM     54  CD2 TRP A   7      48.300  31.612   9.303  1.00 27.61           C  
ATOM     55  CE2 TRP A   7      49.661  31.986   9.215  1.00 30.33           C  
ATOM     56  CE3 TRP A   7      47.315  32.594   9.122  1.00 29.18           C  
ATOM     57  NE1 TRP A   7      50.412  30.858   9.426  1.00 29.50           N  
ATOM     58  CZ2 TRP A   7      50.063  33.306   8.952  1.00 30.55           C  
ATOM     59  CZ3 TRP A   7      47.715  33.911   8.860  1.00 27.65           C  
ATOM     60  CH2 TRP A   7      49.077  34.250   8.779  1.00 28.21           C  
ATOM     61  N   GLY A   8      44.860  27.740  11.555  1.00 21.69           N  
ATOM     62  CA  GLY A   8      43.557  27.099  11.559  1.00 21.41           C  
ATOM     63  C   GLY A   8      42.442  27.900  12.217  1.00 21.06           C  
ATOM     64  O   GLY A   8      41.413  28.150  11.590  1.00 20.20           O  
ATOM     65  N   PRO A   9      42.615  28.314  13.482  1.00 19.19           N  
ATOM     66  CA  PRO A   9      41.600  29.086  14.202  1.00 19.48           C  
ATOM     67  C   PRO A   9      41.194  30.366  13.481  1.00 20.51           C  
ATOM     68  O   PRO A   9      40.025  30.739  13.492  1.00 20.00           O  
ATOM     69  CB  PRO A   9      42.267  29.364  15.552  1.00 20.41           C  
ATOM     70  CG  PRO A   9      43.148  28.148  15.744  1.00 21.91           C  
ATOM     71  CD  PRO A   9      43.752  27.988  14.362  1.00 20.98           C  
ATOM     72  N   LYS A  10      42.160  31.034  12.855  1.00 19.53           N  
ATOM     73  CA  LYS A  10      41.881  32.272  12.141  1.00 21.44           C  
ATOM     74  C   LYS A  10      40.898  32.036  11.003  1.00 20.67           C  
ATOM     75  O   LYS A  10      40.000  32.848  10.783  1.00 21.46           O  
ATOM     76  CB  LYS A  10      43.165  32.873  11.564  1.00 23.33           C  
ATOM     77  CG  LYS A  10      44.249  33.204  12.577  1.00 27.92           C  
ATOM     78  CD  LYS A  10      45.351  34.011  11.892  1.00 32.22           C  
ATOM     79  CE  LYS A  10      46.632  34.018  12.688  1.00 34.65           C  
ATOM     80  NZ  LYS A  10      46.421  34.531  14.060  1.00 40.38           N1+
ATOM     81  N   TYR A  11      41.079  30.936  10.271  1.00 18.95           N  
ATOM     82  CA  TYR A  11      40.186  30.613   9.164  1.00 18.70           C  
ATOM     83  C   TYR A  11      38.797  30.188   9.638  1.00 18.25           C  
ATOM     84  O   TYR A  11      37.789  30.560   9.029  1.00 17.30           O  
ATOM     85  CB  TYR A  11      40.802  29.533   8.263  1.00 19.29           C  
ATOM     86  CG  TYR A  11      41.913  30.064   7.390  1.00 20.44           C  
ATOM     87  CD1 TYR A  11      43.214  30.203   7.880  1.00 25.15           C  
ATOM     88  CD2 TYR A  11      41.649  30.511   6.101  1.00 22.14           C  
ATOM     89  CE1 TYR A  11      44.224  30.786   7.102  1.00 23.97           C  
ATOM     90  CE2 TYR A  11      42.644  31.093   5.316  1.00 23.74           C  
ATOM     91  CZ  TYR A  11      43.927  31.231   5.821  1.00 26.25           C  
ATOM     92  OH  TYR A  11      44.897  31.847   5.049  1.00 27.72           O  
ATOM     93  N   TRP A  12      38.732  29.406  10.714  1.00 18.25           N  
ATOM     94  CA  TRP A  12      37.434  28.998  11.231  1.00 17.88           C  
ATOM     95  C   TRP A  12      36.650  30.231  11.681  1.00 18.25           C  
ATOM     96  O   TRP A  12      35.445  30.325  11.449  1.00 17.54           O  
ATOM     97  CB  TRP A  12      37.586  28.034  12.408  1.00 16.90           C  
ATOM     98  CG  TRP A  12      37.988  26.653  11.996  1.00 17.51           C  
ATOM     99  CD1 TRP A  12      39.116  25.987  12.368  1.00 18.33           C  
ATOM    100  CD2 TRP A  12      37.275  25.777  11.113  1.00 14.80           C  
ATOM    101  CE2 TRP A  12      38.038  24.598  10.991  1.00 16.95           C  
ATOM    102  CE3 TRP A  12      36.067  25.879  10.409  1.00 14.45           C  
ATOM    103  NE1 TRP A  12      39.158  24.753  11.767  1.00 17.85           N  
ATOM    104  CZ2 TRP A  12      37.638  23.524  10.192  1.00 12.99           C  
ATOM    105  CZ3 TRP A  12      35.667  24.813   9.610  1.00 15.10           C  
ATOM    106  CH2 TRP A  12      36.455  23.649   9.507  1.00 13.64           C  
ATOM    107  N   ARG A  13      37.336  31.175  12.322  1.00 17.72           N  
ATOM    108  CA  ARG A  13      36.682  32.393  12.789  1.00 18.31           C  
ATOM    109  C   ARG A  13      36.130  33.192  11.608  1.00 16.96           C  
ATOM    110  O   ARG A  13      35.015  33.705  11.676  1.00 15.39           O  
ATOM    111  CB  ARG A  13      37.660  33.249  13.601  1.00 19.03           C  
ATOM    112  CG  ARG A  13      37.072  34.574  14.085  1.00 21.26           C  
ATOM    113  CD  ARG A  13      38.025  35.320  15.020  1.00 20.17           C  
ATOM    114  NE  ARG A  13      38.297  34.567  16.243  1.00 26.63           N  
ATOM    115  CZ  ARG A  13      39.480  34.041  16.555  1.00 29.34           C  
ATOM    116  NH1 ARG A  13      40.517  34.182  15.736  1.00 27.83           N1+
ATOM    117  NH2 ARG A  13      39.626  33.371  17.690  1.00 31.96           N  
ATOM    118  N   SER A  14      36.896  33.289  10.522  1.00 16.24           N  
ATOM    119  CA  SER A  14      36.426  34.015   9.339  1.00 17.58           C  
ATOM    120  C   SER A  14      35.190  33.330   8.753  1.00 17.08           C  
ATOM    121  O   SER A  14      34.259  33.988   8.290  1.00 15.89           O  
ATOM    122  CB  SER A  14      37.504  34.070   8.245  1.00 16.94           C  
ATOM    123  OG  SER A  14      38.572  34.936   8.581  1.00 17.30           O  
ATOM    124  N   LEU A  15      35.189  32.001   8.768  1.00 17.94           N  
ATOM    125  CA  LEU A  15      34.060  31.255   8.220  1.00 17.98           C  
ATOM    126  C   LEU A  15      32.789  31.443   9.046  1.00 17.38           C  
ATOM    127  O   LEU A  15      31.744  31.802   8.510  1.00 15.48           O  
ATOM    128  CB  LEU A  15      34.397  29.765   8.132  1.00 16.55           C  
ATOM    129  CG  LEU A  15      33.265  28.825   7.699  1.00 17.84           C  
ATOM    130  CD1 LEU A  15      32.883  29.106   6.251  1.00 17.67           C  
ATOM    131  CD2 LEU A  15      33.723  27.378   7.850  1.00 17.38           C  
ATOM    132  N   HIS A  16      32.886  31.212  10.352  1.00 17.52           N  
ATOM    133  CA  HIS A  16      31.724  31.333  11.221  1.00 18.28           C  
ATOM    134  C   HIS A  16      31.151  32.737  11.290  1.00 17.18           C  
ATOM    135  O   HIS A  16      29.938  32.901  11.390  1.00 18.22           O  
ATOM    136  CB  HIS A  16      32.065  30.835  12.626  1.00 17.81           C  
ATOM    137  CG  HIS A  16      32.455  29.393  12.665  1.00 19.13           C  
ATOM    138  CD2 HIS A  16      33.574  28.784  13.124  1.00 16.24           C  
ATOM    139  ND1 HIS A  16      31.653  28.393  12.155  1.00 16.69           N  
ATOM    140  CE1 HIS A  16      32.263  27.231  12.295  1.00 18.22           C  
ATOM    141  NE2 HIS A  16      33.430  27.440  12.879  1.00 18.24           N  
ATOM    142  N   LEU A  17      32.010  33.751  11.242  1.00 17.80           N  
ATOM    143  CA  LEU A  17      31.518  35.128  11.298  1.00 18.08           C  
ATOM    144  C   LEU A  17      30.873  35.554   9.982  1.00 17.75           C  
ATOM    145  O   LEU A  17      30.018  36.441   9.962  1.00 16.27           O  
ATOM    146  CB  LEU A  17      32.643  36.092  11.683  1.00 16.09           C  
ATOM    147  CG  LEU A  17      32.955  36.033  13.181  1.00 19.24           C  
ATOM    148  CD1 LEU A  17      34.226  36.781  13.473  1.00 19.41           C  
ATOM    149  CD2 LEU A  17      31.787  36.615  13.972  1.00 19.25           C  
ATOM    150  N   TYR A  18      31.273  34.921   8.882  1.00 15.78           N  
ATOM    151  CA  TYR A  18      30.677  35.248   7.594  1.00 14.66           C  
ATOM    152  C   TYR A  18      29.237  34.731   7.613  1.00 15.19           C  
ATOM    153  O   TYR A  18      28.314  35.395   7.140  1.00 15.24           O  
ATOM    154  CB  TYR A  18      31.449  34.580   6.448  1.00 18.16           C  
ATOM    155  CG  TYR A  18      30.926  34.939   5.071  1.00 16.96           C  
ATOM    156  CD1 TYR A  18      31.272  36.144   4.458  1.00 19.42           C  
ATOM    157  CD2 TYR A  18      30.068  34.078   4.391  1.00 18.84           C  
ATOM    158  CE1 TYR A  18      30.772  36.481   3.192  1.00 16.90           C  
ATOM    159  CE2 TYR A  18      29.565  34.398   3.139  1.00 15.37           C  
ATOM    160  CZ  TYR A  18      29.916  35.596   2.543  1.00 18.13           C  
ATOM    161  OH  TYR A  18      29.398  35.898   1.306  1.00 18.75           O  
ATOM    162  N   ALA A  19      29.043  33.543   8.175  1.00 14.01           N  
ATOM    163  CA  ALA A  19      27.705  32.969   8.243  1.00 16.44           C  
ATOM    164  C   ALA A  19      26.872  33.756   9.245  1.00 16.75           C  
ATOM    165  O   ALA A  19      25.673  33.970   9.050  1.00 16.95           O  
ATOM    166  CB  ALA A  19      27.780  31.509   8.654  1.00 15.38           C  
ATOM    167  N   ILE A  20      27.513  34.198  10.321  1.00 17.53           N  
ATOM    168  CA  ILE A  20      26.809  34.963  11.331  1.00 16.44           C  
ATOM    169  C   ILE A  20      26.289  36.284  10.764  1.00 18.48           C  
ATOM    170  O   ILE A  20      25.150  36.665  11.030  1.00 18.44           O  
ATOM    171  CB  ILE A  20      27.712  35.210  12.561  1.00 16.62           C  
ATOM    172  CG1 ILE A  20      27.820  33.907  13.366  1.00 15.32           C  
ATOM    173  CG2 ILE A  20      27.145  36.336  13.434  1.00 15.70           C  
ATOM    174  CD1 ILE A  20      28.811  33.958  14.516  1.00 17.94           C  
ATOM    175  N   PHE A  21      27.105  36.976   9.972  1.00 20.04           N  
ATOM    176  CA  PHE A  21      26.673  38.249   9.401  1.00 22.51           C  
ATOM    177  C   PHE A  21      25.826  38.137   8.144  1.00 23.12           C  
ATOM    178  O   PHE A  21      25.376  39.141   7.601  1.00 23.48           O  
ATOM    179  CB  PHE A  21      27.877  39.149   9.140  1.00 25.55           C  
ATOM    180  CG  PHE A  21      28.419  39.780  10.384  1.00 32.31           C  
ATOM    181  CD1 PHE A  21      29.085  39.011  11.337  1.00 33.09           C  
ATOM    182  CD2 PHE A  21      28.231  41.135  10.629  1.00 32.56           C  
ATOM    183  CE1 PHE A  21      29.557  39.584  12.520  1.00 34.05           C  
ATOM    184  CE2 PHE A  21      28.702  41.714  11.815  1.00 36.20           C  
ATOM    185  CZ  PHE A  21      29.366  40.933  12.758  1.00 32.61           C  
ATOM    186  N   PHE A  22      25.621  36.910   7.682  1.00 21.47           N  
ATOM    187  CA  PHE A  22      24.800  36.651   6.508  1.00 20.68           C  
ATOM    188  C   PHE A  22      23.383  37.095   6.898  1.00 20.17           C  
ATOM    189  O   PHE A  22      22.991  36.979   8.060  1.00 17.36           O  
ATOM    190  CB  PHE A  22      24.838  35.148   6.201  1.00 19.85           C  
ATOM    191  CG  PHE A  22      24.128  34.749   4.942  1.00 19.54           C  
ATOM    192  CD1 PHE A  22      24.607  35.144   3.697  1.00 20.63           C  
ATOM    193  CD2 PHE A  22      23.016  33.911   4.998  1.00 21.30           C  
ATOM    194  CE1 PHE A  22      23.993  34.703   2.520  1.00 19.86           C  
ATOM    195  CE2 PHE A  22      22.391  33.464   3.825  1.00 21.32           C  
ATOM    196  CZ  PHE A  22      22.885  33.862   2.586  1.00 19.38           C  
ATOM    197  N   SER A  23      22.623  37.596   5.929  1.00 22.02           N  
ATOM    198  CA  SER A  23      21.255  38.075   6.164  1.00 24.48           C  
ATOM    199  C   SER A  23      20.231  37.010   6.562  1.00 24.65           C  
ATOM    200  O   SER A  23      20.342  35.847   6.167  1.00 23.82           O  
ATOM    201  CB  SER A  23      20.749  38.798   4.909  1.00 27.16           C  
ATOM    202  OG  SER A  23      19.345  38.988   4.959  1.00 31.71           O  
ATOM    203  N   ASP A  24      19.232  37.419   7.346  1.00 25.39           N  
ATOM    204  CA  ASP A  24      18.161  36.518   7.771  1.00 27.85           C  
ATOM    205  C   ASP A  24      17.095  36.374   6.689  1.00 28.03           C  
ATOM    206  O   ASP A  24      16.224  35.503   6.764  1.00 28.73           O  
ATOM    207  CB  ASP A  24      17.502  37.012   9.060  1.00 32.24           C  
ATOM    208  CG  ASP A  24      18.176  36.461  10.296  1.00 36.37           C  
ATOM    209  OD1 ASP A  24      18.677  35.315  10.222  1.00 38.46           O  
ATOM    210  OD2 ASP A  24      18.198  37.158  11.333  1.00 38.31           O1-
ATOM    211  N   ALA A  25      17.163  37.242   5.688  1.00 27.62           N  
ATOM    212  CA  ALA A  25      16.230  37.206   4.569  1.00 28.05           C  
ATOM    213  C   ALA A  25      17.091  37.520   3.354  1.00 27.08           C  
ATOM    214  O   ALA A  25      16.882  38.513   2.667  1.00 28.40           O  
ATOM    215  CB  ALA A  25      15.144  38.268   4.750  1.00 29.58           C  
ATOM    216  N   PRO A  26      18.085  36.662   3.077  1.00 27.54           N  
ATOM    217  CA  PRO A  26      18.996  36.852   1.946  1.00 24.74           C  
ATOM    218  C   PRO A  26      18.314  36.810   0.591  1.00 25.22           C  
ATOM    219  O   PRO A  26      17.347  36.077   0.392  1.00 22.83           O  
ATOM    220  CB  PRO A  26      19.984  35.708   2.120  1.00 25.46           C  
ATOM    221  CG  PRO A  26      19.091  34.608   2.620  1.00 24.90           C  
ATOM    222  CD  PRO A  26      18.280  35.329   3.679  1.00 24.31           C  
ATOM    223  N   SER A  27      18.829  37.606  -0.338  1.00 25.29           N  
ATOM    224  CA  SER A  27      18.293  37.634  -1.687  1.00 26.81           C  
ATOM    225  C   SER A  27      19.029  36.519  -2.406  1.00 27.25           C  
ATOM    226  O   SER A  27      20.014  36.002  -1.885  1.00 26.17           O  
ATOM    227  CB  SER A  27      18.614  38.964  -2.362  1.00 27.62           C  
ATOM    228  OG  SER A  27      20.011  39.095  -2.564  1.00 26.33           O  
ATOM    229  N   TRP A  28      18.566  36.153  -3.596  1.00 26.94           N  
ATOM    230  CA  TRP A  28      19.230  35.098  -4.346  1.00 27.54           C  
ATOM    231  C   TRP A  28      20.644  35.518  -4.697  1.00 27.24           C  
ATOM    232  O   TRP A  28      21.532  34.680  -4.824  1.00 26.65           O  
ATOM    233  CB  TRP A  28      18.443  34.757  -5.613  1.00 27.73           C  
ATOM    234  CG  TRP A  28      17.220  33.966  -5.309  1.00 27.58           C  
ATOM    235  CD1 TRP A  28      15.933  34.403  -5.339  1.00 28.29           C  
ATOM    236  CD2 TRP A  28      17.175  32.605  -4.872  1.00 27.81           C  
ATOM    237  CE2 TRP A  28      15.821  32.282  -4.652  1.00 28.20           C  
ATOM    238  CE3 TRP A  28      18.153  31.624  -4.643  1.00 29.10           C  
ATOM    239  NE1 TRP A  28      15.082  33.398  -4.945  1.00 27.25           N  
ATOM    240  CZ2 TRP A  28      15.411  31.018  -4.212  1.00 29.91           C  
ATOM    241  CZ3 TRP A  28      17.746  30.365  -4.205  1.00 29.61           C  
ATOM    242  CH2 TRP A  28      16.386  30.075  -3.995  1.00 30.61           C  
ATOM    243  N   LYS A  29      20.846  36.825  -4.841  1.00 26.38           N  
ATOM    244  CA  LYS A  29      22.160  37.369  -5.166  1.00 26.13           C  
ATOM    245  C   LYS A  29      23.135  37.125  -4.017  1.00 25.39           C  
ATOM    246  O   LYS A  29      24.282  36.729  -4.234  1.00 25.20           O  
ATOM    247  CB  LYS A  29      22.046  38.870  -5.438  1.00 27.90           C  
ATOM    248  CG  LYS A  29      23.362  39.585  -5.702  1.00 28.47           C  
ATOM    249  CD  LYS A  29      23.106  41.083  -5.902  1.00 32.03           C  
ATOM    250  CE  LYS A  29      24.393  41.856  -6.146  1.00 32.56           C  
ATOM    251  NZ  LYS A  29      25.070  41.397  -7.384  1.00 36.79           N1+
ATOM    252  N   GLU A  30      22.679  37.366  -2.792  1.00 25.48           N  
ATOM    253  CA  GLU A  30      23.530  37.160  -1.627  1.00 24.44           C  
ATOM    254  C   GLU A  30      23.837  35.673  -1.450  1.00 22.72           C  
ATOM    255  O   GLU A  30      24.928  35.304  -1.004  1.00 22.29           O  
ATOM    256  CB  GLU A  30      22.856  37.737  -0.378  1.00 26.13           C  
ATOM    257  CG  GLU A  30      22.406  39.180  -0.571  1.00 29.86           C  
ATOM    258  CD  GLU A  30      21.776  39.788   0.669  1.00 31.01           C  
ATOM    259  OE1 GLU A  30      22.524  40.295   1.533  1.00 34.63           O  
ATOM    260  OE2 GLU A  30      20.534  39.754   0.782  1.00 30.14           O1-
ATOM    261  N   LYS A  31      22.882  34.814  -1.797  1.00 21.03           N  
ATOM    262  CA  LYS A  31      23.117  33.380  -1.684  1.00 21.39           C  
ATOM    263  C   LYS A  31      24.207  32.986  -2.679  1.00 20.16           C  
ATOM    264  O   LYS A  31      25.094  32.195  -2.367  1.00 19.56           O  
ATOM    265  CB  LYS A  31      21.834  32.600  -1.966  1.00 20.81           C  
ATOM    266  CG  LYS A  31      20.758  32.792  -0.915  1.00 20.80           C  
ATOM    267  CD  LYS A  31      19.560  31.912  -1.215  1.00 23.13           C  
ATOM    268  CE  LYS A  31      18.412  32.189  -0.272  1.00 22.54           C  
ATOM    269  NZ  LYS A  31      17.220  31.385  -0.666  1.00 25.92           N1+
ATOM    270  N   TYR A  32      24.138  33.561  -3.875  1.00 21.12           N  
ATOM    271  CA  TYR A  32      25.115  33.294  -4.927  1.00 20.19           C  
ATOM    272  C   TYR A  32      26.497  33.753  -4.479  1.00 20.74           C  
ATOM    273  O   TYR A  32      27.491  33.049  -4.660  1.00 21.51           O  
ATOM    274  CB  TYR A  32      24.739  34.046  -6.207  1.00 20.16           C  
ATOM    275  CG  TYR A  32      25.628  33.705  -7.381  1.00 21.46           C  
ATOM    276  CD1 TYR A  32      25.317  32.642  -8.230  1.00 21.34           C  
ATOM    277  CD2 TYR A  32      26.798  34.421  -7.625  1.00 21.93           C  
ATOM    278  CE1 TYR A  32      26.143  32.304  -9.287  1.00 19.79           C  
ATOM    279  CE2 TYR A  32      27.637  34.087  -8.687  1.00 22.31           C  
ATOM    280  CZ  TYR A  32      27.302  33.029  -9.511  1.00 23.30           C  
ATOM    281  OH  TYR A  32      28.128  32.686 -10.557  1.00 26.74           O  
ATOM    282  N   GLU A  33      26.557  34.947  -3.900  1.00 20.47           N  
ATOM    283  CA  GLU A  33      27.821  35.497  -3.430  1.00 21.76           C  
ATOM    284  C   GLU A  33      28.360  34.664  -2.266  1.00 21.57           C  
ATOM    285  O   GLU A  33      29.568  34.520  -2.113  1.00 23.10           O  
ATOM    286  CB  GLU A  33      27.624  36.961  -3.022  1.00 24.29           C  
ATOM    287  CG  GLU A  33      26.963  37.788  -4.130  1.00 29.89           C  
ATOM    288  CD  GLU A  33      26.890  39.274  -3.821  1.00 30.20           C  
ATOM    289  OE1 GLU A  33      26.429  39.641  -2.719  1.00 31.23           O  
ATOM    290  OE2 GLU A  33      27.285  40.076  -4.691  1.00 32.94           O1-
ATOM    291  N   ALA A  34      27.465  34.105  -1.457  1.00 19.88           N  
ATOM    292  CA  ALA A  34      27.890  33.264  -0.344  1.00 20.21           C  
ATOM    293  C   ALA A  34      28.634  32.040  -0.892  1.00 19.89           C  
ATOM    294  O   ALA A  34      29.691  31.676  -0.388  1.00 19.95           O  
ATOM    295  CB  ALA A  34      26.686  32.826   0.477  1.00 19.38           C  
ATOM    296  N   ILE A  35      28.092  31.416  -1.935  1.00 20.91           N  
ATOM    297  CA  ILE A  35      28.741  30.244  -2.524  1.00 21.54           C  
ATOM    298  C   ILE A  35      30.114  30.606  -3.088  1.00 21.46           C  
ATOM    299  O   ILE A  35      31.084  29.891  -2.862  1.00 21.28           O  
ATOM    300  CB  ILE A  35      27.865  29.599  -3.637  1.00 23.13           C  
ATOM    301  CG1 ILE A  35      26.596  29.016  -3.017  1.00 23.19           C  
ATOM    302  CG2 ILE A  35      28.643  28.493  -4.359  1.00 21.49           C  
ATOM    303  CD1 ILE A  35      25.742  28.228  -3.992  1.00 27.32           C  
ATOM    304  N   GLN A  36      30.211  31.716  -3.816  1.00 22.37           N  
ATOM    305  CA  GLN A  36      31.511  32.117  -4.349  1.00 22.48           C  
ATOM    306  C   GLN A  36      32.491  32.378  -3.213  1.00 22.74           C  
ATOM    307  O   GLN A  36      33.670  32.037  -3.309  1.00 21.56           O  
ATOM    308  CB  GLN A  36      31.399  33.386  -5.193  1.00 26.34           C  
ATOM    309  CG  GLN A  36      30.599  33.216  -6.454  1.00 32.27           C  
ATOM    310  CD  GLN A  36      30.848  34.337  -7.434  1.00 36.53           C  
ATOM    311  NE2 GLN A  36      30.768  35.512  -7.082  1.00 38.71           N  
ATOM    312  OE1 GLN A  36      31.153  33.979  -8.675  1.00 37.61           O  
ATOM    313  N   TRP A  37      31.999  32.982  -2.135  1.00 20.69           N  
ATOM    314  CA  TRP A  37      32.841  33.291  -0.991  1.00 20.17           C  
ATOM    315  C   TRP A  37      33.381  32.004  -0.382  1.00 19.22           C  
ATOM    316  O   TRP A  37      34.552  31.928  -0.017  1.00 20.82           O  
ATOM    317  CB  TRP A  37      32.047  34.069   0.073  1.00 18.97           C  
ATOM    318  CG  TRP A  37      32.910  34.627   1.158  1.00 18.09           C  
ATOM    319  CD1 TRP A  37      33.481  35.870   1.194  1.00 18.44           C  
ATOM    320  CD2 TRP A  37      33.354  33.950   2.344  1.00 19.81           C  
ATOM    321  CE2 TRP A  37      34.192  34.846   3.048  1.00 18.82           C  
ATOM    322  CE3 TRP A  37      33.132  32.673   2.876  1.00 19.69           C  
ATOM    323  NE1 TRP A  37      34.251  36.007   2.324  1.00 17.64           N  
ATOM    324  CZ2 TRP A  37      34.809  34.507   4.260  1.00 21.51           C  
ATOM    325  CZ3 TRP A  37      33.749  32.331   4.081  1.00 20.99           C  
ATOM    326  CH2 TRP A  37      34.577  33.248   4.759  1.00 21.36           C  
ATOM    327  N   ILE A  38      32.526  30.992  -0.259  1.00 18.85           N  
ATOM    328  CA  ILE A  38      32.964  29.723   0.307  1.00 17.53           C  
ATOM    329  C   ILE A  38      34.039  29.106  -0.588  1.00 18.12           C  
ATOM    330  O   ILE A  38      35.034  28.578  -0.098  1.00 16.79           O  
ATOM    331  CB  ILE A  38      31.781  28.737   0.474  1.00 17.64           C  
ATOM    332  CG1 ILE A  38      30.861  29.225   1.601  1.00 19.16           C  
ATOM    333  CG2 ILE A  38      32.303  27.328   0.789  1.00 15.90           C  
ATOM    334  CD1 ILE A  38      31.518  29.239   2.996  1.00 13.52           C  
ATOM    335  N   LEU A  39      33.845  29.182  -1.901  1.00 19.89           N  
ATOM    336  CA  LEU A  39      34.828  28.630  -2.830  1.00 21.07           C  
ATOM    337  C   LEU A  39      36.166  29.369  -2.691  1.00 20.82           C  
ATOM    338  O   LEU A  39      37.231  28.759  -2.737  1.00 21.11           O  
ATOM    339  CB  LEU A  39      34.310  28.728  -4.270  1.00 19.17           C  
ATOM    340  CG  LEU A  39      33.100  27.838  -4.577  1.00 20.16           C  
ATOM    341  CD1 LEU A  39      32.596  28.121  -5.982  1.00 18.61           C  
ATOM    342  CD2 LEU A  39      33.491  26.366  -4.433  1.00 18.94           C  
ATOM    343  N   ASN A  40      36.105  30.683  -2.516  1.00 22.35           N  
ATOM    344  CA  ASN A  40      37.319  31.473  -2.360  1.00 24.27           C  
ATOM    345  C   ASN A  40      37.947  31.206  -0.994  1.00 24.05           C  
ATOM    346  O   ASN A  40      39.168  31.245  -0.841  1.00 23.48           O  
ATOM    347  CB  ASN A  40      37.007  32.958  -2.534  1.00 26.56           C  
ATOM    348  CG  ASN A  40      36.609  33.299  -3.958  1.00 31.17           C  
ATOM    349  ND2 ASN A  40      35.601  34.151  -4.109  1.00 32.94           N  
ATOM    350  OD1 ASN A  40      37.213  32.807  -4.914  1.00 33.37           O  
ATOM    351  N   PHE A  41      37.109  30.911  -0.008  1.00 20.83           N  
ATOM    352  CA  PHE A  41      37.602  30.612   1.331  1.00 20.89           C  
ATOM    353  C   PHE A  41      38.424  29.324   1.303  1.00 20.65           C  
ATOM    354  O   PHE A  41      39.508  29.248   1.887  1.00 21.23           O  
ATOM    355  CB  PHE A  41      36.427  30.459   2.299  1.00 17.86           C  
ATOM    356  CG  PHE A  41      36.808  29.883   3.631  1.00 16.94           C  
ATOM    357  CD1 PHE A  41      37.445  30.668   4.593  1.00 14.19           C  
ATOM    358  CD2 PHE A  41      36.538  28.550   3.923  1.00 15.32           C  
ATOM    359  CE1 PHE A  41      37.801  30.130   5.829  1.00 14.30           C  
ATOM    360  CE2 PHE A  41      36.892  27.995   5.158  1.00 17.62           C  
ATOM    361  CZ  PHE A  41      37.526  28.786   6.116  1.00 14.64           C  
ATOM    362  N   ILE A  42      37.907  28.311   0.617  1.00 20.69           N  
ATOM    363  CA  ILE A  42      38.600  27.029   0.518  1.00 20.98           C  
ATOM    364  C   ILE A  42      39.930  27.179  -0.224  1.00 23.13           C  
ATOM    365  O   ILE A  42      40.944  26.605   0.176  1.00 24.30           O  
ATOM    366  CB  ILE A  42      37.723  25.986  -0.214  1.00 19.93           C  
ATOM    367  CG1 ILE A  42      36.428  25.769   0.576  1.00 17.73           C  
ATOM    368  CG2 ILE A  42      38.496  24.677  -0.394  1.00 15.39           C  
ATOM    369  CD1 ILE A  42      35.455  24.835  -0.094  1.00 19.48           C  
ATOM    370  N   GLU A  43      39.915  27.959  -1.300  1.00 25.40           N  
ATOM    371  CA  GLU A  43      41.108  28.196  -2.107  1.00 27.33           C  
ATOM    372  C   GLU A  43      42.208  28.868  -1.284  1.00 26.76           C  
ATOM    373  O   GLU A  43      43.393  28.606  -1.496  1.00 26.00           O  
ATOM    374  CB  GLU A  43      40.752  29.076  -3.311  1.00 29.06           C  
ATOM    375  CG  GLU A  43      41.482  28.716  -4.604  1.00 36.12           C  
ATOM    376  CD  GLU A  43      42.952  29.099  -4.594  1.00 40.59           C  
ATOM    377  OE1 GLU A  43      43.801  28.219  -4.870  1.00 41.31           O  
ATOM    378  OE2 GLU A  43      43.262  30.282  -4.320  1.00 42.11           O1-
ATOM    379  N   SER A  44      41.813  29.721  -0.339  1.00 25.85           N  
ATOM    380  CA  SER A  44      42.771  30.437   0.497  1.00 25.65           C  
ATOM    381  C   SER A  44      43.420  29.588   1.588  1.00 25.95           C  
ATOM    382  O   SER A  44      44.409  30.004   2.177  1.00 27.22           O  
ATOM    383  CB  SER A  44      42.108  31.659   1.145  1.00 26.70           C  
ATOM    384  OG  SER A  44      41.205  31.277   2.170  1.00 25.43           O  
ATOM    385  N   LEU A  45      42.871  28.410   1.873  1.00 26.03           N  
ATOM    386  CA  LEU A  45      43.459  27.545   2.898  1.00 27.88           C  
ATOM    387  C   LEU A  45      44.929  27.259   2.568  1.00 30.46           C  
ATOM    388  O   LEU A  45      45.264  26.922   1.436  1.00 31.87           O  
ATOM    389  CB  LEU A  45      42.682  26.228   2.997  1.00 25.18           C  
ATOM    390  CG  LEU A  45      41.262  26.324   3.561  1.00 23.50           C  
ATOM    391  CD1 LEU A  45      40.532  25.001   3.350  1.00 23.39           C  
ATOM    392  CD2 LEU A  45      41.322  26.692   5.045  1.00 22.63           C  
ATOM    393  N   PRO A  46      45.824  27.388   3.563  1.00 34.09           N  
ATOM    394  CA  PRO A  46      47.265  27.154   3.399  1.00 34.87           C  
ATOM    395  C   PRO A  46      47.754  25.699   3.374  1.00 36.64           C  
ATOM    396  O   PRO A  46      48.898  25.424   3.738  1.00 37.80           O  
ATOM    397  CB  PRO A  46      47.863  27.935   4.560  1.00 35.13           C  
ATOM    398  CG  PRO A  46      46.853  27.703   5.640  1.00 35.04           C  
ATOM    399  CD  PRO A  46      45.534  27.907   4.914  1.00 33.54           C  
ATOM    400  N   CYS A  47      46.892  24.770   2.970  1.00 36.77           N  
ATOM    401  CA  CYS A  47      47.280  23.362   2.863  1.00 35.56           C  
ATOM    402  C   CYS A  47      46.442  22.629   1.834  1.00 35.32           C  
ATOM    403  O   CYS A  47      45.210  22.650   1.889  1.00 34.38           O  
ATOM    404  CB  CYS A  47      47.187  22.622   4.210  1.00 35.22           C  
ATOM    405  SG  CYS A  47      45.982  23.260   5.412  1.00 38.42           S  
ATOM    406  N   THR A  48      47.132  21.984   0.897  1.00 35.32           N  
ATOM    407  CA  THR A  48      46.506  21.217  -0.171  1.00 34.75           C  
ATOM    408  C   THR A  48      45.495  20.227   0.372  1.00 35.22           C  
ATOM    409  O   THR A  48      44.344  20.202  -0.057  1.00 36.80           O  
ATOM    410  CB  THR A  48      47.562  20.418  -0.969  1.00 36.30           C  
ATOM    411  CG2 THR A  48      46.892  19.534  -2.025  1.00 36.57           C  
ATOM    412  OG1 THR A  48      48.465  21.326  -1.608  1.00 36.44           O  
ATOM    413  N   ARG A  49      45.934  19.401   1.312  1.00 34.31           N  
ATOM    414  CA  ARG A  49      45.063  18.394   1.894  1.00 34.79           C  
ATOM    415  C   ARG A  49      43.808  19.014   2.496  1.00 34.81           C  
ATOM    416  O   ARG A  49      42.722  18.438   2.402  1.00 33.82           O  
ATOM    417  CB  ARG A  49      45.823  17.599   2.962  1.00 37.72           C  
ATOM    418  CG  ARG A  49      45.429  17.909   4.401  1.00 42.83           C  
ATOM    419  CD  ARG A  49      46.334  17.176   5.368  1.00 46.08           C  
ATOM    420  NE  ARG A  49      47.686  17.727   5.340  1.00 49.65           N  
ATOM    421  CZ  ARG A  49      48.156  18.592   6.232  1.00 49.47           C  
ATOM    422  NH1 ARG A  49      47.388  19.005   7.233  1.00 49.18           N1+
ATOM    423  NH2 ARG A  49      49.390  19.054   6.116  1.00 50.76           N  
ATOM    424  N   CYS A  50      43.959  20.189   3.107  1.00 32.25           N  
ATOM    425  CA  CYS A  50      42.833  20.880   3.729  1.00 30.60           C  
ATOM    426  C   CYS A  50      41.825  21.321   2.676  1.00 29.28           C  
ATOM    427  O   CYS A  50      40.613  21.278   2.903  1.00 27.28           O  
ATOM    428  CB  CYS A  50      43.320  22.104   4.508  1.00 31.31           C  
ATOM    429  SG  CYS A  50      44.644  21.765   5.713  1.00 34.62           S  
ATOM    430  N   GLN A  51      42.332  21.752   1.526  1.00 29.21           N  
ATOM    431  CA  GLN A  51      41.476  22.203   0.436  1.00 29.31           C  
ATOM    432  C   GLN A  51      40.670  21.047  -0.141  1.00 29.53           C  
ATOM    433  O   GLN A  51      39.473  21.181  -0.397  1.00 28.12           O  
ATOM    434  CB  GLN A  51      42.315  22.833  -0.678  1.00 29.16           C  
ATOM    435  CG  GLN A  51      43.141  24.022  -0.240  1.00 34.31           C  
ATOM    436  CD  GLN A  51      43.810  24.723  -1.406  1.00 37.32           C  
ATOM    437  NE2 GLN A  51      44.407  24.085  -2.269  1.00 39.04           N  
ATOM    438  OE1 GLN A  51      43.718  26.045  -1.432  1.00 39.09           O  
ATOM    439  N   HIS A  52      41.327  19.911  -0.342  1.00 29.85           N  
ATOM    440  CA  HIS A  52      40.661  18.744  -0.906  1.00 31.77           C  
ATOM    441  C   HIS A  52      39.569  18.194  -0.004  1.00 30.82           C  
ATOM    442  O   HIS A  52      38.510  17.788  -0.489  1.00 30.16           O  
ATOM    443  CB  HIS A  52      41.682  17.652  -1.218  1.00 35.22           C  
ATOM    444  CG  HIS A  52      42.578  17.986  -2.367  1.00 39.01           C  
ATOM    445  CD2 HIS A  52      42.578  19.039  -3.220  1.00 40.25           C  
ATOM    446  ND1 HIS A  52      43.628  17.179  -2.752  1.00 39.16           N  
ATOM    447  CE1 HIS A  52      44.237  17.722  -3.792  1.00 40.22           C  
ATOM    448  NE2 HIS A  52      43.620  18.850  -4.095  1.00 41.87           N  
ATOM    449  N   HIS A  53      39.824  18.169   1.302  1.00 29.63           N  
ATOM    450  CA  HIS A  53      38.828  17.680   2.246  1.00 29.51           C  
ATOM    451  C   HIS A  53      37.630  18.624   2.225  1.00 27.49           C  
ATOM    452  O   HIS A  53      36.486  18.191   2.112  1.00 25.71           O  
ATOM    453  CB  HIS A  53      39.407  17.621   3.664  1.00 32.73           C  
ATOM    454  CG  HIS A  53      40.369  16.495   3.882  1.00 37.53           C  
ATOM    455  CD2 HIS A  53      41.700  16.494   4.135  1.00 38.28           C  
ATOM    456  ND1 HIS A  53      39.985  15.170   3.852  1.00 38.74           N  
ATOM    457  CE1 HIS A  53      41.038  14.403   4.076  1.00 39.90           C  
ATOM    458  NE2 HIS A  53      42.091  15.182   4.250  1.00 40.03           N  
ATOM    459  N   ALA A  54      37.902  19.921   2.322  1.00 25.88           N  
ATOM    460  CA  ALA A  54      36.842  20.919   2.325  1.00 24.82           C  
ATOM    461  C   ALA A  54      36.025  20.826   1.045  1.00 25.68           C  
ATOM    462  O   ALA A  54      34.790  20.862   1.083  1.00 23.96           O  
ATOM    463  CB  ALA A  54      37.434  22.313   2.468  1.00 24.36           C  
ATOM    464  N   PHE A  55      36.717  20.719  -0.087  1.00 25.71           N  
ATOM    465  CA  PHE A  55      36.051  20.609  -1.378  1.00 28.36           C  
ATOM    466  C   PHE A  55      35.161  19.379  -1.384  1.00 27.97           C  
ATOM    467  O   PHE A  55      33.995  19.450  -1.755  1.00 26.91           O  
ATOM    468  CB  PHE A  55      37.079  20.508  -2.508  1.00 33.71           C  
ATOM    469  CG  PHE A  55      37.436  21.831  -3.130  1.00 37.92           C  
ATOM    470  CD1 PHE A  55      38.687  22.024  -3.714  1.00 41.29           C  
ATOM    471  CD2 PHE A  55      36.515  22.877  -3.163  1.00 39.94           C  
ATOM    472  CE1 PHE A  55      39.016  23.243  -4.324  1.00 43.40           C  
ATOM    473  CE2 PHE A  55      36.834  24.095  -3.769  1.00 41.76           C  
ATOM    474  CZ  PHE A  55      38.087  24.277  -4.350  1.00 43.15           C  
ATOM    475  N   SER A  56      35.714  18.249  -0.961  1.00 28.20           N  
ATOM    476  CA  SER A  56      34.947  17.016  -0.924  1.00 30.06           C  
ATOM    477  C   SER A  56      33.716  17.166  -0.031  1.00 28.60           C  
ATOM    478  O   SER A  56      32.633  16.685  -0.366  1.00 28.94           O  
ATOM    479  CB  SER A  56      35.818  15.868  -0.418  1.00 30.84           C  
ATOM    480  OG  SER A  56      35.020  14.737  -0.124  1.00 37.03           O  
ATOM    481  N   TYR A  57      33.880  17.844   1.101  1.00 25.12           N  
ATOM    482  CA  TYR A  57      32.772  18.034   2.022  1.00 22.30           C  
ATOM    483  C   TYR A  57      31.693  18.926   1.417  1.00 22.17           C  
ATOM    484  O   TYR A  57      30.503  18.661   1.566  1.00 22.76           O  
ATOM    485  CB  TYR A  57      33.265  18.654   3.330  1.00 20.88           C  
ATOM    486  CG  TYR A  57      32.173  18.782   4.364  1.00 19.84           C  
ATOM    487  CD1 TYR A  57      31.932  17.764   5.290  1.00 17.51           C  
ATOM    488  CD2 TYR A  57      31.368  19.915   4.406  1.00 16.65           C  
ATOM    489  CE1 TYR A  57      30.910  17.884   6.240  1.00 20.64           C  
ATOM    490  CE2 TYR A  57      30.352  20.046   5.342  1.00 20.44           C  
ATOM    491  CZ  TYR A  57      30.130  19.035   6.258  1.00 20.00           C  
ATOM    492  OH  TYR A  57      29.169  19.210   7.218  1.00 21.72           O  
ATOM    493  N   LEU A  58      32.105  19.988   0.737  1.00 22.94           N  
ATOM    494  CA  LEU A  58      31.144  20.906   0.134  1.00 24.67           C  
ATOM    495  C   LEU A  58      30.244  20.254  -0.915  1.00 26.62           C  
ATOM    496  O   LEU A  58      29.026  20.443  -0.892  1.00 27.88           O  
ATOM    497  CB  LEU A  58      31.866  22.100  -0.490  1.00 22.06           C  
ATOM    498  CG  LEU A  58      30.979  23.079  -1.262  1.00 18.21           C  
ATOM    499  CD1 LEU A  58      29.908  23.646  -0.349  1.00 16.23           C  
ATOM    500  CD2 LEU A  58      31.844  24.190  -1.836  1.00 21.54           C  
ATOM    501  N   THR A  59      30.834  19.485  -1.829  1.00 28.67           N  
ATOM    502  CA  THR A  59      30.051  18.829  -2.877  1.00 29.06           C  
ATOM    503  C   THR A  59      29.094  17.774  -2.360  1.00 28.80           C  
ATOM    504  O   THR A  59      28.074  17.502  -2.992  1.00 30.77           O  
ATOM    505  CB  THR A  59      30.945  18.173  -3.949  1.00 30.32           C  
ATOM    506  CG2 THR A  59      31.763  19.212  -4.628  1.00 31.15           C  
ATOM    507  OG1 THR A  59      31.806  17.198  -3.353  1.00 30.07           O  
ATOM    508  N   LYS A  60      29.425  17.173  -1.222  1.00 29.39           N  
ATOM    509  CA  LYS A  60      28.574  16.150  -0.626  1.00 28.20           C  
ATOM    510  C   LYS A  60      27.568  16.760   0.342  1.00 28.50           C  
ATOM    511  O   LYS A  60      26.593  16.112   0.719  1.00 28.33           O  
ATOM    512  CB  LYS A  60      29.416  15.125   0.132  1.00 30.58           C  
ATOM    513  CG  LYS A  60      30.312  14.273  -0.745  1.00 34.17           C  
ATOM    514  CD  LYS A  60      31.197  13.380   0.108  1.00 37.32           C  
ATOM    515  CE  LYS A  60      32.135  12.545  -0.752  1.00 40.28           C  
ATOM    516  NZ  LYS A  60      33.034  11.709   0.090  1.00 43.22           N1+
ATOM    517  N   ASN A  61      27.811  18.001   0.751  1.00 25.98           N  
ATOM    518  CA  ASN A  61      26.920  18.674   1.689  1.00 24.36           C  
ATOM    519  C   ASN A  61      26.615  20.079   1.200  1.00 24.03           C  
ATOM    520  O   ASN A  61      27.220  21.043   1.662  1.00 23.43           O  
ATOM    521  CB  ASN A  61      27.579  18.754   3.060  1.00 23.43           C  
ATOM    522  CG  ASN A  61      27.929  17.401   3.611  1.00 24.01           C  
ATOM    523  ND2 ASN A  61      29.184  17.007   3.457  1.00 22.19           N  
ATOM    524  OD1 ASN A  61      27.081  16.709   4.165  1.00 28.04           O  
ATOM    525  N   PRO A  62      25.667  20.212   0.264  1.00 24.13           N  
ATOM    526  CA  PRO A  62      25.299  21.521  -0.277  1.00 23.84           C  
ATOM    527  C   PRO A  62      25.064  22.575   0.798  1.00 22.92           C  
ATOM    528  O   PRO A  62      24.519  22.289   1.868  1.00 20.96           O  
ATOM    529  CB  PRO A  62      24.036  21.218  -1.077  1.00 25.48           C  
ATOM    530  CG  PRO A  62      24.284  19.820  -1.564  1.00 24.77           C  
ATOM    531  CD  PRO A  62      24.833  19.149  -0.327  1.00 26.32           C  
ATOM    532  N   LEU A  63      25.490  23.797   0.505  1.00 21.25           N  
ATOM    533  CA  LEU A  63      25.314  24.898   1.437  1.00 20.25           C  
ATOM    534  C   LEU A  63      23.831  25.107   1.711  1.00 19.97           C  
ATOM    535  O   LEU A  63      23.000  24.989   0.812  1.00 19.54           O  
ATOM    536  CB  LEU A  63      25.937  26.177   0.860  1.00 18.20           C  
ATOM    537  CG  LEU A  63      27.469  26.189   0.866  1.00 19.73           C  
ATOM    538  CD1 LEU A  63      28.012  27.263  -0.061  1.00 17.93           C  
ATOM    539  CD2 LEU A  63      27.947  26.402   2.304  1.00 16.98           C  
ATOM    540  N   THR A  64      23.509  25.391   2.967  1.00 19.95           N  
ATOM    541  CA  THR A  64      22.140  25.651   3.386  1.00 19.63           C  
ATOM    542  C   THR A  64      22.101  27.150   3.669  1.00 19.55           C  
ATOM    543  O   THR A  64      22.533  27.616   4.727  1.00 17.83           O  
ATOM    544  CB  THR A  64      21.795  24.820   4.640  1.00 20.71           C  
ATOM    545  CG2 THR A  64      21.734  23.323   4.273  1.00 18.95           C  
ATOM    546  OG1 THR A  64      22.801  25.013   5.643  1.00 18.56           O  
ATOM    547  N   LEU A  65      21.589  27.902   2.700  1.00 20.46           N  
ATOM    548  CA  LEU A  65      21.565  29.354   2.785  1.00 20.56           C  
ATOM    549  C   LEU A  65      20.213  30.065   2.873  1.00 22.57           C  
ATOM    550  O   LEU A  65      20.076  31.191   2.382  1.00 20.32           O  
ATOM    551  CB  LEU A  65      22.346  29.915   1.595  1.00 21.08           C  
ATOM    552  CG  LEU A  65      23.713  29.267   1.353  1.00 21.57           C  
ATOM    553  CD1 LEU A  65      24.251  29.678  -0.007  1.00 19.49           C  
ATOM    554  CD2 LEU A  65      24.673  29.672   2.469  1.00 20.48           C  
ATOM    555  N   ASN A  66      19.218  29.441   3.496  1.00 23.81           N  
ATOM    556  CA  ASN A  66      17.914  30.096   3.618  1.00 24.17           C  
ATOM    557  C   ASN A  66      17.999  31.321   4.519  1.00 24.68           C  
ATOM    558  O   ASN A  66      17.265  32.296   4.336  1.00 23.68           O  
ATOM    559  CB  ASN A  66      16.865  29.141   4.187  1.00 25.16           C  
ATOM    560  CG  ASN A  66      16.429  28.095   3.186  1.00 28.23           C  
ATOM    561  ND2 ASN A  66      15.600  27.157   3.634  1.00 27.77           N  
ATOM    562  OD1 ASN A  66      16.828  28.129   2.022  1.00 31.20           O  
ATOM    563  N   ASN A  67      18.900  31.265   5.491  1.00 23.95           N  
ATOM    564  CA  ASN A  67      19.080  32.359   6.436  1.00 23.65           C  
ATOM    565  C   ASN A  67      20.390  32.192   7.190  1.00 22.77           C  
ATOM    566  O   ASN A  67      21.128  31.233   6.972  1.00 20.60           O  
ATOM    567  CB  ASN A  67      17.916  32.389   7.423  1.00 25.77           C  
ATOM    568  CG  ASN A  67      17.690  31.047   8.083  1.00 29.31           C  
ATOM    569  ND2 ASN A  67      16.482  30.513   7.946  1.00 28.50           N  
ATOM    570  OD1 ASN A  67      18.593  30.494   8.708  1.00 29.72           O  
ATOM    571  N   SER A  68      20.668  33.123   8.093  1.00 21.73           N  
ATOM    572  CA  SER A  68      21.897  33.087   8.860  1.00 20.22           C  
ATOM    573  C   SER A  68      22.047  31.852   9.737  1.00 21.80           C  
ATOM    574  O   SER A  68      23.097  31.204   9.716  1.00 21.02           O  
ATOM    575  CB  SER A  68      22.013  34.342   9.723  1.00 21.68           C  
ATOM    576  OG  SER A  68      23.209  34.323  10.479  1.00 20.72           O  
ATOM    577  N   GLU A  69      21.016  31.512  10.507  1.00 21.50           N  
ATOM    578  CA  GLU A  69      21.130  30.348  11.380  1.00 22.56           C  
ATOM    579  C   GLU A  69      21.418  29.061  10.617  1.00 21.14           C  
ATOM    580  O   GLU A  69      22.185  28.223  11.086  1.00 21.52           O  
ATOM    581  CB  GLU A  69      19.879  30.168  12.249  1.00 24.31           C  
ATOM    582  CG  GLU A  69      19.972  28.937  13.149  1.00 28.95           C  
ATOM    583  CD  GLU A  69      19.117  29.027  14.406  1.00 34.26           C  
ATOM    584  OE1 GLU A  69      19.464  29.819  15.309  1.00 38.24           O  
ATOM    585  OE2 GLU A  69      18.102  28.306  14.497  1.00 33.34           O1-
ATOM    586  N   ASP A  70      20.807  28.905   9.445  1.00 20.24           N  
ATOM    587  CA  ASP A  70      21.018  27.716   8.625  1.00 19.48           C  
ATOM    588  C   ASP A  70      22.452  27.657   8.092  1.00 19.43           C  
ATOM    589  O   ASP A  70      23.060  26.587   8.025  1.00 19.61           O  
ATOM    590  CB  ASP A  70      20.041  27.705   7.451  1.00 21.60           C  
ATOM    591  CG  ASP A  70      18.663  27.193   7.835  1.00 24.05           C  
ATOM    592  OD1 ASP A  70      18.367  27.063   9.048  1.00 21.31           O  
ATOM    593  OD2 ASP A  70      17.874  26.923   6.907  1.00 24.38           O1-
ATOM    594  N   PHE A  71      22.979  28.811   7.698  1.00 17.61           N  
ATOM    595  CA  PHE A  71      24.337  28.901   7.180  1.00 16.63           C  
ATOM    596  C   PHE A  71      25.295  28.642   8.350  1.00 17.97           C  
ATOM    597  O   PHE A  71      26.281  27.920   8.206  1.00 19.60           O  
ATOM    598  CB  PHE A  71      24.548  30.293   6.577  1.00 15.74           C  
ATOM    599  CG  PHE A  71      25.810  30.443   5.762  1.00 15.00           C  
ATOM    600  CD1 PHE A  71      26.684  29.381   5.572  1.00 15.44           C  
ATOM    601  CD2 PHE A  71      26.127  31.673   5.191  1.00 15.58           C  
ATOM    602  CE1 PHE A  71      27.861  29.545   4.825  1.00 15.13           C  
ATOM    603  CE2 PHE A  71      27.294  31.843   4.448  1.00 16.59           C  
ATOM    604  CZ  PHE A  71      28.164  30.777   4.265  1.00 12.93           C  
ATOM    605  N   GLN A  72      24.994  29.222   9.509  1.00 17.24           N  
ATOM    606  CA  GLN A  72      25.816  29.031  10.701  1.00 17.51           C  
ATOM    607  C   GLN A  72      25.917  27.550  11.022  1.00 17.80           C  
ATOM    608  O   GLN A  72      27.002  27.049  11.308  1.00 18.34           O  
ATOM    609  CB  GLN A  72      25.213  29.749  11.912  1.00 16.27           C  
ATOM    610  CG  GLN A  72      25.350  31.259  11.906  1.00 19.30           C  
ATOM    611  CD  GLN A  72      24.662  31.899  13.103  1.00 20.68           C  
ATOM    612  NE2 GLN A  72      23.669  32.738  12.840  1.00 19.90           N  
ATOM    613  OE1 GLN A  72      25.020  31.637  14.250  1.00 22.46           O  
ATOM    614  N   TYR A  73      24.785  26.848  10.987  1.00 17.28           N  
ATOM    615  CA  TYR A  73      24.800  25.424  11.287  1.00 18.14           C  
ATOM    616  C   TYR A  73      25.655  24.677  10.271  1.00 17.40           C  
ATOM    617  O   TYR A  73      26.398  23.760  10.632  1.00 16.08           O  
ATOM    618  CB  TYR A  73      23.394  24.828  11.283  1.00 19.02           C  
ATOM    619  CG  TYR A  73      23.420  23.351  11.602  1.00 22.41           C  
ATOM    620  CD1 TYR A  73      23.562  22.899  12.920  1.00 24.75           C  
ATOM    621  CD2 TYR A  73      23.388  22.405  10.584  1.00 21.42           C  
ATOM    622  CE1 TYR A  73      23.676  21.535  13.206  1.00 23.84           C  
ATOM    623  CE2 TYR A  73      23.500  21.051  10.856  1.00 22.93           C  
ATOM    624  CZ  TYR A  73      23.646  20.621  12.163  1.00 25.51           C  
ATOM    625  OH  TYR A  73      23.778  19.274  12.408  1.00 29.48           O  
ATOM    626  N   TRP A  74      25.549  25.056   9.000  1.00 16.36           N  
ATOM    627  CA  TRP A  74      26.360  24.394   7.985  1.00 16.72           C  
ATOM    628  C   TRP A  74      27.842  24.509   8.350  1.00 15.97           C  
ATOM    629  O   TRP A  74      28.575  23.522   8.285  1.00 17.03           O  
ATOM    630  CB  TRP A  74      26.144  25.010   6.600  1.00 16.65           C  
ATOM    631  CG  TRP A  74      26.843  24.241   5.508  1.00 16.38           C  
ATOM    632  CD1 TRP A  74      26.324  23.224   4.754  1.00 18.87           C  
ATOM    633  CD2 TRP A  74      28.204  24.390   5.091  1.00 17.34           C  
ATOM    634  CE2 TRP A  74      28.444  23.428   4.082  1.00 18.25           C  
ATOM    635  CE3 TRP A  74      29.249  25.245   5.471  1.00 17.73           C  
ATOM    636  NE1 TRP A  74      27.280  22.730   3.894  1.00 16.67           N  
ATOM    637  CZ2 TRP A  74      29.684  23.298   3.452  1.00 15.19           C  
ATOM    638  CZ3 TRP A  74      30.480  25.113   4.843  1.00 17.42           C  
ATOM    639  CH2 TRP A  74      30.685  24.147   3.845  1.00 17.68           C  
ATOM    640  N   THR A  75      28.291  25.703   8.734  1.00 14.94           N  
ATOM    641  CA  THR A  75      29.706  25.881   9.071  1.00 15.09           C  
ATOM    642  C   THR A  75      30.066  25.109  10.342  1.00 16.69           C  
ATOM    643  O   THR A  75      31.153  24.547  10.451  1.00 16.64           O  
ATOM    644  CB  THR A  75      30.083  27.382   9.253  1.00 15.48           C  
ATOM    645  CG2 THR A  75      29.676  28.202   8.023  1.00 14.69           C  
ATOM    646  OG1 THR A  75      29.421  27.911  10.403  1.00 13.74           O  
ATOM    647  N   PHE A  76      29.141  25.098  11.296  1.00 17.85           N  
ATOM    648  CA  PHE A  76      29.297  24.388  12.563  1.00 18.89           C  
ATOM    649  C   PHE A  76      29.494  22.883  12.324  1.00 20.21           C  
ATOM    650  O   PHE A  76      30.408  22.267  12.885  1.00 19.32           O  
ATOM    651  CB  PHE A  76      28.048  24.628  13.416  1.00 18.90           C  
ATOM    652  CG  PHE A  76      27.854  23.638  14.529  1.00 17.95           C  
ATOM    653  CD1 PHE A  76      28.611  23.712  15.691  1.00 18.97           C  
ATOM    654  CD2 PHE A  76      26.877  22.655  14.429  1.00 16.96           C  
ATOM    655  CE1 PHE A  76      28.393  22.825  16.742  1.00 19.96           C  
ATOM    656  CE2 PHE A  76      26.651  21.761  15.473  1.00 19.56           C  
ATOM    657  CZ  PHE A  76      27.411  21.847  16.635  1.00 19.01           C  
ATOM    658  N   ALA A  77      28.638  22.299  11.489  1.00 18.17           N  
ATOM    659  CA  ALA A  77      28.722  20.872  11.185  1.00 19.08           C  
ATOM    660  C   ALA A  77      29.993  20.555  10.411  1.00 17.34           C  
ATOM    661  O   ALA A  77      30.613  19.516  10.625  1.00 18.71           O  
ATOM    662  CB  ALA A  77      27.493  20.417  10.385  1.00 15.76           C  
ATOM    663  N   PHE A  78      30.372  21.443   9.500  1.00 17.73           N  
ATOM    664  CA  PHE A  78      31.583  21.246   8.711  1.00 16.78           C  
ATOM    665  C   PHE A  78      32.784  21.289   9.649  1.00 19.39           C  
ATOM    666  O   PHE A  78      33.723  20.483   9.533  1.00 17.54           O  
ATOM    667  CB  PHE A  78      31.708  22.346   7.652  1.00 16.93           C  
ATOM    668  CG  PHE A  78      33.033  22.357   6.931  1.00 17.01           C  
ATOM    669  CD1 PHE A  78      33.642  21.166   6.534  1.00 15.66           C  
ATOM    670  CD2 PHE A  78      33.656  23.565   6.615  1.00 16.39           C  
ATOM    671  CE1 PHE A  78      34.845  21.177   5.835  1.00 16.07           C  
ATOM    672  CE2 PHE A  78      34.857  23.587   5.915  1.00 17.68           C  
ATOM    673  CZ  PHE A  78      35.454  22.388   5.523  1.00 14.09           C  
ATOM    674  N   HIS A  79      32.751  22.233  10.584  1.00 18.41           N  
ATOM    675  CA  HIS A  79      33.842  22.370  11.539  1.00 18.55           C  
ATOM    676  C   HIS A  79      33.949  21.105  12.397  1.00 19.24           C  
ATOM    677  O   HIS A  79      35.051  20.619  12.651  1.00 19.57           O  
ATOM    678  CB  HIS A  79      33.623  23.605  12.412  1.00 17.53           C  
ATOM    679  CG  HIS A  79      34.833  24.015  13.194  1.00 19.38           C  
ATOM    680  CD2 HIS A  79      35.880  23.295  13.664  1.00 16.85           C  
ATOM    681  ND1 HIS A  79      35.046  25.315  13.605  1.00 17.05           N  
ATOM    682  CE1 HIS A  79      36.173  25.378  14.294  1.00 19.40           C  
ATOM    683  NE2 HIS A  79      36.698  24.166  14.345  1.00 21.28           N  
ATOM    684  N   ASN A  80      32.813  20.563  12.838  1.00 18.71           N  
ATOM    685  CA  ASN A  80      32.850  19.344  13.640  1.00 19.72           C  
ATOM    686  C   ASN A  80      33.322  18.130  12.835  1.00 20.89           C  
ATOM    687  O   ASN A  80      33.877  17.182  13.398  1.00 21.27           O  
ATOM    688  CB  ASN A  80      31.485  19.040  14.253  1.00 18.39           C  
ATOM    689  CG  ASN A  80      31.308  19.678  15.609  1.00 19.75           C  
ATOM    690  ND2 ASN A  80      30.066  19.957  15.973  1.00 18.18           N  
ATOM    691  OD1 ASN A  80      32.279  19.904  16.332  1.00 21.08           O  
ATOM    692  N   ASN A  81      33.085  18.150  11.529  1.00 20.54           N  
ATOM    693  CA  ASN A  81      33.516  17.052  10.676  1.00 22.64           C  
ATOM    694  C   ASN A  81      35.044  17.035  10.645  1.00 22.13           C  
ATOM    695  O   ASN A  81      35.664  15.970  10.665  1.00 22.28           O  
ATOM    696  CB  ASN A  81      32.954  17.210   9.262  1.00 22.11           C  
ATOM    697  CG  ASN A  81      33.490  16.155   8.303  1.00 24.79           C  
ATOM    698  ND2 ASN A  81      32.732  15.087   8.117  1.00 23.17           N  
ATOM    699  OD1 ASN A  81      34.579  16.298   7.749  1.00 27.79           O  
ATOM    700  N   VAL A  82      35.654  18.214  10.595  1.00 20.11           N  
ATOM    701  CA  VAL A  82      37.110  18.284  10.613  1.00 20.08           C  
ATOM    702  C   VAL A  82      37.595  17.910  12.021  1.00 20.45           C  
ATOM    703  O   VAL A  82      38.616  17.233  12.173  1.00 19.58           O  
ATOM    704  CB  VAL A  82      37.630  19.694  10.239  1.00 18.32           C  
ATOM    705  CG1 VAL A  82      39.116  19.783  10.524  1.00 17.42           C  
ATOM    706  CG2 VAL A  82      37.379  19.967   8.757  1.00 17.41           C  
ATOM    707  N   ASN A  83      36.871  18.340  13.054  1.00 20.63           N  
ATOM    708  CA  ASN A  83      37.271  17.988  14.415  1.00 23.36           C  
ATOM    709  C   ASN A  83      37.316  16.464  14.531  1.00 24.97           C  
ATOM    710  O   ASN A  83      38.250  15.897  15.102  1.00 25.27           O  
ATOM    711  CB  ASN A  83      36.288  18.533  15.462  1.00 22.01           C  
ATOM    712  CG  ASN A  83      36.399  20.038  15.657  1.00 22.62           C  
ATOM    713  ND2 ASN A  83      35.358  20.639  16.229  1.00 18.25           N  
ATOM    714  OD1 ASN A  83      37.411  20.648  15.318  1.00 22.69           O  
ATOM    715  N   ASN A  84      36.306  15.804  13.977  1.00 23.70           N  
ATOM    716  CA  ASN A  84      36.243  14.353  14.036  1.00 28.44           C  
ATOM    717  C   ASN A  84      37.384  13.703  13.265  1.00 30.39           C  
ATOM    718  O   ASN A  84      37.973  12.733  13.735  1.00 31.47           O  
ATOM    719  CB  ASN A  84      34.909  13.852  13.485  1.00 30.13           C  
ATOM    720  CG  ASN A  84      34.747  12.354  13.639  1.00 34.79           C  
ATOM    721  ND2 ASN A  84      34.673  11.644  12.516  1.00 34.90           N  
ATOM    722  OD1 ASN A  84      34.695  11.839  14.755  1.00 36.24           O  
ATOM    723  N   ARG A  85      37.695  14.232  12.083  1.00 31.06           N  
ATOM    724  CA  ARG A  85      38.775  13.679  11.274  1.00 32.65           C  
ATOM    725  C   ARG A  85      40.128  13.805  11.973  1.00 33.29           C  
ATOM    726  O   ARG A  85      41.040  13.024  11.706  1.00 34.20           O  
ATOM    727  CB  ARG A  85      38.843  14.361   9.903  1.00 34.09           C  
ATOM    728  CG  ARG A  85      39.934  13.769   9.016  1.00 39.27           C  
ATOM    729  CD  ARG A  85      39.883  14.244   7.567  1.00 42.77           C  
ATOM    730  NE  ARG A  85      40.397  15.599   7.384  1.00 45.06           N  
ATOM    731  CZ  ARG A  85      39.656  16.698   7.453  1.00 45.41           C  
ATOM    732  NH1 ARG A  85      38.356  16.607   7.704  1.00 48.71           N1+
ATOM    733  NH2 ARG A  85      40.212  17.886   7.259  1.00 45.63           N  
ATOM    734  N   LEU A  86      40.252  14.784  12.866  1.00 31.99           N  
ATOM    735  CA  LEU A  86      41.495  15.004  13.604  1.00 32.39           C  
ATOM    736  C   LEU A  86      41.371  14.450  15.015  1.00 33.20           C  
ATOM    737  O   LEU A  86      42.221  14.693  15.871  1.00 34.30           O  
ATOM    738  CB  LEU A  86      41.816  16.499  13.689  1.00 30.96           C  
ATOM    739  CG  LEU A  86      41.998  17.267  12.381  1.00 28.67           C  
ATOM    740  CD1 LEU A  86      42.302  18.714  12.693  1.00 28.26           C  
ATOM    741  CD2 LEU A  86      43.116  16.653  11.569  1.00 29.64           C  
ATOM    742  N   ASN A  87      40.299  13.707  15.251  1.00 34.85           N  
ATOM    743  CA  ASN A  87      40.042  13.122  16.556  1.00 36.25           C  
ATOM    744  C   ASN A  87      40.066  14.189  17.652  1.00 36.04           C  
ATOM    745  O   ASN A  87      40.655  13.988  18.715  1.00 35.49           O  
ATOM    746  CB  ASN A  87      41.071  12.030  16.870  1.00 39.32           C  
ATOM    747  CG  ASN A  87      40.512  10.950  17.783  1.00 42.64           C  
ATOM    748  ND2 ASN A  87      40.844   9.694  17.494  1.00 43.96           N  
ATOM    749  OD1 ASN A  87      39.794  11.243  18.741  1.00 44.24           O  
ATOM    750  N   LYS A  88      39.430  15.327  17.374  1.00 35.35           N  
ATOM    751  CA  LYS A  88      39.330  16.432  18.325  1.00 34.36           C  
ATOM    752  C   LYS A  88      37.904  16.430  18.876  1.00 33.98           C  
ATOM    753  O   LYS A  88      37.040  15.719  18.366  1.00 34.35           O  
ATOM    754  CB  LYS A  88      39.607  17.772  17.633  1.00 34.49           C  
ATOM    755  CG  LYS A  88      41.025  17.914  17.086  1.00 36.12           C  
ATOM    756  CD  LYS A  88      41.162  19.119  16.161  1.00 32.77           C  
ATOM    757  CE  LYS A  88      40.939  20.422  16.902  1.00 33.54           C  
ATOM    758  NZ  LYS A  88      41.929  20.618  17.996  1.00 32.64           N1+
ATOM    759  N   LYS A  89      37.656  17.224  19.909  1.00 33.60           N  
ATOM    760  CA  LYS A  89      36.329  17.281  20.512  1.00 34.45           C  
ATOM    761  C   LYS A  89      35.245  17.802  19.566  1.00 33.59           C  
ATOM    762  O   LYS A  89      35.462  18.741  18.800  1.00 32.74           O  
ATOM    763  CB  LYS A  89      36.352  18.154  21.770  1.00 34.22           C  
ATOM    764  CG  LYS A  89      35.002  18.227  22.469  1.00 37.21           C  
ATOM    765  CD  LYS A  89      35.002  19.206  23.637  1.00 37.50           C  
ATOM    766  CE  LYS A  89      33.583  19.402  24.164  1.00 38.85           C  
ATOM    767  NZ  LYS A  89      33.475  20.471  25.195  1.00 39.66           N1+
ATOM    768  N   ILE A  90      34.077  17.171  19.634  1.00 33.69           N  
ATOM    769  CA  ILE A  90      32.922  17.551  18.831  1.00 32.89           C  
ATOM    770  C   ILE A  90      32.020  18.353  19.765  1.00 32.40           C  
ATOM    771  O   ILE A  90      31.330  17.774  20.603  1.00 35.51           O  
ATOM    772  CB  ILE A  90      32.164  16.297  18.332  1.00 32.75           C  
ATOM    773  CG1 ILE A  90      33.092  15.462  17.447  1.00 33.00           C  
ATOM    774  CG2 ILE A  90      30.903  16.699  17.565  1.00 30.34           C  
ATOM    775  CD1 ILE A  90      32.444  14.220  16.877  1.00 34.76           C  
ATOM    776  N   ILE A  91      32.031  19.677  19.635  1.00 28.60           N  
ATOM    777  CA  ILE A  91      31.216  20.513  20.511  1.00 25.80           C  
ATOM    778  C   ILE A  91      29.742  20.487  20.151  1.00 24.39           C  
ATOM    779  O   ILE A  91      29.369  20.155  19.023  1.00 24.05           O  
ATOM    780  CB  ILE A  91      31.696  21.992  20.525  1.00 25.33           C  
ATOM    781  CG1 ILE A  91      31.335  22.690  19.212  1.00 23.36           C  
ATOM    782  CG2 ILE A  91      33.197  22.041  20.768  1.00 23.83           C  
ATOM    783  CD1 ILE A  91      31.561  24.207  19.254  1.00 18.53           C  
ATOM    784  N   SER A  92      28.905  20.840  21.120  1.00 22.78           N  
ATOM    785  CA  SER A  92      27.458  20.851  20.915  1.00 22.67           C  
ATOM    786  C   SER A  92      27.007  22.169  20.305  1.00 21.21           C  
ATOM    787  O   SER A  92      27.714  23.177  20.390  1.00 19.57           O  
ATOM    788  CB  SER A  92      26.735  20.662  22.249  1.00 21.94           C  
ATOM    789  OG  SER A  92      26.917  21.805  23.071  1.00 24.14           O  
ATOM    790  N   TRP A  93      25.819  22.156  19.705  1.00 22.40           N  
ATOM    791  CA  TRP A  93      25.246  23.351  19.090  1.00 24.31           C  
ATOM    792  C   TRP A  93      25.175  24.478  20.115  1.00 26.11           C  
ATOM    793  O   TRP A  93      25.570  25.614  19.836  1.00 24.73           O  
ATOM    794  CB  TRP A  93      23.844  23.037  18.553  1.00 24.60           C  
ATOM    795  CG  TRP A  93      23.103  24.202  17.935  1.00 26.49           C  
ATOM    796  CD1 TRP A  93      21.868  24.673  18.301  1.00 25.93           C  
ATOM    797  CD2 TRP A  93      23.506  24.984  16.799  1.00 24.87           C  
ATOM    798  CE2 TRP A  93      22.463  25.903  16.532  1.00 27.04           C  
ATOM    799  CE3 TRP A  93      24.645  24.997  15.978  1.00 24.86           C  
ATOM    800  NE1 TRP A  93      21.478  25.690  17.462  1.00 25.15           N  
ATOM    801  CZ2 TRP A  93      22.525  26.824  15.478  1.00 24.67           C  
ATOM    802  CZ3 TRP A  93      24.707  25.913  14.929  1.00 24.59           C  
ATOM    803  CH2 TRP A  93      23.650  26.814  14.690  1.00 25.13           C  
ATOM    804  N   SER A  94      24.682  24.160  21.310  1.00 27.55           N  
ATOM    805  CA  SER A  94      24.565  25.165  22.361  1.00 27.86           C  
ATOM    806  C   SER A  94      25.925  25.729  22.772  1.00 27.24           C  
ATOM    807  O   SER A  94      26.023  26.897  23.156  1.00 26.25           O  
ATOM    808  CB  SER A  94      23.846  24.582  23.579  1.00 30.23           C  
ATOM    809  OG  SER A  94      24.469  23.387  24.011  1.00 36.82           O  
ATOM    810  N   GLU A  95      26.977  24.918  22.697  1.00 26.74           N  
ATOM    811  CA  GLU A  95      28.295  25.425  23.059  1.00 27.74           C  
ATOM    812  C   GLU A  95      28.738  26.391  21.974  1.00 25.82           C  
ATOM    813  O   GLU A  95      29.359  27.418  22.253  1.00 26.73           O  
ATOM    814  CB  GLU A  95      29.318  24.299  23.194  1.00 30.79           C  
ATOM    815  CG  GLU A  95      30.626  24.774  23.818  1.00 37.21           C  
ATOM    816  CD  GLU A  95      31.534  23.628  24.229  1.00 42.56           C  
ATOM    817  OE1 GLU A  95      31.048  22.695  24.907  1.00 46.02           O  
ATOM    818  OE2 GLU A  95      32.734  23.667  23.884  1.00 44.31           O1-
ATOM    819  N   TYR A  96      28.420  26.049  20.730  1.00 24.43           N  
ATOM    820  CA  TYR A  96      28.750  26.908  19.608  1.00 21.90           C  
ATOM    821  C   TYR A  96      28.095  28.269  19.860  1.00 22.63           C  
ATOM    822  O   TYR A  96      28.740  29.309  19.753  1.00 20.43           O  
ATOM    823  CB  TYR A  96      28.205  26.323  18.302  1.00 19.47           C  
ATOM    824  CG  TYR A  96      27.998  27.379  17.236  1.00 19.97           C  
ATOM    825  CD1 TYR A  96      29.082  27.925  16.546  1.00 18.72           C  
ATOM    826  CD2 TYR A  96      26.723  27.890  16.973  1.00 16.60           C  
ATOM    827  CE1 TYR A  96      28.903  28.961  15.620  1.00 17.34           C  
ATOM    828  CE2 TYR A  96      26.532  28.929  16.051  1.00 17.76           C  
ATOM    829  CZ  TYR A  96      27.632  29.460  15.380  1.00 17.94           C  
ATOM    830  OH  TYR A  96      27.464  30.502  14.493  1.00 18.50           O  
ATOM    831  N   LYS A  97      26.808  28.247  20.195  1.00 24.08           N  
ATOM    832  CA  LYS A  97      26.070  29.480  20.450  1.00 27.11           C  
ATOM    833  C   LYS A  97      26.665  30.295  21.593  1.00 27.65           C  
ATOM    834  O   LYS A  97      26.662  31.522  21.549  1.00 29.71           O  
ATOM    835  CB  LYS A  97      24.596  29.170  20.723  1.00 28.08           C  
ATOM    836  CG  LYS A  97      23.900  28.573  19.512  1.00 33.33           C  
ATOM    837  CD  LYS A  97      22.387  28.563  19.644  1.00 38.88           C  
ATOM    838  CE  LYS A  97      21.913  27.637  20.753  1.00 42.25           C  
ATOM    839  NZ  LYS A  97      20.429  27.659  20.878  1.00 42.80           N1+
ATOM    840  N   ASN A  98      27.178  29.627  22.619  1.00 27.61           N  
ATOM    841  CA  ASN A  98      27.784  30.362  23.719  1.00 28.69           C  
ATOM    842  C   ASN A  98      29.097  30.981  23.241  1.00 27.01           C  
ATOM    843  O   ASN A  98      29.416  32.119  23.571  1.00 26.16           O  
ATOM    844  CB  ASN A  98      28.055  29.445  24.920  1.00 30.74           C  
ATOM    845  CG  ASN A  98      26.786  29.071  25.677  1.00 34.67           C  
ATOM    846  ND2 ASN A  98      26.723  27.830  26.152  1.00 34.24           N  
ATOM    847  OD1 ASN A  98      25.883  29.897  25.852  1.00 38.13           O  
ATOM    848  N   ILE A  99      29.856  30.226  22.454  1.00 27.18           N  
ATOM    849  CA  ILE A  99      31.136  30.707  21.946  1.00 24.61           C  
ATOM    850  C   ILE A  99      31.012  31.947  21.065  1.00 23.16           C  
ATOM    851  O   ILE A  99      31.820  32.871  21.177  1.00 23.89           O  
ATOM    852  CB  ILE A  99      31.865  29.598  21.152  1.00 25.78           C  
ATOM    853  CG1 ILE A  99      32.330  28.495  22.112  1.00 26.94           C  
ATOM    854  CG2 ILE A  99      33.035  30.182  20.387  1.00 25.08           C  
ATOM    855  CD1 ILE A  99      32.857  27.248  21.412  1.00 28.26           C  
ATOM    856  N   TYR A 100      30.002  31.974  20.199  1.00 20.29           N  
ATOM    857  CA  TYR A 100      29.807  33.107  19.290  1.00 21.81           C  
ATOM    858  C   TYR A 100      28.645  34.029  19.646  1.00 21.37           C  
ATOM    859  O   TYR A 100      28.246  34.876  18.842  1.00 19.36           O  
ATOM    860  CB  TYR A 100      29.617  32.598  17.856  1.00 20.26           C  
ATOM    861  CG  TYR A 100      30.910  32.200  17.181  1.00 19.80           C  
ATOM    862  CD1 TYR A 100      31.383  30.887  17.221  1.00 21.04           C  
ATOM    863  CD2 TYR A 100      31.686  33.155  16.543  1.00 19.52           C  
ATOM    864  CE1 TYR A 100      32.610  30.546  16.631  1.00 19.49           C  
ATOM    865  CE2 TYR A 100      32.900  32.831  15.965  1.00 21.29           C  
ATOM    866  CZ  TYR A 100      33.356  31.534  16.008  1.00 21.19           C  
ATOM    867  OH  TYR A 100      34.565  31.258  15.411  1.00 25.24           O  
ATOM    868  N   GLU A 101      28.118  33.877  20.855  1.00 21.80           N  
ATOM    869  CA  GLU A 101      26.974  34.663  21.306  1.00 23.51           C  
ATOM    870  C   GLU A 101      27.101  36.184  21.172  1.00 22.93           C  
ATOM    871  O   GLU A 101      26.150  36.858  20.771  1.00 20.84           O  
ATOM    872  CB  GLU A 101      26.653  34.293  22.758  1.00 26.16           C  
ATOM    873  CG  GLU A 101      25.506  35.070  23.376  1.00 32.52           C  
ATOM    874  CD  GLU A 101      25.127  34.535  24.750  1.00 38.13           C  
ATOM    875  OE1 GLU A 101      26.042  34.206  25.536  1.00 38.17           O  
ATOM    876  OE2 GLU A 101      23.915  34.448  25.047  1.00 41.47           O1-
ATOM    877  N   GLN A 102      28.270  36.727  21.494  1.00 24.83           N  
ATOM    878  CA  GLN A 102      28.459  38.173  21.422  1.00 28.73           C  
ATOM    879  C   GLN A 102      28.356  38.765  20.020  1.00 27.69           C  
ATOM    880  O   GLN A 102      28.241  39.979  19.876  1.00 30.32           O  
ATOM    881  CB  GLN A 102      29.805  38.579  22.030  1.00 31.91           C  
ATOM    882  CG  GLN A 102      30.004  38.171  23.481  1.00 39.00           C  
ATOM    883  CD  GLN A 102      30.749  36.858  23.610  1.00 43.08           C  
ATOM    884  NE2 GLN A 102      30.243  35.961  24.450  1.00 43.70           N  
ATOM    885  OE1 GLN A 102      31.777  36.657  22.963  1.00 47.01           O  
ATOM    886  N   SER A 103      28.408  37.925  18.991  1.00 27.38           N  
ATOM    887  CA  SER A 103      28.305  38.408  17.614  1.00 27.06           C  
ATOM    888  C   SER A 103      26.959  38.060  16.993  1.00 27.70           C  
ATOM    889  O   SER A 103      26.549  38.661  16.003  1.00 24.91           O  
ATOM    890  CB  SER A 103      29.424  37.830  16.749  1.00 25.27           C  
ATOM    891  OG  SER A 103      30.658  38.449  17.051  1.00 26.17           O  
ATOM    892  N   ILE A 104      26.283  37.075  17.574  1.00 30.89           N  
ATOM    893  CA  ILE A 104      24.975  36.660  17.087  1.00 32.67           C  
ATOM    894  C   ILE A 104      23.961  37.647  17.664  1.00 34.85           C  
ATOM    895  O   ILE A 104      23.338  37.391  18.696  1.00 35.46           O  
ATOM    896  CB  ILE A 104      24.639  35.216  17.545  1.00 31.44           C  
ATOM    897  CG1 ILE A 104      25.665  34.229  16.970  1.00 32.18           C  
ATOM    898  CG2 ILE A 104      23.250  34.833  17.076  1.00 31.92           C  
ATOM    899  CD1 ILE A 104      25.508  32.802  17.454  1.00 29.17           C  
ATOM    900  N   LEU A 105      23.829  38.788  16.993  1.00 38.62           N  
ATOM    901  CA  LEU A 105      22.911  39.856  17.402  1.00 43.37           C  
ATOM    902  C   LEU A 105      21.625  39.703  16.600  1.00 45.99           C  
ATOM    903  O   LEU A 105      20.832  40.639  16.464  1.00 46.74           O  
ATOM    904  CB  LEU A 105      23.560  41.220  17.138  1.00 42.05           C  
ATOM    905  CG  LEU A 105      24.920  41.403  17.827  1.00 43.30           C  
ATOM    906  CD1 LEU A 105      25.569  42.707  17.381  1.00 43.52           C  
ATOM    907  CD2 LEU A 105      24.729  41.380  19.342  1.00 43.18           C  
ATOM    908  N   LYS A 106      21.456  38.487  16.083  1.00 48.30           N  
ATOM    909  CA  LYS A 106      20.320  38.069  15.273  1.00 50.67           C  
ATOM    910  C   LYS A 106      19.385  39.197  14.904  1.00 51.45           C  
ATOM    911  O   LYS A 106      18.218  39.139  15.340  1.00 53.21           O  
ATOM    912  CB  LYS A 106      19.551  36.978  15.992  1.00 50.41           C  
ATOM    913  OXT LYS A 106      19.834  40.110  14.182  1.00 53.29           O1-
TER   
ATOM    914  N   HIS B   1      37.977   3.761 -18.312  1.00 49.69           N  
ATOM    915  CA  HIS B   1      36.768   4.145 -17.532  1.00 48.73           C  
ATOM    916  C   HIS B   1      36.202   5.483 -17.998  1.00 48.25           C  
ATOM    917  O   HIS B   1      35.097   5.539 -18.541  1.00 48.07           O  
ATOM    918  CB  HIS B   1      37.105   4.215 -16.043  1.00 50.15           C  
ATOM    919  CG  HIS B   1      35.961   4.667 -15.188  1.00 52.14           C  
ATOM    920  CD2 HIS B   1      35.890   5.608 -14.215  1.00 52.48           C  
ATOM    921  ND1 HIS B   1      34.699   4.117 -15.279  1.00 52.15           N  
ATOM    922  CE1 HIS B   1      33.902   4.698 -14.399  1.00 52.39           C  
ATOM    923  NE2 HIS B   1      34.600   5.606 -13.741  1.00 52.27           N  
ATOM    924  N   MET B   2      36.957   6.559 -17.780  1.00 46.20           N  
ATOM    925  CA  MET B   2      36.524   7.889 -18.199  1.00 44.68           C  
ATOM    926  C   MET B   2      36.528   8.035 -19.717  1.00 43.07           C  
ATOM    927  O   MET B   2      35.985   8.994 -20.253  1.00 42.26           O  
ATOM    928  CB  MET B   2      37.413   8.970 -17.573  1.00 45.38           C  
ATOM    929  CG  MET B   2      37.101   9.261 -16.115  1.00 44.56           C  
ATOM    930  SD  MET B   2      35.383   9.751 -15.879  1.00 43.99           S  
ATOM    931  CE  MET B   2      35.467  11.514 -16.169  1.00 43.70           C  
ATOM    932  N   LEU B   3      37.152   7.086 -20.406  1.00 42.71           N  
ATOM    933  CA  LEU B   3      37.197   7.124 -21.863  1.00 42.99           C  
ATOM    934  C   LEU B   3      35.766   7.045 -22.371  1.00 41.20           C  
ATOM    935  O   LEU B   3      35.410   7.667 -23.372  1.00 39.82           O  
ATOM    936  CB  LEU B   3      37.998   5.939 -22.410  1.00 45.58           C  
ATOM    937  CG  LEU B   3      39.506   5.942 -22.145  1.00 48.98           C  
ATOM    938  CD1 LEU B   3      40.108   4.632 -22.623  1.00 48.69           C  
ATOM    939  CD2 LEU B   3      40.150   7.124 -22.863  1.00 49.09           C  
ATOM    940  N   HIS B   4      34.951   6.280 -21.654  1.00 40.11           N  
ATOM    941  CA  HIS B   4      33.551   6.089 -21.995  1.00 39.15           C  
ATOM    942  C   HIS B   4      32.657   7.160 -21.382  1.00 36.60           C  
ATOM    943  O   HIS B   4      31.858   7.782 -22.076  1.00 36.39           O  
ATOM    944  CB  HIS B   4      33.080   4.720 -21.502  1.00 42.35           C  
ATOM    945  CG  HIS B   4      33.960   3.589 -21.927  1.00 47.04           C  
ATOM    946  CD2 HIS B   4      34.793   2.792 -21.216  1.00 48.76           C  
ATOM    947  ND1 HIS B   4      34.052   3.167 -23.237  1.00 48.97           N  
ATOM    948  CE1 HIS B   4      34.903   2.160 -23.314  1.00 49.77           C  
ATOM    949  NE2 HIS B   4      35.368   1.912 -22.102  1.00 49.63           N  
ATOM    950  N   TRP B   5      32.800   7.378 -20.080  1.00 33.42           N  
ATOM    951  CA  TRP B   5      31.962   8.341 -19.382  1.00 32.12           C  
ATOM    952  C   TRP B   5      32.290   9.815 -19.553  1.00 29.24           C  
ATOM    953  O   TRP B   5      31.404  10.658 -19.434  1.00 29.49           O  
ATOM    954  CB  TRP B   5      31.902   7.985 -17.896  1.00 32.94           C  
ATOM    955  CG  TRP B   5      31.145   6.711 -17.666  1.00 35.50           C  
ATOM    956  CD1 TRP B   5      31.668   5.468 -17.432  1.00 36.25           C  
ATOM    957  CD2 TRP B   5      29.724   6.545 -17.721  1.00 35.58           C  
ATOM    958  CE2 TRP B   5      29.456   5.173 -17.513  1.00 35.92           C  
ATOM    959  CE3 TRP B   5      28.651   7.423 -17.928  1.00 35.35           C  
ATOM    960  NE1 TRP B   5      30.659   4.541 -17.338  1.00 35.82           N  
ATOM    961  CZ2 TRP B   5      28.153   4.655 -17.506  1.00 36.94           C  
ATOM    962  CZ3 TRP B   5      27.353   6.909 -17.920  1.00 37.82           C  
ATOM    963  CH2 TRP B   5      27.118   5.534 -17.711  1.00 37.11           C  
ATOM    964  N   GLY B   6      33.550  10.126 -19.830  1.00 27.81           N  
ATOM    965  CA  GLY B   6      33.942  11.511 -20.016  1.00 25.03           C  
ATOM    966  C   GLY B   6      33.068  12.237 -21.026  1.00 23.97           C  
ATOM    967  O   GLY B   6      32.459  13.254 -20.701  1.00 25.65           O  
ATOM    968  N   PRO B   7      32.978  11.738 -22.265  1.00 24.10           N  
ATOM    969  CA  PRO B   7      32.152  12.393 -23.284  1.00 25.05           C  
ATOM    970  C   PRO B   7      30.705  12.643 -22.845  1.00 27.38           C  
ATOM    971  O   PRO B   7      30.105  13.659 -23.204  1.00 27.87           O  
ATOM    972  CB  PRO B   7      32.246  11.433 -24.463  1.00 23.77           C  
ATOM    973  CG  PRO B   7      33.639  10.870 -24.312  1.00 23.50           C  
ATOM    974  CD  PRO B   7      33.702  10.587 -22.830  1.00 22.51           C  
ATOM    975  N   LYS B   8      30.151  11.725 -22.060  1.00 27.02           N  
ATOM    976  CA  LYS B   8      28.773  11.865 -21.595  1.00 28.39           C  
ATOM    977  C   LYS B   8      28.614  12.994 -20.577  1.00 26.74           C  
ATOM    978  O   LYS B   8      27.639  13.751 -20.628  1.00 27.46           O  
ATOM    979  CB  LYS B   8      28.281  10.543 -21.001  1.00 28.70           C  
ATOM    980  CG  LYS B   8      28.342   9.378 -21.985  1.00 32.41           C  
ATOM    981  CD  LYS B   8      27.844   8.079 -21.360  1.00 32.72           C  
ATOM    982  CE  LYS B   8      28.157   6.880 -22.246  1.00 36.68           C  
ATOM    983  NZ  LYS B   8      27.480   6.952 -23.578  1.00 38.52           N1+
ATOM    984  N   TYR B   9      29.554  13.109 -19.643  1.00 25.17           N  
ATOM    985  CA  TYR B   9      29.473  14.186 -18.661  1.00 22.59           C  
ATOM    986  C   TYR B   9      29.750  15.526 -19.333  1.00 19.60           C  
ATOM    987  O   TYR B   9      29.183  16.542 -18.952  1.00 21.01           O  
ATOM    988  CB  TYR B   9      30.442  13.941 -17.502  1.00 22.82           C  
ATOM    989  CG  TYR B   9      29.896  12.966 -16.475  1.00 21.12           C  
ATOM    990  CD1 TYR B   9      30.135  11.597 -16.580  1.00 21.63           C  
ATOM    991  CD2 TYR B   9      29.088  13.414 -15.430  1.00 21.64           C  
ATOM    992  CE1 TYR B   9      29.581  10.698 -15.671  1.00 22.06           C  
ATOM    993  CE2 TYR B   9      28.524  12.522 -14.514  1.00 20.00           C  
ATOM    994  CZ  TYR B   9      28.775  11.171 -14.643  1.00 21.16           C  
ATOM    995  OH  TYR B   9      28.220  10.289 -13.749  1.00 22.78           O  
ATOM    996  N   TRP B  10      30.616  15.533 -20.343  1.00 19.57           N  
ATOM    997  CA  TRP B  10      30.898  16.774 -21.058  1.00 19.19           C  
ATOM    998  C   TRP B  10      29.634  17.243 -21.772  1.00 19.50           C  
ATOM    999  O   TRP B  10      29.303  18.423 -21.743  1.00 18.78           O  
ATOM   1000  CB  TRP B  10      32.017  16.583 -22.092  1.00 18.30           C  
ATOM   1001  CG  TRP B  10      33.405  16.667 -21.513  1.00 20.41           C  
ATOM   1002  CD1 TRP B  10      34.385  15.718 -21.592  1.00 20.61           C  
ATOM   1003  CD2 TRP B  10      33.961  17.757 -20.766  1.00 16.60           C  
ATOM   1004  CE2 TRP B  10      35.284  17.396 -20.420  1.00 19.25           C  
ATOM   1005  CE3 TRP B  10      33.470  19.002 -20.352  1.00 15.76           C  
ATOM   1006  NE1 TRP B  10      35.517  16.147 -20.937  1.00 20.11           N  
ATOM   1007  CZ2 TRP B  10      36.123  18.236 -19.678  1.00 16.11           C  
ATOM   1008  CZ3 TRP B  10      34.301  19.840 -19.615  1.00 15.63           C  
ATOM   1009  CH2 TRP B  10      35.616  19.451 -19.283  1.00 19.57           C  
ATOM   1010  N   ARG B  11      28.925  16.317 -22.414  1.00 21.44           N  
ATOM   1011  CA  ARG B  11      27.705  16.683 -23.132  1.00 24.85           C  
ATOM   1012  C   ARG B  11      26.658  17.200 -22.156  1.00 24.14           C  
ATOM   1013  O   ARG B  11      25.908  18.121 -22.464  1.00 24.63           O  
ATOM   1014  CB  ARG B  11      27.139  15.486 -23.904  1.00 27.18           C  
ATOM   1015  CG  ARG B  11      25.893  15.833 -24.721  1.00 32.02           C  
ATOM   1016  CD  ARG B  11      25.376  14.630 -25.501  1.00 37.83           C  
ATOM   1017  NE  ARG B  11      24.157  14.931 -26.248  1.00 42.26           N  
ATOM   1018  CZ  ARG B  11      24.088  15.791 -27.260  1.00 44.76           C  
ATOM   1019  NH1 ARG B  11      25.171  16.447 -27.658  1.00 46.65           N1+
ATOM   1020  NH2 ARG B  11      22.934  15.993 -27.882  1.00 46.14           N  
ATOM   1021  N   SER B  12      26.608  16.594 -20.979  1.00 25.17           N  
ATOM   1022  CA  SER B  12      25.663  17.017 -19.956  1.00 24.92           C  
ATOM   1023  C   SER B  12      25.983  18.458 -19.549  1.00 24.08           C  
ATOM   1024  O   SER B  12      25.084  19.279 -19.367  1.00 25.05           O  
ATOM   1025  CB  SER B  12      25.766  16.088 -18.746  1.00 24.85           C  
ATOM   1026  OG  SER B  12      24.851  16.460 -17.736  1.00 31.35           O  
ATOM   1027  N   LEU B  13      27.270  18.766 -19.424  1.00 21.97           N  
ATOM   1028  CA  LEU B  13      27.692  20.110 -19.046  1.00 20.28           C  
ATOM   1029  C   LEU B  13      27.408  21.137 -20.134  1.00 19.01           C  
ATOM   1030  O   LEU B  13      26.877  22.211 -19.864  1.00 17.16           O  
ATOM   1031  CB  LEU B  13      29.190  20.138 -18.716  1.00 17.63           C  
ATOM   1032  CG  LEU B  13      29.797  21.533 -18.517  1.00 16.59           C  
ATOM   1033  CD1 LEU B  13      29.153  22.227 -17.320  1.00 18.30           C  
ATOM   1034  CD2 LEU B  13      31.292  21.410 -18.306  1.00 16.45           C  
ATOM   1035  N   HIS B  14      27.769  20.814 -21.369  1.00 20.13           N  
ATOM   1036  CA  HIS B  14      27.556  21.755 -22.460  1.00 20.35           C  
ATOM   1037  C   HIS B  14      26.078  21.999 -22.740  1.00 19.65           C  
ATOM   1038  O   HIS B  14      25.669  23.128 -23.002  1.00 18.66           O  
ATOM   1039  CB  HIS B  14      28.290  21.269 -23.716  1.00 19.92           C  
ATOM   1040  CG  HIS B  14      29.781  21.272 -23.566  1.00 18.55           C  
ATOM   1041  CD2 HIS B  14      30.687  20.265 -23.597  1.00 18.03           C  
ATOM   1042  ND1 HIS B  14      30.492  22.415 -23.273  1.00 19.45           N  
ATOM   1043  CE1 HIS B  14      31.769  22.112 -23.121  1.00 18.76           C  
ATOM   1044  NE2 HIS B  14      31.914  20.814 -23.312  1.00 17.87           N  
ATOM   1045  N   LEU B  15      25.266  20.951 -22.670  1.00 20.61           N  
ATOM   1046  CA  LEU B  15      23.847  21.136 -22.915  1.00 22.55           C  
ATOM   1047  C   LEU B  15      23.241  22.017 -21.824  1.00 23.87           C  
ATOM   1048  O   LEU B  15      22.409  22.888 -22.101  1.00 22.66           O  
ATOM   1049  CB  LEU B  15      23.136  19.783 -22.983  1.00 24.19           C  
ATOM   1050  CG  LEU B  15      23.465  18.972 -24.242  1.00 25.62           C  
ATOM   1051  CD1 LEU B  15      22.666  17.679 -24.256  1.00 26.72           C  
ATOM   1052  CD2 LEU B  15      23.144  19.805 -25.481  1.00 25.81           C  
ATOM   1053  N   TYR B  16      23.675  21.812 -20.583  1.00 24.43           N  
ATOM   1054  CA  TYR B  16      23.156  22.610 -19.483  1.00 23.84           C  
ATOM   1055  C   TYR B  16      23.347  24.095 -19.767  1.00 23.21           C  
ATOM   1056  O   TYR B  16      22.426  24.886 -19.600  1.00 24.72           O  
ATOM   1057  CB  TYR B  16      23.853  22.256 -18.171  1.00 24.56           C  
ATOM   1058  CG  TYR B  16      23.224  22.951 -16.985  1.00 24.85           C  
ATOM   1059  CD1 TYR B  16      22.047  22.464 -16.414  1.00 25.80           C  
ATOM   1060  CD2 TYR B  16      23.776  24.116 -16.461  1.00 24.75           C  
ATOM   1061  CE1 TYR B  16      21.438  23.119 -15.348  1.00 25.66           C  
ATOM   1062  CE2 TYR B  16      23.172  24.786 -15.395  1.00 26.26           C  
ATOM   1063  CZ  TYR B  16      22.004  24.278 -14.844  1.00 26.38           C  
ATOM   1064  OH  TYR B  16      21.411  24.918 -13.784  1.00 26.55           O  
ATOM   1065  N   ALA B  17      24.549  24.476 -20.190  1.00 23.84           N  
ATOM   1066  CA  ALA B  17      24.832  25.873 -20.496  1.00 22.61           C  
ATOM   1067  C   ALA B  17      23.991  26.317 -21.692  1.00 24.34           C  
ATOM   1068  O   ALA B  17      23.550  27.464 -21.768  1.00 21.93           O  
ATOM   1069  CB  ALA B  17      26.319  26.060 -20.799  1.00 19.89           C  
ATOM   1070  N   ILE B  18      23.776  25.401 -22.629  1.00 25.08           N  
ATOM   1071  CA  ILE B  18      22.986  25.711 -23.811  1.00 27.06           C  
ATOM   1072  C   ILE B  18      21.519  25.968 -23.451  1.00 28.45           C  
ATOM   1073  O   ILE B  18      20.883  26.846 -24.025  1.00 28.50           O  
ATOM   1074  CB  ILE B  18      23.079  24.564 -24.847  1.00 27.12           C  
ATOM   1075  CG1 ILE B  18      24.500  24.512 -25.422  1.00 26.25           C  
ATOM   1076  CG2 ILE B  18      22.054  24.772 -25.965  1.00 29.13           C  
ATOM   1077  CD1 ILE B  18      24.786  23.297 -26.264  1.00 24.16           C  
ATOM   1078  N   PHE B  19      20.986  25.216 -22.494  1.00 30.57           N  
ATOM   1079  CA  PHE B  19      19.591  25.395 -22.105  1.00 33.29           C  
ATOM   1080  C   PHE B  19      19.403  26.395 -20.971  1.00 34.17           C  
ATOM   1081  O   PHE B  19      18.339  26.451 -20.358  1.00 35.58           O  
ATOM   1082  CB  PHE B  19      18.974  24.048 -21.736  1.00 33.76           C  
ATOM   1083  CG  PHE B  19      19.001  23.050 -22.859  1.00 37.02           C  
ATOM   1084  CD1 PHE B  19      18.459  23.370 -24.102  1.00 38.77           C  
ATOM   1085  CD2 PHE B  19      19.586  21.798 -22.684  1.00 39.01           C  
ATOM   1086  CE1 PHE B  19      18.499  22.456 -25.160  1.00 41.13           C  
ATOM   1087  CE2 PHE B  19      19.634  20.876 -23.731  1.00 40.01           C  
ATOM   1088  CZ  PHE B  19      19.090  21.206 -24.974  1.00 41.00           C  
ATOM   1089  N   PHE B  20      20.441  27.188 -20.716  1.00 34.31           N  
ATOM   1090  CA  PHE B  20      20.436  28.220 -19.678  1.00 32.97           C  
ATOM   1091  C   PHE B  20      19.855  29.516 -20.256  1.00 33.14           C  
ATOM   1092  O   PHE B  20      20.142  29.873 -21.398  1.00 32.15           O  
ATOM   1093  CB  PHE B  20      21.868  28.469 -19.208  1.00 32.01           C  
ATOM   1094  CG  PHE B  20      21.981  29.453 -18.085  1.00 30.92           C  
ATOM   1095  CD1 PHE B  20      21.643  29.087 -16.785  1.00 30.67           C  
ATOM   1096  CD2 PHE B  20      22.448  30.737 -18.322  1.00 28.67           C  
ATOM   1097  CE1 PHE B  20      21.774  29.988 -15.734  1.00 30.07           C  
ATOM   1098  CE2 PHE B  20      22.583  31.646 -17.281  1.00 31.49           C  
ATOM   1099  CZ  PHE B  20      22.246  31.271 -15.982  1.00 30.93           C  
ATOM   1100  N   SER B  21      19.057  30.222 -19.459  1.00 33.51           N  
ATOM   1101  CA  SER B  21      18.415  31.467 -19.890  1.00 34.18           C  
ATOM   1102  C   SER B  21      19.344  32.553 -20.423  1.00 35.05           C  
ATOM   1103  O   SER B  21      20.495  32.668 -19.998  1.00 34.55           O  
ATOM   1104  CB  SER B  21      17.589  32.051 -18.738  1.00 35.37           C  
ATOM   1105  OG  SER B  21      17.195  33.388 -19.012  1.00 35.53           O  
ATOM   1106  N   ASP B  22      18.823  33.356 -21.351  1.00 35.21           N  
ATOM   1107  CA  ASP B  22      19.571  34.465 -21.937  1.00 35.97           C  
ATOM   1108  C   ASP B  22      19.250  35.750 -21.192  1.00 36.94           C  
ATOM   1109  O   ASP B  22      19.698  36.835 -21.563  1.00 37.47           O  
ATOM   1110  CB  ASP B  22      19.229  34.634 -23.417  1.00 36.33           C  
ATOM   1111  CG  ASP B  22      19.898  33.595 -24.284  1.00 36.24           C  
ATOM   1112  OD1 ASP B  22      21.115  33.382 -24.103  1.00 39.58           O  
ATOM   1113  OD2 ASP B  22      19.220  32.999 -25.145  1.00 35.38           O1-
ATOM   1114  N   ALA B  23      18.456  35.613 -20.140  1.00 38.18           N  
ATOM   1115  CA  ALA B  23      18.063  36.738 -19.299  1.00 40.00           C  
ATOM   1116  C   ALA B  23      17.856  36.148 -17.904  1.00 39.56           C  
ATOM   1117  O   ALA B  23      16.812  36.338 -17.279  1.00 40.78           O  
ATOM   1118  CB  ALA B  23      16.762  37.357 -19.823  1.00 40.95           C  
ATOM   1119  N   PRO B  24      18.869  35.427 -17.397  1.00 38.06           N  
ATOM   1120  CA  PRO B  24      18.816  34.789 -16.081  1.00 36.11           C  
ATOM   1121  C   PRO B  24      18.572  35.705 -14.886  1.00 35.14           C  
ATOM   1122  O   PRO B  24      19.022  36.851 -14.849  1.00 34.56           O  
ATOM   1123  CB  PRO B  24      20.167  34.087 -15.994  1.00 35.30           C  
ATOM   1124  CG  PRO B  24      21.060  35.044 -16.698  1.00 35.14           C  
ATOM   1125  CD  PRO B  24      20.244  35.386 -17.930  1.00 36.16           C  
ATOM   1126  N   SER B  25      17.839  35.177 -13.913  1.00 34.53           N  
ATOM   1127  CA  SER B  25      17.551  35.895 -12.683  1.00 34.77           C  
ATOM   1128  C   SER B  25      18.629  35.402 -11.732  1.00 34.20           C  
ATOM   1129  O   SER B  25      19.333  34.437 -12.042  1.00 34.36           O  
ATOM   1130  CB  SER B  25      16.174  35.509 -12.143  1.00 34.05           C  
ATOM   1131  OG  SER B  25      16.141  34.140 -11.767  1.00 32.95           O  
ATOM   1132  N   TRP B  26      18.772  36.046 -10.581  1.00 33.43           N  
ATOM   1133  CA  TRP B  26      19.782  35.602  -9.640  1.00 32.03           C  
ATOM   1134  C   TRP B  26      19.489  34.193  -9.134  1.00 32.40           C  
ATOM   1135  O   TRP B  26      20.401  33.448  -8.780  1.00 31.94           O  
ATOM   1136  CB  TRP B  26      19.892  36.584  -8.479  1.00 31.89           C  
ATOM   1137  CG  TRP B  26      20.721  37.759  -8.845  1.00 30.42           C  
ATOM   1138  CD1 TRP B  26      20.284  39.021  -9.131  1.00 30.88           C  
ATOM   1139  CD2 TRP B  26      22.140  37.772  -9.035  1.00 29.03           C  
ATOM   1140  CE2 TRP B  26      22.495  39.076  -9.442  1.00 28.93           C  
ATOM   1141  CE3 TRP B  26      23.146  36.805  -8.905  1.00 29.25           C  
ATOM   1142  NE1 TRP B  26      21.344  39.818  -9.491  1.00 28.82           N  
ATOM   1143  CZ2 TRP B  26      23.817  39.442  -9.719  1.00 28.51           C  
ATOM   1144  CZ3 TRP B  26      24.463  37.168  -9.182  1.00 28.05           C  
ATOM   1145  CH2 TRP B  26      24.783  38.477  -9.585  1.00 29.82           C  
ATOM   1146  N   LYS B  27      18.212  33.825  -9.119  1.00 31.72           N  
ATOM   1147  CA  LYS B  27      17.812  32.501  -8.668  1.00 31.24           C  
ATOM   1148  C   LYS B  27      18.364  31.449  -9.626  1.00 30.68           C  
ATOM   1149  O   LYS B  27      18.849  30.397  -9.201  1.00 31.29           O  
ATOM   1150  CB  LYS B  27      16.288  32.408  -8.614  1.00 33.03           C  
ATOM   1151  CG  LYS B  27      15.752  31.048  -8.215  1.00 34.73           C  
ATOM   1152  CD  LYS B  27      14.243  31.000  -8.399  1.00 37.85           C  
ATOM   1153  CE  LYS B  27      13.699  29.610  -8.138  1.00 39.12           C  
ATOM   1154  NZ  LYS B  27      13.981  29.182  -6.745  1.00 42.21           N1+
ATOM   1155  N   GLU B  28      18.289  31.739 -10.921  1.00 28.30           N  
ATOM   1156  CA  GLU B  28      18.791  30.823 -11.944  1.00 28.14           C  
ATOM   1157  C   GLU B  28      20.313  30.722 -11.914  1.00 25.39           C  
ATOM   1158  O   GLU B  28      20.878  29.652 -12.130  1.00 27.15           O  
ATOM   1159  CB  GLU B  28      18.316  31.278 -13.323  1.00 28.14           C  
ATOM   1160  CG  GLU B  28      16.859  30.952 -13.576  1.00 31.39           C  
ATOM   1161  CD  GLU B  28      16.282  31.726 -14.737  1.00 33.21           C  
ATOM   1162  OE1 GLU B  28      15.491  31.137 -15.499  1.00 34.53           O  
ATOM   1163  OE2 GLU B  28      16.612  32.922 -14.880  1.00 32.67           O1-
ATOM   1164  N   LYS B  29      20.973  31.841 -11.648  1.00 24.94           N  
ATOM   1165  CA  LYS B  29      22.425  31.863 -11.563  1.00 24.46           C  
ATOM   1166  C   LYS B  29      22.830  31.016 -10.359  1.00 25.15           C  
ATOM   1167  O   LYS B  29      23.780  30.232 -10.419  1.00 25.72           O  
ATOM   1168  CB  LYS B  29      22.920  33.303 -11.398  1.00 23.43           C  
ATOM   1169  CG  LYS B  29      22.651  34.180 -12.612  1.00 23.35           C  
ATOM   1170  CD  LYS B  29      23.182  35.605 -12.423  1.00 24.58           C  
ATOM   1171  CE  LYS B  29      22.875  36.460 -13.649  1.00 26.42           C  
ATOM   1172  NZ  LYS B  29      23.344  37.868 -13.510  1.00 27.47           N1+
ATOM   1173  N   TYR B  30      22.089  31.163  -9.268  1.00 24.16           N  
ATOM   1174  CA  TYR B  30      22.362  30.403  -8.063  1.00 24.55           C  
ATOM   1175  C   TYR B  30      22.191  28.898  -8.307  1.00 22.82           C  
ATOM   1176  O   TYR B  30      23.003  28.087  -7.862  1.00 22.39           O  
ATOM   1177  CB  TYR B  30      21.425  30.842  -6.937  1.00 25.23           C  
ATOM   1178  CG  TYR B  30      21.554  29.988  -5.703  1.00 27.28           C  
ATOM   1179  CD1 TYR B  30      22.583  30.199  -4.793  1.00 28.09           C  
ATOM   1180  CD2 TYR B  30      20.667  28.941  -5.462  1.00 29.03           C  
ATOM   1181  CE1 TYR B  30      22.726  29.391  -3.670  1.00 29.37           C  
ATOM   1182  CE2 TYR B  30      20.805  28.124  -4.340  1.00 29.65           C  
ATOM   1183  CZ  TYR B  30      21.836  28.359  -3.451  1.00 29.11           C  
ATOM   1184  OH  TYR B  30      21.968  27.578  -2.330  1.00 34.07           O  
ATOM   1185  N   GLU B  31      21.130  28.529  -9.010  1.00 22.44           N  
ATOM   1186  CA  GLU B  31      20.872  27.122  -9.298  1.00 24.34           C  
ATOM   1187  C   GLU B  31      21.904  26.583 -10.285  1.00 23.59           C  
ATOM   1188  O   GLU B  31      22.219  25.395 -10.281  1.00 23.34           O  
ATOM   1189  CB  GLU B  31      19.451  26.959  -9.851  1.00 27.51           C  
ATOM   1190  CG  GLU B  31      18.378  27.461  -8.884  1.00 30.24           C  
ATOM   1191  CD  GLU B  31      16.995  27.550  -9.507  1.00 32.41           C  
ATOM   1192  OE1 GLU B  31      16.891  28.014 -10.661  1.00 35.80           O  
ATOM   1193  OE2 GLU B  31      16.008  27.175  -8.835  1.00 33.79           O1-
ATOM   1194  N   ALA B  32      22.447  27.473 -11.113  1.00 24.07           N  
ATOM   1195  CA  ALA B  32      23.450  27.090 -12.099  1.00 22.50           C  
ATOM   1196  C   ALA B  32      24.771  26.757 -11.419  1.00 23.35           C  
ATOM   1197  O   ALA B  32      25.411  25.765 -11.757  1.00 21.13           O  
ATOM   1198  CB  ALA B  32      23.650  28.215 -13.115  1.00 22.84           C  
ATOM   1199  N   ILE B  33      25.185  27.581 -10.459  1.00 21.77           N  
ATOM   1200  CA  ILE B  33      26.437  27.313  -9.773  1.00 23.27           C  
ATOM   1201  C   ILE B  33      26.305  26.078  -8.883  1.00 24.13           C  
ATOM   1202  O   ILE B  33      27.267  25.331  -8.713  1.00 22.11           O  
ATOM   1203  CB  ILE B  33      26.910  28.534  -8.936  1.00 24.56           C  
ATOM   1204  CG1 ILE B  33      28.329  28.289  -8.424  1.00 25.70           C  
ATOM   1205  CG2 ILE B  33      25.969  28.780  -7.771  1.00 26.51           C  
ATOM   1206  CD1 ILE B  33      28.963  29.503  -7.763  1.00 29.19           C  
ATOM   1207  N   GLN B  34      25.117  25.847  -8.327  1.00 24.21           N  
ATOM   1208  CA  GLN B  34      24.919  24.675  -7.481  1.00 24.39           C  
ATOM   1209  C   GLN B  34      24.944  23.425  -8.360  1.00 25.60           C  
ATOM   1210  O   GLN B  34      25.470  22.380  -7.960  1.00 25.72           O  
ATOM   1211  CB  GLN B  34      23.589  24.764  -6.725  1.00 26.22           C  
ATOM   1212  CG  GLN B  34      23.383  23.645  -5.704  1.00 26.15           C  
ATOM   1213  CD  GLN B  34      24.499  23.577  -4.668  1.00 31.15           C  
ATOM   1214  NE2 GLN B  34      25.212  22.449  -4.634  1.00 31.11           N  
ATOM   1215  OE1 GLN B  34      24.717  24.521  -3.909  1.00 29.08           O  
ATOM   1216  N   TRP B  35      24.379  23.540  -9.558  1.00 22.83           N  
ATOM   1217  CA  TRP B  35      24.356  22.433 -10.511  1.00 23.66           C  
ATOM   1218  C   TRP B  35      25.784  22.038 -10.877  1.00 23.02           C  
ATOM   1219  O   TRP B  35      26.085  20.854 -11.040  1.00 20.47           O  
ATOM   1220  CB  TRP B  35      23.626  22.834 -11.793  1.00 22.76           C  
ATOM   1221  CG  TRP B  35      23.375  21.683 -12.729  1.00 23.85           C  
ATOM   1222  CD1 TRP B  35      22.276  20.877 -12.755  1.00 23.70           C  
ATOM   1223  CD2 TRP B  35      24.239  21.214 -13.776  1.00 24.16           C  
ATOM   1224  CE2 TRP B  35      23.591  20.121 -14.395  1.00 24.11           C  
ATOM   1225  CE3 TRP B  35      25.498  21.611 -14.251  1.00 22.65           C  
ATOM   1226  NE1 TRP B  35      22.396  19.938 -13.753  1.00 23.81           N  
ATOM   1227  CZ2 TRP B  35      24.158  19.419 -15.467  1.00 24.68           C  
ATOM   1228  CZ3 TRP B  35      26.063  20.914 -15.314  1.00 23.91           C  
ATOM   1229  CH2 TRP B  35      25.392  19.830 -15.911  1.00 24.21           C  
ATOM   1230  N   ILE B  36      26.655  23.041 -11.011  1.00 22.82           N  
ATOM   1231  CA  ILE B  36      28.055  22.816 -11.362  1.00 21.29           C  
ATOM   1232  C   ILE B  36      28.762  22.044 -10.262  1.00 22.11           C  
ATOM   1233  O   ILE B  36      29.475  21.076 -10.539  1.00 22.23           O  
ATOM   1234  CB  ILE B  36      28.795  24.157 -11.619  1.00 21.50           C  
ATOM   1235  CG1 ILE B  36      28.303  24.781 -12.929  1.00 21.23           C  
ATOM   1236  CG2 ILE B  36      30.300  23.936 -11.666  1.00 21.37           C  
ATOM   1237  CD1 ILE B  36      28.699  24.005 -14.192  1.00 16.70           C  
ATOM   1238  N   LEU B  37      28.571  22.464  -9.013  1.00 21.35           N  
ATOM   1239  CA  LEU B  37      29.190  21.756  -7.899  1.00 21.60           C  
ATOM   1240  C   LEU B  37      28.674  20.317  -7.884  1.00 20.03           C  
ATOM   1241  O   LEU B  37      29.440  19.380  -7.683  1.00 18.98           O  
ATOM   1242  CB  LEU B  37      28.875  22.448  -6.566  1.00 22.43           C  
ATOM   1243  CG  LEU B  37      29.518  23.833  -6.385  1.00 24.06           C  
ATOM   1244  CD1 LEU B  37      28.993  24.488  -5.125  1.00 24.79           C  
ATOM   1245  CD2 LEU B  37      31.033  23.694  -6.328  1.00 22.54           C  
ATOM   1246  N   ASN B  38      27.377  20.150  -8.112  1.00 20.37           N  
ATOM   1247  CA  ASN B  38      26.768  18.821  -8.134  1.00 22.57           C  
ATOM   1248  C   ASN B  38      27.322  18.004  -9.295  1.00 20.40           C  
ATOM   1249  O   ASN B  38      27.481  16.792  -9.195  1.00 20.24           O  
ATOM   1250  CB  ASN B  38      25.247  18.917  -8.284  1.00 22.26           C  
ATOM   1251  CG  ASN B  38      24.584  19.653  -7.133  1.00 28.30           C  
ATOM   1252  ND2 ASN B  38      23.335  20.061  -7.343  1.00 28.42           N  
ATOM   1253  OD1 ASN B  38      25.175  19.840  -6.066  1.00 27.67           O  
ATOM   1254  N   PHE B  39      27.595  18.684 -10.404  1.00 21.17           N  
ATOM   1255  CA  PHE B  39      28.144  18.042 -11.593  1.00 18.78           C  
ATOM   1256  C   PHE B  39      29.533  17.513 -11.266  1.00 19.15           C  
ATOM   1257  O   PHE B  39      29.895  16.389 -11.640  1.00 20.50           O  
ATOM   1258  CB  PHE B  39      28.229  19.058 -12.735  1.00 18.37           C  
ATOM   1259  CG  PHE B  39      28.978  18.560 -13.934  1.00 20.54           C  
ATOM   1260  CD1 PHE B  39      28.423  17.599 -14.770  1.00 20.47           C  
ATOM   1261  CD2 PHE B  39      30.242  19.055 -14.228  1.00 20.54           C  
ATOM   1262  CE1 PHE B  39      29.120  17.139 -15.886  1.00 21.53           C  
ATOM   1263  CE2 PHE B  39      30.948  18.603 -15.340  1.00 23.06           C  
ATOM   1264  CZ  PHE B  39      30.385  17.641 -16.172  1.00 19.82           C  
ATOM   1265  N   ILE B  40      30.313  18.329 -10.567  1.00 18.10           N  
ATOM   1266  CA  ILE B  40      31.667  17.950 -10.185  1.00 19.85           C  
ATOM   1267  C   ILE B  40      31.639  16.785  -9.200  1.00 21.30           C  
ATOM   1268  O   ILE B  40      32.480  15.891  -9.257  1.00 22.47           O  
ATOM   1269  CB  ILE B  40      32.409  19.146  -9.556  1.00 21.44           C  
ATOM   1270  CG1 ILE B  40      32.699  20.195 -10.639  1.00 22.22           C  
ATOM   1271  CG2 ILE B  40      33.703  18.679  -8.898  1.00 20.90           C  
ATOM   1272  CD1 ILE B  40      33.258  21.502 -10.095  1.00 23.93           C  
ATOM   1273  N   GLU B  41      30.656  16.791  -8.308  1.00 22.26           N  
ATOM   1274  CA  GLU B  41      30.524  15.732  -7.312  1.00 24.38           C  
ATOM   1275  C   GLU B  41      30.188  14.394  -7.973  1.00 22.68           C  
ATOM   1276  O   GLU B  41      30.530  13.335  -7.452  1.00 22.49           O  
ATOM   1277  CB  GLU B  41      29.432  16.107  -6.300  1.00 24.96           C  
ATOM   1278  CG  GLU B  41      29.384  15.247  -5.038  1.00 27.52           C  
ATOM   1279  CD  GLU B  41      28.925  13.824  -5.301  1.00 30.20           C  
ATOM   1280  OE1 GLU B  41      27.921  13.640  -6.021  1.00 31.49           O  
ATOM   1281  OE2 GLU B  41      29.563  12.888  -4.779  1.00 31.31           O1-
ATOM   1282  N   SER B  42      29.536  14.452  -9.129  1.00 23.56           N  
ATOM   1283  CA  SER B  42      29.142  13.255  -9.867  1.00 24.10           C  
ATOM   1284  C   SER B  42      30.292  12.542 -10.572  1.00 23.68           C  
ATOM   1285  O   SER B  42      30.298  11.314 -10.668  1.00 23.19           O  
ATOM   1286  CB  SER B  42      28.085  13.612 -10.911  1.00 26.07           C  
ATOM   1287  OG  SER B  42      27.026  14.340 -10.330  1.00 30.56           O  
ATOM   1288  N   LEU B  43      31.253  13.308 -11.079  1.00 23.14           N  
ATOM   1289  CA  LEU B  43      32.388  12.732 -11.793  1.00 21.24           C  
ATOM   1290  C   LEU B  43      32.993  11.547 -11.047  1.00 22.81           C  
ATOM   1291  O   LEU B  43      33.485  11.697  -9.928  1.00 20.37           O  
ATOM   1292  CB  LEU B  43      33.476  13.789 -12.016  1.00 23.14           C  
ATOM   1293  CG  LEU B  43      33.117  15.060 -12.789  1.00 22.93           C  
ATOM   1294  CD1 LEU B  43      34.332  15.968 -12.888  1.00 21.55           C  
ATOM   1295  CD2 LEU B  43      32.618  14.684 -14.170  1.00 27.63           C  
ATOM   1296  N   PRO B  44      32.960  10.346 -11.658  1.00 22.63           N  
ATOM   1297  CA  PRO B  44      33.519   9.144 -11.027  1.00 22.75           C  
ATOM   1298  C   PRO B  44      35.018   9.094 -11.304  1.00 25.33           C  
ATOM   1299  O   PRO B  44      35.519   8.148 -11.920  1.00 24.24           O  
ATOM   1300  CB  PRO B  44      32.773   8.015 -11.725  1.00 22.13           C  
ATOM   1301  CG  PRO B  44      32.680   8.538 -13.140  1.00 23.24           C  
ATOM   1302  CD  PRO B  44      32.298  10.011 -12.936  1.00 22.02           C  
ATOM   1303  N   CYS B  45      35.727  10.122 -10.857  1.00 24.87           N  
ATOM   1304  CA  CYS B  45      37.158  10.198 -11.088  1.00 26.27           C  
ATOM   1305  C   CYS B  45      37.783  11.199 -10.133  1.00 25.68           C  
ATOM   1306  O   CYS B  45      37.449  12.383 -10.146  1.00 27.31           O  
ATOM   1307  CB  CYS B  45      37.413  10.578 -12.556  1.00 27.33           C  
ATOM   1308  SG  CYS B  45      39.035  11.332 -12.872  1.00 29.70           S  
ATOM   1309  N   THR B  46      38.683  10.705  -9.289  1.00 25.23           N  
ATOM   1310  CA  THR B  46      39.348  11.528  -8.290  1.00 26.15           C  
ATOM   1311  C   THR B  46      40.124  12.720  -8.854  1.00 25.12           C  
ATOM   1312  O   THR B  46      39.854  13.861  -8.491  1.00 24.83           O  
ATOM   1313  CB  THR B  46      40.302  10.670  -7.420  1.00 25.59           C  
ATOM   1314  CG2 THR B  46      40.953  11.517  -6.341  1.00 22.51           C  
ATOM   1315  OG1 THR B  46      39.556   9.616  -6.796  1.00 27.09           O  
ATOM   1316  N   ARG B  47      41.077  12.456  -9.740  1.00 25.92           N  
ATOM   1317  CA  ARG B  47      41.893  13.521 -10.325  1.00 27.37           C  
ATOM   1318  C   ARG B  47      41.042  14.561 -11.053  1.00 26.88           C  
ATOM   1319  O   ARG B  47      41.319  15.759 -10.985  1.00 26.19           O  
ATOM   1320  CB  ARG B  47      42.919  12.930 -11.296  1.00 29.17           C  
ATOM   1321  CG  ARG B  47      42.359  12.575 -12.668  1.00 33.73           C  
ATOM   1322  CD  ARG B  47      43.372  11.809 -13.491  1.00 35.39           C  
ATOM   1323  NE  ARG B  47      43.282  10.387 -13.214  1.00 41.10           N  
ATOM   1324  CZ  ARG B  47      42.512   9.544 -13.892  1.00 41.60           C  
ATOM   1325  NH1 ARG B  47      41.770   9.977 -14.902  1.00 40.36           N1+
ATOM   1326  NH2 ARG B  47      42.467   8.271 -13.543  1.00 41.98           N  
ATOM   1327  N   CYS B  48      40.010  14.095 -11.751  1.00 27.72           N  
ATOM   1328  CA  CYS B  48      39.119  14.983 -12.491  1.00 26.87           C  
ATOM   1329  C   CYS B  48      38.436  15.979 -11.557  1.00 26.86           C  
ATOM   1330  O   CYS B  48      38.426  17.179 -11.824  1.00 27.46           O  
ATOM   1331  CB  CYS B  48      38.047  14.175 -13.214  1.00 26.49           C  
ATOM   1332  SG  CYS B  48      38.626  12.785 -14.238  1.00 25.24           S  
ATOM   1333  N   GLN B  49      37.863  15.483 -10.463  1.00 27.29           N  
ATOM   1334  CA  GLN B  49      37.186  16.357  -9.506  1.00 28.19           C  
ATOM   1335  C   GLN B  49      38.140  17.369  -8.883  1.00 28.77           C  
ATOM   1336  O   GLN B  49      37.774  18.521  -8.650  1.00 28.94           O  
ATOM   1337  CB  GLN B  49      36.526  15.539  -8.388  1.00 29.09           C  
ATOM   1338  CG  GLN B  49      35.227  14.845  -8.788  1.00 31.49           C  
ATOM   1339  CD  GLN B  49      34.490  14.259  -7.593  1.00 30.44           C  
ATOM   1340  NE2 GLN B  49      33.921  13.080  -7.764  1.00 29.88           N  
ATOM   1341  OE1 GLN B  49      34.426  14.873  -6.534  1.00 34.01           O  
ATOM   1342  N   HIS B  50      39.366  16.945  -8.602  1.00 29.38           N  
ATOM   1343  CA  HIS B  50      40.328  17.861  -8.005  1.00 31.51           C  
ATOM   1344  C   HIS B  50      40.707  18.969  -8.981  1.00 30.65           C  
ATOM   1345  O   HIS B  50      40.750  20.138  -8.609  1.00 30.37           O  
ATOM   1346  CB  HIS B  50      41.551  17.085  -7.514  1.00 34.15           C  
ATOM   1347  CG  HIS B  50      41.312  16.360  -6.222  1.00 38.13           C  
ATOM   1348  CD2 HIS B  50      40.398  16.567  -5.244  1.00 37.61           C  
ATOM   1349  ND1 HIS B  50      42.071  15.282  -5.814  1.00 40.71           N  
ATOM   1350  CE1 HIS B  50      41.632  14.856  -4.643  1.00 39.52           C  
ATOM   1351  NE2 HIS B  50      40.618  15.618  -4.275  1.00 38.96           N  
ATOM   1352  N   HIS B  51      40.953  18.614 -10.237  1.00 30.93           N  
ATOM   1353  CA  HIS B  51      41.290  19.627 -11.234  1.00 31.63           C  
ATOM   1354  C   HIS B  51      40.084  20.543 -11.472  1.00 30.87           C  
ATOM   1355  O   HIS B  51      40.224  21.762 -11.532  1.00 30.71           O  
ATOM   1356  CB  HIS B  51      41.702  18.976 -12.557  1.00 30.65           C  
ATOM   1357  CG  HIS B  51      43.010  18.245 -12.499  1.00 33.11           C  
ATOM   1358  CD2 HIS B  51      44.197  18.864 -12.169  1.00 31.14           C  
ATOM   1359  ND1 HIS B  51      43.318  16.948 -12.745  1.00 34.34           N  
ATOM   1360  CE1 HIS B  51      44.673  16.811 -12.561  1.00 34.04           C  
ATOM   1361  NE2 HIS B  51      45.180  17.981 -12.214  1.00 32.58           N  
ATOM   1362  N   ALA B  52      38.899  19.951 -11.585  1.00 29.78           N  
ATOM   1363  CA  ALA B  52      37.683  20.721 -11.837  1.00 30.77           C  
ATOM   1364  C   ALA B  52      37.462  21.820 -10.808  1.00 30.74           C  
ATOM   1365  O   ALA B  52      37.039  22.926 -11.145  1.00 30.80           O  
ATOM   1366  CB  ALA B  52      36.471  19.793 -11.884  1.00 28.18           C  
ATOM   1367  N   PHE B  53      37.748  21.516  -9.549  1.00 33.55           N  
ATOM   1368  CA  PHE B  53      37.572  22.493  -8.484  1.00 34.22           C  
ATOM   1369  C   PHE B  53      38.574  23.625  -8.542  1.00 33.06           C  
ATOM   1370  O   PHE B  53      38.219  24.778  -8.316  1.00 34.09           O  
ATOM   1371  CB  PHE B  53      37.655  21.814  -7.125  1.00 38.73           C  
ATOM   1372  CG  PHE B  53      36.323  21.564  -6.512  1.00 43.41           C  
ATOM   1373  CD1 PHE B  53      35.928  20.277  -6.170  1.00 45.13           C  
ATOM   1374  CD2 PHE B  53      35.452  22.623  -6.283  1.00 44.39           C  
ATOM   1375  CE1 PHE B  53      34.684  20.054  -5.611  1.00 46.07           C  
ATOM   1376  CE2 PHE B  53      34.211  22.410  -5.726  1.00 44.74           C  
ATOM   1377  CZ  PHE B  53      33.826  21.127  -5.389  1.00 45.84           C  
ATOM   1378  N   SER B  54      39.829  23.295  -8.826  1.00 31.99           N  
ATOM   1379  CA  SER B  54      40.863  24.312  -8.919  1.00 33.35           C  
ATOM   1380  C   SER B  54      40.513  25.256 -10.059  1.00 33.11           C  
ATOM   1381  O   SER B  54      40.752  26.462  -9.972  1.00 34.62           O  
ATOM   1382  CB  SER B  54      42.232  23.677  -9.193  1.00 33.55           C  
ATOM   1383  OG  SER B  54      42.678  22.925  -8.081  1.00 38.22           O  
ATOM   1384  N   TYR B  55      39.948  24.705 -11.129  1.00 29.79           N  
ATOM   1385  CA  TYR B  55      39.587  25.520 -12.282  1.00 27.24           C  
ATOM   1386  C   TYR B  55      38.457  26.477 -11.940  1.00 26.92           C  
ATOM   1387  O   TYR B  55      38.496  27.660 -12.286  1.00 26.45           O  
ATOM   1388  CB  TYR B  55      39.147  24.642 -13.458  1.00 24.17           C  
ATOM   1389  CG  TYR B  55      38.930  25.439 -14.726  1.00 20.66           C  
ATOM   1390  CD1 TYR B  55      39.980  25.670 -15.609  1.00 18.57           C  
ATOM   1391  CD2 TYR B  55      37.690  26.008 -15.014  1.00 18.31           C  
ATOM   1392  CE1 TYR B  55      39.805  26.449 -16.751  1.00 20.42           C  
ATOM   1393  CE2 TYR B  55      37.501  26.798 -16.158  1.00 19.09           C  
ATOM   1394  CZ  TYR B  55      38.569  27.012 -17.022  1.00 19.52           C  
ATOM   1395  OH  TYR B  55      38.415  27.783 -18.160  1.00 18.00           O  
ATOM   1396  N   LEU B  56      37.447  25.946 -11.263  1.00 25.90           N  
ATOM   1397  CA  LEU B  56      36.274  26.717 -10.878  1.00 26.74           C  
ATOM   1398  C   LEU B  56      36.568  27.872  -9.929  1.00 28.52           C  
ATOM   1399  O   LEU B  56      36.039  28.970 -10.102  1.00 28.67           O  
ATOM   1400  CB  LEU B  56      35.235  25.787 -10.253  1.00 26.44           C  
ATOM   1401  CG  LEU B  56      33.932  26.400  -9.735  1.00 27.60           C  
ATOM   1402  CD1 LEU B  56      33.256  27.216 -10.835  1.00 25.30           C  
ATOM   1403  CD2 LEU B  56      33.020  25.276  -9.247  1.00 25.62           C  
ATOM   1404  N   THR B  57      37.407  27.637  -8.927  1.00 30.00           N  
ATOM   1405  CA  THR B  57      37.719  28.694  -7.974  1.00 32.79           C  
ATOM   1406  C   THR B  57      38.592  29.753  -8.621  1.00 33.42           C  
ATOM   1407  O   THR B  57      38.478  30.936  -8.306  1.00 35.54           O  
ATOM   1408  CB  THR B  57      38.434  28.147  -6.721  1.00 33.00           C  
ATOM   1409  CG2 THR B  57      37.565  27.115  -6.027  1.00 30.78           C  
ATOM   1410  OG1 THR B  57      39.680  27.549  -7.097  1.00 33.57           O  
ATOM   1411  N   LYS B  58      39.453  29.327  -9.538  1.00 33.32           N  
ATOM   1412  CA  LYS B  58      40.345  30.247 -10.232  1.00 34.63           C  
ATOM   1413  C   LYS B  58      39.674  30.930 -11.426  1.00 34.27           C  
ATOM   1414  O   LYS B  58      40.130  31.979 -11.883  1.00 35.78           O  
ATOM   1415  CB  LYS B  58      41.597  29.503 -10.700  1.00 36.71           C  
ATOM   1416  CG  LYS B  58      42.372  28.846  -9.566  1.00 40.96           C  
ATOM   1417  CD  LYS B  58      43.528  28.007 -10.091  1.00 44.25           C  
ATOM   1418  CE  LYS B  58      44.197  27.240  -8.963  1.00 46.30           C  
ATOM   1419  NZ  LYS B  58      45.313  26.391  -9.461  1.00 48.44           N1+
ATOM   1420  N   ASN B  59      38.588  30.345 -11.924  1.00 31.41           N  
ATOM   1421  CA  ASN B  59      37.878  30.912 -13.070  1.00 29.35           C  
ATOM   1422  C   ASN B  59      36.375  30.948 -12.827  1.00 28.44           C  
ATOM   1423  O   ASN B  59      35.637  30.101 -13.324  1.00 26.60           O  
ATOM   1424  CB  ASN B  59      38.180  30.089 -14.313  1.00 29.30           C  
ATOM   1425  CG  ASN B  59      39.653  30.033 -14.613  1.00 29.21           C  
ATOM   1426  ND2 ASN B  59      40.263  28.879 -14.382  1.00 27.38           N  
ATOM   1427  OD1 ASN B  59      40.244  31.023 -15.036  1.00 33.17           O  
ATOM   1428  N   PRO B  60      35.905  31.955 -12.076  1.00 28.16           N  
ATOM   1429  CA  PRO B  60      34.489  32.136 -11.736  1.00 28.01           C  
ATOM   1430  C   PRO B  60      33.552  31.948 -12.918  1.00 27.67           C  
ATOM   1431  O   PRO B  60      33.893  32.286 -14.048  1.00 26.86           O  
ATOM   1432  CB  PRO B  60      34.441  33.566 -11.198  1.00 29.03           C  
ATOM   1433  CG  PRO B  60      35.814  33.754 -10.618  1.00 29.72           C  
ATOM   1434  CD  PRO B  60      36.697  33.128 -11.663  1.00 27.63           C  
ATOM   1435  N   LEU B  61      32.367  31.408 -12.645  1.00 26.32           N  
ATOM   1436  CA  LEU B  61      31.366  31.194 -13.682  1.00 25.28           C  
ATOM   1437  C   LEU B  61      30.898  32.520 -14.286  1.00 25.00           C  
ATOM   1438  O   LEU B  61      30.713  33.505 -13.572  1.00 24.40           O  
ATOM   1439  CB  LEU B  61      30.144  30.476 -13.101  1.00 23.32           C  
ATOM   1440  CG  LEU B  61      30.255  29.001 -12.718  1.00 26.61           C  
ATOM   1441  CD1 LEU B  61      28.967  28.569 -12.035  1.00 27.17           C  
ATOM   1442  CD2 LEU B  61      30.515  28.158 -13.965  1.00 24.56           C  
ATOM   1443  N   THR B  62      30.718  32.531 -15.603  1.00 24.44           N  
ATOM   1444  CA  THR B  62      30.225  33.700 -16.324  1.00 24.87           C  
ATOM   1445  C   THR B  62      28.809  33.318 -16.760  1.00 25.00           C  
ATOM   1446  O   THR B  62      28.630  32.574 -17.722  1.00 22.40           O  
ATOM   1447  CB  THR B  62      31.096  34.000 -17.562  1.00 26.30           C  
ATOM   1448  CG2 THR B  62      32.442  34.589 -17.135  1.00 25.10           C  
ATOM   1449  OG1 THR B  62      31.314  32.788 -18.300  1.00 22.96           O  
ATOM   1450  N   LEU B  63      27.810  33.831 -16.043  1.00 26.89           N  
ATOM   1451  CA  LEU B  63      26.413  33.496 -16.301  1.00 28.73           C  
ATOM   1452  C   LEU B  63      25.481  34.649 -16.696  1.00 31.02           C  
ATOM   1453  O   LEU B  63      24.290  34.603 -16.384  1.00 32.37           O  
ATOM   1454  CB  LEU B  63      25.829  32.813 -15.060  1.00 26.57           C  
ATOM   1455  CG  LEU B  63      26.635  31.690 -14.399  1.00 27.69           C  
ATOM   1456  CD1 LEU B  63      26.069  31.403 -13.020  1.00 28.56           C  
ATOM   1457  CD2 LEU B  63      26.609  30.437 -15.268  1.00 27.20           C  
ATOM   1458  N   ASN B  64      25.993  35.673 -17.373  1.00 32.15           N  
ATOM   1459  CA  ASN B  64      25.134  36.786 -17.774  1.00 33.69           C  
ATOM   1460  C   ASN B  64      24.100  36.355 -18.804  1.00 33.63           C  
ATOM   1461  O   ASN B  64      23.077  37.013 -18.981  1.00 34.78           O  
ATOM   1462  CB  ASN B  64      25.961  37.947 -18.330  1.00 36.01           C  
ATOM   1463  CG  ASN B  64      26.810  38.612 -17.268  1.00 37.53           C  
ATOM   1464  ND2 ASN B  64      27.982  39.096 -17.663  1.00 38.94           N  
ATOM   1465  OD1 ASN B  64      26.411  38.701 -16.104  1.00 39.27           O  
ATOM   1466  N   ASN B  65      24.375  35.250 -19.485  1.00 33.12           N  
ATOM   1467  CA  ASN B  65      23.464  34.709 -20.489  1.00 32.67           C  
ATOM   1468  C   ASN B  65      23.958  33.339 -20.920  1.00 30.97           C  
ATOM   1469  O   ASN B  65      25.020  32.891 -20.488  1.00 31.12           O  
ATOM   1470  CB  ASN B  65      23.351  35.647 -21.701  1.00 32.54           C  
ATOM   1471  CG  ASN B  65      24.693  35.959 -22.332  1.00 34.86           C  
ATOM   1472  ND2 ASN B  65      25.044  37.242 -22.365  1.00 34.36           N  
ATOM   1473  OD1 ASN B  65      25.406  35.061 -22.791  1.00 33.42           O  
ATOM   1474  N   SER B  66      23.196  32.677 -21.780  1.00 29.87           N  
ATOM   1475  CA  SER B  66      23.554  31.342 -22.229  1.00 29.54           C  
ATOM   1476  C   SER B  66      24.922  31.166 -22.890  1.00 29.90           C  
ATOM   1477  O   SER B  66      25.702  30.309 -22.468  1.00 29.76           O  
ATOM   1478  CB  SER B  66      22.481  30.796 -23.166  1.00 29.19           C  
ATOM   1479  OG  SER B  66      22.823  29.489 -23.586  1.00 25.73           O  
ATOM   1480  N   GLU B  67      25.218  31.946 -23.927  1.00 28.56           N  
ATOM   1481  CA  GLU B  67      26.499  31.784 -24.599  1.00 28.28           C  
ATOM   1482  C   GLU B  67      27.673  32.182 -23.710  1.00 27.63           C  
ATOM   1483  O   GLU B  67      28.798  31.731 -23.917  1.00 27.75           O  
ATOM   1484  CB  GLU B  67      26.535  32.551 -25.929  1.00 28.59           C  
ATOM   1485  CG  GLU B  67      27.725  32.147 -26.800  1.00 28.17           C  
ATOM   1486  CD  GLU B  67      27.657  32.688 -28.220  1.00 29.32           C  
ATOM   1487  OE1 GLU B  67      26.746  32.291 -28.967  1.00 30.13           O  
ATOM   1488  OE2 GLU B  67      28.518  33.503 -28.594  1.00 31.10           O1-
ATOM   1489  N   ASP B  68      27.416  33.026 -22.718  1.00 28.57           N  
ATOM   1490  CA  ASP B  68      28.465  33.418 -21.785  1.00 29.60           C  
ATOM   1491  C   ASP B  68      28.830  32.151 -21.015  1.00 27.33           C  
ATOM   1492  O   ASP B  68      30.005  31.847 -20.790  1.00 26.82           O  
ATOM   1493  CB  ASP B  68      27.943  34.462 -20.797  1.00 34.70           C  
ATOM   1494  CG  ASP B  68      28.423  35.857 -21.113  1.00 39.86           C  
ATOM   1495  OD1 ASP B  68      28.169  36.346 -22.234  1.00 42.64           O  
ATOM   1496  OD2 ASP B  68      29.054  36.469 -20.230  1.00 44.80           O1-
ATOM   1497  N   PHE B  69      27.792  31.424 -20.618  1.00 25.18           N  
ATOM   1498  CA  PHE B  69      27.926  30.184 -19.870  1.00 23.63           C  
ATOM   1499  C   PHE B  69      28.535  29.121 -20.776  1.00 24.01           C  
ATOM   1500  O   PHE B  69      29.402  28.358 -20.346  1.00 24.89           O  
ATOM   1501  CB  PHE B  69      26.543  29.744 -19.369  1.00 21.42           C  
ATOM   1502  CG  PHE B  69      26.567  28.663 -18.316  1.00 20.49           C  
ATOM   1503  CD1 PHE B  69      27.759  28.097 -17.878  1.00 21.86           C  
ATOM   1504  CD2 PHE B  69      25.377  28.198 -17.774  1.00 22.44           C  
ATOM   1505  CE1 PHE B  69      27.763  27.084 -16.920  1.00 20.58           C  
ATOM   1506  CE2 PHE B  69      25.374  27.183 -16.813  1.00 22.28           C  
ATOM   1507  CZ  PHE B  69      26.567  26.628 -16.388  1.00 19.71           C  
ATOM   1508  N   GLN B  70      28.082  29.072 -22.029  1.00 23.92           N  
ATOM   1509  CA  GLN B  70      28.608  28.103 -22.990  1.00 23.11           C  
ATOM   1510  C   GLN B  70      30.103  28.320 -23.152  1.00 21.70           C  
ATOM   1511  O   GLN B  70      30.887  27.371 -23.115  1.00 22.86           O  
ATOM   1512  CB  GLN B  70      27.945  28.258 -24.363  1.00 24.13           C  
ATOM   1513  CG  GLN B  70      26.459  27.951 -24.408  1.00 24.38           C  
ATOM   1514  CD  GLN B  70      25.902  28.044 -25.822  1.00 25.08           C  
ATOM   1515  NE2 GLN B  70      24.811  28.780 -25.983  1.00 21.78           N  
ATOM   1516  OE1 GLN B  70      26.450  27.454 -26.756  1.00 22.81           O  
ATOM   1517  N   TYR B  71      30.495  29.575 -23.336  1.00 21.46           N  
ATOM   1518  CA  TYR B  71      31.906  29.899 -23.502  1.00 21.09           C  
ATOM   1519  C   TYR B  71      32.697  29.354 -22.320  1.00 18.64           C  
ATOM   1520  O   TYR B  71      33.726  28.705 -22.499  1.00 18.99           O  
ATOM   1521  CB  TYR B  71      32.121  31.414 -23.593  1.00 20.01           C  
ATOM   1522  CG  TYR B  71      33.583  31.771 -23.541  1.00 20.88           C  
ATOM   1523  CD1 TYR B  71      34.435  31.444 -24.596  1.00 21.56           C  
ATOM   1524  CD2 TYR B  71      34.141  32.344 -22.395  1.00 21.25           C  
ATOM   1525  CE1 TYR B  71      35.807  31.665 -24.508  1.00 21.06           C  
ATOM   1526  CE2 TYR B  71      35.511  32.573 -22.296  1.00 20.67           C  
ATOM   1527  CZ  TYR B  71      36.337  32.227 -23.355  1.00 23.28           C  
ATOM   1528  OH  TYR B  71      37.695  32.418 -23.255  1.00 21.95           O  
ATOM   1529  N   TRP B  72      32.200  29.616 -21.115  1.00 18.65           N  
ATOM   1530  CA  TRP B  72      32.862  29.158 -19.904  1.00 19.47           C  
ATOM   1531  C   TRP B  72      33.106  27.649 -19.933  1.00 19.05           C  
ATOM   1532  O   TRP B  72      34.196  27.193 -19.591  1.00 19.39           O  
ATOM   1533  CB  TRP B  72      32.033  29.511 -18.665  1.00 17.88           C  
ATOM   1534  CG  TRP B  72      32.762  29.208 -17.385  1.00 19.09           C  
ATOM   1535  CD1 TRP B  72      33.566  30.054 -16.677  1.00 18.83           C  
ATOM   1536  CD2 TRP B  72      32.826  27.944 -16.715  1.00 17.80           C  
ATOM   1537  CE2 TRP B  72      33.694  28.098 -15.612  1.00 20.24           C  
ATOM   1538  CE3 TRP B  72      32.235  26.692 -16.939  1.00 19.18           C  
ATOM   1539  NE1 TRP B  72      34.133  29.396 -15.615  1.00 17.96           N  
ATOM   1540  CZ2 TRP B  72      33.989  27.048 -14.732  1.00 19.93           C  
ATOM   1541  CZ3 TRP B  72      32.529  25.647 -16.064  1.00 18.71           C  
ATOM   1542  CH2 TRP B  72      33.399  25.835 -14.976  1.00 16.98           C  
ATOM   1543  N   THR B  73      32.101  26.872 -20.336  1.00 18.75           N  
ATOM   1544  CA  THR B  73      32.266  25.420 -20.379  1.00 19.35           C  
ATOM   1545  C   THR B  73      33.216  25.029 -21.505  1.00 18.36           C  
ATOM   1546  O   THR B  73      33.962  24.060 -21.384  1.00 17.67           O  
ATOM   1547  CB  THR B  73      30.922  24.685 -20.573  1.00 19.44           C  
ATOM   1548  CG2 THR B  73      29.902  25.184 -19.564  1.00 19.20           C  
ATOM   1549  OG1 THR B  73      30.435  24.916 -21.898  1.00 21.18           O  
ATOM   1550  N   PHE B  74      33.178  25.791 -22.593  1.00 17.81           N  
ATOM   1551  CA  PHE B  74      34.051  25.573 -23.746  1.00 16.76           C  
ATOM   1552  C   PHE B  74      35.515  25.763 -23.335  1.00 16.52           C  
ATOM   1553  O   PHE B  74      36.380  24.951 -23.682  1.00 17.11           O  
ATOM   1554  CB  PHE B  74      33.667  26.568 -24.852  1.00 19.08           C  
ATOM   1555  CG  PHE B  74      34.717  26.764 -25.918  1.00 17.55           C  
ATOM   1556  CD1 PHE B  74      34.806  25.899 -27.006  1.00 16.75           C  
ATOM   1557  CD2 PHE B  74      35.578  27.861 -25.862  1.00 18.82           C  
ATOM   1558  CE1 PHE B  74      35.738  26.128 -28.032  1.00 18.89           C  
ATOM   1559  CE2 PHE B  74      36.513  28.099 -26.883  1.00 18.86           C  
ATOM   1560  CZ  PHE B  74      36.589  27.228 -27.970  1.00 17.17           C  
ATOM   1561  N   ALA B  75      35.790  26.828 -22.586  1.00 15.27           N  
ATOM   1562  CA  ALA B  75      37.154  27.112 -22.135  1.00 15.52           C  
ATOM   1563  C   ALA B  75      37.621  26.057 -21.132  1.00 15.33           C  
ATOM   1564  O   ALA B  75      38.763  25.598 -21.172  1.00 14.51           O  
ATOM   1565  CB  ALA B  75      37.224  28.504 -21.500  1.00 14.01           C  
ATOM   1566  N   PHE B  76      36.736  25.681 -20.222  1.00 15.22           N  
ATOM   1567  CA  PHE B  76      37.070  24.667 -19.231  1.00 16.40           C  
ATOM   1568  C   PHE B  76      37.411  23.363 -19.954  1.00 17.04           C  
ATOM   1569  O   PHE B  76      38.444  22.749 -19.690  1.00 17.07           O  
ATOM   1570  CB  PHE B  76      35.884  24.473 -18.270  1.00 16.37           C  
ATOM   1571  CG  PHE B  76      36.033  23.307 -17.324  1.00 17.18           C  
ATOM   1572  CD1 PHE B  76      37.254  23.033 -16.705  1.00 16.73           C  
ATOM   1573  CD2 PHE B  76      34.937  22.503 -17.024  1.00 15.92           C  
ATOM   1574  CE1 PHE B  76      37.377  21.974 -15.801  1.00 18.63           C  
ATOM   1575  CE2 PHE B  76      35.050  21.437 -16.117  1.00 16.47           C  
ATOM   1576  CZ  PHE B  76      36.274  21.176 -15.507  1.00 17.76           C  
ATOM   1577  N   HIS B  77      36.556  22.961 -20.892  1.00 16.05           N  
ATOM   1578  CA  HIS B  77      36.779  21.725 -21.637  1.00 15.14           C  
ATOM   1579  C   HIS B  77      38.115  21.780 -22.399  1.00 16.83           C  
ATOM   1580  O   HIS B  77      38.867  20.801 -22.425  1.00 14.76           O  
ATOM   1581  CB  HIS B  77      35.597  21.482 -22.587  1.00 15.78           C  
ATOM   1582  CG  HIS B  77      35.522  20.084 -23.126  1.00 18.17           C  
ATOM   1583  CD2 HIS B  77      36.464  19.117 -23.241  1.00 16.77           C  
ATOM   1584  ND1 HIS B  77      34.363  19.553 -23.654  1.00 18.40           N  
ATOM   1585  CE1 HIS B  77      34.594  18.319 -24.068  1.00 17.77           C  
ATOM   1586  NE2 HIS B  77      35.862  18.030 -23.830  1.00 18.14           N  
ATOM   1587  N   ASN B  78      38.426  22.922 -23.008  1.00 15.28           N  
ATOM   1588  CA  ASN B  78      39.691  23.051 -23.729  1.00 16.65           C  
ATOM   1589  C   ASN B  78      40.894  23.031 -22.789  1.00 16.43           C  
ATOM   1590  O   ASN B  78      41.977  22.611 -23.181  1.00 18.32           O  
ATOM   1591  CB  ASN B  78      39.727  24.338 -24.569  1.00 16.79           C  
ATOM   1592  CG  ASN B  78      39.278  24.113 -26.003  1.00 18.28           C  
ATOM   1593  ND2 ASN B  78      38.871  25.188 -26.671  1.00 18.32           N  
ATOM   1594  OD1 ASN B  78      39.321  22.985 -26.514  1.00 17.87           O  
ATOM   1595  N   ASN B  79      40.710  23.505 -21.562  1.00 17.91           N  
ATOM   1596  CA  ASN B  79      41.787  23.513 -20.572  1.00 20.55           C  
ATOM   1597  C   ASN B  79      42.142  22.073 -20.224  1.00 20.98           C  
ATOM   1598  O   ASN B  79      43.310  21.739 -20.017  1.00 21.80           O  
ATOM   1599  CB  ASN B  79      41.354  24.268 -19.308  1.00 21.61           C  
ATOM   1600  CG  ASN B  79      42.314  24.062 -18.137  1.00 26.44           C  
ATOM   1601  ND2 ASN B  79      42.990  25.129 -17.727  1.00 24.73           N  
ATOM   1602  OD1 ASN B  79      42.441  22.955 -17.611  1.00 26.39           O  
ATOM   1603  N   VAL B  80      41.127  21.222 -20.148  1.00 20.58           N  
ATOM   1604  CA  VAL B  80      41.356  19.816 -19.853  1.00 20.48           C  
ATOM   1605  C   VAL B  80      41.993  19.192 -21.092  1.00 21.03           C  
ATOM   1606  O   VAL B  80      42.936  18.415 -20.989  1.00 21.03           O  
ATOM   1607  CB  VAL B  80      40.040  19.089 -19.513  1.00 18.06           C  
ATOM   1608  CG1 VAL B  80      40.290  17.601 -19.371  1.00 18.23           C  
ATOM   1609  CG2 VAL B  80      39.468  19.641 -18.220  1.00 18.83           C  
ATOM   1610  N   ASN B  81      41.473  19.541 -22.266  1.00 20.65           N  
ATOM   1611  CA  ASN B  81      42.033  19.029 -23.507  1.00 20.96           C  
ATOM   1612  C   ASN B  81      43.526  19.355 -23.526  1.00 20.85           C  
ATOM   1613  O   ASN B  81      44.357  18.491 -23.773  1.00 21.68           O  
ATOM   1614  CB  ASN B  81      41.366  19.678 -24.728  1.00 21.04           C  
ATOM   1615  CG  ASN B  81      39.959  19.170 -24.973  1.00 20.63           C  
ATOM   1616  ND2 ASN B  81      39.187  19.927 -25.748  1.00 19.36           N  
ATOM   1617  OD1 ASN B  81      39.575  18.106 -24.492  1.00 20.38           O  
ATOM   1618  N   ASN B  82      43.861  20.611 -23.259  1.00 21.67           N  
ATOM   1619  CA  ASN B  82      45.255  21.021 -23.256  1.00 24.14           C  
ATOM   1620  C   ASN B  82      46.092  20.192 -22.277  1.00 25.26           C  
ATOM   1621  O   ASN B  82      47.202  19.777 -22.607  1.00 25.49           O  
ATOM   1622  CB  ASN B  82      45.367  22.503 -22.907  1.00 25.77           C  
ATOM   1623  CG  ASN B  82      46.780  23.031 -23.068  1.00 27.91           C  
ATOM   1624  ND2 ASN B  82      47.219  23.849 -22.121  1.00 28.16           N  
ATOM   1625  OD1 ASN B  82      47.465  22.715 -24.042  1.00 27.96           O  
ATOM   1626  N   ARG B  83      45.566  19.946 -21.080  1.00 24.35           N  
ATOM   1627  CA  ARG B  83      46.305  19.165 -20.095  1.00 24.77           C  
ATOM   1628  C   ARG B  83      46.494  17.705 -20.517  1.00 24.53           C  
ATOM   1629  O   ARG B  83      47.518  17.093 -20.213  1.00 25.20           O  
ATOM   1630  CB  ARG B  83      45.612  19.211 -18.732  1.00 25.93           C  
ATOM   1631  CG  ARG B  83      46.392  18.472 -17.649  1.00 28.17           C  
ATOM   1632  CD  ARG B  83      45.851  18.715 -16.245  1.00 30.90           C  
ATOM   1633  NE  ARG B  83      44.547  18.099 -16.020  1.00 34.10           N  
ATOM   1634  CZ  ARG B  83      43.396  18.755 -16.082  1.00 36.72           C  
ATOM   1635  NH1 ARG B  83      43.391  20.051 -16.365  1.00 40.16           N1+
ATOM   1636  NH2 ARG B  83      42.252  18.122 -15.853  1.00 35.69           N  
ATOM   1637  N   LEU B  84      45.510  17.147 -21.214  1.00 22.42           N  
ATOM   1638  CA  LEU B  84      45.595  15.758 -21.656  1.00 21.77           C  
ATOM   1639  C   LEU B  84      46.232  15.675 -23.042  1.00 22.52           C  
ATOM   1640  O   LEU B  84      46.273  14.615 -23.662  1.00 21.08           O  
ATOM   1641  CB  LEU B  84      44.198  15.127 -21.685  1.00 19.66           C  
ATOM   1642  CG  LEU B  84      43.429  15.147 -20.357  1.00 20.41           C  
ATOM   1643  CD1 LEU B  84      42.089  14.434 -20.525  1.00 18.34           C  
ATOM   1644  CD2 LEU B  84      44.260  14.478 -19.258  1.00 17.27           C  
ATOM   1645  N   ASN B  85      46.732  16.809 -23.517  1.00 23.92           N  
ATOM   1646  CA  ASN B  85      47.357  16.885 -24.825  1.00 25.88           C  
ATOM   1647  C   ASN B  85      46.405  16.465 -25.945  1.00 26.82           C  
ATOM   1648  O   ASN B  85      46.809  15.805 -26.912  1.00 24.73           O  
ATOM   1649  CB  ASN B  85      48.624  16.027 -24.867  1.00 29.37           C  
ATOM   1650  CG  ASN B  85      49.454  16.283 -26.110  1.00 34.02           C  
ATOM   1651  ND2 ASN B  85      49.775  15.221 -26.842  1.00 34.67           N  
ATOM   1652  OD1 ASN B  85      49.803  17.427 -26.408  1.00 36.48           O  
ATOM   1653  N   LYS B  86      45.134  16.830 -25.800  1.00 24.52           N  
ATOM   1654  CA  LYS B  86      44.142  16.538 -26.827  1.00 25.76           C  
ATOM   1655  C   LYS B  86      43.956  17.813 -27.653  1.00 24.91           C  
ATOM   1656  O   LYS B  86      44.416  18.887 -27.267  1.00 24.52           O  
ATOM   1657  CB  LYS B  86      42.809  16.123 -26.198  1.00 26.45           C  
ATOM   1658  CG  LYS B  86      42.863  14.775 -25.509  1.00 28.06           C  
ATOM   1659  CD  LYS B  86      41.604  14.522 -24.724  1.00 29.95           C  
ATOM   1660  CE  LYS B  86      40.894  13.291 -25.224  1.00 34.58           C  
ATOM   1661  NZ  LYS B  86      41.677  12.029 -25.066  1.00 33.32           N1+
ATOM   1662  N   LYS B  87      43.282  17.696 -28.786  1.00 25.40           N  
ATOM   1663  CA  LYS B  87      43.057  18.848 -29.642  1.00 26.75           C  
ATOM   1664  C   LYS B  87      42.288  19.978 -28.951  1.00 25.37           C  
ATOM   1665  O   LYS B  87      41.262  19.756 -28.316  1.00 22.83           O  
ATOM   1666  CB  LYS B  87      42.299  18.431 -30.902  1.00 26.65           C  
ATOM   1667  CG  LYS B  87      42.012  19.593 -31.836  1.00 31.00           C  
ATOM   1668  CD  LYS B  87      41.182  19.167 -33.037  1.00 35.20           C  
ATOM   1669  CE  LYS B  87      40.920  20.345 -33.962  1.00 38.31           C  
ATOM   1670  NZ  LYS B  87      40.083  19.950 -35.136  1.00 42.50           N1+
ATOM   1671  N   ILE B  88      42.807  21.190 -29.078  1.00 25.17           N  
ATOM   1672  CA  ILE B  88      42.164  22.370 -28.522  1.00 26.00           C  
ATOM   1673  C   ILE B  88      41.306  22.861 -29.679  1.00 24.92           C  
ATOM   1674  O   ILE B  88      41.839  23.315 -30.686  1.00 28.06           O  
ATOM   1675  CB  ILE B  88      43.212  23.425 -28.164  1.00 27.20           C  
ATOM   1676  CG1 ILE B  88      44.190  22.830 -27.144  1.00 29.28           C  
ATOM   1677  CG2 ILE B  88      42.533  24.675 -27.622  1.00 27.63           C  
ATOM   1678  CD1 ILE B  88      45.471  23.617 -26.974  1.00 30.95           C  
ATOM   1679  N   ILE B  89      39.986  22.756 -29.558  1.00 23.01           N  
ATOM   1680  CA  ILE B  89      39.126  23.172 -30.659  1.00 21.41           C  
ATOM   1681  C   ILE B  89      38.794  24.649 -30.673  1.00 20.78           C  
ATOM   1682  O   ILE B  89      38.794  25.318 -29.643  1.00 20.31           O  
ATOM   1683  CB  ILE B  89      37.804  22.371 -30.707  1.00 18.67           C  
ATOM   1684  CG1 ILE B  89      36.940  22.685 -29.482  1.00 19.20           C  
ATOM   1685  CG2 ILE B  89      38.112  20.872 -30.789  1.00 19.75           C  
ATOM   1686  CD1 ILE B  89      35.522  22.173 -29.620  1.00 16.22           C  
ATOM   1687  N   SER B  90      38.515  25.147 -31.869  1.00 20.93           N  
ATOM   1688  CA  SER B  90      38.185  26.547 -32.048  1.00 21.92           C  
ATOM   1689  C   SER B  90      36.725  26.788 -31.693  1.00 20.74           C  
ATOM   1690  O   SER B  90      35.915  25.855 -31.650  1.00 21.04           O  
ATOM   1691  CB  SER B  90      38.419  26.947 -33.499  1.00 19.34           C  
ATOM   1692  OG  SER B  90      37.443  26.331 -34.321  1.00 22.53           O  
ATOM   1693  N   TRP B  91      36.397  28.048 -31.444  1.00 20.31           N  
ATOM   1694  CA  TRP B  91      35.032  28.432 -31.123  1.00 20.84           C  
ATOM   1695  C   TRP B  91      34.126  28.042 -32.287  1.00 22.87           C  
ATOM   1696  O   TRP B  91      33.028  27.532 -32.078  1.00 21.83           O  
ATOM   1697  CB  TRP B  91      34.946  29.947 -30.890  1.00 19.25           C  
ATOM   1698  CG  TRP B  91      33.574  30.438 -30.499  1.00 17.33           C  
ATOM   1699  CD1 TRP B  91      32.808  31.363 -31.161  1.00 19.27           C  
ATOM   1700  CD2 TRP B  91      32.837  30.075 -29.328  1.00 17.31           C  
ATOM   1701  CE2 TRP B  91      31.636  30.825 -29.339  1.00 18.88           C  
ATOM   1702  CE3 TRP B  91      33.075  29.189 -28.266  1.00 18.19           C  
ATOM   1703  NE1 TRP B  91      31.644  31.603 -30.467  1.00 17.85           N  
ATOM   1704  CZ2 TRP B  91      30.677  30.716 -28.330  1.00 19.00           C  
ATOM   1705  CZ3 TRP B  91      32.124  29.078 -27.261  1.00 16.62           C  
ATOM   1706  CH2 TRP B  91      30.937  29.840 -27.298  1.00 19.79           C  
ATOM   1707  N   SER B  92      34.578  28.273 -33.518  1.00 24.07           N  
ATOM   1708  CA  SER B  92      33.737  27.923 -34.659  1.00 25.99           C  
ATOM   1709  C   SER B  92      33.471  26.416 -34.713  1.00 25.58           C  
ATOM   1710  O   SER B  92      32.384  26.000 -35.108  1.00 26.87           O  
ATOM   1711  CB  SER B  92      34.356  28.405 -35.978  1.00 25.55           C  
ATOM   1712  OG  SER B  92      35.401  27.553 -36.399  1.00 32.85           O  
ATOM   1713  N   GLU B  93      34.440  25.595 -34.310  1.00 24.80           N  
ATOM   1714  CA  GLU B  93      34.218  24.150 -34.332  1.00 24.80           C  
ATOM   1715  C   GLU B  93      33.255  23.755 -33.213  1.00 24.87           C  
ATOM   1716  O   GLU B  93      32.474  22.808 -33.348  1.00 22.39           O  
ATOM   1717  CB  GLU B  93      35.530  23.373 -34.185  1.00 29.13           C  
ATOM   1718  CG  GLU B  93      35.343  21.878 -34.454  1.00 36.25           C  
ATOM   1719  CD  GLU B  93      36.652  21.120 -34.575  1.00 40.96           C  
ATOM   1720  OE1 GLU B  93      37.596  21.665 -35.189  1.00 43.21           O  
ATOM   1721  OE2 GLU B  93      36.730  19.975 -34.072  1.00 40.60           O1-
ATOM   1722  N   TYR B  94      33.315  24.488 -32.105  1.00 23.76           N  
ATOM   1723  CA  TYR B  94      32.422  24.233 -30.988  1.00 23.34           C  
ATOM   1724  C   TYR B  94      30.998  24.430 -31.491  1.00 24.48           C  
ATOM   1725  O   TYR B  94      30.143  23.563 -31.328  1.00 22.89           O  
ATOM   1726  CB  TYR B  94      32.684  25.216 -29.845  1.00 21.42           C  
ATOM   1727  CG  TYR B  94      31.518  25.332 -28.889  1.00 23.03           C  
ATOM   1728  CD1 TYR B  94      31.256  24.331 -27.951  1.00 23.78           C  
ATOM   1729  CD2 TYR B  94      30.637  26.414 -28.960  1.00 20.99           C  
ATOM   1730  CE1 TYR B  94      30.143  24.403 -27.112  1.00 23.30           C  
ATOM   1731  CE2 TYR B  94      29.523  26.495 -28.126  1.00 22.70           C  
ATOM   1732  CZ  TYR B  94      29.282  25.485 -27.207  1.00 22.65           C  
ATOM   1733  OH  TYR B  94      28.175  25.546 -26.397  1.00 24.34           O  
ATOM   1734  N   LYS B  95      30.752  25.576 -32.117  1.00 25.00           N  
ATOM   1735  CA  LYS B  95      29.421  25.869 -32.622  1.00 28.17           C  
ATOM   1736  C   LYS B  95      28.913  24.850 -33.641  1.00 28.16           C  
ATOM   1737  O   LYS B  95      27.729  24.518 -33.642  1.00 28.29           O  
ATOM   1738  CB  LYS B  95      29.375  27.293 -33.178  1.00 30.91           C  
ATOM   1739  CG  LYS B  95      29.525  28.334 -32.072  1.00 35.46           C  
ATOM   1740  CD  LYS B  95      28.983  29.693 -32.468  1.00 39.18           C  
ATOM   1741  CE  LYS B  95      29.746  30.283 -33.642  1.00 41.16           C  
ATOM   1742  NZ  LYS B  95      29.209  31.628 -34.004  1.00 44.19           N1+
ATOM   1743  N   ASN B  96      29.790  24.341 -34.501  1.00 28.71           N  
ATOM   1744  CA  ASN B  96      29.363  23.329 -35.465  1.00 29.41           C  
ATOM   1745  C   ASN B  96      28.937  22.057 -34.728  1.00 29.82           C  
ATOM   1746  O   ASN B  96      27.895  21.473 -35.018  1.00 29.11           O  
ATOM   1747  CB  ASN B  96      30.491  22.995 -36.439  1.00 31.70           C  
ATOM   1748  CG  ASN B  96      30.873  24.176 -37.309  1.00 35.11           C  
ATOM   1749  ND2 ASN B  96      32.151  24.268 -37.655  1.00 37.01           N  
ATOM   1750  OD1 ASN B  96      30.023  24.989 -37.677  1.00 34.01           O  
ATOM   1751  N   ILE B  97      29.748  21.640 -33.761  1.00 30.31           N  
ATOM   1752  CA  ILE B  97      29.464  20.442 -32.980  1.00 30.51           C  
ATOM   1753  C   ILE B  97      28.111  20.504 -32.273  1.00 32.17           C  
ATOM   1754  O   ILE B  97      27.373  19.518 -32.261  1.00 30.76           O  
ATOM   1755  CB  ILE B  97      30.566  20.201 -31.925  1.00 30.13           C  
ATOM   1756  CG1 ILE B  97      31.894  19.919 -32.625  1.00 29.49           C  
ATOM   1757  CG2 ILE B  97      30.196  19.032 -31.027  1.00 29.73           C  
ATOM   1758  CD1 ILE B  97      33.079  19.930 -31.689  1.00 30.29           C  
ATOM   1759  N   TYR B  98      27.787  21.657 -31.690  1.00 33.23           N  
ATOM   1760  CA  TYR B  98      26.526  21.827 -30.970  1.00 36.16           C  
ATOM   1761  C   TYR B  98      25.506  22.692 -31.705  1.00 40.13           C  
ATOM   1762  O   TYR B  98      24.555  23.189 -31.099  1.00 39.66           O  
ATOM   1763  CB  TYR B  98      26.789  22.430 -29.583  1.00 34.86           C  
ATOM   1764  CG  TYR B  98      27.435  21.464 -28.617  1.00 32.88           C  
ATOM   1765  CD1 TYR B  98      28.817  21.280 -28.597  1.00 32.15           C  
ATOM   1766  CD2 TYR B  98      26.656  20.689 -27.764  1.00 31.89           C  
ATOM   1767  CE1 TYR B  98      29.404  20.342 -27.748  1.00 32.92           C  
ATOM   1768  CE2 TYR B  98      27.229  19.751 -26.920  1.00 31.93           C  
ATOM   1769  CZ  TYR B  98      28.599  19.582 -26.916  1.00 32.31           C  
ATOM   1770  OH  TYR B  98      29.156  18.643 -26.084  1.00 36.01           O  
ATOM   1771  N   GLU B  99      25.696  22.854 -33.009  1.00 44.73           N  
ATOM   1772  CA  GLU B  99      24.808  23.676 -33.827  1.00 50.76           C  
ATOM   1773  C   GLU B  99      23.326  23.332 -33.717  1.00 53.42           C  
ATOM   1774  O   GLU B  99      22.482  24.224 -33.628  1.00 54.43           O  
ATOM   1775  CB  GLU B  99      25.234  23.600 -35.294  1.00 52.46           C  
ATOM   1776  CG  GLU B  99      24.314  24.350 -36.241  1.00 56.32           C  
ATOM   1777  CD  GLU B  99      24.850  24.392 -37.658  1.00 57.83           C  
ATOM   1778  OE1 GLU B  99      25.152  23.312 -38.213  1.00 58.54           O  
ATOM   1779  OE2 GLU B  99      24.966  25.505 -38.216  1.00 58.45           O1-
ATOM   1780  N   GLN B 100      23.008  22.044 -33.732  1.00 56.41           N  
ATOM   1781  CA  GLN B 100      21.619  21.608 -33.646  1.00 60.38           C  
ATOM   1782  C   GLN B 100      20.978  21.929 -32.297  1.00 61.94           C  
ATOM   1783  O   GLN B 100      19.795  22.272 -32.229  1.00 62.69           O  
ATOM   1784  CB  GLN B 100      21.535  20.107 -33.927  1.00 61.34           C  
ATOM   1785  CG  GLN B 100      21.919  19.746 -35.355  1.00 62.99           C  
ATOM   1786  CD  GLN B 100      22.888  18.584 -35.427  1.00 63.32           C  
ATOM   1787  NE2 GLN B 100      22.515  17.548 -36.169  1.00 64.12           N  
ATOM   1788  OE1 GLN B 100      23.964  18.620 -34.828  1.00 64.42           O  
ATOM   1789  N   SER B 101      21.765  21.826 -31.231  1.00 63.41           N  
ATOM   1790  CA  SER B 101      21.278  22.101 -29.885  1.00 64.77           C  
ATOM   1791  C   SER B 101      21.138  23.599 -29.620  1.00 66.03           C  
ATOM   1792  O   SER B 101      20.139  24.047 -29.054  1.00 66.66           O  
ATOM   1793  CB  SER B 101      22.227  21.487 -28.854  1.00 64.71           C  
ATOM   1794  OG  SER B 101      22.376  20.096 -29.069  1.00 63.86           O  
ATOM   1795  N   ILE B 102      22.145  24.369 -30.025  1.00 67.20           N  
ATOM   1796  CA  ILE B 102      22.137  25.815 -29.825  1.00 67.36           C  
ATOM   1797  C   ILE B 102      20.885  26.449 -30.424  1.00 68.80           C  
ATOM   1798  O   ILE B 102      20.102  27.042 -29.648  1.00 68.82           O  
ATOM   1799  CB  ILE B 102      23.386  26.473 -30.460  1.00 66.62           C  
ATOM   1800  CG1 ILE B 102      24.651  25.960 -29.765  1.00 65.64           C  
ATOM   1801  CG2 ILE B 102      23.294  27.990 -30.350  1.00 66.10           C  
ATOM   1802  CD1 ILE B 102      25.939  26.520 -30.332  1.00 64.48           C  
TER   
