# Supplementary material for: Structural Descriptors for Subunit Interface Regions in Homodimers: Effect of Lipid Membrane and Secondary Structure Type
Source: J Chem Inf Model. 2025 Mar 27;65(7):3117–26. doi: 10.1021/acs.jcim.4c01233 (PMC12004529; doi:10.1021/acs.jcim.4c01233)
Supplement: Supplementary file 3 — ci4c01233_si_003.tar [file ci4c01233_si_003.tar › database/alpha/3npk_cytop.pdb]

HEADER    3npk_chain_A
ATOM      1  N   MET A   1       8.183  29.158  55.582  1.00 95.19           N  
ATOM      2  CA  MET A   1       9.505  28.507  55.737  1.00 95.19           C  
ATOM      7  C   MET A   1      10.447  28.982  54.688  1.00 95.19           C  
ATOM      8  O   MET A   1      10.525  30.173  54.393  1.00 95.19           O  
ATOM      3  CB  MET A   1       9.378  26.981  55.599  1.00 95.19           C  
ATOM      4  CG  MET A   1       8.644  26.317  56.764  1.00 95.19           C  
ATOM      5  SD  MET A   1       9.548  26.379  58.341  1.00 95.19           S  
ATOM      6  CE  MET A   1      10.853  25.230  57.816  1.00 95.19           C  
ATOM      9  N   SER A   2      11.208  28.037  54.107  1.00161.07           N  
ATOM     10  CA  SER A   2      12.135  28.392  53.081  1.00161.07           C  
ATOM     13  C   SER A   2      11.828  27.522  51.912  1.00161.07           C  
ATOM     14  O   SER A   2      11.273  26.434  52.057  1.00161.07           O  
ATOM     11  CB  SER A   2      13.603  28.127  53.458  1.00161.07           C  
ATOM     12  OG  SER A   2      13.978  28.934  54.564  1.00161.07           O  
ATOM     15  N   LEU A   3      12.162  28.006  50.703  1.00115.33           N  
ATOM     16  CA  LEU A   3      11.954  27.225  49.524  1.00115.33           C  
ATOM     21  C   LEU A   3      13.195  26.411  49.384  1.00115.33           C  
ATOM     22  O   LEU A   3      14.302  26.927  49.531  1.00115.33           O  
ATOM     17  CB  LEU A   3      11.745  28.105  48.269  1.00115.33           C  
ATOM     18  CG  LEU A   3      11.506  27.384  46.921  1.00115.33           C  
ATOM     19  CD1 LEU A   3      11.135  28.396  45.827  1.00115.33           C  
ATOM     20  CD2 LEU A   3      12.718  26.543  46.484  1.00115.33           C  
ATOM     23  N   ASN A   4      13.042  25.103  49.110  1.00 39.90           N  
ATOM     24  CA  ASN A   4      14.201  24.266  49.035  1.00 39.90           C  
ATOM     29  C   ASN A   4      14.689  24.286  47.624  1.00 39.90           C  
ATOM     30  O   ASN A   4      14.108  23.657  46.742  1.00 39.90           O  
ATOM     25  CB  ASN A   4      13.915  22.800  49.408  1.00 39.90           C  
ATOM     26  CG  ASN A   4      15.243  22.068  49.534  1.00 39.90           C  
ATOM     28  ND2 ASN A   4      15.440  21.362  50.680  1.00 39.90           N  
ATOM     27  OD1 ASN A   4      16.087  22.125  48.641  1.00 39.90           O  
ATOM     31  N   LEU A   5      15.784  25.031  47.385  1.00 55.79           N  
ATOM     32  CA  LEU A   5      16.366  25.129  46.080  1.00 55.79           C  
ATOM     37  C   LEU A   5      16.952  23.816  45.689  1.00 55.79           C  
ATOM     38  O   LEU A   5      16.928  23.449  44.516  1.00 55.79           O  
ATOM     33  CB  LEU A   5      17.471  26.191  45.963  1.00 55.79           C  
ATOM     34  CG  LEU A   5      16.923  27.629  45.985  1.00 55.79           C  
ATOM     35  CD1 LEU A   5      18.053  28.661  45.845  1.00 55.79           C  
ATOM     36  CD2 LEU A   5      15.816  27.810  44.933  1.00 55.79           C  
ATOM     39  N   LYS A   6      17.519  23.080  46.661  1.00161.37           N  
ATOM     40  CA  LYS A   6      18.127  21.828  46.328  1.00161.37           C  
ATOM     46  C   LYS A   6      17.093  20.958  45.700  1.00161.37           C  
ATOM     47  O   LYS A   6      17.257  20.498  44.573  1.00161.37           O  
ATOM     41  CB  LYS A   6      18.598  21.050  47.570  1.00161.37           C  
ATOM     42  CG  LYS A   6      19.908  21.539  48.187  1.00161.37           C  
ATOM     43  CD  LYS A   6      21.134  21.238  47.324  1.00161.37           C  
ATOM     44  CE  LYS A   6      21.044  21.829  45.921  1.00161.37           C  
ATOM     45  NZ  LYS A   6      22.097  21.266  45.057  1.00161.37           N1+
ATOM     48  N   GLU A   7      15.963  20.760  46.397  1.00 80.02           N  
ATOM     49  CA  GLU A   7      14.962  19.857  45.912  1.00 80.02           C  
ATOM     55  C   GLU A   7      14.383  20.378  44.643  1.00 80.02           C  
ATOM     56  O   GLU A   7      14.096  19.613  43.723  1.00 80.02           O  
ATOM     50  CB  GLU A   7      13.812  19.642  46.910  1.00 80.02           C  
ATOM     51  CG  GLU A   7      14.245  18.832  48.132  1.00 80.02           C  
ATOM     52  CD  GLU A   7      14.660  17.454  47.634  1.00 80.02           C  
ATOM     53  OE1 GLU A   7      13.787  16.743  47.067  1.00 80.02           O  
ATOM     54  OE2 GLU A   7      15.856  17.098  47.803  1.00 80.02           O1-
ATOM     57  N   LEU A   8      14.209  21.705  44.554  1.00 42.81           N  
ATOM     58  CA  LEU A   8      13.584  22.267  43.397  1.00 42.81           C  
ATOM     63  C   LEU A   8      14.405  21.930  42.192  1.00 42.81           C  
ATOM     64  O   LEU A   8      13.864  21.521  41.167  1.00 42.81           O  
ATOM     59  CB  LEU A   8      13.494  23.802  43.467  1.00 42.81           C  
ATOM     60  CG  LEU A   8      12.821  24.440  42.238  1.00 42.81           C  
ATOM     61  CD1 LEU A   8      11.336  24.057  42.151  1.00 42.81           C  
ATOM     62  CD2 LEU A   8      13.052  25.958  42.202  1.00 42.81           C  
ATOM     65  N   PHE A   9      15.741  22.084  42.280  1.00 64.80           N  
ATOM     66  CA  PHE A   9      16.562  21.837  41.132  1.00 64.80           C  
ATOM     74  C   PHE A   9      16.554  20.381  40.770  1.00 64.80           C  
ATOM     75  O   PHE A   9      16.471  20.039  39.592  1.00 64.80           O  
ATOM     67  CB  PHE A   9      18.024  22.288  41.292  1.00 64.80           C  
ATOM     68  CG  PHE A   9      18.609  22.188  39.925  1.00 64.80           C  
ATOM     69  CD1 PHE A   9      18.321  23.146  38.979  1.00 64.80           C  
ATOM     70  CD2 PHE A   9      19.437  21.146  39.585  1.00 64.80           C  
ATOM     71  CE1 PHE A   9      18.851  23.066  37.712  1.00 64.80           C  
ATOM     72  CE2 PHE A   9      19.971  21.062  38.320  1.00 64.80           C  
ATOM     73  CZ  PHE A   9      19.677  22.020  37.381  1.00 64.80           C  
ATOM     76  N   ILE A  10      16.633  19.470  41.762  1.00101.43           N  
ATOM     77  CA  ILE A  10      16.649  18.076  41.410  1.00101.43           C  
ATOM     82  C   ILE A  10      15.397  17.732  40.669  1.00101.43           C  
ATOM     83  O   ILE A  10      15.455  17.022  39.666  1.00101.43           O  
ATOM     78  CB  ILE A  10      16.738  17.106  42.563  1.00101.43           C  
ATOM     79  CG1 ILE A  10      18.160  17.014  43.150  1.00101.43           C  
ATOM     80  CG2 ILE A  10      16.210  15.753  42.055  1.00101.43           C  
ATOM     81  CD1 ILE A  10      18.621  18.215  43.965  1.00101.43           C  
ATOM     84  N   HIS A  11      14.230  18.222  41.125  1.00 50.25           N  
ATOM     85  CA  HIS A  11      13.018  17.867  40.441  1.00 50.25           C  
ATOM     92  C   HIS A  11      13.072  18.371  39.038  1.00 50.25           C  
ATOM     93  O   HIS A  11      12.657  17.677  38.112  1.00 50.25           O  
ATOM     88  CB  HIS A  11      11.733  18.454  41.043  1.00 50.25           C  
ATOM     87  CG  HIS A  11      10.541  18.092  40.201  1.00 50.25           C  
ATOM     90  CD2 HIS A  11       9.956  18.777  39.179  1.00 50.25           C  
ATOM     86  ND1 HIS A  11       9.832  16.917  40.317  1.00 50.25           N  
ATOM     91  CE1 HIS A  11       8.863  16.947  39.368  1.00 50.25           C  
ATOM     89  NE2 HIS A  11       8.898  18.057  38.652  1.00 50.25           N  
ATOM     94  N   HIS A  12      13.584  19.599  38.842  1.00 45.33           N  
ATOM     95  CA  HIS A  12      13.603  20.180  37.532  1.00 45.33           C  
ATOM    102  C   HIS A  12      14.446  19.327  36.640  1.00 45.33           C  
ATOM    103  O   HIS A  12      14.071  19.039  35.504  1.00 45.33           O  
ATOM     98  CB  HIS A  12      14.200  21.599  37.524  1.00 45.33           C  
ATOM     97  CG  HIS A  12      14.059  22.309  36.209  1.00 45.33           C  
ATOM    100  CD2 HIS A  12      14.947  22.451  35.186  1.00 45.33           C  
ATOM     96  ND1 HIS A  12      12.929  22.991  35.821  1.00 45.33           N  
ATOM    101  CE1 HIS A  12      13.186  23.511  34.594  1.00 45.33           C  
ATOM     99  NE2 HIS A  12      14.398  23.210  34.168  1.00 45.33           N  
ATOM    104  N   LEU A  13      15.607  18.881  37.149  1.00 62.55           N  
ATOM    105  CA  LEU A  13      16.514  18.108  36.353  1.00 62.55           C  
ATOM    110  C   LEU A  13      15.841  16.833  35.946  1.00 62.55           C  
ATOM    111  O   LEU A  13      15.894  16.436  34.783  1.00 62.55           O  
ATOM    106  CB  LEU A  13      17.768  17.697  37.139  1.00 62.55           C  
ATOM    107  CG  LEU A  13      18.787  16.912  36.297  1.00 62.55           C  
ATOM    108  CD1 LEU A  13      19.551  17.840  35.339  1.00 62.55           C  
ATOM    109  CD2 LEU A  13      19.699  16.049  37.178  1.00 62.55           C  
ATOM    112  N   GLU A  14      15.153  16.171  36.895  1.00 45.61           N  
ATOM    113  CA  GLU A  14      14.564  14.890  36.622  1.00 45.61           C  
ATOM    119  C   GLU A  14      13.539  15.020  35.544  1.00 45.61           C  
ATOM    120  O   GLU A  14      13.369  14.127  34.719  1.00 45.61           O  
ATOM    114  CB  GLU A  14      13.844  14.272  37.833  1.00 45.61           C  
ATOM    115  CG  GLU A  14      14.775  13.816  38.959  1.00 45.61           C  
ATOM    116  CD  GLU A  14      13.904  13.234  40.066  1.00 45.61           C  
ATOM    117  OE1 GLU A  14      12.657  13.397  39.986  1.00 45.61           O  
ATOM    118  OE2 GLU A  14      14.475  12.616  41.004  1.00 45.61           O1-
ATOM    121  N   LYS A  15      12.769  16.114  35.551  1.00116.91           N  
ATOM    122  CA  LYS A  15      11.761  16.234  34.547  1.00116.91           C  
ATOM    128  C   LYS A  15      12.364  16.501  33.205  1.00116.91           C  
ATOM    129  O   LYS A  15      11.824  16.042  32.203  1.00116.91           O  
ATOM    123  CB  LYS A  15      10.699  17.305  34.849  1.00116.91           C  
ATOM    124  CG  LYS A  15      11.150  18.748  34.650  1.00116.91           C  
ATOM    125  CD  LYS A  15       9.962  19.710  34.622  1.00116.91           C  
ATOM    126  CE  LYS A  15      10.308  21.114  34.128  1.00116.91           C  
ATOM    127  NZ  LYS A  15       9.066  21.878  33.877  1.00116.91           N1+
ATOM    130  N   ASN A  16      13.479  17.258  33.113  1.00220.39           N  
ATOM    131  CA  ASN A  16      13.933  17.549  31.784  1.00220.39           C  
ATOM    136  C   ASN A  16      15.254  16.929  31.442  1.00220.39           C  
ATOM    137  O   ASN A  16      16.222  17.625  31.133  1.00220.39           O  
ATOM    132  CB  ASN A  16      13.935  19.050  31.460  1.00220.39           C  
ATOM    133  CG  ASN A  16      14.620  19.782  32.594  1.00220.39           C  
ATOM    135  ND2 ASN A  16      15.577  19.106  33.281  1.00220.39           N  
ATOM    134  OD1 ASN A  16      14.291  20.930  32.878  1.00220.39           O  
ATOM    138  N   LEU A  17      15.312  15.582  31.428  1.00119.00           N  
ATOM    139  CA  LEU A  17      16.507  14.939  30.965  1.00119.00           C  
ATOM    144  C   LEU A  17      16.479  15.037  29.474  1.00119.00           C  
ATOM    145  O   LEU A  17      15.425  14.908  28.855  1.00119.00           O  
ATOM    140  CB  LEU A  17      16.627  13.443  31.316  1.00119.00           C  
ATOM    141  CG  LEU A  17      16.973  13.158  32.787  1.00119.00           C  
ATOM    142  CD1 LEU A  17      15.880  13.651  33.735  1.00119.00           C  
ATOM    143  CD2 LEU A  17      17.311  11.680  33.003  1.00119.00           C  
ATOM    146  N   PRO A  18      17.610  15.276  28.872  1.00118.08           N  
ATOM    147  CA  PRO A  18      17.630  15.385  27.445  1.00118.08           C  
ATOM    151  C   PRO A  18      17.428  14.047  26.816  1.00118.08           C  
ATOM    152  O   PRO A  18      17.990  13.069  27.305  1.00118.08           O  
ATOM    149  CB  PRO A  18      18.951  16.072  27.084  1.00118.08           C  
ATOM    150  CG  PRO A  18      19.749  16.108  28.402  1.00118.08           C  
ATOM    148  CD  PRO A  18      18.664  16.058  29.489  1.00118.08           C  
ATOM    153  N   LYS A  19      16.628  13.971  25.737  1.00114.77           N  
ATOM    154  CA  LYS A  19      16.453  12.699  25.105  1.00114.77           C  
ATOM    160  C   LYS A  19      15.836  12.926  23.768  1.00114.77           C  
ATOM    161  O   LYS A  19      15.154  13.924  23.539  1.00114.77           O  
ATOM    155  CB  LYS A  19      15.581  11.715  25.906  1.00114.77           C  
ATOM    156  CG  LYS A  19      14.190  12.252  26.238  1.00114.77           C  
ATOM    157  CD  LYS A  19      13.250  11.193  26.814  1.00114.77           C  
ATOM    158  CE  LYS A  19      11.926  11.771  27.314  1.00114.77           C  
ATOM    159  NZ  LYS A  19      11.176  12.360  26.181  1.00114.77           N1+
ATOM    162  N   VAL A  20      16.107  11.998  22.832  1.00 93.39           N  
ATOM    163  CA  VAL A  20      15.567  12.083  21.510  1.00 93.39           C  
ATOM    167  C   VAL A  20      15.033  10.730  21.161  1.00 93.39           C  
ATOM    168  O   VAL A  20      15.623   9.711  21.522  1.00 93.39           O  
ATOM    164  CB  VAL A  20      16.606  12.429  20.485  1.00 93.39           C  
ATOM    165  CG1 VAL A  20      17.683  11.330  20.500  1.00 93.39           C  
ATOM    166  CG2 VAL A  20      15.916  12.609  19.123  1.00 93.39           C  
ATOM    169  N   GLU A  21      13.881  10.683  20.461  1.00 93.12           N  
ATOM    170  CA  GLU A  21      13.349   9.406  20.079  1.00 93.12           C  
ATOM    176  C   GLU A  21      14.206   8.880  18.977  1.00 93.12           C  
ATOM    177  O   GLU A  21      14.534   9.597  18.034  1.00 93.12           O  
ATOM    171  CB  GLU A  21      11.906   9.459  19.551  1.00 93.12           C  
ATOM    172  CG  GLU A  21      10.853   9.674  20.638  1.00 93.12           C  
ATOM    173  CD  GLU A  21      10.480   8.315  21.214  1.00 93.12           C  
ATOM    174  OE1 GLU A  21      10.314   7.360  20.411  1.00 93.12           O  
ATOM    175  OE2 GLU A  21      10.357   8.213  22.465  1.00 93.12           O1-
ATOM    178  N   SER A  22      14.595   7.595  19.077  1.00 42.10           N  
ATOM    179  CA  SER A  22      15.408   7.016  18.052  1.00 42.10           C  
ATOM    182  C   SER A  22      15.454   5.542  18.281  1.00 42.10           C  
ATOM    183  O   SER A  22      14.971   5.034  19.292  1.00 42.10           O  
ATOM    180  CB  SER A  22      16.865   7.511  18.055  1.00 42.10           C  
ATOM    181  OG  SER A  22      17.535   7.058  19.222  1.00 42.10           O  
ATOM    184  N   PHE A  23      16.032   4.823  17.302  1.00 57.46           N  
ATOM    185  CA  PHE A  23      16.189   3.399  17.334  1.00 57.46           C  
ATOM    193  C   PHE A  23      17.199   3.006  18.372  1.00 57.46           C  
ATOM    194  O   PHE A  23      17.072   1.952  18.994  1.00 57.46           O  
ATOM    186  CB  PHE A  23      16.582   2.806  15.962  1.00 57.46           C  
ATOM    187  CG  PHE A  23      17.851   3.421  15.478  1.00 57.46           C  
ATOM    188  CD1 PHE A  23      19.071   2.910  15.856  1.00 57.46           C  
ATOM    189  CD2 PHE A  23      17.819   4.506  14.633  1.00 57.46           C  
ATOM    190  CE1 PHE A  23      20.241   3.477  15.405  1.00 57.46           C  
ATOM    191  CE2 PHE A  23      18.984   5.079  14.178  1.00 57.46           C  
ATOM    192  CZ  PHE A  23      20.200   4.564  14.564  1.00 57.46           C  
ATOM    195  N   HIS A  24      18.230   3.851  18.578  1.00 79.39           N  
ATOM    196  CA  HIS A  24      19.334   3.575  19.460  1.00 79.39           C  
ATOM    203  C   HIS A  24      18.801   3.114  20.784  1.00 79.39           C  
ATOM    204  O   HIS A  24      18.001   3.798  21.424  1.00 79.39           O  
ATOM    199  CB  HIS A  24      20.169   4.840  19.713  1.00 79.39           C  
ATOM    198  CG  HIS A  24      21.523   4.589  20.291  1.00 79.39           C  
ATOM    201  CD2 HIS A  24      22.743   4.990  19.839  1.00 79.39           C  
ATOM    197  ND1 HIS A  24      21.761   3.892  21.452  1.00 79.39           N  
ATOM    202  CE1 HIS A  24      23.104   3.905  21.645  1.00 79.39           C  
ATOM    200  NE2 HIS A  24      23.743   4.560  20.692  1.00 79.39           N  
ATOM    205  N   PRO A  25      19.207   1.949  21.210  1.00108.83           N  
ATOM    206  CA  PRO A  25      18.751   1.380  22.447  1.00108.83           C  
ATOM    210  C   PRO A  25      19.076   2.113  23.724  1.00108.83           C  
ATOM    211  O   PRO A  25      18.165   2.299  24.527  1.00108.83           O  
ATOM    208  CB  PRO A  25      19.227  -0.076  22.440  1.00108.83           C  
ATOM    209  CG  PRO A  25      20.308  -0.127  21.343  1.00108.83           C  
ATOM    207  CD  PRO A  25      19.889   0.985  20.366  1.00108.83           C  
ATOM    212  N   PHE A  26      20.370   2.429  23.967  1.00149.85           N  
ATOM    213  CA  PHE A  26      20.883   3.067  25.161  1.00149.85           C  
ATOM    221  C   PHE A  26      21.056   4.566  25.196  1.00149.85           C  
ATOM    222  O   PHE A  26      21.210   5.124  26.281  1.00149.85           O  
ATOM    214  CB  PHE A  26      22.133   2.395  25.770  1.00149.85           C  
ATOM    215  CG  PHE A  26      23.291   2.385  24.839  1.00149.85           C  
ATOM    216  CD1 PHE A  26      24.082   3.499  24.686  1.00149.85           C  
ATOM    217  CD2 PHE A  26      23.603   1.238  24.146  1.00149.85           C  
ATOM    218  CE1 PHE A  26      25.161   3.475  23.833  1.00149.85           C  
ATOM    219  CE2 PHE A  26      24.679   1.208  23.293  1.00149.85           C  
ATOM    220  CZ  PHE A  26      25.458   2.329  23.134  1.00149.85           C  
ATOM    223  N   PHE A  27      21.076   5.262  24.043  1.00164.32           N  
ATOM    224  CA  PHE A  27      21.519   6.637  23.946  1.00164.32           C  
ATOM    232  C   PHE A  27      20.862   7.508  24.983  1.00164.32           C  
ATOM    233  O   PHE A  27      21.550   8.237  25.697  1.00164.32           O  
ATOM    225  CB  PHE A  27      21.149   7.223  22.568  1.00164.32           C  
ATOM    226  CG  PHE A  27      21.909   8.480  22.301  1.00164.32           C  
ATOM    227  CD1 PHE A  27      21.415   9.710  22.670  1.00164.32           C  
ATOM    228  CD2 PHE A  27      23.127   8.418  21.664  1.00164.32           C  
ATOM    229  CE1 PHE A  27      22.133  10.855  22.409  1.00164.32           C  
ATOM    230  CE2 PHE A  27      23.848   9.558  21.400  1.00164.32           C  
ATOM    231  CZ  PHE A  27      23.350  10.782  21.775  1.00164.32           C  
ATOM    234  N   ASN A  28      19.526   7.477  25.117  1.00118.95           N  
ATOM    235  CA  ASN A  28      18.930   8.343  26.094  1.00118.95           C  
ATOM    240  C   ASN A  28      19.318   7.963  27.495  1.00118.95           C  
ATOM    241  O   ASN A  28      19.498   8.841  28.336  1.00118.95           O  
ATOM    236  CB  ASN A  28      17.401   8.536  25.955  1.00118.95           C  
ATOM    237  CG  ASN A  28      16.673   7.206  25.896  1.00118.95           C  
ATOM    239  ND2 ASN A  28      15.819   6.921  26.917  1.00118.95           N  
ATOM    238  OD1 ASN A  28      16.844   6.448  24.944  1.00118.95           O  
ATOM    242  N   GLU A  29      19.467   6.659  27.802  1.00 77.92           N  
ATOM    243  CA  GLU A  29      19.840   6.262  29.134  1.00 77.92           C  
ATOM    249  C   GLU A  29      21.205   6.798  29.444  1.00 77.92           C  
ATOM    250  O   GLU A  29      21.460   7.254  30.557  1.00 77.92           O  
ATOM    244  CB  GLU A  29      19.883   4.737  29.334  1.00 77.92           C  
ATOM    245  CG  GLU A  29      18.506   4.096  29.529  1.00 77.92           C  
ATOM    246  CD  GLU A  29      17.782   4.027  28.191  1.00 77.92           C  
ATOM    247  OE1 GLU A  29      18.427   4.324  27.151  1.00 77.92           O  
ATOM    248  OE2 GLU A  29      16.574   3.671  28.193  1.00 77.92           O1-
ATOM    251  N   ALA A  30      22.123   6.757  28.461  1.00 39.37           N  
ATOM    252  CA  ALA A  30      23.473   7.213  28.651  1.00 39.37           C  
ATOM    254  C   ALA A  30      23.471   8.684  28.953  1.00 39.37           C  
ATOM    255  O   ALA A  30      24.263   9.160  29.764  1.00 39.37           O  
ATOM    253  CB  ALA A  30      24.354   6.993  27.408  1.00 39.37           C  
ATOM    256  N   LEU A  31      22.583   9.445  28.287  1.00 69.33           N  
ATOM    257  CA  LEU A  31      22.475  10.871  28.449  1.00 69.33           C  
ATOM    262  C   LEU A  31      22.065  11.179  29.862  1.00 69.33           C  
ATOM    263  O   LEU A  31      22.556  12.127  30.473  1.00 69.33           O  
ATOM    258  CB  LEU A  31      21.368  11.458  27.556  1.00 69.33           C  
ATOM    259  CG  LEU A  31      21.623  11.320  26.044  1.00 69.33           C  
ATOM    260  CD1 LEU A  31      20.419  11.825  25.232  1.00 69.33           C  
ATOM    261  CD2 LEU A  31      22.933  12.017  25.634  1.00 69.33           C  
ATOM    264  N   ALA A  32      21.151  10.347  30.389  1.00 89.00           N  
ATOM    265  CA  ALA A  32      20.446  10.400  31.646  1.00 89.00           C  
ATOM    267  C   ALA A  32      21.321  10.260  32.853  1.00 89.00           C  
ATOM    268  O   ALA A  32      20.915  10.661  33.940  1.00 89.00           O  
ATOM    266  CB  ALA A  32      19.358   9.316  31.763  1.00 89.00           C  
ATOM    269  N   LEU A  33      22.536   9.695  32.723  1.00272.86           N  
ATOM    270  CA  LEU A  33      23.340   9.372  33.879  1.00272.86           C  
ATOM    275  C   LEU A  33      23.474  10.553  34.879  1.00272.86           C  
ATOM    276  O   LEU A  33      23.842  10.271  36.018  1.00272.86           O  
ATOM    271  CB  LEU A  33      24.759   8.856  33.570  1.00272.86           C  
ATOM    272  CG  LEU A  33      24.817   7.368  33.175  1.00272.86           C  
ATOM    273  CD1 LEU A  33      24.306   6.482  34.322  1.00272.86           C  
ATOM    274  CD2 LEU A  33      24.121   7.086  31.836  1.00272.86           C  
ATOM    277  N   MET A  34      23.166  11.849  34.523  1.00274.64           N  
ATOM    278  CA  MET A  34      23.210  13.101  35.279  1.00274.64           C  
ATOM    283  C   MET A  34      22.384  12.901  36.523  1.00274.64           C  
ATOM    284  O   MET A  34      22.457  13.672  37.483  1.00274.64           O  
ATOM    279  CB  MET A  34      22.595  14.296  34.536  1.00274.64           C  
ATOM    280  CG  MET A  34      23.434  14.795  33.353  1.00274.64           C  
ATOM    281  SD  MET A  34      22.699  16.204  32.468  1.00274.64           S  
ATOM    282  CE  MET A  34      22.842  17.362  33.861  1.00274.64           C  
ATOM    285  N   LEU A  35      21.458  11.928  36.478  1.00 86.79           N  
ATOM    286  CA  LEU A  35      20.671  11.592  37.627  1.00 86.79           C  
ATOM    291  C   LEU A  35      21.499  10.966  38.716  1.00 86.79           C  
ATOM    292  O   LEU A  35      21.205  11.154  39.895  1.00 86.79           O  
ATOM    287  CB  LEU A  35      19.503  10.655  37.287  1.00 86.79           C  
ATOM    288  CG  LEU A  35      18.474  11.320  36.356  1.00 86.79           C  
ATOM    289  CD1 LEU A  35      17.224  10.444  36.176  1.00 86.79           C  
ATOM    290  CD2 LEU A  35      18.148  12.749  36.822  1.00 86.79           C  
ATOM    293  N   LYS A  36      22.564  10.215  38.378  1.00156.12           N  
ATOM    294  CA  LYS A  36      23.251   9.450  39.387  1.00156.12           C  
ATOM    300  C   LYS A  36      23.755  10.284  40.512  1.00156.12           C  
ATOM    301  O   LYS A  36      23.649   9.883  41.670  1.00156.12           O  
ATOM    295  CB  LYS A  36      24.464   8.655  38.891  1.00156.12           C  
ATOM    296  CG  LYS A  36      25.191   7.996  40.067  1.00156.12           C  
ATOM    297  CD  LYS A  36      24.325   6.993  40.836  1.00156.12           C  
ATOM    298  CE  LYS A  36      24.965   6.478  42.129  1.00156.12           C  
ATOM    299  NZ  LYS A  36      24.262   7.047  43.302  1.00156.12           N1+
ATOM    302  N   ALA A  37      24.331  11.460  40.237  1.00 64.80           N  
ATOM    303  CA  ALA A  37      24.874  12.133  41.369  1.00 64.80           C  
ATOM    305  C   ALA A  37      25.161  13.529  40.989  1.00 64.80           C  
ATOM    306  O   ALA A  37      24.640  14.056  40.005  1.00 64.80           O  
ATOM    304  CB  ALA A  37      26.180  11.518  41.896  1.00 64.80           C  
ATOM    307  N   GLY A  38      26.027  14.172  41.779  1.00 61.84           N  
ATOM    308  CA  GLY A  38      26.094  15.564  41.567  1.00 61.84           C  
ATOM    309  C   GLY A  38      24.868  15.921  42.298  1.00 61.84           C  
ATOM    310  O   GLY A  38      24.423  15.176  43.164  1.00 61.84           O  
ATOM    311  N   GLY A  39      24.235  17.054  42.014  1.00 24.73           N  
ATOM    312  CA  GLY A  39      23.137  17.261  42.895  1.00 24.73           C  
ATOM    313  C   GLY A  39      23.725  18.052  44.003  1.00 24.73           C  
ATOM    314  O   GLY A  39      23.018  18.642  44.818  1.00 24.73           O  
ATOM    315  N   LYS A  40      25.073  18.066  44.051  1.00129.48           N  
ATOM    316  CA  LYS A  40      25.702  18.983  44.919  1.00129.48           C  
ATOM    322  C   LYS A  40      25.200  20.221  44.295  1.00129.48           C  
ATOM    323  O   LYS A  40      24.793  21.155  44.983  1.00129.48           O  
ATOM    317  CB  LYS A  40      27.237  18.982  44.837  1.00129.48           C  
ATOM    318  CG  LYS A  40      27.887  17.916  45.718  1.00129.48           C  
ATOM    319  CD  LYS A  40      27.590  18.144  47.202  1.00129.48           C  
ATOM    320  CE  LYS A  40      28.220  17.103  48.127  1.00129.48           C  
ATOM    321  NZ  LYS A  40      27.878  17.403  49.536  1.00129.48           N1+
ATOM    324  N   HIS A  41      25.200  20.195  42.941  1.00 97.82           N  
ATOM    325  CA  HIS A  41      24.653  21.233  42.128  1.00 97.82           C  
ATOM    332  C   HIS A  41      25.216  22.497  42.639  1.00 97.82           C  
ATOM    333  O   HIS A  41      24.505  23.488  42.781  1.00 97.82           O  
ATOM    328  CB  HIS A  41      23.117  21.380  42.176  1.00 97.82           C  
ATOM    327  CG  HIS A  41      22.350  20.280  41.504  1.00 97.82           C  
ATOM    330  CD2 HIS A  41      21.365  19.476  41.988  1.00 97.82           C  
ATOM    326  ND1 HIS A  41      22.516  19.920  40.186  1.00 97.82           N  
ATOM    331  CE1 HIS A  41      21.632  18.920  39.941  1.00 97.82           C  
ATOM    329  NE2 HIS A  41      20.912  18.616  41.005  1.00 97.82           N  
ATOM    334  N   PHE A  42      26.524  22.481  42.909  1.00 93.69           N  
ATOM    335  CA  PHE A  42      27.198  23.611  43.454  1.00 93.69           C  
ATOM    343  C   PHE A  42      26.931  24.779  42.565  1.00 93.69           C  
ATOM    344  O   PHE A  42      26.470  25.826  43.016  1.00 93.69           O  
ATOM    336  CB  PHE A  42      28.715  23.312  43.461  1.00 93.69           C  
ATOM    337  CG  PHE A  42      29.566  24.541  43.469  1.00 93.69           C  
ATOM    338  CD1 PHE A  42      29.902  25.199  44.628  1.00 93.69           C  
ATOM    339  CD2 PHE A  42      30.065  25.017  42.277  1.00 93.69           C  
ATOM    340  CE1 PHE A  42      30.700  26.318  44.582  1.00 93.69           C  
ATOM    341  CE2 PHE A  42      30.862  26.135  42.232  1.00 93.69           C  
ATOM    342  CZ  PHE A  42      31.183  26.793  43.389  1.00 93.69           C  
ATOM    345  N   ARG A  43      27.183  24.610  41.260  1.00120.56           N  
ATOM    346  CA  ARG A  43      27.033  25.697  40.342  1.00120.56           C  
ATOM    354  C   ARG A  43      25.595  26.101  40.206  1.00120.56           C  
ATOM    355  O   ARG A  43      25.279  27.289  40.225  1.00120.56           O  
ATOM    347  CB  ARG A  43      27.641  25.343  38.976  1.00120.56           C  
ATOM    348  CG  ARG A  43      29.149  25.124  39.135  1.00120.56           C  
ATOM    349  CD  ARG A  43      29.838  24.401  37.979  1.00120.56           C  
ATOM    350  NE  ARG A  43      31.282  24.300  38.346  1.00120.56           N  
ATOM    351  CZ  ARG A  43      31.714  23.286  39.152  1.00120.56           C  
ATOM    352  NH1 ARG A  43      30.828  22.358  39.620  1.00120.56           N1+
ATOM    353  NH2 ARG A  43      33.034  23.195  39.494  1.00120.56           N  
ATOM    356  N   ALA A  44      24.676  25.124  40.093  1.00 37.47           N  
ATOM    357  CA  ALA A  44      23.288  25.452  39.921  1.00 37.47           C  
ATOM    359  C   ALA A  44      22.817  26.203  41.129  1.00 37.47           C  
ATOM    360  O   ALA A  44      22.095  27.194  41.018  1.00 37.47           O  
ATOM    358  CB  ALA A  44      22.395  24.208  39.771  1.00 37.47           C  
ATOM    361  N   GLN A  45      23.235  25.753  42.326  1.00 68.31           N  
ATOM    362  CA  GLN A  45      22.790  26.344  43.555  1.00 68.31           C  
ATOM    368  C   GLN A  45      23.283  27.755  43.686  1.00 68.31           C  
ATOM    369  O   GLN A  45      22.581  28.611  44.223  1.00 68.31           O  
ATOM    363  CB  GLN A  45      23.224  25.554  44.796  1.00 68.31           C  
ATOM    364  CG  GLN A  45      22.543  24.189  44.835  1.00 68.31           C  
ATOM    365  CD  GLN A  45      21.065  24.434  44.550  1.00 68.31           C  
ATOM    367  NE2 GLN A  45      20.455  23.553  43.711  1.00 68.31           N  
ATOM    366  OE1 GLN A  45      20.474  25.392  45.047  1.00 68.31           O  
ATOM    370  N   LEU A  46      24.513  28.038  43.223  1.00 67.85           N  
ATOM    371  CA  LEU A  46      25.029  29.373  43.339  1.00 67.85           C  
ATOM    376  C   LEU A  46      24.138  30.279  42.539  1.00 67.85           C  
ATOM    377  O   LEU A  46      23.764  31.358  42.997  1.00 67.85           O  
ATOM    372  CB  LEU A  46      26.443  29.514  42.747  1.00 67.85           C  
ATOM    373  CG  LEU A  46      27.507  28.657  43.457  1.00 67.85           C  
ATOM    374  CD1 LEU A  46      28.891  28.852  42.818  1.00 67.85           C  
ATOM    375  CD2 LEU A  46      27.519  28.912  44.974  1.00 67.85           C  
ATOM    378  N   LEU A  47      23.761  29.834  41.322  1.00193.17           N  
ATOM    379  CA  LEU A  47      22.949  30.593  40.405  1.00193.17           C  
ATOM    384  C   LEU A  47      21.636  30.907  41.043  1.00193.17           C  
ATOM    385  O   LEU A  47      21.220  32.063  41.130  1.00193.17           O  
ATOM    380  CB  LEU A  47      22.493  29.721  39.215  1.00193.17           C  
ATOM    381  CG  LEU A  47      23.489  29.368  38.105  1.00193.17           C  
ATOM    382  CD1 LEU A  47      22.918  28.261  37.201  1.00193.17           C  
ATOM    383  CD2 LEU A  47      23.798  30.598  37.252  1.00193.17           C  
ATOM    386  N   LEU A  48      20.958  29.852  41.524  1.00 73.44           N  
ATOM    387  CA  LEU A  48      19.629  29.964  42.039  1.00 73.44           C  
ATOM    392  C   LEU A  48      19.631  30.806  43.269  1.00 73.44           C  
ATOM    393  O   LEU A  48      18.691  31.558  43.516  1.00 73.44           O  
ATOM    388  CB  LEU A  48      19.006  28.599  42.382  1.00 73.44           C  
ATOM    389  CG  LEU A  48      18.762  27.723  41.138  1.00 73.44           C  
ATOM    390  CD1 LEU A  48      18.142  26.368  41.518  1.00 73.44           C  
ATOM    391  CD2 LEU A  48      17.937  28.476  40.082  1.00 73.44           C  
ATOM    394  N   SER A  49      20.689  30.696  44.084  1.00 59.62           N  
ATOM    395  CA  SER A  49      20.743  31.437  45.307  1.00 59.62           C  
ATOM    398  C   SER A  49      20.680  32.898  44.998  1.00 59.62           C  
ATOM    399  O   SER A  49      19.933  33.635  45.640  1.00 59.62           O  
ATOM    396  CB  SER A  49      22.049  31.198  46.094  1.00 59.62           C  
ATOM    397  OG  SER A  49      22.150  29.836  46.489  1.00 59.62           O  
ATOM    400  N   VAL A  50      21.456  33.368  44.001  1.00 87.89           N  
ATOM    401  CA  VAL A  50      21.453  34.785  43.802  1.00 87.89           C  
ATOM    405  C   VAL A  50      20.105  35.218  43.298  1.00 87.89           C  
ATOM    406  O   VAL A  50      19.589  36.247  43.726  1.00 87.89           O  
ATOM    402  CB  VAL A  50      22.549  35.320  42.926  1.00 87.89           C  
ATOM    403  CG1 VAL A  50      22.556  36.853  43.106  1.00 87.89           C  
ATOM    404  CG2 VAL A  50      23.882  34.654  43.316  1.00 87.89           C  
ATOM    407  N   VAL A  51      19.479  34.438  42.390  1.00 64.27           N  
ATOM    408  CA  VAL A  51      18.201  34.819  41.849  1.00 64.27           C  
ATOM    412  C   VAL A  51      17.190  34.892  42.949  1.00 64.27           C  
ATOM    413  O   VAL A  51      16.443  35.864  43.049  1.00 64.27           O  
ATOM    409  CB  VAL A  51      17.664  33.852  40.838  1.00 64.27           C  
ATOM    410  CG1 VAL A  51      16.231  34.282  40.476  1.00 64.27           C  
ATOM    411  CG2 VAL A  51      18.618  33.824  39.636  1.00 64.27           C  
ATOM    414  N   GLN A  52      17.146  33.880  43.833  1.00133.93           N  
ATOM    415  CA  GLN A  52      16.144  33.918  44.861  1.00133.93           C  
ATOM    421  C   GLN A  52      16.343  35.129  45.707  1.00133.93           C  
ATOM    422  O   GLN A  52      15.378  35.770  46.122  1.00133.93           O  
ATOM    416  CB  GLN A  52      16.143  32.701  45.797  1.00133.93           C  
ATOM    417  CG  GLN A  52      15.271  31.564  45.279  1.00133.93           C  
ATOM    418  CD  GLN A  52      13.832  32.041  45.445  1.00133.93           C  
ATOM    420  NE2 GLN A  52      13.358  32.121  46.717  1.00133.93           N  
ATOM    419  OE1 GLN A  52      13.150  32.337  44.466  1.00133.93           O  
ATOM    423  N   SER A  53      17.606  35.472  45.990  1.00114.83           N  
ATOM    424  CA  SER A  53      17.882  36.573  46.859  1.00114.83           C  
ATOM    427  C   SER A  53      17.349  37.846  46.278  1.00114.83           C  
ATOM    428  O   SER A  53      16.706  38.616  46.992  1.00114.83           O  
ATOM    425  CB  SER A  53      19.392  36.798  47.053  1.00114.83           C  
ATOM    426  OG  SER A  53      19.997  35.629  47.584  1.00114.83           O  
ATOM    429  N   ASN A  54      17.714  38.142  45.005  1.00142.19           N  
ATOM    430  CA  ASN A  54      17.336  39.359  44.331  1.00142.19           C  
ATOM    435  C   ASN A  54      15.959  39.375  43.730  1.00142.19           C  
ATOM    436  O   ASN A  54      15.160  40.262  44.029  1.00142.19           O  
ATOM    431  CB  ASN A  54      18.300  39.709  43.188  1.00142.19           C  
ATOM    432  CG  ASN A  54      19.670  39.972  43.789  1.00142.19           C  
ATOM    434  ND2 ASN A  54      19.698  40.487  45.047  1.00142.19           N  
ATOM    433  OD1 ASN A  54      20.692  39.720  43.154  1.00142.19           O  
ATOM    437  N   LYS A  55      15.652  38.394  42.851  1.00176.86           N  
ATOM    438  CA  LYS A  55      14.401  38.403  42.136  1.00176.86           C  
ATOM    444  C   LYS A  55      13.793  37.041  42.242  1.00176.86           C  
ATOM    445  O   LYS A  55      13.894  36.241  41.314  1.00176.86           O  
ATOM    439  CB  LYS A  55      14.578  38.589  40.618  1.00176.86           C  
ATOM    440  CG  LYS A  55      14.918  39.991  40.119  1.00176.86           C  
ATOM    441  CD  LYS A  55      13.765  40.989  40.209  1.00176.86           C  
ATOM    442  CE  LYS A  55      13.999  42.248  39.371  1.00176.86           C  
ATOM    443  NZ  LYS A  55      13.855  41.936  37.930  1.00176.86           N1+
ATOM    446  N   PRO A  56      13.117  36.761  43.308  1.00 71.50           N  
ATOM    447  CA  PRO A  56      12.515  35.478  43.535  1.00 71.50           C  
ATOM    451  C   PRO A  56      11.461  35.149  42.516  1.00 71.50           C  
ATOM    452  O   PRO A  56      11.159  33.969  42.345  1.00 71.50           O  
ATOM    449  CB  PRO A  56      11.951  35.549  44.954  1.00 71.50           C  
ATOM    450  CG  PRO A  56      11.715  37.054  45.186  1.00 71.50           C  
ATOM    448  CD  PRO A  56      12.808  37.732  44.343  1.00 71.50           C  
ATOM    453  N   GLU A  57      10.874  36.154  41.842  1.00 87.33           N  
ATOM    454  CA  GLU A  57       9.819  35.895  40.901  1.00 87.33           C  
ATOM    460  C   GLU A  57      10.355  35.079  39.763  1.00 87.33           C  
ATOM    461  O   GLU A  57       9.639  34.267  39.181  1.00 87.33           O  
ATOM    455  CB  GLU A  57       9.187  37.171  40.313  1.00 87.33           C  
ATOM    456  CG  GLU A  57      10.159  38.076  39.550  1.00 87.33           C  
ATOM    457  CD  GLU A  57      10.727  39.105  40.519  1.00 87.33           C  
ATOM    458  OE1 GLU A  57      11.387  38.699  41.512  1.00 87.33           O  
ATOM    459  OE2 GLU A  57      10.503  40.320  40.276  1.00 87.33           O1-
ATOM    462  N   LEU A  58      11.623  35.340  39.409  1.00101.66           N  
ATOM    463  CA  LEU A  58      12.420  34.776  38.351  1.00101.66           C  
ATOM    468  C   LEU A  58      12.904  33.376  38.628  1.00101.66           C  
ATOM    469  O   LEU A  58      13.453  32.737  37.733  1.00101.66           O  
ATOM    464  CB  LEU A  58      13.640  35.644  38.012  1.00101.66           C  
ATOM    465  CG  LEU A  58      13.241  37.023  37.455  1.00101.66           C  
ATOM    466  CD1 LEU A  58      14.475  37.867  37.099  1.00101.66           C  
ATOM    467  CD2 LEU A  58      12.249  36.882  36.289  1.00101.66           C  
ATOM    470  N   LEU A  59      12.794  32.871  39.871  1.00142.94           N  
ATOM    471  CA  LEU A  59      13.453  31.636  40.210  1.00142.94           C  
ATOM    476  C   LEU A  59      13.055  30.513  39.291  1.00142.94           C  
ATOM    477  O   LEU A  59      13.925  29.777  38.826  1.00142.94           O  
ATOM    472  CB  LEU A  59      13.166  31.187  41.664  1.00142.94           C  
ATOM    473  CG  LEU A  59      14.020  30.018  42.233  1.00142.94           C  
ATOM    474  CD1 LEU A  59      13.604  29.709  43.671  1.00142.94           C  
ATOM    475  CD2 LEU A  59      13.984  28.723  41.407  1.00142.94           C  
ATOM    478  N   ASN A  60      11.756  30.333  38.990  1.00 44.58           N  
ATOM    479  CA  ASN A  60      11.356  29.201  38.194  1.00 44.58           C  
ATOM    484  C   ASN A  60      11.992  29.269  36.839  1.00 44.58           C  
ATOM    485  O   ASN A  60      12.482  28.264  36.325  1.00 44.58           O  
ATOM    480  CB  ASN A  60       9.836  29.136  37.974  1.00 44.58           C  
ATOM    481  CG  ASN A  60       9.189  28.735  39.291  1.00 44.58           C  
ATOM    483  ND2 ASN A  60       8.393  29.665  39.884  1.00 44.58           N  
ATOM    482  OD1 ASN A  60       9.391  27.625  39.782  1.00 44.58           O  
ATOM    486  N   GLN A  61      12.013  30.468  36.232  1.00 90.36           N  
ATOM    487  CA  GLN A  61      12.550  30.648  34.913  1.00 90.36           C  
ATOM    493  C   GLN A  61      14.012  30.321  34.937  1.00 90.36           C  
ATOM    494  O   GLN A  61      14.570  29.828  33.960  1.00 90.36           O  
ATOM    488  CB  GLN A  61      12.435  32.095  34.399  1.00 90.36           C  
ATOM    489  CG  GLN A  61      11.005  32.552  34.107  1.00 90.36           C  
ATOM    490  CD  GLN A  61      10.309  32.831  35.429  1.00 90.36           C  
ATOM    492  NE2 GLN A  61       8.968  32.603  35.462  1.00 90.36           N  
ATOM    491  OE1 GLN A  61      10.937  33.235  36.406  1.00 90.36           O  
ATOM    495  N   ALA A  62      14.663  30.621  36.070  1.00 66.75           N  
ATOM    496  CA  ALA A  62      16.072  30.463  36.299  1.00 66.75           C  
ATOM    498  C   ALA A  62      16.497  29.026  36.248  1.00 66.75           C  
ATOM    499  O   ALA A  62      17.661  28.746  35.965  1.00 66.75           O  
ATOM    497  CB  ALA A  62      16.532  31.027  37.655  1.00 66.75           C  
ATOM    500  N   LEU A  63      15.587  28.082  36.559  1.00 66.81           N  
ATOM    501  CA  LEU A  63      15.937  26.693  36.661  1.00 66.81           C  
ATOM    506  C   LEU A  63      16.547  26.201  35.383  1.00 66.81           C  
ATOM    507  O   LEU A  63      17.473  25.390  35.417  1.00 66.81           O  
ATOM    502  CB  LEU A  63      14.739  25.784  36.980  1.00 66.81           C  
ATOM    503  CG  LEU A  63      14.209  25.943  38.417  1.00 66.81           C  
ATOM    504  CD1 LEU A  63      13.015  25.012  38.678  1.00 66.81           C  
ATOM    505  CD2 LEU A  63      15.337  25.747  39.442  1.00 66.81           C  
ATOM    508  N   ASP A  64      16.045  26.656  34.224  1.00 45.34           N  
ATOM    509  CA  ASP A  64      16.570  26.219  32.960  1.00 45.34           C  
ATOM    514  C   ASP A  64      18.006  26.654  32.845  1.00 45.34           C  
ATOM    515  O   ASP A  64      18.835  25.947  32.275  1.00 45.34           O  
ATOM    510  CB  ASP A  64      15.792  26.814  31.775  1.00 45.34           C  
ATOM    511  CG  ASP A  64      14.398  26.203  31.792  1.00 45.34           C  
ATOM    512  OD1 ASP A  64      14.299  24.958  31.949  1.00 45.34           O  
ATOM    513  OD2 ASP A  64      13.409  26.977  31.665  1.00 45.34           O1-
ATOM    516  N   VAL A  65      18.332  27.855  33.358  1.00 51.49           N  
ATOM    517  CA  VAL A  65      19.673  28.372  33.297  1.00 51.49           C  
ATOM    521  C   VAL A  65      20.573  27.519  34.142  1.00 51.49           C  
ATOM    522  O   VAL A  65      21.701  27.219  33.756  1.00 51.49           O  
ATOM    518  CB  VAL A  65      19.776  29.779  33.816  1.00 51.49           C  
ATOM    519  CG1 VAL A  65      21.250  30.218  33.774  1.00 51.49           C  
ATOM    520  CG2 VAL A  65      18.834  30.674  32.992  1.00 51.49           C  
ATOM    523  N   ALA A  66      20.098  27.120  35.335  1.00 42.46           N  
ATOM    524  CA  ALA A  66      20.865  26.305  36.232  1.00 42.46           C  
ATOM    526  C   ALA A  66      21.119  24.993  35.562  1.00 42.46           C  
ATOM    527  O   ALA A  66      22.194  24.412  35.694  1.00 42.46           O  
ATOM    525  CB  ALA A  66      20.136  26.029  37.557  1.00 42.46           C  
ATOM    528  N   LEU A  67      20.113  24.496  34.821  1.00 56.87           N  
ATOM    529  CA  LEU A  67      20.183  23.230  34.149  1.00 56.87           C  
ATOM    534  C   LEU A  67      21.297  23.269  33.148  1.00 56.87           C  
ATOM    535  O   LEU A  67      22.072  22.320  33.033  1.00 56.87           O  
ATOM    530  CB  LEU A  67      18.879  22.920  33.393  1.00 56.87           C  
ATOM    531  CG  LEU A  67      18.873  21.574  32.649  1.00 56.87           C  
ATOM    532  CD1 LEU A  67      19.007  20.396  33.624  1.00 56.87           C  
ATOM    533  CD2 LEU A  67      17.642  21.453  31.736  1.00 56.87           C  
ATOM    536  N   ALA A  68      21.417  24.386  32.405  1.00 35.25           N  
ATOM    537  CA  ALA A  68      22.426  24.497  31.392  1.00 35.25           C  
ATOM    539  C   ALA A  68      23.777  24.389  32.034  1.00 35.25           C  
ATOM    540  O   ALA A  68      24.666  23.730  31.496  1.00 35.25           O  
ATOM    538  CB  ALA A  68      22.376  25.840  30.647  1.00 35.25           C  
ATOM    541  N   LEU A  69      23.975  25.028  33.205  1.00102.60           N  
ATOM    542  CA  LEU A  69      25.267  24.966  33.829  1.00102.60           C  
ATOM    547  C   LEU A  69      25.596  23.559  34.217  1.00102.60           C  
ATOM    548  O   LEU A  69      26.738  23.129  34.068  1.00102.60           O  
ATOM    543  CB  LEU A  69      25.446  25.860  35.071  1.00102.60           C  
ATOM    544  CG  LEU A  69      25.600  27.357  34.742  1.00102.60           C  
ATOM    545  CD1 LEU A  69      24.288  27.978  34.247  1.00102.60           C  
ATOM    546  CD2 LEU A  69      26.230  28.128  35.911  1.00102.60           C  
ATOM    549  N   GLU A  70      24.612  22.808  34.740  1.00104.54           N  
ATOM    550  CA  GLU A  70      24.850  21.450  35.141  1.00104.54           C  
ATOM    556  C   GLU A  70      25.132  20.600  33.936  1.00104.54           C  
ATOM    557  O   GLU A  70      25.880  19.628  34.033  1.00104.54           O  
ATOM    551  CB  GLU A  70      23.679  20.834  35.919  1.00104.54           C  
ATOM    552  CG  GLU A  70      23.496  21.481  37.295  1.00104.54           C  
ATOM    553  CD  GLU A  70      24.809  21.342  38.059  1.00104.54           C  
ATOM    554  OE1 GLU A  70      25.565  20.375  37.781  1.00104.54           O  
ATOM    555  OE2 GLU A  70      25.073  22.211  38.935  1.00104.54           O1-
ATOM    558  N   PHE A  71      24.509  20.908  32.777  1.00115.19           N  
ATOM    559  CA  PHE A  71      24.785  20.120  31.606  1.00115.19           C  
ATOM    567  C   PHE A  71      26.227  20.273  31.257  1.00115.19           C  
ATOM    568  O   PHE A  71      26.911  19.290  30.976  1.00115.19           O  
ATOM    560  CB  PHE A  71      24.051  20.529  30.313  1.00115.19           C  
ATOM    561  CG  PHE A  71      22.603  20.195  30.373  1.00115.19           C  
ATOM    562  CD1 PHE A  71      22.186  18.923  30.684  1.00115.19           C  
ATOM    563  CD2 PHE A  71      21.663  21.140  30.041  1.00115.19           C  
ATOM    564  CE1 PHE A  71      20.846  18.614  30.716  1.00115.19           C  
ATOM    565  CE2 PHE A  71      20.322  20.836  30.067  1.00115.19           C  
ATOM    566  CZ  PHE A  71      19.909  19.572  30.411  1.00115.19           C  
ATOM    569  N   ILE A  72      26.723  21.527  31.251  1.00 94.72           N  
ATOM    570  CA  ILE A  72      28.085  21.777  30.882  1.00 94.72           C  
ATOM    575  C   ILE A  72      28.995  21.124  31.867  1.00 94.72           C  
ATOM    576  O   ILE A  72      29.974  20.485  31.485  1.00 94.72           O  
ATOM    571  CB  ILE A  72      28.427  23.238  30.822  1.00 94.72           C  
ATOM    572  CG1 ILE A  72      27.665  23.911  29.667  1.00 94.72           C  
ATOM    573  CG2 ILE A  72      29.956  23.370  30.714  1.00 94.72           C  
ATOM    574  CD1 ILE A  72      27.997  23.323  28.293  1.00 94.72           C  
ATOM    577  N   HIS A  73      28.690  21.252  33.168  1.00 97.93           N  
ATOM    578  CA  HIS A  73      29.564  20.682  34.148  1.00 97.93           C  
ATOM    585  C   HIS A  73      29.611  19.205  33.958  1.00 97.93           C  
ATOM    586  O   HIS A  73      30.681  18.604  33.960  1.00 97.93           O  
ATOM    581  CB  HIS A  73      29.130  20.970  35.594  1.00 97.93           C  
ATOM    580  CG  HIS A  73      30.133  20.460  36.581  1.00 97.93           C  
ATOM    583  CD2 HIS A  73      29.994  19.586  37.615  1.00 97.93           C  
ATOM    579  ND1 HIS A  73      31.457  20.831  36.580  1.00 97.93           N  
ATOM    584  CE1 HIS A  73      32.052  20.170  37.604  1.00 97.93           C  
ATOM    582  NE2 HIS A  73      31.203  19.402  38.262  1.00 97.93           N  
ATOM    587  N   THR A  74      28.447  18.573  33.757  1.00 53.68           N  
ATOM    588  CA  THR A  74      28.417  17.146  33.633  1.00 53.68           C  
ATOM    592  C   THR A  74      29.178  16.712  32.417  1.00 53.68           C  
ATOM    593  O   THR A  74      29.895  15.712  32.461  1.00 53.68           O  
ATOM    589  CB  THR A  74      27.018  16.607  33.526  1.00 53.68           C  
ATOM    591  CG2 THR A  74      27.088  15.075  33.409  1.00 53.68           C  
ATOM    590  OG1 THR A  74      26.266  16.974  34.673  1.00 53.68           O  
ATOM    594  N   TYR A  75      29.060  17.438  31.287  1.00107.52           N  
ATOM    595  CA  TYR A  75      29.725  16.928  30.127  1.00107.52           C  
ATOM    604  C   TYR A  75      31.207  16.993  30.358  1.00107.52           C  
ATOM    605  O   TYR A  75      31.940  16.103  29.933  1.00107.52           O  
ATOM    596  CB  TYR A  75      29.302  17.560  28.780  1.00107.52           C  
ATOM    597  CG  TYR A  75      30.304  18.472  28.167  1.00107.52           C  
ATOM    598  CD1 TYR A  75      31.362  17.920  27.481  1.00107.52           C  
ATOM    599  CD2 TYR A  75      30.178  19.840  28.214  1.00107.52           C  
ATOM    600  CE1 TYR A  75      32.299  18.715  26.871  1.00107.52           C  
ATOM    601  CE2 TYR A  75      31.115  20.641  27.603  1.00107.52           C  
ATOM    602  CZ  TYR A  75      32.178  20.080  26.935  1.00107.52           C  
ATOM    603  OH  TYR A  75      33.137  20.902  26.307  1.00107.52           O  
ATOM    606  N   SER A  76      31.695  18.039  31.057  1.00 56.63           N  
ATOM    607  CA  SER A  76      33.109  18.166  31.284  1.00 56.63           C  
ATOM    610  C   SER A  76      33.614  17.001  32.080  1.00 56.63           C  
ATOM    611  O   SER A  76      34.709  16.507  31.812  1.00 56.63           O  
ATOM    608  CB  SER A  76      33.506  19.444  32.046  1.00 56.63           C  
ATOM    609  OG  SER A  76      33.078  19.373  33.398  1.00 56.63           O  
ATOM    612  N   LEU A  77      32.837  16.526  33.077  1.00127.76           N  
ATOM    613  CA  LEU A  77      33.291  15.412  33.870  1.00127.76           C  
ATOM    618  C   LEU A  77      33.444  14.216  32.989  1.00127.76           C  
ATOM    619  O   LEU A  77      34.412  13.464  33.111  1.00127.76           O  
ATOM    614  CB  LEU A  77      32.306  14.915  34.949  1.00127.76           C  
ATOM    615  CG  LEU A  77      32.197  15.720  36.252  1.00127.76           C  
ATOM    616  CD1 LEU A  77      31.590  17.106  36.052  1.00127.76           C  
ATOM    617  CD2 LEU A  77      31.422  14.912  37.299  1.00127.76           C  
ATOM    620  N   ILE A  78      32.477  14.006  32.078  1.00 49.44           N  
ATOM    621  CA  ILE A  78      32.492  12.825  31.271  1.00 49.44           C  
ATOM    626  C   ILE A  78      33.734  12.824  30.449  1.00 49.44           C  
ATOM    627  O   ILE A  78      34.438  11.819  30.370  1.00 49.44           O  
ATOM    622  CB  ILE A  78      31.335  12.760  30.317  1.00 49.44           C  
ATOM    623  CG1 ILE A  78      30.003  12.716  31.084  1.00 49.44           C  
ATOM    624  CG2 ILE A  78      31.552  11.554  29.389  1.00 49.44           C  
ATOM    625  CD1 ILE A  78      28.782  12.953  30.196  1.00 49.44           C  
ATOM    628  N   HIS A  79      34.040  13.963  29.811  1.00 89.93           N  
ATOM    629  CA  HIS A  79      35.203  14.018  28.983  1.00 89.93           C  
ATOM    636  C   HIS A  79      36.464  13.913  29.785  1.00 89.93           C  
ATOM    637  O   HIS A  79      37.383  13.201  29.386  1.00 89.93           O  
ATOM    632  CB  HIS A  79      35.239  15.262  28.090  1.00 89.93           C  
ATOM    631  CG  HIS A  79      34.303  15.062  26.940  1.00 89.93           C  
ATOM    634  CD2 HIS A  79      34.575  14.842  25.626  1.00 89.93           C  
ATOM    630  ND1 HIS A  79      32.932  15.015  27.055  1.00 89.93           N  
ATOM    635  CE1 HIS A  79      32.446  14.767  25.812  1.00 89.93           C  
ATOM    633  NE2 HIS A  79      33.405  14.655  24.912  1.00 89.93           N  
ATOM    638  N   ASP A  80      36.568  14.593  30.943  1.00155.78           N  
ATOM    639  CA  ASP A  80      37.841  14.482  31.599  1.00155.78           C  
ATOM    644  C   ASP A  80      38.067  13.075  32.081  1.00155.78           C  
ATOM    645  O   ASP A  80      39.208  12.627  32.167  1.00155.78           O  
ATOM    640  CB  ASP A  80      38.152  15.513  32.713  1.00155.78           C  
ATOM    641  CG  ASP A  80      37.254  15.404  33.927  1.00155.78           C  
ATOM    642  OD1 ASP A  80      36.020  15.606  33.780  1.00155.78           O  
ATOM    643  OD2 ASP A  80      37.790  15.137  35.030  1.00155.78           O1-
ATOM    646  N   ASP A  81      36.994  12.331  32.405  1.00 80.74           N  
ATOM    647  CA  ASP A  81      37.090  10.982  32.904  1.00 80.74           C  
ATOM    652  C   ASP A  81      37.614  10.039  31.853  1.00 80.74           C  
ATOM    653  O   ASP A  81      38.143   8.980  32.185  1.00 80.74           O  
ATOM    648  CB  ASP A  81      35.744  10.421  33.397  1.00 80.74           C  
ATOM    649  CG  ASP A  81      35.394  11.114  34.707  1.00 80.74           C  
ATOM    650  OD1 ASP A  81      36.327  11.542  35.431  1.00 80.74           O  
ATOM    651  OD2 ASP A  81      34.172  11.221  35.003  1.00 80.74           O1-
ATOM    654  N   LEU A  82      37.474  10.391  30.559  1.00 81.80           N  
ATOM    655  CA  LEU A  82      37.826   9.523  29.464  1.00 81.80           C  
ATOM    660  C   LEU A  82      39.239   9.076  29.612  1.00 81.80           C  
ATOM    661  O   LEU A  82      40.028   9.719  30.292  1.00 81.80           O  
ATOM    656  CB  LEU A  82      37.682  10.194  28.088  1.00 81.80           C  
ATOM    657  CG  LEU A  82      36.238  10.637  27.779  1.00 81.80           C  
ATOM    658  CD1 LEU A  82      36.137  11.293  26.393  1.00 81.80           C  
ATOM    659  CD2 LEU A  82      35.244   9.481  27.967  1.00 81.80           C  
ATOM    662  N   PRO A  83      39.570   7.999  28.939  1.00 91.31           N  
ATOM    663  CA  PRO A  83      40.828   7.311  29.066  1.00 91.31           C  
ATOM    667  C   PRO A  83      41.982   8.240  28.937  1.00 91.31           C  
ATOM    668  O   PRO A  83      43.078   7.873  29.359  1.00 91.31           O  
ATOM    665  CB  PRO A  83      40.802   6.219  27.995  1.00 91.31           C  
ATOM    666  CG  PRO A  83      39.302   5.961  27.753  1.00 91.31           C  
ATOM    664  CD  PRO A  83      38.635   7.312  28.063  1.00 91.31           C  
ATOM    669  N   ALA A  84      41.806   9.420  28.321  1.00 70.10           N  
ATOM    670  CA  ALA A  84      42.938  10.288  28.322  1.00 70.10           C  
ATOM    672  C   ALA A  84      43.278  10.577  29.771  1.00 70.10           C  
ATOM    673  O   ALA A  84      44.444  10.472  30.152  1.00 70.10           O  
ATOM    671  CB  ALA A  84      42.663  11.635  27.635  1.00 70.10           C  
ATOM    674  N   MET A  85      42.297  10.979  30.626  1.00207.49           N  
ATOM    675  CA  MET A  85      42.615  10.981  32.033  1.00207.49           C  
ATOM    680  C   MET A  85      42.695   9.562  32.466  1.00207.49           C  
ATOM    681  O   MET A  85      43.552   9.179  33.259  1.00207.49           O  
ATOM    676  CB  MET A  85      41.630  11.669  32.982  1.00207.49           C  
ATOM    677  CG  MET A  85      42.005  11.373  34.438  1.00207.49           C  
ATOM    678  SD  MET A  85      43.620  12.042  34.946  1.00207.49           S  
ATOM    679  CE  MET A  85      43.965  10.728  36.152  1.00207.49           C  
ATOM    682  N   ASP A  86      41.767   8.742  31.942  1.00159.40           N  
ATOM    683  CA  ASP A  86      41.724   7.345  32.223  1.00159.40           C  
ATOM    688  C   ASP A  86      41.582   7.155  33.691  1.00159.40           C  
ATOM    689  O   ASP A  86      41.580   8.093  34.483  1.00159.40           O  
ATOM    684  CB  ASP A  86      43.018   6.624  31.792  1.00159.40           C  
ATOM    685  CG  ASP A  86      42.827   5.114  31.816  1.00159.40           C  
ATOM    686  OD1 ASP A  86      41.654   4.659  31.801  1.00159.40           O  
ATOM    687  OD2 ASP A  86      43.863   4.393  31.853  1.00159.40           O1-
ATOM    690  N   ASN A  87      41.356   5.899  34.089  1.00187.23           N  
ATOM    691  CA  ASN A  87      41.289   5.562  35.470  1.00187.23           C  
ATOM    696  C   ASN A  87      40.134   6.270  36.087  1.00187.23           C  
ATOM    697  O   ASN A  87      39.959   6.217  37.304  1.00187.23           O  
ATOM    692  CB  ASN A  87      42.566   5.948  36.231  1.00187.23           C  
ATOM    693  CG  ASN A  87      43.701   5.131  35.631  1.00187.23           C  
ATOM    695  ND2 ASN A  87      44.932   5.710  35.629  1.00187.23           N  
ATOM    694  OD1 ASN A  87      43.496   4.011  35.168  1.00187.23           O  
ATOM    698  N   ALA A  88      39.289   6.949  35.285  1.00125.51           N  
ATOM    699  CA  ALA A  88      38.141   7.420  35.969  1.00125.51           C  
ATOM    701  C   ALA A  88      37.217   6.277  35.779  1.00125.51           C  
ATOM    702  O   ALA A  88      36.394   6.272  34.866  1.00125.51           O  
ATOM    700  CB  ALA A  88      37.491   8.656  35.326  1.00125.51           C  
ATOM    703  N   ASP A  89      37.385   5.245  36.623  1.00 96.76           N  
ATOM    704  CA  ASP A  89      36.565   4.079  36.542  1.00 96.76           C  
ATOM    709  C   ASP A  89      35.210   4.443  37.026  1.00 96.76           C  
ATOM    710  O   ASP A  89      34.203   3.982  36.495  1.00 96.76           O  
ATOM    705  CB  ASP A  89      37.059   2.926  37.430  1.00 96.76           C  
ATOM    706  CG  ASP A  89      36.127   1.746  37.201  1.00 96.76           C  
ATOM    707  OD1 ASP A  89      35.402   1.758  36.172  1.00 96.76           O  
ATOM    708  OD2 ASP A  89      36.119   0.821  38.058  1.00 96.76           O1-
ATOM    711  N   PHE A  90      35.152   5.285  38.073  1.00 69.20           N  
ATOM    712  CA  PHE A  90      33.863   5.614  38.594  1.00 69.20           C  
ATOM    720  C   PHE A  90      33.784   7.091  38.750  1.00 69.20           C  
ATOM    721  O   PHE A  90      34.797   7.786  38.834  1.00 69.20           O  
ATOM    713  CB  PHE A  90      33.570   5.049  39.997  1.00 69.20           C  
ATOM    714  CG  PHE A  90      33.636   3.559  39.976  1.00 69.20           C  
ATOM    715  CD1 PHE A  90      32.702   2.811  39.298  1.00 69.20           C  
ATOM    716  CD2 PHE A  90      34.628   2.909  40.674  1.00 69.20           C  
ATOM    717  CE1 PHE A  90      32.772   1.436  39.301  1.00 69.20           C  
ATOM    718  CE2 PHE A  90      34.701   1.536  40.681  1.00 69.20           C  
ATOM    719  CZ  PHE A  90      33.776   0.796  39.987  1.00 69.20           C  
ATOM    722  N   ARG A  91      32.541   7.604  38.746  1.00117.73           N  
ATOM    723  CA  ARG A  91      32.309   8.988  38.994  1.00117.73           C  
ATOM    731  C   ARG A  91      30.939   9.071  39.588  1.00117.73           C  
ATOM    732  O   ARG A  91      30.002   8.432  39.110  1.00117.73           O  
ATOM    724  CB  ARG A  91      32.315   9.849  37.718  1.00117.73           C  
ATOM    725  CG  ARG A  91      32.323  11.355  37.989  1.00117.73           C  
ATOM    726  CD  ARG A  91      33.657  11.862  38.538  1.00117.73           C  
ATOM    727  NE  ARG A  91      33.600  13.350  38.570  1.00117.73           N  
ATOM    728  CZ  ARG A  91      34.724  14.077  38.298  1.00117.73           C  
ATOM    729  NH1 ARG A  91      35.885  13.440  37.967  1.00117.73           N1+
ATOM    730  NH2 ARG A  91      34.686  15.441  38.348  1.00117.73           N  
ATOM    733  N   ARG A  92      30.793   9.854  40.670  1.00 96.08           N  
ATOM    734  CA  ARG A  92      29.507  10.066  41.264  1.00 96.08           C  
ATOM    742  C   ARG A  92      28.874   8.772  41.693  1.00 96.08           C  
ATOM    743  O   ARG A  92      27.652   8.641  41.659  1.00 96.08           O  
ATOM    735  CB  ARG A  92      28.570  10.836  40.319  1.00 96.08           C  
ATOM    736  CG  ARG A  92      29.034  12.283  40.113  1.00 96.08           C  
ATOM    737  CD  ARG A  92      28.153  13.122  39.185  1.00 96.08           C  
ATOM    738  NE  ARG A  92      28.639  14.531  39.277  1.00 96.08           N  
ATOM    739  CZ  ARG A  92      28.079  15.506  38.502  1.00 96.08           C  
ATOM    740  NH1 ARG A  92      27.106  15.187  37.600  1.00 96.08           N1+
ATOM    741  NH2 ARG A  92      28.490  16.802  38.636  1.00 96.08           N  
ATOM    744  N   GLY A  93      29.690   7.782  42.119  1.00 28.68           N  
ATOM    745  CA  GLY A  93      29.171   6.574  42.705  1.00 28.68           C  
ATOM    746  C   GLY A  93      28.788   5.553  41.676  1.00 28.68           C  
ATOM    747  O   GLY A  93      28.241   4.508  42.024  1.00 28.68           O  
ATOM    748  N   ILE A  94      29.061   5.812  40.386  1.00 57.68           N  
ATOM    749  CA  ILE A  94      28.701   4.862  39.366  1.00 57.68           C  
ATOM    754  C   ILE A  94      29.869   4.709  38.445  1.00 57.68           C  
ATOM    755  O   ILE A  94      30.823   5.482  38.490  1.00 57.68           O  
ATOM    750  CB  ILE A  94      27.546   5.315  38.524  1.00 57.68           C  
ATOM    751  CG1 ILE A  94      27.881   6.655  37.845  1.00 57.68           C  
ATOM    752  CG2 ILE A  94      26.288   5.333  39.402  1.00 57.68           C  
ATOM    753  CD1 ILE A  94      26.890   7.071  36.758  1.00 57.68           C  
ATOM    756  N   PRO A  95      29.828   3.699  37.618  1.00 69.93           N  
ATOM    757  CA  PRO A  95      30.900   3.516  36.680  1.00 69.93           C  
ATOM    761  C   PRO A  95      30.825   4.608  35.666  1.00 69.93           C  
ATOM    762  O   PRO A  95      29.736   5.128  35.429  1.00 69.93           O  
ATOM    759  CB  PRO A  95      30.710   2.116  36.103  1.00 69.93           C  
ATOM    760  CG  PRO A  95      30.003   1.354  37.238  1.00 69.93           C  
ATOM    758  CD  PRO A  95      29.213   2.436  37.994  1.00 69.93           C  
ATOM    763  N   THR A  96      31.971   4.977  35.067  1.00124.97           N  
ATOM    764  CA  THR A  96      32.000   6.018  34.085  1.00124.97           C  
ATOM    768  C   THR A  96      31.337   5.503  32.843  1.00124.97           C  
ATOM    769  O   THR A  96      31.189   4.297  32.656  1.00124.97           O  
ATOM    765  CB  THR A  96      33.400   6.466  33.785  1.00124.97           C  
ATOM    767  CG2 THR A  96      34.219   5.257  33.331  1.00124.97           C  
ATOM    766  OG1 THR A  96      33.409   7.491  32.806  1.00124.97           O  
ATOM    770  N   LEU A  97      30.907   6.429  31.958  1.00 73.04           N  
ATOM    771  CA  LEU A  97      30.172   6.085  30.770  1.00 73.04           C  
ATOM    776  C   LEU A  97      30.990   5.208  29.882  1.00 73.04           C  
ATOM    777  O   LEU A  97      30.451   4.294  29.258  1.00 73.04           O  
ATOM    772  CB  LEU A  97      29.767   7.304  29.925  1.00 73.04           C  
ATOM    773  CG  LEU A  97      28.678   8.180  30.567  1.00 73.04           C  
ATOM    774  CD1 LEU A  97      28.322   9.373  29.666  1.00 73.04           C  
ATOM    775  CD2 LEU A  97      27.451   7.337  30.944  1.00 73.04           C  
ATOM    778  N   HIS A  98      32.304   5.463  29.768  1.00 84.02           N  
ATOM    779  CA  HIS A  98      33.067   4.645  28.874  1.00 84.02           C  
ATOM    786  C   HIS A  98      33.115   3.243  29.395  1.00 84.02           C  
ATOM    787  O   HIS A  98      33.171   2.295  28.617  1.00 84.02           O  
ATOM    782  CB  HIS A  98      34.496   5.152  28.592  1.00 84.02           C  
ATOM    781  CG  HIS A  98      35.458   5.081  29.737  1.00 84.02           C  
ATOM    784  CD2 HIS A  98      36.342   4.101  30.069  1.00 84.02           C  
ATOM    780  ND1 HIS A  98      35.630   6.077  30.672  1.00 84.02           N  
ATOM    785  CE1 HIS A  98      36.607   5.655  31.516  1.00 84.02           C  
ATOM    783  NE2 HIS A  98      37.068   4.461  31.190  1.00 84.02           N  
ATOM    788  N   LYS A  99      33.158   3.062  30.728  1.00113.01           N  
ATOM    789  CA  LYS A  99      33.150   1.732  31.271  1.00113.01           C  
ATOM    795  C   LYS A  99      31.821   1.086  31.033  1.00113.01           C  
ATOM    796  O   LYS A  99      31.749  -0.067  30.609  1.00113.01           O  
ATOM    790  CB  LYS A  99      33.411   1.709  32.785  1.00113.01           C  
ATOM    791  CG  LYS A  99      34.872   1.980  33.139  1.00113.01           C  
ATOM    792  CD  LYS A  99      35.823   0.946  32.534  1.00113.01           C  
ATOM    793  CE  LYS A  99      37.272   1.079  33.002  1.00113.01           C  
ATOM    794  NZ  LYS A  99      38.115   0.072  32.320  1.00113.01           N1+
ATOM    797  N   SER A 100      30.726   1.815  31.318  1.00 74.55           N  
ATOM    798  CA  SER A 100      29.419   1.253  31.160  1.00 74.55           C  
ATOM    801  C   SER A 100      29.213   0.915  29.717  1.00 74.55           C  
ATOM    802  O   SER A 100      29.175  -0.258  29.345  1.00 74.55           O  
ATOM    799  CB  SER A 100      28.309   2.241  31.562  1.00 74.55           C  
ATOM    800  OG  SER A 100      28.443   2.603  32.929  1.00 74.55           O  
ATOM    803  N   TYR A 101      28.972   1.944  28.877  1.00194.78           N  
ATOM    804  CA  TYR A 101      28.744   1.664  27.488  1.00194.78           C  
ATOM    813  C   TYR A 101      29.981   1.468  26.651  1.00194.78           C  
ATOM    814  O   TYR A 101      30.262   0.362  26.194  1.00194.78           O  
ATOM    805  CB  TYR A 101      27.892   2.755  26.826  1.00194.78           C  
ATOM    806  CG  TYR A 101      26.649   2.780  27.643  1.00194.78           C  
ATOM    807  CD1 TYR A 101      25.618   1.909  27.378  1.00194.78           C  
ATOM    808  CD2 TYR A 101      26.531   3.658  28.697  1.00194.78           C  
ATOM    809  CE1 TYR A 101      24.478   1.926  28.146  1.00194.78           C  
ATOM    810  CE2 TYR A 101      25.393   3.680  29.467  1.00194.78           C  
ATOM    811  CZ  TYR A 101      24.363   2.816  29.188  1.00194.78           C  
ATOM    812  OH  TYR A 101      23.193   2.836  29.978  1.00194.78           O  
ATOM    815  N   ASP A 102      30.801   2.535  26.502  1.00 99.65           N  
ATOM    816  CA  ASP A 102      31.953   2.498  25.637  1.00 99.65           C  
ATOM    821  C   ASP A 102      32.400   3.916  25.409  1.00 99.65           C  
ATOM    822  O   ASP A 102      31.646   4.855  25.652  1.00 99.65           O  
ATOM    817  CB  ASP A 102      31.712   1.775  24.293  1.00 99.65           C  
ATOM    818  CG  ASP A 102      30.574   2.411  23.503  1.00 99.65           C  
ATOM    819  OD1 ASP A 102      30.329   3.641  23.644  1.00 99.65           O  
ATOM    820  OD2 ASP A 102      29.922   1.650  22.741  1.00 99.65           O1-
ATOM    823  N   GLU A 103      33.651   4.115  24.942  1.00122.65           N  
ATOM    824  CA  GLU A 103      34.166   5.450  24.816  1.00122.65           C  
ATOM    830  C   GLU A 103      33.455   6.270  23.781  1.00122.65           C  
ATOM    831  O   GLU A 103      33.316   7.479  23.956  1.00122.65           O  
ATOM    825  CB  GLU A 103      35.696   5.537  24.671  1.00122.65           C  
ATOM    826  CG  GLU A 103      36.322   4.634  23.618  1.00122.65           C  
ATOM    827  CD  GLU A 103      37.824   4.698  23.856  1.00122.65           C  
ATOM    828  OE1 GLU A 103      38.373   5.831  23.862  1.00122.65           O  
ATOM    829  OE2 GLU A 103      38.440   3.616  24.053  1.00122.65           O1-
ATOM    832  N   THR A 104      32.974   5.666  22.678  1.00 31.55           N  
ATOM    833  CA  THR A 104      32.303   6.473  21.698  1.00 31.55           C  
ATOM    837  C   THR A 104      31.117   7.116  22.346  1.00 31.55           C  
ATOM    838  O   THR A 104      30.870   8.306  22.165  1.00 31.55           O  
ATOM    834  CB  THR A 104      31.778   5.689  20.530  1.00 31.55           C  
ATOM    836  CG2 THR A 104      31.061   6.662  19.574  1.00 31.55           C  
ATOM    835  OG1 THR A 104      32.841   5.028  19.859  1.00 31.55           O  
ATOM    839  N   THR A 105      30.353   6.346  23.142  1.00 34.24           N  
ATOM    840  CA  THR A 105      29.169   6.877  23.756  1.00 34.24           C  
ATOM    844  C   THR A 105      29.546   7.982  24.696  1.00 34.24           C  
ATOM    845  O   THR A 105      28.871   9.010  24.751  1.00 34.24           O  
ATOM    841  CB  THR A 105      28.398   5.855  24.538  1.00 34.24           C  
ATOM    843  CG2 THR A 105      27.142   6.529  25.117  1.00 34.24           C  
ATOM    842  OG1 THR A 105      28.017   4.781  23.691  1.00 34.24           O  
ATOM    846  N   ALA A 106      30.638   7.803  25.463  1.00 33.82           N  
ATOM    847  CA  ALA A 106      31.023   8.802  26.418  1.00 33.82           C  
ATOM    849  C   ALA A 106      31.339  10.077  25.700  1.00 33.82           C  
ATOM    850  O   ALA A 106      30.935  11.160  26.124  1.00 33.82           O  
ATOM    848  CB  ALA A 106      32.270   8.402  27.225  1.00 33.82           C  
ATOM    851  N   ILE A 107      32.065   9.982  24.572  1.00 40.25           N  
ATOM    852  CA  ILE A 107      32.462  11.169  23.870  1.00 40.25           C  
ATOM    857  C   ILE A 107      31.249  11.887  23.358  1.00 40.25           C  
ATOM    858  O   ILE A 107      31.098  13.089  23.566  1.00 40.25           O  
ATOM    853  CB  ILE A 107      33.346  10.858  22.695  1.00 40.25           C  
ATOM    854  CG1 ILE A 107      34.639  10.171  23.171  1.00 40.25           C  
ATOM    855  CG2 ILE A 107      33.592  12.162  21.918  1.00 40.25           C  
ATOM    856  CD1 ILE A 107      35.455   9.543  22.041  1.00 40.25           C  
ATOM    859  N   LEU A 108      30.337  11.152  22.692  1.00 94.71           N  
ATOM    860  CA  LEU A 108      29.176  11.747  22.084  1.00 94.71           C  
ATOM    865  C   LEU A 108      28.218  12.284  23.101  1.00 94.71           C  
ATOM    866  O   LEU A 108      27.601  13.324  22.880  1.00 94.71           O  
ATOM    861  CB  LEU A 108      28.427  10.800  21.133  1.00 94.71           C  
ATOM    862  CG  LEU A 108      29.178  10.585  19.804  1.00 94.71           C  
ATOM    863  CD1 LEU A 108      29.213  11.879  18.976  1.00 94.71           C  
ATOM    864  CD2 LEU A 108      30.581  10.008  20.032  1.00 94.71           C  
ATOM    867  N   VAL A 109      28.037  11.587  24.237  1.00 39.91           N  
ATOM    868  CA  VAL A 109      27.113  12.086  25.214  1.00 39.91           C  
ATOM    872  C   VAL A 109      27.615  13.407  25.708  1.00 39.91           C  
ATOM    873  O   VAL A 109      26.842  14.347  25.888  1.00 39.91           O  
ATOM    869  CB  VAL A 109      26.940  11.159  26.380  1.00 39.91           C  
ATOM    870  CG1 VAL A 109      26.086  11.862  27.449  1.00 39.91           C  
ATOM    871  CG2 VAL A 109      26.316   9.851  25.860  1.00 39.91           C  
ATOM    874  N   GLY A 110      28.935  13.523  25.935  1.00 19.71           N  
ATOM    875  CA  GLY A 110      29.476  14.765  26.406  1.00 19.71           C  
ATOM    876  C   GLY A 110      29.222  15.818  25.375  1.00 19.71           C  
ATOM    877  O   GLY A 110      28.881  16.954  25.705  1.00 19.71           O  
ATOM    878  N   ASP A 111      29.389  15.466  24.087  1.00 36.66           N  
ATOM    879  CA  ASP A 111      29.211  16.418  23.029  1.00 36.66           C  
ATOM    884  C   ASP A 111      27.793  16.896  23.054  1.00 36.66           C  
ATOM    885  O   ASP A 111      27.525  18.088  22.918  1.00 36.66           O  
ATOM    880  CB  ASP A 111      29.441  15.813  21.632  1.00 36.66           C  
ATOM    881  CG  ASP A 111      30.908  15.430  21.490  1.00 36.66           C  
ATOM    882  OD1 ASP A 111      31.654  15.547  22.497  1.00 36.66           O  
ATOM    883  OD2 ASP A 111      31.300  15.014  20.366  1.00 36.66           O1-
ATOM    886  N   ALA A 112      26.843  15.964  23.244  1.00 28.10           N  
ATOM    887  CA  ALA A 112      25.450  16.305  23.214  1.00 28.10           C  
ATOM    889  C   ALA A 112      25.135  17.258  24.326  1.00 28.10           C  
ATOM    890  O   ALA A 112      24.413  18.234  24.130  1.00 28.10           O  
ATOM    888  CB  ALA A 112      24.533  15.082  23.391  1.00 28.10           C  
ATOM    891  N   LEU A 113      25.679  17.000  25.529  1.00 53.16           N  
ATOM    892  CA  LEU A 113      25.380  17.812  26.676  1.00 53.16           C  
ATOM    897  C   LEU A 113      25.907  19.198  26.498  1.00 53.16           C  
ATOM    898  O   LEU A 113      25.257  20.161  26.906  1.00 53.16           O  
ATOM    893  CB  LEU A 113      25.957  17.246  27.985  1.00 53.16           C  
ATOM    894  CG  LEU A 113      25.275  15.938  28.429  1.00 53.16           C  
ATOM    895  CD1 LEU A 113      25.880  15.407  29.738  1.00 53.16           C  
ATOM    896  CD2 LEU A 113      23.747  16.108  28.501  1.00 53.16           C  
ATOM    899  N   ASN A 114      27.106  19.354  25.906  1.00109.67           N  
ATOM    900  CA  ASN A 114      27.608  20.689  25.781  1.00109.67           C  
ATOM    905  C   ASN A 114      26.702  21.473  24.873  1.00109.67           C  
ATOM    906  O   ASN A 114      26.360  22.615  25.169  1.00109.67           O  
ATOM    901  CB  ASN A 114      29.074  20.795  25.307  1.00109.67           C  
ATOM    902  CG  ASN A 114      29.232  20.326  23.875  1.00109.67           C  
ATOM    904  ND2 ASN A 114      29.861  19.134  23.690  1.00109.67           N  
ATOM    903  OD1 ASN A 114      28.835  21.019  22.942  1.00109.67           O  
ATOM    907  N   THR A 115      26.262  20.865  23.755  1.00 36.92           N  
ATOM    908  CA  THR A 115      25.403  21.517  22.802  1.00 36.92           C  
ATOM    912  C   THR A 115      24.069  21.793  23.434  1.00 36.92           C  
ATOM    913  O   THR A 115      23.489  22.862  23.248  1.00 36.92           O  
ATOM    909  CB  THR A 115      25.143  20.649  21.603  1.00 36.92           C  
ATOM    911  CG2 THR A 115      24.239  21.409  20.618  1.00 36.92           C  
ATOM    910  OG1 THR A 115      26.368  20.300  20.977  1.00 36.92           O  
ATOM    914  N   GLU A 116      23.562  20.827  24.222  1.00 80.96           N  
ATOM    915  CA  GLU A 116      22.253  20.888  24.812  1.00 80.96           C  
ATOM    921  C   GLU A 116      22.161  22.045  25.758  1.00 80.96           C  
ATOM    922  O   GLU A 116      21.099  22.643  25.911  1.00 80.96           O  
ATOM    916  CB  GLU A 116      21.898  19.618  25.606  1.00 80.96           C  
ATOM    917  CG  GLU A 116      20.447  19.592  26.089  1.00 80.96           C  
ATOM    918  CD  GLU A 116      19.558  19.243  24.903  1.00 80.96           C  
ATOM    919  OE1 GLU A 116      20.104  18.751  23.881  1.00 80.96           O  
ATOM    920  OE2 GLU A 116      18.321  19.460  25.006  1.00 80.96           O1-
ATOM    923  N   ALA A 117      23.271  22.396  26.428  1.00 32.54           N  
ATOM    924  CA  ALA A 117      23.200  23.455  27.393  1.00 32.54           C  
ATOM    926  C   ALA A 117      22.735  24.700  26.699  1.00 32.54           C  
ATOM    927  O   ALA A 117      21.935  25.462  27.240  1.00 32.54           O  
ATOM    925  CB  ALA A 117      24.560  23.765  28.041  1.00 32.54           C  
ATOM    928  N   PHE A 118      23.241  24.945  25.478  1.00 56.78           N  
ATOM    929  CA  PHE A 118      22.893  26.119  24.730  1.00 56.78           C  
ATOM    937  C   PHE A 118      21.459  26.059  24.302  1.00 56.78           C  
ATOM    938  O   PHE A 118      20.763  27.074  24.303  1.00 56.78           O  
ATOM    930  CB  PHE A 118      23.790  26.313  23.496  1.00 56.78           C  
ATOM    931  CG  PHE A 118      25.169  26.458  24.047  1.00 56.78           C  
ATOM    932  CD1 PHE A 118      25.555  27.620  24.675  1.00 56.78           C  
ATOM    933  CD2 PHE A 118      26.076  25.428  23.934  1.00 56.78           C  
ATOM    934  CE1 PHE A 118      26.825  27.750  25.186  1.00 56.78           C  
ATOM    935  CE2 PHE A 118      27.347  25.554  24.443  1.00 56.78           C  
ATOM    936  CZ  PHE A 118      27.723  26.716  25.071  1.00 56.78           C  
ATOM    939  N   LEU A 119      20.979  24.869  23.900  1.00 39.12           N  
ATOM    940  CA  LEU A 119      19.621  24.740  23.457  1.00 39.12           C  
ATOM    945  C   LEU A 119      18.711  25.084  24.597  1.00 39.12           C  
ATOM    946  O   LEU A 119      17.748  25.831  24.429  1.00 39.12           O  
ATOM    941  CB  LEU A 119      19.288  23.307  23.006  1.00 39.12           C  
ATOM    942  CG  LEU A 119      17.840  23.126  22.520  1.00 39.12           C  
ATOM    943  CD1 LEU A 119      17.559  23.966  21.268  1.00 39.12           C  
ATOM    944  CD2 LEU A 119      17.502  21.636  22.328  1.00 39.12           C  
ATOM    947  N   VAL A 120      19.007  24.557  25.800  1.00 33.50           N  
ATOM    948  CA  VAL A 120      18.169  24.785  26.944  1.00 33.50           C  
ATOM    952  C   VAL A 120      18.166  26.245  27.284  1.00 33.50           C  
ATOM    953  O   VAL A 120      17.117  26.817  27.572  1.00 33.50           O  
ATOM    949  CB  VAL A 120      18.627  24.041  28.163  1.00 33.50           C  
ATOM    950  CG1 VAL A 120      17.746  24.463  29.350  1.00 33.50           C  
ATOM    951  CG2 VAL A 120      18.575  22.535  27.858  1.00 33.50           C  
ATOM    954  N   LEU A 121      19.346  26.893  27.255  1.00144.08           N  
ATOM    955  CA  LEU A 121      19.405  28.284  27.613  1.00144.08           C  
ATOM    960  C   LEU A 121      18.597  29.114  26.666  1.00144.08           C  
ATOM    961  O   LEU A 121      17.896  30.031  27.088  1.00144.08           O  
ATOM    956  CB  LEU A 121      20.822  28.884  27.618  1.00144.08           C  
ATOM    957  CG  LEU A 121      21.626  28.587  28.895  1.00144.08           C  
ATOM    958  CD1 LEU A 121      23.027  29.219  28.826  1.00144.08           C  
ATOM    959  CD2 LEU A 121      20.845  29.039  30.141  1.00144.08           C  
ATOM    962  N   SER A 122      18.668  28.820  25.356  1.00 40.19           N  
ATOM    963  CA  SER A 122      17.979  29.643  24.400  1.00 40.19           C  
ATOM    966  C   SER A 122      16.494  29.544  24.602  1.00 40.19           C  
ATOM    967  O   SER A 122      15.755  30.475  24.288  1.00 40.19           O  
ATOM    964  CB  SER A 122      18.288  29.262  22.941  1.00 40.19           C  
ATOM    965  OG  SER A 122      17.812  27.954  22.659  1.00 40.19           O  
ATOM    968  N   HIS A 123      16.021  28.386  25.097  1.00 78.84           N  
ATOM    969  CA  HIS A 123      14.637  28.084  25.348  1.00 78.84           C  
ATOM    976  C   HIS A 123      14.081  28.774  26.563  1.00 78.84           C  
ATOM    977  O   HIS A 123      12.868  28.940  26.666  1.00 78.84           O  
ATOM    972  CB  HIS A 123      14.375  26.577  25.492  1.00 78.84           C  
ATOM    971  CG  HIS A 123      14.261  25.891  24.162  1.00 78.84           C  
ATOM    974  CD2 HIS A 123      13.259  25.107  23.678  1.00 78.84           C  
ATOM    970  ND1 HIS A 123      15.202  25.959  23.160  1.00 78.84           N  
ATOM    975  CE1 HIS A 123      14.725  25.220  22.125  1.00 78.84           C  
ATOM    973  NE2 HIS A 123      13.549  24.682  22.393  1.00 78.84           N  
ATOM    978  N   ALA A 124      14.932  29.168  27.530  1.00 46.99           N  
ATOM    979  CA  ALA A 124      14.461  29.685  28.792  1.00 46.99           C  
ATOM    981  C   ALA A 124      13.466  30.788  28.599  1.00 46.99           C  
ATOM    982  O   ALA A 124      13.503  31.527  27.616  1.00 46.99           O  
ATOM    980  CB  ALA A 124      15.590  30.228  29.682  1.00 46.99           C  
ATOM    983  N   HIS A 125      12.507  30.899  29.548  1.00 56.93           N  
ATOM    984  CA  HIS A 125      11.510  31.922  29.433  0.51 56.93           C  
ATOM    991  C   HIS A 125      12.041  33.147  30.098  1.00 56.93           C  
ATOM    992  O   HIS A 125      11.662  33.488  31.218  1.00 56.93           O  
ATOM    987  CB  HIS A 125      10.169  31.585  30.100  0.51 56.93           C  
ATOM    986  CG  HIS A 125       9.111  32.595  29.764  0.51 56.93           C  
ATOM    989  CD2 HIS A 125       8.789  33.771  30.370  0.51 56.93           C  
ATOM    985  ND1 HIS A 125       8.257  32.481  28.690  0.51 56.93           N  
ATOM    990  CE1 HIS A 125       7.467  33.585  28.698  0.51 56.93           C  
ATOM    988  NE2 HIS A 125       7.754  34.397  29.699  0.51 56.93           N  
ATOM    993  N   LEU A 126      12.951  33.834  29.387  1.00 64.47           N  
ATOM    994  CA  LEU A 126      13.568  35.048  29.823  1.00 64.47           C  
ATOM    999  C   LEU A 126      13.626  35.912  28.606  1.00 64.47           C  
ATOM   1000  O   LEU A 126      13.528  35.418  27.482  1.00 64.47           O  
ATOM    995  CB  LEU A 126      15.027  34.845  30.272  1.00 64.47           C  
ATOM    996  CG  LEU A 126      15.193  33.953  31.516  1.00 64.47           C  
ATOM    997  CD1 LEU A 126      16.675  33.792  31.890  1.00 64.47           C  
ATOM    998  CD2 LEU A 126      14.356  34.477  32.695  1.00 64.47           C  
ATOM   1001  N   LYS A 127      13.787  37.232  28.800  1.00177.29           N  
ATOM   1002  CA  LYS A 127      13.868  38.124  27.685  1.00177.29           C  
ATOM   1008  C   LYS A 127      15.081  37.766  26.886  1.00177.29           C  
ATOM   1009  O   LYS A 127      16.071  37.259  27.410  1.00177.29           O  
ATOM   1003  CB  LYS A 127      13.902  39.617  28.084  1.00177.29           C  
ATOM   1004  CG  LYS A 127      14.757  39.949  29.312  1.00177.29           C  
ATOM   1005  CD  LYS A 127      14.244  39.333  30.618  1.00177.29           C  
ATOM   1006  CE  LYS A 127      12.903  39.887  31.098  1.00177.29           C  
ATOM   1007  NZ  LYS A 127      13.101  41.157  31.830  1.00177.29           N1+
ATOM   1010  N   ASP A 128      15.003  38.026  25.566  1.00 38.51           N  
ATOM   1011  CA  ASP A 128      16.013  37.657  24.617  1.00 38.51           C  
ATOM   1016  C   ASP A 128      17.297  38.320  24.995  1.00 38.51           C  
ATOM   1017  O   ASP A 128      18.364  37.714  24.909  1.00 38.51           O  
ATOM   1012  CB  ASP A 128      15.669  38.146  23.200  1.00 38.51           C  
ATOM   1013  CG  ASP A 128      14.408  37.431  22.731  1.00 38.51           C  
ATOM   1014  OD1 ASP A 128      14.144  36.305  23.225  1.00 38.51           O  
ATOM   1015  OD2 ASP A 128      13.689  38.012  21.871  1.00 38.51           O1-
ATOM   1018  N   GLU A 129      17.226  39.586  25.439  1.00 33.46           N  
ATOM   1019  CA  GLU A 129      18.421  40.310  25.757  1.00 33.46           C  
ATOM   1025  C   GLU A 129      19.155  39.586  26.838  1.00 33.46           C  
ATOM   1026  O   GLU A 129      20.378  39.462  26.794  1.00 33.46           O  
ATOM   1020  CB  GLU A 129      18.141  41.721  26.296  1.00 33.46           C  
ATOM   1021  CG  GLU A 129      19.414  42.498  26.633  1.00 33.46           C  
ATOM   1022  CD  GLU A 129      18.999  43.809  27.285  1.00 33.46           C  
ATOM   1023  OE1 GLU A 129      17.766  44.059  27.374  1.00 33.46           O  
ATOM   1024  OE2 GLU A 129      19.906  44.574  27.709  1.00 33.46           O1-
ATOM   1027  N   ILE A 130      18.425  39.098  27.857  1.00 54.27           N  
ATOM   1028  CA  ILE A 130      19.078  38.415  28.937  1.00 54.27           C  
ATOM   1033  C   ILE A 130      19.680  37.131  28.456  1.00 54.27           C  
ATOM   1034  O   ILE A 130      20.779  36.768  28.875  1.00 54.27           O  
ATOM   1029  CB  ILE A 130      18.191  38.082  30.101  1.00 54.27           C  
ATOM   1030  CG1 ILE A 130      17.738  39.362  30.818  1.00 54.27           C  
ATOM   1031  CG2 ILE A 130      18.960  37.115  31.019  1.00 54.27           C  
ATOM   1032  CD1 ILE A 130      16.823  39.092  32.010  1.00 54.27           C  
ATOM   1035  N   LYS A 131      18.967  36.410  27.570  1.00 46.32           N  
ATOM   1036  CA  LYS A 131      19.411  35.122  27.115  1.00 46.32           C  
ATOM   1042  C   LYS A 131      20.736  35.261  26.432  1.00 46.32           C  
ATOM   1043  O   LYS A 131      21.623  34.433  26.627  1.00 46.32           O  
ATOM   1037  CB  LYS A 131      18.462  34.484  26.088  1.00 46.32           C  
ATOM   1038  CG  LYS A 131      17.071  34.143  26.629  1.00 46.32           C  
ATOM   1039  CD  LYS A 131      16.098  33.750  25.516  1.00 46.32           C  
ATOM   1040  CE  LYS A 131      14.693  33.400  26.004  1.00 46.32           C  
ATOM   1041  NZ  LYS A 131      13.852  32.986  24.858  1.00 46.32           N1+
ATOM   1044  N   ILE A 132      20.908  36.309  25.606  1.00 98.26           N  
ATOM   1045  CA  ILE A 132      22.151  36.453  24.901  1.00 98.26           C  
ATOM   1050  C   ILE A 132      23.244  36.655  25.902  1.00 98.26           C  
ATOM   1051  O   ILE A 132      24.329  36.094  25.765  1.00 98.26           O  
ATOM   1046  CB  ILE A 132      22.212  37.621  23.956  1.00 98.26           C  
ATOM   1047  CG1 ILE A 132      22.083  38.951  24.709  1.00 98.26           C  
ATOM   1048  CG2 ILE A 132      21.150  37.413  22.870  1.00 98.26           C  
ATOM   1049  CD1 ILE A 132      22.483  40.157  23.865  1.00 98.26           C  
ATOM   1052  N   LYS A 133      22.987  37.469  26.944  1.00 41.94           N  
ATOM   1053  CA  LYS A 133      23.999  37.757  27.920  1.00 41.94           C  
ATOM   1059  C   LYS A 133      24.403  36.477  28.583  1.00 41.94           C  
ATOM   1060  O   LYS A 133      25.588  36.227  28.798  1.00 41.94           O  
ATOM   1054  CB  LYS A 133      23.501  38.681  29.043  1.00 41.94           C  
ATOM   1055  CG  LYS A 133      23.158  40.100  28.590  1.00 41.94           C  
ATOM   1056  CD  LYS A 133      22.348  40.875  29.630  1.00 41.94           C  
ATOM   1057  CE  LYS A 133      21.997  42.297  29.196  1.00 41.94           C  
ATOM   1058  NZ  LYS A 133      21.137  42.938  30.216  1.00 41.94           N1+
ATOM   1061  N   LEU A 134      23.418  35.625  28.922  1.00 56.64           N  
ATOM   1062  CA  LEU A 134      23.693  34.393  29.604  1.00 56.64           C  
ATOM   1067  C   LEU A 134      24.524  33.499  28.748  1.00 56.64           C  
ATOM   1068  O   LEU A 134      25.457  32.866  29.235  1.00 56.64           O  
ATOM   1063  CB  LEU A 134      22.430  33.581  29.952  1.00 56.64           C  
ATOM   1064  CG  LEU A 134      21.556  34.200  31.054  1.00 56.64           C  
ATOM   1065  CD1 LEU A 134      20.322  33.328  31.337  1.00 56.64           C  
ATOM   1066  CD2 LEU A 134      22.383  34.481  32.319  1.00 56.64           C  
ATOM   1069  N   ILE A 135      24.195  33.413  27.447  1.00 41.98           N  
ATOM   1070  CA  ILE A 135      24.893  32.538  26.550  1.00 41.98           C  
ATOM   1075  C   ILE A 135      26.314  32.985  26.430  1.00 41.98           C  
ATOM   1076  O   ILE A 135      27.231  32.168  26.421  1.00 41.98           O  
ATOM   1071  CB  ILE A 135      24.282  32.501  25.183  1.00 41.98           C  
ATOM   1072  CG1 ILE A 135      22.835  31.988  25.274  1.00 41.98           C  
ATOM   1073  CG2 ILE A 135      25.180  31.635  24.284  1.00 41.98           C  
ATOM   1074  CD1 ILE A 135      22.020  32.235  24.007  1.00 41.98           C  
ATOM   1077  N   LYS A 136      26.536  34.307  26.338  1.00 38.79           N  
ATOM   1078  CA  LYS A 136      27.868  34.809  26.168  1.00 38.79           C  
ATOM   1084  C   LYS A 136      28.679  34.408  27.362  1.00 38.79           C  
ATOM   1085  O   LYS A 136      29.813  33.949  27.227  1.00 38.79           O  
ATOM   1079  CB  LYS A 136      27.900  36.344  26.087  1.00 38.79           C  
ATOM   1080  CG  LYS A 136      27.086  36.907  24.922  1.00 38.79           C  
ATOM   1081  CD  LYS A 136      26.810  38.405  25.047  1.00 38.79           C  
ATOM   1082  CE  LYS A 136      25.988  38.979  23.893  1.00 38.79           C  
ATOM   1083  NZ  LYS A 136      25.726  40.417  24.132  1.00 38.79           N1+
ATOM   1086  N   THR A 137      28.107  34.563  28.572  1.00 47.80           N  
ATOM   1087  CA  THR A 137      28.836  34.271  29.771  1.00 47.80           C  
ATOM   1091  C   THR A 137      29.169  32.809  29.833  1.00 47.80           C  
ATOM   1092  O   THR A 137      30.302  32.439  30.140  1.00 47.80           O  
ATOM   1088  CB  THR A 137      28.066  34.629  31.005  1.00 47.80           C  
ATOM   1090  CG2 THR A 137      28.940  34.330  32.235  1.00 47.80           C  
ATOM   1089  OG1 THR A 137      27.722  36.007  30.973  1.00 47.80           O  
ATOM   1093  N   LEU A 138      28.187  31.933  29.540  1.00 54.61           N  
ATOM   1094  CA  LEU A 138      28.412  30.517  29.647  1.00 54.61           C  
ATOM   1099  C   LEU A 138      29.435  30.054  28.651  1.00 54.61           C  
ATOM   1100  O   LEU A 138      30.360  29.320  28.995  1.00 54.61           O  
ATOM   1095  CB  LEU A 138      27.141  29.689  29.381  1.00 54.61           C  
ATOM   1096  CG  LEU A 138      27.353  28.173  29.546  1.00 54.61           C  
ATOM   1097  CD1 LEU A 138      27.619  27.809  31.017  1.00 54.61           C  
ATOM   1098  CD2 LEU A 138      26.198  27.369  28.928  1.00 54.61           C  
ATOM   1101  N   ALA A 139      29.302  30.480  27.382  1.00 33.78           N  
ATOM   1102  CA  ALA A 139      30.185  30.001  26.355  1.00 33.78           C  
ATOM   1104  C   ALA A 139      31.587  30.434  26.640  1.00 33.78           C  
ATOM   1105  O   ALA A 139      32.530  29.664  26.469  1.00 33.78           O  
ATOM   1103  CB  ALA A 139      29.810  30.520  24.956  1.00 33.78           C  
ATOM   1106  N   PHE A 140      31.756  31.693  27.076  1.00107.03           N  
ATOM   1107  CA  PHE A 140      33.063  32.229  27.313  1.00107.03           C  
ATOM   1115  C   PHE A 140      33.727  31.462  28.417  1.00107.03           C  
ATOM   1116  O   PHE A 140      34.837  30.955  28.259  1.00107.03           O  
ATOM   1108  CB  PHE A 140      32.972  33.706  27.738  1.00107.03           C  
ATOM   1109  CG  PHE A 140      34.336  34.294  27.837  1.00107.03           C  
ATOM   1110  CD1 PHE A 140      35.098  34.118  28.967  1.00107.03           C  
ATOM   1111  CD2 PHE A 140      34.844  35.039  26.798  1.00107.03           C  
ATOM   1112  CE1 PHE A 140      36.356  34.669  29.055  1.00107.03           C  
ATOM   1113  CE2 PHE A 140      36.099  35.592  26.879  1.00107.03           C  
ATOM   1114  CZ  PHE A 140      36.858  35.408  28.011  1.00107.03           C  
ATOM   1117  N   ASN A 141      33.035  31.337  29.563  1.00 71.22           N  
ATOM   1118  CA  ASN A 141      33.587  30.717  30.735  1.00 71.22           C  
ATOM   1123  C   ASN A 141      33.766  29.246  30.587  1.00 71.22           C  
ATOM   1124  O   ASN A 141      34.693  28.712  31.183  1.00 71.22           O  
ATOM   1119  CB  ASN A 141      32.757  30.966  31.998  1.00 71.22           C  
ATOM   1120  CG  ASN A 141      33.072  32.390  32.411  1.00 71.22           C  
ATOM   1122  ND2 ASN A 141      32.011  33.213  32.614  1.00 71.22           N  
ATOM   1121  OD1 ASN A 141      34.238  32.763  32.532  1.00 71.22           O  
ATOM   1125  N   ALA A 142      32.814  28.564  29.917  1.00 69.57           N  
ATOM   1126  CA  ALA A 142      32.776  27.151  29.627  1.00 69.57           C  
ATOM   1128  C   ALA A 142      33.726  26.725  28.543  1.00 69.57           C  
ATOM   1129  O   ALA A 142      34.189  25.585  28.535  1.00 69.57           O  
ATOM   1127  CB  ALA A 142      31.375  26.668  29.211  1.00 69.57           C  
ATOM   1130  N   GLY A 143      34.013  27.610  27.570  1.00 44.39           N  
ATOM   1131  CA  GLY A 143      34.729  27.173  26.404  1.00 44.39           C  
ATOM   1132  C   GLY A 143      36.204  27.387  26.478  1.00 44.39           C  
ATOM   1133  O   GLY A 143      36.852  27.257  27.515  1.00 44.39           O  
ATOM   1134  N   LEU A 144      36.756  27.722  25.301  1.00147.03           N  
ATOM   1135  CA  LEU A 144      38.144  27.892  25.015  1.00147.03           C  
ATOM   1140  C   LEU A 144      38.714  29.028  25.786  1.00147.03           C  
ATOM   1141  O   LEU A 144      39.934  29.079  25.924  1.00147.03           O  
ATOM   1136  CB  LEU A 144      38.422  28.128  23.517  1.00147.03           C  
ATOM   1137  CG  LEU A 144      37.534  29.205  22.859  1.00147.03           C  
ATOM   1138  CD1 LEU A 144      37.759  30.594  23.476  1.00147.03           C  
ATOM   1139  CD2 LEU A 144      37.710  29.204  21.330  1.00147.03           C  
ATOM   1142  N   ASN A 145      37.872  29.989  26.234  1.00146.69           N  
ATOM   1143  CA  ASN A 145      38.351  31.148  26.940  1.00146.69           C  
ATOM   1148  C   ASN A 145      38.774  30.759  28.313  1.00146.69           C  
ATOM   1149  O   ASN A 145      38.270  31.248  29.323  1.00146.69           O  
ATOM   1144  CB  ASN A 145      37.283  32.244  27.078  1.00146.69           C  
ATOM   1145  CG  ASN A 145      36.953  32.738  25.676  1.00146.69           C  
ATOM   1147  ND2 ASN A 145      38.006  33.102  24.896  1.00146.69           N  
ATOM   1146  OD1 ASN A 145      35.788  32.795  25.283  1.00146.69           O  
ATOM   1150  N   GLY A 146      39.762  29.864  28.361  1.00 43.13           N  
ATOM   1151  CA  GLY A 146      40.363  29.416  29.555  1.00 43.13           C  
ATOM   1152  C   GLY A 146      39.521  28.351  30.137  1.00 43.13           C  
ATOM   1153  O   GLY A 146      39.997  27.665  31.039  1.00 43.13           O  
ATOM   1154  N   MET A 147      38.247  28.181  29.698  1.00231.07           N  
ATOM   1155  CA  MET A 147      37.625  27.131  30.456  1.00231.07           C  
ATOM   1160  C   MET A 147      38.250  25.804  30.156  1.00231.07           C  
ATOM   1161  O   MET A 147      38.821  25.181  31.045  1.00231.07           O  
ATOM   1156  CB  MET A 147      36.194  26.762  30.113  1.00231.07           C  
ATOM   1157  CG  MET A 147      35.716  25.479  30.808  1.00231.07           C  
ATOM   1158  SD  MET A 147      35.431  25.597  32.601  1.00231.07           S  
ATOM   1159  CE  MET A 147      34.938  23.857  32.770  1.00231.07           C  
ATOM   1162  N   VAL A 148      38.186  25.406  28.861  1.00139.15           N  
ATOM   1163  CA  VAL A 148      38.712  24.186  28.315  1.00139.15           C  
ATOM   1167  C   VAL A 148      40.194  24.297  28.350  1.00139.15           C  
ATOM   1168  O   VAL A 148      40.907  23.301  28.482  1.00139.15           O  
ATOM   1164  CB  VAL A 148      38.292  23.927  26.897  1.00139.15           C  
ATOM   1165  CG1 VAL A 148      39.003  24.930  25.977  1.00139.15           C  
ATOM   1166  CG2 VAL A 148      38.573  22.452  26.566  1.00139.15           C  
ATOM   1169  N   ILE A 149      40.680  25.544  28.221  1.00145.93           N  
ATOM   1170  CA  ILE A 149      42.083  25.812  28.260  1.00145.93           C  
ATOM   1175  C   ILE A 149      42.588  25.335  29.575  1.00145.93           C  
ATOM   1176  O   ILE A 149      43.691  24.798  29.664  1.00145.93           O  
ATOM   1171  CB  ILE A 149      42.412  27.270  28.178  1.00145.93           C  
ATOM   1172  CG1 ILE A 149      42.200  27.776  26.748  1.00145.93           C  
ATOM   1173  CG2 ILE A 149      43.839  27.476  28.713  1.00145.93           C  
ATOM   1174  CD1 ILE A 149      43.097  27.067  25.734  1.00145.93           C  
ATOM   1177  N   GLY A 150      41.796  25.526  30.642  1.00 25.28           N  
ATOM   1178  CA  GLY A 150      42.267  25.124  31.932  1.00 25.28           C  
ATOM   1179  C   GLY A 150      42.551  23.651  31.910  1.00 25.28           C  
ATOM   1180  O   GLY A 150      43.589  23.215  32.405  1.00 25.28           O  
ATOM   1181  N   GLN A 151      41.640  22.841  31.334  1.00140.01           N  
ATOM   1182  CA  GLN A 151      41.870  21.422  31.296  1.00140.01           C  
ATOM   1188  C   GLN A 151      43.048  21.102  30.425  1.00140.01           C  
ATOM   1189  O   GLN A 151      43.855  20.238  30.764  1.00140.01           O  
ATOM   1183  CB  GLN A 151      40.682  20.587  30.774  1.00140.01           C  
ATOM   1184  CG  GLN A 151      39.630  20.232  31.831  1.00140.01           C  
ATOM   1185  CD  GLN A 151      40.105  18.985  32.574  1.00140.01           C  
ATOM   1187  NE2 GLN A 151      39.149  18.225  33.170  1.00140.01           N  
ATOM   1186  OE1 GLN A 151      41.298  18.690  32.620  1.00140.01           O  
ATOM   1190  N   ALA A 152      43.185  21.789  29.275  1.00 39.03           N  
ATOM   1191  CA  ALA A 152      44.249  21.466  28.365  1.00 39.03           C  
ATOM   1193  C   ALA A 152      45.574  21.683  29.033  1.00 39.03           C  
ATOM   1194  O   ALA A 152      46.461  20.835  28.952  1.00 39.03           O  
ATOM   1192  CB  ALA A 152      44.220  22.332  27.093  1.00 39.03           C  
ATOM   1195  N   ILE A 153      45.736  22.825  29.726  1.00120.96           N  
ATOM   1196  CA  ILE A 153      46.968  23.129  30.394  1.00120.96           C  
ATOM   1201  C   ILE A 153      47.189  22.153  31.505  1.00120.96           C  
ATOM   1202  O   ILE A 153      48.309  21.698  31.738  1.00120.96           O  
ATOM   1197  CB  ILE A 153      47.029  24.546  30.898  1.00120.96           C  
ATOM   1198  CG1 ILE A 153      45.847  24.872  31.822  1.00120.96           C  
ATOM   1199  CG2 ILE A 153      47.139  25.473  29.682  1.00120.96           C  
ATOM   1200  CD1 ILE A 153      45.881  26.305  32.350  1.00120.96           C  
ATOM   1203  N   ASP A 154      46.108  21.791  32.211  1.00 65.54           N  
ATOM   1204  CA  ASP A 154      46.201  20.910  33.336  1.00 65.54           C  
ATOM   1209  C   ASP A 154      46.764  19.597  32.879  1.00 65.54           C  
ATOM   1210  O   ASP A 154      47.666  19.048  33.514  1.00 65.54           O  
ATOM   1205  CB  ASP A 154      44.807  20.662  33.941  1.00 65.54           C  
ATOM   1206  CG  ASP A 154      44.949  20.160  35.368  1.00 65.54           C  
ATOM   1207  OD1 ASP A 154      46.103  19.882  35.789  1.00 65.54           O  
ATOM   1208  OD2 ASP A 154      43.901  20.057  36.061  1.00 65.54           O1-
ATOM   1211  N   CYS A 155      46.252  19.067  31.751  1.00 50.18           N  
ATOM   1212  CA  CYS A 155      46.669  17.789  31.256  1.00 50.18           C  
ATOM   1215  C   CYS A 155      48.120  17.816  30.864  1.00 50.18           C  
ATOM   1216  O   CYS A 155      48.891  16.953  31.280  1.00 50.18           O  
ATOM   1213  CB  CYS A 155      45.862  17.359  30.019  1.00 50.18           C  
ATOM   1214  SG  CYS A 155      44.089  17.171  30.377  1.00 50.18           S  
ATOM   1217  N   PHE A 156      48.540  18.823  30.070  1.00 67.10           N  
ATOM   1218  CA  PHE A 156      49.883  18.853  29.548  1.00 67.10           C  
ATOM   1226  C   PHE A 156      50.893  19.015  30.650  1.00 67.10           C  
ATOM   1227  O   PHE A 156      51.913  18.331  30.683  1.00 67.10           O  
ATOM   1219  CB  PHE A 156      50.105  19.982  28.520  1.00 67.10           C  
ATOM   1220  CG  PHE A 156      51.453  19.795  27.907  1.00 67.10           C  
ATOM   1221  CD1 PHE A 156      51.663  18.802  26.978  1.00 67.10           C  
ATOM   1222  CD2 PHE A 156      52.502  20.620  28.239  1.00 67.10           C  
ATOM   1223  CE1 PHE A 156      52.900  18.621  26.403  1.00 67.10           C  
ATOM   1224  CE2 PHE A 156      53.742  20.447  27.667  1.00 67.10           C  
ATOM   1225  CZ  PHE A 156      53.944  19.446  26.747  1.00 67.10           C  
ATOM   1228  N   PHE A 157      50.611  19.939  31.579  1.00119.62           N  
ATOM   1229  CA  PHE A 157      51.438  20.363  32.680  1.00119.62           C  
ATOM   1237  C   PHE A 157      51.516  19.406  33.830  1.00119.62           C  
ATOM   1238  O   PHE A 157      52.304  19.635  34.748  1.00119.62           O  
ATOM   1230  CB  PHE A 157      51.098  21.761  33.215  1.00119.62           C  
ATOM   1231  CG  PHE A 157      51.742  22.713  32.272  1.00119.62           C  
ATOM   1232  CD1 PHE A 157      53.106  22.889  32.321  1.00119.62           C  
ATOM   1233  CD2 PHE A 157      51.008  23.424  31.352  1.00119.62           C  
ATOM   1234  CE1 PHE A 157      53.739  23.757  31.465  1.00119.62           C  
ATOM   1235  CE2 PHE A 157      51.633  24.297  30.490  1.00119.62           C  
ATOM   1236  CZ  PHE A 157      52.999  24.465  30.547  1.00119.62           C  
ATOM   1239  N   GLU A 158      50.662  18.367  33.859  1.00118.20           N  
ATOM   1240  CA  GLU A 158      50.581  17.479  34.990  1.00118.20           C  
ATOM   1246  C   GLU A 158      51.962  17.004  35.342  1.00118.20           C  
ATOM   1247  O   GLU A 158      52.338  16.986  36.515  1.00118.20           O  
ATOM   1241  CB  GLU A 158      49.793  16.212  34.642  1.00118.20           C  
ATOM   1242  CG  GLU A 158      48.362  16.483  34.190  1.00118.20           C  
ATOM   1243  CD  GLU A 158      47.854  15.234  33.490  1.00118.20           C  
ATOM   1244  OE1 GLU A 158      48.695  14.480  32.937  1.00118.20           O  
ATOM   1245  OE2 GLU A 158      46.611  15.019  33.494  1.00118.20           O1-
ATOM   1248  N   ASP A 159      52.741  16.623  34.312  1.00140.35           N  
ATOM   1249  CA  ASP A 159      54.074  16.105  34.430  1.00140.35           C  
ATOM   1254  C   ASP A 159      55.044  17.154  34.880  1.00140.35           C  
ATOM   1255  O   ASP A 159      55.942  16.868  35.670  1.00140.35           O  
ATOM   1250  CB  ASP A 159      54.615  15.621  33.077  1.00140.35           C  
ATOM   1251  CG  ASP A 159      53.657  14.575  32.540  1.00140.35           C  
ATOM   1252  OD1 ASP A 159      52.618  14.992  31.964  1.00140.35           O  
ATOM   1253  OD2 ASP A 159      53.945  13.358  32.689  1.00140.35           O1-
ATOM   1256  N   LYS A 160      54.890  18.401  34.393  1.00158.36           N  
ATOM   1257  CA  LYS A 160      55.928  19.381  34.565  1.00158.36           C  
ATOM   1263  C   LYS A 160      55.738  20.290  35.736  1.00158.36           C  
ATOM   1264  O   LYS A 160      54.708  20.304  36.414  1.00158.36           O  
ATOM   1258  CB  LYS A 160      56.128  20.269  33.326  1.00158.36           C  
ATOM   1259  CG  LYS A 160      56.623  19.478  32.116  1.00158.36           C  
ATOM   1260  CD  LYS A 160      55.574  18.524  31.545  1.00158.36           C  
ATOM   1261  CE  LYS A 160      54.965  19.004  30.231  1.00158.36           C  
ATOM   1262  NZ  LYS A 160      55.912  18.743  29.128  1.00158.36           N1+
ATOM   1265  N   ARG A 161      56.815  21.068  35.998  1.00107.78           N  
ATOM   1266  CA  ARG A 161      56.867  22.013  37.072  1.00107.78           C  
ATOM   1274  C   ARG A 161      56.146  23.236  36.621  1.00107.78           C  
ATOM   1275  O   ARG A 161      56.297  23.678  35.485  1.00107.78           O  
ATOM   1267  CB  ARG A 161      58.293  22.466  37.434  1.00107.78           C  
ATOM   1268  CG  ARG A 161      58.389  23.127  38.812  1.00107.78           C  
ATOM   1269  CD  ARG A 161      59.586  24.066  38.987  1.00107.78           C  
ATOM   1270  NE  ARG A 161      59.028  25.407  39.323  1.00107.78           N  
ATOM   1271  CZ  ARG A 161      59.769  26.541  39.164  1.00107.78           C  
ATOM   1272  NH1 ARG A 161      61.012  26.477  38.608  1.00107.78           N1+
ATOM   1273  NH2 ARG A 161      59.260  27.744  39.560  1.00107.78           N  
ATOM   1276  N   LEU A 162      55.334  23.820  37.516  1.00 76.85           N  
ATOM   1277  CA  LEU A 162      54.585  24.993  37.182  1.00 76.85           C  
ATOM   1282  C   LEU A 162      55.053  26.092  38.071  1.00 76.85           C  
ATOM   1283  O   LEU A 162      55.508  25.846  39.185  1.00 76.85           O  
ATOM   1278  CB  LEU A 162      53.080  24.839  37.466  1.00 76.85           C  
ATOM   1279  CG  LEU A 162      52.362  23.859  36.526  1.00 76.85           C  
ATOM   1280  CD1 LEU A 162      50.879  23.697  36.903  1.00 76.85           C  
ATOM   1281  CD2 LEU A 162      52.535  24.297  35.064  1.00 76.85           C  
ATOM   1284  N   SER A 163      54.982  27.338  37.568  1.00 46.41           N  
ATOM   1285  CA  SER A 163      55.294  28.484  38.364  1.00 46.41           C  
ATOM   1288  C   SER A 163      54.041  28.796  39.119  1.00 46.41           C  
ATOM   1289  O   SER A 163      52.984  28.235  38.839  1.00 46.41           O  
ATOM   1286  CB  SER A 163      55.674  29.722  37.532  1.00 46.41           C  
ATOM   1287  OG  SER A 163      54.584  30.115  36.713  1.00 46.41           O  
ATOM   1290  N   LEU A 164      54.144  29.697  40.113  1.00 73.64           N  
ATOM   1291  CA  LEU A 164      53.033  30.074  40.937  1.00 73.64           C  
ATOM   1296  C   LEU A 164      51.996  30.718  40.064  1.00 73.64           C  
ATOM   1297  O   LEU A 164      50.811  30.387  40.125  1.00 73.64           O  
ATOM   1292  CB  LEU A 164      53.455  31.120  41.979  1.00 73.64           C  
ATOM   1293  CG  LEU A 164      52.377  31.424  43.028  1.00 73.64           C  
ATOM   1294  CD1 LEU A 164      52.168  30.222  43.960  1.00 73.64           C  
ATOM   1295  CD2 LEU A 164      52.684  32.717  43.790  1.00 73.64           C  
ATOM   1298  N   ASN A 165      52.425  31.646  39.192  1.00 34.56           N  
ATOM   1299  CA  ASN A 165      51.476  32.351  38.382  1.00 34.56           C  
ATOM   1304  C   ASN A 165      50.793  31.391  37.464  1.00 34.56           C  
ATOM   1305  O   ASN A 165      49.578  31.457  37.288  1.00 34.56           O  
ATOM   1300  CB  ASN A 165      52.114  33.449  37.513  1.00 34.56           C  
ATOM   1301  CG  ASN A 165      52.508  34.598  38.429  1.00 34.56           C  
ATOM   1303  ND2 ASN A 165      53.383  35.506  37.920  1.00 34.56           N  
ATOM   1302  OD1 ASN A 165      52.041  34.691  39.562  1.00 34.56           O  
ATOM   1306  N   GLU A 166      51.555  30.464  36.861  1.00 51.41           N  
ATOM   1307  CA  GLU A 166      50.980  29.558  35.909  1.00 51.41           C  
ATOM   1313  C   GLU A 166      49.990  28.667  36.583  1.00 51.41           C  
ATOM   1314  O   GLU A 166      48.944  28.337  36.026  1.00 51.41           O  
ATOM   1308  CB  GLU A 166      52.037  28.703  35.192  1.00 51.41           C  
ATOM   1309  CG  GLU A 166      52.841  29.541  34.193  1.00 51.41           C  
ATOM   1310  CD  GLU A 166      54.031  28.735  33.694  1.00 51.41           C  
ATOM   1311  OE1 GLU A 166      53.892  27.495  33.530  1.00 51.41           O  
ATOM   1312  OE2 GLU A 166      55.104  29.361  33.473  1.00 51.41           O1-
ATOM   1315  N   LEU A 167      50.301  28.248  37.813  1.00 81.75           N  
ATOM   1316  CA  LEU A 167      49.459  27.351  38.535  1.00 81.75           C  
ATOM   1321  C   LEU A 167      48.145  28.026  38.822  1.00 81.75           C  
ATOM   1322  O   LEU A 167      47.083  27.413  38.707  1.00 81.75           O  
ATOM   1317  CB  LEU A 167      50.198  26.916  39.805  1.00 81.75           C  
ATOM   1318  CG  LEU A 167      49.586  25.772  40.609  1.00 81.75           C  
ATOM   1319  CD1 LEU A 167      49.233  24.558  39.730  1.00 81.75           C  
ATOM   1320  CD2 LEU A 167      50.599  25.389  41.698  1.00 81.75           C  
ATOM   1323  N   GLU A 168      48.186  29.323  39.185  1.00 54.20           N  
ATOM   1324  CA  GLU A 168      46.995  30.082  39.466  1.00 54.20           C  
ATOM   1330  C   GLU A 168      46.187  30.207  38.207  1.00 54.20           C  
ATOM   1331  O   GLU A 168      44.962  30.099  38.223  1.00 54.20           O  
ATOM   1325  CB  GLU A 168      47.314  31.492  39.991  1.00 54.20           C  
ATOM   1326  CG  GLU A 168      47.891  31.467  41.410  1.00 54.20           C  
ATOM   1327  CD  GLU A 168      48.459  32.840  41.735  1.00 54.20           C  
ATOM   1328  OE1 GLU A 168      49.445  33.244  41.067  1.00 54.20           O  
ATOM   1329  OE2 GLU A 168      47.915  33.501  42.662  1.00 54.20           O1-
ATOM   1332  N   PHE A 169      46.875  30.416  37.072  1.00108.60           N  
ATOM   1333  CA  PHE A 169      46.285  30.619  35.779  1.00108.60           C  
ATOM   1341  C   PHE A 169      45.507  29.394  35.431  1.00108.60           C  
ATOM   1342  O   PHE A 169      44.347  29.461  35.034  1.00108.60           O  
ATOM   1334  CB  PHE A 169      47.411  30.789  34.740  1.00108.60           C  
ATOM   1335  CG  PHE A 169      46.887  31.064  33.376  1.00108.60           C  
ATOM   1336  CD1 PHE A 169      46.368  30.053  32.601  1.00108.60           C  
ATOM   1337  CD2 PHE A 169      46.951  32.338  32.862  1.00108.60           C  
ATOM   1338  CE1 PHE A 169      45.898  30.316  31.335  1.00108.60           C  
ATOM   1339  CE2 PHE A 169      46.484  32.607  31.598  1.00108.60           C  
ATOM   1340  CZ  PHE A 169      45.953  31.595  30.835  1.00108.60           C  
ATOM   1343  N   LEU A 170      46.124  28.221  35.622  1.00117.28           N  
ATOM   1344  CA  LEU A 170      45.495  27.008  35.211  1.00117.28           C  
ATOM   1349  C   LEU A 170      44.207  26.851  35.957  1.00117.28           C  
ATOM   1350  O   LEU A 170      43.165  26.599  35.358  1.00117.28           O  
ATOM   1345  CB  LEU A 170      46.404  25.787  35.496  1.00117.28           C  
ATOM   1346  CG  LEU A 170      45.948  24.397  34.987  1.00117.28           C  
ATOM   1347  CD1 LEU A 170      46.994  23.338  35.365  1.00117.28           C  
ATOM   1348  CD2 LEU A 170      44.552  23.982  35.479  1.00117.28           C  
ATOM   1351  N   HIS A 171      44.233  27.011  37.288  1.00112.67           N  
ATOM   1352  CA  HIS A 171      43.055  26.737  38.055  1.00112.67           C  
ATOM   1359  C   HIS A 171      41.990  27.764  37.898  1.00112.67           C  
ATOM   1360  O   HIS A 171      40.806  27.439  37.980  1.00112.67           O  
ATOM   1355  CB  HIS A 171      43.367  26.451  39.511  1.00112.67           C  
ATOM   1354  CG  HIS A 171      44.165  25.185  39.576  1.00112.67           C  
ATOM   1357  CD2 HIS A 171      43.733  23.898  39.639  1.00112.67           C  
ATOM   1353  ND1 HIS A 171      45.540  25.116  39.532  1.00112.67           N  
ATOM   1358  CE1 HIS A 171      45.869  23.802  39.579  1.00112.67           C  
ATOM   1356  NE2 HIS A 171      44.804  23.023  39.645  1.00112.67           N  
ATOM   1361  N   THR A 172      42.361  29.037  37.694  1.00 38.23           N  
ATOM   1362  CA  THR A 172      41.316  30.002  37.552  1.00 38.23           C  
ATOM   1366  C   THR A 172      40.515  29.627  36.349  1.00 38.23           C  
ATOM   1367  O   THR A 172      39.287  29.674  36.364  1.00 38.23           O  
ATOM   1363  CB  THR A 172      41.812  31.403  37.339  1.00 38.23           C  
ATOM   1365  CG2 THR A 172      40.594  32.334  37.196  1.00 38.23           C  
ATOM   1364  OG1 THR A 172      42.616  31.815  38.435  1.00 38.23           O  
ATOM   1368  N   HIS A 173      41.208  29.265  35.258  1.00 80.75           N  
ATOM   1369  CA  HIS A 173      40.552  28.922  34.038  1.00 80.75           C  
ATOM   1376  C   HIS A 173      39.818  27.610  34.154  1.00 80.75           C  
ATOM   1377  O   HIS A 173      38.658  27.513  33.753  1.00 80.75           O  
ATOM   1372  CB  HIS A 173      41.569  28.905  32.886  1.00 80.75           C  
ATOM   1371  CG  HIS A 173      42.077  30.288  32.580  1.00 80.75           C  
ATOM   1374  CD2 HIS A 173      41.809  31.112  31.530  1.00 80.75           C  
ATOM   1370  ND1 HIS A 173      42.941  30.992  33.389  1.00 80.75           N  
ATOM   1375  CE1 HIS A 173      43.149  32.194  32.795  1.00 80.75           C  
ATOM   1373  NE2 HIS A 173      42.482  32.313  31.662  1.00 80.75           N  
ATOM   1378  N   LYS A 174      40.448  26.559  34.720  1.00 96.79           N  
ATOM   1379  CA  LYS A 174      39.794  25.274  34.714  1.00 96.79           C  
ATOM   1385  C   LYS A 174      38.526  25.253  35.531  1.00 96.79           C  
ATOM   1386  O   LYS A 174      37.472  24.876  35.024  1.00 96.79           O  
ATOM   1380  CB  LYS A 174      40.684  24.142  35.254  1.00 96.79           C  
ATOM   1381  CG  LYS A 174      39.993  22.775  35.240  1.00 96.79           C  
ATOM   1382  CD  LYS A 174      40.942  21.594  35.457  1.00 96.79           C  
ATOM   1383  CE  LYS A 174      40.221  20.249  35.581  1.00 96.79           C  
ATOM   1384  NZ  LYS A 174      41.207  19.146  35.662  1.00 96.79           N1+
ATOM   1387  N   THR A 175      38.622  25.518  36.849  1.00157.96           N  
ATOM   1388  CA  THR A 175      37.477  25.517  37.726  1.00157.96           C  
ATOM   1392  C   THR A 175      36.821  26.847  38.022  1.00157.96           C  
ATOM   1393  O   THR A 175      35.596  26.947  38.090  1.00157.96           O  
ATOM   1389  CB  THR A 175      37.816  24.888  39.044  1.00157.96           C  
ATOM   1391  CG2 THR A 175      38.939  25.699  39.710  1.00157.96           C  
ATOM   1390  OG1 THR A 175      36.669  24.841  39.876  1.00157.96           O  
ATOM   1394  N   ALA A 176      37.632  27.902  38.242  1.00 54.39           N  
ATOM   1395  CA  ALA A 176      37.158  29.151  38.792  1.00 54.39           C  
ATOM   1397  C   ALA A 176      36.197  29.876  37.906  1.00 54.39           C  
ATOM   1398  O   ALA A 176      35.192  30.408  38.378  1.00 54.39           O  
ATOM   1396  CB  ALA A 176      38.304  30.127  39.109  1.00 54.39           C  
ATOM   1399  N   ARG A 177      36.472  29.916  36.593  1.00 63.61           N  
ATOM   1400  CA  ARG A 177      35.674  30.710  35.704  1.00 63.61           C  
ATOM   1408  C   ARG A 177      34.252  30.240  35.684  1.00 63.61           C  
ATOM   1409  O   ARG A 177      33.332  31.053  35.659  1.00 63.61           O  
ATOM   1401  CB  ARG A 177      36.172  30.672  34.251  1.00 63.61           C  
ATOM   1402  CG  ARG A 177      37.496  31.402  34.039  1.00 63.61           C  
ATOM   1403  CD  ARG A 177      37.946  31.411  32.578  1.00 63.61           C  
ATOM   1404  NE  ARG A 177      39.170  32.252  32.495  1.00 63.61           N  
ATOM   1405  CZ  ARG A 177      39.048  33.603  32.362  1.00 63.61           C  
ATOM   1406  NH1 ARG A 177      37.806  34.168  32.338  1.00 63.61           N1+
ATOM   1407  NH2 ARG A 177      40.160  34.388  32.258  1.00 63.61           N  
ATOM   1410  N   LEU A 178      34.031  28.915  35.674  1.00 58.79           N  
ATOM   1411  CA  LEU A 178      32.698  28.388  35.589  1.00 58.79           C  
ATOM   1416  C   LEU A 178      31.937  28.747  36.832  1.00 58.79           C  
ATOM   1417  O   LEU A 178      30.738  29.025  36.780  1.00 58.79           O  
ATOM   1412  CB  LEU A 178      32.681  26.858  35.412  1.00 58.79           C  
ATOM   1413  CG  LEU A 178      31.272  26.266  35.216  1.00 58.79           C  
ATOM   1414  CD1 LEU A 178      30.596  26.840  33.959  1.00 58.79           C  
ATOM   1415  CD2 LEU A 178      31.315  24.729  35.203  1.00 58.79           C  
ATOM   1418  N   ILE A 179      32.616  28.723  37.993  1.00 50.66           N  
ATOM   1419  CA  ILE A 179      32.005  29.039  39.253  1.00 50.66           C  
ATOM   1424  C   ILE A 179      31.570  30.472  39.228  1.00 50.66           C  
ATOM   1425  O   ILE A 179      30.443  30.796  39.596  1.00 50.66           O  
ATOM   1420  CB  ILE A 179      32.985  28.912  40.380  1.00 50.66           C  
ATOM   1421  CG1 ILE A 179      33.507  27.469  40.470  1.00 50.66           C  
ATOM   1422  CG2 ILE A 179      32.313  29.421  41.665  1.00 50.66           C  
ATOM   1423  CD1 ILE A 179      34.746  27.326  41.352  1.00 50.66           C  
ATOM   1426  N   ALA A 180      32.460  31.368  38.770  1.00 35.52           N  
ATOM   1427  CA  ALA A 180      32.175  32.773  38.730  1.00 35.52           C  
ATOM   1429  C   ALA A 180      31.019  32.999  37.806  1.00 35.52           C  
ATOM   1430  O   ALA A 180      30.157  33.838  38.063  1.00 35.52           O  
ATOM   1428  CB  ALA A 180      33.362  33.603  38.214  1.00 35.52           C  
ATOM   1431  N   ALA A 181      30.975  32.242  36.696  1.00 34.74           N  
ATOM   1432  CA  ALA A 181      29.942  32.402  35.713  1.00 34.74           C  
ATOM   1434  C   ALA A 181      28.609  32.113  36.335  1.00 34.74           C  
ATOM   1435  O   ALA A 181      27.624  32.792  36.048  1.00 34.74           O  
ATOM   1433  CB  ALA A 181      30.109  31.453  34.514  1.00 34.74           C  
ATOM   1436  N   ALA A 182      28.532  31.083  37.198  1.00 42.13           N  
ATOM   1437  CA  ALA A 182      27.276  30.718  37.794  1.00 42.13           C  
ATOM   1439  C   ALA A 182      26.758  31.848  38.640  1.00 42.13           C  
ATOM   1440  O   ALA A 182      25.578  32.186  38.577  1.00 42.13           O  
ATOM   1438  CB  ALA A 182      27.380  29.473  38.689  1.00 42.13           C  
ATOM   1441  N   LEU A 183      27.632  32.501  39.428  1.00122.64           N  
ATOM   1442  CA  LEU A 183      27.192  33.551  40.313  1.00122.64           C  
ATOM   1447  C   LEU A 183      26.627  34.659  39.507  1.00122.64           C  
ATOM   1448  O   LEU A 183      25.738  35.388  39.936  1.00122.64           O  
ATOM   1443  CB  LEU A 183      28.282  34.157  41.220  1.00122.64           C  
ATOM   1444  CG  LEU A 183      28.731  33.234  42.370  1.00122.64           C  
ATOM   1445  CD1 LEU A 183      29.571  32.056  41.863  1.00122.64           C  
ATOM   1446  CD2 LEU A 183      29.423  34.027  43.488  1.00122.64           C  
ATOM   1449  N   LYS A 184      27.119  34.801  38.278  1.00219.73           N  
ATOM   1450  CA  LYS A 184      26.633  35.831  37.433  1.00219.73           C  
ATOM   1456  C   LYS A 184      25.085  35.732  37.299  1.00219.73           C  
ATOM   1457  O   LYS A 184      24.553  36.659  36.703  1.00219.73           O  
ATOM   1451  CB  LYS A 184      27.271  35.804  36.039  1.00219.73           C  
ATOM   1452  CG  LYS A 184      26.976  37.047  35.202  1.00219.73           C  
ATOM   1453  CD  LYS A 184      27.906  37.214  33.998  1.00219.73           C  
ATOM   1454  CE  LYS A 184      29.221  37.921  34.330  1.00219.73           C  
ATOM   1455  NZ  LYS A 184      30.057  38.032  33.112  1.00219.73           N1+
ATOM   1458  N   MET A 185      24.331  34.632  37.732  1.00361.36           N  
ATOM   1459  CA  MET A 185      22.872  34.424  37.653  1.00361.36           C  
ATOM   1464  C   MET A 185      22.028  35.363  38.400  1.00361.36           C  
ATOM   1465  O   MET A 185      21.063  35.903  37.863  1.00361.36           O  
ATOM   1460  CB  MET A 185      22.380  33.035  38.086  1.00361.36           C  
ATOM   1461  CG  MET A 185      20.857  32.952  37.941  1.00361.36           C  
ATOM   1462  SD  MET A 185      20.057  31.381  38.381  1.00361.36           S  
ATOM   1463  CE  MET A 185      20.218  30.631  36.735  1.00361.36           C  
ATOM   1466  N   GLY A 186      22.376  35.607  39.669  1.00114.57           N  
ATOM   1467  CA  GLY A 186      21.594  36.555  40.369  1.00114.57           C  
ATOM   1468  C   GLY A 186      21.830  37.799  39.611  1.00114.57           C  
ATOM   1469  O   GLY A 186      21.004  38.701  39.562  1.00114.57           O  
ATOM   1470  N   CYS A 187      23.026  37.884  39.031  1.00190.40           N  
ATOM   1471  CA  CYS A 187      23.290  39.038  38.263  1.00190.40           C  
ATOM   1474  C   CYS A 187      22.488  39.215  36.999  1.00190.40           C  
ATOM   1475  O   CYS A 187      21.575  40.036  36.948  1.00190.40           O  
ATOM   1472  CB  CYS A 187      24.781  39.104  37.897  1.00190.40           C  
ATOM   1473  SG  CYS A 187      25.117  40.103  36.427  1.00190.40           S  
ATOM   1476  N   GLU A 188      22.769  38.396  35.964  1.00 68.83           N  
ATOM   1477  CA  GLU A 188      22.241  38.649  34.653  1.00 68.83           C  
ATOM   1483  C   GLU A 188      20.775  38.400  34.581  1.00 68.83           C  
ATOM   1484  O   GLU A 188      20.039  39.188  33.993  1.00 68.83           O  
ATOM   1478  CB  GLU A 188      22.945  37.857  33.537  1.00 68.83           C  
ATOM   1479  CG  GLU A 188      24.355  38.389  33.260  1.00 68.83           C  
ATOM   1480  CD  GLU A 188      24.890  37.751  31.986  1.00 68.83           C  
ATOM   1481  OE1 GLU A 188      24.518  36.583  31.700  1.00 68.83           O  
ATOM   1482  OE2 GLU A 188      25.683  38.431  31.278  1.00 68.83           O1-
ATOM   1485  N   ILE A 189      20.304  37.303  35.195  1.00 93.35           N  
ATOM   1486  CA  ILE A 189      18.907  37.002  35.125  1.00 93.35           C  
ATOM   1491  C   ILE A 189      18.161  38.135  35.764  1.00 93.35           C  
ATOM   1492  O   ILE A 189      17.139  38.588  35.252  1.00 93.35           O  
ATOM   1487  CB  ILE A 189      18.535  35.754  35.879  1.00 93.35           C  
ATOM   1488  CG1 ILE A 189      19.137  34.499  35.219  1.00 93.35           C  
ATOM   1489  CG2 ILE A 189      17.003  35.716  35.999  1.00 93.35           C  
ATOM   1490  CD1 ILE A 189      20.651  34.372  35.368  1.00 93.35           C  
ATOM   1493  N   CYS A 190      18.656  38.607  36.921  1.00119.88           N  
ATOM   1494  CA  CYS A 190      18.056  39.670  37.678  1.00119.88           C  
ATOM   1497  C   CYS A 190      18.268  40.995  37.016  1.00119.88           C  
ATOM   1498  O   CYS A 190      17.605  41.970  37.366  1.00119.88           O  
ATOM   1495  CB  CYS A 190      18.542  39.755  39.130  1.00119.88           C  
ATOM   1496  SG  CYS A 190      17.785  41.092  40.091  1.00119.88           S  
ATOM   1499  N   GLU A 191      19.219  41.086  36.063  1.00 71.76           N  
ATOM   1500  CA  GLU A 191      19.496  42.348  35.432  1.00 71.76           C  
ATOM   1506  C   GLU A 191      20.038  43.279  36.472  1.00 71.76           C  
ATOM   1507  O   GLU A 191      19.709  44.463  36.514  1.00 71.76           O  
ATOM   1501  CB  GLU A 191      18.240  42.976  34.797  1.00 71.76           C  
ATOM   1502  CG  GLU A 191      17.720  42.194  33.585  1.00 71.76           C  
ATOM   1503  CD  GLU A 191      16.341  42.723  33.207  1.00 71.76           C  
ATOM   1504  OE1 GLU A 191      15.672  43.317  34.093  1.00 71.76           O  
ATOM   1505  OE2 GLU A 191      15.934  42.534  32.029  1.00 71.76           O1-
ATOM   1508  N   LEU A 192      20.917  42.733  37.335  1.00 55.47           N  
ATOM   1509  CA  LEU A 192      21.550  43.470  38.390  1.00 55.47           C  
ATOM   1514  C   LEU A 192      22.563  44.385  37.776  1.00 55.47           C  
ATOM   1515  O   LEU A 192      23.093  44.116  36.698  1.00 55.47           O  
ATOM   1510  CB  LEU A 192      22.264  42.542  39.391  1.00 55.47           C  
ATOM   1511  CG  LEU A 192      22.914  43.252  40.592  1.00 55.47           C  
ATOM   1512  CD1 LEU A 192      21.858  43.912  41.494  1.00 55.47           C  
ATOM   1513  CD2 LEU A 192      23.832  42.289  41.363  1.00 55.47           C  
ATOM   1516  N   ASN A 193      22.853  45.509  38.461  1.00 57.32           N  
ATOM   1517  CA  ASN A 193      23.772  46.489  37.952  1.00 57.32           C  
ATOM   1522  C   ASN A 193      25.125  45.867  37.837  1.00 57.32           C  
ATOM   1523  O   ASN A 193      25.490  44.981  38.605  1.00 57.32           O  
ATOM   1518  CB  ASN A 193      23.887  47.746  38.834  1.00 57.32           C  
ATOM   1519  CG  ASN A 193      24.390  47.329  40.210  1.00 57.32           C  
ATOM   1521  ND2 ASN A 193      25.721  47.483  40.439  1.00 57.32           N  
ATOM   1520  OD1 ASN A 193      23.622  46.872  41.056  1.00 57.32           O  
ATOM   1524  N   ASN A 194      25.911  46.360  36.860  1.00 57.37           N  
ATOM   1525  CA  ASN A 194      27.190  45.830  36.482  1.00 57.37           C  
ATOM   1530  C   ASN A 194      28.156  45.893  37.621  1.00 57.37           C  
ATOM   1531  O   ASN A 194      28.986  44.999  37.779  1.00 57.37           O  
ATOM   1526  CB  ASN A 194      27.814  46.615  35.317  1.00 57.37           C  
ATOM   1527  CG  ASN A 194      26.917  46.422  34.103  1.00 57.37           C  
ATOM   1529  ND2 ASN A 194      25.999  47.397  33.869  1.00 57.37           N  
ATOM   1528  OD1 ASN A 194      27.018  45.424  33.390  1.00 57.37           O  
ATOM   1532  N   GLU A 195      28.099  46.953  38.444  1.00 79.40           N  
ATOM   1533  CA  GLU A 195      29.092  47.074  39.472  1.00 79.40           C  
ATOM   1539  C   GLU A 195      29.022  45.892  40.393  1.00 79.40           C  
ATOM   1540  O   GLU A 195      30.035  45.243  40.653  1.00 79.40           O  
ATOM   1534  CB  GLU A 195      28.905  48.333  40.339  1.00 79.40           C  
ATOM   1535  CG  GLU A 195      29.158  49.652  39.600  1.00 79.40           C  
ATOM   1536  CD  GLU A 195      27.926  50.008  38.779  1.00 79.40           C  
ATOM   1537  OE1 GLU A 195      27.764  49.442  37.661  1.00 79.40           O  
ATOM   1538  OE2 GLU A 195      27.128  50.851  39.257  1.00 79.40           O1-
ATOM   1541  N   GLU A 196      27.819  45.566  40.900  1.00 60.11           N  
ATOM   1542  CA  GLU A 196      27.689  44.471  41.817  1.00 60.11           C  
ATOM   1548  C   GLU A 196      27.920  43.171  41.114  1.00 60.11           C  
ATOM   1549  O   GLU A 196      28.488  42.239  41.682  1.00 60.11           O  
ATOM   1543  CB  GLU A 196      26.320  44.423  42.521  1.00 60.11           C  
ATOM   1544  CG  GLU A 196      26.157  45.537  43.561  1.00 60.11           C  
ATOM   1545  CD  GLU A 196      24.789  45.413  44.215  1.00 60.11           C  
ATOM   1546  OE1 GLU A 196      23.787  45.840  43.572  1.00 60.11           O  
ATOM   1547  OE2 GLU A 196      24.720  44.898  45.358  1.00 60.11           O1-
ATOM   1550  N   SER A 197      27.486  43.070  39.850  1.00 52.68           N  
ATOM   1551  CA  SER A 197      27.612  41.854  39.102  1.00 52.68           C  
ATOM   1554  C   SER A 197      29.058  41.482  39.024  1.00 52.68           C  
ATOM   1555  O   SER A 197      29.441  40.343  39.286  1.00 52.68           O  
ATOM   1552  CB  SER A 197      27.124  42.059  37.666  1.00 52.68           C  
ATOM   1553  OG  SER A 197      25.813  42.601  37.692  1.00 52.68           O  
ATOM   1556  N   ASN A 198      29.907  42.460  38.670  1.00 58.89           N  
ATOM   1557  CA  ASN A 198      31.305  42.207  38.491  1.00 58.89           C  
ATOM   1562  C   ASN A 198      31.917  41.799  39.795  1.00 58.89           C  
ATOM   1563  O   ASN A 198      32.787  40.932  39.825  1.00 58.89           O  
ATOM   1558  CB  ASN A 198      32.059  43.432  37.950  1.00 58.89           C  
ATOM   1559  CG  ASN A 198      31.568  43.651  36.524  1.00 58.89           C  
ATOM   1561  ND2 ASN A 198      31.173  42.542  35.840  1.00 58.89           N  
ATOM   1560  OD1 ASN A 198      31.526  44.778  36.033  1.00 58.89           O  
ATOM   1564  N   GLN A 199      31.487  42.413  40.915  1.00 95.30           N  
ATOM   1565  CA  GLN A 199      32.077  42.061  42.175  1.00 95.30           C  
ATOM   1571  C   GLN A 199      31.733  40.636  42.500  1.00 95.30           C  
ATOM   1572  O   GLN A 199      32.547  39.906  43.062  1.00 95.30           O  
ATOM   1566  CB  GLN A 199      31.653  42.976  43.344  1.00 95.30           C  
ATOM   1567  CG  GLN A 199      30.175  42.903  43.727  1.00 95.30           C  
ATOM   1568  CD  GLN A 199      29.914  43.909  44.842  1.00 95.30           C  
ATOM   1570  NE2 GLN A 199      30.996  44.584  45.318  1.00 95.30           N  
ATOM   1569  OE1 GLN A 199      28.778  44.097  45.274  1.00 95.30           O  
ATOM   1573  N   ILE A 200      30.507  40.196  42.159  1.00 56.36           N  
ATOM   1574  CA  ILE A 200      30.083  38.849  42.431  1.00 56.36           C  
ATOM   1579  C   ILE A 200      30.932  37.886  41.655  1.00 56.36           C  
ATOM   1580  O   ILE A 200      31.358  36.854  42.171  1.00 56.36           O  
ATOM   1575  CB  ILE A 200      28.665  38.598  41.995  1.00 56.36           C  
ATOM   1576  CG1 ILE A 200      27.685  39.501  42.760  1.00 56.36           C  
ATOM   1577  CG2 ILE A 200      28.375  37.098  42.159  1.00 56.36           C  
ATOM   1578  CD1 ILE A 200      26.273  39.492  42.174  1.00 56.36           C  
ATOM   1581  N   TYR A 201      31.201  38.205  40.377  1.00146.35           N  
ATOM   1582  CA  TYR A 201      31.955  37.338  39.518  1.00146.35           C  
ATOM   1591  C   TYR A 201      33.313  37.170  40.137  1.00146.35           C  
ATOM   1592  O   TYR A 201      33.828  36.058  40.228  1.00146.35           O  
ATOM   1583  CB  TYR A 201      32.103  37.970  38.118  1.00146.35           C  
ATOM   1584  CG  TYR A 201      32.742  37.016  37.171  1.00146.35           C  
ATOM   1585  CD1 TYR A 201      34.111  36.983  37.045  1.00146.35           C  
ATOM   1586  CD2 TYR A 201      31.975  36.167  36.406  1.00146.35           C  
ATOM   1587  CE1 TYR A 201      34.710  36.111  36.169  1.00146.35           C  
ATOM   1588  CE2 TYR A 201      32.571  35.291  35.528  1.00146.35           C  
ATOM   1589  CZ  TYR A 201      33.941  35.264  35.412  1.00146.35           C  
ATOM   1590  OH  TYR A 201      34.568  34.373  34.517  1.00146.35           O  
ATOM   1593  N   LYS A 202      33.922  38.271  40.619  1.00122.27           N  
ATOM   1594  CA  LYS A 202      35.242  38.190  41.184  1.00122.27           C  
ATOM   1600  C   LYS A 202      35.227  37.331  42.414  1.00122.27           C  
ATOM   1601  O   LYS A 202      36.198  36.629  42.693  1.00122.27           O  
ATOM   1595  CB  LYS A 202      35.879  39.559  41.515  1.00122.27           C  
ATOM   1596  CG  LYS A 202      35.218  40.330  42.656  1.00122.27           C  
ATOM   1597  CD  LYS A 202      36.010  41.555  43.121  1.00122.27           C  
ATOM   1598  CE  LYS A 202      37.228  41.216  43.981  1.00122.27           C  
ATOM   1599  NZ  LYS A 202      37.888  42.461  44.433  1.00122.27           N1+
ATOM   1602  N   LEU A 203      34.133  37.367  43.199  1.00 51.51           N  
ATOM   1603  CA  LEU A 203      34.045  36.541  44.371  1.00 51.51           C  
ATOM   1608  C   LEU A 203      34.095  35.109  43.945  1.00 51.51           C  
ATOM   1609  O   LEU A 203      34.738  34.283  44.591  1.00 51.51           O  
ATOM   1604  CB  LEU A 203      32.733  36.721  45.151  1.00 51.51           C  
ATOM   1605  CG  LEU A 203      32.571  35.702  46.297  1.00 51.51           C  
ATOM   1606  CD1 LEU A 203      33.705  35.826  47.328  1.00 51.51           C  
ATOM   1607  CD2 LEU A 203      31.175  35.794  46.935  1.00 51.51           C  
ATOM   1610  N   GLY A 204      33.416  34.779  42.834  1.00 30.50           N  
ATOM   1611  CA  GLY A 204      33.363  33.422  42.372  1.00 30.50           C  
ATOM   1612  C   GLY A 204      34.748  32.948  42.060  1.00 30.50           C  
ATOM   1613  O   GLY A 204      35.101  31.809  42.362  1.00 30.50           O  
ATOM   1614  N   LEU A 205      35.579  33.803  41.435  1.00102.86           N  
ATOM   1615  CA  LEU A 205      36.894  33.349  41.101  1.00102.86           C  
ATOM   1620  C   LEU A 205      37.656  33.053  42.356  1.00102.86           C  
ATOM   1621  O   LEU A 205      38.415  32.086  42.410  1.00102.86           O  
ATOM   1616  CB  LEU A 205      37.723  34.334  40.258  1.00102.86           C  
ATOM   1617  CG  LEU A 205      37.246  34.429  38.795  1.00102.86           C  
ATOM   1618  CD1 LEU A 205      35.869  35.088  38.687  1.00102.86           C  
ATOM   1619  CD2 LEU A 205      38.300  35.092  37.899  1.00102.86           C  
ATOM   1622  N   LYS A 206      37.475  33.881  43.400  1.00 83.09           N  
ATOM   1623  CA  LYS A 206      38.197  33.727  44.632  1.00 83.09           C  
ATOM   1629  C   LYS A 206      37.833  32.413  45.252  1.00 83.09           C  
ATOM   1630  O   LYS A 206      38.698  31.677  45.728  1.00 83.09           O  
ATOM   1624  CB  LYS A 206      37.838  34.836  45.632  1.00 83.09           C  
ATOM   1625  CG  LYS A 206      38.886  35.073  46.716  1.00 83.09           C  
ATOM   1626  CD  LYS A 206      38.648  36.386  47.461  1.00 83.09           C  
ATOM   1627  CE  LYS A 206      39.869  36.890  48.225  1.00 83.09           C  
ATOM   1628  NZ  LYS A 206      40.803  37.541  47.281  1.00 83.09           N1+
ATOM   1631  N   LEU A 207      36.529  32.074  45.239  1.00 49.61           N  
ATOM   1632  CA  LEU A 207      36.054  30.858  45.832  1.00 49.61           C  
ATOM   1637  C   LEU A 207      36.663  29.705  45.100  1.00 49.61           C  
ATOM   1638  O   LEU A 207      37.060  28.712  45.709  1.00 49.61           O  
ATOM   1633  CB  LEU A 207      34.522  30.736  45.760  1.00 49.61           C  
ATOM   1634  CG  LEU A 207      33.803  31.771  46.647  1.00 49.61           C  
ATOM   1635  CD1 LEU A 207      32.274  31.627  46.564  1.00 49.61           C  
ATOM   1636  CD2 LEU A 207      34.325  31.704  48.094  1.00 49.61           C  
ATOM   1639  N   GLY A 208      36.769  29.819  43.764  1.00 28.89           N  
ATOM   1640  CA  GLY A 208      37.315  28.750  42.979  1.00 28.89           C  
ATOM   1641  C   GLY A 208      38.733  28.498  43.398  1.00 28.89           C  
ATOM   1642  O   GLY A 208      39.149  27.347  43.514  1.00 28.89           O  
ATOM   1643  N   LEU A 209      39.520  29.569  43.621  1.00181.06           N  
ATOM   1644  CA  LEU A 209      40.898  29.406  44.000  1.00181.06           C  
ATOM   1649  C   LEU A 209      40.990  28.773  45.352  1.00181.06           C  
ATOM   1650  O   LEU A 209      41.847  27.924  45.588  1.00181.06           O  
ATOM   1645  CB  LEU A 209      41.699  30.711  44.095  1.00181.06           C  
ATOM   1646  CG  LEU A 209      41.842  31.407  42.742  1.00181.06           C  
ATOM   1647  CD1 LEU A 209      42.994  32.422  42.760  1.00181.06           C  
ATOM   1648  CD2 LEU A 209      41.936  30.381  41.610  1.00181.06           C  
ATOM   1651  N   ILE A 210      40.095  29.169  46.275  1.00121.91           N  
ATOM   1652  CA  ILE A 210      40.121  28.670  47.623  1.00121.91           C  
ATOM   1657  C   ILE A 210      39.974  27.189  47.569  1.00121.91           C  
ATOM   1658  O   ILE A 210      40.687  26.455  48.254  1.00121.91           O  
ATOM   1653  CB  ILE A 210      38.918  29.088  48.420  1.00121.91           C  
ATOM   1654  CG1 ILE A 210      38.874  30.595  48.682  1.00121.91           C  
ATOM   1655  CG2 ILE A 210      38.924  28.252  49.710  1.00121.91           C  
ATOM   1656  CD1 ILE A 210      39.912  31.031  49.703  1.00121.91           C  
ATOM   1659  N   PHE A 211      39.039  26.715  46.731  1.00 97.15           N  
ATOM   1660  CA  PHE A 211      38.755  25.313  46.706  1.00 97.15           C  
ATOM   1668  C   PHE A 211      40.013  24.609  46.322  1.00 97.15           C  
ATOM   1669  O   PHE A 211      40.379  23.599  46.921  1.00 97.15           O  
ATOM   1661  CB  PHE A 211      37.708  24.897  45.649  1.00 97.15           C  
ATOM   1662  CG  PHE A 211      36.417  25.613  45.871  1.00 97.15           C  
ATOM   1663  CD1 PHE A 211      35.836  25.654  47.113  1.00 97.15           C  
ATOM   1664  CD2 PHE A 211      35.741  26.192  44.820  1.00 97.15           C  
ATOM   1665  CE1 PHE A 211      34.636  26.296  47.325  1.00 97.15           C  
ATOM   1666  CE2 PHE A 211      34.540  26.834  45.022  1.00 97.15           C  
ATOM   1667  CZ  PHE A 211      33.984  26.893  46.277  1.00 97.15           C  
ATOM   1670  N   GLN A 212      40.708  25.144  45.302  1.00162.33           N  
ATOM   1671  CA  GLN A 212      41.910  24.540  44.808  0.47162.33           C  
ATOM   1677  C   GLN A 212      42.963  24.517  45.858  1.00162.33           C  
ATOM   1678  O   GLN A 212      43.673  23.529  46.008  1.00162.33           O  
ATOM   1672  CB  GLN A 212      42.557  25.282  43.628  0.47162.33           C  
ATOM   1673  CG  GLN A 212      41.947  24.924  42.285  0.47162.33           C  
ATOM   1674  CD  GLN A 212      42.164  23.429  42.134  0.47162.33           C  
ATOM   1676  NE2 GLN A 212      41.118  22.710  41.649  0.47162.33           N  
ATOM   1675  OE1 GLN A 212      43.233  22.910  42.450  0.47162.33           O  
ATOM   1679  N   ILE A 213      43.092  25.609  46.623  1.00106.46           N  
ATOM   1680  CA  ILE A 213      44.129  25.696  47.605  1.00106.46           C  
ATOM   1685  C   ILE A 213      43.930  24.573  48.576  1.00106.46           C  
ATOM   1686  O   ILE A 213      44.879  23.871  48.931  1.00106.46           O  
ATOM   1681  CB  ILE A 213      44.013  26.960  48.396  1.00106.46           C  
ATOM   1682  CG1 ILE A 213      44.040  28.171  47.450  1.00106.46           C  
ATOM   1683  CG2 ILE A 213      45.096  26.946  49.487  1.00106.46           C  
ATOM   1684  CD1 ILE A 213      43.740  29.512  48.112  1.00106.46           C  
ATOM   1687  N   ASN A 214      42.672  24.362  49.014  1.00 79.47           N  
ATOM   1688  CA  ASN A 214      42.392  23.336  49.979  1.00 79.47           C  
ATOM   1693  C   ASN A 214      42.758  22.007  49.405  1.00 79.47           C  
ATOM   1694  O   ASN A 214      43.383  21.175  50.063  1.00 79.47           O  
ATOM   1689  CB  ASN A 214      40.913  23.252  50.384  1.00 79.47           C  
ATOM   1690  CG  ASN A 214      40.798  22.118  51.394  1.00 79.47           C  
ATOM   1692  ND2 ASN A 214      39.809  21.209  51.180  1.00 79.47           N  
ATOM   1691  OD1 ASN A 214      41.583  22.028  52.338  1.00 79.47           O  
ATOM   1695  N   ASP A 215      42.395  21.783  48.134  1.00 73.05           N  
ATOM   1696  CA  ASP A 215      42.714  20.520  47.545  1.00 73.05           C  
ATOM   1701  C   ASP A 215      44.202  20.391  47.566  1.00 73.05           C  
ATOM   1702  O   ASP A 215      44.731  19.291  47.716  1.00 73.05           O  
ATOM   1697  CB  ASP A 215      42.346  20.402  46.053  1.00 73.05           C  
ATOM   1698  CG  ASP A 215      40.846  20.250  45.885  1.00 73.05           C  
ATOM   1699  OD1 ASP A 215      40.087  20.977  46.576  1.00 73.05           O  
ATOM   1700  OD2 ASP A 215      40.439  19.387  45.061  1.00 73.05           O1-
ATOM   1703  N   ASP A 216      44.914  21.521  47.415  1.00118.59           N  
ATOM   1704  CA  ASP A 216      46.351  21.485  47.321  1.00118.59           C  
ATOM   1709  C   ASP A 216      46.937  20.935  48.560  1.00118.59           C  
ATOM   1710  O   ASP A 216      47.943  20.229  48.506  1.00118.59           O  
ATOM   1705  CB  ASP A 216      47.023  22.869  47.211  1.00118.59           C  
ATOM   1706  CG  ASP A 216      46.816  23.487  45.850  1.00118.59           C  
ATOM   1707  OD1 ASP A 216      45.962  22.980  45.079  1.00118.59           O  
ATOM   1708  OD2 ASP A 216      47.531  24.483  45.564  1.00118.59           O1-
ATOM   1711  N   ILE A 217      46.348  21.279  49.716  1.00 80.00           N  
ATOM   1712  CA  ILE A 217      46.945  20.781  50.906  1.00 80.00           C  
ATOM   1717  C   ILE A 217      46.880  19.289  50.810  1.00 80.00           C  
ATOM   1718  O   ILE A 217      47.877  18.595  51.003  1.00 80.00           O  
ATOM   1713  CB  ILE A 217      46.228  21.237  52.140  1.00 80.00           C  
ATOM   1714  CG1 ILE A 217      46.315  22.771  52.243  1.00 80.00           C  
ATOM   1715  CG2 ILE A 217      46.828  20.493  53.344  1.00 80.00           C  
ATOM   1716  CD1 ILE A 217      45.366  23.389  53.270  1.00 80.00           C  
ATOM   1719  N   ILE A 218      45.713  18.764  50.409  1.00103.21           N  
ATOM   1720  CA  ILE A 218      45.577  17.336  50.344  1.00103.21           C  
ATOM   1725  C   ILE A 218      46.441  16.700  49.265  1.00103.21           C  
ATOM   1726  O   ILE A 218      47.222  15.782  49.512  1.00103.21           O  
ATOM   1721  CB  ILE A 218      44.169  16.920  50.032  1.00103.21           C  
ATOM   1722  CG1 ILE A 218      43.200  17.409  51.123  1.00103.21           C  
ATOM   1723  CG2 ILE A 218      44.158  15.397  49.819  1.00103.21           C  
ATOM   1724  CD1 ILE A 218      41.729  17.293  50.722  1.00103.21           C  
ATOM   1727  N   ASP A 219      46.306  17.231  48.041  1.00161.19           N  
ATOM   1728  CA  ASP A 219      46.775  16.879  46.721  1.00161.19           C  
ATOM   1733  C   ASP A 219      48.188  17.270  46.433  1.00161.19           C  
ATOM   1734  O   ASP A 219      48.493  17.455  45.256  1.00161.19           O  
ATOM   1729  CB  ASP A 219      45.912  17.500  45.611  1.00161.19           C  
ATOM   1730  CG  ASP A 219      44.581  16.764  45.591  1.00161.19           C  
ATOM   1731  OD1 ASP A 219      44.607  15.507  45.505  1.00161.19           O  
ATOM   1732  OD2 ASP A 219      43.523  17.443  45.671  1.00161.19           O1-
ATOM   1735  N   VAL A 220      49.072  17.332  47.452  1.00235.51           N  
ATOM   1736  CA  VAL A 220      50.316  18.055  47.544  1.00235.51           C  
ATOM   1740  C   VAL A 220      51.112  18.207  46.267  1.00235.51           C  
ATOM   1741  O   VAL A 220      51.852  19.177  46.145  1.00235.51           O  
ATOM   1737  CB  VAL A 220      51.239  17.494  48.589  1.00235.51           C  
ATOM   1738  CG1 VAL A 220      51.903  16.218  48.044  1.00235.51           C  
ATOM   1739  CG2 VAL A 220      52.213  18.598  49.031  1.00235.51           C  
ATOM   1742  N   THR A 221      51.062  17.301  45.293  1.00231.99           N  
ATOM   1743  CA  THR A 221      51.965  17.477  44.163  1.00231.99           C  
ATOM   1747  C   THR A 221      51.976  18.830  43.412  1.00231.99           C  
ATOM   1748  O   THR A 221      52.752  19.682  43.828  1.00231.99           O  
ATOM   1744  CB  THR A 221      51.751  16.401  43.149  1.00231.99           C  
ATOM   1746  CG2 THR A 221      52.063  15.039  43.793  1.00231.99           C  
ATOM   1745  OG1 THR A 221      50.405  16.425  42.693  1.00231.99           O  
ATOM   1749  N   THR A 222      51.154  19.114  42.342  1.00251.98           N  
ATOM   1750  CA  THR A 222      51.168  20.390  41.632  1.00251.98           C  
ATOM   1754  C   THR A 222      49.715  20.872  41.637  1.00251.98           C  
ATOM   1755  O   THR A 222      48.871  20.236  41.015  1.00251.98           O  
ATOM   1751  CB  THR A 222      51.617  20.271  40.204  1.00251.98           C  
ATOM   1753  CG2 THR A 222      53.045  19.707  40.195  1.00251.98           C  
ATOM   1752  OG1 THR A 222      50.753  19.414  39.468  1.00251.98           O  
ATOM   1756  N   SER A 223      49.335  21.978  42.322  1.00230.96           N  
ATOM   1757  CA  SER A 223      47.935  22.365  42.247  1.00230.96           C  
ATOM   1760  C   SER A 223      47.793  23.782  42.727  1.00230.96           C  
ATOM   1761  O   SER A 223      48.725  24.297  43.337  1.00230.96           O  
ATOM   1758  CB  SER A 223      46.993  21.453  43.047  1.00230.96           C  
ATOM   1759  OG  SER A 223      45.647  21.833  42.800  1.00230.96           O  
ATOM   1762  N   GLN A 224      46.625  24.451  42.528  1.00334.25           N  
ATOM   1763  CA  GLN A 224      46.669  25.878  42.758  1.00334.25           C  
ATOM   1769  C   GLN A 224      46.097  26.334  44.060  1.00334.25           C  
ATOM   1770  O   GLN A 224      45.414  25.622  44.792  1.00334.25           O  
ATOM   1764  CB  GLN A 224      45.915  26.800  41.794  1.00334.25           C  
ATOM   1765  CG  GLN A 224      44.449  26.999  42.163  1.00334.25           C  
ATOM   1766  CD  GLN A 224      44.288  28.447  42.610  1.00334.25           C  
ATOM   1768  NE2 GLN A 224      44.626  29.395  41.693  1.00334.25           N  
ATOM   1767  OE1 GLN A 224      43.867  28.732  43.731  1.00334.25           O  
ATOM   1771  N   GLU A 225      46.404  27.627  44.297  1.00336.59           N  
ATOM   1772  CA  GLU A 225      46.060  28.514  45.365  1.00336.59           C  
ATOM   1778  C   GLU A 225      46.407  29.852  44.790  1.00336.59           C  
ATOM   1779  O   GLU A 225      46.597  29.952  43.579  1.00336.59           O  
ATOM   1773  CB  GLU A 225      46.875  28.228  46.638  1.00336.59           C  
ATOM   1774  CG  GLU A 225      46.776  29.183  47.823  1.00336.59           C  
ATOM   1775  CD  GLU A 225      47.547  28.469  48.927  1.00336.59           C  
ATOM   1776  OE1 GLU A 225      47.998  27.323  48.669  1.00336.59           O  
ATOM   1777  OE2 GLU A 225      47.677  29.030  50.045  1.00336.59           O1-
ATOM   1780  N   GLN A 226      46.447  30.939  45.582  1.00303.37           N  
ATOM   1781  CA  GLN A 226      46.858  32.138  44.910  1.00303.37           C  
ATOM   1787  C   GLN A 226      47.794  32.886  45.793  1.00303.37           C  
ATOM   1788  O   GLN A 226      47.853  32.659  47.000  1.00303.37           O  
ATOM   1782  CB  GLN A 226      45.734  33.125  44.558  1.00303.37           C  
ATOM   1783  CG  GLN A 226      45.089  33.792  45.771  1.00303.37           C  
ATOM   1784  CD  GLN A 226      44.239  34.941  45.251  1.00303.37           C  
ATOM   1786  NE2 GLN A 226      44.437  36.152  45.838  1.00303.37           N  
ATOM   1785  OE1 GLN A 226      43.431  34.772  44.339  1.00303.37           O  
ATOM   1789  N   SER A 227      48.580  33.792  45.181  1.00183.75           N  
ATOM   1790  CA  SER A 227      49.454  34.637  45.932  1.00183.75           C  
ATOM   1793  C   SER A 227      50.403  33.783  46.698  1.00183.75           C  
ATOM   1794  O   SER A 227      50.496  32.576  46.480  1.00183.75           O  
ATOM   1791  CB  SER A 227      48.713  35.555  46.919  1.00183.75           C  
ATOM   1792  OG  SER A 227      47.853  36.434  46.209  1.00183.75           O  
ATOM   1795  N   GLY A 228      51.162  34.421  47.607  1.00 97.79           N  
ATOM   1796  CA  GLY A 228      52.088  33.702  48.424  1.00 97.79           C  
ATOM   1797  C   GLY A 228      53.451  33.875  47.847  1.00 97.79           C  
ATOM   1798  O   GLY A 228      53.615  34.225  46.680  1.00 97.79           O  
ATOM   1799  N   LYS A 229      54.471  33.642  48.692  1.00283.09           N  
ATOM   1800  CA  LYS A 229      55.836  33.725  48.276  1.00283.09           C  
ATOM   1806  C   LYS A 229      56.413  32.394  48.627  1.00283.09           C  
ATOM   1807  O   LYS A 229      55.954  31.749  49.568  1.00283.09           O  
ATOM   1801  CB  LYS A 229      56.635  34.787  49.048  1.00283.09           C  
ATOM   1802  CG  LYS A 229      57.921  35.244  48.357  1.00283.09           C  
ATOM   1803  CD  LYS A 229      57.670  36.174  47.166  1.00283.09           C  
ATOM   1804  CE  LYS A 229      57.339  35.448  45.860  1.00283.09           C  
ATOM   1805  NZ  LYS A 229      58.582  34.988  45.203  1.00283.09           N1+
ATOM   1808  N   PRO A 230      57.388  31.943  47.901  1.00100.10           N  
ATOM   1809  CA  PRO A 230      57.985  30.668  48.165  1.00100.10           C  
ATOM   1813  C   PRO A 230      58.690  30.742  49.475  1.00100.10           C  
ATOM   1814  O   PRO A 230      59.318  31.763  49.751  1.00100.10           O  
ATOM   1811  CB  PRO A 230      58.898  30.378  46.970  1.00100.10           C  
ATOM   1812  CG  PRO A 230      59.048  31.737  46.259  1.00100.10           C  
ATOM   1810  CD  PRO A 230      57.749  32.480  46.606  1.00100.10           C  
ATOM   1815  N   THR A 231      58.594  29.681  50.299  1.00197.32           N  
ATOM   1816  CA  THR A 231      59.256  29.720  51.564  1.00197.32           C  
ATOM   1820  C   THR A 231      60.578  29.046  51.404  1.00197.32           C  
ATOM   1821  O   THR A 231      60.970  28.670  50.302  1.00197.32           O  
ATOM   1817  CB  THR A 231      58.502  29.069  52.684  1.00197.32           C  
ATOM   1819  CG2 THR A 231      58.523  27.545  52.483  1.00197.32           C  
ATOM   1818  OG1 THR A 231      59.092  29.414  53.930  1.00197.32           O  
ATOM   1822  N   ASN A 232      61.305  28.895  52.524  1.00 85.06           N  
ATOM   1823  CA  ASN A 232      62.643  28.384  52.503  1.00 85.06           C  
ATOM   1828  C   ASN A 232      62.723  26.953  52.044  1.00 85.06           C  
ATOM   1829  O   ASN A 232      63.530  26.642  51.169  1.00 85.06           O  
ATOM   1824  CB  ASN A 232      63.318  28.500  53.882  1.00 85.06           C  
ATOM   1825  CG  ASN A 232      63.467  29.988  54.189  1.00 85.06           C  
ATOM   1827  ND2 ASN A 232      64.701  30.412  54.572  1.00 85.06           N  
ATOM   1826  OD1 ASN A 232      62.511  30.755  54.092  1.00 85.06           O  
ATOM   1830  N   ASN A 233      61.893  26.033  52.583  1.00233.13           N  
ATOM   1831  CA  ASN A 233      62.082  24.650  52.214  1.00233.13           C  
ATOM   1836  C   ASN A 233      61.241  24.306  51.025  1.00233.13           C  
ATOM   1837  O   ASN A 233      60.241  24.965  50.746  1.00233.13           O  
ATOM   1832  CB  ASN A 233      61.741  23.636  53.324  1.00233.13           C  
ATOM   1833  CG  ASN A 233      60.239  23.656  53.564  1.00233.13           C  
ATOM   1835  ND2 ASN A 233      59.803  24.360  54.642  1.00233.13           N  
ATOM   1834  OD1 ASN A 233      59.472  23.054  52.815  1.00233.13           O  
ATOM   1838  N   ASP A 234      61.660  23.266  50.265  1.00205.61           N  
ATOM   1839  CA  ASP A 234      60.893  22.835  49.127  1.00205.61           C  
ATOM   1844  C   ASP A 234      61.223  21.390  48.866  1.00205.61           C  
ATOM   1845  O   ASP A 234      62.237  21.083  48.243  1.00205.61           O  
ATOM   1840  CB  ASP A 234      61.232  23.644  47.868  1.00205.61           C  
ATOM   1841  CG  ASP A 234      60.120  23.435  46.858  1.00205.61           C  
ATOM   1842  OD1 ASP A 234      59.806  22.259  46.555  1.00205.61           O  
ATOM   1843  OD2 ASP A 234      59.557  24.466  46.388  1.00205.61           O1-
ATOM   1846  N   ILE A 235      60.377  20.463  49.366  1.00176.82           N  
ATOM   1847  CA  ILE A 235      60.617  19.048  49.253  1.00176.82           C  
ATOM   1852  C   ILE A 235      60.468  18.468  47.874  1.00176.82           C  
ATOM   1853  O   ILE A 235      61.356  17.749  47.420  1.00176.82           O  
ATOM   1848  CB  ILE A 235      59.736  18.217  50.138  1.00176.82           C  
ATOM   1849  CG1 ILE A 235      60.171  16.741  50.059  1.00176.82           C  
ATOM   1850  CG2 ILE A 235      58.271  18.456  49.733  1.00176.82           C  
ATOM   1851  CD1 ILE A 235      59.502  15.836  51.092  1.00176.82           C  
ATOM   1854  N   HIS A 236      59.371  18.767  47.146  1.00259.34           N  
ATOM   1855  CA  HIS A 236      59.151  17.962  45.971  1.00259.34           C  
ATOM   1862  C   HIS A 236      58.453  18.774  44.919  1.00259.34           C  
ATOM   1863  O   HIS A 236      58.657  19.983  44.816  1.00259.34           O  
ATOM   1858  CB  HIS A 236      58.267  16.752  46.336  1.00259.34           C  
ATOM   1857  CG  HIS A 236      58.320  15.562  45.426  1.00259.34           C  
ATOM   1860  CD2 HIS A 236      57.368  15.033  44.610  1.00259.34           C  
ATOM   1856  ND1 HIS A 236      59.408  14.726  45.324  1.00259.34           N  
ATOM   1861  CE1 HIS A 236      59.064  13.741  44.455  1.00259.34           C  
ATOM   1859  NE2 HIS A 236      57.836  13.885  43.995  1.00259.34           N  
ATOM   1864  N   LYS A 237      57.613  18.109  44.091  1.00256.08           N  
ATOM   1865  CA  LYS A 237      56.881  18.773  43.041  1.00256.08           C  
ATOM   1871  C   LYS A 237      56.056  19.826  43.692  1.00256.08           C  
ATOM   1872  O   LYS A 237      55.788  19.749  44.888  1.00256.08           O  
ATOM   1866  CB  LYS A 237      55.919  17.861  42.257  1.00256.08           C  
ATOM   1867  CG  LYS A 237      56.594  16.967  41.211  1.00256.08           C  
ATOM   1868  CD  LYS A 237      57.578  15.955  41.790  1.00256.08           C  
ATOM   1869  CE  LYS A 237      59.041  16.270  41.488  1.00256.08           C  
ATOM   1870  NZ  LYS A 237      59.390  15.741  40.153  1.00256.08           N1+
ATOM   1873  N   ASN A 238      55.649  20.864  42.930  1.00241.98           N  
ATOM   1874  CA  ASN A 238      54.963  21.929  43.595  1.00241.98           C  
ATOM   1879  C   ASN A 238      53.566  22.176  43.101  1.00241.98           C  
ATOM   1880  O   ASN A 238      53.255  22.142  41.912  1.00241.98           O  
ATOM   1875  CB  ASN A 238      55.744  23.261  43.588  1.00241.98           C  
ATOM   1876  CG  ASN A 238      56.109  23.671  42.164  1.00241.98           C  
ATOM   1878  ND2 ASN A 238      55.087  23.971  41.319  1.00241.98           N  
ATOM   1877  OD1 ASN A 238      57.287  23.738  41.817  1.00241.98           O  
ATOM   1881  N   SER A 239      52.697  22.378  44.112  1.00185.36           N  
ATOM   1882  CA  SER A 239      51.324  22.790  44.155  1.00185.36           C  
ATOM   1885  C   SER A 239      51.481  24.063  44.908  1.00185.36           C  
ATOM   1886  O   SER A 239      52.605  24.523  45.089  1.00185.36           O  
ATOM   1883  CB  SER A 239      50.405  21.934  45.043  1.00185.36           C  
ATOM   1884  OG  SER A 239      50.188  20.656  44.470  1.00185.36           O  
ATOM   1887  N   PHE A 240      50.394  24.686  45.378  1.00231.15           N  
ATOM   1888  CA  PHE A 240      50.641  25.885  46.118  1.00231.15           C  
ATOM   1896  C   PHE A 240      51.399  25.557  47.358  1.00231.15           C  
ATOM   1897  O   PHE A 240      52.150  26.383  47.865  1.00231.15           O  
ATOM   1889  CB  PHE A 240      49.409  26.737  46.392  1.00231.15           C  
ATOM   1890  CG  PHE A 240      49.285  27.551  45.151  1.00231.15           C  
ATOM   1891  CD1 PHE A 240      49.114  26.940  43.942  1.00231.15           C  
ATOM   1892  CD2 PHE A 240      49.399  28.921  45.187  1.00231.15           C  
ATOM   1893  CE1 PHE A 240      48.993  27.671  42.786  1.00231.15           C  
ATOM   1894  CE2 PHE A 240      49.281  29.660  44.034  1.00231.15           C  
ATOM   1895  CZ  PHE A 240      49.071  29.037  42.828  1.00231.15           C  
ATOM   1898  N   VAL A 241      51.199  24.346  47.901  1.00 73.70           N  
ATOM   1899  CA  VAL A 241      51.909  23.939  49.078  1.00 73.70           C  
ATOM   1903  C   VAL A 241      53.393  23.899  48.818  1.00 73.70           C  
ATOM   1904  O   VAL A 241      54.181  24.360  49.636  1.00 73.70           O  
ATOM   1900  CB  VAL A 241      51.494  22.580  49.562  1.00 73.70           C  
ATOM   1901  CG1 VAL A 241      52.375  22.202  50.765  1.00 73.70           C  
ATOM   1902  CG2 VAL A 241      49.989  22.610  49.880  1.00 73.70           C  
ATOM   1905  N   ASN A 242      53.861  23.332  47.698  1.00109.30           N  
ATOM   1906  CA  ASN A 242      55.288  23.296  47.555  1.00109.30           C  
ATOM   1911  C   ASN A 242      55.842  24.650  47.246  1.00109.30           C  
ATOM   1912  O   ASN A 242      56.933  24.993  47.699  1.00109.30           O  
ATOM   1907  CB  ASN A 242      55.781  22.221  46.581  1.00109.30           C  
ATOM   1908  CG  ASN A 242      55.675  20.939  47.402  1.00109.30           C  
ATOM   1910  ND2 ASN A 242      56.575  20.798  48.412  1.00109.30           N  
ATOM   1909  OD1 ASN A 242      54.795  20.109  47.187  1.00109.30           O  
ATOM   1913  N   LEU A 243      55.132  25.452  46.434  1.00 67.83           N  
ATOM   1914  CA  LEU A 243      55.648  26.755  46.132  1.00 67.83           C  
ATOM   1919  C   LEU A 243      55.600  27.648  47.346  1.00 67.83           C  
ATOM   1920  O   LEU A 243      56.586  28.300  47.673  1.00 67.83           O  
ATOM   1915  CB  LEU A 243      54.888  27.438  44.988  1.00 67.83           C  
ATOM   1916  CG  LEU A 243      55.030  26.676  43.655  1.00 67.83           C  
ATOM   1917  CD1 LEU A 243      54.268  27.377  42.521  1.00 67.83           C  
ATOM   1918  CD2 LEU A 243      56.507  26.406  43.315  1.00 67.83           C  
ATOM   1921  N   LEU A 244      54.425  27.722  48.014  1.00 82.91           N  
ATOM   1922  CA  LEU A 244      54.177  28.560  49.163  1.00 82.91           C  
ATOM   1927  C   LEU A 244      54.757  28.028  50.450  1.00 82.91           C  
ATOM   1928  O   LEU A 244      55.237  28.783  51.294  1.00 82.91           O  
ATOM   1923  CB  LEU A 244      52.672  28.757  49.418  1.00 82.91           C  
ATOM   1924  CG  LEU A 244      51.933  29.454  48.260  1.00 82.91           C  
ATOM   1925  CD1 LEU A 244      50.440  29.621  48.583  1.00 82.91           C  
ATOM   1926  CD2 LEU A 244      52.605  30.784  47.879  1.00 82.91           C  
ATOM   1929  N   GLY A 245      54.699  26.698  50.640  1.00 42.36           N  
ATOM   1930  CA  GLY A 245      55.042  26.055  51.881  1.00 42.36           C  
ATOM   1931  C   GLY A 245      53.720  25.644  52.469  1.00 42.36           C  
ATOM   1932  O   GLY A 245      52.742  26.379  52.369  1.00 42.36           O  
ATOM   1933  N   LEU A 246      53.662  24.470  53.133  1.00 68.71           N  
ATOM   1934  CA  LEU A 246      52.411  23.940  53.606  1.00 68.71           C  
ATOM   1939  C   LEU A 246      51.797  24.884  54.582  1.00 68.71           C  
ATOM   1940  O   LEU A 246      50.604  25.173  54.505  1.00 68.71           O  
ATOM   1935  CB  LEU A 246      52.572  22.592  54.331  1.00 68.71           C  
ATOM   1936  CG  LEU A 246      51.242  22.009  54.844  1.00 68.71           C  
ATOM   1937  CD1 LEU A 246      50.266  21.730  53.689  1.00 68.71           C  
ATOM   1938  CD2 LEU A 246      51.481  20.775  55.729  1.00 68.71           C  
ATOM   1941  N   GLU A 247      52.609  25.400  55.520  1.00103.79           N  
ATOM   1942  CA  GLU A 247      52.078  26.256  56.536  1.00103.79           C  
ATOM   1948  C   GLU A 247      51.550  27.511  55.915  1.00103.79           C  
ATOM   1949  O   GLU A 247      50.467  27.977  56.266  1.00103.79           O  
ATOM   1943  CB  GLU A 247      53.118  26.644  57.606  1.00103.79           C  
ATOM   1944  CG  GLU A 247      54.362  27.350  57.060  1.00103.79           C  
ATOM   1945  CD  GLU A 247      55.310  26.289  56.517  1.00103.79           C  
ATOM   1946  OE1 GLU A 247      55.635  25.340  57.280  1.00103.79           O  
ATOM   1947  OE2 GLU A 247      55.722  26.413  55.333  1.00103.79           O1-
ATOM   1950  N   GLN A 248      52.307  28.084  54.962  1.00 99.77           N  
ATOM   1951  CA  GLN A 248      51.937  29.322  54.338  1.00 99.77           C  
ATOM   1957  C   GLN A 248      50.703  29.097  53.511  1.00 99.77           C  
ATOM   1958  O   GLN A 248      49.832  29.961  53.443  1.00 99.77           O  
ATOM   1952  CB  GLN A 248      53.058  29.863  53.430  1.00 99.77           C  
ATOM   1953  CG  GLN A 248      53.031  31.382  53.228  1.00 99.77           C  
ATOM   1954  CD  GLN A 248      51.754  31.770  52.514  1.00 99.77           C  
ATOM   1956  NE2 GLN A 248      51.136  32.900  52.951  1.00 99.77           N  
ATOM   1955  OE1 GLN A 248      51.319  31.083  51.593  1.00 99.77           O  
ATOM   1959  N   ALA A 249      50.596  27.923  52.853  1.00 43.56           N  
ATOM   1960  CA  ALA A 249      49.480  27.625  51.991  1.00 43.56           C  
ATOM   1962  C   ALA A 249      48.214  27.603  52.794  1.00 43.56           C  
ATOM   1963  O   ALA A 249      47.188  28.134  52.368  1.00 43.56           O  
ATOM   1961  CB  ALA A 249      49.608  26.250  51.314  1.00 43.56           C  
ATOM   1964  N   ILE A 250      48.248  26.981  53.986  1.00 50.99           N  
ATOM   1965  CA  ILE A 250      47.063  26.929  54.791  1.00 50.99           C  
ATOM   1970  C   ILE A 250      46.713  28.335  55.177  1.00 50.99           C  
ATOM   1971  O   ILE A 250      45.548  28.730  55.181  1.00 50.99           O  
ATOM   1966  CB  ILE A 250      47.231  26.158  56.070  1.00 50.99           C  
ATOM   1967  CG1 ILE A 250      47.488  24.670  55.776  1.00 50.99           C  
ATOM   1968  CG2 ILE A 250      45.996  26.418  56.950  1.00 50.99           C  
ATOM   1969  CD1 ILE A 250      47.910  23.870  57.006  1.00 50.99           C  
ATOM   1972  N   LYS A 251      47.741  29.132  55.519  1.00134.28           N  
ATOM   1973  CA  LYS A 251      47.551  30.489  55.943  1.00134.28           C  
ATOM   1979  C   LYS A 251      46.894  31.247  54.831  1.00134.28           C  
ATOM   1980  O   LYS A 251      45.986  32.040  55.072  1.00134.28           O  
ATOM   1974  CB  LYS A 251      48.895  31.181  56.243  1.00134.28           C  
ATOM   1975  CG  LYS A 251      48.809  32.586  56.852  1.00134.28           C  
ATOM   1976  CD  LYS A 251      48.153  33.652  55.972  1.00134.28           C  
ATOM   1977  CE  LYS A 251      48.323  35.075  56.511  1.00134.28           C  
ATOM   1978  NZ  LYS A 251      47.698  35.187  57.848  1.00134.28           N1+
ATOM   1981  N   THR A 252      47.343  31.028  53.579  1.00 51.35           N  
ATOM   1982  CA  THR A 252      46.805  31.747  52.457  1.00 51.35           C  
ATOM   1986  C   THR A 252      45.371  31.380  52.244  1.00 51.35           C  
ATOM   1987  O   THR A 252      44.557  32.241  51.922  1.00 51.35           O  
ATOM   1983  CB  THR A 252      47.541  31.507  51.179  1.00 51.35           C  
ATOM   1985  CG2 THR A 252      46.864  32.306  50.051  1.00 51.35           C  
ATOM   1984  OG1 THR A 252      48.894  31.910  51.319  1.00 51.35           O  
ATOM   1988  N   LYS A 253      45.013  30.091  52.402  1.00127.55           N  
ATOM   1989  CA  LYS A 253      43.638  29.745  52.189  1.00127.55           C  
ATOM   1995  C   LYS A 253      42.838  30.491  53.209  1.00127.55           C  
ATOM   1996  O   LYS A 253      41.793  31.058  52.896  1.00127.55           O  
ATOM   1990  CB  LYS A 253      43.333  28.239  52.338  1.00127.55           C  
ATOM   1991  CG  LYS A 253      43.436  27.697  53.764  1.00127.55           C  
ATOM   1992  CD  LYS A 253      42.846  26.295  53.938  1.00127.55           C  
ATOM   1993  CE  LYS A 253      41.321  26.273  54.041  1.00127.55           C  
ATOM   1994  NZ  LYS A 253      40.731  26.437  52.695  1.00127.55           N1+
ATOM   1997  N   GLU A 254      43.341  30.551  54.455  1.00 50.96           N  
ATOM   1998  CA  GLU A 254      42.622  31.215  55.504  1.00 50.96           C  
ATOM   2004  C   GLU A 254      42.463  32.653  55.126  1.00 50.96           C  
ATOM   2005  O   GLU A 254      41.392  33.236  55.283  1.00 50.96           O  
ATOM   1999  CB  GLU A 254      43.383  31.213  56.842  1.00 50.96           C  
ATOM   2000  CG  GLU A 254      43.543  29.836  57.484  1.00 50.96           C  
ATOM   2001  CD  GLU A 254      44.448  30.011  58.694  1.00 50.96           C  
ATOM   2002  OE1 GLU A 254      45.612  30.462  58.500  1.00 50.96           O  
ATOM   2003  OE2 GLU A 254      43.993  29.709  59.828  1.00 50.96           O1-
ATOM   2006  N   ASN A 255      43.542  33.251  54.598  1.00 82.04           N  
ATOM   2007  CA  ASN A 255      43.587  34.644  54.268  1.00 82.04           C  
ATOM   2012  C   ASN A 255      42.575  34.939  53.197  1.00 82.04           C  
ATOM   2013  O   ASN A 255      41.835  35.918  53.290  1.00 82.04           O  
ATOM   2008  CB  ASN A 255      44.982  35.018  53.743  1.00 82.04           C  
ATOM   2009  CG  ASN A 255      45.204  36.499  53.977  1.00 82.04           C  
ATOM   2011  ND2 ASN A 255      46.491  36.886  54.192  1.00 82.04           N  
ATOM   2010  OD1 ASN A 255      44.261  37.286  53.982  1.00 82.04           O  
ATOM   2014  N   LEU A 256      42.502  34.089  52.153  1.00 61.66           N  
ATOM   2015  CA  LEU A 256      41.587  34.329  51.072  1.00 61.66           C  
ATOM   2020  C   LEU A 256      40.187  34.244  51.589  1.00 61.66           C  
ATOM   2021  O   LEU A 256      39.327  35.024  51.181  1.00 61.66           O  
ATOM   2016  CB  LEU A 256      41.712  33.338  49.900  1.00 61.66           C  
ATOM   2017  CG  LEU A 256      42.987  33.466  49.045  1.00 61.66           C  
ATOM   2018  CD1 LEU A 256      42.964  32.472  47.869  1.00 61.66           C  
ATOM   2019  CD2 LEU A 256      43.206  34.915  48.585  1.00 61.66           C  
ATOM   2022  N   LEU A 257      39.908  33.287  52.493  1.00105.04           N  
ATOM   2023  CA  LEU A 257      38.576  33.195  53.012  1.00105.04           C  
ATOM   2028  C   LEU A 257      38.240  34.430  53.788  1.00105.04           C  
ATOM   2029  O   LEU A 257      37.096  34.882  53.771  1.00105.04           O  
ATOM   2024  CB  LEU A 257      38.262  31.961  53.880  1.00105.04           C  
ATOM   2025  CG  LEU A 257      37.997  30.674  53.069  1.00105.04           C  
ATOM   2026  CD1 LEU A 257      39.274  30.093  52.452  1.00105.04           C  
ATOM   2027  CD2 LEU A 257      37.196  29.651  53.886  1.00105.04           C  
ATOM   2030  N   ASN A 258      39.222  35.013  54.495  1.00 39.78           N  
ATOM   2031  CA  ASN A 258      38.957  36.195  55.263  1.00 39.78           C  
ATOM   2036  C   ASN A 258      38.502  37.265  54.320  1.00 39.78           C  
ATOM   2037  O   ASN A 258      37.559  38.000  54.611  1.00 39.78           O  
ATOM   2032  CB  ASN A 258      40.209  36.698  56.008  1.00 39.78           C  
ATOM   2033  CG  ASN A 258      39.797  37.823  56.946  1.00 39.78           C  
ATOM   2035  ND2 ASN A 258      39.191  37.461  58.109  1.00 39.78           N  
ATOM   2034  OD1 ASN A 258      39.998  38.998  56.646  1.00 39.78           O  
ATOM   2038  N   GLU A 259      39.158  37.373  53.149  1.00 75.74           N  
ATOM   2039  CA  GLU A 259      38.801  38.382  52.195  1.00 75.74           C  
ATOM   2045  C   GLU A 259      37.419  38.104  51.687  1.00 75.74           C  
ATOM   2046  O   GLU A 259      36.628  39.024  51.482  1.00 75.74           O  
ATOM   2040  CB  GLU A 259      39.768  38.442  51.001  1.00 75.74           C  
ATOM   2041  CG  GLU A 259      39.594  39.695  50.144  1.00 75.74           C  
ATOM   2042  CD  GLU A 259      40.805  39.798  49.230  1.00 75.74           C  
ATOM   2043  OE1 GLU A 259      41.733  38.956  49.389  1.00 75.74           O  
ATOM   2044  OE2 GLU A 259      40.827  40.715  48.370  1.00 75.74           O1-
ATOM   2047  N   CYS A 260      37.084  36.815  51.485  1.00 36.05           N  
ATOM   2048  CA  CYS A 260      35.789  36.444  50.988  0.62 36.05           C  
ATOM   2051  C   CYS A 260      34.760  36.866  51.992  1.00 36.05           C  
ATOM   2052  O   CYS A 260      33.664  37.291  51.631  1.00 36.05           O  
ATOM   2049  CB  CYS A 260      35.653  34.932  50.746  0.62 36.05           C  
ATOM   2050  SG  CYS A 260      36.720  34.357  49.389  0.62 36.05           S  
ATOM   2053  N   GLU A 261      35.107  36.774  53.288  1.00 79.70           N  
ATOM   2054  CA  GLU A 261      34.241  37.132  54.378  1.00 79.70           C  
ATOM   2060  C   GLU A 261      33.822  38.552  54.183  1.00 79.70           C  
ATOM   2061  O   GLU A 261      32.643  38.891  54.295  1.00 79.70           O  
ATOM   2055  CB  GLU A 261      35.024  37.108  55.705  1.00 79.70           C  
ATOM   2056  CG  GLU A 261      34.365  37.848  56.872  1.00 79.70           C  
ATOM   2057  CD  GLU A 261      33.633  36.855  57.756  1.00 79.70           C  
ATOM   2058  OE1 GLU A 261      32.835  36.047  57.207  1.00 79.70           O  
ATOM   2059  OE2 GLU A 261      33.857  36.893  58.994  1.00 79.70           O1-
ATOM   2062  N   GLN A 262      34.797  39.417  53.871  1.00 44.76           N  
ATOM   2063  CA  GLN A 262      34.565  40.818  53.701  1.00 44.76           C  
ATOM   2069  C   GLN A 262      33.688  41.025  52.504  1.00 44.76           C  
ATOM   2070  O   GLN A 262      32.779  41.853  52.531  1.00 44.76           O  
ATOM   2064  CB  GLN A 262      35.905  41.551  53.529  1.00 44.76           C  
ATOM   2065  CG  GLN A 262      36.770  41.393  54.787  1.00 44.76           C  
ATOM   2066  CD  GLN A 262      38.225  41.706  54.465  1.00 44.76           C  
ATOM   2068  NE2 GLN A 262      39.073  41.812  55.524  1.00 44.76           N  
ATOM   2067  OE1 GLN A 262      38.603  41.833  53.302  1.00 44.76           O  
ATOM   2071  N   ASP A 263      33.931  40.257  51.425  1.00 37.09           N  
ATOM   2072  CA  ASP A 263      33.170  40.383  50.212  1.00 37.09           C  
ATOM   2077  C   ASP A 263      31.740  40.022  50.475  1.00 37.09           C  
ATOM   2078  O   ASP A 263      30.827  40.658  49.950  1.00 37.09           O  
ATOM   2073  CB  ASP A 263      33.665  39.453  49.089  1.00 37.09           C  
ATOM   2074  CG  ASP A 263      35.005  39.965  48.580  1.00 37.09           C  
ATOM   2075  OD1 ASP A 263      35.358  41.131  48.906  1.00 37.09           O  
ATOM   2076  OD2 ASP A 263      35.692  39.201  47.855  1.00 37.09           O1-
ATOM   2079  N   LEU A 264      31.509  38.984  51.299  1.00 57.94           N  
ATOM   2080  CA  LEU A 264      30.178  38.515  51.585  1.00 57.94           C  
ATOM   2085  C   LEU A 264      29.397  39.573  52.302  1.00 57.94           C  
ATOM   2086  O   LEU A 264      28.194  39.709  52.092  1.00 57.94           O  
ATOM   2081  CB  LEU A 264      30.149  37.253  52.465  1.00 57.94           C  
ATOM   2082  CG  LEU A 264      30.613  35.985  51.727  1.00 57.94           C  
ATOM   2083  CD1 LEU A 264      30.562  34.751  52.642  1.00 57.94           C  
ATOM   2084  CD2 LEU A 264      29.814  35.788  50.426  1.00 57.94           C  
ATOM   2087  N   GLU A 265      30.061  40.361  53.165  1.00 46.59           N  
ATOM   2088  CA  GLU A 265      29.356  41.347  53.934  1.00 46.59           C  
ATOM   2094  C   GLU A 265      28.686  42.298  52.997  1.00 46.59           C  
ATOM   2095  O   GLU A 265      27.621  42.830  53.301  1.00 46.59           O  
ATOM   2089  CB  GLU A 265      30.266  42.198  54.837  1.00 46.59           C  
ATOM   2090  CG  GLU A 265      30.879  41.442  56.018  1.00 46.59           C  
ATOM   2091  CD  GLU A 265      31.716  42.441  56.805  1.00 46.59           C  
ATOM   2092  OE1 GLU A 265      32.921  42.594  56.475  1.00 46.59           O  
ATOM   2093  OE2 GLU A 265      31.156  43.073  57.742  1.00 46.59           O1-
ATOM   2096  N   LYS A 266      29.313  42.556  51.839  1.00139.77           N  
ATOM   2097  CA  LYS A 266      28.806  43.479  50.865  1.00139.77           C  
ATOM   2103  C   LYS A 266      27.503  43.030  50.268  1.00139.77           C  
ATOM   2104  O   LYS A 266      26.714  43.867  49.833  1.00139.77           O  
ATOM   2098  CB  LYS A 266      29.795  43.769  49.723  1.00139.77           C  
ATOM   2099  CG  LYS A 266      30.812  44.861  50.074  1.00139.77           C  
ATOM   2100  CD  LYS A 266      31.774  44.496  51.206  1.00139.77           C  
ATOM   2101  CE  LYS A 266      33.248  44.542  50.795  1.00139.77           C  
ATOM   2102  NZ  LYS A 266      33.532  43.485  49.802  1.00139.77           N1+
ATOM   2105  N   LEU A 267      27.246  41.713  50.170  1.00116.63           N  
ATOM   2106  CA  LEU A 267      26.017  41.291  49.555  1.00116.63           C  
ATOM   2111  C   LEU A 267      24.886  41.231  50.537  1.00116.63           C  
ATOM   2112  O   LEU A 267      25.055  41.420  51.741  1.00116.63           O  
ATOM   2107  CB  LEU A 267      26.079  39.945  48.817  1.00116.63           C  
ATOM   2108  CG  LEU A 267      26.988  39.993  47.579  1.00116.63           C  
ATOM   2109  CD1 LEU A 267      28.470  39.981  47.975  1.00116.63           C  
ATOM   2110  CD2 LEU A 267      26.611  38.919  46.553  1.00116.63           C  
ATOM   2113  N   ASN A 268      23.669  40.993  49.999  1.00 67.46           N  
ATOM   2114  CA  ASN A 268      22.488  40.863  50.799  1.00 67.46           C  
ATOM   2119  C   ASN A 268      22.761  39.794  51.806  1.00 67.46           C  
ATOM   2120  O   ASN A 268      23.458  38.821  51.526  1.00 67.46           O  
ATOM   2115  CB  ASN A 268      21.255  40.433  49.982  1.00 67.46           C  
ATOM   2116  CG  ASN A 268      20.086  40.200  50.929  1.00 67.46           C  
ATOM   2118  ND2 ASN A 268      19.493  38.978  50.853  1.00 67.46           N  
ATOM   2117  OD1 ASN A 268      19.711  41.071  51.712  1.00 67.46           O  
ATOM   2121  N   GLU A 269      22.193  39.958  53.014  1.00 95.38           N  
ATOM   2122  CA  GLU A 269      22.435  39.070  54.114  1.00 95.38           C  
ATOM   2128  C   GLU A 269      22.022  37.688  53.738  1.00 95.38           C  
ATOM   2129  O   GLU A 269      22.729  36.726  54.027  1.00 95.38           O  
ATOM   2123  CB  GLU A 269      21.582  39.426  55.342  1.00 95.38           C  
ATOM   2124  CG  GLU A 269      21.744  38.448  56.505  1.00 95.38           C  
ATOM   2125  CD  GLU A 269      20.633  38.722  57.512  1.00 95.38           C  
ATOM   2126  OE1 GLU A 269      19.534  39.163  57.076  1.00 95.38           O  
ATOM   2127  OE2 GLU A 269      20.863  38.492  58.728  1.00 95.38           O1-
ATOM   2130  N   LYS A 270      20.854  37.555  53.091  1.00120.35           N  
ATOM   2131  CA  LYS A 270      20.353  36.258  52.749  1.00120.35           C  
ATOM   2137  C   LYS A 270      21.264  35.622  51.743  1.00120.35           C  
ATOM   2138  O   LYS A 270      21.562  34.435  51.838  1.00120.35           O  
ATOM   2132  CB  LYS A 270      18.941  36.310  52.149  1.00120.35           C  
ATOM   2133  CG  LYS A 270      17.922  36.885  53.131  1.00120.35           C  
ATOM   2134  CD  LYS A 270      17.881  36.133  54.462  1.00120.35           C  
ATOM   2135  CE  LYS A 270      16.952  36.768  55.498  1.00120.35           C  
ATOM   2136  NZ  LYS A 270      15.541  36.531  55.123  1.00120.35           N1+
ATOM   2139  N   LEU A 271      21.738  36.406  50.758  1.00130.92           N  
ATOM   2140  CA  LEU A 271      22.596  35.946  49.698  1.00130.92           C  
ATOM   2145  C   LEU A 271      23.897  35.479  50.290  1.00130.92           C  
ATOM   2146  O   LEU A 271      24.480  34.488  49.850  1.00130.92           O  
ATOM   2141  CB  LEU A 271      22.904  37.090  48.703  1.00130.92           C  
ATOM   2142  CG  LEU A 271      23.769  36.740  47.470  1.00130.92           C  
ATOM   2143  CD1 LEU A 271      25.219  36.390  47.831  1.00130.92           C  
ATOM   2144  CD2 LEU A 271      23.100  35.663  46.608  1.00130.92           C  
ATOM   2147  N   ALA A 272      24.363  36.177  51.340  1.00 62.79           N  
ATOM   2148  CA  ALA A 272      25.633  35.943  51.973  1.00 62.79           C  
ATOM   2150  C   ALA A 272      25.666  34.523  52.452  1.00 62.79           C  
ATOM   2151  O   ALA A 272      26.723  33.903  52.551  1.00 62.79           O  
ATOM   2149  CB  ALA A 272      25.878  36.855  53.187  1.00 62.79           C  
ATOM   2152  N   GLN A 273      24.482  33.960  52.722  1.00189.23           N  
ATOM   2153  CA  GLN A 273      24.332  32.635  53.254  1.00189.23           C  
ATOM   2159  C   GLN A 273      25.007  31.636  52.331  1.00189.23           C  
ATOM   2160  O   GLN A 273      25.049  30.465  52.677  1.00189.23           O  
ATOM   2154  CB  GLN A 273      22.876  32.146  53.444  1.00189.23           C  
ATOM   2155  CG  GLN A 273      22.129  31.786  52.161  1.00189.23           C  
ATOM   2156  CD  GLN A 273      22.419  30.330  51.818  1.00189.23           C  
ATOM   2158  NE2 GLN A 273      22.565  29.475  52.865  1.00189.23           N  
ATOM   2157  OE1 GLN A 273      22.504  29.962  50.647  1.00189.23           O  
ATOM   2161  N   MET A 274      25.504  32.038  51.129  1.00266.59           N  
ATOM   2162  CA  MET A 274      26.167  31.195  50.157  1.00266.59           C  
ATOM   2167  C   MET A 274      27.258  30.510  50.925  1.00266.59           C  
ATOM   2168  O   MET A 274      27.720  29.429  50.568  1.00266.59           O  
ATOM   2163  CB  MET A 274      26.842  31.982  49.029  1.00266.59           C  
ATOM   2164  CG  MET A 274      27.545  31.090  48.005  1.00266.59           C  
ATOM   2165  SD  MET A 274      28.455  31.993  46.719  1.00266.59           S  
ATOM   2166  CE  MET A 274      29.762  32.553  47.852  1.00266.59           C  
ATOM   2169  N   ILE A 275      27.753  31.172  51.982  1.00123.01           N  
ATOM   2170  CA  ILE A 275      28.743  30.530  52.791  1.00123.01           C  
ATOM   2175  C   ILE A 275      28.191  29.293  53.440  1.00123.01           C  
ATOM   2176  O   ILE A 275      28.837  28.248  53.436  1.00123.01           O  
ATOM   2171  CB  ILE A 275      29.289  31.444  53.848  1.00123.01           C  
ATOM   2172  CG1 ILE A 275      30.542  30.824  54.490  1.00123.01           C  
ATOM   2173  CG2 ILE A 275      28.169  31.793  54.842  1.00123.01           C  
ATOM   2174  CD1 ILE A 275      31.356  31.822  55.316  1.00123.01           C  
ATOM   2177  N   GLN A 276      26.979  29.371  54.015  1.00135.71           N  
ATOM   2178  CA  GLN A 276      26.455  28.278  54.775  1.00135.71           C  
ATOM   2184  C   GLN A 276      26.248  27.044  53.972  1.00135.71           C  
ATOM   2185  O   GLN A 276      26.919  26.037  54.188  1.00135.71           O  
ATOM   2179  CB  GLN A 276      25.080  28.608  55.383  1.00135.71           C  
ATOM   2180  CG  GLN A 276      25.092  29.748  56.403  1.00135.71           C  
ATOM   2181  CD  GLN A 276      25.663  29.212  57.707  1.00135.71           C  
ATOM   2183  NE2 GLN A 276      24.761  28.868  58.665  1.00135.71           N  
ATOM   2182  OE1 GLN A 276      26.877  29.100  57.870  1.00135.71           O  
ATOM   2186  N   ASN A 277      25.341  27.080  52.986  1.00 50.96           N  
ATOM   2187  CA  ASN A 277      25.123  25.816  52.364  1.00 50.96           C  
ATOM   2192  C   ASN A 277      26.292  25.448  51.528  1.00 50.96           C  
ATOM   2193  O   ASN A 277      26.944  24.426  51.736  1.00 50.96           O  
ATOM   2188  CB  ASN A 277      23.894  25.790  51.436  1.00 50.96           C  
ATOM   2189  CG  ASN A 277      22.644  25.681  52.296  1.00 50.96           C  
ATOM   2191  ND2 ASN A 277      21.510  26.244  51.798  1.00 50.96           N  
ATOM   2190  OD1 ASN A 277      22.673  25.096  53.377  1.00 50.96           O  
ATOM   2194  N   LEU A 278      26.586  26.324  50.557  1.00179.37           N  
ATOM   2195  CA  LEU A 278      27.537  25.980  49.556  1.00179.37           C  
ATOM   2200  C   LEU A 278      28.970  25.972  50.008  1.00179.37           C  
ATOM   2201  O   LEU A 278      29.666  24.973  49.833  1.00179.37           O  
ATOM   2196  CB  LEU A 278      27.370  26.883  48.322  1.00179.37           C  
ATOM   2197  CG  LEU A 278      28.206  26.439  47.120  1.00179.37           C  
ATOM   2198  CD1 LEU A 278      29.680  26.824  47.289  1.00179.37           C  
ATOM   2199  CD2 LEU A 278      27.992  24.938  46.854  1.00179.37           C  
ATOM   2202  N   ILE A 279      29.449  27.075  50.617  1.00108.62           N  
ATOM   2203  CA  ILE A 279      30.854  27.205  50.912  1.00108.62           C  
ATOM   2208  C   ILE A 279      31.293  26.224  51.950  1.00108.62           C  
ATOM   2209  O   ILE A 279      32.298  25.534  51.778  1.00108.62           O  
ATOM   2204  CB  ILE A 279      31.203  28.563  51.447  1.00108.62           C  
ATOM   2205  CG1 ILE A 279      30.903  29.658  50.407  1.00108.62           C  
ATOM   2206  CG2 ILE A 279      32.674  28.523  51.897  1.00108.62           C  
ATOM   2207  CD1 ILE A 279      31.725  29.526  49.128  1.00108.62           C  
ATOM   2210  N   ILE A 280      30.536  26.125  53.054  1.00 31.45           N  
ATOM   2211  CA  ILE A 280      30.952  25.295  54.145  1.00 31.45           C  
ATOM   2216  C   ILE A 280      31.005  23.883  53.683  1.00 31.45           C  
ATOM   2217  O   ILE A 280      31.963  23.163  53.952  1.00 31.45           O  
ATOM   2212  CB  ILE A 280      29.992  25.332  55.301  1.00 31.45           C  
ATOM   2213  CG1 ILE A 280      29.889  26.754  55.878  1.00 31.45           C  
ATOM   2214  CG2 ILE A 280      30.442  24.279  56.329  1.00 31.45           C  
ATOM   2215  CD1 ILE A 280      28.730  26.926  56.861  1.00 31.45           C  
ATOM   2218  N   GLN A 281      29.965  23.462  52.949  1.00114.70           N  
ATOM   2219  CA  GLN A 281      29.868  22.100  52.528  1.00114.70           C  
ATOM   2225  C   GLN A 281      31.000  21.776  51.606  1.00114.70           C  
ATOM   2226  O   GLN A 281      31.595  20.703  51.696  1.00114.70           O  
ATOM   2220  CB  GLN A 281      28.567  21.814  51.760  1.00114.70           C  
ATOM   2221  CG  GLN A 281      28.433  20.356  51.317  1.00114.70           C  
ATOM   2222  CD  GLN A 281      27.889  19.555  52.490  1.00114.70           C  
ATOM   2224  NE2 GLN A 281      27.989  18.202  52.401  1.00114.70           N  
ATOM   2223  OE1 GLN A 281      27.377  20.116  53.458  1.00114.70           O  
ATOM   2227  N   TYR A 282      31.351  22.715  50.711  1.00 75.99           N  
ATOM   2228  CA  TYR A 282      32.294  22.396  49.681  1.00 75.99           C  
ATOM   2237  C   TYR A 282      33.604  22.013  50.299  1.00 75.99           C  
ATOM   2238  O   TYR A 282      34.151  20.957  49.985  1.00 75.99           O  
ATOM   2229  CB  TYR A 282      32.546  23.589  48.740  1.00 75.99           C  
ATOM   2230  CG  TYR A 282      33.141  23.080  47.471  1.00 75.99           C  
ATOM   2231  CD1 TYR A 282      32.309  22.683  46.448  1.00 75.99           C  
ATOM   2232  CD2 TYR A 282      34.502  22.994  47.292  1.00 75.99           C  
ATOM   2233  CE1 TYR A 282      32.820  22.211  45.263  1.00 75.99           C  
ATOM   2234  CE2 TYR A 282      35.020  22.522  46.108  1.00 75.99           C  
ATOM   2235  CZ  TYR A 282      34.180  22.131  45.092  1.00 75.99           C  
ATOM   2236  OH  TYR A 282      34.710  21.647  43.877  1.00 75.99           O  
ATOM   2239  N   LEU A 283      34.147  22.841  51.217  1.00162.43           N  
ATOM   2240  CA  LEU A 283      35.403  22.442  51.785  1.00162.43           C  
ATOM   2245  C   LEU A 283      35.185  22.319  53.241  1.00162.43           C  
ATOM   2246  O   LEU A 283      35.563  23.227  53.977  1.00162.43           O  
ATOM   2241  CB  LEU A 283      36.513  23.506  51.736  1.00162.43           C  
ATOM   2242  CG  LEU A 283      36.764  24.128  50.362  1.00162.43           C  
ATOM   2243  CD1 LEU A 283      35.539  24.949  49.947  1.00162.43           C  
ATOM   2244  CD2 LEU A 283      38.060  24.956  50.343  1.00162.43           C  
ATOM   2247  N   GLU A 284      34.625  21.189  53.704  1.00223.89           N  
ATOM   2248  CA  GLU A 284      34.397  21.101  55.110  1.00223.89           C  
ATOM   2254  C   GLU A 284      35.746  21.147  55.738  1.00223.89           C  
ATOM   2255  O   GLU A 284      36.630  20.363  55.395  1.00223.89           O  
ATOM   2249  CB  GLU A 284      33.674  19.806  55.520  1.00223.89           C  
ATOM   2250  CG  GLU A 284      33.121  19.827  56.944  1.00223.89           C  
ATOM   2251  CD  GLU A 284      32.130  18.678  57.055  1.00223.89           C  
ATOM   2252  OE1 GLU A 284      32.586  17.513  57.214  1.00223.89           O  
ATOM   2253  OE2 GLU A 284      30.902  18.949  56.973  1.00223.89           O1-
ATOM   2256  N   GLY A 285      35.944  22.092  56.675  1.00150.85           N  
ATOM   2257  CA  GLY A 285      37.248  22.221  57.240  1.00150.85           C  
ATOM   2258  C   GLY A 285      37.179  21.778  58.654  1.00150.85           C  
ATOM   2259  O   GLY A 285      36.589  22.436  59.509  1.00150.85           O  
ATOM   2260  N   HIS A 286      37.811  20.625  58.924  1.00269.46           N  
ATOM   2261  CA  HIS A 286      37.852  20.109  60.250  1.00269.46           C  
ATOM   2268  C   HIS A 286      38.873  19.024  60.178  1.00269.46           C  
ATOM   2269  O   HIS A 286      39.464  18.789  59.125  1.00269.46           O  
ATOM   2264  CB  HIS A 286      36.525  19.475  60.705  1.00269.46           C  
ATOM   2263  CG  HIS A 286      36.355  19.451  62.197  1.00269.46           C  
ATOM   2266  CD2 HIS A 286      36.966  18.701  63.156  1.00269.46           C  
ATOM   2262  ND1 HIS A 286      35.480  20.274  62.872  1.00269.46           N  
ATOM   2267  CE1 HIS A 286      35.607  19.986  64.191  1.00269.46           C  
ATOM   2265  NE2 HIS A 286      36.498  19.038  64.413  1.00269.46           N  
ATOM   2270  N   HIS A 287      39.121  18.341  61.305  1.00134.35           N  
ATOM   2271  CA  HIS A 287      40.077  17.277  61.306  1.00134.35           C  
ATOM   2278  C   HIS A 287      39.556  16.215  60.392  1.00134.35           C  
ATOM   2279  O   HIS A 287      40.298  15.644  59.595  1.00134.35           O  
ATOM   2274  CB  HIS A 287      40.240  16.637  62.692  1.00134.35           C  
ATOM   2273  CG  HIS A 287      41.362  15.645  62.759  1.00134.35           C  
ATOM   2276  CD2 HIS A 287      41.396  14.331  62.400  1.00134.35           C  
ATOM   2272  ND1 HIS A 287      42.621  15.939  63.230  1.00134.35           N  
ATOM   2277  CE1 HIS A 287      43.351  14.799  63.135  1.00134.35           C  
ATOM   2275  NE2 HIS A 287      42.650  13.796  62.637  1.00134.35           N  
ATOM   2280  N   HIS A 288      38.242  15.945  60.480  1.00206.25           N  
ATOM   2281  CA  HIS A 288      37.648  14.906  59.696  1.00206.25           C  
ATOM   2288  C   HIS A 288      37.770  15.304  58.263  1.00206.25           C  
ATOM   2289  O   HIS A 288      37.600  16.471  57.916  1.00206.25           O  
ATOM   2284  CB  HIS A 288      36.154  14.718  60.001  1.00206.25           C  
ATOM   2283  CG  HIS A 288      35.882  14.636  61.474  1.00206.25           C  
ATOM   2286  CD2 HIS A 288      35.869  13.572  62.321  1.00206.25           C  
ATOM   2282  ND1 HIS A 288      35.595  15.738  62.251  1.00206.25           N  
ATOM   2287  CE1 HIS A 288      35.423  15.290  63.519  1.00206.25           C  
ATOM   2285  NE2 HIS A 288      35.579  13.981  63.612  1.00206.25           N  
ATOM   2290  N   HIS A 289      38.088  14.329  57.390  1.00193.61           N  
ATOM   2291  CA  HIS A 289      38.228  14.648  56.001  1.00193.61           C  
ATOM   2298  C   HIS A 289      37.077  14.039  55.275  1.00193.61           C  
ATOM   2299  O   HIS A 289      37.065  12.836  55.020  1.00193.61           O  
ATOM   2294  CB  HIS A 289      39.478  14.035  55.344  1.00193.61           C  
ATOM   2293  CG  HIS A 289      40.780  14.527  55.898  1.00193.61           C  
ATOM   2296  CD2 HIS A 289      41.058  15.597  56.691  1.00193.61           C  
ATOM   2292  ND1 HIS A 289      41.991  13.918  55.650  1.00193.61           N  
ATOM   2297  CE1 HIS A 289      42.935  14.643  56.299  1.00193.61           C  
ATOM   2295  NE2 HIS A 289      42.417  15.673  56.947  1.00193.61           N  
ATOM   2300  N   HIS A 290      36.063  14.850  54.927  1.00232.68           N  
ATOM   2301  CA  HIS A 290      35.014  14.287  54.135  1.00232.68           C  
ATOM   2308  C   HIS A 290      34.717  15.291  53.075  1.00232.68           C  
ATOM   2309  O   HIS A 290      34.653  16.490  53.338  1.00232.68           O  
ATOM   2304  CB  HIS A 290      33.705  13.992  54.886  1.00232.68           C  
ATOM   2303  CG  HIS A 290      32.851  13.019  54.127  1.00232.68           C  
ATOM   2306  CD2 HIS A 290      31.915  13.222  53.160  1.00232.68           C  
ATOM   2302  ND1 HIS A 290      32.921  11.653  54.299  1.00232.68           N  
ATOM   2307  CE1 HIS A 290      32.034  11.102  53.433  1.00232.68           C  
ATOM   2305  NE2 HIS A 290      31.400  12.014  52.719  1.00232.68           N  
ATOM   2310  N   HIS A 291      34.534  14.812  51.833  1.00 69.38           N  
ATOM   2311  CA  HIS A 291      34.293  15.696  50.735  1.00 69.38           C  
ATOM   2318  C   HIS A 291      32.998  16.450  51.012  1.00 69.38           C  
ATOM   2319  O   HIS A 291      31.915  15.928  50.645  1.00 69.38           O  
ATOM   2314  CB  HIS A 291      34.148  14.945  49.400  1.00 69.38           C  
ATOM   2313  CG  HIS A 291      34.156  15.838  48.197  1.00 69.38           C  
ATOM   2316  CD2 HIS A 291      35.205  16.335  47.487  1.00 69.38           C  
ATOM   2312  ND1 HIS A 291      33.023  16.320  47.580  1.00 69.38           N  
ATOM   2317  CE1 HIS A 291      33.440  17.078  46.534  1.00 69.38           C  
ATOM   2315  NE2 HIS A 291      34.757  17.117  46.438  1.00 69.38           N  
ATOM   2320  OXT HIS A 291      33.080  17.565  51.601  1.00 69.38           O1-
TER   
HEADER    3npk_chain_B
ATOM      1  N   MET B   1      30.216  37.661  -9.522  1.00 43.15           N  
ATOM      2  CA  MET B   1      31.107  38.647 -10.176  1.00 43.15           C  
ATOM      7  C   MET B   1      32.198  39.063  -9.252  1.00 43.15           C  
ATOM      8  O   MET B   1      32.998  38.243  -8.804  1.00 43.15           O  
ATOM      3  CB  MET B   1      30.320  39.906 -10.579  1.00 43.15           C  
ATOM      4  CG  MET B   1      29.278  39.659 -11.672  1.00 43.15           C  
ATOM      5  SD  MET B   1      28.338  41.139 -12.158  1.00 43.15           S  
ATOM      6  CE  MET B   1      27.340  41.195 -10.641  1.00 43.15           C  
ATOM      9  N   SER B   2      32.250  40.371  -8.944  1.00 64.12           N  
ATOM     10  CA  SER B   2      33.273  40.891  -8.090  1.00 64.12           C  
ATOM     13  C   SER B   2      33.132  40.252  -6.751  1.00 64.12           C  
ATOM     14  O   SER B   2      34.118  39.818  -6.157  1.00 64.12           O  
ATOM     11  CB  SER B   2      33.160  42.411  -7.888  1.00 64.12           C  
ATOM     12  OG  SER B   2      33.354  43.082  -9.125  1.00 64.12           O  
ATOM     15  N   LEU B   3      31.891  40.154  -6.243  1.00103.33           N  
ATOM     16  CA  LEU B   3      31.730  39.585  -4.942  1.00103.33           C  
ATOM     21  C   LEU B   3      31.961  38.119  -5.074  1.00103.33           C  
ATOM     22  O   LEU B   3      31.400  37.462  -5.951  1.00103.33           O  
ATOM     17  CB  LEU B   3      30.328  39.837  -4.330  1.00103.33           C  
ATOM     18  CG  LEU B   3      30.047  39.259  -2.916  1.00103.33           C  
ATOM     19  CD1 LEU B   3      28.700  39.774  -2.386  1.00103.33           C  
ATOM     20  CD2 LEU B   3      30.078  37.721  -2.860  1.00103.33           C  
ATOM     23  N   ASN B   4      32.834  37.581  -4.202  1.00 52.74           N  
ATOM     24  CA  ASN B   4      33.104  36.176  -4.181  1.00 52.74           C  
ATOM     29  C   ASN B   4      32.856  35.737  -2.772  1.00 52.74           C  
ATOM     30  O   ASN B   4      33.579  36.126  -1.856  1.00 52.74           O  
ATOM     25  CB  ASN B   4      34.565  35.848  -4.534  1.00 52.74           C  
ATOM     26  CG  ASN B   4      34.730  34.340  -4.627  1.00 52.74           C  
ATOM     28  ND2 ASN B   4      35.424  33.875  -5.699  1.00 52.74           N  
ATOM     27  OD1 ASN B   4      34.259  33.596  -3.769  1.00 52.74           O  
ATOM     31  N   LEU B   5      31.808  34.917  -2.563  1.00100.41           N  
ATOM     32  CA  LEU B   5      31.460  34.491  -1.239  1.00100.41           C  
ATOM     37  C   LEU B   5      32.504  33.588  -0.670  1.00100.41           C  
ATOM     38  O   LEU B   5      32.779  33.645   0.528  1.00100.41           O  
ATOM     33  CB  LEU B   5      30.111  33.758  -1.128  1.00100.41           C  
ATOM     34  CG  LEU B   5      28.890  34.659  -1.391  1.00100.41           C  
ATOM     35  CD1 LEU B   5      28.731  34.982  -2.884  1.00100.41           C  
ATOM     36  CD2 LEU B   5      27.620  34.087  -0.748  1.00100.41           C  
ATOM     39  N   LYS B   6      33.101  32.707  -1.498  1.00 84.93           N  
ATOM     40  CA  LYS B   6      34.071  31.812  -0.938  1.00 84.93           C  
ATOM     46  C   LYS B   6      35.189  32.603  -0.360  1.00 84.93           C  
ATOM     47  O   LYS B   6      35.555  32.398   0.795  1.00 84.93           O  
ATOM     41  CB  LYS B   6      34.738  30.867  -1.947  1.00 84.93           C  
ATOM     42  CG  LYS B   6      33.935  29.614  -2.268  1.00 84.93           C  
ATOM     43  CD  LYS B   6      34.616  28.731  -3.313  1.00 84.93           C  
ATOM     44  CE  LYS B   6      33.994  27.341  -3.433  1.00 84.93           C  
ATOM     45  NZ  LYS B   6      34.712  26.552  -4.458  1.00 84.93           N1+
ATOM     48  N   GLU B   7      35.731  33.553  -1.143  1.00 83.80           N  
ATOM     49  CA  GLU B   7      36.878  34.309  -0.729  1.00 83.80           C  
ATOM     55  C   GLU B   7      36.529  35.122   0.472  1.00 83.80           C  
ATOM     56  O   GLU B   7      37.320  35.240   1.406  1.00 83.80           O  
ATOM     50  CB  GLU B   7      37.400  35.254  -1.826  1.00 83.80           C  
ATOM     51  CG  GLU B   7      36.393  36.314  -2.267  1.00 83.80           C  
ATOM     52  CD  GLU B   7      37.040  37.135  -3.375  1.00 83.80           C  
ATOM     53  OE1 GLU B   7      37.607  36.516  -4.314  1.00 83.80           O  
ATOM     54  OE2 GLU B   7      36.981  38.390  -3.293  1.00 83.80           O1-
ATOM     57  N   LEU B   8      35.312  35.686   0.485  1.00 42.58           N  
ATOM     58  CA  LEU B   8      34.909  36.533   1.564  1.00 42.58           C  
ATOM     63  C   LEU B   8      34.927  35.734   2.833  1.00 42.58           C  
ATOM     64  O   LEU B   8      35.419  36.203   3.858  1.00 42.58           O  
ATOM     59  CB  LEU B   8      33.478  37.064   1.366  1.00 42.58           C  
ATOM     60  CG  LEU B   8      32.971  37.982   2.492  1.00 42.58           C  
ATOM     61  CD1 LEU B   8      33.785  39.285   2.564  1.00 42.58           C  
ATOM     62  CD2 LEU B   8      31.459  38.229   2.360  1.00 42.58           C  
ATOM     65  N   PHE B   9      34.385  34.503   2.795  1.00 61.57           N  
ATOM     66  CA  PHE B   9      34.313  33.685   3.971  1.00 61.57           C  
ATOM     74  C   PHE B   9      35.678  33.257   4.420  1.00 61.57           C  
ATOM     75  O   PHE B   9      35.974  33.319   5.613  1.00 61.57           O  
ATOM     67  CB  PHE B   9      33.453  32.422   3.788  1.00 61.57           C  
ATOM     68  CG  PHE B   9      33.437  31.717   5.102  1.00 61.57           C  
ATOM     69  CD1 PHE B   9      32.665  32.193   6.138  1.00 61.57           C  
ATOM     70  CD2 PHE B   9      34.181  30.576   5.298  1.00 61.57           C  
ATOM     71  CE1 PHE B   9      32.644  31.549   7.353  1.00 61.57           C  
ATOM     72  CE2 PHE B   9      34.164  29.927   6.511  1.00 61.57           C  
ATOM     73  CZ  PHE B   9      33.394  30.413   7.541  1.00 61.57           C  
ATOM     76  N   ILE B  10      36.562  32.811   3.499  1.00182.66           N  
ATOM     77  CA  ILE B  10      37.823  32.363   4.024  1.00182.66           C  
ATOM     82  C   ILE B  10      38.551  33.490   4.671  1.00182.66           C  
ATOM     83  O   ILE B  10      39.173  33.295   5.713  1.00182.66           O  
ATOM     78  CB  ILE B  10      38.796  31.611   3.138  1.00182.66           C  
ATOM     79  CG1 ILE B  10      39.239  32.342   1.868  1.00182.66           C  
ATOM     80  CG2 ILE B  10      38.181  30.239   2.865  1.00182.66           C  
ATOM     81  CD1 ILE B  10      38.273  32.163   0.707  1.00182.66           C  
ATOM     84  N   HIS B  11      38.503  34.699   4.089  1.00 49.43           N  
ATOM     85  CA  HIS B  11      39.219  35.775   4.706  1.00 49.43           C  
ATOM     92  C   HIS B  11      38.664  36.006   6.074  1.00 49.43           C  
ATOM     93  O   HIS B  11      39.412  36.245   7.020  1.00 49.43           O  
ATOM     88  CB  HIS B  11      39.118  37.116   3.960  1.00 49.43           C  
ATOM     87  CG  HIS B  11      39.902  38.199   4.646  1.00 49.43           C  
ATOM     90  CD2 HIS B  11      41.196  38.590   4.478  1.00 49.43           C  
ATOM     86  ND1 HIS B  11      39.395  39.008   5.640  1.00 49.43           N  
ATOM     91  CE1 HIS B  11      40.397  39.839   6.020  1.00 49.43           C  
ATOM     89  NE2 HIS B  11      41.510  39.624   5.343  1.00 49.43           N  
ATOM     94  N   HIS B  12      37.329  35.936   6.218  1.00 50.43           N  
ATOM     95  CA  HIS B  12      36.709  36.206   7.484  1.00 50.43           C  
ATOM    102  C   HIS B  12      37.173  35.204   8.491  1.00 50.43           C  
ATOM    103  O   HIS B  12      37.483  35.553   9.630  1.00 50.43           O  
ATOM     98  CB  HIS B  12      35.173  36.150   7.406  1.00 50.43           C  
ATOM     97  CG  HIS B  12      34.493  36.558   8.678  1.00 50.43           C  
ATOM    100  CD2 HIS B  12      34.334  37.792   9.229  1.00 50.43           C  
ATOM     96  ND1 HIS B  12      33.880  35.677   9.542  1.00 50.43           N  
ATOM    101  CE1 HIS B  12      33.379  36.417  10.563  1.00 50.43           C  
ATOM     99  NE2 HIS B  12      33.630  37.706  10.417  1.00 50.43           N  
ATOM    104  N   LEU B  13      37.243  33.921   8.095  1.00105.34           N  
ATOM    105  CA  LEU B  13      37.625  32.890   9.016  1.00105.34           C  
ATOM    110  C   LEU B  13      39.041  33.130   9.446  1.00105.34           C  
ATOM    111  O   LEU B  13      39.370  33.012  10.625  1.00105.34           O  
ATOM    106  CB  LEU B  13      37.507  31.485   8.387  1.00105.34           C  
ATOM    107  CG  LEU B  13      37.632  30.279   9.348  1.00105.34           C  
ATOM    108  CD1 LEU B  13      37.491  28.963   8.568  1.00105.34           C  
ATOM    109  CD2 LEU B  13      38.914  30.297  10.197  1.00105.34           C  
ATOM    112  N   GLU B  14      39.916  33.501   8.496  1.00 94.53           N  
ATOM    113  CA  GLU B  14      41.313  33.674   8.779  1.00 94.53           C  
ATOM    119  C   GLU B  14      41.452  34.798   9.758  1.00 94.53           C  
ATOM    120  O   GLU B  14      42.317  34.795  10.632  1.00 94.53           O  
ATOM    114  CB  GLU B  14      42.109  34.066   7.521  1.00 94.53           C  
ATOM    115  CG  GLU B  14      41.906  33.114   6.336  1.00 94.53           C  
ATOM    116  CD  GLU B  14      42.160  31.683   6.784  1.00 94.53           C  
ATOM    117  OE1 GLU B  14      43.341  31.248   6.738  1.00 94.53           O  
ATOM    118  OE2 GLU B  14      41.173  31.004   7.177  1.00 94.53           O1-
ATOM    121  N   LYS B  15      40.590  35.809   9.599  1.00153.41           N  
ATOM    122  CA  LYS B  15      40.584  37.004  10.382  1.00153.41           C  
ATOM    128  C   LYS B  15      40.272  36.662  11.804  1.00153.41           C  
ATOM    129  O   LYS B  15      40.912  37.178  12.718  1.00153.41           O  
ATOM    123  CB  LYS B  15      39.457  37.929   9.895  1.00153.41           C  
ATOM    124  CG  LYS B  15      39.640  39.420  10.157  1.00153.41           C  
ATOM    125  CD  LYS B  15      40.557  40.104   9.145  1.00153.41           C  
ATOM    126  CE  LYS B  15      40.415  41.626   9.151  1.00153.41           C  
ATOM    127  NZ  LYS B  15      41.119  42.207   7.988  1.00153.41           N1+
ATOM    130  N   ASN B  16      39.278  35.781  12.043  1.00205.21           N  
ATOM    131  CA  ASN B  16      38.916  35.580  13.413  1.00205.21           C  
ATOM    136  C   ASN B  16      39.026  34.152  13.845  1.00205.21           C  
ATOM    137  O   ASN B  16      38.023  33.513  14.168  1.00205.21           O  
ATOM    132  CB  ASN B  16      37.496  36.076  13.716  1.00205.21           C  
ATOM    133  CG  ASN B  16      36.560  35.365  12.762  1.00205.21           C  
ATOM    135  ND2 ASN B  16      35.283  35.822  12.733  1.00205.21           N  
ATOM    134  OD1 ASN B  16      36.956  34.448  12.042  1.00205.21           O  
ATOM    138  N   LEU B  17      40.264  33.626  13.926  1.00111.04           N  
ATOM    139  CA  LEU B  17      40.438  32.298  14.440  1.00111.04           C  
ATOM    144  C   LEU B  17      40.291  32.380  15.927  1.00111.04           C  
ATOM    145  O   LEU B  17      40.644  33.382  16.549  1.00111.04           O  
ATOM    140  CB  LEU B  17      41.809  31.659  14.142  1.00111.04           C  
ATOM    141  CG  LEU B  17      41.989  31.169  12.693  1.00111.04           C  
ATOM    142  CD1 LEU B  17      41.060  29.980  12.394  1.00111.04           C  
ATOM    143  CD2 LEU B  17      41.834  32.306  11.677  1.00111.04           C  
ATOM    146  N   PRO B  18      39.750  31.344  16.508  1.00167.32           N  
ATOM    147  CA  PRO B  18      39.566  31.326  17.933  1.00167.32           C  
ATOM    151  C   PRO B  18      40.882  31.187  18.620  1.00167.32           C  
ATOM    152  O   PRO B  18      41.696  30.380  18.176  1.00167.32           O  
ATOM    149  CB  PRO B  18      38.625  30.162  18.224  1.00167.32           C  
ATOM    150  CG  PRO B  18      37.837  30.002  16.915  1.00167.32           C  
ATOM    148  CD  PRO B  18      38.786  30.506  15.818  1.00167.32           C  
ATOM    153  N   LYS B  19      41.114  31.938  19.713  1.00 79.81           N  
ATOM    154  CA  LYS B  19      42.367  31.800  20.396  1.00 79.81           C  
ATOM    160  C   LYS B  19      42.202  32.328  21.782  1.00 79.81           C  
ATOM    161  O   LYS B  19      41.326  33.149  22.050  1.00 79.81           O  
ATOM    155  CB  LYS B  19      43.522  32.597  19.764  1.00 79.81           C  
ATOM    156  CG  LYS B  19      43.973  32.065  18.404  1.00 79.81           C  
ATOM    157  CD  LYS B  19      44.934  32.996  17.663  1.00 79.81           C  
ATOM    158  CE  LYS B  19      45.379  32.452  16.304  1.00 79.81           C  
ATOM    159  NZ  LYS B  19      46.303  33.407  15.654  1.00 79.81           N1+
ATOM    162  N   VAL B  20      43.046  31.841  22.712  1.00 92.27           N  
ATOM    163  CA  VAL B  20      43.005  32.326  24.060  1.00 92.27           C  
ATOM    167  C   VAL B  20      44.415  32.453  24.532  1.00 92.27           C  
ATOM    168  O   VAL B  20      45.271  31.636  24.190  1.00 92.27           O  
ATOM    164  CB  VAL B  20      42.287  31.404  25.001  1.00 92.27           C  
ATOM    165  CG1 VAL B  20      43.037  30.062  25.042  1.00 92.27           C  
ATOM    166  CG2 VAL B  20      42.168  32.094  26.370  1.00 92.27           C  
ATOM    169  N   GLU B  21      44.701  33.503  25.327  1.00 31.12           N  
ATOM    170  CA  GLU B  21      46.041  33.657  25.811  1.00 31.12           C  
ATOM    176  C   GLU B  21      46.253  32.623  26.865  1.00 31.12           C  
ATOM    177  O   GLU B  21      45.410  32.426  27.738  1.00 31.12           O  
ATOM    171  CB  GLU B  21      46.326  35.034  26.435  1.00 31.12           C  
ATOM    172  CG  GLU B  21      47.782  35.211  26.872  1.00 31.12           C  
ATOM    173  CD  GLU B  21      47.940  36.605  27.464  1.00 31.12           C  
ATOM    174  OE1 GLU B  21      46.926  37.352  27.500  1.00 31.12           O  
ATOM    175  OE2 GLU B  21      49.078  36.941  27.888  1.00 31.12           O1-
ATOM    178  N   SER B  22      47.404  31.927  26.801  1.00 78.96           N  
ATOM    179  CA  SER B  22      47.682  30.905  27.764  1.00 78.96           C  
ATOM    182  C   SER B  22      49.112  30.503  27.606  1.00 78.96           C  
ATOM    183  O   SER B  22      49.758  30.819  26.608  1.00 78.96           O  
ATOM    180  CB  SER B  22      46.836  29.637  27.556  1.00 78.96           C  
ATOM    181  OG  SER B  22      47.180  28.654  28.519  1.00 78.96           O  
ATOM    184  N   PHE B  23      49.640  29.799  28.625  1.00 55.59           N  
ATOM    185  CA  PHE B  23      50.991  29.321  28.627  1.00 55.59           C  
ATOM    193  C   PHE B  23      51.140  28.229  27.615  1.00 55.59           C  
ATOM    194  O   PHE B  23      52.203  28.084  27.014  1.00 55.59           O  
ATOM    186  CB  PHE B  23      51.468  28.816  30.006  1.00 55.59           C  
ATOM    187  CG  PHE B  23      50.651  27.650  30.451  1.00 55.59           C  
ATOM    188  CD1 PHE B  23      49.427  27.836  31.051  1.00 55.59           C  
ATOM    189  CD2 PHE B  23      51.120  26.366  30.284  1.00 55.59           C  
ATOM    190  CE1 PHE B  23      48.677  26.760  31.467  1.00 55.59           C  
ATOM    191  CE2 PHE B  23      50.376  25.286  30.697  1.00 55.59           C  
ATOM    192  CZ  PHE B  23      49.151  25.482  31.288  1.00 55.59           C  
ATOM    195  N   HIS B  24      50.068  27.434  27.416  1.00 74.65           N  
ATOM    196  CA  HIS B  24      50.070  26.283  26.552  1.00 74.65           C  
ATOM    203  C   HIS B  24      50.668  26.670  25.234  1.00 74.65           C  
ATOM    204  O   HIS B  24      50.207  27.592  24.565  1.00 74.65           O  
ATOM    199  CB  HIS B  24      48.640  25.770  26.314  1.00 74.65           C  
ATOM    198  CG  HIS B  24      48.556  24.416  25.688  1.00 74.65           C  
ATOM    201  CD2 HIS B  24      48.193  23.224  26.235  1.00 74.65           C  
ATOM    197  ND1 HIS B  24      48.827  24.158  24.366  1.00 74.65           N  
ATOM    202  CE1 HIS B  24      48.615  22.833  24.177  1.00 74.65           C  
ATOM    200  NE2 HIS B  24      48.228  22.222  25.283  1.00 74.65           N  
ATOM    205  N   PRO B  25      51.723  25.993  24.863  1.00191.39           N  
ATOM    206  CA  PRO B  25      52.400  26.329  23.642  1.00191.39           C  
ATOM    210  C   PRO B  25      51.659  26.149  22.346  1.00191.39           C  
ATOM    211  O   PRO B  25      51.731  27.049  21.510  1.00191.39           O  
ATOM    208  CB  PRO B  25      53.733  25.586  23.683  1.00191.39           C  
ATOM    209  CG  PRO B  25      54.021  25.454  25.189  1.00191.39           C  
ATOM    207  CD  PRO B  25      52.629  25.420  25.846  1.00191.39           C  
ATOM    212  N   PHE B  26      51.042  24.967  22.130  1.00208.58           N  
ATOM    213  CA  PHE B  26      50.360  24.588  20.915  1.00208.58           C  
ATOM    221  C   PHE B  26      48.875  24.831  20.776  1.00208.58           C  
ATOM    222  O   PHE B  26      48.373  24.797  19.654  1.00208.58           O  
ATOM    214  CB  PHE B  26      50.719  23.178  20.402  1.00208.58           C  
ATOM    215  CG  PHE B  26      50.378  22.111  21.380  1.00208.58           C  
ATOM    216  CD1 PHE B  26      51.307  21.704  22.309  1.00208.58           C  
ATOM    217  CD2 PHE B  26      49.144  21.505  21.352  1.00208.58           C  
ATOM    218  CE1 PHE B  26      51.004  20.709  23.207  1.00208.58           C  
ATOM    219  CE2 PHE B  26      48.835  20.509  22.248  1.00208.58           C  
ATOM    220  CZ  PHE B  26      49.766  20.110  23.177  1.00208.58           C  
ATOM    223  N   PHE B  27      48.114  25.046  21.868  1.00 94.27           N  
ATOM    224  CA  PHE B  27      46.670  24.995  21.788  1.00 94.27           C  
ATOM    232  C   PHE B  27      46.102  25.893  20.728  1.00 94.27           C  
ATOM    233  O   PHE B  27      45.216  25.472  19.986  1.00 94.27           O  
ATOM    225  CB  PHE B  27      45.951  25.372  23.093  1.00 94.27           C  
ATOM    226  CG  PHE B  27      44.509  25.077  22.841  1.00 94.27           C  
ATOM    227  CD1 PHE B  27      44.021  23.812  23.068  1.00 94.27           C  
ATOM    228  CD2 PHE B  27      43.652  26.047  22.368  1.00 94.27           C  
ATOM    229  CE1 PHE B  27      42.699  23.519  22.837  1.00 94.27           C  
ATOM    230  CE2 PHE B  27      42.327  25.760  22.133  1.00 94.27           C  
ATOM    231  CZ  PHE B  27      41.849  24.493  22.370  1.00 94.27           C  
ATOM    234  N   ASN B  28      46.562  27.149  20.623  1.00 47.69           N  
ATOM    235  CA  ASN B  28      46.002  28.023  19.632  1.00 47.69           C  
ATOM    240  C   ASN B  28      46.267  27.458  18.273  1.00 47.69           C  
ATOM    241  O   ASN B  28      45.408  27.529  17.398  1.00 47.69           O  
ATOM    236  CB  ASN B  28      46.580  29.446  19.690  1.00 47.69           C  
ATOM    237  CG  ASN B  28      46.002  30.103  20.934  1.00 47.69           C  
ATOM    239  ND2 ASN B  28      46.846  30.888  21.658  1.00 47.69           N  
ATOM    238  OD1 ASN B  28      44.830  29.917  21.257  1.00 47.69           O  
ATOM    242  N   GLU B  29      47.462  26.876  18.057  1.00 80.14           N  
ATOM    243  CA  GLU B  29      47.802  26.335  16.770  1.00 80.14           C  
ATOM    249  C   GLU B  29      46.848  25.230  16.445  1.00 80.14           C  
ATOM    250  O   GLU B  29      46.354  25.132  15.324  1.00 80.14           O  
ATOM    244  CB  GLU B  29      49.180  25.655  16.720  1.00 80.14           C  
ATOM    245  CG  GLU B  29      50.385  26.579  16.849  1.00 80.14           C  
ATOM    246  CD  GLU B  29      51.619  25.702  16.676  1.00 80.14           C  
ATOM    247  OE1 GLU B  29      51.442  24.469  16.482  1.00 80.14           O  
ATOM    248  OE2 GLU B  29      52.750  26.251  16.731  1.00 80.14           O1-
ATOM    251  N   ALA B  30      46.571  24.361  17.431  1.00 42.91           N  
ATOM    252  CA  ALA B  30      45.736  23.211  17.235  1.00 42.91           C  
ATOM    254  C   ALA B  30      44.342  23.631  16.881  1.00 42.91           C  
ATOM    255  O   ALA B  30      43.685  22.995  16.060  1.00 42.91           O  
ATOM    253  CB  ALA B  30      45.644  22.323  18.487  1.00 42.91           C  
ATOM    256  N   LEU B  31      43.847  24.703  17.520  1.00153.62           N  
ATOM    257  CA  LEU B  31      42.515  25.205  17.335  1.00153.62           C  
ATOM    262  C   LEU B  31      42.364  25.719  15.924  1.00153.62           C  
ATOM    263  O   LEU B  31      41.338  25.513  15.276  1.00153.62           O  
ATOM    258  CB  LEU B  31      42.251  26.333  18.354  1.00153.62           C  
ATOM    259  CG  LEU B  31      40.809  26.852  18.429  1.00153.62           C  
ATOM    260  CD1 LEU B  31      40.421  27.590  17.146  1.00153.62           C  
ATOM    261  CD2 LEU B  31      39.827  25.737  18.816  1.00153.62           C  
ATOM    264  N   ALA B  32      43.427  26.376  15.425  1.00 89.55           N  
ATOM    265  CA  ALA B  32      43.597  27.056  14.166  1.00 89.55           C  
ATOM    267  C   ALA B  32      43.567  26.147  12.979  1.00 89.55           C  
ATOM    268  O   ALA B  32      43.365  26.617  11.862  1.00 89.55           O  
ATOM    266  CB  ALA B  32      44.911  27.854  14.093  1.00 89.55           C  
ATOM    269  N   LEU B  33      43.783  24.836  13.162  1.00283.14           N  
ATOM    270  CA  LEU B  33      43.945  23.940  12.046  1.00283.14           C  
ATOM    275  C   LEU B  33      42.806  24.089  10.998  1.00283.14           C  
ATOM    276  O   LEU B  33      43.015  23.616   9.883  1.00283.14           O  
ATOM    271  CB  LEU B  33      44.114  22.458  12.434  1.00283.14           C  
ATOM    272  CG  LEU B  33      45.434  22.175  13.183  1.00283.14           C  
ATOM    273  CD1 LEU B  33      45.737  20.671  13.228  1.00283.14           C  
ATOM    274  CD2 LEU B  33      46.610  22.983  12.613  1.00283.14           C  
ATOM    277  N   MET B  34      41.627  24.755  11.290  1.00276.78           N  
ATOM    278  CA  MET B  34      40.434  25.044  10.483  1.00276.78           C  
ATOM    283  C   MET B  34      40.909  25.744   9.239  1.00276.78           C  
ATOM    284  O   MET B  34      40.181  25.880   8.253  1.00276.78           O  
ATOM    279  CB  MET B  34      39.446  26.004  11.171  1.00276.78           C  
ATOM    280  CG  MET B  34      38.750  25.420  12.401  1.00276.78           C  
ATOM    281  SD  MET B  34      37.533  26.534  13.167  1.00276.78           S  
ATOM    282  CE  MET B  34      38.764  27.712  13.794  1.00276.78           C  
ATOM    285  N   LEU B  35      42.115  26.326   9.311  1.00 81.62           N  
ATOM    286  CA  LEU B  35      42.756  26.955   8.193  1.00 81.62           C  
ATOM    291  C   LEU B  35      43.125  25.943   7.136  1.00 81.62           C  
ATOM    292  O   LEU B  35      43.128  26.259   5.948  1.00 81.62           O  
ATOM    287  CB  LEU B  35      44.055  27.682   8.585  1.00 81.62           C  
ATOM    288  CG  LEU B  35      43.850  28.832   9.589  1.00 81.62           C  
ATOM    289  CD1 LEU B  35      45.180  29.535   9.907  1.00 81.62           C  
ATOM    290  CD2 LEU B  35      42.758  29.807   9.121  1.00 81.62           C  
ATOM    293  N   LYS B  36      43.432  24.688   7.526  1.00176.07           N  
ATOM    294  CA  LYS B  36      44.007  23.755   6.591  1.00176.07           C  
ATOM    300  C   LYS B  36      43.134  23.567   5.395  1.00176.07           C  
ATOM    301  O   LYS B  36      43.631  23.541   4.270  1.00176.07           O  
ATOM    295  CB  LYS B  36      44.260  22.343   7.159  1.00176.07           C  
ATOM    296  CG  LYS B  36      43.060  21.395   7.074  1.00176.07           C  
ATOM    297  CD  LYS B  36      41.849  21.808   7.908  1.00176.07           C  
ATOM    298  CE  LYS B  36      41.855  21.195   9.309  1.00176.07           C  
ATOM    299  NZ  LYS B  36      40.568  21.473   9.981  1.00176.07           N1+
ATOM    302  N   ALA B  37      41.811  23.435   5.577  1.00 57.57           N  
ATOM    303  CA  ALA B  37      41.046  23.170   4.402  1.00 57.57           C  
ATOM    305  C   ALA B  37      39.606  23.275   4.732  1.00 57.57           C  
ATOM    306  O   ALA B  37      39.201  23.854   5.738  1.00 57.57           O  
ATOM    304  CB  ALA B  37      41.285  21.772   3.811  1.00 57.57           C  
ATOM    307  N   GLY B  38      38.794  22.692   3.843  1.00 66.83           N  
ATOM    308  CA  GLY B  38      37.380  22.803   3.900  1.00 66.83           C  
ATOM    309  C   GLY B  38      37.160  23.769   2.811  1.00 66.83           C  
ATOM    310  O   GLY B  38      36.596  24.845   2.990  1.00 66.83           O  
ATOM    311  N   GLY B  39      37.629  23.374   1.622  1.00 83.37           N  
ATOM    312  CA  GLY B  39      37.496  24.221   0.491  1.00 83.37           C  
ATOM    313  C   GLY B  39      36.037  24.372   0.346  1.00 83.37           C  
ATOM    314  O   GLY B  39      35.541  25.407  -0.098  1.00 83.37           O  
ATOM    315  N   LYS B  40      35.309  23.306   0.724  1.00165.82           N  
ATOM    316  CA  LYS B  40      33.909  23.368   0.503  1.00165.82           C  
ATOM    322  C   LYS B  40      33.315  24.522   1.232  1.00165.82           C  
ATOM    323  O   LYS B  40      32.849  25.459   0.586  1.00165.82           O  
ATOM    317  CB  LYS B  40      33.163  22.099   0.957  1.00165.82           C  
ATOM    318  CG  LYS B  40      33.451  20.865   0.097  1.00165.82           C  
ATOM    319  CD  LYS B  40      34.853  20.281   0.285  1.00165.82           C  
ATOM    320  CE  LYS B  40      34.896  19.090   1.246  1.00165.82           C  
ATOM    321  NZ  LYS B  40      34.312  17.894   0.597  1.00165.82           N1+
ATOM    324  N   HIS B  41      33.402  24.529   2.583  1.00 73.82           N  
ATOM    325  CA  HIS B  41      32.734  25.552   3.335  1.00 73.82           C  
ATOM    332  C   HIS B  41      31.321  25.533   2.839  1.00 73.82           C  
ATOM    333  O   HIS B  41      30.679  26.572   2.710  1.00 73.82           O  
ATOM    328  CB  HIS B  41      33.318  26.961   3.125  1.00 73.82           C  
ATOM    327  CG  HIS B  41      34.663  27.153   3.764  1.00 73.82           C  
ATOM    330  CD2 HIS B  41      35.246  26.492   4.801  1.00 73.82           C  
ATOM    326  ND1 HIS B  41      35.568  28.118   3.378  1.00 73.82           N  
ATOM    331  CE1 HIS B  41      36.645  27.993   4.194  1.00 73.82           C  
ATOM    329  NE2 HIS B  41      36.496  27.020   5.074  1.00 73.82           N  
ATOM    334  N   PHE B  42      30.811  24.317   2.558  1.00 74.70           N  
ATOM    335  CA  PHE B  42      29.520  24.142   1.954  1.00 74.70           C  
ATOM    343  C   PHE B  42      28.461  24.746   2.808  1.00 74.70           C  
ATOM    344  O   PHE B  42      27.634  25.514   2.317  1.00 74.70           O  
ATOM    336  CB  PHE B  42      29.152  22.659   1.752  1.00 74.70           C  
ATOM    337  CG  PHE B  42      27.703  22.559   1.393  1.00 74.70           C  
ATOM    338  CD1 PHE B  42      27.251  22.917   0.144  1.00 74.70           C  
ATOM    339  CD2 PHE B  42      26.793  22.081   2.312  1.00 74.70           C  
ATOM    340  CE1 PHE B  42      25.916  22.814  -0.174  1.00 74.70           C  
ATOM    341  CE2 PHE B  42      25.459  21.975   1.999  1.00 74.70           C  
ATOM    342  CZ  PHE B  42      25.017  22.344   0.752  1.00 74.70           C  
ATOM    345  N   ARG B  43      28.452  24.424   4.112  1.00213.80           N  
ATOM    346  CA  ARG B  43      27.394  24.950   4.916  1.00213.80           C  
ATOM    354  C   ARG B  43      27.486  26.441   5.029  1.00213.80           C  
ATOM    355  O   ARG B  43      26.467  27.122   4.956  1.00213.80           O  
ATOM    347  CB  ARG B  43      27.211  24.247   6.278  1.00213.80           C  
ATOM    348  CG  ARG B  43      28.446  24.126   7.161  1.00213.80           C  
ATOM    349  CD  ARG B  43      28.255  23.075   8.259  1.00213.80           C  
ATOM    350  NE  ARG B  43      27.338  22.028   7.717  1.00213.80           N  
ATOM    351  CZ  ARG B  43      27.806  21.064   6.870  1.00213.80           C  
ATOM    352  NH1 ARG B  43      29.107  21.090   6.457  1.00213.80           N1+
ATOM    353  NH2 ARG B  43      26.967  20.082   6.425  1.00213.80           N  
ATOM    356  N   ALA B  44      28.702  27.002   5.167  1.00 37.07           N  
ATOM    357  CA  ALA B  44      28.812  28.431   5.277  1.00 37.07           C  
ATOM    359  C   ALA B  44      28.275  29.051   4.020  1.00 37.07           C  
ATOM    360  O   ALA B  44      27.556  30.049   4.060  1.00 37.07           O  
ATOM    358  CB  ALA B  44      30.266  28.905   5.441  1.00 37.07           C  
ATOM    361  N   GLN B  45      28.599  28.459   2.858  1.00 59.54           N  
ATOM    362  CA  GLN B  45      28.196  29.002   1.590  1.00 59.54           C  
ATOM    368  C   GLN B  45      26.705  28.939   1.449  1.00 59.54           C  
ATOM    369  O   GLN B  45      26.088  29.802   0.827  1.00 59.54           O  
ATOM    363  CB  GLN B  45      28.823  28.267   0.395  1.00 59.54           C  
ATOM    364  CG  GLN B  45      30.349  28.374   0.379  1.00 59.54           C  
ATOM    365  CD  GLN B  45      30.713  29.854   0.368  1.00 59.54           C  
ATOM    367  NE2 GLN B  45      31.881  30.196   0.977  1.00 59.54           N  
ATOM    366  OE1 GLN B  45      29.975  30.685  -0.159  1.00 59.54           O  
ATOM    370  N   LEU B  46      26.089  27.886   2.003  1.00174.37           N  
ATOM    371  CA  LEU B  46      24.671  27.708   1.892  1.00174.37           C  
ATOM    376  C   LEU B  46      24.009  28.881   2.581  1.00174.37           C  
ATOM    377  O   LEU B  46      23.095  29.501   2.033  1.00174.37           O  
ATOM    372  CB  LEU B  46      24.281  26.404   2.607  1.00174.37           C  
ATOM    373  CG  LEU B  46      22.899  25.842   2.265  1.00174.37           C  
ATOM    374  CD1 LEU B  46      22.865  25.314   0.822  1.00174.37           C  
ATOM    375  CD2 LEU B  46      22.485  24.767   3.276  1.00174.37           C  
ATOM    378  N   LEU B  47      24.485  29.242   3.798  1.00211.06           N  
ATOM    379  CA  LEU B  47      23.898  30.335   4.548  1.00211.06           C  
ATOM    384  C   LEU B  47      24.051  31.605   3.795  1.00211.06           C  
ATOM    385  O   LEU B  47      23.091  32.353   3.610  1.00211.06           O  
ATOM    380  CB  LEU B  47      24.659  30.750   5.824  1.00211.06           C  
ATOM    381  CG  LEU B  47      24.509  29.865   7.050  1.00211.06           C  
ATOM    382  CD1 LEU B  47      23.179  30.097   7.784  1.00211.06           C  
ATOM    383  CD2 LEU B  47      24.726  28.423   6.626  1.00211.06           C  
ATOM    386  N   LEU B  48      25.292  31.867   3.351  1.00 70.77           N  
ATOM    387  CA  LEU B  48      25.622  33.129   2.764  1.00 70.77           C  
ATOM    392  C   LEU B  48      24.827  33.301   1.519  1.00 70.77           C  
ATOM    393  O   LEU B  48      24.359  34.395   1.213  1.00 70.77           O  
ATOM    388  CB  LEU B  48      27.110  33.239   2.387  1.00 70.77           C  
ATOM    389  CG  LEU B  48      28.059  33.211   3.602  1.00 70.77           C  
ATOM    390  CD1 LEU B  48      29.529  33.323   3.168  1.00 70.77           C  
ATOM    391  CD2 LEU B  48      27.667  34.277   4.639  1.00 70.77           C  
ATOM    394  N   SER B  49      24.645  32.212   0.760  1.00 98.37           N  
ATOM    395  CA  SER B  49      23.934  32.327  -0.473  1.00 98.37           C  
ATOM    398  C   SER B  49      22.555  32.833  -0.205  1.00 98.37           C  
ATOM    399  O   SER B  49      22.051  33.688  -0.930  1.00 98.37           O  
ATOM    396  CB  SER B  49      23.823  30.984  -1.210  1.00 98.37           C  
ATOM    397  OG  SER B  49      23.116  31.158  -2.427  1.00 98.37           O  
ATOM    400  N   VAL B  50      21.884  32.329   0.841  1.00 95.39           N  
ATOM    401  CA  VAL B  50      20.554  32.816   1.037  1.00 95.39           C  
ATOM    405  C   VAL B  50      20.559  34.257   1.411  1.00 95.39           C  
ATOM    406  O   VAL B  50      19.733  35.034   0.938  1.00 95.39           O  
ATOM    402  CB  VAL B  50      19.779  32.133   2.072  1.00 95.39           C  
ATOM    403  CG1 VAL B  50      18.469  32.944   2.143  1.00 95.39           C  
ATOM    404  CG2 VAL B  50      19.686  30.647   1.671  1.00 95.39           C  
ATOM    407  N   VAL B  51      21.488  34.662   2.287  1.00 72.54           N  
ATOM    408  CA  VAL B  51      21.455  36.017   2.736  1.00 72.54           C  
ATOM    412  C   VAL B  51      21.664  36.920   1.562  1.00 72.54           C  
ATOM    413  O   VAL B  51      20.935  37.893   1.388  1.00 72.54           O  
ATOM    409  CB  VAL B  51      22.499  36.313   3.770  1.00 72.54           C  
ATOM    410  CG1 VAL B  51      22.421  37.806   4.132  1.00 72.54           C  
ATOM    411  CG2 VAL B  51      22.272  35.368   4.969  1.00 72.54           C  
ATOM    414  N   GLN B  52      22.644  36.618   0.690  1.00165.10           N  
ATOM    415  CA  GLN B  52      22.855  37.552  -0.374  1.00165.10           C  
ATOM    421  C   GLN B  52      21.673  37.580  -1.293  1.00165.10           C  
ATOM    422  O   GLN B  52      21.344  38.620  -1.861  1.00165.10           O  
ATOM    416  CB  GLN B  52      24.173  37.393  -1.146  1.00165.10           C  
ATOM    417  CG  GLN B  52      24.373  36.121  -1.954  1.00165.10           C  
ATOM    418  CD  GLN B  52      25.750  36.320  -2.558  1.00165.10           C  
ATOM    420  NE2 GLN B  52      25.900  35.997  -3.869  1.00165.10           N  
ATOM    419  OE1 GLN B  52      26.664  36.785  -1.879  1.00165.10           O  
ATOM    423  N   SER B  53      21.005  36.432  -1.481  1.00113.47           N  
ATOM    424  CA  SER B  53      19.862  36.363  -2.340  1.00113.47           C  
ATOM    427  C   SER B  53      18.741  37.224  -1.821  1.00113.47           C  
ATOM    428  O   SER B  53      18.104  37.925  -2.607  1.00113.47           O  
ATOM    425  CB  SER B  53      19.327  34.926  -2.440  1.00113.47           C  
ATOM    426  OG  SER B  53      18.112  34.899  -3.166  1.00113.47           O  
ATOM    429  N   ASN B  54      18.397  37.104  -0.515  1.00 92.92           N  
ATOM    430  CA  ASN B  54      17.331  37.865   0.090  1.00 92.92           C  
ATOM    435  C   ASN B  54      17.704  39.263   0.497  1.00 92.92           C  
ATOM    436  O   ASN B  54      17.049  40.223   0.094  1.00 92.92           O  
ATOM    431  CB  ASN B  54      16.744  37.151   1.320  1.00 92.92           C  
ATOM    432  CG  ASN B  54      15.962  35.947   0.806  1.00 92.92           C  
ATOM    434  ND2 ASN B  54      16.569  34.735   0.907  1.00 92.92           N  
ATOM    433  OD1 ASN B  54      14.843  36.085   0.314  1.00 92.92           O  
ATOM    437  N   LYS B  55      18.762  39.424   1.323  1.00196.93           N  
ATOM    438  CA  LYS B  55      19.123  40.752   1.737  1.00196.93           C  
ATOM    444  C   LYS B  55      20.611  40.827   1.866  1.00196.93           C  
ATOM    445  O   LYS B  55      21.204  40.499   2.892  1.00196.93           O  
ATOM    439  CB  LYS B  55      18.465  41.190   3.057  1.00196.93           C  
ATOM    440  CG  LYS B  55      18.648  40.218   4.218  1.00196.93           C  
ATOM    441  CD  LYS B  55      18.220  40.820   5.557  1.00196.93           C  
ATOM    442  CE  LYS B  55      16.998  41.735   5.449  1.00196.93           C  
ATOM    443  NZ  LYS B  55      15.826  40.964   4.975  1.00196.93           N1+
ATOM    446  N   PRO B  56      21.213  41.313   0.821  1.00 91.63           N  
ATOM    447  CA  PRO B  56      22.643  41.387   0.747  1.00 91.63           C  
ATOM    451  C   PRO B  56      23.253  42.380   1.685  1.00 91.63           C  
ATOM    452  O   PRO B  56      24.462  42.316   1.896  1.00 91.63           O  
ATOM    449  CB  PRO B  56      22.989  41.593  -0.733  1.00 91.63           C  
ATOM    450  CG  PRO B  56      21.644  41.916  -1.408  1.00 91.63           C  
ATOM    448  CD  PRO B  56      20.607  41.246  -0.496  1.00 91.63           C  
ATOM    453  N   GLU B  57      22.455  43.295   2.262  1.00132.83           N  
ATOM    454  CA  GLU B  57      22.984  44.299   3.140  1.00132.83           C  
ATOM    460  C   GLU B  57      23.602  43.586   4.305  1.00132.83           C  
ATOM    461  O   GLU B  57      24.625  44.005   4.842  1.00132.83           O  
ATOM    455  CB  GLU B  57      21.886  45.181   3.756  1.00132.83           C  
ATOM    456  CG  GLU B  57      20.909  45.765   2.739  1.00132.83           C  
ATOM    457  CD  GLU B  57      19.834  44.709   2.519  1.00132.83           C  
ATOM    458  OE1 GLU B  57      19.978  43.601   3.101  1.00132.83           O  
ATOM    459  OE2 GLU B  57      18.856  44.989   1.777  1.00132.83           O1-
ATOM    462  N   LEU B  58      22.937  42.492   4.713  1.00145.38           N  
ATOM    463  CA  LEU B  58      23.188  41.611   5.823  1.00145.38           C  
ATOM    468  C   LEU B  58      24.394  40.729   5.648  1.00145.38           C  
ATOM    469  O   LEU B  58      24.812  40.080   6.605  1.00145.38           O  
ATOM    464  CB  LEU B  58      21.986  40.708   6.143  1.00145.38           C  
ATOM    465  CG  LEU B  58      20.827  41.467   6.817  1.00145.38           C  
ATOM    466  CD1 LEU B  58      21.162  41.818   8.273  1.00145.38           C  
ATOM    467  CD2 LEU B  58      20.435  42.713   6.013  1.00145.38           C  
ATOM    470  N   LEU B  59      24.960  40.628   4.434  1.00140.42           N  
ATOM    471  CA  LEU B  59      25.957  39.627   4.158  1.00140.42           C  
ATOM    476  C   LEU B  59      27.102  39.709   5.139  1.00140.42           C  
ATOM    477  O   LEU B  59      27.533  38.683   5.664  1.00140.42           O  
ATOM    472  CB  LEU B  59      26.536  39.771   2.733  1.00140.42           C  
ATOM    473  CG  LEU B  59      27.340  38.563   2.192  1.00140.42           C  
ATOM    474  CD1 LEU B  59      28.550  38.206   3.066  1.00140.42           C  
ATOM    475  CD2 LEU B  59      26.428  37.360   1.912  1.00140.42           C  
ATOM    478  N   ASN B  60      27.620  40.916   5.439  1.00 54.94           N  
ATOM    479  CA  ASN B  60      28.755  41.025   6.319  1.00 54.94           C  
ATOM    484  C   ASN B  60      28.395  40.513   7.683  1.00 54.94           C  
ATOM    485  O   ASN B  60      29.177  39.807   8.318  1.00 54.94           O  
ATOM    480  CB  ASN B  60      29.242  42.474   6.487  1.00 54.94           C  
ATOM    481  CG  ASN B  60      29.822  42.939   5.158  1.00 54.94           C  
ATOM    483  ND2 ASN B  60      30.248  41.969   4.305  1.00 54.94           N  
ATOM    482  OD1 ASN B  60      29.892  44.136   4.883  1.00 54.94           O  
ATOM    486  N   GLN B  61      27.185  40.854   8.164  1.00 92.39           N  
ATOM    487  CA  GLN B  61      26.721  40.483   9.471  1.00 92.39           C  
ATOM    493  C   GLN B  61      26.585  38.991   9.549  1.00 92.39           C  
ATOM    494  O   GLN B  61      26.742  38.395  10.612  1.00 92.39           O  
ATOM    488  CB  GLN B  61      25.342  41.078   9.820  1.00 92.39           C  
ATOM    489  CG  GLN B  61      25.318  42.606   9.942  1.00 92.39           C  
ATOM    490  CD  GLN B  61      24.853  43.207   8.621  1.00 92.39           C  
ATOM    492  NE2 GLN B  61      25.683  43.067   7.553  1.00 92.39           N  
ATOM    491  OE1 GLN B  61      23.773  43.792   8.541  1.00 92.39           O  
ATOM    495  N   ALA B  62      26.236  38.363   8.414  1.00 68.50           N  
ATOM    496  CA  ALA B  62      26.011  36.949   8.276  1.00 68.50           C  
ATOM    498  C   ALA B  62      27.266  36.152   8.495  1.00 68.50           C  
ATOM    499  O   ALA B  62      27.193  34.983   8.870  1.00 68.50           O  
ATOM    497  CB  ALA B  62      25.455  36.555   6.894  1.00 68.50           C  
ATOM    500  N   LEU B  63      28.447  36.748   8.236  1.00 65.76           N  
ATOM    501  CA  LEU B  63      29.693  36.030   8.245  1.00 65.76           C  
ATOM    506  C   LEU B  63      29.918  35.324   9.553  1.00 65.76           C  
ATOM    507  O   LEU B  63      30.387  34.187   9.560  1.00 65.76           O  
ATOM    502  CB  LEU B  63      30.899  36.955   8.003  1.00 65.76           C  
ATOM    503  CG  LEU B  63      30.909  37.587   6.599  1.00 65.76           C  
ATOM    504  CD1 LEU B  63      32.127  38.504   6.403  1.00 65.76           C  
ATOM    505  CD2 LEU B  63      30.801  36.508   5.509  1.00 65.76           C  
ATOM    508  N   ASP B  64      29.603  35.960  10.695  1.00 50.50           N  
ATOM    509  CA  ASP B  64      29.819  35.326  11.971  1.00 50.50           C  
ATOM    514  C   ASP B  64      28.957  34.105  12.086  1.00 50.50           C  
ATOM    515  O   ASP B  64      29.348  33.118  12.709  1.00 50.50           O  
ATOM    510  CB  ASP B  64      29.479  36.224  13.175  1.00 50.50           C  
ATOM    511  CG  ASP B  64      30.616  37.213  13.369  1.00 50.50           C  
ATOM    512  OD1 ASP B  64      31.696  36.996  12.759  1.00 50.50           O  
ATOM    513  OD2 ASP B  64      30.425  38.190  14.141  1.00 50.50           O1-
ATOM    516  N   VAL B  65      27.736  34.153  11.526  1.00 49.73           N  
ATOM    517  CA  VAL B  65      26.850  33.027  11.603  1.00 49.73           C  
ATOM    521  C   VAL B  65      27.438  31.876  10.839  1.00 49.73           C  
ATOM    522  O   VAL B  65      27.420  30.737  11.303  1.00 49.73           O  
ATOM    518  CB  VAL B  65      25.493  33.307  11.021  1.00 49.73           C  
ATOM    519  CG1 VAL B  65      24.644  32.028  11.109  1.00 49.73           C  
ATOM    520  CG2 VAL B  65      24.886  34.510  11.765  1.00 49.73           C  
ATOM    523  N   ALA B  66      27.982  32.150   9.638  1.00 43.31           N  
ATOM    524  CA  ALA B  66      28.559  31.129   8.811  1.00 43.31           C  
ATOM    526  C   ALA B  66      29.715  30.535   9.548  1.00 43.31           C  
ATOM    527  O   ALA B  66      29.953  29.330   9.495  1.00 43.31           O  
ATOM    525  CB  ALA B  66      29.087  31.672   7.473  1.00 43.31           C  
ATOM    528  N   LEU B  67      30.469  31.385  10.261  1.00118.08           N  
ATOM    529  CA  LEU B  67      31.630  30.959  10.983  1.00118.08           C  
ATOM    534  C   LEU B  67      31.240  29.988  12.059  1.00118.08           C  
ATOM    535  O   LEU B  67      31.921  28.985  12.268  1.00118.08           O  
ATOM    530  CB  LEU B  67      32.404  32.175  11.526  1.00118.08           C  
ATOM    531  CG  LEU B  67      33.549  31.869  12.495  1.00118.08           C  
ATOM    532  CD1 LEU B  67      34.499  33.066  12.607  1.00118.08           C  
ATOM    533  CD2 LEU B  67      32.985  31.517  13.878  1.00118.08           C  
ATOM    536  N   ALA B  68      30.113  30.241  12.751  1.00 34.13           N  
ATOM    537  CA  ALA B  68      29.685  29.365  13.803  1.00 34.13           C  
ATOM    539  C   ALA B  68      29.409  28.010  13.223  1.00 34.13           C  
ATOM    540  O   ALA B  68      29.749  26.991  13.823  1.00 34.13           O  
ATOM    538  CB  ALA B  68      28.391  29.840  14.484  1.00 34.13           C  
ATOM    541  N   LEU B  69      28.780  27.959  12.035  1.00 67.29           N  
ATOM    542  CA  LEU B  69      28.463  26.693  11.440  1.00 67.29           C  
ATOM    547  C   LEU B  69      29.708  25.927  11.119  1.00 67.29           C  
ATOM    548  O   LEU B  69      29.753  24.712  11.307  1.00 67.29           O  
ATOM    543  CB  LEU B  69      27.595  26.789  10.176  1.00 67.29           C  
ATOM    544  CG  LEU B  69      26.123  27.096  10.504  1.00 67.29           C  
ATOM    545  CD1 LEU B  69      25.270  27.189   9.236  1.00 67.29           C  
ATOM    546  CD2 LEU B  69      25.558  26.063  11.495  1.00 67.29           C  
ATOM    549  N   GLU B  70      30.751  26.611  10.619  1.00 98.06           N  
ATOM    550  CA  GLU B  70      31.977  25.949  10.257  1.00 98.06           C  
ATOM    556  C   GLU B  70      32.665  25.426  11.482  1.00 98.06           C  
ATOM    557  O   GLU B  70      33.340  24.398  11.429  1.00 98.06           O  
ATOM    551  CB  GLU B  70      32.961  26.860   9.504  1.00 98.06           C  
ATOM    552  CG  GLU B  70      32.475  27.217   8.098  1.00 98.06           C  
ATOM    553  CD  GLU B  70      32.362  25.924   7.299  1.00 98.06           C  
ATOM    554  OE1 GLU B  70      33.192  25.005   7.532  1.00 98.06           O  
ATOM    555  OE2 GLU B  70      31.439  25.839   6.447  1.00 98.06           O1-
ATOM    558  N   PHE B  71      32.538  26.150  12.609  1.00 88.12           N  
ATOM    559  CA  PHE B  71      33.111  25.743  13.863  1.00 88.12           C  
ATOM    567  C   PHE B  71      32.528  24.423  14.247  1.00 88.12           C  
ATOM    568  O   PHE B  71      33.253  23.500  14.617  1.00 88.12           O  
ATOM    560  CB  PHE B  71      32.736  26.720  14.985  1.00 88.12           C  
ATOM    561  CG  PHE B  71      33.697  27.848  14.964  1.00 88.12           C  
ATOM    562  CD1 PHE B  71      34.160  28.373  13.781  1.00 88.12           C  
ATOM    563  CD2 PHE B  71      34.086  28.415  16.153  1.00 88.12           C  
ATOM    564  CE1 PHE B  71      35.046  29.424  13.789  1.00 88.12           C  
ATOM    565  CE2 PHE B  71      34.962  29.467  16.165  1.00 88.12           C  
ATOM    566  CZ  PHE B  71      35.451  29.970  14.983  1.00 88.12           C  
ATOM    569  N   ILE B  72      31.190  24.313  14.163  1.00 92.74           N  
ATOM    570  CA  ILE B  72      30.510  23.112  14.543  1.00 92.74           C  
ATOM    575  C   ILE B  72      30.927  22.001  13.632  1.00 92.74           C  
ATOM    576  O   ILE B  72      31.240  20.897  14.076  1.00 92.74           O  
ATOM    571  CB  ILE B  72      29.016  23.239  14.427  1.00 92.74           C  
ATOM    572  CG1 ILE B  72      28.480  24.306  15.397  1.00 92.74           C  
ATOM    573  CG2 ILE B  72      28.402  21.845  14.644  1.00 92.74           C  
ATOM    574  CD1 ILE B  72      28.720  23.972  16.869  1.00 92.74           C  
ATOM    577  N   HIS B  73      30.964  22.273  12.319  1.00 74.54           N  
ATOM    578  CA  HIS B  73      31.275  21.243  11.374  1.00 74.54           C  
ATOM    585  C   HIS B  73      32.659  20.739  11.624  1.00 74.54           C  
ATOM    586  O   HIS B  73      32.913  19.536  11.603  1.00 74.54           O  
ATOM    581  CB  HIS B  73      31.168  21.742   9.926  1.00 74.54           C  
ATOM    580  CG  HIS B  73      31.277  20.643   8.916  1.00 74.54           C  
ATOM    583  CD2 HIS B  73      30.404  19.640   8.626  1.00 74.54           C  
ATOM    579  ND1 HIS B  73      32.349  20.467   8.071  1.00 74.54           N  
ATOM    584  CE1 HIS B  73      32.073  19.375   7.314  1.00 74.54           C  
ATOM    582  NE2 HIS B  73      30.904  18.838   7.616  1.00 74.54           N  
ATOM    587  N   THR B  74      33.602  21.655  11.881  1.00 65.70           N  
ATOM    588  CA  THR B  74      34.961  21.246  12.068  1.00 65.70           C  
ATOM    592  C   THR B  74      35.112  20.446  13.330  1.00 65.70           C  
ATOM    593  O   THR B  74      35.854  19.464  13.345  1.00 65.70           O  
ATOM    589  CB  THR B  74      35.923  22.396  12.092  1.00 65.70           C  
ATOM    591  CG2 THR B  74      37.345  21.840  12.278  1.00 65.70           C  
ATOM    590  OG1 THR B  74      35.844  23.115  10.869  1.00 65.70           O  
ATOM    594  N   TYR B  75      34.418  20.821  14.429  1.00 85.36           N  
ATOM    595  CA  TYR B  75      34.643  20.077  15.638  1.00 85.36           C  
ATOM    604  C   TYR B  75      34.171  18.680  15.400  1.00 85.36           C  
ATOM    605  O   TYR B  75      34.780  17.717  15.862  1.00 85.36           O  
ATOM    596  CB  TYR B  75      33.989  20.636  16.928  1.00 85.36           C  
ATOM    597  CG  TYR B  75      32.585  20.172  17.130  1.00 85.36           C  
ATOM    598  CD1 TYR B  75      32.347  18.938  17.697  1.00 85.36           C  
ATOM    599  CD2 TYR B  75      31.512  20.967  16.804  1.00 85.36           C  
ATOM    600  CE1 TYR B  75      31.067  18.486  17.905  1.00 85.36           C  
ATOM    601  CE2 TYR B  75      30.227  20.521  17.009  1.00 85.36           C  
ATOM    602  CZ  TYR B  75      30.002  19.281  17.557  1.00 85.36           C  
ATOM    603  OH  TYR B  75      28.683  18.826  17.768  1.00 85.36           O  
ATOM    606  N   SER B  76      33.064  18.542  14.654  1.00 91.05           N  
ATOM    607  CA  SER B  76      32.477  17.266  14.373  1.00 91.05           C  
ATOM    610  C   SER B  76      33.472  16.385  13.689  1.00 91.05           C  
ATOM    611  O   SER B  76      33.607  15.210  14.033  1.00 91.05           O  
ATOM    608  CB  SER B  76      31.269  17.422  13.435  1.00 91.05           C  
ATOM    609  OG  SER B  76      30.844  16.157  12.963  1.00 91.05           O  
ATOM    612  N   LEU B  77      34.198  16.937  12.700  1.00 70.14           N  
ATOM    613  CA  LEU B  77      35.136  16.153  11.951  1.00 70.14           C  
ATOM    618  C   LEU B  77      36.237  15.695  12.857  1.00 70.14           C  
ATOM    619  O   LEU B  77      36.687  14.555  12.772  1.00 70.14           O  
ATOM    614  CB  LEU B  77      35.777  16.930  10.789  1.00 70.14           C  
ATOM    615  CG  LEU B  77      34.766  17.430   9.738  1.00 70.14           C  
ATOM    616  CD1 LEU B  77      35.495  17.977   8.500  1.00 70.14           C  
ATOM    617  CD2 LEU B  77      33.703  16.367   9.411  1.00 70.14           C  
ATOM    620  N   ILE B  78      36.698  16.577  13.763  1.00 44.53           N  
ATOM    621  CA  ILE B  78      37.803  16.241  14.614  1.00 44.53           C  
ATOM    626  C   ILE B  78      37.430  15.087  15.490  1.00 44.53           C  
ATOM    627  O   ILE B  78      38.203  14.141  15.640  1.00 44.53           O  
ATOM    622  CB  ILE B  78      38.201  17.383  15.505  1.00 44.53           C  
ATOM    623  CG1 ILE B  78      38.673  18.581  14.662  1.00 44.53           C  
ATOM    624  CG2 ILE B  78      39.250  16.865  16.501  1.00 44.53           C  
ATOM    625  CD1 ILE B  78      38.815  19.876  15.461  1.00 44.53           C  
ATOM    628  N   HIS B  79      36.234  15.130  16.103  1.00 63.20           N  
ATOM    629  CA  HIS B  79      35.826  14.070  16.979  1.00 63.20           C  
ATOM    636  C   HIS B  79      35.596  12.804  16.203  1.00 63.20           C  
ATOM    637  O   HIS B  79      35.974  11.721  16.644  1.00 63.20           O  
ATOM    632  CB  HIS B  79      34.563  14.410  17.798  1.00 63.20           C  
ATOM    631  CG  HIS B  79      34.819  15.440  18.870  1.00 63.20           C  
ATOM    634  CD2 HIS B  79      35.997  15.925  19.351  1.00 63.20           C  
ATOM    630  ND1 HIS B  79      33.833  16.080  19.589  1.00 63.20           N  
ATOM    635  CE1 HIS B  79      34.457  16.911  20.462  1.00 63.20           C  
ATOM    633  NE2 HIS B  79      35.773  16.852  20.355  1.00 63.20           N  
ATOM    638  N   ASP B  80      34.989  12.903  15.006  1.00 51.62           N  
ATOM    639  CA  ASP B  80      34.689  11.723  14.241  1.00 51.62           C  
ATOM    644  C   ASP B  80      35.966  11.023  13.883  1.00 51.62           C  
ATOM    645  O   ASP B  80      36.013   9.797  13.854  1.00 51.62           O  
ATOM    640  CB  ASP B  80      33.945  12.024  12.928  1.00 51.62           C  
ATOM    641  CG  ASP B  80      32.524  12.448  13.271  1.00 51.62           C  
ATOM    642  OD1 ASP B  80      32.191  12.476  14.486  1.00 51.62           O  
ATOM    643  OD2 ASP B  80      31.750  12.741  12.321  1.00 51.62           O1-
ATOM    646  N   ASP B  81      37.038  11.784  13.604  1.00 84.18           N  
ATOM    647  CA  ASP B  81      38.313  11.267  13.171  1.00 84.18           C  
ATOM    652  C   ASP B  81      38.997  10.471  14.246  1.00 84.18           C  
ATOM    653  O   ASP B  81      39.849   9.638  13.935  1.00 84.18           O  
ATOM    648  CB  ASP B  81      39.307  12.370  12.766  1.00 84.18           C  
ATOM    649  CG  ASP B  81      38.878  12.939  11.426  1.00 84.18           C  
ATOM    650  OD1 ASP B  81      38.695  12.139  10.471  1.00 84.18           O  
ATOM    651  OD2 ASP B  81      38.743  14.187  11.334  1.00 84.18           O1-
ATOM    654  N   LEU B  82      38.669  10.712  15.531  1.00 81.70           N  
ATOM    655  CA  LEU B  82      39.364  10.100  16.637  1.00 81.70           C  
ATOM    660  C   LEU B  82      39.398   8.626  16.449  1.00 81.70           C  
ATOM    661  O   LEU B  82      38.495   8.055  15.850  1.00 81.70           O  
ATOM    656  CB  LEU B  82      38.714  10.388  18.003  1.00 81.70           C  
ATOM    657  CG  LEU B  82      38.783  11.867  18.430  1.00 81.70           C  
ATOM    658  CD1 LEU B  82      38.114  12.082  19.798  1.00 81.70           C  
ATOM    659  CD2 LEU B  82      40.229  12.390  18.397  1.00 81.70           C  
ATOM    662  N   PRO B  83      40.402   8.001  17.018  1.00 85.42           N  
ATOM    663  CA  PRO B  83      40.727   6.614  16.815  1.00 85.42           C  
ATOM    667  C   PRO B  83      39.549   5.729  16.973  1.00 85.42           C  
ATOM    668  O   PRO B  83      39.590   4.616  16.449  1.00 85.42           O  
ATOM    665  CB  PRO B  83      41.853   6.311  17.803  1.00 85.42           C  
ATOM    666  CG  PRO B  83      42.510   7.681  18.058  1.00 85.42           C  
ATOM    664  CD  PRO B  83      41.363   8.689  17.865  1.00 85.42           C  
ATOM    669  N   ALA B  84      38.508   6.159  17.705  1.00 63.25           N  
ATOM    670  CA  ALA B  84      37.378   5.289  17.766  1.00 63.25           C  
ATOM    672  C   ALA B  84      36.897   5.099  16.349  1.00 63.25           C  
ATOM    673  O   ALA B  84      36.659   3.965  15.931  1.00 63.25           O  
ATOM    671  CB  ALA B  84      36.211   5.879  18.577  1.00 63.25           C  
ATOM    674  N   MET B  85      36.687   6.187  15.566  1.00182.80           N  
ATOM    675  CA  MET B  85      36.442   5.928  14.175  1.00182.80           C  
ATOM    680  C   MET B  85      37.752   5.562  13.557  1.00182.80           C  
ATOM    681  O   MET B  85      37.863   4.645  12.746  1.00182.80           O  
ATOM    676  CB  MET B  85      35.846   7.115  13.413  1.00182.80           C  
ATOM    677  CG  MET B  85      34.963   6.702  12.234  1.00182.80           C  
ATOM    678  SD  MET B  85      33.384   5.955  12.754  1.00182.80           S  
ATOM    679  CE  MET B  85      32.669   5.808  11.091  1.00182.80           C  
ATOM    682  N   ASP B  86      38.792   6.317  13.960  1.00 75.04           N  
ATOM    683  CA  ASP B  86      40.143   6.250  13.492  1.00 75.04           C  
ATOM    688  C   ASP B  86      40.059   6.396  12.021  1.00 75.04           C  
ATOM    689  O   ASP B  86      40.926   5.943  11.275  1.00 75.04           O  
ATOM    684  CB  ASP B  86      40.880   4.942  13.819  1.00 75.04           C  
ATOM    685  CG  ASP B  86      42.356   5.213  13.550  1.00 75.04           C  
ATOM    686  OD1 ASP B  86      42.733   6.416  13.529  1.00 75.04           O  
ATOM    687  OD2 ASP B  86      43.122   4.232  13.364  1.00 75.04           O1-
ATOM    690  N   ASN B  87      39.011   7.112  11.586  1.00 76.15           N  
ATOM    691  CA  ASN B  87      38.727   7.258  10.205  1.00 76.15           C  
ATOM    696  C   ASN B  87      39.886   7.959   9.613  1.00 76.15           C  
ATOM    697  O   ASN B  87      40.309   7.649   8.501  1.00 76.15           O  
ATOM    692  CB  ASN B  87      37.465   8.104   9.942  1.00 76.15           C  
ATOM    693  CG  ASN B  87      37.108   7.991   8.463  1.00 76.15           C  
ATOM    695  ND2 ASN B  87      37.825   7.100   7.728  1.00 76.15           N  
ATOM    694  OD1 ASN B  87      36.210   8.675   7.975  1.00 76.15           O  
ATOM    698  N   ALA B  88      40.474   8.914  10.354  1.00 91.21           N  
ATOM    699  CA  ALA B  88      41.438   9.617   9.585  1.00 91.21           C  
ATOM    701  C   ALA B  88      42.755   9.784  10.254  1.00 91.21           C  
ATOM    702  O   ALA B  88      42.864  10.287  11.373  1.00 91.21           O  
ATOM    700  CB  ALA B  88      40.956  11.026   9.201  1.00 91.21           C  
ATOM    703  N   ASP B  89      43.797   9.294   9.558  1.00 63.77           N  
ATOM    704  CA  ASP B  89      45.148   9.636   9.865  1.00 63.77           C  
ATOM    709  C   ASP B  89      45.299  11.011   9.308  1.00 63.77           C  
ATOM    710  O   ASP B  89      46.069  11.823   9.814  1.00 63.77           O  
ATOM    705  CB  ASP B  89      46.202   8.752   9.181  1.00 63.77           C  
ATOM    706  CG  ASP B  89      46.193   7.407   9.887  1.00 63.77           C  
ATOM    707  OD1 ASP B  89      45.114   7.019  10.408  1.00 63.77           O  
ATOM    708  OD2 ASP B  89      47.266   6.748   9.913  1.00 63.77           O1-
ATOM    711  N   PHE B  90      44.562  11.294   8.210  1.00 71.01           N  
ATOM    712  CA  PHE B  90      44.665  12.580   7.585  1.00 71.01           C  
ATOM    720  C   PHE B  90      43.289  13.119   7.353  1.00 71.01           C  
ATOM    721  O   PHE B  90      42.321  12.369   7.236  1.00 71.01           O  
ATOM    713  CB  PHE B  90      45.321  12.557   6.190  1.00 71.01           C  
ATOM    714  CG  PHE B  90      46.689  11.993   6.325  1.00 71.01           C  
ATOM    715  CD1 PHE B  90      47.646  12.659   7.055  1.00 71.01           C  
ATOM    716  CD2 PHE B  90      47.021  10.816   5.691  1.00 71.01           C  
ATOM    717  CE1 PHE B  90      48.914  12.141   7.175  1.00 71.01           C  
ATOM    718  CE2 PHE B  90      48.287  10.293   5.806  1.00 71.01           C  
ATOM    719  CZ  PHE B  90      49.234  10.956   6.551  1.00 71.01           C  
ATOM    722  N   ARG B  91      43.176  14.463   7.331  1.00183.98           N  
ATOM    723  CA  ARG B  91      41.948  15.119   6.993  1.00183.98           C  
ATOM    731  C   ARG B  91      42.293  16.451   6.414  1.00183.98           C  
ATOM    732  O   ARG B  91      43.166  17.164   6.907  1.00183.98           O  
ATOM    724  CB  ARG B  91      40.979  15.321   8.168  1.00183.98           C  
ATOM    725  CG  ARG B  91      40.261  14.017   8.499  1.00183.98           C  
ATOM    726  CD  ARG B  91      38.972  13.807   7.701  1.00183.98           C  
ATOM    727  NE  ARG B  91      37.851  14.368   8.502  1.00183.98           N  
ATOM    728  CZ  ARG B  91      36.593  13.882   8.297  1.00183.98           C  
ATOM    729  NH1 ARG B  91      36.355  13.040   7.252  1.00183.98           N1+
ATOM    730  NH2 ARG B  91      35.580  14.218   9.147  1.00183.98           N  
ATOM    733  N   ARG B  92      41.605  16.798   5.313  1.00113.80           N  
ATOM    734  CA  ARG B  92      41.778  18.042   4.632  1.00113.80           C  
ATOM    742  C   ARG B  92      43.222  18.284   4.308  1.00113.80           C  
ATOM    743  O   ARG B  92      43.715  19.409   4.393  1.00113.80           O  
ATOM    735  CB  ARG B  92      41.114  19.242   5.338  1.00113.80           C  
ATOM    736  CG  ARG B  92      39.585  19.160   5.212  1.00113.80           C  
ATOM    737  CD  ARG B  92      38.777  20.309   5.825  1.00113.80           C  
ATOM    738  NE  ARG B  92      37.343  19.911   5.688  1.00113.80           N  
ATOM    739  CZ  ARG B  92      36.358  20.510   6.420  1.00113.80           C  
ATOM    740  NH1 ARG B  92      36.629  21.574   7.232  1.00113.80           N1+
ATOM    741  NH2 ARG B  92      35.080  20.042   6.344  1.00113.80           N  
ATOM    744  N   GLY B  93      43.937  17.207   3.922  1.00 32.72           N  
ATOM    745  CA  GLY B  93      45.267  17.331   3.391  1.00 32.72           C  
ATOM    746  C   GLY B  93      46.334  17.273   4.443  1.00 32.72           C  
ATOM    747  O   GLY B  93      47.516  17.244   4.103  1.00 32.72           O  
ATOM    748  N   ILE B  94      45.978  17.253   5.741  1.00 58.84           N  
ATOM    749  CA  ILE B  94      47.025  17.234   6.731  1.00 58.84           C  
ATOM    754  C   ILE B  94      46.681  16.220   7.783  1.00 58.84           C  
ATOM    755  O   ILE B  94      45.529  15.803   7.887  1.00 58.84           O  
ATOM    750  CB  ILE B  94      47.228  18.568   7.395  1.00 58.84           C  
ATOM    751  CG1 ILE B  94      45.970  19.003   8.158  1.00 58.84           C  
ATOM    752  CG2 ILE B  94      47.704  19.566   6.326  1.00 58.84           C  
ATOM    753  CD1 ILE B  94      46.235  20.187   9.087  1.00 58.84           C  
ATOM    756  N   PRO B  95      47.644  15.776   8.558  1.00163.60           N  
ATOM    757  CA  PRO B  95      47.415  14.783   9.576  1.00163.60           C  
ATOM    761  C   PRO B  95      46.380  15.264  10.542  1.00163.60           C  
ATOM    762  O   PRO B  95      46.266  16.470  10.759  1.00163.60           O  
ATOM    759  CB  PRO B  95      48.757  14.589  10.275  1.00163.60           C  
ATOM    760  CG  PRO B  95      49.444  15.954  10.094  1.00163.60           C  
ATOM    758  CD  PRO B  95      48.917  16.455   8.738  1.00163.60           C  
ATOM    763  N   THR B  96      45.619  14.324  11.127  1.00121.20           N  
ATOM    764  CA  THR B  96      44.582  14.631  12.065  1.00121.20           C  
ATOM    768  C   THR B  96      45.210  15.125  13.337  1.00121.20           C  
ATOM    769  O   THR B  96      46.400  14.926  13.575  1.00121.20           O  
ATOM    765  CB  THR B  96      43.720  13.435  12.340  1.00121.20           C  
ATOM    767  CG2 THR B  96      44.615  12.270  12.777  1.00121.20           C  
ATOM    766  OG1 THR B  96      42.735  13.731  13.315  1.00121.20           O  
ATOM    770  N   LEU B  97      44.402  15.796  14.187  1.00 72.42           N  
ATOM    771  CA  LEU B  97      44.855  16.434  15.396  1.00 72.42           C  
ATOM    776  C   LEU B  97      45.465  15.432  16.316  1.00 72.42           C  
ATOM    777  O   LEU B  97      46.476  15.718  16.954  1.00 72.42           O  
ATOM    772  CB  LEU B  97      43.711  17.050  16.222  1.00 72.42           C  
ATOM    773  CG  LEU B  97      42.967  18.218  15.554  1.00 72.42           C  
ATOM    774  CD1 LEU B  97      41.847  18.746  16.465  1.00 72.42           C  
ATOM    775  CD2 LEU B  97      43.934  19.329  15.127  1.00 72.42           C  
ATOM    778  N   HIS B  98      44.858  14.238  16.440  1.00 73.16           N  
ATOM    779  CA  HIS B  98      45.396  13.282  17.361  1.00 73.16           C  
ATOM    786  C   HIS B  98      46.746  12.839  16.893  1.00 73.16           C  
ATOM    787  O   HIS B  98      47.614  12.528  17.704  1.00 73.16           O  
ATOM    782  CB  HIS B  98      44.508  12.046  17.604  1.00 73.16           C  
ATOM    781  CG  HIS B  98      44.136  11.264  16.381  1.00 73.16           C  
ATOM    784  CD2 HIS B  98      44.767  10.226  15.764  1.00 73.16           C  
ATOM    780  ND1 HIS B  98      42.981  11.480  15.664  1.00 73.16           N  
ATOM    785  CE1 HIS B  98      42.966  10.567  14.660  1.00 73.16           C  
ATOM    783  NE2 HIS B  98      44.030   9.784  14.679  1.00 73.16           N  
ATOM    788  N   LYS B  99      46.949  12.734  15.567  1.00138.66           N  
ATOM    789  CA  LYS B  99      48.228  12.330  15.055  1.00138.66           C  
ATOM    795  C   LYS B  99      49.242  13.395  15.321  1.00138.66           C  
ATOM    796  O   LYS B  99      50.343  13.117  15.794  1.00138.66           O  
ATOM    790  CB  LYS B  99      48.217  12.102  13.534  1.00138.66           C  
ATOM    791  CG  LYS B  99      47.341  10.928  13.093  1.00138.66           C  
ATOM    792  CD  LYS B  99      47.755   9.595  13.719  1.00138.66           C  
ATOM    793  CE  LYS B  99      49.186   9.176  13.376  1.00138.66           C  
ATOM    794  NZ  LYS B  99      49.534   7.934  14.101  1.00138.66           N1+
ATOM    797  N   SER B 100      48.896  14.653  14.997  1.00110.42           N  
ATOM    798  CA  SER B 100      49.836  15.712  15.183  1.00110.42           C  
ATOM    801  C   SER B 100      50.110  15.857  16.650  1.00110.42           C  
ATOM    802  O   SER B 100      51.224  15.599  17.106  1.00110.42           O  
ATOM    799  CB  SER B 100      49.310  17.057  14.649  1.00110.42           C  
ATOM    800  OG  SER B 100      50.311  18.056  14.754  1.00110.42           O  
ATOM    803  N   TYR B 101      49.123  16.373  17.416  1.00137.67           N  
ATOM    804  CA  TYR B 101      49.341  16.560  18.823  1.00137.67           C  
ATOM    813  C   TYR B 101      49.132  15.345  19.689  1.00137.67           C  
ATOM    814  O   TYR B 101      50.087  14.785  20.222  1.00137.67           O  
ATOM    805  CB  TYR B 101      48.447  17.683  19.364  1.00137.67           C  
ATOM    806  CG  TYR B 101      48.761  18.852  18.498  1.00137.67           C  
ATOM    807  CD1 TYR B 101      49.890  19.607  18.716  1.00137.67           C  
ATOM    808  CD2 TYR B 101      47.927  19.187  17.454  1.00137.67           C  
ATOM    809  CE1 TYR B 101      50.178  20.681  17.906  1.00137.67           C  
ATOM    810  CE2 TYR B 101      48.210  20.261  16.642  1.00137.67           C  
ATOM    811  CZ  TYR B 101      49.338  21.011  16.869  1.00137.67           C  
ATOM    812  OH  TYR B 101      49.633  22.115  16.039  1.00137.67           O  
ATOM    815  N   ASP B 102      47.871  14.857  19.781  1.00 94.96           N  
ATOM    816  CA  ASP B 102      47.533  13.753  20.647  1.00 94.96           C  
ATOM    821  C   ASP B 102      46.036  13.726  20.814  1.00 94.96           C  
ATOM    822  O   ASP B 102      45.347  14.676  20.447  1.00 94.96           O  
ATOM    817  CB  ASP B 102      48.210  13.791  22.038  1.00 94.96           C  
ATOM    818  CG  ASP B 102      47.784  15.009  22.850  1.00 94.96           C  
ATOM    819  OD1 ASP B 102      46.909  15.786  22.386  1.00 94.96           O  
ATOM    820  OD2 ASP B 102      48.347  15.176  23.966  1.00 94.96           O1-
ATOM    823  N   GLU B 103      45.490  12.628  21.379  1.00 48.47           N  
ATOM    824  CA  GLU B 103      44.067  12.462  21.498  1.00 48.47           C  
ATOM    830  C   GLU B 103      43.457  13.494  22.402  1.00 48.47           C  
ATOM    831  O   GLU B 103      42.375  14.002  22.110  1.00 48.47           O  
ATOM    825  CB  GLU B 103      43.662  11.070  22.012  1.00 48.47           C  
ATOM    826  CG  GLU B 103      44.006   9.962  21.012  1.00 48.47           C  
ATOM    827  CD  GLU B 103      43.576   8.624  21.594  1.00 48.47           C  
ATOM    828  OE1 GLU B 103      42.930   8.626  22.676  1.00 48.47           O  
ATOM    829  OE2 GLU B 103      43.885   7.580  20.959  1.00 48.47           O1-
ATOM    832  N   THR B 104      44.120  13.849  23.519  1.00112.78           N  
ATOM    833  CA  THR B 104      43.510  14.791  24.420  1.00112.78           C  
ATOM    837  C   THR B 104      43.294  16.089  23.710  1.00112.78           C  
ATOM    838  O   THR B 104      42.227  16.690  23.826  1.00112.78           O  
ATOM    834  CB  THR B 104      44.333  15.107  25.634  1.00112.78           C  
ATOM    836  CG2 THR B 104      44.556  13.823  26.439  1.00112.78           C  
ATOM    835  OG1 THR B 104      45.574  15.685  25.259  1.00112.78           O  
ATOM    839  N   THR B 105      44.297  16.553  22.943  1.00 40.12           N  
ATOM    840  CA  THR B 105      44.191  17.821  22.283  1.00 40.12           C  
ATOM    844  C   THR B 105      43.066  17.782  21.295  1.00 40.12           C  
ATOM    845  O   THR B 105      42.303  18.740  21.185  1.00 40.12           O  
ATOM    841  CB  THR B 105      45.447  18.220  21.559  1.00 40.12           C  
ATOM    843  CG2 THR B 105      45.214  19.573  20.865  1.00 40.12           C  
ATOM    842  OG1 THR B 105      46.524  18.330  22.479  1.00 40.12           O  
ATOM    846  N   ALA B 106      42.927  16.666  20.555  1.00 35.42           N  
ATOM    847  CA  ALA B 106      41.898  16.568  19.560  1.00 35.42           C  
ATOM    849  C   ALA B 106      40.564  16.681  20.223  1.00 35.42           C  
ATOM    850  O   ALA B 106      39.678  17.390  19.745  1.00 35.42           O  
ATOM    848  CB  ALA B 106      41.927  15.223  18.812  1.00 35.42           C  
ATOM    851  N   ILE B 107      40.384  15.989  21.361  1.00 99.72           N  
ATOM    852  CA  ILE B 107      39.101  16.017  21.995  1.00 99.72           C  
ATOM    857  C   ILE B 107      38.818  17.401  22.500  1.00 99.72           C  
ATOM    858  O   ILE B 107      37.717  17.922  22.325  1.00 99.72           O  
ATOM    853  CB  ILE B 107      38.969  15.024  23.118  1.00 99.72           C  
ATOM    854  CG1 ILE B 107      37.485  14.796  23.430  1.00 99.72           C  
ATOM    855  CG2 ILE B 107      39.792  15.493  24.330  1.00 99.72           C  
ATOM    856  CD1 ILE B 107      37.236  13.592  24.335  1.00 99.72           C  
ATOM    859  N   LEU B 108      39.827  18.040  23.122  1.00133.97           N  
ATOM    860  CA  LEU B 108      39.681  19.325  23.743  1.00133.97           C  
ATOM    865  C   LEU B 108      39.386  20.365  22.707  1.00133.97           C  
ATOM    866  O   LEU B 108      38.529  21.225  22.910  1.00133.97           O  
ATOM    861  CB  LEU B 108      40.963  19.716  24.503  1.00133.97           C  
ATOM    862  CG  LEU B 108      40.843  20.965  25.392  1.00133.97           C  
ATOM    863  CD1 LEU B 108      40.670  22.250  24.569  1.00133.97           C  
ATOM    864  CD2 LEU B 108      39.747  20.776  26.453  1.00133.97           C  
ATOM    867  N   VAL B 109      40.090  20.321  21.560  1.00 34.88           N  
ATOM    868  CA  VAL B 109      39.870  21.312  20.549  1.00 34.88           C  
ATOM    872  C   VAL B 109      38.458  21.192  20.069  1.00 34.88           C  
ATOM    873  O   VAL B 109      37.773  22.196  19.882  1.00 34.88           O  
ATOM    869  CB  VAL B 109      40.780  21.151  19.365  1.00 34.88           C  
ATOM    870  CG1 VAL B 109      40.347  22.145  18.275  1.00 34.88           C  
ATOM    871  CG2 VAL B 109      42.231  21.356  19.833  1.00 34.88           C  
ATOM    874  N   GLY B 110      37.971  19.955  19.870  1.00 22.49           N  
ATOM    875  CA  GLY B 110      36.639  19.788  19.367  1.00 22.49           C  
ATOM    876  C   GLY B 110      35.666  20.379  20.333  1.00 22.49           C  
ATOM    877  O   GLY B 110      34.727  21.068  19.935  1.00 22.49           O  
ATOM    878  N   ASP B 111      35.857  20.131  21.640  1.00121.23           N  
ATOM    879  CA  ASP B 111      34.915  20.666  22.574  1.00121.23           C  
ATOM    884  C   ASP B 111      34.969  22.164  22.572  1.00121.23           C  
ATOM    885  O   ASP B 111      33.939  22.822  22.707  1.00121.23           O  
ATOM    880  CB  ASP B 111      35.014  20.074  23.996  1.00121.23           C  
ATOM    881  CG  ASP B 111      36.438  20.126  24.511  1.00121.23           C  
ATOM    882  OD1 ASP B 111      36.913  21.220  24.908  1.00121.23           O  
ATOM    883  OD2 ASP B 111      37.071  19.037  24.513  1.00121.23           O1-
ATOM    886  N   ALA B 112      36.167  22.754  22.399  1.00 33.38           N  
ATOM    887  CA  ALA B 112      36.273  24.185  22.398  1.00 33.38           C  
ATOM    889  C   ALA B 112      35.499  24.752  21.241  1.00 33.38           C  
ATOM    890  O   ALA B 112      34.783  25.741  21.395  1.00 33.38           O  
ATOM    888  CB  ALA B 112      37.726  24.672  22.258  1.00 33.38           C  
ATOM    891  N   LEU B 113      35.612  24.143  20.043  1.00103.69           N  
ATOM    892  CA  LEU B 113      34.922  24.694  18.908  1.00103.69           C  
ATOM    897  C   LEU B 113      33.441  24.566  19.046  1.00103.69           C  
ATOM    898  O   LEU B 113      32.702  25.427  18.572  1.00103.69           O  
ATOM    893  CB  LEU B 113      35.320  24.139  17.531  1.00103.69           C  
ATOM    894  CG  LEU B 113      36.700  24.636  17.062  1.00103.69           C  
ATOM    895  CD1 LEU B 113      37.849  23.854  17.704  1.00103.69           C  
ATOM    896  CD2 LEU B 113      36.779  24.727  15.535  1.00103.69           C  
ATOM    899  N   ASN B 114      32.956  23.474  19.661  1.00 36.01           N  
ATOM    900  CA  ASN B 114      31.538  23.324  19.796  1.00 36.01           C  
ATOM    905  C   ASN B 114      31.019  24.487  20.593  1.00 36.01           C  
ATOM    906  O   ASN B 114      30.059  25.146  20.197  1.00 36.01           O  
ATOM    901  CB  ASN B 114      31.153  22.031  20.536  1.00 36.01           C  
ATOM    902  CG  ASN B 114      29.645  21.847  20.445  1.00 36.01           C  
ATOM    904  ND2 ASN B 114      29.171  20.597  20.695  1.00 36.01           N  
ATOM    903  OD1 ASN B 114      28.904  22.789  20.166  1.00 36.01           O  
ATOM    907  N   THR B 115      31.670  24.786  21.733  1.00 32.10           N  
ATOM    908  CA  THR B 115      31.249  25.851  22.601  1.00 32.10           C  
ATOM    912  C   THR B 115      31.427  27.174  21.916  1.00 32.10           C  
ATOM    913  O   THR B 115      30.572  28.052  22.015  1.00 32.10           O  
ATOM    909  CB  THR B 115      32.035  25.902  23.878  1.00 32.10           C  
ATOM    911  CG2 THR B 115      31.501  27.058  24.739  1.00 32.10           C  
ATOM    910  OG1 THR B 115      31.908  24.673  24.579  1.00 32.10           O  
ATOM    914  N   GLU B 116      32.543  27.338  21.180  1.00122.17           N  
ATOM    915  CA  GLU B 116      32.880  28.589  20.557  1.00122.17           C  
ATOM    921  C   GLU B 116      31.841  28.988  19.564  1.00122.17           C  
ATOM    922  O   GLU B 116      31.599  30.177  19.366  1.00122.17           O  
ATOM    916  CB  GLU B 116      34.221  28.576  19.805  1.00122.17           C  
ATOM    917  CG  GLU B 116      35.423  28.769  20.723  1.00122.17           C  
ATOM    918  CD  GLU B 116      35.269  30.139  21.368  1.00122.17           C  
ATOM    919  OE1 GLU B 116      35.281  31.153  20.620  1.00122.17           O  
ATOM    920  OE2 GLU B 116      35.128  30.189  22.619  1.00122.17           O1-
ATOM    923  N   ALA B 117      31.201  28.014  18.898  1.00 33.77           N  
ATOM    924  CA  ALA B 117      30.242  28.367  17.895  1.00 33.77           C  
ATOM    926  C   ALA B 117      29.173  29.206  18.534  1.00 33.77           C  
ATOM    927  O   ALA B 117      28.705  30.178  17.943  1.00 33.77           O  
ATOM    925  CB  ALA B 117      29.555  27.141  17.273  1.00 33.77           C  
ATOM    928  N   PHE B 118      28.752  28.845  19.760  1.00 53.11           N  
ATOM    929  CA  PHE B 118      27.729  29.574  20.457  1.00 53.11           C  
ATOM    937  C   PHE B 118      28.214  30.935  20.848  1.00 53.11           C  
ATOM    938  O   PHE B 118      27.460  31.905  20.782  1.00 53.11           O  
ATOM    930  CB  PHE B 118      27.218  28.840  21.707  1.00 53.11           C  
ATOM    931  CG  PHE B 118      26.464  27.663  21.193  1.00 53.11           C  
ATOM    932  CD1 PHE B 118      25.161  27.803  20.772  1.00 53.11           C  
ATOM    933  CD2 PHE B 118      27.057  26.423  21.122  1.00 53.11           C  
ATOM    934  CE1 PHE B 118      24.459  26.722  20.293  1.00 53.11           C  
ATOM    935  CE2 PHE B 118      26.358  25.340  20.643  1.00 53.11           C  
ATOM    936  CZ  PHE B 118      25.057  25.488  20.227  1.00 53.11           C  
ATOM    939  N   LEU B 119      29.480  31.055  21.290  1.00151.46           N  
ATOM    940  CA  LEU B 119      29.952  32.352  21.681  1.00151.46           C  
ATOM    945  C   LEU B 119      29.902  33.248  20.490  1.00151.46           C  
ATOM    946  O   LEU B 119      29.410  34.371  20.570  1.00151.46           O  
ATOM    941  CB  LEU B 119      31.412  32.364  22.164  1.00151.46           C  
ATOM    942  CG  LEU B 119      31.616  31.726  23.544  1.00151.46           C  
ATOM    943  CD1 LEU B 119      30.890  32.535  24.632  1.00151.46           C  
ATOM    944  CD2 LEU B 119      31.240  30.237  23.537  1.00151.46           C  
ATOM    947  N   VAL B 120      30.381  32.754  19.335  1.00104.22           N  
ATOM    948  CA  VAL B 120      30.472  33.575  18.167  1.00104.22           C  
ATOM    952  C   VAL B 120      29.093  34.002  17.748  1.00104.22           C  
ATOM    953  O   VAL B 120      28.886  35.154  17.370  1.00104.22           O  
ATOM    949  CB  VAL B 120      31.171  32.878  17.026  1.00104.22           C  
ATOM    950  CG1 VAL B 120      30.171  32.047  16.208  1.00104.22           C  
ATOM    951  CG2 VAL B 120      31.964  33.921  16.230  1.00104.22           C  
ATOM    954  N   LEU B 121      28.103  33.088  17.821  1.00 60.82           N  
ATOM    955  CA  LEU B 121      26.761  33.427  17.424  1.00 60.82           C  
ATOM    960  C   LEU B 121      26.245  34.522  18.305  1.00 60.82           C  
ATOM    961  O   LEU B 121      25.623  35.469  17.828  1.00 60.82           O  
ATOM    956  CB  LEU B 121      25.744  32.280  17.597  1.00 60.82           C  
ATOM    957  CG  LEU B 121      25.861  31.126  16.590  1.00 60.82           C  
ATOM    958  CD1 LEU B 121      24.794  30.054  16.871  1.00 60.82           C  
ATOM    959  CD2 LEU B 121      25.804  31.645  15.142  1.00 60.82           C  
ATOM    962  N   SER B 122      26.494  34.426  19.622  1.00 42.78           N  
ATOM    963  CA  SER B 122      25.941  35.383  20.541  1.00 42.78           C  
ATOM    966  C   SER B 122      26.497  36.753  20.270  1.00 42.78           C  
ATOM    967  O   SER B 122      25.830  37.757  20.512  1.00 42.78           O  
ATOM    964  CB  SER B 122      26.226  35.036  22.015  1.00 42.78           C  
ATOM    965  OG  SER B 122      27.620  35.104  22.281  1.00 42.78           O  
ATOM    968  N   HIS B 123      27.752  36.823  19.793  1.00 77.30           N  
ATOM    969  CA  HIS B 123      28.461  38.041  19.495  1.00 77.30           C  
ATOM    976  C   HIS B 123      27.990  38.697  18.225  1.00 77.30           C  
ATOM    977  O   HIS B 123      28.230  39.886  18.025  1.00 77.30           O  
ATOM    972  CB  HIS B 123      29.987  37.851  19.399  1.00 77.30           C  
ATOM    971  CG  HIS B 123      30.637  37.599  20.731  1.00 77.30           C  
ATOM    974  CD2 HIS B 123      31.110  36.448  21.284  1.00 77.30           C  
ATOM    970  ND1 HIS B 123      30.875  38.584  21.665  1.00 77.30           N  
ATOM    975  CE1 HIS B 123      31.472  37.986  22.726  1.00 77.30           C  
ATOM    973  NE2 HIS B 123      31.636  36.688  22.542  1.00 77.30           N  
ATOM    978  N   ALA B 124      27.337  37.944  17.320  1.00 55.18           N  
ATOM    979  CA  ALA B 124      26.977  38.416  16.005  1.00 55.18           C  
ATOM    981  C   ALA B 124      26.328  39.768  16.054  1.00 55.18           C  
ATOM    982  O   ALA B 124      25.662  40.134  17.021  1.00 55.18           O  
ATOM    980  CB  ALA B 124      26.011  37.472  15.269  1.00 55.18           C  
ATOM    983  N   HIS B 125      26.550  40.565  14.983  1.00 60.52           N  
ATOM    984  CA  HIS B 125      26.004  41.889  14.907  1.00 60.52           C  
ATOM    991  C   HIS B 125      24.639  41.787  14.305  1.00 60.52           C  
ATOM    992  O   HIS B 125      24.401  42.237  13.186  1.00 60.52           O  
ATOM    987  CB  HIS B 125      26.839  42.821  14.014  1.00 60.52           C  
ATOM    986  CG  HIS B 125      28.205  43.075  14.578  1.00 60.52           C  
ATOM    989  CD2 HIS B 125      29.317  42.290  14.561  1.00 60.52           C  
ATOM    985  ND1 HIS B 125      28.559  44.216  15.262  1.00 60.52           N  
ATOM    990  CE1 HIS B 125      29.859  44.068  15.622  1.00 60.52           C  
ATOM    988  NE2 HIS B 125      30.361  42.915  15.219  1.00 60.52           N  
ATOM    993  N   LEU B 126      23.705  41.190  15.068  1.00 70.30           N  
ATOM    994  CA  LEU B 126      22.341  41.006  14.665  1.00 70.30           C  
ATOM    999  C   LEU B 126      21.501  41.281  15.871  1.00 70.30           C  
ATOM   1000  O   LEU B 126      22.006  41.317  16.993  1.00 70.30           O  
ATOM    995  CB  LEU B 126      22.028  39.560  14.246  1.00 70.30           C  
ATOM    996  CG  LEU B 126      22.724  39.122  12.945  1.00 70.30           C  
ATOM    997  CD1 LEU B 126      22.370  37.670  12.592  1.00 70.30           C  
ATOM    998  CD2 LEU B 126      22.407  40.091  11.792  1.00 70.30           C  
ATOM   1001  N   LYS B 127      20.184  41.477  15.662  1.00 71.38           N  
ATOM   1002  CA  LYS B 127      19.282  41.741  16.747  1.00 71.38           C  
ATOM   1008  C   LYS B 127      19.303  40.536  17.634  1.00 71.38           C  
ATOM   1009  O   LYS B 127      19.535  39.419  17.178  1.00 71.38           O  
ATOM   1003  CB  LYS B 127      17.820  41.929  16.302  1.00 71.38           C  
ATOM   1004  CG  LYS B 127      17.600  43.084  15.323  1.00 71.38           C  
ATOM   1005  CD  LYS B 127      16.210  43.079  14.681  1.00 71.38           C  
ATOM   1006  CE  LYS B 127      15.933  41.851  13.807  1.00 71.38           C  
ATOM   1007  NZ  LYS B 127      14.570  41.935  13.234  1.00 71.38           N1+
ATOM   1010  N   ASP B 128      19.055  40.748  18.941  1.00 29.56           N  
ATOM   1011  CA  ASP B 128      19.106  39.696  19.916  1.00 29.56           C  
ATOM   1016  C   ASP B 128      18.073  38.666  19.579  1.00 29.56           C  
ATOM   1017  O   ASP B 128      18.311  37.467  19.715  1.00 29.56           O  
ATOM   1012  CB  ASP B 128      18.802  40.200  21.339  1.00 29.56           C  
ATOM   1013  CG  ASP B 128      19.946  41.104  21.780  1.00 29.56           C  
ATOM   1014  OD1 ASP B 128      20.957  41.190  21.034  1.00 29.56           O  
ATOM   1015  OD2 ASP B 128      19.826  41.719  22.873  1.00 29.56           O1-
ATOM   1018  N   GLU B 129      16.894  39.113  19.114  1.00 26.39           N  
ATOM   1019  CA  GLU B 129      15.825  38.204  18.823  1.00 26.39           C  
ATOM   1025  C   GLU B 129      16.270  37.263  17.744  1.00 26.39           C  
ATOM   1026  O   GLU B 129      15.995  36.066  17.805  1.00 26.39           O  
ATOM   1020  CB  GLU B 129      14.565  38.932  18.325  1.00 26.39           C  
ATOM   1021  CG  GLU B 129      13.389  38.002  18.026  1.00 26.39           C  
ATOM   1022  CD  GLU B 129      12.228  38.862  17.548  1.00 26.39           C  
ATOM   1023  OE1 GLU B 129      12.411  40.105  17.464  1.00 26.39           O  
ATOM   1024  OE2 GLU B 129      11.143  38.288  17.262  1.00 26.39           O1-
ATOM   1027  N   ILE B 130      16.970  37.788  16.722  1.00 95.28           N  
ATOM   1028  CA  ILE B 130      17.423  36.986  15.620  1.00 95.28           C  
ATOM   1033  C   ILE B 130      18.431  35.986  16.099  1.00 95.28           C  
ATOM   1034  O   ILE B 130      18.380  34.811  15.739  1.00 95.28           O  
ATOM   1029  CB  ILE B 130      18.100  37.800  14.555  1.00 95.28           C  
ATOM   1030  CG1 ILE B 130      17.126  38.818  13.940  1.00 95.28           C  
ATOM   1031  CG2 ILE B 130      18.695  36.826  13.526  1.00 95.28           C  
ATOM   1032  CD1 ILE B 130      15.944  38.169  13.227  1.00 95.28           C  
ATOM   1035  N   LYS B 131      19.380  36.431  16.941  1.00 93.84           N  
ATOM   1036  CA  LYS B 131      20.434  35.563  17.380  1.00 93.84           C  
ATOM   1042  C   LYS B 131      19.874  34.420  18.169  1.00 93.84           C  
ATOM   1043  O   LYS B 131      20.381  33.302  18.083  1.00 93.84           O  
ATOM   1037  CB  LYS B 131      21.533  36.277  18.189  1.00 93.84           C  
ATOM   1038  CG  LYS B 131      21.065  36.952  19.474  1.00 93.84           C  
ATOM   1039  CD  LYS B 131      22.228  37.370  20.375  1.00 93.84           C  
ATOM   1040  CE  LYS B 131      21.788  38.049  21.673  1.00 93.84           C  
ATOM   1041  NZ  LYS B 131      22.974  38.412  22.481  1.00 93.84           N1+
ATOM   1044  N   ILE B 132      18.812  34.656  18.962  1.00 83.05           N  
ATOM   1045  CA  ILE B 132      18.256  33.582  19.735  1.00 83.05           C  
ATOM   1050  C   ILE B 132      17.758  32.533  18.789  1.00 83.05           C  
ATOM   1051  O   ILE B 132      17.970  31.342  19.007  1.00 83.05           O  
ATOM   1046  CB  ILE B 132      17.083  33.991  20.580  1.00 83.05           C  
ATOM   1047  CG1 ILE B 132      17.502  35.051  21.613  1.00 83.05           C  
ATOM   1048  CG2 ILE B 132      16.491  32.713  21.205  1.00 83.05           C  
ATOM   1049  CD1 ILE B 132      18.571  34.563  22.590  1.00 83.05           C  
ATOM   1052  N   LYS B 133      17.078  32.951  17.703  1.00 77.81           N  
ATOM   1053  CA  LYS B 133      16.541  32.003  16.770  1.00 77.81           C  
ATOM   1059  C   LYS B 133      17.659  31.222  16.151  1.00 77.81           C  
ATOM   1060  O   LYS B 133      17.555  30.008  15.997  1.00 77.81           O  
ATOM   1054  CB  LYS B 133      15.726  32.659  15.642  1.00 77.81           C  
ATOM   1055  CG  LYS B 133      14.294  32.999  16.058  1.00 77.81           C  
ATOM   1056  CD  LYS B 133      14.192  34.037  17.175  1.00 77.81           C  
ATOM   1057  CE  LYS B 133      12.749  34.351  17.573  1.00 77.81           C  
ATOM   1058  NZ  LYS B 133      12.730  35.182  18.797  1.00 77.81           N1+
ATOM   1061  N   LEU B 134      18.769  31.896  15.797  1.00 54.22           N  
ATOM   1062  CA  LEU B 134      19.874  31.231  15.165  1.00 54.22           C  
ATOM   1067  C   LEU B 134      20.430  30.189  16.083  1.00 54.22           C  
ATOM   1068  O   LEU B 134      20.730  29.075  15.656  1.00 54.22           O  
ATOM   1063  CB  LEU B 134      21.044  32.180  14.851  1.00 54.22           C  
ATOM   1064  CG  LEU B 134      20.720  33.266  13.811  1.00 54.22           C  
ATOM   1065  CD1 LEU B 134      21.937  34.167  13.552  1.00 54.22           C  
ATOM   1066  CD2 LEU B 134      20.155  32.650  12.521  1.00 54.22           C  
ATOM   1069  N   ILE B 135      20.595  30.522  17.375  1.00118.37           N  
ATOM   1070  CA  ILE B 135      21.174  29.585  18.294  1.00118.37           C  
ATOM   1075  C   ILE B 135      20.277  28.402  18.459  1.00118.37           C  
ATOM   1076  O   ILE B 135      20.743  27.267  18.542  1.00118.37           O  
ATOM   1071  CB  ILE B 135      21.526  30.175  19.630  1.00118.37           C  
ATOM   1072  CG1 ILE B 135      20.299  30.752  20.339  1.00118.37           C  
ATOM   1073  CG2 ILE B 135      22.656  31.190  19.409  1.00118.37           C  
ATOM   1074  CD1 ILE B 135      20.601  31.187  21.771  1.00118.37           C  
ATOM   1077  N   LYS B 136      18.958  28.634  18.506  1.00107.13           N  
ATOM   1078  CA  LYS B 136      18.043  27.554  18.716  1.00107.13           C  
ATOM   1084  C   LYS B 136      18.195  26.598  17.570  1.00107.13           C  
ATOM   1085  O   LYS B 136      18.257  25.384  17.765  1.00107.13           O  
ATOM   1079  CB  LYS B 136      16.589  28.050  18.723  1.00107.13           C  
ATOM   1080  CG  LYS B 136      15.652  27.198  19.572  1.00107.13           C  
ATOM   1081  CD  LYS B 136      15.916  27.381  21.069  1.00107.13           C  
ATOM   1082  CE  LYS B 136      14.850  26.769  21.976  1.00107.13           C  
ATOM   1083  NZ  LYS B 136      15.200  27.012  23.393  1.00107.13           N1+
ATOM   1086  N   THR B 137      18.281  27.130  16.335  1.00 42.59           N  
ATOM   1087  CA  THR B 137      18.373  26.290  15.176  1.00 42.59           C  
ATOM   1091  C   THR B 137      19.649  25.504  15.203  1.00 42.59           C  
ATOM   1092  O   THR B 137      19.646  24.302  14.947  1.00 42.59           O  
ATOM   1088  CB  THR B 137      18.347  27.069  13.892  1.00 42.59           C  
ATOM   1090  CG2 THR B 137      18.450  26.086  12.715  1.00 42.59           C  
ATOM   1089  OG1 THR B 137      17.145  27.818  13.798  1.00 42.59           O  
ATOM   1093  N   LEU B 138      20.781  26.164  15.513  1.00 55.86           N  
ATOM   1094  CA  LEU B 138      22.054  25.496  15.490  1.00 55.86           C  
ATOM   1099  C   LEU B 138      22.133  24.431  16.540  1.00 55.86           C  
ATOM   1100  O   LEU B 138      22.569  23.314  16.266  1.00 55.86           O  
ATOM   1095  CB  LEU B 138      23.231  26.457  15.733  1.00 55.86           C  
ATOM   1096  CG  LEU B 138      24.605  25.761  15.711  1.00 55.86           C  
ATOM   1097  CD1 LEU B 138      24.896  25.135  14.337  1.00 55.86           C  
ATOM   1098  CD2 LEU B 138      25.716  26.712  16.184  1.00 55.86           C  
ATOM   1101  N   ALA B 139      21.706  24.744  17.774  1.00 34.05           N  
ATOM   1102  CA  ALA B 139      21.837  23.810  18.857  1.00 34.05           C  
ATOM   1104  C   ALA B 139      21.011  22.595  18.594  1.00 34.05           C  
ATOM   1105  O   ALA B 139      21.447  21.473  18.845  1.00 34.05           O  
ATOM   1103  CB  ALA B 139      21.382  24.404  20.202  1.00 34.05           C  
ATOM   1106  N   PHE B 140      19.780  22.785  18.089  1.00101.91           N  
ATOM   1107  CA  PHE B 140      18.920  21.661  17.880  1.00101.91           C  
ATOM   1115  C   PHE B 140      19.510  20.761  16.842  1.00101.91           C  
ATOM   1116  O   PHE B 140      19.669  19.565  17.072  1.00101.91           O  
ATOM   1108  CB  PHE B 140      17.519  22.083  17.401  1.00101.91           C  
ATOM   1109  CG  PHE B 140      16.693  20.857  17.218  1.00101.91           C  
ATOM   1110  CD1 PHE B 140      16.734  20.150  16.039  1.00101.91           C  
ATOM   1111  CD2 PHE B 140      15.869  20.417  18.228  1.00101.91           C  
ATOM   1112  CE1 PHE B 140      15.969  19.020  15.872  1.00101.91           C  
ATOM   1113  CE2 PHE B 140      15.101  19.287  18.067  1.00101.91           C  
ATOM   1114  CZ  PHE B 140      15.151  18.587  16.886  1.00101.91           C  
ATOM   1117  N   ASN B 141      19.878  21.330  15.679  1.00 63.39           N  
ATOM   1118  CA  ASN B 141      20.362  20.581  14.551  1.00 63.39           C  
ATOM   1123  C   ASN B 141      21.719  19.990  14.783  1.00 63.39           C  
ATOM   1124  O   ASN B 141      22.013  18.927  14.251  1.00 63.39           O  
ATOM   1119  CB  ASN B 141      20.432  21.424  13.269  1.00 63.39           C  
ATOM   1120  CG  ASN B 141      19.000  21.667  12.814  1.00 63.39           C  
ATOM   1122  ND2 ASN B 141      18.594  22.963  12.755  1.00 63.39           N  
ATOM   1121  OD1 ASN B 141      18.259  20.727  12.529  1.00 63.39           O  
ATOM   1125  N   ALA B 142      22.616  20.714  15.470  1.00 68.47           N  
ATOM   1126  CA  ALA B 142      23.952  20.279  15.793  1.00 68.47           C  
ATOM   1128  C   ALA B 142      23.982  19.233  16.874  1.00 68.47           C  
ATOM   1129  O   ALA B 142      24.900  18.413  16.919  1.00 68.47           O  
ATOM   1127  CB  ALA B 142      24.853  21.434  16.261  1.00 68.47           C  
ATOM   1130  N   GLY B 143      23.011  19.278  17.809  1.00 44.15           N  
ATOM   1131  CA  GLY B 143      23.063  18.481  19.009  1.00 44.15           C  
ATOM   1132  C   GLY B 143      22.403  17.139  18.885  1.00 44.15           C  
ATOM   1133  O   GLY B 143      22.363  16.523  17.823  1.00 44.15           O  
ATOM   1134  N   LEU B 144      21.898  16.643  20.037  1.00106.73           N  
ATOM   1135  CA  LEU B 144      21.333  15.330  20.191  1.00106.73           C  
ATOM   1140  C   LEU B 144      20.108  15.160  19.344  1.00106.73           C  
ATOM   1141  O   LEU B 144      19.973  14.148  18.659  1.00106.73           O  
ATOM   1136  CB  LEU B 144      20.961  15.044  21.663  1.00106.73           C  
ATOM   1137  CG  LEU B 144      20.347  13.656  21.961  1.00106.73           C  
ATOM   1138  CD1 LEU B 144      18.901  13.517  21.457  1.00106.73           C  
ATOM   1139  CD2 LEU B 144      21.267  12.532  21.460  1.00106.73           C  
ATOM   1142  N   ASN B 145      19.171  16.125  19.378  1.00 87.21           N  
ATOM   1143  CA  ASN B 145      17.974  16.013  18.591  1.00 87.21           C  
ATOM   1148  C   ASN B 145      18.424  16.149  17.212  1.00 87.21           C  
ATOM   1149  O   ASN B 145      17.903  15.565  16.260  1.00 87.21           O  
ATOM   1144  CB  ASN B 145      16.962  17.138  18.861  1.00 87.21           C  
ATOM   1145  CG  ASN B 145      16.381  16.922  20.250  1.00 87.21           C  
ATOM   1147  ND2 ASN B 145      15.953  18.032  20.910  1.00 87.21           N  
ATOM   1146  OD1 ASN B 145      16.304  15.795  20.734  1.00 87.21           O  
ATOM   1150  N   GLY B 146      19.471  16.948  17.094  1.00125.42           N  
ATOM   1151  CA  GLY B 146      19.940  17.166  15.796  1.00125.42           C  
ATOM   1152  C   GLY B 146      20.889  16.082  15.498  1.00125.42           C  
ATOM   1153  O   GLY B 146      20.578  14.893  15.507  1.00125.42           O  
ATOM   1154  N   MET B 147      22.097  16.543  15.225  1.00242.07           N  
ATOM   1155  CA  MET B 147      23.100  15.793  14.568  1.00242.07           C  
ATOM   1160  C   MET B 147      23.635  14.606  15.301  1.00242.07           C  
ATOM   1161  O   MET B 147      23.646  13.525  14.725  1.00242.07           O  
ATOM   1156  CB  MET B 147      24.391  16.604  14.324  1.00242.07           C  
ATOM   1157  CG  MET B 147      24.339  17.787  13.354  1.00242.07           C  
ATOM   1158  SD  MET B 147      24.215  17.345  11.600  1.00242.07           S  
ATOM   1159  CE  MET B 147      22.407  17.302  11.623  1.00242.07           C  
ATOM   1162  N   VAL B 148      24.038  14.767  16.585  1.00149.68           N  
ATOM   1163  CA  VAL B 148      24.921  13.856  17.280  1.00149.68           C  
ATOM   1167  C   VAL B 148      24.364  12.473  17.294  1.00149.68           C  
ATOM   1168  O   VAL B 148      25.108  11.496  17.203  1.00149.68           O  
ATOM   1164  CB  VAL B 148      25.182  14.260  18.702  1.00149.68           C  
ATOM   1165  CG1 VAL B 148      23.899  14.046  19.517  1.00149.68           C  
ATOM   1166  CG2 VAL B 148      26.395  13.470  19.220  1.00149.68           C  
ATOM   1169  N   ILE B 149      23.036  12.346  17.409  1.00 84.38           N  
ATOM   1170  CA  ILE B 149      22.448  11.043  17.452  1.00 84.38           C  
ATOM   1175  C   ILE B 149      22.797  10.331  16.181  1.00 84.38           C  
ATOM   1176  O   ILE B 149      23.042   9.126  16.177  1.00 84.38           O  
ATOM   1171  CB  ILE B 149      20.952  11.079  17.578  1.00 84.38           C  
ATOM   1172  CG1 ILE B 149      20.412   9.672  17.884  1.00 84.38           C  
ATOM   1173  CG2 ILE B 149      20.375  11.708  16.300  1.00 84.38           C  
ATOM   1174  CD1 ILE B 149      20.840   9.141  19.252  1.00 84.38           C  
ATOM   1177  N   GLY B 150      22.829  11.061  15.055  1.00 28.47           N  
ATOM   1178  CA  GLY B 150      23.097  10.441  13.790  1.00 28.47           C  
ATOM   1179  C   GLY B 150      24.443   9.781  13.805  1.00 28.47           C  
ATOM   1180  O   GLY B 150      24.599   8.675  13.286  1.00 28.47           O  
ATOM   1181  N   GLN B 151      25.463  10.449  14.379  1.00 43.86           N  
ATOM   1182  CA  GLN B 151      26.787   9.891  14.394  1.00 43.86           C  
ATOM   1188  C   GLN B 151      26.813   8.663  15.248  1.00 43.86           C  
ATOM   1189  O   GLN B 151      27.425   7.659  14.883  1.00 43.86           O  
ATOM   1183  CB  GLN B 151      27.847  10.863  14.941  1.00 43.86           C  
ATOM   1184  CG  GLN B 151      29.260  10.274  14.959  1.00 43.86           C  
ATOM   1185  CD  GLN B 151      29.679   9.999  13.524  1.00 43.86           C  
ATOM   1187  NE2 GLN B 151      30.963   9.597  13.328  1.00 43.86           N  
ATOM   1186  OE1 GLN B 151      28.879  10.128  12.600  1.00 43.86           O  
ATOM   1190  N   ALA B 152      26.130   8.711  16.407  1.00 31.75           N  
ATOM   1191  CA  ALA B 152      26.148   7.609  17.322  1.00 31.75           C  
ATOM   1193  C   ALA B 152      25.565   6.415  16.643  1.00 31.75           C  
ATOM   1194  O   ALA B 152      26.096   5.310  16.741  1.00 31.75           O  
ATOM   1192  CB  ALA B 152      25.320   7.875  18.590  1.00 31.75           C  
ATOM   1195  N   ILE B 153      24.454   6.620  15.916  1.00 45.16           N  
ATOM   1196  CA  ILE B 153      23.771   5.551  15.250  1.00 45.16           C  
ATOM   1201  C   ILE B 153      24.651   4.981  14.176  1.00 45.16           C  
ATOM   1202  O   ILE B 153      24.736   3.765  14.006  1.00 45.16           O  
ATOM   1197  CB  ILE B 153      22.492   6.007  14.607  1.00 45.16           C  
ATOM   1198  CG1 ILE B 153      21.522   6.554  15.670  1.00 45.16           C  
ATOM   1199  CG2 ILE B 153      21.915   4.834  13.800  1.00 45.16           C  
ATOM   1200  CD1 ILE B 153      20.323   7.289  15.076  1.00 45.16           C  
ATOM   1203  N   ASP B 154      25.339   5.848  13.414  1.00 52.66           N  
ATOM   1204  CA  ASP B 154      26.126   5.383  12.307  1.00 52.66           C  
ATOM   1209  C   ASP B 154      27.219   4.482  12.797  1.00 52.66           C  
ATOM   1210  O   ASP B 154      27.463   3.420  12.222  1.00 52.66           O  
ATOM   1205  CB  ASP B 154      26.780   6.544  11.535  1.00 52.66           C  
ATOM   1206  CG  ASP B 154      27.260   6.030  10.184  1.00 52.66           C  
ATOM   1207  OD1 ASP B 154      27.060   4.818   9.904  1.00 52.66           O  
ATOM   1208  OD2 ASP B 154      27.829   6.848   9.411  1.00 52.66           O1-
ATOM   1211  N   CYS B 155      27.914   4.891  13.875  1.00 44.84           N  
ATOM   1212  CA  CYS B 155      29.010   4.116  14.374  1.00 44.84           C  
ATOM   1215  C   CYS B 155      28.539   2.800  14.912  1.00 44.84           C  
ATOM   1216  O   CYS B 155      29.067   1.752  14.546  1.00 44.84           O  
ATOM   1213  CB  CYS B 155      29.762   4.827  15.511  1.00 44.84           C  
ATOM   1214  SG  CYS B 155      30.548   6.373  14.966  1.00 44.84           S  
ATOM   1217  N   PHE B 156      27.500   2.827  15.768  1.00 69.21           N  
ATOM   1218  CA  PHE B 156      27.049   1.659  16.479  1.00 69.21           C  
ATOM   1226  C   PHE B 156      26.534   0.611  15.539  1.00 69.21           C  
ATOM   1227  O   PHE B 156      26.866  -0.567  15.655  1.00 69.21           O  
ATOM   1219  CB  PHE B 156      25.944   2.002  17.497  1.00 69.21           C  
ATOM   1220  CG  PHE B 156      25.628   0.785  18.296  1.00 69.21           C  
ATOM   1221  CD1 PHE B 156      26.534   0.297  19.211  1.00 69.21           C  
ATOM   1222  CD2 PHE B 156      24.416   0.148  18.158  1.00 69.21           C  
ATOM   1223  CE1 PHE B 156      26.247  -0.821  19.959  1.00 69.21           C  
ATOM   1224  CE2 PHE B 156      24.125  -0.969  18.905  1.00 69.21           C  
ATOM   1225  CZ  PHE B 156      25.042  -1.461  19.803  1.00 69.21           C  
ATOM   1228  N   PHE B 157      25.723   1.035  14.565  1.00107.66           N  
ATOM   1229  CA  PHE B 157      25.021   0.209  13.620  1.00107.66           C  
ATOM   1237  C   PHE B 157      25.897  -0.391  12.566  1.00107.66           C  
ATOM   1238  O   PHE B 157      25.433  -1.246  11.812  1.00107.66           O  
ATOM   1230  CB  PHE B 157      23.838   0.920  12.952  1.00107.66           C  
ATOM   1231  CG  PHE B 157      22.785   0.986  14.002  1.00107.66           C  
ATOM   1232  CD1 PHE B 157      21.967  -0.097  14.229  1.00107.66           C  
ATOM   1233  CD2 PHE B 157      22.617   2.118  14.765  1.00107.66           C  
ATOM   1234  CE1 PHE B 157      20.992  -0.053  15.197  1.00107.66           C  
ATOM   1235  CE2 PHE B 157      21.643   2.168  15.735  1.00107.66           C  
ATOM   1236  CZ  PHE B 157      20.828   1.084  15.951  1.00107.66           C  
ATOM   1239  N   GLU B 158      27.151   0.074  12.426  1.00142.67           N  
ATOM   1240  CA  GLU B 158      27.981  -0.373  11.341  1.00142.67           C  
ATOM   1246  C   GLU B 158      28.035  -1.874  11.283  1.00142.67           C  
ATOM   1247  O   GLU B 158      27.958  -2.443  10.195  1.00142.67           O  
ATOM   1241  CB  GLU B 158      29.425   0.135  11.455  1.00142.67           C  
ATOM   1242  CG  GLU B 158      29.525   1.650  11.291  1.00142.67           C  
ATOM   1243  CD  GLU B 158      29.094   1.981   9.869  1.00142.67           C  
ATOM   1244  OE1 GLU B 158      28.814   1.022   9.101  1.00142.67           O  
ATOM   1245  OE2 GLU B 158      29.036   3.193   9.532  1.00142.67           O1-
ATOM   1248  N   ASP B 159      28.180  -2.560  12.432  1.00 68.91           N  
ATOM   1249  CA  ASP B 159      28.224  -3.997  12.427  1.00 68.91           C  
ATOM   1254  C   ASP B 159      26.871  -4.597  12.142  1.00 68.91           C  
ATOM   1255  O   ASP B 159      26.791  -5.677  11.562  1.00 68.91           O  
ATOM   1250  CB  ASP B 159      28.768  -4.619  13.732  1.00 68.91           C  
ATOM   1251  CG  ASP B 159      27.834  -4.312  14.892  1.00 68.91           C  
ATOM   1252  OD1 ASP B 159      27.263  -3.189  14.915  1.00 68.91           O  
ATOM   1253  OD2 ASP B 159      27.678  -5.200  15.772  1.00 68.91           O1-
ATOM   1256  N   LYS B 160      25.771  -3.919  12.533  1.00127.71           N  
ATOM   1257  CA  LYS B 160      24.452  -4.495  12.459  1.00127.71           C  
ATOM   1263  C   LYS B 160      23.712  -4.063  11.229  1.00127.71           C  
ATOM   1264  O   LYS B 160      24.285  -3.500  10.297  1.00127.71           O  
ATOM   1258  CB  LYS B 160      23.584  -4.116  13.662  1.00127.71           C  
ATOM   1259  CG  LYS B 160      24.107  -4.710  14.967  1.00127.71           C  
ATOM   1260  CD  LYS B 160      23.521  -4.041  16.206  1.00127.71           C  
ATOM   1261  CE  LYS B 160      24.201  -2.715  16.532  1.00127.71           C  
ATOM   1262  NZ  LYS B 160      25.577  -2.965  17.015  1.00127.71           N1+
ATOM   1265  N   ARG B 161      22.394  -4.383  11.190  1.00 90.50           N  
ATOM   1266  CA  ARG B 161      21.586  -4.030  10.056  1.00 90.50           C  
ATOM   1274  C   ARG B 161      20.485  -3.103  10.486  1.00 90.50           C  
ATOM   1275  O   ARG B 161      20.016  -3.153  11.622  1.00 90.50           O  
ATOM   1267  CB  ARG B 161      20.917  -5.223   9.350  1.00 90.50           C  
ATOM   1268  CG  ARG B 161      21.907  -6.145   8.636  1.00 90.50           C  
ATOM   1269  CD  ARG B 161      21.241  -7.084   7.629  1.00 90.50           C  
ATOM   1270  NE  ARG B 161      20.979  -6.293   6.392  1.00 90.50           N  
ATOM   1271  CZ  ARG B 161      19.817  -5.589   6.257  1.00 90.50           C  
ATOM   1272  NH1 ARG B 161      18.893  -5.597   7.262  1.00 90.50           N1+
ATOM   1273  NH2 ARG B 161      19.579  -4.871   5.120  1.00 90.50           N  
ATOM   1276  N   LEU B 162      20.062  -2.206   9.566  1.00119.09           N  
ATOM   1277  CA  LEU B 162      19.018  -1.253   9.830  1.00119.09           C  
ATOM   1282  C   LEU B 162      17.979  -1.382   8.762  1.00119.09           C  
ATOM   1283  O   LEU B 162      18.253  -1.889   7.677  1.00119.09           O  
ATOM   1278  CB  LEU B 162      19.466   0.220   9.771  1.00119.09           C  
ATOM   1279  CG  LEU B 162      20.378   0.679  10.923  1.00119.09           C  
ATOM   1280  CD1 LEU B 162      21.690  -0.113  10.954  1.00119.09           C  
ATOM   1281  CD2 LEU B 162      20.609   2.199  10.868  1.00119.09           C  
ATOM   1284  N   SER B 163      16.741  -0.942   9.067  1.00 43.36           N  
ATOM   1285  CA  SER B 163      15.685  -0.924   8.095  1.00 43.36           C  
ATOM   1288  C   SER B 163      15.866   0.332   7.293  1.00 43.36           C  
ATOM   1289  O   SER B 163      16.678   1.185   7.648  1.00 43.36           O  
ATOM   1286  CB  SER B 163      14.274  -0.889   8.707  1.00 43.36           C  
ATOM   1287  OG  SER B 163      14.084   0.321   9.427  1.00 43.36           O  
ATOM   1290  N   LEU B 164      15.112   0.471   6.181  1.00 57.62           N  
ATOM   1291  CA  LEU B 164      15.224   1.616   5.313  1.00 57.62           C  
ATOM   1296  C   LEU B 164      14.838   2.848   6.076  1.00 57.62           C  
ATOM   1297  O   LEU B 164      15.497   3.882   5.975  1.00 57.62           O  
ATOM   1292  CB  LEU B 164      14.308   1.521   4.080  1.00 57.62           C  
ATOM   1293  CG  LEU B 164      14.416   2.740   3.145  1.00 57.62           C  
ATOM   1294  CD1 LEU B 164      15.822   2.857   2.536  1.00 57.62           C  
ATOM   1295  CD2 LEU B 164      13.304   2.731   2.083  1.00 57.62           C  
ATOM   1298  N   ASN B 165      13.761   2.779   6.878  1.00 34.18           N  
ATOM   1299  CA  ASN B 165      13.343   3.950   7.590  1.00 34.18           C  
ATOM   1304  C   ASN B 165      14.426   4.341   8.546  1.00 34.18           C  
ATOM   1305  O   ASN B 165      14.725   5.523   8.700  1.00 34.18           O  
ATOM   1300  CB  ASN B 165      12.052   3.740   8.401  1.00 34.18           C  
ATOM   1301  CG  ASN B 165      10.892   3.621   7.421  1.00 34.18           C  
ATOM   1303  ND2 ASN B 165       9.674   3.346   7.960  1.00 34.18           N  
ATOM   1302  OD1 ASN B 165      11.058   3.779   6.213  1.00 34.18           O  
ATOM   1306  N   GLU B 166      15.047   3.348   9.212  1.00 39.41           N  
ATOM   1307  CA  GLU B 166      16.077   3.604  10.181  1.00 39.41           C  
ATOM   1313  C   GLU B 166      17.257   4.221   9.495  1.00 39.41           C  
ATOM   1314  O   GLU B 166      17.911   5.112  10.034  1.00 39.41           O  
ATOM   1308  CB  GLU B 166      16.542   2.319  10.887  1.00 39.41           C  
ATOM   1309  CG  GLU B 166      15.455   1.703  11.775  1.00 39.41           C  
ATOM   1310  CD  GLU B 166      16.016   0.445  12.421  1.00 39.41           C  
ATOM   1311  OE1 GLU B 166      17.113  -0.002  11.993  1.00 39.41           O  
ATOM   1312  OE2 GLU B 166      15.350  -0.091  13.347  1.00 39.41           O1-
ATOM   1315  N   LEU B 167      17.570   3.748   8.278  1.00 57.02           N  
ATOM   1316  CA  LEU B 167      18.708   4.247   7.564  1.00 57.02           C  
ATOM   1321  C   LEU B 167      18.492   5.689   7.208  1.00 57.02           C  
ATOM   1322  O   LEU B 167      19.421   6.493   7.271  1.00 57.02           O  
ATOM   1317  CB  LEU B 167      18.990   3.464   6.270  1.00 57.02           C  
ATOM   1318  CG  LEU B 167      20.222   3.970   5.497  1.00 57.02           C  
ATOM   1319  CD1 LEU B 167      21.500   3.844   6.345  1.00 57.02           C  
ATOM   1320  CD2 LEU B 167      20.350   3.270   4.134  1.00 57.02           C  
ATOM   1323  N   GLU B 168      17.257   6.047   6.809  1.00 49.69           N  
ATOM   1324  CA  GLU B 168      16.932   7.396   6.430  1.00 49.69           C  
ATOM   1330  C   GLU B 168      17.074   8.270   7.637  1.00 49.69           C  
ATOM   1331  O   GLU B 168      17.563   9.396   7.555  1.00 49.69           O  
ATOM   1325  CB  GLU B 168      15.492   7.509   5.910  1.00 49.69           C  
ATOM   1326  CG  GLU B 168      15.284   6.754   4.596  1.00 49.69           C  
ATOM   1327  CD  GLU B 168      13.789   6.629   4.349  1.00 49.69           C  
ATOM   1328  OE1 GLU B 168      13.046   6.405   5.342  1.00 49.69           O  
ATOM   1329  OE2 GLU B 168      13.370   6.751   3.167  1.00 49.69           O1-
ATOM   1332  N   PHE B 169      16.654   7.746   8.801  1.00101.15           N  
ATOM   1333  CA  PHE B 169      16.687   8.447  10.052  1.00101.15           C  
ATOM   1341  C   PHE B 169      18.117   8.752  10.364  1.00101.15           C  
ATOM   1342  O   PHE B 169      18.457   9.868  10.755  1.00101.15           O  
ATOM   1334  CB  PHE B 169      16.126   7.557  11.178  1.00101.15           C  
ATOM   1335  CG  PHE B 169      16.133   8.276  12.482  1.00101.15           C  
ATOM   1336  CD1 PHE B 169      17.282   8.366  13.233  1.00101.15           C  
ATOM   1337  CD2 PHE B 169      14.973   8.837  12.965  1.00101.15           C  
ATOM   1338  CE1 PHE B 169      17.276   9.024  14.441  1.00101.15           C  
ATOM   1339  CE2 PHE B 169      14.960   9.497  14.170  1.00101.15           C  
ATOM   1340  CZ  PHE B 169      16.114   9.590  14.911  1.00101.15           C  
ATOM   1343  N   LEU B 170      18.999   7.757  10.164  1.00 78.94           N  
ATOM   1344  CA  LEU B 170      20.385   7.902  10.496  1.00 78.94           C  
ATOM   1349  C   LEU B 170      20.963   9.044   9.726  1.00 78.94           C  
ATOM   1350  O   LEU B 170      21.561   9.956  10.292  1.00 78.94           O  
ATOM   1345  CB  LEU B 170      21.199   6.676  10.052  1.00 78.94           C  
ATOM   1346  CG  LEU B 170      22.715   6.803  10.285  1.00 78.94           C  
ATOM   1347  CD1 LEU B 170      23.083   6.620  11.762  1.00 78.94           C  
ATOM   1348  CD2 LEU B 170      23.507   5.897   9.334  1.00 78.94           C  
ATOM   1351  N   HIS B 171      20.779   9.026   8.398  1.00 81.35           N  
ATOM   1352  CA  HIS B 171      21.390  10.010   7.559  1.00 81.35           C  
ATOM   1359  C   HIS B 171      20.783  11.360   7.716  1.00 81.35           C  
ATOM   1360  O   HIS B 171      21.486  12.368   7.649  1.00 81.35           O  
ATOM   1355  CB  HIS B 171      21.380   9.619   6.075  1.00 81.35           C  
ATOM   1354  CG  HIS B 171      22.293   8.453   5.846  1.00 81.35           C  
ATOM   1357  CD2 HIS B 171      22.018   7.158   5.532  1.00 81.35           C  
ATOM   1353  ND1 HIS B 171      23.663   8.530   5.957  1.00 81.35           N  
ATOM   1358  CE1 HIS B 171      24.147   7.288   5.707  1.00 81.35           C  
ATOM   1356  NE2 HIS B 171      23.186   6.421   5.444  1.00 81.35           N  
ATOM   1361  N   THR B 172      19.457  11.432   7.907  1.00125.52           N  
ATOM   1362  CA  THR B 172      18.888  12.737   8.015  1.00125.52           C  
ATOM   1366  C   THR B 172      19.478  13.408   9.206  1.00125.52           C  
ATOM   1367  O   THR B 172      19.820  14.588   9.152  1.00125.52           O  
ATOM   1363  CB  THR B 172      17.392  12.741   8.145  1.00125.52           C  
ATOM   1365  CG2 THR B 172      16.766  12.309   6.815  1.00125.52           C  
ATOM   1364  OG1 THR B 172      16.984  11.882   9.196  1.00125.52           O  
ATOM   1368  N   HIS B 173      19.600  12.675  10.325  1.00 74.47           N  
ATOM   1369  CA  HIS B 173      20.148  13.262  11.511  1.00 74.47           C  
ATOM   1376  C   HIS B 173      21.617  13.523  11.375  1.00 74.47           C  
ATOM   1377  O   HIS B 173      22.093  14.588  11.754  1.00 74.47           O  
ATOM   1372  CB  HIS B 173      19.903  12.404  12.762  1.00 74.47           C  
ATOM   1371  CG  HIS B 173      18.453  12.420  13.147  1.00 74.47           C  
ATOM   1374  CD2 HIS B 173      17.822  13.092  14.149  1.00 74.47           C  
ATOM   1370  ND1 HIS B 173      17.467  11.730  12.480  1.00 74.47           N  
ATOM   1375  CE1 HIS B 173      16.297  12.019  13.102  1.00 74.47           C  
ATOM   1373  NE2 HIS B 173      16.462  12.842  14.123  1.00 74.47           N  
ATOM   1378  N   LYS B 174      22.385  12.568  10.824  1.00124.70           N  
ATOM   1379  CA  LYS B 174      23.812  12.734  10.808  1.00124.70           C  
ATOM   1385  C   LYS B 174      24.240  13.941  10.019  1.00124.70           C  
ATOM   1386  O   LYS B 174      24.955  14.794  10.541  1.00124.70           O  
ATOM   1380  CB  LYS B 174      24.502  11.502  10.192  1.00124.70           C  
ATOM   1381  CG  LYS B 174      26.028  11.580  10.130  1.00124.70           C  
ATOM   1382  CD  LYS B 174      26.692  10.234   9.831  1.00124.70           C  
ATOM   1383  CE  LYS B 174      28.151  10.361   9.393  1.00124.70           C  
ATOM   1384  NZ  LYS B 174      28.842  11.382  10.209  1.00124.70           N1+
ATOM   1387  N   THR B 175      23.947  13.978   8.702  1.00111.20           N  
ATOM   1388  CA  THR B 175      24.305  15.102   7.871  1.00111.20           C  
ATOM   1392  C   THR B 175      23.220  16.098   7.547  1.00111.20           C  
ATOM   1393  O   THR B 175      23.482  17.294   7.444  1.00111.20           O  
ATOM   1389  CB  THR B 175      24.876  14.660   6.558  1.00111.20           C  
ATOM   1391  CG2 THR B 175      26.105  13.778   6.834  1.00111.20           C  
ATOM   1390  OG1 THR B 175      23.904  13.929   5.823  1.00111.20           O  
ATOM   1394  N   ALA B 176      21.978  15.614   7.333  1.00 60.29           N  
ATOM   1395  CA  ALA B 176      20.926  16.406   6.737  1.00 60.29           C  
ATOM   1397  C   ALA B 176      20.529  17.586   7.555  1.00 60.29           C  
ATOM   1398  O   ALA B 176      20.338  18.681   7.023  1.00 60.29           O  
ATOM   1396  CB  ALA B 176      19.650  15.586   6.481  1.00 60.29           C  
ATOM   1399  N   ARG B 177      20.397  17.397   8.874  1.00163.18           N  
ATOM   1400  CA  ARG B 177      19.875  18.445   9.696  1.00163.18           C  
ATOM   1408  C   ARG B 177      20.783  19.637   9.689  1.00163.18           C  
ATOM   1409  O   ARG B 177      20.306  20.768   9.625  1.00163.18           O  
ATOM   1401  CB  ARG B 177      19.591  17.973  11.126  1.00163.18           C  
ATOM   1402  CG  ARG B 177      18.589  16.816  11.117  1.00163.18           C  
ATOM   1403  CD  ARG B 177      18.380  16.154  12.474  1.00163.18           C  
ATOM   1404  NE  ARG B 177      17.207  16.796  13.125  1.00163.18           N  
ATOM   1405  CZ  ARG B 177      15.947  16.357  12.832  1.00163.18           C  
ATOM   1406  NH1 ARG B 177      15.759  15.413  11.866  1.00163.18           N1+
ATOM   1407  NH2 ARG B 177      14.875  16.861  13.511  1.00163.18           N  
ATOM   1410  N   LEU B 178      22.115  19.439   9.749  1.00171.79           N  
ATOM   1411  CA  LEU B 178      22.983  20.586   9.739  1.00171.79           C  
ATOM   1416  C   LEU B 178      22.912  21.334   8.441  1.00171.79           C  
ATOM   1417  O   LEU B 178      22.959  22.564   8.447  1.00171.79           O  
ATOM   1412  CB  LEU B 178      24.467  20.309  10.033  1.00171.79           C  
ATOM   1413  CG  LEU B 178      24.804  20.349  11.533  1.00171.79           C  
ATOM   1414  CD1 LEU B 178      26.289  20.066  11.781  1.00171.79           C  
ATOM   1415  CD2 LEU B 178      24.377  21.685  12.155  1.00171.79           C  
ATOM   1418  N   ILE B 179      22.839  20.645   7.283  1.00205.47           N  
ATOM   1419  CA  ILE B 179      22.758  21.452   6.094  1.00205.47           C  
ATOM   1424  C   ILE B 179      21.457  22.187   6.052  1.00205.47           C  
ATOM   1425  O   ILE B 179      21.408  23.334   5.613  1.00205.47           O  
ATOM   1420  CB  ILE B 179      23.041  20.827   4.751  1.00205.47           C  
ATOM   1421  CG1 ILE B 179      22.102  19.683   4.398  1.00205.47           C  
ATOM   1422  CG2 ILE B 179      24.523  20.429   4.737  1.00205.47           C  
ATOM   1423  CD1 ILE B 179      22.398  18.431   5.201  1.00205.47           C  
ATOM   1426  N   ALA B 180      20.360  21.549   6.494  1.00 38.72           N  
ATOM   1427  CA  ALA B 180      19.086  22.211   6.491  1.00 38.72           C  
ATOM   1429  C   ALA B 180      19.179  23.412   7.386  1.00 38.72           C  
ATOM   1430  O   ALA B 180      18.616  24.465   7.089  1.00 38.72           O  
ATOM   1428  CB  ALA B 180      17.952  21.320   7.023  1.00 38.72           C  
ATOM   1431  N   ALA B 181      19.901  23.274   8.514  1.00 35.31           N  
ATOM   1432  CA  ALA B 181      20.043  24.336   9.470  1.00 35.31           C  
ATOM   1434  C   ALA B 181      20.726  25.506   8.825  1.00 35.31           C  
ATOM   1435  O   ALA B 181      20.344  26.655   9.044  1.00 35.31           O  
ATOM   1433  CB  ALA B 181      20.894  23.925  10.685  1.00 35.31           C  
ATOM   1436  N   ALA B 182      21.756  25.241   8.000  1.00 41.80           N  
ATOM   1437  CA  ALA B 182      22.510  26.284   7.358  1.00 41.80           C  
ATOM   1439  C   ALA B 182      21.582  27.067   6.483  1.00 41.80           C  
ATOM   1440  O   ALA B 182      21.597  28.297   6.463  1.00 41.80           O  
ATOM   1438  CB  ALA B 182      23.616  25.707   6.458  1.00 41.80           C  
ATOM   1441  N   LEU B 183      20.707  26.346   5.768  1.00118.46           N  
ATOM   1442  CA  LEU B 183      19.741  26.900   4.869  1.00118.46           C  
ATOM   1447  C   LEU B 183      18.835  27.751   5.653  1.00118.46           C  
ATOM   1448  O   LEU B 183      18.212  28.639   5.110  1.00118.46           O  
ATOM   1443  CB  LEU B 183      18.845  25.844   4.200  1.00118.46           C  
ATOM   1444  CG  LEU B 183      19.509  25.075   3.050  1.00118.46           C  
ATOM   1445  CD1 LEU B 183      18.569  24.001   2.480  1.00118.46           C  
ATOM   1446  CD2 LEU B 183      19.976  26.051   1.958  1.00118.46           C  
ATOM   1449  N   LYS B 184      18.675  27.498   6.945  1.00255.80           N  
ATOM   1450  CA  LYS B 184      17.840  28.379   7.694  1.00255.80           C  
ATOM   1456  C   LYS B 184      18.339  29.851   7.549  1.00255.80           C  
ATOM   1457  O   LYS B 184      17.518  30.689   7.915  1.00255.80           O  
ATOM   1451  CB  LYS B 184      17.825  28.051   9.197  1.00255.80           C  
ATOM   1452  CG  LYS B 184      16.929  26.875   9.580  1.00255.80           C  
ATOM   1453  CD  LYS B 184      15.442  27.150   9.353  1.00255.80           C  
ATOM   1454  CE  LYS B 184      14.529  26.030   9.854  1.00255.80           C  
ATOM   1455  NZ  LYS B 184      13.114  26.452   9.757  1.00255.80           N1+
ATOM   1458  N   MET B 185      19.660  30.186   7.209  1.00319.69           N  
ATOM   1459  CA  MET B 185      20.229  31.120   6.200  1.00319.69           C  
ATOM   1464  C   MET B 185      19.875  32.510   6.346  1.00319.69           C  
ATOM   1465  O   MET B 185      19.948  33.262   5.383  1.00319.69           O  
ATOM   1460  CB  MET B 185      19.718  30.843   4.759  1.00319.69           C  
ATOM   1461  CG  MET B 185      18.239  31.299   4.570  1.00319.69           C  
ATOM   1462  SD  MET B 185      17.132  30.521   3.319  1.00319.69           S  
ATOM   1463  CE  MET B 185      15.900  31.852   3.369  1.00319.69           C  
ATOM   1466  N   GLY B 186      19.453  32.993   7.486  1.00 44.49           N  
ATOM   1467  CA  GLY B 186      19.069  34.292   7.086  1.00 44.49           C  
ATOM   1468  C   GLY B 186      17.692  34.116   6.542  1.00 44.49           C  
ATOM   1469  O   GLY B 186      17.165  35.005   5.892  1.00 44.49           O  
ATOM   1470  N   CYS B 187      17.159  32.882   6.616  1.00142.93           N  
ATOM   1471  CA  CYS B 187      15.775  32.897   6.457  1.00142.93           C  
ATOM   1474  C   CYS B 187      15.569  33.716   7.672  1.00142.93           C  
ATOM   1475  O   CYS B 187      15.014  34.809   7.642  1.00142.93           O  
ATOM   1472  CB  CYS B 187      15.021  31.612   6.859  1.00142.93           C  
ATOM   1473  SG  CYS B 187      15.254  30.136   5.837  1.00142.93           S  
ATOM   1476  N   GLU B 188      16.200  33.212   8.757  1.00 68.97           N  
ATOM   1477  CA  GLU B 188      16.155  33.796  10.060  1.00 68.97           C  
ATOM   1483  C   GLU B 188      16.860  35.121  10.077  1.00 68.97           C  
ATOM   1484  O   GLU B 188      16.319  36.107  10.573  1.00 68.97           O  
ATOM   1478  CB  GLU B 188      16.795  32.886  11.122  1.00 68.97           C  
ATOM   1479  CG  GLU B 188      15.992  31.601  11.349  1.00 68.97           C  
ATOM   1480  CD  GLU B 188      16.689  30.761  12.410  1.00 68.97           C  
ATOM   1481  OE1 GLU B 188      17.852  30.341  12.165  1.00 68.97           O  
ATOM   1482  OE2 GLU B 188      16.065  30.523  13.477  1.00 68.97           O1-
ATOM   1485  N   ILE B 189      18.081  35.193   9.513  1.00112.39           N  
ATOM   1486  CA  ILE B 189      18.819  36.426   9.477  1.00112.39           C  
ATOM   1491  C   ILE B 189      18.041  37.427   8.667  1.00112.39           C  
ATOM   1492  O   ILE B 189      17.925  38.586   9.060  1.00112.39           O  
ATOM   1487  CB  ILE B 189      20.197  36.340   8.868  1.00112.39           C  
ATOM   1488  CG1 ILE B 189      21.164  35.499   9.726  1.00112.39           C  
ATOM   1489  CG2 ILE B 189      20.686  37.780   8.646  1.00112.39           C  
ATOM   1490  CD1 ILE B 189      20.932  33.991   9.672  1.00112.39           C  
ATOM   1493  N   CYS B 190      17.499  37.015   7.501  1.00160.21           N  
ATOM   1494  CA  CYS B 190      16.741  37.910   6.658  1.00160.21           C  
ATOM   1497  C   CYS B 190      15.390  38.161   7.249  1.00160.21           C  
ATOM   1498  O   CYS B 190      14.679  39.054   6.792  1.00160.21           O  
ATOM   1495  CB  CYS B 190      16.540  37.548   5.169  1.00160.21           C  
ATOM   1496  SG  CYS B 190      15.045  36.578   4.825  1.00160.21           S  
ATOM   1499  N   GLU B 191      14.974  37.361   8.252  1.00148.34           N  
ATOM   1500  CA  GLU B 191      13.681  37.584   8.844  1.00148.34           C  
ATOM   1506  C   GLU B 191      12.624  37.275   7.830  1.00148.34           C  
ATOM   1507  O   GLU B 191      11.631  37.985   7.680  1.00148.34           O  
ATOM   1501  CB  GLU B 191      13.507  39.049   9.284  1.00148.34           C  
ATOM   1502  CG  GLU B 191      12.355  39.291  10.255  1.00148.34           C  
ATOM   1503  CD  GLU B 191      12.871  39.036  11.664  1.00148.34           C  
ATOM   1504  OE1 GLU B 191      13.548  37.993  11.866  1.00148.34           O  
ATOM   1505  OE2 GLU B 191      12.603  39.885  12.554  1.00148.34           O1-
ATOM   1508  N   LEU B 192      12.842  36.160   7.122  1.00178.70           N  
ATOM   1509  CA  LEU B 192      12.015  35.620   6.092  1.00178.70           C  
ATOM   1514  C   LEU B 192      10.799  35.059   6.780  1.00178.70           C  
ATOM   1515  O   LEU B 192      10.854  34.705   7.957  1.00178.70           O  
ATOM   1510  CB  LEU B 192      12.817  34.503   5.416  1.00178.70           C  
ATOM   1511  CG  LEU B 192      12.364  34.075   4.028  1.00178.70           C  
ATOM   1512  CD1 LEU B 192      12.550  35.207   3.009  1.00178.70           C  
ATOM   1513  CD2 LEU B 192      13.124  32.818   3.603  1.00178.70           C  
ATOM   1516  N   ASN B 193       9.648  34.981   6.081  1.00 63.62           N  
ATOM   1517  CA  ASN B 193       8.476  34.495   6.754  1.00 63.62           C  
ATOM   1522  C   ASN B 193       8.683  33.055   7.101  1.00 63.62           C  
ATOM   1523  O   ASN B 193       9.432  32.338   6.440  1.00 63.62           O  
ATOM   1518  CB  ASN B 193       7.150  34.679   5.978  1.00 63.62           C  
ATOM   1519  CG  ASN B 193       7.159  33.896   4.672  1.00 63.62           C  
ATOM   1521  ND2 ASN B 193       6.698  34.555   3.574  1.00 63.62           N  
ATOM   1520  OD1 ASN B 193       7.556  32.735   4.622  1.00 63.62           O  
ATOM   1524  N   ASN B 194       7.999  32.602   8.166  1.00 90.06           N  
ATOM   1525  CA  ASN B 194       8.174  31.287   8.708  1.00 90.06           C  
ATOM   1530  C   ASN B 194       7.842  30.250   7.685  1.00 90.06           C  
ATOM   1531  O   ASN B 194       8.489  29.204   7.624  1.00 90.06           O  
ATOM   1526  CB  ASN B 194       7.309  31.043   9.958  1.00 90.06           C  
ATOM   1527  CG  ASN B 194       5.853  31.274   9.584  1.00 90.06           C  
ATOM   1529  ND2 ASN B 194       4.996  30.240   9.800  1.00 90.06           N  
ATOM   1528  OD1 ASN B 194       5.489  32.349   9.110  1.00 90.06           O  
ATOM   1532  N   GLU B 195       6.827  30.500   6.844  1.00 43.31           N  
ATOM   1533  CA  GLU B 195       6.437  29.491   5.908  1.00 43.31           C  
ATOM   1539  C   GLU B 195       7.582  29.178   4.992  1.00 43.31           C  
ATOM   1540  O   GLU B 195       7.926  28.011   4.803  1.00 43.31           O  
ATOM   1534  CB  GLU B 195       5.247  29.943   5.048  1.00 43.31           C  
ATOM   1535  CG  GLU B 195       4.705  28.868   4.106  1.00 43.31           C  
ATOM   1536  CD  GLU B 195       3.512  29.473   3.384  1.00 43.31           C  
ATOM   1537  OE1 GLU B 195       3.107  30.602   3.769  1.00 43.31           O  
ATOM   1538  OE2 GLU B 195       2.988  28.820   2.442  1.00 43.31           O1-
ATOM   1541  N   GLU B 196       8.220  30.211   4.412  1.00108.74           N  
ATOM   1542  CA  GLU B 196       9.288  29.973   3.483  1.00108.74           C  
ATOM   1548  C   GLU B 196      10.499  29.426   4.172  1.00108.74           C  
ATOM   1549  O   GLU B 196      11.204  28.588   3.612  1.00108.74           O  
ATOM   1543  CB  GLU B 196       9.644  31.190   2.607  1.00108.74           C  
ATOM   1544  CG  GLU B 196       9.973  32.484   3.344  1.00108.74           C  
ATOM   1545  CD  GLU B 196      10.049  33.570   2.278  1.00108.74           C  
ATOM   1546  OE1 GLU B 196      10.281  33.213   1.092  1.00108.74           O  
ATOM   1547  OE2 GLU B 196       9.869  34.766   2.630  1.00108.74           O1-
ATOM   1550  N   SER B 197      10.781  29.876   5.407  1.00 80.30           N  
ATOM   1551  CA  SER B 197      11.941  29.392   6.096  1.00 80.30           C  
ATOM   1554  C   SER B 197      11.790  27.914   6.292  1.00 80.30           C  
ATOM   1555  O   SER B 197      12.747  27.156   6.136  1.00 80.30           O  
ATOM   1552  CB  SER B 197      12.111  30.045   7.476  1.00 80.30           C  
ATOM   1553  OG  SER B 197      13.284  29.557   8.103  1.00 80.30           O  
ATOM   1556  N   ASN B 198      10.568  27.465   6.637  1.00 43.26           N  
ATOM   1557  CA  ASN B 198      10.316  26.068   6.866  1.00 43.26           C  
ATOM   1562  C   ASN B 198      10.497  25.306   5.590  1.00 43.26           C  
ATOM   1563  O   ASN B 198      11.044  24.205   5.592  1.00 43.26           O  
ATOM   1558  CB  ASN B 198       8.888  25.771   7.355  1.00 43.26           C  
ATOM   1559  CG  ASN B 198       8.754  26.225   8.801  1.00 43.26           C  
ATOM   1561  ND2 ASN B 198       7.560  25.972   9.401  1.00 43.26           N  
ATOM   1560  OD1 ASN B 198       9.686  26.773   9.387  1.00 43.26           O  
ATOM   1564  N   GLN B 199      10.036  25.879   4.463  1.00 63.86           N  
ATOM   1565  CA  GLN B 199      10.092  25.212   3.195  1.00 63.86           C  
ATOM   1571  C   GLN B 199      11.523  24.962   2.851  1.00 63.86           C  
ATOM   1572  O   GLN B 199      11.885  23.882   2.386  1.00 63.86           O  
ATOM   1566  CB  GLN B 199       9.522  26.098   2.076  1.00 63.86           C  
ATOM   1567  CG  GLN B 199       8.058  26.490   2.284  1.00 63.86           C  
ATOM   1568  CD  GLN B 199       7.749  27.624   1.318  1.00 63.86           C  
ATOM   1570  NE2 GLN B 199       8.801  28.127   0.619  1.00 63.86           N  
ATOM   1569  OE1 GLN B 199       6.605  28.056   1.191  1.00 63.86           O  
ATOM   1573  N   ILE B 200      12.384  25.968   3.073  1.00111.53           N  
ATOM   1574  CA  ILE B 200      13.764  25.825   2.720  1.00111.53           C  
ATOM   1579  C   ILE B 200      14.419  24.794   3.591  1.00111.53           C  
ATOM   1580  O   ILE B 200      15.280  24.045   3.134  1.00111.53           O  
ATOM   1575  CB  ILE B 200      14.548  27.100   2.751  1.00111.53           C  
ATOM   1576  CG1 ILE B 200      15.783  26.929   1.855  1.00111.53           C  
ATOM   1577  CG2 ILE B 200      14.885  27.447   4.210  1.00111.53           C  
ATOM   1578  CD1 ILE B 200      16.405  28.246   1.404  1.00111.53           C  
ATOM   1581  N   TYR B 201      14.043  24.743   4.882  1.00 63.97           N  
ATOM   1582  CA  TYR B 201      14.621  23.798   5.798  1.00 63.97           C  
ATOM   1591  C   TYR B 201      14.300  22.414   5.310  1.00 63.97           C  
ATOM   1592  O   TYR B 201      15.171  21.545   5.287  1.00 63.97           O  
ATOM   1583  CB  TYR B 201      14.042  23.975   7.216  1.00 63.97           C  
ATOM   1584  CG  TYR B 201      14.646  22.989   8.159  1.00 63.97           C  
ATOM   1585  CD1 TYR B 201      14.130  21.720   8.276  1.00 63.97           C  
ATOM   1586  CD2 TYR B 201      15.724  23.341   8.940  1.00 63.97           C  
ATOM   1587  CE1 TYR B 201      14.682  20.814   9.152  1.00 63.97           C  
ATOM   1588  CE2 TYR B 201      16.282  22.440   9.818  1.00 63.97           C  
ATOM   1589  CZ  TYR B 201      15.760  21.173   9.925  1.00 63.97           C  
ATOM   1590  OH  TYR B 201      16.329  20.246  10.826  1.00 63.97           O  
ATOM   1593  N   LYS B 202      13.044  22.184   4.876  1.00124.72           N  
ATOM   1594  CA  LYS B 202      12.589  20.892   4.433  1.00124.72           C  
ATOM   1600  C   LYS B 202      13.379  20.485   3.224  1.00124.72           C  
ATOM   1601  O   LYS B 202      13.778  19.330   3.088  1.00124.72           O  
ATOM   1595  CB  LYS B 202      11.115  20.920   3.989  1.00124.72           C  
ATOM   1596  CG  LYS B 202      10.153  21.486   5.038  1.00124.72           C  
ATOM   1597  CD  LYS B 202      10.083  20.692   6.342  1.00124.72           C  
ATOM   1598  CE  LYS B 202       9.195  21.353   7.399  1.00124.72           C  
ATOM   1599  NZ  LYS B 202       7.817  21.511   6.881  1.00124.72           N1+
ATOM   1602  N   LEU B 203      13.619  21.433   2.301  1.00 47.52           N  
ATOM   1603  CA  LEU B 203      14.363  21.139   1.111  1.00 47.52           C  
ATOM   1608  C   LEU B 203      15.748  20.740   1.514  1.00 47.52           C  
ATOM   1609  O   LEU B 203      16.346  19.843   0.925  1.00 47.52           O  
ATOM   1604  CB  LEU B 203      14.479  22.342   0.160  1.00 47.52           C  
ATOM   1605  CG  LEU B 203      13.144  22.728  -0.503  1.00 47.52           C  
ATOM   1606  CD1 LEU B 203      13.315  23.932  -1.443  1.00 47.52           C  
ATOM   1607  CD2 LEU B 203      12.511  21.518  -1.210  1.00 47.52           C  
ATOM   1610  N   GLY B 204      16.293  21.399   2.549  1.00 30.66           N  
ATOM   1611  CA  GLY B 204      17.633  21.130   2.980  1.00 30.66           C  
ATOM   1612  C   GLY B 204      17.739  19.702   3.414  1.00 30.66           C  
ATOM   1613  O   GLY B 204      18.748  19.047   3.156  1.00 30.66           O  
ATOM   1614  N   LEU B 205      16.710  19.182   4.106  1.00 52.70           N  
ATOM   1615  CA  LEU B 205      16.776  17.829   4.574  1.00 52.70           C  
ATOM   1620  C   LEU B 205      16.855  16.906   3.396  1.00 52.70           C  
ATOM   1621  O   LEU B 205      17.626  15.949   3.404  1.00 52.70           O  
ATOM   1616  CB  LEU B 205      15.551  17.402   5.401  1.00 52.70           C  
ATOM   1617  CG  LEU B 205      15.458  18.074   6.782  1.00 52.70           C  
ATOM   1618  CD1 LEU B 205      14.210  17.598   7.545  1.00 52.70           C  
ATOM   1619  CD2 LEU B 205      16.750  17.872   7.590  1.00 52.70           C  
ATOM   1622  N   LYS B 206      16.050  17.160   2.347  1.00132.07           N  
ATOM   1623  CA  LYS B 206      16.047  16.288   1.205  1.00132.07           C  
ATOM   1629  C   LYS B 206      17.362  16.346   0.484  1.00132.07           C  
ATOM   1630  O   LYS B 206      17.877  15.317   0.047  1.00132.07           O  
ATOM   1624  CB  LYS B 206      14.867  16.540   0.244  1.00132.07           C  
ATOM   1625  CG  LYS B 206      14.626  17.997  -0.147  1.00132.07           C  
ATOM   1626  CD  LYS B 206      13.515  18.153  -1.186  1.00132.07           C  
ATOM   1627  CE  LYS B 206      12.192  17.516  -0.754  1.00132.07           C  
ATOM   1628  NZ  LYS B 206      11.257  17.459  -1.900  1.00132.07           N1+
ATOM   1631  N   LEU B 207      17.960  17.545   0.358  1.00 46.02           N  
ATOM   1632  CA  LEU B 207      19.208  17.671  -0.335  1.00 46.02           C  
ATOM   1637  C   LEU B 207      20.240  16.887   0.403  1.00 46.02           C  
ATOM   1638  O   LEU B 207      21.073  16.213  -0.200  1.00 46.02           O  
ATOM   1633  CB  LEU B 207      19.709  19.121  -0.413  1.00 46.02           C  
ATOM   1634  CG  LEU B 207      18.833  20.030  -1.291  1.00 46.02           C  
ATOM   1635  CD1 LEU B 207      19.386  21.462  -1.326  1.00 46.02           C  
ATOM   1636  CD2 LEU B 207      18.643  19.435  -2.694  1.00 46.02           C  
ATOM   1639  N   GLY B 208      20.201  16.952   1.744  1.00 31.78           N  
ATOM   1640  CA  GLY B 208      21.176  16.268   2.539  1.00 31.78           C  
ATOM   1641  C   GLY B 208      21.078  14.796   2.284  1.00 31.78           C  
ATOM   1642  O   GLY B 208      22.091  14.104   2.229  1.00 31.78           O  
ATOM   1643  N   LEU B 209      19.846  14.272   2.151  1.00124.86           N  
ATOM   1644  CA  LEU B 209      19.657  12.862   1.955  1.00124.86           C  
ATOM   1649  C   LEU B 209      20.235  12.494   0.610  1.00124.86           C  
ATOM   1650  O   LEU B 209      20.878  11.456   0.467  1.00124.86           O  
ATOM   1645  CB  LEU B 209      18.163  12.477   2.018  1.00124.86           C  
ATOM   1646  CG  LEU B 209      17.880  10.976   2.239  1.00124.86           C  
ATOM   1647  CD1 LEU B 209      16.368  10.696   2.266  1.00124.86           C  
ATOM   1648  CD2 LEU B 209      18.637  10.083   1.252  1.00124.86           C  
ATOM   1651  N   ILE B 210      20.043  13.358  -0.412  1.00 62.23           N  
ATOM   1652  CA  ILE B 210      20.517  13.093  -1.750  1.00 62.23           C  
ATOM   1657  C   ILE B 210      22.011  13.011  -1.747  1.00 62.23           C  
ATOM   1658  O   ILE B 210      22.587  12.125  -2.382  1.00 62.23           O  
ATOM   1653  CB  ILE B 210      20.174  14.171  -2.739  1.00 62.23           C  
ATOM   1654  CG1 ILE B 210      18.656  14.323  -2.896  1.00 62.23           C  
ATOM   1655  CG2 ILE B 210      20.891  13.837  -4.058  1.00 62.23           C  
ATOM   1656  CD1 ILE B 210      18.257  15.556  -3.705  1.00 62.23           C  
ATOM   1659  N   PHE B 211      22.678  13.932  -1.020  1.00 86.23           N  
ATOM   1660  CA  PHE B 211      24.114  13.943  -1.000  1.00 86.23           C  
ATOM   1668  C   PHE B 211      24.513  12.605  -0.503  1.00 86.23           C  
ATOM   1669  O   PHE B 211      25.412  11.952  -1.034  1.00 86.23           O  
ATOM   1661  CB  PHE B 211      24.731  14.894   0.048  1.00 86.23           C  
ATOM   1662  CG  PHE B 211      24.424  16.331  -0.207  1.00 86.23           C  
ATOM   1663  CD1 PHE B 211      25.031  17.009  -1.236  1.00 86.23           C  
ATOM   1664  CD2 PHE B 211      23.563  17.019   0.621  1.00 86.23           C  
ATOM   1665  CE1 PHE B 211      24.752  18.339  -1.451  1.00 86.23           C  
ATOM   1666  CE2 PHE B 211      23.283  18.349   0.408  1.00 86.23           C  
ATOM   1667  CZ  PHE B 211      23.877  19.013  -0.636  1.00 86.23           C  
ATOM   1670  N   GLN B 212      23.809  12.167   0.549  1.00103.75           N  
ATOM   1671  CA  GLN B 212      24.119  10.938   1.192  1.00103.75           C  
ATOM   1677  C   GLN B 212      23.926   9.790   0.262  1.00103.75           C  
ATOM   1678  O   GLN B 212      24.758   8.900   0.237  1.00103.75           O  
ATOM   1672  CB  GLN B 212      23.261  10.691   2.443  1.00103.75           C  
ATOM   1673  CG  GLN B 212      23.761   9.504   3.260  1.00103.75           C  
ATOM   1674  CD  GLN B 212      25.174   9.842   3.712  1.00103.75           C  
ATOM   1676  NE2 GLN B 212      26.132   8.913   3.456  1.00103.75           N  
ATOM   1675  OE1 GLN B 212      25.422  10.912   4.267  1.00103.75           O  
ATOM   1679  N   ILE B 213      22.854   9.750  -0.545  1.00126.25           N  
ATOM   1680  CA  ILE B 213      22.680   8.610  -1.412  1.00126.25           C  
ATOM   1685  C   ILE B 213      23.823   8.546  -2.383  1.00126.25           C  
ATOM   1686  O   ILE B 213      24.357   7.466  -2.639  1.00126.25           O  
ATOM   1681  CB  ILE B 213      21.426   8.669  -2.237  1.00126.25           C  
ATOM   1682  CG1 ILE B 213      20.169   8.639  -1.352  1.00126.25           C  
ATOM   1683  CG2 ILE B 213      21.491   7.511  -3.249  1.00126.25           C  
ATOM   1684  CD1 ILE B 213      19.987   7.338  -0.570  1.00126.25           C  
ATOM   1687  N   ASN B 214      24.231   9.695  -2.963  1.00105.92           N  
ATOM   1688  CA  ASN B 214      25.297   9.639  -3.927  1.00105.92           C  
ATOM   1693  C   ASN B 214      26.529   9.127  -3.258  1.00105.92           C  
ATOM   1694  O   ASN B 214      27.223   8.230  -3.740  1.00105.92           O  
ATOM   1689  CB  ASN B 214      25.694  10.988  -4.537  1.00105.92           C  
ATOM   1690  CG  ASN B 214      26.855  10.670  -5.473  1.00105.92           C  
ATOM   1692  ND2 ASN B 214      28.022  11.327  -5.241  1.00105.92           N  
ATOM   1691  OD1 ASN B 214      26.732   9.840  -6.372  1.00105.92           O  
ATOM   1695  N   ASP B 215      26.823   9.686  -2.087  1.00 89.60           N  
ATOM   1696  CA  ASP B 215      27.980   9.273  -1.367  1.00 89.60           C  
ATOM   1701  C   ASP B 215      27.760   7.850  -0.964  1.00 89.60           C  
ATOM   1702  O   ASP B 215      28.707   7.180  -0.581  1.00 89.60           O  
ATOM   1697  CB  ASP B 215      28.219  10.110  -0.102  1.00 89.60           C  
ATOM   1698  CG  ASP B 215      28.666  11.488  -0.566  1.00 89.60           C  
ATOM   1699  OD1 ASP B 215      29.745  11.581  -1.212  1.00 89.60           O  
ATOM   1700  OD2 ASP B 215      27.933  12.470  -0.275  1.00 89.60           O1-
ATOM   1703  N   ASP B 216      26.491   7.393  -0.956  1.00166.71           N  
ATOM   1704  CA  ASP B 216      26.031   6.066  -0.608  1.00166.71           C  
ATOM   1709  C   ASP B 216      26.402   5.125  -1.660  1.00166.71           C  
ATOM   1710  O   ASP B 216      26.377   3.912  -1.468  1.00166.71           O  
ATOM   1705  CB  ASP B 216      24.513   5.941  -0.373  1.00166.71           C  
ATOM   1706  CG  ASP B 216      24.207   6.349   1.062  1.00166.71           C  
ATOM   1707  OD1 ASP B 216      25.155   6.355   1.891  1.00166.71           O  
ATOM   1708  OD2 ASP B 216      23.018   6.651   1.348  1.00166.71           O1-
ATOM   1711  N   ILE B 217      26.733   5.666  -2.835  1.00197.78           N  
ATOM   1712  CA  ILE B 217      27.338   4.796  -3.772  1.00197.78           C  
ATOM   1717  C   ILE B 217      28.547   4.276  -2.994  1.00197.78           C  
ATOM   1718  O   ILE B 217      28.981   3.148  -3.209  1.00197.78           O  
ATOM   1713  CB  ILE B 217      27.727   5.476  -5.051  1.00197.78           C  
ATOM   1714  CG1 ILE B 217      26.458   5.788  -5.879  1.00197.78           C  
ATOM   1715  CG2 ILE B 217      28.720   4.563  -5.788  1.00197.78           C  
ATOM   1716  CD1 ILE B 217      25.465   6.760  -5.238  1.00197.78           C  
ATOM   1719  N   ILE B 218      29.134   5.100  -2.083  1.00232.20           N  
ATOM   1720  CA  ILE B 218      30.171   4.678  -1.155  1.00232.20           C  
ATOM   1725  C   ILE B 218      29.849   3.748   0.116  1.00232.20           C  
ATOM   1726  O   ILE B 218      30.506   2.710   0.176  1.00232.20           O  
ATOM   1721  CB  ILE B 218      31.038   5.813  -0.664  1.00232.20           C  
ATOM   1722  CG1 ILE B 218      31.599   6.632  -1.848  1.00232.20           C  
ATOM   1723  CG2 ILE B 218      32.132   5.211   0.234  1.00232.20           C  
ATOM   1724  CD1 ILE B 218      30.560   7.485  -2.584  1.00232.20           C  
ATOM   1727  N   ASP B 219      28.901   3.963   1.144  1.00282.71           N  
ATOM   1728  CA  ASP B 219      28.898   3.069   2.389  1.00282.71           C  
ATOM   1733  C   ASP B 219      27.788   3.259   3.579  1.00282.71           C  
ATOM   1734  O   ASP B 219      27.117   4.286   3.563  1.00282.71           O  
ATOM   1729  CB  ASP B 219      30.278   3.088   3.049  1.00282.71           C  
ATOM   1730  CG  ASP B 219      30.565   4.539   3.393  1.00282.71           C  
ATOM   1731  OD1 ASP B 219      29.591   5.337   3.452  1.00282.71           O  
ATOM   1732  OD2 ASP B 219      31.762   4.869   3.597  1.00282.71           O1-
ATOM   1735  N   VAL B 220      27.569   2.336   4.671  1.00280.50           N  
ATOM   1736  CA  VAL B 220      26.478   2.362   5.702  1.00280.50           C  
ATOM   1740  C   VAL B 220      25.301   2.699   4.864  1.00280.50           C  
ATOM   1741  O   VAL B 220      24.601   3.689   5.082  1.00280.50           O  
ATOM   1737  CB  VAL B 220      26.669   3.364   6.814  1.00280.50           C  
ATOM   1738  CG1 VAL B 220      26.830   4.781   6.240  1.00280.50           C  
ATOM   1739  CG2 VAL B 220      25.482   3.228   7.781  1.00280.50           C  
ATOM   1742  N   THR B 221      25.021   1.805   3.895  1.00201.72           N  
ATOM   1743  CA  THR B 221      24.346   2.397   2.789  1.00201.72           C  
ATOM   1747  C   THR B 221      23.094   1.775   2.292  1.00201.72           C  
ATOM   1748  O   THR B 221      22.770   0.615   2.527  1.00201.72           O  
ATOM   1744  CB  THR B 221      25.280   2.497   1.610  1.00201.72           C  
ATOM   1746  CG2 THR B 221      25.485   1.085   1.038  1.00201.72           C  
ATOM   1745  OG1 THR B 221      24.769   3.355   0.604  1.00201.72           O  
ATOM   1749  N   THR B 222      22.393   2.635   1.522  1.00 91.93           N  
ATOM   1750  CA  THR B 222      21.177   2.445   0.803  1.00 91.93           C  
ATOM   1754  C   THR B 222      21.399   1.379  -0.232  1.00 91.93           C  
ATOM   1755  O   THR B 222      20.520   0.565  -0.477  1.00 91.93           O  
ATOM   1751  CB  THR B 222      20.779   3.702   0.091  1.00 91.93           C  
ATOM   1753  CG2 THR B 222      19.466   3.451  -0.657  1.00 91.93           C  
ATOM   1752  OG1 THR B 222      20.618   4.762   1.023  1.00 91.93           O  
ATOM   1756  N   SER B 223      22.559   1.376  -0.913  1.00114.81           N  
ATOM   1757  CA  SER B 223      22.852   0.388  -1.924  1.00114.81           C  
ATOM   1760  C   SER B 223      23.211  -0.945  -1.317  1.00114.81           C  
ATOM   1761  O   SER B 223      22.899  -1.997  -1.876  1.00114.81           O  
ATOM   1758  CB  SER B 223      24.046   0.783  -2.811  1.00114.81           C  
ATOM   1759  OG  SER B 223      23.760   1.968  -3.539  1.00114.81           O  
ATOM   1762  N   GLN B 224      23.832  -0.897  -0.122  1.00334.64           N  
ATOM   1763  CA  GLN B 224      24.529  -1.930   0.599  1.00334.64           C  
ATOM   1769  C   GLN B 224      24.536  -3.273  -0.028  1.00334.64           C  
ATOM   1770  O   GLN B 224      23.496  -3.872  -0.290  1.00334.64           O  
ATOM   1764  CB  GLN B 224      24.158  -2.069   2.086  1.00334.64           C  
ATOM   1765  CG  GLN B 224      25.143  -2.981   2.824  1.00334.64           C  
ATOM   1766  CD  GLN B 224      24.955  -2.809   4.324  1.00334.64           C  
ATOM   1768  NE2 GLN B 224      25.903  -3.375   5.121  1.00334.64           N  
ATOM   1767  OE1 GLN B 224      23.998  -2.183   4.776  1.00334.64           O  
ATOM   1771  N   GLU B 225      25.776  -3.755  -0.266  1.00246.51           N  
ATOM   1772  CA  GLU B 225      26.095  -5.066  -0.747  1.00246.51           C  
ATOM   1778  C   GLU B 225      25.611  -5.278  -2.138  1.00246.51           C  
ATOM   1779  O   GLU B 225      25.512  -4.325  -2.910  1.00246.51           O  
ATOM   1773  CB  GLU B 225      25.677  -6.214   0.190  1.00246.51           C  
ATOM   1774  CG  GLU B 225      26.580  -6.269   1.429  1.00246.51           C  
ATOM   1775  CD  GLU B 225      26.319  -7.557   2.199  1.00246.51           C  
ATOM   1776  OE1 GLU B 225      25.266  -8.198   1.944  1.00246.51           O  
ATOM   1777  OE2 GLU B 225      27.173  -7.915   3.053  1.00246.51           O1-
ATOM   1780  N   GLN B 226      25.348  -6.569  -2.460  1.00252.55           N  
ATOM   1781  CA  GLN B 226      24.960  -7.094  -3.743  1.00252.55           C  
ATOM   1787  C   GLN B 226      24.105  -6.082  -4.423  1.00252.55           C  
ATOM   1788  O   GLN B 226      22.925  -5.912  -4.115  1.00252.55           O  
ATOM   1782  CB  GLN B 226      24.188  -8.416  -3.583  1.00252.55           C  
ATOM   1783  CG  GLN B 226      23.768  -9.105  -4.878  1.00252.55           C  
ATOM   1784  CD  GLN B 226      23.036 -10.374  -4.465  1.00252.55           C  
ATOM   1786  NE2 GLN B 226      23.789 -11.500  -4.350  1.00252.55           N  
ATOM   1785  OE1 GLN B 226      21.827 -10.362  -4.234  1.00252.55           O  
ATOM   1789  N   SER B 227      24.732  -5.380  -5.386  1.00137.76           N  
ATOM   1790  CA  SER B 227      24.146  -4.253  -6.041  1.00137.76           C  
ATOM   1793  C   SER B 227      23.104  -4.679  -7.010  1.00137.76           C  
ATOM   1794  O   SER B 227      23.184  -5.742  -7.623  1.00137.76           O  
ATOM   1791  CB  SER B 227      25.166  -3.433  -6.846  1.00137.76           C  
ATOM   1792  OG  SER B 227      25.608  -4.173  -7.973  1.00137.76           O  
ATOM   1795  N   GLY B 228      22.070  -3.827  -7.136  1.00 92.30           N  
ATOM   1796  CA  GLY B 228      21.049  -3.997  -8.119  1.00 92.30           C  
ATOM   1797  C   GLY B 228      20.264  -5.214  -7.794  1.00 92.30           C  
ATOM   1798  O   GLY B 228      20.516  -5.903  -6.805  1.00 92.30           O  
ATOM   1799  N   LYS B 229      19.284  -5.503  -8.665  1.00193.69           N  
ATOM   1800  CA  LYS B 229      18.461  -6.661  -8.540  1.00193.69           C  
ATOM   1806  C   LYS B 229      19.272  -7.763  -9.128  1.00193.69           C  
ATOM   1807  O   LYS B 229      20.273  -7.505  -9.794  1.00193.69           O  
ATOM   1801  CB  LYS B 229      17.138  -6.505  -9.306  1.00193.69           C  
ATOM   1802  CG  LYS B 229      16.336  -5.313  -8.772  1.00193.69           C  
ATOM   1803  CD  LYS B 229      15.240  -4.793  -9.704  1.00193.69           C  
ATOM   1804  CE  LYS B 229      13.826  -4.908  -9.129  1.00193.69           C  
ATOM   1805  NZ  LYS B 229      12.904  -4.025  -9.879  1.00193.69           N1+
ATOM   1808  N   PRO B 230      18.913  -8.987  -8.891  1.00104.73           N  
ATOM   1809  CA  PRO B 230      19.711 -10.057  -9.405  1.00104.73           C  
ATOM   1813  C   PRO B 230      19.602 -10.155 -10.885  1.00104.73           C  
ATOM   1814  O   PRO B 230      18.576  -9.773 -11.446  1.00104.73           O  
ATOM   1811  CB  PRO B 230      19.275 -11.319  -8.656  1.00104.73           C  
ATOM   1812  CG  PRO B 230      18.020 -10.895  -7.868  1.00104.73           C  
ATOM   1810  CD  PRO B 230      18.193  -9.378  -7.693  1.00104.73           C  
ATOM   1815  N   THR B 231      20.672 -10.646 -11.531  1.00185.81           N  
ATOM   1816  CA  THR B 231      20.669 -10.842 -12.945  1.00185.81           C  
ATOM   1820  C   THR B 231      20.738 -12.319 -13.097  1.00185.81           C  
ATOM   1821  O   THR B 231      21.197 -13.013 -12.191  1.00185.81           O  
ATOM   1817  CB  THR B 231      21.863 -10.245 -13.628  1.00185.81           C  
ATOM   1819  CG2 THR B 231      21.742 -10.491 -15.142  1.00185.81           C  
ATOM   1818  OG1 THR B 231      21.924  -8.852 -13.363  1.00185.81           O  
ATOM   1822  N   ASN B 232      20.263 -12.862 -14.229  1.00144.37           N  
ATOM   1823  CA  ASN B 232      20.273 -14.287 -14.267  1.00144.37           C  
ATOM   1828  C   ASN B 232      21.478 -14.781 -14.992  1.00144.37           C  
ATOM   1829  O   ASN B 232      21.390 -15.158 -16.159  1.00144.37           O  
ATOM   1824  CB  ASN B 232      19.048 -14.893 -14.975  1.00144.37           C  
ATOM   1825  CG  ASN B 232      17.822 -14.605 -14.121  1.00144.37           C  
ATOM   1827  ND2 ASN B 232      16.685 -15.279 -14.446  1.00144.37           N  
ATOM   1826  OD1 ASN B 232      17.873 -13.806 -13.188  1.00144.37           O  
ATOM   1830  N   ASN B 233      22.652 -14.784 -14.329  1.00 71.73           N  
ATOM   1831  CA  ASN B 233      23.728 -15.477 -14.970  1.00 71.73           C  
ATOM   1836  C   ASN B 233      23.218 -16.874 -14.939  1.00 71.73           C  
ATOM   1837  O   ASN B 233      23.197 -17.591 -15.939  1.00 71.73           O  
ATOM   1832  CB  ASN B 233      25.048 -15.436 -14.178  1.00 71.73           C  
ATOM   1833  CG  ASN B 233      25.664 -14.053 -14.332  1.00 71.73           C  
ATOM   1835  ND2 ASN B 233      26.482 -13.637 -13.328  1.00 71.73           N  
ATOM   1834  OD1 ASN B 233      25.432 -13.364 -15.324  1.00 71.73           O  
ATOM   1838  N   ASP B 234      22.763 -17.258 -13.734  1.00209.26           N  
ATOM   1839  CA  ASP B 234      22.062 -18.469 -13.457  1.00209.26           C  
ATOM   1844  C   ASP B 234      21.391 -18.201 -12.151  1.00209.26           C  
ATOM   1845  O   ASP B 234      22.044 -18.047 -11.119  1.00209.26           O  
ATOM   1840  CB  ASP B 234      22.931 -19.746 -13.372  1.00209.26           C  
ATOM   1841  CG  ASP B 234      23.960 -19.637 -12.257  1.00209.26           C  
ATOM   1842  OD1 ASP B 234      24.398 -18.494 -11.962  1.00209.26           O  
ATOM   1843  OD2 ASP B 234      24.324 -20.701 -11.688  1.00209.26           O1-
ATOM   1846  N   ILE B 235      20.053 -18.090 -12.161  1.00108.29           N  
ATOM   1847  CA  ILE B 235      19.397 -17.775 -10.930  1.00108.29           C  
ATOM   1852  C   ILE B 235      18.619 -18.967 -10.504  1.00108.29           C  
ATOM   1853  O   ILE B 235      17.883 -19.563 -11.289  1.00108.29           O  
ATOM   1848  CB  ILE B 235      18.442 -16.622 -11.025  1.00108.29           C  
ATOM   1849  CG1 ILE B 235      19.203 -15.318 -11.321  1.00108.29           C  
ATOM   1850  CG2 ILE B 235      17.626 -16.580  -9.724  1.00108.29           C  
ATOM   1851  CD1 ILE B 235      20.214 -14.950 -10.236  1.00108.29           C  
ATOM   1854  N   HIS B 236      18.787 -19.351  -9.226  1.00171.73           N  
ATOM   1855  CA  HIS B 236      18.104 -20.491  -8.698  1.00171.73           C  
ATOM   1862  C   HIS B 236      17.300 -19.996  -7.543  1.00171.73           C  
ATOM   1863  O   HIS B 236      16.183 -19.510  -7.718  1.00171.73           O  
ATOM   1858  CB  HIS B 236      19.057 -21.576  -8.175  1.00171.73           C  
ATOM   1857  CG  HIS B 236      18.366 -22.881  -7.914  1.00171.73           C  
ATOM   1860  CD2 HIS B 236      17.038 -23.174  -7.845  1.00171.73           C  
ATOM   1856  ND1 HIS B 236      19.025 -24.069  -7.693  1.00171.73           N  
ATOM   1861  CE1 HIS B 236      18.072 -25.016  -7.504  1.00171.73           C  
ATOM   1859  NE2 HIS B 236      16.851 -24.520  -7.587  1.00171.73           N  
ATOM   1864  N   LYS B 237      17.851 -20.124  -6.319  1.00285.28           N  
ATOM   1865  CA  LYS B 237      17.160 -19.657  -5.154  1.00285.28           C  
ATOM   1871  C   LYS B 237      16.979 -18.183  -5.232  1.00285.28           C  
ATOM   1872  O   LYS B 237      17.893 -17.437  -5.579  1.00285.28           O  
ATOM   1866  CB  LYS B 237      17.864 -19.972  -3.820  1.00285.28           C  
ATOM   1867  CG  LYS B 237      17.261 -21.174  -3.097  1.00285.28           C  
ATOM   1868  CD  LYS B 237      17.267 -22.469  -3.906  1.00285.28           C  
ATOM   1869  CE  LYS B 237      18.512 -23.327  -3.701  1.00285.28           C  
ATOM   1870  NZ  LYS B 237      19.609 -22.841  -4.564  1.00285.28           N1+
ATOM   1873  N   ASN B 238      15.756 -17.731  -4.906  1.00219.89           N  
ATOM   1874  CA  ASN B 238      15.484 -16.331  -4.938  1.00219.89           C  
ATOM   1879  C   ASN B 238      15.335 -15.862  -3.531  1.00219.89           C  
ATOM   1880  O   ASN B 238      14.584 -16.435  -2.741  1.00219.89           O  
ATOM   1875  CB  ASN B 238      14.189 -15.969  -5.687  1.00219.89           C  
ATOM   1876  CG  ASN B 238      14.021 -14.456  -5.647  1.00219.89           C  
ATOM   1878  ND2 ASN B 238      14.477 -13.767  -6.726  1.00219.89           N  
ATOM   1877  OD1 ASN B 238      13.508 -13.898  -4.677  1.00219.89           O  
ATOM   1881  N   SER B 239      16.086 -14.800  -3.198  1.00217.64           N  
ATOM   1882  CA  SER B 239      16.056 -14.163  -1.917  1.00217.64           C  
ATOM   1885  C   SER B 239      16.218 -12.723  -2.248  1.00217.64           C  
ATOM   1886  O   SER B 239      16.442 -12.388  -3.410  1.00217.64           O  
ATOM   1883  CB  SER B 239      17.214 -14.572  -0.996  1.00217.64           C  
ATOM   1884  OG  SER B 239      17.086 -15.938  -0.629  1.00217.64           O  
ATOM   1887  N   PHE B 240      16.102 -11.817  -1.257  1.00268.64           N  
ATOM   1888  CA  PHE B 240      16.196 -10.444  -1.654  1.00268.64           C  
ATOM   1896  C   PHE B 240      17.503  -9.849  -1.216  1.00268.64           C  
ATOM   1897  O   PHE B 240      18.205 -10.377  -0.353  1.00268.64           O  
ATOM   1889  CB  PHE B 240      15.017  -9.549  -1.209  1.00268.64           C  
ATOM   1890  CG  PHE B 240      14.999  -9.366   0.264  1.00268.64           C  
ATOM   1891  CD1 PHE B 240      15.752  -8.370   0.832  1.00268.64           C  
ATOM   1892  CD2 PHE B 240      14.227 -10.169   1.069  1.00268.64           C  
ATOM   1893  CE1 PHE B 240      15.751  -8.169   2.189  1.00268.64           C  
ATOM   1894  CE2 PHE B 240      14.221  -9.974   2.430  1.00268.64           C  
ATOM   1895  CZ  PHE B 240      14.982  -8.976   2.990  1.00268.64           C  
ATOM   1898  N   VAL B 241      17.844  -8.714  -1.864  1.00141.75           N  
ATOM   1899  CA  VAL B 241      19.073  -7.971  -1.750  1.00141.75           C  
ATOM   1903  C   VAL B 241      19.181  -7.342  -0.403  1.00141.75           C  
ATOM   1904  O   VAL B 241      18.317  -7.501   0.455  1.00141.75           O  
ATOM   1900  CB  VAL B 241      19.186  -6.829  -2.725  1.00141.75           C  
ATOM   1901  CG1 VAL B 241      19.109  -7.371  -4.162  1.00141.75           C  
ATOM   1902  CG2 VAL B 241      18.109  -5.782  -2.387  1.00141.75           C  
ATOM   1905  N   ASN B 242      20.303  -6.622  -0.183  1.00155.56           N  
ATOM   1906  CA  ASN B 242      20.525  -5.913   1.044  1.00155.56           C  
ATOM   1911  C   ASN B 242      19.602  -4.735   1.015  1.00155.56           C  
ATOM   1912  O   ASN B 242      18.439  -4.947   0.682  1.00155.56           O  
ATOM   1907  CB  ASN B 242      21.974  -5.477   1.291  1.00155.56           C  
ATOM   1908  CG  ASN B 242      22.146  -5.157   2.773  1.00155.56           C  
ATOM   1910  ND2 ASN B 242      21.780  -6.128   3.654  1.00155.56           N  
ATOM   1909  OD1 ASN B 242      22.609  -4.078   3.137  1.00155.56           O  
ATOM   1913  N   LEU B 243      20.020  -3.497   1.403  1.00191.49           N  
ATOM   1914  CA  LEU B 243      18.946  -2.546   1.506  1.00191.49           C  
ATOM   1919  C   LEU B 243      18.237  -2.279   0.203  1.00191.49           C  
ATOM   1920  O   LEU B 243      17.209  -2.888  -0.092  1.00191.49           O  
ATOM   1915  CB  LEU B 243      19.372  -1.183   2.079  1.00191.49           C  
ATOM   1916  CG  LEU B 243      19.695  -1.197   3.584  1.00191.49           C  
ATOM   1917  CD1 LEU B 243      20.956  -2.020   3.897  1.00191.49           C  
ATOM   1918  CD2 LEU B 243      19.742   0.234   4.142  1.00191.49           C  
ATOM   1921  N   LEU B 244      18.751  -1.348  -0.614  1.00 99.58           N  
ATOM   1922  CA  LEU B 244      18.134  -1.080  -1.879  1.00 99.58           C  
ATOM   1927  C   LEU B 244      18.704  -1.879  -3.005  1.00 99.58           C  
ATOM   1928  O   LEU B 244      17.982  -2.357  -3.878  1.00 99.58           O  
ATOM   1923  CB  LEU B 244      18.123   0.408  -2.268  1.00 99.58           C  
ATOM   1924  CG  LEU B 244      17.213   1.245  -1.343  1.00 99.58           C  
ATOM   1925  CD1 LEU B 244      16.941   2.639  -1.928  1.00 99.58           C  
ATOM   1926  CD2 LEU B 244      15.924   0.488  -0.979  1.00 99.58           C  
ATOM   1929  N   GLY B 245      20.039  -2.047  -2.988  1.00 41.87           N  
ATOM   1930  CA  GLY B 245      20.759  -2.564  -4.114  1.00 41.87           C  
ATOM   1931  C   GLY B 245      21.308  -1.328  -4.766  1.00 41.87           C  
ATOM   1932  O   GLY B 245      20.725  -0.252  -4.635  1.00 41.87           O  
ATOM   1933  N   LEU B 246      22.447  -1.438  -5.477  1.00108.23           N  
ATOM   1934  CA  LEU B 246      23.074  -0.276  -6.049  1.00108.23           C  
ATOM   1939  C   LEU B 246      22.211   0.313  -7.123  1.00108.23           C  
ATOM   1940  O   LEU B 246      22.030   1.528  -7.171  1.00108.23           O  
ATOM   1935  CB  LEU B 246      24.485  -0.582  -6.604  1.00108.23           C  
ATOM   1936  CG  LEU B 246      25.301   0.587  -7.205  1.00108.23           C  
ATOM   1937  CD1 LEU B 246      26.745   0.137  -7.482  1.00108.23           C  
ATOM   1938  CD2 LEU B 246      24.670   1.161  -8.483  1.00108.23           C  
ATOM   1941  N   GLU B 247      21.625  -0.527  -7.997  1.00116.56           N  
ATOM   1942  CA  GLU B 247      20.882   0.005  -9.105  1.00116.56           C  
ATOM   1948  C   GLU B 247      19.731   0.813  -8.595  1.00116.56           C  
ATOM   1949  O   GLU B 247      19.486   1.926  -9.061  1.00116.56           O  
ATOM   1943  CB  GLU B 247      20.311  -1.092 -10.019  1.00116.56           C  
ATOM   1944  CG  GLU B 247      19.570  -0.536 -11.234  1.00116.56           C  
ATOM   1945  CD  GLU B 247      20.602   0.086 -12.163  1.00116.56           C  
ATOM   1946  OE1 GLU B 247      21.577  -0.624 -12.525  1.00116.56           O  
ATOM   1947  OE2 GLU B 247      20.431   1.283 -12.517  1.00116.56           O1-
ATOM   1950  N   GLN B 248      19.002   0.276  -7.603  1.00 56.98           N  
ATOM   1951  CA  GLN B 248      17.872   0.968  -7.059  1.00 56.98           C  
ATOM   1957  C   GLN B 248      18.335   2.214  -6.377  1.00 56.98           C  
ATOM   1958  O   GLN B 248      17.643   3.229  -6.407  1.00 56.98           O  
ATOM   1952  CB  GLN B 248      17.074   0.146  -6.033  1.00 56.98           C  
ATOM   1953  CG  GLN B 248      15.938   0.946  -5.388  1.00 56.98           C  
ATOM   1954  CD  GLN B 248      15.054   1.507  -6.492  1.00 56.98           C  
ATOM   1956  NE2 GLN B 248      14.300   2.593  -6.171  1.00 56.98           N  
ATOM   1955  OE1 GLN B 248      15.036   1.001  -7.613  1.00 56.98           O  
ATOM   1959  N   ALA B 249      19.519   2.177  -5.739  1.00 50.68           N  
ATOM   1960  CA  ALA B 249      19.978   3.321  -4.998  1.00 50.68           C  
ATOM   1962  C   ALA B 249      20.120   4.496  -5.911  1.00 50.68           C  
ATOM   1963  O   ALA B 249      19.701   5.603  -5.578  1.00 50.68           O  
ATOM   1961  CB  ALA B 249      21.352   3.105  -4.351  1.00 50.68           C  
ATOM   1964  N   ILE B 250      20.708   4.298  -7.102  1.00113.68           N  
ATOM   1965  CA  ILE B 250      20.840   5.414  -7.989  1.00113.68           C  
ATOM   1970  C   ILE B 250      19.461   5.881  -8.328  1.00113.68           C  
ATOM   1971  O   ILE B 250      19.219   7.077  -8.484  1.00113.68           O  
ATOM   1966  CB  ILE B 250      21.600   5.096  -9.241  1.00113.68           C  
ATOM   1967  CG1 ILE B 250      23.095   4.925  -8.909  1.00113.68           C  
ATOM   1968  CG2 ILE B 250      21.325   6.214 -10.261  1.00113.68           C  
ATOM   1969  CD1 ILE B 250      23.398   3.767  -7.964  1.00113.68           C  
ATOM   1972  N   LYS B 251      18.515   4.935  -8.464  1.00 86.25           N  
ATOM   1973  CA  LYS B 251      17.163   5.273  -8.803  1.00 86.25           C  
ATOM   1979  C   LYS B 251      16.550   6.124  -7.721  1.00 86.25           C  
ATOM   1980  O   LYS B 251      15.837   7.080  -8.020  1.00 86.25           O  
ATOM   1974  CB  LYS B 251      16.274   4.032  -8.990  1.00 86.25           C  
ATOM   1975  CG  LYS B 251      14.922   4.362  -9.619  1.00 86.25           C  
ATOM   1976  CD  LYS B 251      15.046   4.867 -11.057  1.00 86.25           C  
ATOM   1977  CE  LYS B 251      13.705   5.213 -11.706  1.00 86.25           C  
ATOM   1978  NZ  LYS B 251      13.936   5.863 -13.015  1.00 86.25           N1+
ATOM   1981  N   THR B 252      16.804   5.797  -6.434  1.00128.55           N  
ATOM   1982  CA  THR B 252      16.230   6.532  -5.334  1.00128.55           C  
ATOM   1986  C   THR B 252      16.752   7.933  -5.336  1.00128.55           C  
ATOM   1987  O   THR B 252      16.008   8.878  -5.076  1.00128.55           O  
ATOM   1983  CB  THR B 252      16.505   5.912  -3.991  1.00128.55           C  
ATOM   1985  CG2 THR B 252      15.889   4.507  -3.964  1.00128.55           C  
ATOM   1984  OG1 THR B 252      17.900   5.833  -3.748  1.00128.55           O  
ATOM   1988  N   LYS B 253      18.053   8.111  -5.626  1.00117.21           N  
ATOM   1989  CA  LYS B 253      18.618   9.428  -5.617  1.00117.21           C  
ATOM   1995  C   LYS B 253      17.930  10.253  -6.657  1.00117.21           C  
ATOM   1996  O   LYS B 253      17.417  11.333  -6.366  1.00117.21           O  
ATOM   1990  CB  LYS B 253      20.113   9.416  -5.973  1.00117.21           C  
ATOM   1991  CG  LYS B 253      20.765  10.800  -5.974  1.00117.21           C  
ATOM   1992  CD  LYS B 253      22.284  10.754  -6.147  1.00117.21           C  
ATOM   1993  CE  LYS B 253      22.714  10.398  -7.572  1.00117.21           C  
ATOM   1994  NZ  LYS B 253      22.221  11.425  -8.516  1.00117.21           N1+
ATOM   1997  N   GLU B 254      17.827   9.721  -7.888  1.00 57.57           N  
ATOM   1998  CA  GLU B 254      17.305  10.490  -8.980  1.00 57.57           C  
ATOM   2004  C   GLU B 254      15.897  10.912  -8.688  1.00 57.57           C  
ATOM   2005  O   GLU B 254      15.508  12.039  -8.993  1.00 57.57           O  
ATOM   1999  CB  GLU B 254      17.341   9.729 -10.315  1.00 57.57           C  
ATOM   2000  CG  GLU B 254      18.764   9.606 -10.867  1.00 57.57           C  
ATOM   2001  CD  GLU B 254      18.740   8.706 -12.093  1.00 57.57           C  
ATOM   2002  OE1 GLU B 254      17.796   7.881 -12.206  1.00 57.57           O  
ATOM   2003  OE2 GLU B 254      19.675   8.828 -12.929  1.00 57.57           O1-
ATOM   2006  N   ASN B 255      15.093  10.030  -8.071  1.00 47.44           N  
ATOM   2007  CA  ASN B 255      13.728  10.367  -7.778  1.00 47.44           C  
ATOM   2012  C   ASN B 255      13.712  11.543  -6.851  1.00 47.44           C  
ATOM   2013  O   ASN B 255      12.896  12.452  -6.995  1.00 47.44           O  
ATOM   2008  CB  ASN B 255      12.983   9.220  -7.069  1.00 47.44           C  
ATOM   2009  CG  ASN B 255      11.508   9.575  -6.912  1.00 47.44           C  
ATOM   2011  ND2 ASN B 255      10.617   8.619  -7.291  1.00 47.44           N  
ATOM   2010  OD1 ASN B 255      11.150  10.663  -6.462  1.00 47.44           O  
ATOM   2014  N   LEU B 256      14.630  11.561  -5.875  1.00154.25           N  
ATOM   2015  CA  LEU B 256      14.614  12.580  -4.871  1.00154.25           C  
ATOM   2020  C   LEU B 256      14.875  13.913  -5.492  1.00154.25           C  
ATOM   2021  O   LEU B 256      14.351  14.925  -5.024  1.00154.25           O  
ATOM   2016  CB  LEU B 256      15.620  12.320  -3.745  1.00154.25           C  
ATOM   2017  CG  LEU B 256      15.420  13.266  -2.556  1.00154.25           C  
ATOM   2018  CD1 LEU B 256      13.994  13.163  -1.997  1.00154.25           C  
ATOM   2019  CD2 LEU B 256      16.454  12.983  -1.468  1.00154.25           C  
ATOM   2022  N   LEU B 257      15.698  13.962  -6.558  1.00 97.47           N  
ATOM   2023  CA  LEU B 257      15.927  15.230  -7.186  1.00 97.47           C  
ATOM   2028  C   LEU B 257      14.584  15.713  -7.640  1.00 97.47           C  
ATOM   2029  O   LEU B 257      14.277  16.900  -7.549  1.00 97.47           O  
ATOM   2024  CB  LEU B 257      16.797  15.190  -8.462  1.00 97.47           C  
ATOM   2025  CG  LEU B 257      18.257  14.715  -8.300  1.00 97.47           C  
ATOM   2026  CD1 LEU B 257      19.014  15.523  -7.238  1.00 97.47           C  
ATOM   2027  CD2 LEU B 257      18.360  13.198  -8.123  1.00 97.47           C  
ATOM   2030  N   ASN B 258      13.750  14.787  -8.152  1.00 34.25           N  
ATOM   2031  CA  ASN B 258      12.444  15.134  -8.638  1.00 34.25           C  
ATOM   2036  C   ASN B 258      11.572  15.623  -7.521  1.00 34.25           C  
ATOM   2037  O   ASN B 258      10.848  16.603  -7.685  1.00 34.25           O  
ATOM   2032  CB  ASN B 258      11.718  13.967  -9.327  1.00 34.25           C  
ATOM   2033  CG  ASN B 258      12.317  13.814 -10.717  1.00 34.25           C  
ATOM   2035  ND2 ASN B 258      12.533  12.546 -11.156  1.00 34.25           N  
ATOM   2034  OD1 ASN B 258      12.583  14.804 -11.398  1.00 34.25           O  
ATOM   2038  N   GLU B 259      11.622  14.966  -6.347  1.00 47.26           N  
ATOM   2039  CA  GLU B 259      10.771  15.361  -5.258  1.00 47.26           C  
ATOM   2045  C   GLU B 259      11.119  16.772  -4.933  1.00 47.26           C  
ATOM   2046  O   GLU B 259      10.253  17.616  -4.705  1.00 47.26           O  
ATOM   2040  CB  GLU B 259      11.064  14.588  -3.964  1.00 47.26           C  
ATOM   2041  CG  GLU B 259      10.831  13.082  -4.034  1.00 47.26           C  
ATOM   2042  CD  GLU B 259      11.183  12.531  -2.659  1.00 47.26           C  
ATOM   2043  OE1 GLU B 259      11.271  13.349  -1.705  1.00 47.26           O  
ATOM   2044  OE2 GLU B 259      11.366  11.290  -2.544  1.00 47.26           O1-
ATOM   2047  N   CYS B 260      12.432  17.045  -4.911  1.00 48.21           N  
ATOM   2048  CA  CYS B 260      12.945  18.335  -4.591  1.00 48.21           C  
ATOM   2051  C   CYS B 260      12.472  19.280  -5.632  1.00 48.21           C  
ATOM   2052  O   CYS B 260      12.128  20.410  -5.321  1.00 48.21           O  
ATOM   2049  CB  CYS B 260      14.483  18.389  -4.642  1.00 48.21           C  
ATOM   2050  SG  CYS B 260      15.288  17.218  -3.509  1.00 48.21           S  
ATOM   2053  N   GLU B 261      12.417  18.855  -6.903  1.00 87.92           N  
ATOM   2054  CA  GLU B 261      12.092  19.812  -7.919  1.00 87.92           C  
ATOM   2060  C   GLU B 261      10.734  20.393  -7.682  1.00 87.92           C  
ATOM   2061  O   GLU B 261      10.563  21.610  -7.747  1.00 87.92           O  
ATOM   2055  CB  GLU B 261      12.106  19.227  -9.340  1.00 87.92           C  
ATOM   2056  CG  GLU B 261      11.912  20.296 -10.415  1.00 87.92           C  
ATOM   2057  CD  GLU B 261      13.136  21.202 -10.390  1.00 87.92           C  
ATOM   2058  OE1 GLU B 261      13.207  22.077  -9.485  1.00 87.92           O  
ATOM   2059  OE2 GLU B 261      14.021  21.025 -11.270  1.00 87.92           O1-
ATOM   2062  N   GLN B 262       9.729  19.551  -7.384  1.00 42.11           N  
ATOM   2063  CA  GLN B 262       8.412  20.095  -7.232  1.00 42.11           C  
ATOM   2069  C   GLN B 262       8.373  21.005  -6.043  1.00 42.11           C  
ATOM   2070  O   GLN B 262       7.918  22.143  -6.136  1.00 42.11           O  
ATOM   2064  CB  GLN B 262       7.343  19.007  -7.034  1.00 42.11           C  
ATOM   2065  CG  GLN B 262       5.922  19.562  -6.906  1.00 42.11           C  
ATOM   2066  CD  GLN B 262       4.973  18.382  -6.760  1.00 42.11           C  
ATOM   2068  NE2 GLN B 262       3.768  18.493  -7.381  1.00 42.11           N  
ATOM   2067  OE1 GLN B 262       5.297  17.384  -6.119  1.00 42.11           O  
ATOM   2071  N   ASP B 263       8.900  20.545  -4.894  1.00 44.00           N  
ATOM   2072  CA  ASP B 263       8.825  21.330  -3.695  1.00 44.00           C  
ATOM   2077  C   ASP B 263       9.621  22.588  -3.861  1.00 44.00           C  
ATOM   2078  O   ASP B 263       9.194  23.668  -3.458  1.00 44.00           O  
ATOM   2073  CB  ASP B 263       9.387  20.595  -2.465  1.00 44.00           C  
ATOM   2074  CG  ASP B 263       8.424  19.474  -2.101  1.00 44.00           C  
ATOM   2075  OD1 ASP B 263       7.270  19.499  -2.605  1.00 44.00           O  
ATOM   2076  OD2 ASP B 263       8.831  18.576  -1.316  1.00 44.00           O1-
ATOM   2079  N   LEU B 264      10.797  22.461  -4.493  1.00140.59           N  
ATOM   2080  CA  LEU B 264      11.805  23.475  -4.635  1.00140.59           C  
ATOM   2085  C   LEU B 264      11.376  24.633  -5.459  1.00140.59           C  
ATOM   2086  O   LEU B 264      11.701  25.757  -5.089  1.00140.59           O  
ATOM   2081  CB  LEU B 264      13.127  22.954  -5.247  1.00140.59           C  
ATOM   2082  CG  LEU B 264      14.284  23.970  -5.440  1.00140.59           C  
ATOM   2083  CD1 LEU B 264      15.570  23.214  -5.770  1.00140.59           C  
ATOM   2084  CD2 LEU B 264      14.054  25.021  -6.544  1.00140.59           C  
ATOM   2087  N   GLU B 265      10.606  24.411  -6.542  1.00124.65           N  
ATOM   2088  CA  GLU B 265      10.358  25.416  -7.546  1.00124.65           C  
ATOM   2094  C   GLU B 265       9.901  26.682  -6.901  1.00124.65           C  
ATOM   2095  O   GLU B 265      10.129  27.772  -7.423  1.00124.65           O  
ATOM   2089  CB  GLU B 265       9.266  25.007  -8.552  1.00124.65           C  
ATOM   2090  CG  GLU B 265       9.721  23.957  -9.566  1.00124.65           C  
ATOM   2091  CD  GLU B 265      10.557  24.673 -10.616  1.00124.65           C  
ATOM   2092  OE1 GLU B 265      10.756  25.910 -10.471  1.00124.65           O  
ATOM   2093  OE2 GLU B 265      11.007  23.995 -11.578  1.00124.65           O1-
ATOM   2096  N   LYS B 266       9.256  26.561  -5.735  1.00125.65           N  
ATOM   2097  CA  LYS B 266       8.735  27.689  -5.019  1.00125.65           C  
ATOM   2103  C   LYS B 266       9.821  28.657  -4.622  1.00125.65           C  
ATOM   2104  O   LYS B 266       9.555  29.853  -4.519  1.00125.65           O  
ATOM   2098  CB  LYS B 266       7.967  27.264  -3.755  1.00125.65           C  
ATOM   2099  CG  LYS B 266       8.754  26.311  -2.857  1.00125.65           C  
ATOM   2100  CD  LYS B 266       8.126  26.084  -1.483  1.00125.65           C  
ATOM   2101  CE  LYS B 266       8.796  24.956  -0.696  1.00125.65           C  
ATOM   2102  NZ  LYS B 266      10.250  25.208  -0.595  1.00125.65           N1+
ATOM   2105  N   LEU B 267      11.061  28.187  -4.362  1.00124.60           N  
ATOM   2106  CA  LEU B 267      12.114  29.065  -3.907  1.00124.60           C  
ATOM   2111  C   LEU B 267      12.610  29.946  -5.023  1.00124.60           C  
ATOM   2112  O   LEU B 267      12.489  29.623  -6.203  1.00124.60           O  
ATOM   2107  CB  LEU B 267      13.312  28.329  -3.258  1.00124.60           C  
ATOM   2108  CG  LEU B 267      14.161  27.437  -4.189  1.00124.60           C  
ATOM   2109  CD1 LEU B 267      15.013  28.259  -5.169  1.00124.60           C  
ATOM   2110  CD2 LEU B 267      15.007  26.447  -3.372  1.00124.60           C  
ATOM   2113  N   ASN B 268      13.209  31.100  -4.652  1.00 60.22           N  
ATOM   2114  CA  ASN B 268      13.626  32.101  -5.599  1.00 60.22           C  
ATOM   2119  C   ASN B 268      14.694  31.550  -6.498  1.00 60.22           C  
ATOM   2120  O   ASN B 268      15.591  30.829  -6.064  1.00 60.22           O  
ATOM   2115  CB  ASN B 268      14.162  33.376  -4.922  1.00 60.22           C  
ATOM   2116  CG  ASN B 268      14.081  34.534  -5.909  1.00 60.22           C  
ATOM   2118  ND2 ASN B 268      14.368  35.769  -5.416  1.00 60.22           N  
ATOM   2117  OD1 ASN B 268      13.767  34.348  -7.083  1.00 60.22           O  
ATOM   2121  N   GLU B 269      14.627  31.929  -7.791  1.00115.84           N  
ATOM   2122  CA  GLU B 269      15.504  31.427  -8.811  1.00115.84           C  
ATOM   2128  C   GLU B 269      16.914  31.798  -8.487  1.00115.84           C  
ATOM   2129  O   GLU B 269      17.832  31.028  -8.763  1.00115.84           O  
ATOM   2123  CB  GLU B 269      15.182  31.964 -10.218  1.00115.84           C  
ATOM   2124  CG  GLU B 269      15.238  33.488 -10.343  1.00115.84           C  
ATOM   2125  CD  GLU B 269      13.905  34.048  -9.868  1.00115.84           C  
ATOM   2126  OE1 GLU B 269      13.047  33.238  -9.424  1.00115.84           O  
ATOM   2127  OE2 GLU B 269      13.724  35.292  -9.946  1.00115.84           O1-
ATOM   2130  N   LYS B 270      17.129  32.994  -7.905  1.00111.08           N  
ATOM   2131  CA  LYS B 270      18.464  33.418  -7.596  1.00111.08           C  
ATOM   2137  C   LYS B 270      19.067  32.448  -6.628  1.00111.08           C  
ATOM   2138  O   LYS B 270      20.179  31.967  -6.830  1.00111.08           O  
ATOM   2132  CB  LYS B 270      18.529  34.787  -6.901  1.00111.08           C  
ATOM   2133  CG  LYS B 270      18.084  35.962  -7.767  1.00111.08           C  
ATOM   2134  CD  LYS B 270      17.982  37.274  -6.987  1.00111.08           C  
ATOM   2135  CE  LYS B 270      16.946  37.241  -5.862  1.00111.08           C  
ATOM   2136  NZ  LYS B 270      16.921  38.543  -5.159  1.00111.08           N1+
ATOM   2139  N   LEU B 271      18.323  32.140  -5.550  1.00 80.35           N  
ATOM   2140  CA  LEU B 271      18.741  31.257  -4.493  1.00 80.35           C  
ATOM   2145  C   LEU B 271      18.839  29.848  -5.015  1.00 80.35           C  
ATOM   2146  O   LEU B 271      19.693  29.065  -4.597  1.00 80.35           O  
ATOM   2141  CB  LEU B 271      17.761  31.288  -3.307  1.00 80.35           C  
ATOM   2142  CG  LEU B 271      18.172  30.394  -2.129  1.00 80.35           C  
ATOM   2143  CD1 LEU B 271      19.579  30.756  -1.626  1.00 80.35           C  
ATOM   2144  CD2 LEU B 271      17.125  30.461  -1.006  1.00 80.35           C  
ATOM   2147  N   ALA B 272      17.977  29.508  -5.990  1.00 63.81           N  
ATOM   2148  CA  ALA B 272      17.853  28.187  -6.550  1.00 63.81           C  
ATOM   2150  C   ALA B 272      19.184  27.774  -7.093  1.00 63.81           C  
ATOM   2151  O   ALA B 272      19.503  26.590  -7.183  1.00 63.81           O  
ATOM   2149  CB  ALA B 272      16.836  28.113  -7.703  1.00 63.81           C  
ATOM   2152  N   GLN B 273      19.999  28.770  -7.458  1.00172.90           N  
ATOM   2153  CA  GLN B 273      21.311  28.608  -8.013  1.00172.90           C  
ATOM   2159  C   GLN B 273      22.160  27.753  -7.074  1.00172.90           C  
ATOM   2160  O   GLN B 273      23.234  27.331  -7.499  1.00172.90           O  
ATOM   2154  CB  GLN B 273      22.047  29.942  -8.223  1.00172.90           C  
ATOM   2155  CG  GLN B 273      21.457  30.792  -9.349  1.00172.90           C  
ATOM   2156  CD  GLN B 273      21.879  30.165 -10.671  1.00172.90           C  
ATOM   2158  NE2 GLN B 273      21.420  30.762 -11.804  1.00172.90           N  
ATOM   2157  OE1 GLN B 273      22.602  29.169 -10.697  1.00172.90           O  
ATOM   2161  N   MET B 274      21.707  27.452  -5.809  1.00332.18           N  
ATOM   2162  CA  MET B 274      22.307  26.671  -4.730  1.00332.18           C  
ATOM   2167  C   MET B 274      22.672  25.347  -5.338  1.00332.18           C  
ATOM   2168  O   MET B 274      23.493  24.596  -4.812  1.00332.18           O  
ATOM   2163  CB  MET B 274      21.311  26.450  -3.572  1.00332.18           C  
ATOM   2164  CG  MET B 274      21.835  25.636  -2.387  1.00332.18           C  
ATOM   2165  SD  MET B 274      21.805  23.835  -2.635  1.00332.18           S  
ATOM   2166  CE  MET B 274      20.032  23.786  -3.022  1.00332.18           C  
ATOM   2169  N   ILE B 275      22.049  25.028  -6.482  1.00128.67           N  
ATOM   2170  CA  ILE B 275      22.368  23.847  -7.215  1.00128.67           C  
ATOM   2175  C   ILE B 275      23.860  23.791  -7.404  1.00128.67           C  
ATOM   2176  O   ILE B 275      24.449  22.712  -7.356  1.00128.67           O  
ATOM   2171  CB  ILE B 275      21.737  23.828  -8.578  1.00128.67           C  
ATOM   2172  CG1 ILE B 275      21.896  22.442  -9.225  1.00128.67           C  
ATOM   2173  CG2 ILE B 275      22.332  24.980  -9.404  1.00128.67           C  
ATOM   2174  CD1 ILE B 275      21.043  22.251 -10.477  1.00128.67           C  
ATOM   2177  N   GLN B 276      24.519  24.948  -7.614  1.00 37.28           N  
ATOM   2178  CA  GLN B 276      25.940  24.982  -7.839  1.00 37.28           C  
ATOM   2184  C   GLN B 276      26.697  24.448  -6.651  1.00 37.28           C  
ATOM   2185  O   GLN B 276      27.668  23.711  -6.817  1.00 37.28           O  
ATOM   2179  CB  GLN B 276      26.465  26.404  -8.107  1.00 37.28           C  
ATOM   2180  CG  GLN B 276      25.945  27.016  -9.409  1.00 37.28           C  
ATOM   2181  CD  GLN B 276      26.541  28.412  -9.543  1.00 37.28           C  
ATOM   2183  NE2 GLN B 276      26.339  29.048 -10.728  1.00 37.28           N  
ATOM   2182  OE1 GLN B 276      27.168  28.923  -8.618  1.00 37.28           O  
ATOM   2186  N   ASN B 277      26.268  24.783  -5.419  1.00 41.73           N  
ATOM   2187  CA  ASN B 277      26.979  24.395  -4.228  1.00 41.73           C  
ATOM   2192  C   ASN B 277      27.044  22.902  -4.153  1.00 41.73           C  
ATOM   2193  O   ASN B 277      28.053  22.343  -3.728  1.00 41.73           O  
ATOM   2188  CB  ASN B 277      26.299  24.894  -2.940  1.00 41.73           C  
ATOM   2189  CG  ASN B 277      26.434  26.409  -2.897  1.00 41.73           C  
ATOM   2191  ND2 ASN B 277      25.545  27.075  -2.112  1.00 41.73           N  
ATOM   2190  OD1 ASN B 277      27.310  26.986  -3.539  1.00 41.73           O  
ATOM   2194  N   LEU B 278      25.969  22.213  -4.573  1.00147.94           N  
ATOM   2195  CA  LEU B 278      25.939  20.779  -4.537  1.00147.94           C  
ATOM   2200  C   LEU B 278      27.068  20.272  -5.370  1.00147.94           C  
ATOM   2201  O   LEU B 278      27.736  19.310  -4.992  1.00147.94           O  
ATOM   2196  CB  LEU B 278      24.605  20.219  -5.070  1.00147.94           C  
ATOM   2197  CG  LEU B 278      24.596  18.713  -5.399  1.00147.94           C  
ATOM   2198  CD1 LEU B 278      25.220  18.450  -6.776  1.00147.94           C  
ATOM   2199  CD2 LEU B 278      25.280  17.881  -4.305  1.00147.94           C  
ATOM   2202  N   ILE B 279      27.317  20.931  -6.515  1.00208.58           N  
ATOM   2203  CA  ILE B 279      28.390  20.556  -7.389  1.00208.58           C  
ATOM   2208  C   ILE B 279      28.076  19.225  -7.982  1.00208.58           C  
ATOM   2209  O   ILE B 279      27.903  18.231  -7.279  1.00208.58           O  
ATOM   2204  CB  ILE B 279      29.720  20.453  -6.697  1.00208.58           C  
ATOM   2205  CG1 ILE B 279      30.125  21.811  -6.100  1.00208.58           C  
ATOM   2206  CG2 ILE B 279      30.735  19.903  -7.713  1.00208.58           C  
ATOM   2207  CD1 ILE B 279      30.276  22.916  -7.144  1.00208.58           C  
ATOM   2210  N   ILE B 280      28.014  19.175  -9.323  1.00146.17           N  
ATOM   2211  CA  ILE B 280      27.697  17.945  -9.975  1.00146.17           C  
ATOM   2216  C   ILE B 280      28.903  17.559 -10.761  1.00146.17           C  
ATOM   2217  O   ILE B 280      29.515  18.388 -11.433  1.00146.17           O  
ATOM   2212  CB  ILE B 280      26.519  18.064 -10.910  1.00146.17           C  
ATOM   2213  CG1 ILE B 280      25.998  16.684 -11.356  1.00146.17           C  
ATOM   2214  CG2 ILE B 280      26.917  18.993 -12.068  1.00146.17           C  
ATOM   2215  CD1 ILE B 280      26.973  15.875 -12.211  1.00146.17           C  
ATOM   2218  N   GLN B 281      29.305  16.279 -10.664  1.00194.36           N  
ATOM   2219  CA  GLN B 281      30.449  15.875 -11.417  1.00194.36           C  
ATOM   2225  C   GLN B 281      29.936  15.354 -12.715  1.00194.36           C  
ATOM   2226  O   GLN B 281      29.815  14.146 -12.912  1.00194.36           O  
ATOM   2220  CB  GLN B 281      31.246  14.741 -10.751  1.00194.36           C  
ATOM   2221  CG  GLN B 281      31.863  15.132  -9.406  1.00194.36           C  
ATOM   2222  CD  GLN B 281      30.740  15.238  -8.384  1.00194.36           C  
ATOM   2224  NE2 GLN B 281      30.833  16.252  -7.484  1.00194.36           N  
ATOM   2223  OE1 GLN B 281      29.803  14.442  -8.389  1.00194.36           O  
ATOM   2227  N   TYR B 282      29.608  16.275 -13.638  1.00324.28           N  
ATOM   2228  CA  TYR B 282      29.138  15.873 -14.926  1.00324.28           C  
ATOM   2237  C   TYR B 282      29.867  16.729 -15.906  1.00324.28           C  
ATOM   2238  O   TYR B 282      30.053  17.923 -15.676  1.00324.28           O  
ATOM   2229  CB  TYR B 282      27.625  16.094 -15.106  1.00324.28           C  
ATOM   2230  CG  TYR B 282      27.226  15.649 -16.472  1.00324.28           C  
ATOM   2231  CD1 TYR B 282      27.187  14.309 -16.785  1.00324.28           C  
ATOM   2232  CD2 TYR B 282      26.861  16.566 -17.428  1.00324.28           C  
ATOM   2233  CE1 TYR B 282      26.811  13.893 -18.041  1.00324.28           C  
ATOM   2234  CE2 TYR B 282      26.485  16.157 -18.686  1.00324.28           C  
ATOM   2235  CZ  TYR B 282      26.461  14.818 -18.995  1.00324.28           C  
ATOM   2236  OH  TYR B 282      26.076  14.395 -20.284  1.00324.28           O  
ATOM   2239  N   LEU B 283      30.326  16.139 -17.025  1.00257.29           N  
ATOM   2240  CA  LEU B 283      31.026  16.950 -17.973  1.00257.29           C  
ATOM   2245  C   LEU B 283      30.005  17.799 -18.650  1.00257.29           C  
ATOM   2246  O   LEU B 283      28.946  17.317 -19.044  1.00257.29           O  
ATOM   2241  CB  LEU B 283      31.767  16.145 -19.054  1.00257.29           C  
ATOM   2242  CG  LEU B 283      32.907  15.276 -18.491  1.00257.29           C  
ATOM   2243  CD1 LEU B 283      32.368  14.191 -17.545  1.00257.29           C  
ATOM   2244  CD2 LEU B 283      33.786  14.707 -19.616  1.00257.29           C  
ATOM   2247  N   GLU B 284      30.301  19.102 -18.798  1.00200.95           N  
ATOM   2248  CA  GLU B 284      29.346  19.959 -19.429  1.00200.95           C  
ATOM   2254  C   GLU B 284      29.834  20.204 -20.814  1.00200.95           C  
ATOM   2255  O   GLU B 284      31.013  20.478 -21.032  1.00200.95           O  
ATOM   2249  CB  GLU B 284      29.188  21.323 -18.734  1.00200.95           C  
ATOM   2250  CG  GLU B 284      28.568  21.214 -17.339  1.00200.95           C  
ATOM   2251  CD  GLU B 284      28.461  22.614 -16.753  1.00200.95           C  
ATOM   2252  OE1 GLU B 284      28.868  23.582 -17.450  1.00200.95           O  
ATOM   2253  OE2 GLU B 284      27.972  22.734 -15.598  1.00200.95           O1-
ATOM   2256  N   GLY B 285      28.925  20.086 -21.797  1.00107.07           N  
ATOM   2257  CA  GLY B 285      29.320  20.289 -23.155  1.00107.07           C  
ATOM   2258  C   GLY B 285      30.111  19.087 -23.536  1.00107.07           C  
ATOM   2259  O   GLY B 285      30.135  18.093 -22.813  1.00107.07           O  
ATOM   2260  N   HIS B 286      30.786  19.147 -24.697  1.00272.97           N  
ATOM   2261  CA  HIS B 286      31.581  18.029 -25.096  1.00272.97           C  
ATOM   2268  C   HIS B 286      32.971  18.539 -25.275  1.00272.97           C  
ATOM   2269  O   HIS B 286      33.175  19.664 -25.727  1.00272.97           O  
ATOM   2264  CB  HIS B 286      31.144  17.404 -26.430  1.00272.97           C  
ATOM   2263  CG  HIS B 286      31.871  16.130 -26.744  1.00272.97           C  
ATOM   2266  CD2 HIS B 286      32.993  15.917 -27.484  1.00272.97           C  
ATOM   2262  ND1 HIS B 286      31.479  14.890 -26.291  1.00272.97           N  
ATOM   2267  CE1 HIS B 286      32.376  13.995 -26.776  1.00272.97           C  
ATOM   2265  NE2 HIS B 286      33.314  14.571 -27.505  1.00272.97           N  
ATOM   2270  N   HIS B 287      33.971  17.722 -24.900  1.00250.16           N  
ATOM   2271  CA  HIS B 287      35.321  18.163 -25.069  1.00250.16           C  
ATOM   2278  C   HIS B 287      35.855  17.448 -26.261  1.00250.16           C  
ATOM   2279  O   HIS B 287      35.939  16.221 -26.277  1.00250.16           O  
ATOM   2274  CB  HIS B 287      36.235  17.822 -23.879  1.00250.16           C  
ATOM   2273  CG  HIS B 287      37.606  18.416 -24.006  1.00250.16           C  
ATOM   2276  CD2 HIS B 287      38.746  17.890 -24.533  1.00250.16           C  
ATOM   2272  ND1 HIS B 287      37.941  19.682 -23.578  1.00250.16           N  
ATOM   2277  CE1 HIS B 287      39.256  19.858 -23.864  1.00250.16           C  
ATOM   2275  NE2 HIS B 287      39.787  18.797 -24.444  1.00250.16           N  
ATOM   2280  N   HIS B 288      36.214  18.210 -27.309  1.00286.60           N  
ATOM   2281  CA  HIS B 288      36.733  17.593 -28.490  1.00286.60           C  
ATOM   2288  C   HIS B 288      38.019  18.281 -28.799  1.00286.60           C  
ATOM   2289  O   HIS B 288      38.155  19.486 -28.595  1.00286.60           O  
ATOM   2284  CB  HIS B 288      35.801  17.742 -29.705  1.00286.60           C  
ATOM   2283  CG  HIS B 288      36.215  16.927 -30.894  1.00286.60           C  
ATOM   2286  CD2 HIS B 288      36.776  17.314 -32.072  1.00286.60           C  
ATOM   2282  ND1 HIS B 288      36.064  15.561 -30.982  1.00286.60           N  
ATOM   2287  CE1 HIS B 288      36.537  15.192 -32.199  1.00286.60           C  
ATOM   2285  NE2 HIS B 288      36.981  16.222 -32.897  1.00286.60           N  
ATOM   2290  N   HIS B 289      39.015  17.516 -29.284  1.00258.65           N  
ATOM   2291  CA  HIS B 289      40.276  18.112 -29.603  1.00258.65           C  
ATOM   2298  C   HIS B 289      40.084  18.895 -30.856  1.00258.65           C  
ATOM   2299  O   HIS B 289      39.233  18.565 -31.679  1.00258.65           O  
ATOM   2294  CB  HIS B 289      41.405  17.095 -29.846  1.00258.65           C  
ATOM   2293  CG  HIS B 289      42.747  17.740 -30.025  1.00258.65           C  
ATOM   2296  CD2 HIS B 289      43.419  18.069 -31.162  1.00258.65           C  
ATOM   2292  ND1 HIS B 289      43.561  18.127 -28.984  1.00258.65           N  
ATOM   2297  CE1 HIS B 289      44.676  18.665 -29.538  1.00258.65           C  
ATOM   2295  NE2 HIS B 289      44.636  18.652 -30.857  1.00258.65           N  
ATOM   2300  N   HIS B 290      40.865  19.975 -31.026  1.00237.67           N  
ATOM   2301  CA  HIS B 290      40.701  20.764 -32.208  1.00237.67           C  
ATOM   2308  C   HIS B 290      41.039  19.891 -33.368  1.00237.67           C  
ATOM   2309  O   HIS B 290      41.975  19.096 -33.313  1.00237.67           O  
ATOM   2304  CB  HIS B 290      41.613  22.002 -32.262  1.00237.67           C  
ATOM   2303  CG  HIS B 290      41.418  22.816 -33.508  1.00237.67           C  
ATOM   2306  CD2 HIS B 290      42.107  22.803 -34.681  1.00237.67           C  
ATOM   2302  ND1 HIS B 290      40.435  23.768 -33.659  1.00237.67           N  
ATOM   2307  CE1 HIS B 290      40.577  24.281 -34.907  1.00237.67           C  
ATOM   2305  NE2 HIS B 290      41.579  23.727 -35.566  1.00237.67           N  
ATOM   2310  N   HIS B 291      40.253  20.008 -34.454  1.00 94.99           N  
ATOM   2311  CA  HIS B 291      40.500  19.203 -35.609  1.00 94.99           C  
ATOM   2318  C   HIS B 291      41.644  19.857 -36.370  1.00 94.99           C  
ATOM   2319  O   HIS B 291      41.429  20.232 -37.553  1.00 94.99           O  
ATOM   2314  CB  HIS B 291      39.292  19.121 -36.559  1.00 94.99           C  
ATOM   2313  CG  HIS B 291      39.491  18.144 -37.681  1.00 94.99           C  
ATOM   2316  CD2 HIS B 291      39.928  18.346 -38.953  1.00 94.99           C  
ATOM   2312  ND1 HIS B 291      39.240  16.794 -37.579  1.00 94.99           N  
ATOM   2317  CE1 HIS B 291      39.536  16.249 -38.786  1.00 94.99           C  
ATOM   2315  NE2 HIS B 291      39.958  17.152 -39.653  1.00 94.99           N  
ATOM   2320  OXT HIS B 291      42.747  19.992 -35.777  1.00 94.99           O1-
TER   
